# Supplementary material for: Investigation of the Mechanism of Cinnamaldehyde in Irritable Bowel Syndrome Based via Network Pharmacology, Molecular Docking, and Animal Experiments
Source: Pediatr Discov. 2025 Oct 5:e70017. Online ahead of print. doi: 10.1002/pdi3.70017 (PMC13398650; doi:10.1002/pdi3.70017)
Supplement: Supplementary file 1 — Supporting Information S1 [file PDI3-9999-0-s001.zip › Supplementary Materials/Molecular Docking/RELA/2o61.pdb]

HEADER    TRANSCRIPTION/DNA                       06-DEC-06   2O61              
TITLE     CRYSTAL STRUCTURE OF NFKB, IRF7, IRF3 BOUND TO THE INTERFERON-B       
TITLE    2 ENHANCER                                                             
CAVEAT     2O61    CHIRALITY ERROR AT C1' CENTER OF G35 CHAIN E.                
COMPND    MOL_ID: 1;                                                            
COMPND   2 MOLECULE: 36-MER;                                                    
COMPND   3 CHAIN: E;                                                            
COMPND   4 ENGINEERED: YES;                                                     
COMPND   5 MOL_ID: 2;                                                           
COMPND   6 MOLECULE: 34-MER;                                                    
COMPND   7 CHAIN: F;                                                            
COMPND   8 ENGINEERED: YES;                                                     
COMPND   9 MOL_ID: 3;                                                           
COMPND  10 MOLECULE: TRANSCRIPTION FACTOR P65/INTERFERON REGULATORY FACTOR      
COMPND  11 7/INTERFERON REGULATORY FACTOR 3 FUSION PROTEIN;                     
COMPND  12 CHAIN: A;                                                            
COMPND  13 ENGINEERED: YES;                                                     
COMPND  14 MOL_ID: 4;                                                           
COMPND  15 MOLECULE: NUCLEAR FACTOR NF-KAPPA-B P105 SUBUNIT;                    
COMPND  16 CHAIN: B;                                                            
COMPND  17 FRAGMENT: RHR REGION;                                                
COMPND  18 SYNONYM: DNA-BINDING FACTOR KBF1, EBP-1;                             
COMPND  19 ENGINEERED: YES                                                      
SOURCE    MOL_ID: 1;                                                            
SOURCE   2 SYNTHETIC: YES;                                                      
SOURCE   3 MOL_ID: 2;                                                           
SOURCE   4 SYNTHETIC: YES;                                                      
SOURCE   5 MOL_ID: 3;                                                           
SOURCE   6 ORGANISM_SCIENTIFIC: HOMO SAPIENS;                                   
SOURCE   7 ORGANISM_COMMON: HUMAN;                                              
SOURCE   8 ORGANISM_TAXID: 9606;                                                
SOURCE   9 EXPRESSION_SYSTEM: ESCHERICHIA COLI;                                 
SOURCE  10 EXPRESSION_SYSTEM_TAXID: 562;                                        
SOURCE  11 MOL_ID: 4;                                                           
SOURCE  12 ORGANISM_SCIENTIFIC: HOMO SAPIENS;                                   
SOURCE  13 ORGANISM_COMMON: HUMAN;                                              
SOURCE  14 ORGANISM_TAXID: 9606;                                                
SOURCE  15 GENE: NFKB1;                                                         
SOURCE  16 EXPRESSION_SYSTEM: ESCHERICHIA COLI;                                 
SOURCE  17 EXPRESSION_SYSTEM_TAXID: 562                                         
KEYWDS    PROTEIN-DNA COMPLEX, TRANSCRIPTION-DNA COMPLEX                        
EXPDTA    X-RAY DIFFRACTION                                                     
AUTHOR    D.PANNE                                                               
REVDAT   8   27-DEC-23 2O61    1       REMARK                                   
REVDAT   7   20-OCT-21 2O61    1       SEQADV                                   
REVDAT   6   18-OCT-17 2O61    1       REMARK                                   
REVDAT   5   02-AUG-17 2O61    1       SOURCE                                   
REVDAT   4   07-DEC-11 2O61    1       CAVEAT VERSN                             
REVDAT   3   17-NOV-10 2O61    1       REMARK                                   
REVDAT   2   24-FEB-09 2O61    1       VERSN                                    
REVDAT   1   24-JUL-07 2O61    0                                                
JRNL        AUTH   D.PANNE,T.MANIATIS,S.C.HARRISON                              
JRNL        TITL   AN ATOMIC MODEL OF THE INTERFERON-BETA ENHANCEOSOME.         
JRNL        REF    CELL(CAMBRIDGE,MASS.)         V. 129  1111 2007              
JRNL        REFN                   ISSN 0092-8674                               
JRNL        PMID   17574024                                                     
JRNL        DOI    10.1016/J.CELL.2007.05.019                                   
REMARK   2                                                                      
REMARK   2 RESOLUTION.    2.80 ANGSTROMS.                                       
REMARK   3                                                                      
REMARK   3 REFINEMENT.                                                          
REMARK   3   PROGRAM     : CNS 1.1                                              
REMARK   3   AUTHORS     : BRUNGER,ADAMS,CLORE,DELANO,GROS,GROSSE-              
REMARK   3               : KUNSTLEVE,JIANG,KUSZEWSKI,NILGES,PANNU,              
REMARK   3               : READ,RICE,SIMONSON,WARREN                            
REMARK   3                                                                      
REMARK   3  REFINEMENT TARGET : NULL                                            
REMARK   3                                                                      
REMARK   3  DATA USED IN REFINEMENT.                                            
REMARK   3   RESOLUTION RANGE HIGH (ANGSTROMS) : 2.80                           
REMARK   3   RESOLUTION RANGE LOW  (ANGSTROMS) : 40.65                          
REMARK   3   DATA CUTOFF            (SIGMA(F)) : 0.000                          
REMARK   3   DATA CUTOFF HIGH         (ABS(F)) : 1165152.250                    
REMARK   3   DATA CUTOFF LOW          (ABS(F)) : 0.0000                         
REMARK   3   COMPLETENESS (WORKING+TEST)   (%) : 99.8                           
REMARK   3   NUMBER OF REFLECTIONS             : 37592                          
REMARK   3                                                                      
REMARK   3  FIT TO DATA USED IN REFINEMENT.                                     
REMARK   3   CROSS-VALIDATION METHOD          : THROUGHOUT                      
REMARK   3   FREE R VALUE TEST SET SELECTION  : RANDOM                          
REMARK   3   R VALUE            (WORKING SET) : 0.245                           
REMARK   3   FREE R VALUE                     : 0.278                           
REMARK   3   FREE R VALUE TEST SET SIZE   (%) : 6.000                           
REMARK   3   FREE R VALUE TEST SET COUNT      : 2254                            
REMARK   3   ESTIMATED ERROR OF FREE R VALUE  : 0.006                           
REMARK   3                                                                      
REMARK   3  FIT IN THE HIGHEST RESOLUTION BIN.                                  
REMARK   3   TOTAL NUMBER OF BINS USED           : 6                            
REMARK   3   BIN RESOLUTION RANGE HIGH       (A) : 2.80                         
REMARK   3   BIN RESOLUTION RANGE LOW        (A) : 2.98                         
REMARK   3   BIN COMPLETENESS (WORKING+TEST) (%) : 100.0                        
REMARK   3   REFLECTIONS IN BIN    (WORKING SET) : 5801                         
REMARK   3   BIN R VALUE           (WORKING SET) : 0.4560                       
REMARK   3   BIN FREE R VALUE                    : 0.5040                       
REMARK   3   BIN FREE R VALUE TEST SET SIZE  (%) : 6.00                         
REMARK   3   BIN FREE R VALUE TEST SET COUNT     : 373                          
REMARK   3   ESTIMATED ERROR OF BIN FREE R VALUE : 0.026                        
REMARK   3                                                                      
REMARK   3  NUMBER OF NON-HYDROGEN ATOMS USED IN REFINEMENT.                    
REMARK   3   PROTEIN ATOMS            : 6459                                    
REMARK   3   NUCLEIC ACID ATOMS       : 1428                                    
REMARK   3   HETEROGEN ATOMS          : 0                                       
REMARK   3   SOLVENT ATOMS            : 25                                      
REMARK   3                                                                      
REMARK   3  B VALUES.                                                           
REMARK   3   FROM WILSON PLOT           (A**2) : NULL                           
REMARK   3   MEAN B VALUE      (OVERALL, A**2) : 64.70                          
REMARK   3   OVERALL ANISOTROPIC B VALUE.                                       
REMARK   3    B11 (A**2) : 9.98000                                              
REMARK   3    B22 (A**2) : -1.42000                                             
REMARK   3    B33 (A**2) : -8.56000                                             
REMARK   3    B12 (A**2) : 0.00000                                              
REMARK   3    B13 (A**2) : 0.00000                                              
REMARK   3    B23 (A**2) : 0.00000                                              
REMARK   3                                                                      
REMARK   3  ESTIMATED COORDINATE ERROR.                                         
REMARK   3   ESD FROM LUZZATI PLOT        (A) : 0.45                            
REMARK   3   ESD FROM SIGMAA              (A) : 0.49                            
REMARK   3   LOW RESOLUTION CUTOFF        (A) : 5.00                            
REMARK   3                                                                      
REMARK   3  CROSS-VALIDATED ESTIMATED COORDINATE ERROR.                         
REMARK   3   ESD FROM C-V LUZZATI PLOT    (A) : 0.45                            
REMARK   3   ESD FROM C-V SIGMAA          (A) : 0.62                            
REMARK   3                                                                      
REMARK   3  RMS DEVIATIONS FROM IDEAL VALUES.                                   
REMARK   3   BOND LENGTHS                 (A) : 0.007                           
REMARK   3   BOND ANGLES            (DEGREES) : 1.400                           
REMARK   3   DIHEDRAL ANGLES        (DEGREES) : 23.30                           
REMARK   3   IMPROPER ANGLES        (DEGREES) : 1.420                           
REMARK   3                                                                      
REMARK   3  ISOTROPIC THERMAL MODEL : GROUP                                     
REMARK   3                                                                      
REMARK   3  ISOTROPIC THERMAL FACTOR RESTRAINTS.    RMS    SIGMA                
REMARK   3   MAIN-CHAIN BOND              (A**2) : NULL  ; NULL                 
REMARK   3   MAIN-CHAIN ANGLE             (A**2) : NULL  ; NULL                 
REMARK   3   SIDE-CHAIN BOND              (A**2) : NULL  ; NULL                 
REMARK   3   SIDE-CHAIN ANGLE             (A**2) : NULL  ; NULL                 
REMARK   3                                                                      
REMARK   3  BULK SOLVENT MODELING.                                              
REMARK   3   METHOD USED : FLAT MODEL                                           
REMARK   3   KSOL        : 0.29                                                 
REMARK   3   BSOL        : 29.85                                                
REMARK   3                                                                      
REMARK   3  NCS MODEL : NULL                                                    
REMARK   3                                                                      
REMARK   3  NCS RESTRAINTS.                         RMS   SIGMA/WEIGHT          
REMARK   3   GROUP  1  POSITIONAL            (A) : NULL  ; NULL                 
REMARK   3   GROUP  1  B-FACTOR           (A**2) : NULL  ; NULL                 
REMARK   3                                                                      
REMARK   3  PARAMETER FILE  1  : PROTEIN_REP.PARAM                              
REMARK   3  PARAMETER FILE  2  : DNA-RNA_REP.PARAM                              
REMARK   3  PARAMETER FILE  3  : WATER_REP.PARAM                                
REMARK   3  PARAMETER FILE  4  : NULL                                           
REMARK   3  TOPOLOGY FILE  1   : PROTEIN.TOP                                    
REMARK   3  TOPOLOGY FILE  2   : DNA-RNA.TOP                                    
REMARK   3  TOPOLOGY FILE  3   : WATER.TOP                                      
REMARK   3  TOPOLOGY FILE  4   : NULL                                           
REMARK   3                                                                      
REMARK   3  OTHER REFINEMENT REMARKS: NULL                                      
REMARK   4                                                                      
REMARK   4 2O61 COMPLIES WITH FORMAT V. 3.30, 13-JUL-11                         
REMARK 100                                                                      
REMARK 100 THIS ENTRY HAS BEEN PROCESSED BY RCSB ON 11-JAN-07.                  
REMARK 100 THE DEPOSITION ID IS D_1000040731.                                   
REMARK 200                                                                      
REMARK 200 EXPERIMENTAL DETAILS                                                 
REMARK 200  EXPERIMENT TYPE                : X-RAY DIFFRACTION                  
REMARK 200  DATE OF DATA COLLECTION        : 11-MAY-06                          
REMARK 200  TEMPERATURE           (KELVIN) : NULL                               
REMARK 200  PH                             : 7.0                                
REMARK 200  NUMBER OF CRYSTALS USED        : 1                                  
REMARK 200                                                                      
REMARK 200  SYNCHROTRON              (Y/N) : Y                                  
REMARK 200  RADIATION SOURCE               : ALS                                
REMARK 200  BEAMLINE                       : 8.2.1                              
REMARK 200  X-RAY GENERATOR MODEL          : NULL                               
REMARK 200  MONOCHROMATIC OR LAUE    (M/L) : M                                  
REMARK 200  WAVELENGTH OR RANGE        (A) : 1.0                                
REMARK 200  MONOCHROMATOR                  : DOUBLE CRYSTAL, SI(111)            
REMARK 200  OPTICS                         : NULL                               
REMARK 200                                                                      
REMARK 200  DETECTOR TYPE                  : CCD                                
REMARK 200  DETECTOR MANUFACTURER          : ADSC QUANTUM 210                   
REMARK 200  INTENSITY-INTEGRATION SOFTWARE : DENZO, HKL-2000                    
REMARK 200  DATA SCALING SOFTWARE          : SCALEPACK                          
REMARK 200                                                                      
REMARK 200  NUMBER OF UNIQUE REFLECTIONS   : 38201                              
REMARK 200  RESOLUTION RANGE HIGH      (A) : 2.800                              
REMARK 200  RESOLUTION RANGE LOW       (A) : 50.000                             
REMARK 200  REJECTION CRITERIA  (SIGMA(I)) : NULL                               
REMARK 200                                                                      
REMARK 200 OVERALL.                                                             
REMARK 200  COMPLETENESS FOR RANGE     (%) : 99.9                               
REMARK 200  DATA REDUNDANCY                : 14.10                              
REMARK 200  R MERGE                    (I) : 0.07100                            
REMARK 200  R SYM                      (I) : NULL                               
REMARK 200  <I/SIGMA(I)> FOR THE DATA SET  : 12.0000                            
REMARK 200                                                                      
REMARK 200 IN THE HIGHEST RESOLUTION SHELL.                                     
REMARK 200  HIGHEST RESOLUTION SHELL, RANGE HIGH (A) : 2.80                     
REMARK 200  HIGHEST RESOLUTION SHELL, RANGE LOW  (A) : 2.90                     
REMARK 200  COMPLETENESS FOR SHELL     (%) : 100.0                              
REMARK 200  DATA REDUNDANCY IN SHELL       : 13.50                              
REMARK 200  R MERGE FOR SHELL          (I) : 0.60000                            
REMARK 200  R SYM FOR SHELL            (I) : NULL                               
REMARK 200  <I/SIGMA(I)> FOR SHELL         : NULL                               
REMARK 200                                                                      
REMARK 200 DIFFRACTION PROTOCOL: SINGLE WAVELENGTH                              
REMARK 200 METHOD USED TO DETERMINE THE STRUCTURE: MOLECULAR REPLACEMENT        
REMARK 200 SOFTWARE USED: MOLREP                                                
REMARK 200 STARTING MODEL: NULL                                                 
REMARK 200                                                                      
REMARK 200 REMARK: NULL                                                         
REMARK 280                                                                      
REMARK 280 CRYSTAL                                                              
REMARK 280 SOLVENT CONTENT, VS   (%): 60.78                                     
REMARK 280 MATTHEWS COEFFICIENT, VM (ANGSTROMS**3/DA): 3.14                     
REMARK 280                                                                      
REMARK 280 CRYSTALLIZATION CONDITIONS: 100 MM HEPES, PH 7.0, 15% (W/V) PEG      
REMARK 280  4000, VAPOR DIFFUSION, HANGING DROP, TEMPERATURE 294K               
REMARK 290                                                                      
REMARK 290 CRYSTALLOGRAPHIC SYMMETRY                                            
REMARK 290 SYMMETRY OPERATORS FOR SPACE GROUP: P 21 21 21                       
REMARK 290                                                                      
REMARK 290      SYMOP   SYMMETRY                                                
REMARK 290     NNNMMM   OPERATOR                                                
REMARK 290       1555   X,Y,Z                                                   
REMARK 290       2555   -X+1/2,-Y,Z+1/2                                         
REMARK 290       3555   -X,Y+1/2,-Z+1/2                                         
REMARK 290       4555   X+1/2,-Y+1/2,-Z                                         
REMARK 290                                                                      
REMARK 290     WHERE NNN -> OPERATOR NUMBER                                     
REMARK 290           MMM -> TRANSLATION VECTOR                                  
REMARK 290                                                                      
REMARK 290 CRYSTALLOGRAPHIC SYMMETRY TRANSFORMATIONS                            
REMARK 290 THE FOLLOWING TRANSFORMATIONS OPERATE ON THE ATOM/HETATM             
REMARK 290 RECORDS IN THIS ENTRY TO PRODUCE CRYSTALLOGRAPHICALLY                
REMARK 290 RELATED MOLECULES.                                                   
REMARK 290   SMTRY1   1  1.000000  0.000000  0.000000        0.00000            
REMARK 290   SMTRY2   1  0.000000  1.000000  0.000000        0.00000            
REMARK 290   SMTRY3   1  0.000000  0.000000  1.000000        0.00000            
REMARK 290   SMTRY1   2 -1.000000  0.000000  0.000000       47.61100            
REMARK 290   SMTRY2   2  0.000000 -1.000000  0.000000        0.00000            
REMARK 290   SMTRY3   2  0.000000  0.000000  1.000000       67.11850            
REMARK 290   SMTRY1   3 -1.000000  0.000000  0.000000        0.00000            
REMARK 290   SMTRY2   3  0.000000  1.000000  0.000000       58.18500            
REMARK 290   SMTRY3   3  0.000000  0.000000 -1.000000       67.11850            
REMARK 290   SMTRY1   4  1.000000  0.000000  0.000000       47.61100            
REMARK 290   SMTRY2   4  0.000000 -1.000000  0.000000       58.18500            
REMARK 290   SMTRY3   4  0.000000  0.000000 -1.000000        0.00000            
REMARK 290                                                                      
REMARK 290 REMARK: NULL                                                         
REMARK 300                                                                      
REMARK 300 BIOMOLECULE: 1                                                       
REMARK 300 SEE REMARK 350 FOR THE AUTHOR PROVIDED AND/OR PROGRAM                
REMARK 300 GENERATED ASSEMBLY INFORMATION FOR THE STRUCTURE IN                  
REMARK 300 THIS ENTRY. THE REMARK MAY ALSO PROVIDE INFORMATION ON               
REMARK 300 BURIED SURFACE AREA.                                                 
REMARK 350                                                                      
REMARK 350 COORDINATES FOR A COMPLETE MULTIMER REPRESENTING THE KNOWN           
REMARK 350 BIOLOGICALLY SIGNIFICANT OLIGOMERIZATION STATE OF THE                
REMARK 350 MOLECULE CAN BE GENERATED BY APPLYING BIOMT TRANSFORMATIONS          
REMARK 350 GIVEN BELOW.  BOTH NON-CRYSTALLOGRAPHIC AND                          
REMARK 350 CRYSTALLOGRAPHIC OPERATIONS ARE GIVEN.                               
REMARK 350                                                                      
REMARK 350 BIOMOLECULE: 1                                                       
REMARK 350 AUTHOR DETERMINED BIOLOGICAL UNIT: TETRAMERIC                        
REMARK 350 APPLY THE FOLLOWING TO CHAINS: E, F, A, B                            
REMARK 350   BIOMT1   1  1.000000  0.000000  0.000000        0.00000            
REMARK 350   BIOMT2   1  0.000000  1.000000  0.000000        0.00000            
REMARK 350   BIOMT3   1  0.000000  0.000000  1.000000        0.00000            
REMARK 400                                                                      
REMARK 400 COMPOUND                                                             
REMARK 400 CHAIN A REPRESENTS A PROTEIN MADE OF THREE DIFFERENT                 
REMARK 400 PROTEINS FUSED TOGETHER. THE LINKERS ARE DISORDERED                  
REMARK 400 IN THE STRUCTURE AND ARE LISTED IN SEQADV RECORDS.                   
REMARK 465                                                                      
REMARK 465 MISSING RESIDUES                                                     
REMARK 465 THE FOLLOWING RESIDUES WERE NOT LOCATED IN THE                       
REMARK 465 EXPERIMENT. (M=MODEL NUMBER; RES=RESIDUE NAME; C=CHAIN               
REMARK 465 IDENTIFIER; SSSEQ=SEQUENCE NUMBER; I=INSERTION CODE.)                
REMARK 465                                                                      
REMARK 465   M RES C SSSEQI                                                     
REMARK 465     MET A    18                                                      
REMARK 465     GLY A   292                                                      
REMARK 465     SER A   293                                                      
REMARK 465     LEU A   294                                                      
REMARK 465     SER A   295                                                      
REMARK 465     SER A   296                                                      
REMARK 465     GLY A   297                                                      
REMARK 465     SER A   298                                                      
REMARK 465     SER A   299                                                      
REMARK 465     LEU A   300                                                      
REMARK 465     SER A   301                                                      
REMARK 465     SER A   302                                                      
REMARK 465     PRO A   303                                                      
REMARK 465     SER A   304                                                      
REMARK 465     ALA A   305                                                      
REMARK 465     GLY A   306                                                      
REMARK 465     GLY A  1076                                                      
REMARK 465     GLY A  1077                                                      
REMARK 465     GLY A  1078                                                      
REMARK 465     SER A  1133                                                      
REMARK 465     LEU A  1134                                                      
REMARK 465     SER A  1135                                                      
REMARK 465     SER A  1136                                                      
REMARK 465     PRO A  1137                                                      
REMARK 465     SER A  1138                                                      
REMARK 465     ALA A  1139                                                      
REMARK 465     LEU A  1140                                                      
REMARK 465     SER A  1141                                                      
REMARK 465     PRO A  1142                                                      
REMARK 465     LYS A  1143                                                      
REMARK 465     PRO A  1144                                                      
REMARK 465     ARG A  1145                                                      
REMARK 465     ILE A  1146                                                      
REMARK 465     GLY A  2112                                                      
REMARK 465     LEU A  2113                                                      
REMARK 465     GLU A  2114                                                      
REMARK 465     HIS A  2115                                                      
REMARK 465     HIS A  2116                                                      
REMARK 465     HIS A  2117                                                      
REMARK 465     HIS A  2118                                                      
REMARK 465     HIS A  2119                                                      
REMARK 465     HIS A  2120                                                      
REMARK 470                                                                      
REMARK 470 MISSING ATOM                                                         
REMARK 470 THE FOLLOWING RESIDUES HAVE MISSING ATOMS (M=MODEL NUMBER;           
REMARK 470 RES=RESIDUE NAME; C=CHAIN IDENTIFIER; SSEQ=SEQUENCE NUMBER;          
REMARK 470 I=INSERTION CODE):                                                   
REMARK 470   M RES CSSEQI  ATOMS                                                
REMARK 470     GLU A1035    CG   CD   OE1  OE2                                  
REMARK 470     SER A1132    OG                                                  
REMARK 470     LYS A2039    CG   CD   CE   NZ                                   
REMARK 470     GLU A2049    CG   CD   OE1  OE2                                  
REMARK 470     ASP A2050    CG   OD1  OD2                                       
REMARK 470     VAL A2110    CG1  CG2                                            
REMARK 470     ASN A2111    CG   OD1  ND2                                       
REMARK 500                                                                      
REMARK 500 GEOMETRY AND STEREOCHEMISTRY                                         
REMARK 500 SUBTOPIC: CLOSE CONTACTS IN SAME ASYMMETRIC UNIT                     
REMARK 500                                                                      
REMARK 500 THE FOLLOWING ATOMS ARE IN CLOSE CONTACT.                            
REMARK 500                                                                      
REMARK 500  ATM1  RES C  SSEQI   ATM2  RES C  SSEQI           DISTANCE          
REMARK 500   O6    DG E    11     NH2  ARG A  2086              1.88            
REMARK 500                                                                      
REMARK 500 REMARK: NULL                                                         
REMARK 500                                                                      
REMARK 500 GEOMETRY AND STEREOCHEMISTRY                                         
REMARK 500 SUBTOPIC: COVALENT BOND ANGLES                                       
REMARK 500                                                                      
REMARK 500 THE STEREOCHEMICAL PARAMETERS OF THE FOLLOWING RESIDUES              
REMARK 500 HAVE VALUES WHICH DEVIATE FROM EXPECTED VALUES BY MORE               
REMARK 500 THAN 6*RMSD (M=MODEL NUMBER; RES=RESIDUE NAME; C=CHAIN               
REMARK 500 IDENTIFIER; SSEQ=SEQUENCE NUMBER; I=INSERTION CODE).                 
REMARK 500                                                                      
REMARK 500 STANDARD TABLE:                                                      
REMARK 500 FORMAT: (10X,I3,1X,A3,1X,A1,I4,A1,3(1X,A4,2X),12X,F5.1)              
REMARK 500                                                                      
REMARK 500 EXPECTED VALUES PROTEIN: ENGH AND HUBER, 1999                        
REMARK 500 EXPECTED VALUES NUCLEIC ACID: CLOWNEY ET AL 1996                     
REMARK 500                                                                      
REMARK 500  M RES CSSEQI ATM1   ATM2   ATM3                                     
REMARK 500     DG E  35   N9  -  C1' -  C2' ANGL. DEV. =  10.5 DEGREES          
REMARK 500     DG E  35   O4' -  C1' -  N9  ANGL. DEV. =   3.3 DEGREES          
REMARK 500    PRO A  81   C   -  N   -  CA  ANGL. DEV. =  11.1 DEGREES          
REMARK 500    PRO A  82   C   -  N   -  CA  ANGL. DEV. =  -9.8 DEGREES          
REMARK 500                                                                      
REMARK 500 REMARK: NULL                                                         
REMARK 500                                                                      
REMARK 500 GEOMETRY AND STEREOCHEMISTRY                                         
REMARK 500 SUBTOPIC: TORSION ANGLES                                             
REMARK 500                                                                      
REMARK 500 TORSION ANGLES OUTSIDE THE EXPECTED RAMACHANDRAN REGIONS:            
REMARK 500 (M=MODEL NUMBER; RES=RESIDUE NAME; C=CHAIN IDENTIFIER;               
REMARK 500 SSEQ=SEQUENCE NUMBER; I=INSERTION CODE).                             
REMARK 500                                                                      
REMARK 500 STANDARD TABLE:                                                      
REMARK 500 FORMAT:(10X,I3,1X,A3,1X,A1,I4,A1,4X,F7.2,3X,F7.2)                    
REMARK 500                                                                      
REMARK 500 EXPECTED VALUES: GJ KLEYWEGT AND TA JONES (1996). PHI/PSI-           
REMARK 500 CHOLOGY: RAMACHANDRAN REVISITED. STRUCTURE 4, 1395 - 1400            
REMARK 500                                                                      
REMARK 500  M RES CSSEQI        PSI       PHI                                   
REMARK 500    ARG A  41     -166.06     43.12                                   
REMARK 500    GLU A  49      -52.20    -24.59                                   
REMARK 500    TYR A  66      140.16   -178.57                                   
REMARK 500    PRO A  81      -62.38    -10.20                                   
REMARK 500    HIS A  83       65.92    -62.68                                   
REMARK 500    GLN A 142       44.10     33.22                                   
REMARK 500    ILE A 145      -16.24    -39.47                                   
REMARK 500    GLU A 146      -74.28    -73.31                                   
REMARK 500    ASP A 151      152.80    -42.56                                   
REMARK 500    VAL A 165     -142.64    -85.61                                   
REMARK 500    PRO A 168      100.74    -32.68                                   
REMARK 500    SER A 169      113.60     44.70                                   
REMARK 500    ARG A 171      152.65    -31.03                                   
REMARK 500    ASN A 190       54.49   -104.75                                   
REMARK 500    THR A 191        4.70    174.19                                   
REMARK 500    LYS A 218      119.96    -39.81                                   
REMARK 500    LYS A 221      -14.06    -47.29                                   
REMARK 500    ASP A 223       73.86   -158.18                                   
REMARK 500    ILE A 224      143.25   -173.71                                   
REMARK 500    PRO A 231       91.06    -53.54                                   
REMARK 500    ARG A 246       39.97     33.04                                   
REMARK 500    GLN A 247       -2.03     66.89                                   
REMARK 500    PRO A 260       34.07    -73.13                                   
REMARK 500    SER A 261       77.90   -157.67                                   
REMARK 500    ARG A 278       -4.02     69.91                                   
REMARK 500    PRO A 290      154.75    -47.03                                   
REMARK 500    ARG A1037       64.58     67.57                                   
REMARK 500    PRO A1072     -152.93    -65.63                                   
REMARK 500    SER A1074     -102.06    -17.02                                   
REMARK 500    GLU A1082        6.14    -68.01                                   
REMARK 500    ALA A1083       28.12    -74.92                                   
REMARK 500    ASN A1111       31.26    -91.02                                   
REMARK 500    ASP A1114       95.98    -31.60                                   
REMARK 500    SER A1127      -18.52   -174.61                                   
REMARK 500    LEU A1128       47.18    171.36                                   
REMARK 500    SER A1129       99.66    -69.14                                   
REMARK 500    ASP A1131      102.30    -48.55                                   
REMARK 500    GLN A2020      -75.30    -45.37                                   
REMARK 500    ALA A2025     -152.42    174.32                                   
REMARK 500    LYS A2029       48.99    -83.46                                   
REMARK 500    ARG A2031       98.79     58.93                                   
REMARK 500    THR A2032      -36.24    165.02                                   
REMARK 500    TRP A2038       48.17   -178.48                                   
REMARK 500    PHE A2051       37.94    -95.98                                   
REMARK 500    ARG A2068       65.15   -108.42                                   
REMARK 500    ASP A2069      118.65   -178.30                                   
REMARK 500    ASN A2085      -85.16    -50.85                                   
REMARK 500    GLU A2088       97.11     13.94                                   
REMARK 500    LEU A2090      140.89    178.93                                   
REMARK 500    ALA A2093      -92.36   -128.23                                   
REMARK 500                                                                      
REMARK 500 THIS ENTRY HAS      85 RAMACHANDRAN OUTLIERS.                        
REMARK 500                                                                      
REMARK 500 REMARK: NULL                                                         
REMARK 900                                                                      
REMARK 900 RELATED ENTRIES                                                      
REMARK 900 RELATED ID: 2O6G   RELATED DB: PDB                                   
DBREF  2O61 A   20   291  UNP    Q04206   TF65_HUMAN      20    291             
DBREF  2O61 A 1008  1125  UNP    Q92985   IRF7_HUMAN       8    125             
DBREF  2O61 A 2009  2111  UNP    Q14653   IRF3_HUMAN       9    111             
DBREF  2O61 B   38   350  UNP    P19838   NFKB1_HUMAN     40    352             
DBREF  2O61 E    1    36  PDB    2O61     2O61             1     36             
DBREF  2O61 F    2    35  PDB    2O61     2O61             2     35             
SEQADV 2O61 MET A   18  UNP  Q04206              INITIATING METHIONINE          
SEQADV 2O61 GLY A   19  UNP  Q04206              CLONING ARTIFACT               
SEQADV 2O61 GLY A  292  UNP  Q04206              LINKER                         
SEQADV 2O61 SER A  293  UNP  Q04206              LINKER                         
SEQADV 2O61 LEU A  294  UNP  Q04206              LINKER                         
SEQADV 2O61 SER A  295  UNP  Q04206              LINKER                         
SEQADV 2O61 SER A  296  UNP  Q04206              LINKER                         
SEQADV 2O61 GLY A  297  UNP  Q04206              LINKER                         
SEQADV 2O61 SER A  298  UNP  Q04206              LINKER                         
SEQADV 2O61 SER A  299  UNP  Q04206              LINKER                         
SEQADV 2O61 LEU A  300  UNP  Q04206              LINKER                         
SEQADV 2O61 SER A  301  UNP  Q04206              LINKER                         
SEQADV 2O61 SER A  302  UNP  Q04206              LINKER                         
SEQADV 2O61 PRO A  303  UNP  Q04206              LINKER                         
SEQADV 2O61 SER A  304  UNP  Q04206              LINKER                         
SEQADV 2O61 ALA A  305  UNP  Q04206              LINKER                         
SEQADV 2O61 GLY A  306  UNP  Q04206              LINKER                         
SEQADV 2O61 GLN A 1118  UNP  Q92985    PRO   404 ENGINEERED MUTATION            
SEQADV 2O61 GLY A 1126  UNP  Q92985              LINKER                         
SEQADV 2O61 SER A 1127  UNP  Q92985              LINKER                         
SEQADV 2O61 LEU A 1128  UNP  Q92985              LINKER                         
SEQADV 2O61 SER A 1129  UNP  Q92985              LINKER                         
SEQADV 2O61 SER A 1130  UNP  Q92985              LINKER                         
SEQADV 2O61 ASP A 1131  UNP  Q92985              LINKER                         
SEQADV 2O61 SER A 1132  UNP  Q92985              LINKER                         
SEQADV 2O61 SER A 1133  UNP  Q92985              LINKER                         
SEQADV 2O61 LEU A 1134  UNP  Q92985              LINKER                         
SEQADV 2O61 SER A 1135  UNP  Q92985              LINKER                         
SEQADV 2O61 SER A 1136  UNP  Q92985              LINKER                         
SEQADV 2O61 PRO A 1137  UNP  Q92985              LINKER                         
SEQADV 2O61 SER A 1138  UNP  Q92985              LINKER                         
SEQADV 2O61 ALA A 1139  UNP  Q92985              LINKER                         
SEQADV 2O61 LEU A 1140  UNP  Q92985              LINKER                         
SEQADV 2O61 SER A 1141  UNP  Q92985              LINKER                         
SEQADV 2O61 PRO A 1142  UNP  Q92985              LINKER                         
SEQADV 2O61 LYS A 1143  UNP  Q92985              LINKER                         
SEQADV 2O61 PRO A 1144  UNP  Q92985              LINKER                         
SEQADV 2O61 ARG A 1145  UNP  Q92985              LINKER                         
SEQADV 2O61 ILE A 1146  UNP  Q92985              LINKER                         
SEQADV 2O61 GLY A 2112  UNP  Q14653              EXPRESSION TAG                 
SEQADV 2O61 LEU A 2113  UNP  Q14653              EXPRESSION TAG                 
SEQADV 2O61 GLU A 2114  UNP  Q14653              EXPRESSION TAG                 
SEQADV 2O61 HIS A 2115  UNP  Q14653              EXPRESSION TAG                 
SEQADV 2O61 HIS A 2116  UNP  Q14653              EXPRESSION TAG                 
SEQADV 2O61 HIS A 2117  UNP  Q14653              EXPRESSION TAG                 
SEQADV 2O61 HIS A 2118  UNP  Q14653              EXPRESSION TAG                 
SEQADV 2O61 HIS A 2119  UNP  Q14653              EXPRESSION TAG                 
SEQADV 2O61 HIS A 2120  UNP  Q14653              EXPRESSION TAG                 
SEQADV 2O61 MET B   37  UNP  P19838              INITIATING METHIONINE          
SEQRES   1 E   36   DT  DT  DG  DA  DA  DA  DG  DG  DG  DA  DG  DA  DA          
SEQRES   2 E   36   DG  DT  DG  DA  DA  DA  DG  DT  DG  DG  DG  DA  DA          
SEQRES   3 E   36   DA  DT  DT  DC  DC  DT  DC  DT  DG  DT                      
SEQRES   1 F   34   DC  DA  DG  DA  DG  DG  DA  DA  DT  DT  DT  DC  DC          
SEQRES   2 F   34   DC  DA  DC  DT  DT  DT  DC  DA  DC  DT  DT  DC  DT          
SEQRES   3 F   34   DC  DC  DC  DT  DT  DT  DC  DA                              
SEQRES   1 A  540  MET GLY TYR VAL GLU ILE ILE GLU GLN PRO LYS GLN ARG          
SEQRES   2 A  540  GLY MET ARG PHE ARG TYR LYS CYS GLU GLY ARG SER ALA          
SEQRES   3 A  540  GLY SER ILE PRO GLY GLU ARG SER THR ASP THR THR LYS          
SEQRES   4 A  540  THR HIS PRO THR ILE LYS ILE ASN GLY TYR THR GLY PRO          
SEQRES   5 A  540  GLY THR VAL ARG ILE SER LEU VAL THR LYS ASP PRO PRO          
SEQRES   6 A  540  HIS ARG PRO HIS PRO HIS GLU LEU VAL GLY LYS ASP CYS          
SEQRES   7 A  540  ARG ASP GLY PHE TYR GLU ALA GLU LEU CYS PRO ASP ARG          
SEQRES   8 A  540  CYS ILE HIS SER PHE GLN ASN LEU GLY ILE GLN CYS VAL          
SEQRES   9 A  540  LYS LYS ARG ASP LEU GLU GLN ALA ILE SER GLN ARG ILE          
SEQRES  10 A  540  GLN THR ASN ASN ASN PRO PHE GLN VAL PRO ILE GLU GLU          
SEQRES  11 A  540  GLN ARG GLY ASP TYR ASP LEU ASN ALA VAL ARG LEU CYS          
SEQRES  12 A  540  PHE GLN VAL THR VAL ARG ASP PRO SER GLY ARG PRO LEU          
SEQRES  13 A  540  ARG LEU PRO PRO VAL LEU SER HIS PRO ILE PHE ASP ASN          
SEQRES  14 A  540  ARG ALA PRO ASN THR ALA GLU LEU LYS ILE CYS ARG VAL          
SEQRES  15 A  540  ASN ARG ASN SER GLY SER CYS LEU GLY GLY ASP GLU ILE          
SEQRES  16 A  540  PHE LEU LEU CYS ASP LYS VAL GLN LYS GLU ASP ILE GLU          
SEQRES  17 A  540  VAL TYR PHE THR GLY PRO GLY TRP GLU ALA ARG GLY SER          
SEQRES  18 A  540  PHE SER GLN ALA ASP VAL HIS ARG GLN VAL ALA ILE VAL          
SEQRES  19 A  540  PHE ARG THR PRO PRO TYR ALA ASP PRO SER LEU GLN ALA          
SEQRES  20 A  540  PRO VAL ARG VAL SER MET GLN LEU ARG ARG PRO SER ASP          
SEQRES  21 A  540  ARG GLU LEU SER GLU PRO MET GLU PHE GLN TYR LEU PRO          
SEQRES  22 A  540  ASP GLY SER LEU SER SER GLY SER SER LEU SER SER PRO          
SEQRES  23 A  540  SER ALA GLY ALA ALA PRO ARG VAL LEU PHE GLY GLU TRP          
SEQRES  24 A  540  LEU LEU GLY GLU ILE SER SER GLY CYS TYR GLU GLY LEU          
SEQRES  25 A  540  GLN TRP LEU ASP GLU ALA ARG THR CYS PHE ARG VAL PRO          
SEQRES  26 A  540  TRP LYS HIS PHE ALA ARG LYS ASP LEU SER GLU ALA ASP          
SEQRES  27 A  540  ALA ARG ILE PHE LYS ALA TRP ALA VAL ALA ARG GLY ARG          
SEQRES  28 A  540  TRP PRO PRO SER SER ARG GLY GLY GLY PRO PRO PRO GLU          
SEQRES  29 A  540  ALA GLU THR ALA GLU ARG ALA GLY TRP LYS THR ASN PHE          
SEQRES  30 A  540  ARG CYS ALA LEU ARG SER THR ARG ARG PHE VAL MET LEU          
SEQRES  31 A  540  ARG ASP ASN SER GLY ASP PRO ALA ASP GLN HIS LYS VAL          
SEQRES  32 A  540  TYR ALA LEU SER GLY SER LEU SER SER ASP SER SER LEU          
SEQRES  33 A  540  SER SER PRO SER ALA LEU SER PRO LYS PRO ARG ILE LEU          
SEQRES  34 A  540  PRO TRP LEU VAL SER GLN LEU ASP LEU GLY GLN LEU GLU          
SEQRES  35 A  540  GLY VAL ALA TRP VAL ASN LYS SER ARG THR ARG PHE ARG          
SEQRES  36 A  540  ILE PRO TRP LYS HIS GLY LEU ARG GLN ASP ALA GLN GLN          
SEQRES  37 A  540  GLU ASP PHE GLY ILE PHE GLN ALA TRP ALA GLU ALA THR          
SEQRES  38 A  540  GLY ALA TYR VAL PRO GLY ARG ASP LYS PRO ASP LEU PRO          
SEQRES  39 A  540  THR TRP LYS ARG ASN PHE ARG SER ALA LEU ASN ARG LYS          
SEQRES  40 A  540  GLU GLY LEU ARG LEU ALA GLU ASP ARG SER LYS ASP PRO          
SEQRES  41 A  540  HIS ASP PRO HIS LYS ILE TYR GLU PHE VAL ASN GLY LEU          
SEQRES  42 A  540  GLU HIS HIS HIS HIS HIS HIS                                  
SEQRES   1 B  314  MET ASP GLY PRO TYR LEU GLN ILE LEU GLU GLN PRO LYS          
SEQRES   2 B  314  GLN ARG GLY PHE ARG PHE ARG TYR VAL CYS GLU GLY PRO          
SEQRES   3 B  314  SER HIS GLY GLY LEU PRO GLY ALA SER SER GLU LYS ASN          
SEQRES   4 B  314  LYS LYS SER TYR PRO GLN VAL LYS ILE CYS ASN TYR VAL          
SEQRES   5 B  314  GLY PRO ALA LYS VAL ILE VAL GLN LEU VAL THR ASN GLY          
SEQRES   6 B  314  LYS ASN ILE HIS LEU HIS ALA HIS SER LEU VAL GLY LYS          
SEQRES   7 B  314  HIS CYS GLU ASP GLY ILE CYS THR VAL THR ALA GLY PRO          
SEQRES   8 B  314  LYS ASP MET VAL VAL GLY PHE ALA ASN LEU GLY ILE LEU          
SEQRES   9 B  314  HIS VAL THR LYS LYS LYS VAL PHE GLU THR LEU GLU ALA          
SEQRES  10 B  314  ARG MET THR GLU ALA CYS ILE ARG GLY TYR ASN PRO GLY          
SEQRES  11 B  314  LEU LEU VAL HIS PRO ASP LEU ALA TYR LEU GLN ALA GLU          
SEQRES  12 B  314  GLY GLY GLY ASP ARG GLN LEU GLY ASP ARG GLU LYS GLU          
SEQRES  13 B  314  LEU ILE ARG GLN ALA ALA LEU GLN GLN THR LYS GLU MET          
SEQRES  14 B  314  ASP LEU SER VAL VAL ARG LEU MET PHE THR ALA PHE LEU          
SEQRES  15 B  314  PRO ASP SER THR GLY SER PHE THR ARG ARG LEU GLU PRO          
SEQRES  16 B  314  VAL VAL SER ASP ALA ILE TYR ASP SER LYS ALA PRO ASN          
SEQRES  17 B  314  ALA SER ASN LEU LYS ILE VAL ARG MET ASP ARG THR ALA          
SEQRES  18 B  314  GLY CYS VAL THR GLY GLY GLU GLU ILE TYR LEU LEU CYS          
SEQRES  19 B  314  ASP LYS VAL GLN LYS ASP ASP ILE GLN ILE ARG PHE TYR          
SEQRES  20 B  314  GLU GLU GLU GLU ASN GLY GLY VAL TRP GLU GLY PHE GLY          
SEQRES  21 B  314  ASP PHE SER PRO THR ASP VAL HIS ARG GLN PHE ALA ILE          
SEQRES  22 B  314  VAL PHE LYS THR PRO LYS TYR LYS ASP ILE ASN ILE THR          
SEQRES  23 B  314  LYS PRO ALA SER VAL PHE VAL GLN LEU ARG ARG LYS SER          
SEQRES  24 B  314  ASP LEU GLU THR SER GLU PRO LYS PRO PHE LEU TYR TYR          
SEQRES  25 B  314  PRO GLU                                                      
FORMUL   5  HOH   *25(H2 O)                                                     
HELIX    1   1 LYS A  122  ARG A  124  5                                   3    
HELIX    2   2 ASP A  125  THR A  136  1                                  12    
HELIX    3   3 SER A  240  ALA A  242  5                                   3    
HELIX    4   4 ARG A  274  ARG A  278  5                                   5    
HELIX    5   5 LEU A 1013  GLY A 1025  1                                  13    
HELIX    6   6 GLU A 1054  ASP A 1056  5                                   3    
HELIX    7   7 ALA A 1057  ARG A 1067  1                                  11    
HELIX    8   8 ALA A 1083  ARG A 1103  1                                  21    
HELIX    9   9 LEU A 2009  GLY A 2019  1                                  11    
HELIX   10  10 GLN A 2048  ASP A 2050  5                                   3    
HELIX   11  11 PHE A 2051  ALA A 2060  1                                  10    
HELIX   12  12 ASP A 2072  ASN A 2085  1                                  14    
HELIX   13  13 TYR B   57  GLY B   61  5                                   5    
HELIX   14  14 LYS B  146  ARG B  161  1                                  16    
HELIX   15  15 GLY B  187  MET B  205  1                                  19    
HELIX   16  16 GLN B  274  ASP B  276  5                                   3    
HELIX   17  17 SER B  299  THR B  301  5                                   3    
SHEET    1   A 3 TYR A  20  GLU A  25  0                                        
SHEET    2   A 3 THR A  60  ASN A  64 -1  O  THR A  60   N  ILE A  24           
SHEET    3   A 3 ILE A 110  SER A 112 -1  O  HIS A 111   N  ILE A  61           
SHEET    1   B 3 ARG A  35  TYR A  36  0                                        
SHEET    2   B 3 GLY A 117  CYS A 120  1  O  CYS A 120   N  ARG A  35           
SHEET    3   B 3 GLU A  89  VAL A  91 -1  N  GLU A  89   O  GLN A 119           
SHEET    1   C 5 CYS A  95  ARG A  96  0                                        
SHEET    2   C 5 PHE A  99  GLU A 103 -1  O  PHE A  99   N  ARG A  96           
SHEET    3   C 5 THR A  71  VAL A  77 -1  N  ILE A  74   O  TYR A 100           
SHEET    4   C 5 ALA A 156  ARG A 166 -1  O  GLN A 162   N  ARG A  73           
SHEET    5   C 5 VAL A 178  LEU A 179 -1  O  VAL A 178   N  PHE A 161           
SHEET    1   D 3 PRO A 172  ARG A 174  0                                        
SHEET    2   D 3 ALA A 156  ARG A 166 -1  N  VAL A 165   O  LEU A 173           
SHEET    3   D 3 ILE A 183  PHE A 184 -1  O  ILE A 183   N  VAL A 157           
SHEET    1   E 4 ILE A 196  VAL A 199  0                                        
SHEET    2   E 4 GLU A 211  CYS A 216 -1  O  LEU A 215   N  CYS A 197           
SHEET    3   E 4 ALA A 249  ARG A 253 -1  O  ILE A 250   N  LEU A 214           
SHEET    4   E 4 VAL A 244  HIS A 245 -1  N  HIS A 245   O  ALA A 249           
SHEET    1   F 5 SER A 203  SER A 205  0                                        
SHEET    2   F 5 MET A 284  LEU A 289  1  O  LEU A 289   N  GLY A 204           
SHEET    3   F 5 VAL A 266  ARG A 273 -1  N  VAL A 268   O  PHE A 286           
SHEET    4   F 5 GLU A 225  GLY A 230 -1  N  TYR A 227   O  GLN A 271           
SHEET    5   F 5 TRP A 233  ARG A 236 -1  O  ALA A 235   N  PHE A 228           
SHEET    1   G 4 GLN A1031  TRP A1032  0                                        
SHEET    2   G 4 CYS A1039  PRO A1043 -1  O  ARG A1041   N  GLN A1031           
SHEET    3   G 4 HIS A1119  LEU A1124 -1  O  TYR A1122   N  PHE A1040           
SHEET    4   G 4 PHE A1105  ASN A1111 -1  N  ARG A1109   O  VAL A1121           
SHEET    1   H 4 ALA A2025  TRP A2026  0                                        
SHEET    2   H 4 PHE A2034  PRO A2037 -1  O  ARG A2035   N  ALA A2025           
SHEET    3   H 4 HIS A2104  PHE A2109 -1  O  LYS A2105   N  ILE A2036           
SHEET    4   H 4 LEU A2090  ARG A2096 -1  N  ARG A2091   O  GLU A2108           
SHEET    1   I 3 TYR B  41  ILE B  44  0                                        
SHEET    2   I 3 GLN B  81  CYS B  85 -1  O  LYS B  83   N  GLN B  43           
SHEET    3   I 3 VAL B 131  GLY B 133 -1  O  VAL B 132   N  VAL B  82           
SHEET    1   J 5 CYS B 116  GLU B 117  0                                        
SHEET    2   J 5 ILE B 120  ALA B 125 -1  O  ILE B 120   N  GLU B 117           
SHEET    3   J 5 ALA B  91  VAL B  98 -1  N  VAL B  93   O  VAL B 123           
SHEET    4   J 5 VAL B 209  THR B 215 -1  O  ARG B 211   N  VAL B  98           
SHEET    5   J 5 VAL B 232  TYR B 238 -1  O  ILE B 237   N  VAL B 210           
SHEET    1   K 2 SER B 110  GLY B 113  0                                        
SHEET    2   K 2 LEU B 137  LEU B 140 -1  O  LEU B 140   N  SER B 110           
SHEET    1   L 2 PHE B 217  LEU B 218  0                                        
SHEET    2   L 2 ARG B 227  ARG B 228 -1  O  ARG B 227   N  LEU B 218           
SHEET    1   M 4 ILE B 250  MET B 253  0                                        
SHEET    2   M 4 GLU B 265  CYS B 270 -1  O  LEU B 269   N  ARG B 252           
SHEET    3   M 4 ALA B 308  LYS B 312 -1  O  PHE B 311   N  ILE B 266           
SHEET    4   M 4 VAL B 303  HIS B 304 -1  N  HIS B 304   O  ALA B 308           
SHEET    1   N 5 ALA B 257  CYS B 259  0                                        
SHEET    2   N 5 LYS B 343  TYR B 348  1  O  TYR B 348   N  GLY B 258           
SHEET    3   N 5 ALA B 325  ARG B 333 -1  N  VAL B 327   O  PHE B 345           
SHEET    4   N 5 ILE B 278  GLU B 286 -1  N  ARG B 281   O  GLN B 330           
SHEET    5   N 5 GLY B 290  PHE B 295 -1  O  GLY B 294   N  PHE B 282           
CISPEP   1 PRO A 1079    PRO A 1080          0         0.04                     
CRYST1   95.222  116.370  134.237  90.00  90.00  90.00 P 21 21 21    4          
ORIGX1      1.000000  0.000000  0.000000        0.00000                         
ORIGX2      0.000000  1.000000  0.000000        0.00000                         
ORIGX3      0.000000  0.000000  1.000000        0.00000                         
SCALE1      0.010472  0.000000  0.000000        0.00000                         
SCALE2      0.000000  0.008593  0.000000        0.00000                         
SCALE3      0.000000  0.000000  0.007420        0.00000                         
ATOM      1  O5'  DT E   1      -0.370 -37.767 -79.829  1.00120.40           O  
ATOM      2  C5'  DT E   1       0.364 -38.471 -80.836  1.00121.33           C  
ATOM      3  C4'  DT E   1      -0.191 -39.867 -80.984  1.00121.96           C  
ATOM      4  O4'  DT E   1      -0.238 -40.207 -82.390  1.00122.88           O  
ATOM      5  C3'  DT E   1       0.720 -40.919 -80.348  1.00122.04           C  
ATOM      6  O3'  DT E   1      -0.056 -42.083 -80.005  1.00121.59           O  
ATOM      7  C2'  DT E   1       1.663 -41.265 -81.487  1.00122.50           C  
ATOM      8  C1'  DT E   1       0.706 -41.229 -82.666  1.00123.37           C  
ATOM      9  N1   DT E   1       1.226 -41.061 -84.050  1.00124.04           N  
ATOM     10  C2   DT E   1       1.523 -42.212 -84.766  1.00124.27           C  
ATOM     11  O2   DT E   1       1.406 -43.329 -84.310  1.00124.55           O  
ATOM     12  N3   DT E   1       1.960 -42.008 -86.043  1.00124.63           N  
ATOM     13  C4   DT E   1       2.133 -40.806 -86.679  1.00125.50           C  
ATOM     14  O4   DT E   1       2.522 -40.801 -87.850  1.00125.66           O  
ATOM     15  C5   DT E   1       1.816 -39.616 -85.865  1.00125.56           C  
ATOM     16  C7   DT E   1       1.977 -38.247 -86.458  1.00125.34           C  
ATOM     17  C6   DT E   1       1.389 -39.811 -84.609  1.00124.76           C  
ATOM     18  P    DT E   2      -0.254 -42.510 -78.465  1.00120.55           P  
ATOM     19  OP1  DT E   2       1.074 -42.574 -77.800  1.00120.40           O  
ATOM     20  OP2  DT E   2      -1.114 -43.722 -78.470  1.00120.58           O  
ATOM     21  O5'  DT E   2      -1.085 -41.299 -77.852  1.00119.06           O  
ATOM     22  C5'  DT E   2      -0.581 -40.569 -76.741  1.00118.68           C  
ATOM     23  C4'  DT E   2      -1.648 -39.659 -76.177  1.00117.87           C  
ATOM     24  O4'  DT E   2      -2.752 -40.449 -75.685  1.00118.65           O  
ATOM     25  C3'  DT E   2      -1.208 -38.833 -74.976  1.00116.74           C  
ATOM     26  O3'  DT E   2      -1.889 -37.612 -74.991  1.00113.05           O  
ATOM     27  C2'  DT E   2      -1.544 -39.698 -73.788  1.00118.22           C  
ATOM     28  C1'  DT E   2      -2.763 -40.479 -74.253  1.00118.86           C  
ATOM     29  N1   DT E   2      -2.558 -41.876 -73.849  1.00119.77           N  
ATOM     30  C2   DT E   2      -3.231 -42.361 -72.755  1.00120.24           C  
ATOM     31  O2   DT E   2      -4.084 -41.722 -72.155  1.00120.18           O  
ATOM     32  N3   DT E   2      -2.872 -43.639 -72.399  1.00120.72           N  
ATOM     33  C4   DT E   2      -1.950 -44.460 -73.042  1.00121.00           C  
ATOM     34  O4   DT E   2      -1.720 -45.577 -72.600  1.00123.15           O  
ATOM     35  C5   DT E   2      -1.324 -43.902 -74.212  1.00120.03           C  
ATOM     36  C7   DT E   2      -0.344 -44.723 -74.983  1.00119.13           C  
ATOM     37  C6   DT E   2      -1.657 -42.660 -74.552  1.00119.85           C  
ATOM     38  P    DG E   3      -1.483 -36.563 -76.099  1.00110.05           P  
ATOM     39  OP1  DG E   3      -2.017 -37.060 -77.398  1.00110.36           O  
ATOM     40  OP2  DG E   3      -0.042 -36.294 -75.969  1.00110.31           O  
ATOM     41  O5'  DG E   3      -2.235 -35.251 -75.655  1.00106.88           O  
ATOM     42  C5'  DG E   3      -2.347 -34.195 -76.569  1.00101.31           C  
ATOM     43  C4'  DG E   3      -3.194 -33.091 -75.990  1.00 97.69           C  
ATOM     44  O4'  DG E   3      -4.519 -33.598 -75.641  1.00 95.15           O  
ATOM     45  C3'  DG E   3      -2.628 -32.536 -74.687  1.00 95.17           C  
ATOM     46  O3'  DG E   3      -3.093 -31.200 -74.657  1.00 93.01           O  
ATOM     47  C2'  DG E   3      -3.289 -33.414 -73.637  1.00 93.39           C  
ATOM     48  C1'  DG E   3      -4.680 -33.596 -74.243  1.00 91.20           C  
ATOM     49  N9   DG E   3      -5.457 -34.768 -73.862  1.00 87.12           N  
ATOM     50  C8   DG E   3      -5.079 -36.090 -73.902  1.00 86.21           C  
ATOM     51  N7   DG E   3      -5.994 -36.899 -73.424  1.00 84.27           N  
ATOM     52  C5   DG E   3      -7.042 -36.061 -73.078  1.00 83.37           C  
ATOM     53  C6   DG E   3      -8.286 -36.358 -72.520  1.00 82.73           C  
ATOM     54  O6   DG E   3      -8.746 -37.468 -72.229  1.00 82.87           O  
ATOM     55  N1   DG E   3      -9.035 -35.200 -72.290  1.00 81.60           N  
ATOM     56  C2   DG E   3      -8.626 -33.920 -72.569  1.00 80.53           C  
ATOM     57  N2   DG E   3      -9.461 -32.934 -72.204  1.00 78.97           N  
ATOM     58  N3   DG E   3      -7.479 -33.634 -73.138  1.00 81.42           N  
ATOM     59  C4   DG E   3      -6.732 -34.743 -73.350  1.00 84.05           C  
ATOM     60  P    DA E   4      -2.682 -30.216 -73.475  1.00 92.92           P  
ATOM     61  OP1  DA E   4      -2.585 -28.921 -74.204  1.00 92.12           O  
ATOM     62  OP2  DA E   4      -1.545 -30.678 -72.633  1.00 92.72           O  
ATOM     63  O5'  DA E   4      -3.988 -30.190 -72.560  1.00 89.05           O  
ATOM     64  C5'  DA E   4      -5.098 -29.364 -72.905  1.00 84.26           C  
ATOM     65  C4'  DA E   4      -5.940 -29.080 -71.684  1.00 80.84           C  
ATOM     66  O4'  DA E   4      -6.646 -30.279 -71.282  1.00 78.59           O  
ATOM     67  C3'  DA E   4      -5.137 -28.629 -70.465  1.00 79.91           C  
ATOM     68  O3'  DA E   4      -5.878 -27.638 -69.738  1.00 79.41           O  
ATOM     69  C2'  DA E   4      -4.971 -29.912 -69.668  1.00 78.04           C  
ATOM     70  C1'  DA E   4      -6.263 -30.663 -69.967  1.00 75.31           C  
ATOM     71  N9   DA E   4      -6.135 -32.121 -69.951  1.00 69.96           N  
ATOM     72  C8   DA E   4      -5.068 -32.876 -70.365  1.00 67.57           C  
ATOM     73  N7   DA E   4      -5.257 -34.168 -70.251  1.00 64.94           N  
ATOM     74  C5   DA E   4      -6.535 -34.272 -69.724  1.00 65.27           C  
ATOM     75  C6   DA E   4      -7.326 -35.380 -69.374  1.00 65.33           C  
ATOM     76  N6   DA E   4      -6.932 -36.645 -69.520  1.00 64.38           N  
ATOM     77  N1   DA E   4      -8.555 -35.141 -68.862  1.00 66.07           N  
ATOM     78  C2   DA E   4      -8.950 -33.869 -68.719  1.00 66.83           C  
ATOM     79  N3   DA E   4      -8.299 -32.744 -69.018  1.00 67.38           N  
ATOM     80  C4   DA E   4      -7.084 -33.019 -69.524  1.00 66.98           C  
ATOM     81  P    DA E   5      -5.179 -26.837 -68.528  1.00 79.65           P  
ATOM     82  OP1  DA E   5      -5.339 -25.374 -68.749  1.00 78.87           O  
ATOM     83  OP2  DA E   5      -3.817 -27.413 -68.342  1.00 77.31           O  
ATOM     84  O5'  DA E   5      -6.073 -27.259 -67.282  1.00 77.22           O  
ATOM     85  C5'  DA E   5      -6.472 -28.611 -67.149  1.00 73.91           C  
ATOM     86  C4'  DA E   5      -7.792 -28.723 -66.428  1.00 70.50           C  
ATOM     87  O4'  DA E   5      -8.228 -30.085 -66.612  1.00 69.95           O  
ATOM     88  C3'  DA E   5      -7.691 -28.531 -64.920  1.00 69.07           C  
ATOM     89  O3'  DA E   5      -8.959 -28.127 -64.391  1.00 68.25           O  
ATOM     90  C2'  DA E   5      -7.294 -29.913 -64.434  1.00 67.35           C  
ATOM     91  C1'  DA E   5      -7.938 -30.858 -65.451  1.00 65.71           C  
ATOM     92  N9   DA E   5      -7.067 -31.961 -65.870  1.00 59.46           N  
ATOM     93  C8   DA E   5      -5.804 -31.869 -66.403  1.00 56.58           C  
ATOM     94  N7   DA E   5      -5.263 -33.029 -66.685  1.00 54.59           N  
ATOM     95  C5   DA E   5      -6.234 -33.949 -66.315  1.00 52.50           C  
ATOM     96  C6   DA E   5      -6.276 -35.355 -66.369  1.00 50.94           C  
ATOM     97  N6   DA E   5      -5.279 -36.107 -66.838  1.00 46.56           N  
ATOM     98  N1   DA E   5      -7.396 -35.968 -65.924  1.00 49.10           N  
ATOM     99  C2   DA E   5      -8.397 -35.212 -65.459  1.00 50.32           C  
ATOM    100  N3   DA E   5      -8.478 -33.885 -65.358  1.00 52.16           N  
ATOM    101  C4   DA E   5      -7.351 -33.306 -65.810  1.00 54.88           C  
ATOM    102  P    DA E   6      -9.141 -27.941 -62.804  1.00 69.58           P  
ATOM    103  OP1  DA E   6     -10.165 -26.887 -62.584  1.00 68.71           O  
ATOM    104  OP2  DA E   6      -7.795 -27.803 -62.189  1.00 67.73           O  
ATOM    105  O5'  DA E   6      -9.787 -29.316 -62.323  1.00 66.59           O  
ATOM    106  C5'  DA E   6     -11.080 -29.692 -62.778  1.00 62.15           C  
ATOM    107  C4'  DA E   6     -11.435 -31.083 -62.307  1.00 59.94           C  
ATOM    108  O4'  DA E   6     -10.508 -32.051 -62.854  1.00 60.05           O  
ATOM    109  C3'  DA E   6     -11.455 -31.316 -60.795  1.00 58.18           C  
ATOM    110  O3'  DA E   6     -12.591 -32.123 -60.495  1.00 56.69           O  
ATOM    111  C2'  DA E   6     -10.172 -32.090 -60.536  1.00 57.37           C  
ATOM    112  C1'  DA E   6     -10.001 -32.883 -61.820  1.00 57.07           C  
ATOM    113  N9   DA E   6      -8.618 -33.213 -62.164  1.00 55.02           N  
ATOM    114  C8   DA E   6      -7.585 -32.338 -62.384  1.00 53.36           C  
ATOM    115  N7   DA E   6      -6.459 -32.920 -62.720  1.00 52.85           N  
ATOM    116  C5   DA E   6      -6.769 -34.274 -62.716  1.00 52.49           C  
ATOM    117  C6   DA E   6      -6.006 -35.423 -63.008  1.00 51.44           C  
ATOM    118  N6   DA E   6      -4.733 -35.385 -63.399  1.00 50.07           N  
ATOM    119  N1   DA E   6      -6.610 -36.625 -62.895  1.00 50.06           N  
ATOM    120  C2   DA E   6      -7.899 -36.661 -62.533  1.00 51.85           C  
ATOM    121  N3   DA E   6      -8.728 -35.653 -62.252  1.00 54.50           N  
ATOM    122  C4   DA E   6      -8.093 -34.470 -62.361  1.00 54.62           C  
ATOM    123  P    DG E   7     -13.011 -32.391 -58.975  1.00 58.27           P  
ATOM    124  OP1  DG E   7     -14.409 -31.944 -58.798  1.00 60.29           O  
ATOM    125  OP2  DG E   7     -11.947 -31.863 -58.085  1.00 59.60           O  
ATOM    126  O5'  DG E   7     -13.007 -33.975 -58.884  1.00 59.48           O  
ATOM    127  C5'  DG E   7     -12.024 -34.711 -59.592  1.00 60.14           C  
ATOM    128  C4'  DG E   7     -12.008 -36.144 -59.131  1.00 58.86           C  
ATOM    129  O4'  DG E   7     -10.766 -36.715 -59.602  1.00 60.16           O  
ATOM    130  C3'  DG E   7     -11.974 -36.294 -57.617  1.00 60.09           C  
ATOM    131  O3'  DG E   7     -12.613 -37.519 -57.254  1.00 62.16           O  
ATOM    132  C2'  DG E   7     -10.488 -36.291 -57.300  1.00 58.15           C  
ATOM    133  C1'  DG E   7      -9.870 -36.945 -58.526  1.00 56.58           C  
ATOM    134  N9   DG E   7      -8.567 -36.418 -58.923  1.00 53.99           N  
ATOM    135  C8   DG E   7      -8.229 -35.104 -59.142  1.00 54.40           C  
ATOM    136  N7   DG E   7      -6.991 -34.951 -59.534  1.00 51.94           N  
ATOM    137  C5   DG E   7      -6.483 -36.242 -59.571  1.00 49.97           C  
ATOM    138  C6   DG E   7      -5.201 -36.717 -59.947  1.00 49.01           C  
ATOM    139  O6   DG E   7      -4.225 -36.074 -60.353  1.00 48.67           O  
ATOM    140  N1   DG E   7      -5.113 -38.095 -59.822  1.00 47.67           N  
ATOM    141  C2   DG E   7      -6.126 -38.914 -59.395  1.00 49.27           C  
ATOM    142  N2   DG E   7      -5.841 -40.218 -59.309  1.00 50.13           N  
ATOM    143  N3   DG E   7      -7.329 -38.490 -59.068  1.00 50.48           N  
ATOM    144  C4   DG E   7      -7.437 -37.154 -59.178  1.00 51.37           C  
ATOM    145  P    DG E   8     -12.921 -37.834 -55.710  1.00 66.50           P  
ATOM    146  OP1  DG E   8     -14.356 -38.219 -55.593  1.00 67.21           O  
ATOM    147  OP2  DG E   8     -12.398 -36.703 -54.897  1.00 67.60           O  
ATOM    148  O5'  DG E   8     -12.030 -39.122 -55.417  1.00 64.41           O  
ATOM    149  C5'  DG E   8     -10.718 -39.219 -55.952  1.00 64.99           C  
ATOM    150  C4'  DG E   8     -10.108 -40.558 -55.619  1.00 66.37           C  
ATOM    151  O4'  DG E   8      -8.789 -40.611 -56.205  1.00 65.99           O  
ATOM    152  C3'  DG E   8      -9.898 -40.793 -54.131  1.00 66.97           C  
ATOM    153  O3'  DG E   8      -9.968 -42.191 -53.852  1.00 70.04           O  
ATOM    154  C2'  DG E   8      -8.509 -40.236 -53.881  1.00 65.45           C  
ATOM    155  C1'  DG E   8      -7.789 -40.399 -55.216  1.00 63.42           C  
ATOM    156  N9   DG E   8      -7.059 -39.197 -55.609  1.00 59.47           N  
ATOM    157  C8   DG E   8      -7.550 -37.914 -55.637  1.00 57.06           C  
ATOM    158  N7   DG E   8      -6.681 -37.042 -56.069  1.00 56.08           N  
ATOM    159  C5   DG E   8      -5.545 -37.792 -56.335  1.00 53.26           C  
ATOM    160  C6   DG E   8      -4.289 -37.395 -56.840  1.00 52.49           C  
ATOM    161  O6   DG E   8      -3.912 -36.259 -57.165  1.00 52.99           O  
ATOM    162  N1   DG E   8      -3.423 -38.477 -56.961  1.00 49.81           N  
ATOM    163  C2   DG E   8      -3.729 -39.771 -56.633  1.00 49.13           C  
ATOM    164  N2   DG E   8      -2.751 -40.670 -56.804  1.00 46.02           N  
ATOM    165  N3   DG E   8      -4.904 -40.157 -56.167  1.00 51.55           N  
ATOM    166  C4   DG E   8      -5.758 -39.123 -56.046  1.00 54.78           C  
ATOM    167  P    DG E   9      -9.727 -42.719 -52.353  1.00 74.22           P  
ATOM    168  OP1  DG E   9     -10.415 -44.033 -52.204  1.00 73.62           O  
ATOM    169  OP2  DG E   9     -10.053 -41.605 -51.415  1.00 73.65           O  
ATOM    170  O5'  DG E   9      -8.159 -42.988 -52.318  1.00 71.13           O  
ATOM    171  C5'  DG E   9      -7.588 -43.975 -53.168  1.00 68.77           C  
ATOM    172  C4'  DG E   9      -6.177 -44.283 -52.732  1.00 67.31           C  
ATOM    173  O4'  DG E   9      -5.256 -43.258 -53.179  1.00 66.57           O  
ATOM    174  C3'  DG E   9      -5.999 -44.394 -51.222  1.00 67.12           C  
ATOM    175  O3'  DG E   9      -5.118 -45.483 -50.958  1.00 69.97           O  
ATOM    176  C2'  DG E   9      -5.388 -43.053 -50.839  1.00 64.03           C  
ATOM    177  C1'  DG E   9      -4.584 -42.663 -52.075  1.00 61.26           C  
ATOM    178  N9   DG E   9      -4.511 -41.226 -52.340  1.00 55.08           N  
ATOM    179  C8   DG E   9      -5.509 -40.300 -52.155  1.00 53.68           C  
ATOM    180  N7   DG E   9      -5.174 -39.099 -52.540  1.00 50.31           N  
ATOM    181  C5   DG E   9      -3.872 -39.236 -52.997  1.00 48.50           C  
ATOM    182  C6   DG E   9      -2.991 -38.277 -53.552  1.00 47.82           C  
ATOM    183  O6   DG E   9      -3.197 -37.077 -53.773  1.00 49.08           O  
ATOM    184  N1   DG E   9      -1.760 -38.836 -53.866  1.00 46.49           N  
ATOM    185  C2   DG E   9      -1.421 -40.150 -53.674  1.00 47.52           C  
ATOM    186  N2   DG E   9      -0.174 -40.495 -54.017  1.00 45.60           N  
ATOM    187  N3   DG E   9      -2.241 -41.060 -53.175  1.00 48.99           N  
ATOM    188  C4   DG E   9      -3.440 -40.537 -52.861  1.00 50.13           C  
ATOM    189  P    DA E  10      -4.906 -46.002 -49.456  1.00 71.56           P  
ATOM    190  OP1  DA E  10      -5.215 -47.455 -49.410  1.00 72.64           O  
ATOM    191  OP2  DA E  10      -5.610 -45.067 -48.540  1.00 70.86           O  
ATOM    192  O5'  DA E  10      -3.345 -45.806 -49.287  1.00 68.42           O  
ATOM    193  C5'  DA E  10      -2.714 -44.741 -49.970  1.00 66.31           C  
ATOM    194  C4'  DA E  10      -1.219 -44.841 -49.828  1.00 65.03           C  
ATOM    195  O4'  DA E  10      -0.675 -43.606 -50.339  1.00 65.19           O  
ATOM    196  C3'  DA E  10      -0.769 -44.917 -48.376  1.00 63.38           C  
ATOM    197  O3'  DA E  10       0.478 -45.609 -48.307  1.00 63.41           O  
ATOM    198  C2'  DA E  10      -0.665 -43.460 -47.969  1.00 62.36           C  
ATOM    199  C1'  DA E  10      -0.332 -42.732 -49.272  1.00 61.20           C  
ATOM    200  N9   DA E  10      -1.109 -41.506 -49.450  1.00 56.90           N  
ATOM    201  C8   DA E  10      -2.389 -41.274 -49.008  1.00 56.12           C  
ATOM    202  N7   DA E  10      -2.833 -40.070 -49.282  1.00 54.03           N  
ATOM    203  C5   DA E  10      -1.780 -39.473 -49.954  1.00 50.85           C  
ATOM    204  C6   DA E  10      -1.623 -38.198 -50.496  1.00 48.72           C  
ATOM    205  N6   DA E  10      -2.564 -37.254 -50.432  1.00 45.28           N  
ATOM    206  N1   DA E  10      -0.451 -37.914 -51.109  1.00 49.15           N  
ATOM    207  C2   DA E  10       0.492 -38.863 -51.159  1.00 50.10           C  
ATOM    208  N3   DA E  10       0.463 -40.104 -50.676  1.00 52.52           N  
ATOM    209  C4   DA E  10      -0.714 -40.348 -50.076  1.00 53.64           C  
ATOM    210  P    DG E  11       1.158 -45.888 -46.884  1.00 64.90           P  
ATOM    211  OP1  DG E  11       2.131 -47.000 -47.051  1.00 64.52           O  
ATOM    212  OP2  DG E  11       0.085 -45.988 -45.855  1.00 62.99           O  
ATOM    213  O5'  DG E  11       1.982 -44.557 -46.615  1.00 63.67           O  
ATOM    214  C5'  DG E  11       2.874 -44.045 -47.599  1.00 60.21           C  
ATOM    215  C4'  DG E  11       3.303 -42.647 -47.226  1.00 58.56           C  
ATOM    216  O4'  DG E  11       2.250 -41.683 -47.485  1.00 56.67           O  
ATOM    217  C3'  DG E  11       3.661 -42.484 -45.748  1.00 58.29           C  
ATOM    218  O3'  DG E  11       4.803 -41.638 -45.642  1.00 61.10           O  
ATOM    219  C2'  DG E  11       2.451 -41.766 -45.176  1.00 54.11           C  
ATOM    220  C1'  DG E  11       2.114 -40.863 -46.338  1.00 52.66           C  
ATOM    221  N9   DG E  11       0.784 -40.258 -46.336  1.00 50.00           N  
ATOM    222  C8   DG E  11      -0.360 -40.729 -45.731  1.00 48.23           C  
ATOM    223  N7   DG E  11      -1.379 -39.919 -45.860  1.00 44.97           N  
ATOM    224  C5   DG E  11      -0.878 -38.856 -46.603  1.00 44.22           C  
ATOM    225  C6   DG E  11      -1.507 -37.664 -47.041  1.00 44.12           C  
ATOM    226  O6   DG E  11      -2.665 -37.281 -46.835  1.00 45.61           O  
ATOM    227  N1   DG E  11      -0.639 -36.870 -47.785  1.00 42.28           N  
ATOM    228  C2   DG E  11       0.665 -37.173 -48.060  1.00 41.65           C  
ATOM    229  N2   DG E  11       1.329 -36.280 -48.804  1.00 39.23           N  
ATOM    230  N3   DG E  11       1.272 -38.270 -47.639  1.00 43.68           N  
ATOM    231  C4   DG E  11       0.446 -39.060 -46.923  1.00 45.84           C  
ATOM    232  P    DA E  12       5.700 -41.671 -44.313  1.00 61.67           P  
ATOM    233  OP1  DA E  12       6.424 -42.972 -44.290  1.00 60.76           O  
ATOM    234  OP2  DA E  12       4.821 -41.295 -43.170  1.00 61.02           O  
ATOM    235  O5'  DA E  12       6.744 -40.495 -44.563  1.00 59.03           O  
ATOM    236  C5'  DA E  12       7.261 -40.246 -45.870  1.00 54.03           C  
ATOM    237  C4'  DA E  12       7.170 -38.771 -46.195  1.00 52.58           C  
ATOM    238  O4'  DA E  12       5.777 -38.383 -46.237  1.00 52.32           O  
ATOM    239  C3'  DA E  12       7.836 -37.819 -45.199  1.00 50.18           C  
ATOM    240  O3'  DA E  12       8.408 -36.724 -45.916  1.00 49.64           O  
ATOM    241  C2'  DA E  12       6.675 -37.340 -44.347  1.00 48.67           C  
ATOM    242  C1'  DA E  12       5.548 -37.297 -45.358  1.00 48.43           C  
ATOM    243  N9   DA E  12       4.208 -37.456 -44.801  1.00 46.18           N  
ATOM    244  C8   DA E  12       3.749 -38.438 -43.963  1.00 46.65           C  
ATOM    245  N7   DA E  12       2.482 -38.314 -43.647  1.00 45.80           N  
ATOM    246  C5   DA E  12       2.081 -37.170 -44.321  1.00 44.15           C  
ATOM    247  C6   DA E  12       0.851 -36.502 -44.397  1.00 44.07           C  
ATOM    248  N6   DA E  12      -0.253 -36.915 -43.774  1.00 44.45           N  
ATOM    249  N1   DA E  12       0.789 -35.381 -45.148  1.00 42.22           N  
ATOM    250  C2   DA E  12       1.891 -34.979 -45.787  1.00 42.91           C  
ATOM    251  N3   DA E  12       3.106 -35.529 -45.802  1.00 44.94           N  
ATOM    252  C4   DA E  12       3.134 -36.632 -45.035  1.00 45.01           C  
ATOM    253  P    DA E  13       9.311 -35.638 -45.146  1.00 52.26           P  
ATOM    254  OP1  DA E  13      10.641 -35.602 -45.814  1.00 53.83           O  
ATOM    255  OP2  DA E  13       9.219 -35.867 -43.680  1.00 49.86           O  
ATOM    256  O5'  DA E  13       8.581 -34.268 -45.472  1.00 48.44           O  
ATOM    257  C5'  DA E  13       7.177 -34.202 -45.389  1.00 44.34           C  
ATOM    258  C4'  DA E  13       6.693 -32.807 -45.677  1.00 43.49           C  
ATOM    259  O4'  DA E  13       5.272 -32.852 -45.442  1.00 41.91           O  
ATOM    260  C3'  DA E  13       7.232 -31.748 -44.718  1.00 42.31           C  
ATOM    261  O3'  DA E  13       7.215 -30.465 -45.369  1.00 41.54           O  
ATOM    262  C2'  DA E  13       6.272 -31.836 -43.546  1.00 40.64           C  
ATOM    263  C1'  DA E  13       4.957 -32.269 -44.187  1.00 38.91           C  
ATOM    264  N9   DA E  13       4.237 -33.271 -43.408  1.00 33.71           N  
ATOM    265  C8   DA E  13       4.740 -34.406 -42.838  1.00 34.29           C  
ATOM    266  N7   DA E  13       3.855 -35.091 -42.155  1.00 34.65           N  
ATOM    267  C5   DA E  13       2.688 -34.361 -42.299  1.00 34.35           C  
ATOM    268  C6   DA E  13       1.387 -34.555 -41.810  1.00 36.31           C  
ATOM    269  N6   DA E  13       1.033 -35.587 -41.039  1.00 36.86           N  
ATOM    270  N1   DA E  13       0.447 -33.643 -42.141  1.00 36.73           N  
ATOM    271  C2   DA E  13       0.805 -32.609 -42.915  1.00 36.30           C  
ATOM    272  N3   DA E  13       1.997 -32.319 -43.436  1.00 33.99           N  
ATOM    273  C4   DA E  13       2.905 -33.245 -43.082  1.00 34.34           C  
ATOM    274  P    DG E  14       7.277 -29.111 -44.501  1.00 38.36           P  
ATOM    275  OP1  DG E  14       7.556 -28.002 -45.439  1.00 40.25           O  
ATOM    276  OP2  DG E  14       8.160 -29.305 -43.323  1.00 42.63           O  
ATOM    277  O5'  DG E  14       5.791 -28.929 -43.982  1.00 35.03           O  
ATOM    278  C5'  DG E  14       4.798 -28.442 -44.857  1.00 37.19           C  
ATOM    279  C4'  DG E  14       3.625 -27.926 -44.064  1.00 39.34           C  
ATOM    280  O4'  DG E  14       3.019 -29.038 -43.361  1.00 39.88           O  
ATOM    281  C3'  DG E  14       3.982 -26.883 -43.005  1.00 40.56           C  
ATOM    282  O3'  DG E  14       2.989 -25.848 -43.013  1.00 44.53           O  
ATOM    283  C2'  DG E  14       3.960 -27.678 -41.710  1.00 39.66           C  
ATOM    284  C1'  DG E  14       2.893 -28.735 -41.983  1.00 39.37           C  
ATOM    285  N9   DG E  14       3.014 -29.990 -41.237  1.00 35.42           N  
ATOM    286  C8   DG E  14       4.103 -30.828 -41.219  1.00 37.06           C  
ATOM    287  N7   DG E  14       3.910 -31.907 -40.506  1.00 36.63           N  
ATOM    288  C5   DG E  14       2.615 -31.774 -40.025  1.00 33.24           C  
ATOM    289  C6   DG E  14       1.841 -32.656 -39.227  1.00 35.02           C  
ATOM    290  O6   DG E  14       2.141 -33.775 -38.807  1.00 39.24           O  
ATOM    291  N1   DG E  14       0.592 -32.127 -38.939  1.00 34.93           N  
ATOM    292  C2   DG E  14       0.133 -30.913 -39.374  1.00 34.99           C  
ATOM    293  N2   DG E  14      -1.104 -30.573 -38.948  1.00 27.76           N  
ATOM    294  N3   DG E  14       0.837 -30.091 -40.160  1.00 32.67           N  
ATOM    295  C4   DG E  14       2.057 -30.584 -40.441  1.00 30.67           C  
ATOM    296  P    DT E  15       3.296 -24.417 -42.330  1.00 51.21           P  
ATOM    297  OP1  DT E  15       3.055 -23.358 -43.341  1.00 49.62           O  
ATOM    298  OP2  DT E  15       4.602 -24.450 -41.595  1.00 45.40           O  
ATOM    299  O5'  DT E  15       2.111 -24.327 -41.277  1.00 46.84           O  
ATOM    300  C5'  DT E  15       1.513 -25.524 -40.814  1.00 44.74           C  
ATOM    301  C4'  DT E  15       0.459 -25.210 -39.789  1.00 43.60           C  
ATOM    302  O4'  DT E  15       0.097 -26.474 -39.184  1.00 43.15           O  
ATOM    303  C3'  DT E  15       0.986 -24.321 -38.669  1.00 44.96           C  
ATOM    304  O3'  DT E  15       0.065 -23.292 -38.331  1.00 46.34           O  
ATOM    305  C2'  DT E  15       1.232 -25.265 -37.504  1.00 44.57           C  
ATOM    306  C1'  DT E  15       0.411 -26.509 -37.805  1.00 40.56           C  
ATOM    307  N1   DT E  15       1.167 -27.753 -37.555  1.00 36.97           N  
ATOM    308  C2   DT E  15       0.596 -28.717 -36.758  1.00 36.26           C  
ATOM    309  O2   DT E  15      -0.500 -28.590 -36.246  1.00 39.91           O  
ATOM    310  N3   DT E  15       1.365 -29.836 -36.571  1.00 34.53           N  
ATOM    311  C4   DT E  15       2.628 -30.073 -37.076  1.00 34.73           C  
ATOM    312  O4   DT E  15       3.205 -31.126 -36.820  1.00 36.43           O  
ATOM    313  C5   DT E  15       3.172 -29.018 -37.890  1.00 32.98           C  
ATOM    314  C7   DT E  15       4.548 -29.182 -38.448  1.00 28.62           C  
ATOM    315  C6   DT E  15       2.420 -27.930 -38.101  1.00 32.88           C  
ATOM    316  P    DG E  16       0.587 -21.997 -37.535  1.00 47.87           P  
ATOM    317  OP1  DG E  16       0.094 -20.774 -38.216  1.00 45.18           O  
ATOM    318  OP2  DG E  16       2.039 -22.149 -37.267  1.00 49.32           O  
ATOM    319  O5'  DG E  16      -0.155 -22.131 -36.137  1.00 47.68           O  
ATOM    320  C5'  DG E  16      -1.567 -22.202 -36.082  1.00 45.88           C  
ATOM    321  C4'  DG E  16      -2.006 -22.588 -34.693  1.00 46.89           C  
ATOM    322  O4'  DG E  16      -1.541 -23.920 -34.380  1.00 45.83           O  
ATOM    323  C3'  DG E  16      -1.493 -21.694 -33.571  1.00 47.41           C  
ATOM    324  O3'  DG E  16      -2.551 -21.632 -32.610  1.00 51.00           O  
ATOM    325  C2'  DG E  16      -0.267 -22.443 -33.068  1.00 45.04           C  
ATOM    326  C1'  DG E  16      -0.661 -23.900 -33.265  1.00 44.00           C  
ATOM    327  N9   DG E  16       0.426 -24.831 -33.565  1.00 42.79           N  
ATOM    328  C8   DG E  16       1.551 -24.584 -34.313  1.00 43.63           C  
ATOM    329  N7   DG E  16       2.299 -25.644 -34.482  1.00 41.49           N  
ATOM    330  C5   DG E  16       1.637 -26.647 -33.790  1.00 39.12           C  
ATOM    331  C6   DG E  16       1.955 -28.020 -33.637  1.00 38.65           C  
ATOM    332  O6   DG E  16       2.910 -28.645 -34.100  1.00 40.86           O  
ATOM    333  N1   DG E  16       1.017 -28.679 -32.856  1.00 39.19           N  
ATOM    334  C2   DG E  16      -0.086 -28.096 -32.293  1.00 40.30           C  
ATOM    335  N2   DG E  16      -0.856 -28.891 -31.555  1.00 38.27           N  
ATOM    336  N3   DG E  16      -0.406 -26.821 -32.439  1.00 41.62           N  
ATOM    337  C4   DG E  16       0.494 -26.160 -33.196  1.00 41.11           C  
ATOM    338  P    DA E  17      -2.386 -20.779 -31.267  1.00 53.96           P  
ATOM    339  OP1  DA E  17      -3.448 -19.739 -31.213  1.00 54.30           O  
ATOM    340  OP2  DA E  17      -0.957 -20.388 -31.155  1.00 52.84           O  
ATOM    341  O5'  DA E  17      -2.714 -21.873 -30.166  1.00 50.88           O  
ATOM    342  C5'  DA E  17      -2.264 -23.198 -30.369  1.00 49.22           C  
ATOM    343  C4'  DA E  17      -2.762 -24.104 -29.274  1.00 47.95           C  
ATOM    344  O4'  DA E  17      -1.960 -25.296 -29.368  1.00 47.43           O  
ATOM    345  C3'  DA E  17      -2.523 -23.577 -27.866  1.00 49.12           C  
ATOM    346  O3'  DA E  17      -3.484 -24.169 -26.984  1.00 53.37           O  
ATOM    347  C2'  DA E  17      -1.096 -24.006 -27.571  1.00 46.81           C  
ATOM    348  C1'  DA E  17      -0.890 -25.251 -28.430  1.00 44.67           C  
ATOM    349  N9   DA E  17       0.356 -25.228 -29.203  1.00 40.62           N  
ATOM    350  C8   DA E  17       0.914 -24.144 -29.833  1.00 38.81           C  
ATOM    351  N7   DA E  17       2.016 -24.423 -30.486  1.00 41.45           N  
ATOM    352  C5   DA E  17       2.201 -25.782 -30.265  1.00 38.64           C  
ATOM    353  C6   DA E  17       3.186 -26.687 -30.706  1.00 38.35           C  
ATOM    354  N6   DA E  17       4.213 -26.347 -31.485  1.00 39.72           N  
ATOM    355  N1   DA E  17       3.077 -27.972 -30.317  1.00 38.08           N  
ATOM    356  C2   DA E  17       2.044 -28.316 -29.534  1.00 38.47           C  
ATOM    357  N3   DA E  17       1.060 -27.559 -29.056  1.00 37.15           N  
ATOM    358  C4   DA E  17       1.195 -26.288 -29.467  1.00 37.63           C  
ATOM    359  P    DA E  18      -3.274 -24.091 -25.394  1.00 56.31           P  
ATOM    360  OP1  DA E  18      -4.534 -24.535 -24.740  1.00 56.70           O  
ATOM    361  OP2  DA E  18      -2.714 -22.756 -25.077  1.00 56.23           O  
ATOM    362  O5'  DA E  18      -2.157 -25.190 -25.124  1.00 56.75           O  
ATOM    363  C5'  DA E  18      -2.327 -26.525 -25.603  1.00 57.19           C  
ATOM    364  C4'  DA E  18      -1.246 -27.415 -25.036  1.00 58.79           C  
ATOM    365  O4'  DA E  18      -0.015 -27.348 -25.803  1.00 56.92           O  
ATOM    366  C3'  DA E  18      -0.864 -27.055 -23.603  1.00 59.99           C  
ATOM    367  O3'  DA E  18      -0.555 -28.260 -22.919  1.00 64.42           O  
ATOM    368  C2'  DA E  18       0.406 -26.243 -23.782  1.00 56.75           C  
ATOM    369  C1'  DA E  18       1.055 -26.974 -24.944  1.00 52.51           C  
ATOM    370  N9   DA E  18       2.003 -26.184 -25.726  1.00 47.33           N  
ATOM    371  C8   DA E  18       2.025 -24.830 -25.952  1.00 45.30           C  
ATOM    372  N7   DA E  18       3.008 -24.440 -26.731  1.00 44.01           N  
ATOM    373  C5   DA E  18       3.680 -25.619 -27.033  1.00 43.81           C  
ATOM    374  C6   DA E  18       4.810 -25.895 -27.829  1.00 41.22           C  
ATOM    375  N6   DA E  18       5.488 -24.972 -28.510  1.00 39.59           N  
ATOM    376  N1   DA E  18       5.223 -27.176 -27.907  1.00 41.50           N  
ATOM    377  C2   DA E  18       4.539 -28.114 -27.240  1.00 41.53           C  
ATOM    378  N3   DA E  18       3.461 -27.985 -26.474  1.00 43.77           N  
ATOM    379  C4   DA E  18       3.078 -26.697 -26.410  1.00 45.43           C  
ATOM    380  P    DA E  19      -0.440 -28.264 -21.326  1.00 67.11           P  
ATOM    381  OP1  DA E  19      -1.801 -28.487 -20.763  1.00 67.31           O  
ATOM    382  OP2  DA E  19       0.357 -27.078 -20.896  1.00 64.51           O  
ATOM    383  O5'  DA E  19       0.424 -29.567 -21.069  1.00 65.78           O  
ATOM    384  C5'  DA E  19       1.762 -29.463 -20.633  1.00 64.94           C  
ATOM    385  C4'  DA E  19       2.640 -30.395 -21.429  1.00 62.19           C  
ATOM    386  O4'  DA E  19       3.042 -29.736 -22.658  1.00 60.53           O  
ATOM    387  C3'  DA E  19       3.927 -30.697 -20.674  1.00 63.03           C  
ATOM    388  O3'  DA E  19       4.293 -32.061 -20.813  1.00 63.87           O  
ATOM    389  C2'  DA E  19       4.954 -29.761 -21.280  1.00 60.47           C  
ATOM    390  C1'  DA E  19       4.456 -29.545 -22.697  1.00 56.00           C  
ATOM    391  N9   DA E  19       4.714 -28.180 -23.157  1.00 49.82           N  
ATOM    392  C8   DA E  19       4.009 -27.052 -22.817  1.00 48.69           C  
ATOM    393  N7   DA E  19       4.477 -25.952 -23.355  1.00 45.88           N  
ATOM    394  C5   DA E  19       5.561 -26.384 -24.107  1.00 42.46           C  
ATOM    395  C6   DA E  19       6.479 -25.699 -24.910  1.00 37.79           C  
ATOM    396  N6   DA E  19       6.440 -24.380 -25.118  1.00 32.52           N  
ATOM    397  N1   DA E  19       7.450 -26.421 -25.505  1.00 35.81           N  
ATOM    398  C2   DA E  19       7.482 -27.740 -25.310  1.00 38.31           C  
ATOM    399  N3   DA E  19       6.670 -28.502 -24.585  1.00 43.83           N  
ATOM    400  C4   DA E  19       5.718 -27.754 -23.998  1.00 45.40           C  
ATOM    401  P    DG E  20       5.445 -32.648 -19.874  1.00 65.41           P  
ATOM    402  OP1  DG E  20       5.263 -34.123 -19.776  1.00 63.34           O  
ATOM    403  OP2  DG E  20       5.488 -31.817 -18.641  1.00 63.76           O  
ATOM    404  O5'  DG E  20       6.756 -32.334 -20.714  1.00 62.59           O  
ATOM    405  C5'  DG E  20       6.872 -32.801 -22.052  1.00 55.24           C  
ATOM    406  C4'  DG E  20       8.198 -32.382 -22.637  1.00 49.26           C  
ATOM    407  O4'  DG E  20       8.179 -30.966 -22.930  1.00 46.91           O  
ATOM    408  C3'  DG E  20       9.403 -32.613 -21.727  1.00 46.85           C  
ATOM    409  O3'  DG E  20      10.469 -33.136 -22.515  1.00 46.78           O  
ATOM    410  C2'  DG E  20       9.724 -31.221 -21.203  1.00 43.90           C  
ATOM    411  C1'  DG E  20       9.327 -30.351 -22.381  1.00 42.05           C  
ATOM    412  N9   DG E  20       8.977 -28.965 -22.103  1.00 37.75           N  
ATOM    413  C8   DG E  20       7.976 -28.510 -21.287  1.00 36.69           C  
ATOM    414  N7   DG E  20       7.845 -27.211 -21.311  1.00 36.77           N  
ATOM    415  C5   DG E  20       8.833 -26.783 -22.186  1.00 35.57           C  
ATOM    416  C6   DG E  20       9.162 -25.477 -22.636  1.00 36.63           C  
ATOM    417  O6   DG E  20       8.614 -24.401 -22.350  1.00 37.12           O  
ATOM    418  N1   DG E  20      10.241 -25.493 -23.517  1.00 35.03           N  
ATOM    419  C2   DG E  20      10.909 -26.618 -23.919  1.00 35.89           C  
ATOM    420  N2   DG E  20      11.926 -26.423 -24.762  1.00 36.15           N  
ATOM    421  N3   DG E  20      10.602 -27.844 -23.521  1.00 37.10           N  
ATOM    422  C4   DG E  20       9.560 -27.850 -22.662  1.00 37.20           C  
ATOM    423  P    DT E  21      11.717 -33.832 -21.798  1.00 48.36           P  
ATOM    424  OP1  DT E  21      11.958 -35.160 -22.425  1.00 48.16           O  
ATOM    425  OP2  DT E  21      11.503 -33.726 -20.331  1.00 46.55           O  
ATOM    426  O5'  DT E  21      12.920 -32.884 -22.205  1.00 46.04           O  
ATOM    427  C5'  DT E  21      12.694 -31.497 -22.344  1.00 42.41           C  
ATOM    428  C4'  DT E  21      13.852 -30.846 -23.050  1.00 39.05           C  
ATOM    429  O4'  DT E  21      13.544 -29.433 -23.106  1.00 38.62           O  
ATOM    430  C3'  DT E  21      15.171 -30.966 -22.295  1.00 38.45           C  
ATOM    431  O3'  DT E  21      16.258 -31.041 -23.238  1.00 40.72           O  
ATOM    432  C2'  DT E  21      15.176 -29.715 -21.425  1.00 38.21           C  
ATOM    433  C1'  DT E  21      14.396 -28.689 -22.253  1.00 34.40           C  
ATOM    434  N1   DT E  21      13.541 -27.718 -21.515  1.00 29.86           N  
ATOM    435  C2   DT E  21      13.725 -26.367 -21.763  1.00 30.51           C  
ATOM    436  O2   DT E  21      14.601 -25.927 -22.485  1.00 33.00           O  
ATOM    437  N3   DT E  21      12.840 -25.538 -21.123  1.00 28.41           N  
ATOM    438  C4   DT E  21      11.825 -25.900 -20.270  1.00 25.75           C  
ATOM    439  O4   DT E  21      11.084 -25.037 -19.815  1.00 24.20           O  
ATOM    440  C5   DT E  21      11.723 -27.319 -20.000  1.00 25.21           C  
ATOM    441  C7   DT E  21      10.689 -27.797 -19.034  1.00 18.67           C  
ATOM    442  C6   DT E  21      12.574 -28.148 -20.632  1.00 27.64           C  
ATOM    443  P    DG E  22      17.649 -31.748 -22.823  1.00 43.43           P  
ATOM    444  OP1  DG E  22      18.173 -32.529 -23.964  1.00 45.89           O  
ATOM    445  OP2  DG E  22      17.454 -32.405 -21.507  1.00 44.66           O  
ATOM    446  O5'  DG E  22      18.633 -30.517 -22.653  1.00 44.60           O  
ATOM    447  C5'  DG E  22      18.082 -29.253 -22.370  1.00 46.77           C  
ATOM    448  C4'  DG E  22      19.149 -28.196 -22.288  1.00 45.18           C  
ATOM    449  O4'  DG E  22      18.454 -27.002 -21.863  1.00 48.23           O  
ATOM    450  C3'  DG E  22      20.202 -28.444 -21.219  1.00 42.81           C  
ATOM    451  O3'  DG E  22      21.325 -27.625 -21.556  1.00 43.84           O  
ATOM    452  C2'  DG E  22      19.498 -27.955 -19.970  1.00 41.89           C  
ATOM    453  C1'  DG E  22      18.689 -26.768 -20.486  1.00 42.23           C  
ATOM    454  N9   DG E  22      17.391 -26.575 -19.839  1.00 38.39           N  
ATOM    455  C8   DG E  22      16.641 -27.518 -19.183  1.00 36.72           C  
ATOM    456  N7   DG E  22      15.558 -27.026 -18.646  1.00 35.72           N  
ATOM    457  C5   DG E  22      15.587 -25.682 -18.981  1.00 34.75           C  
ATOM    458  C6   DG E  22      14.680 -24.635 -18.666  1.00 37.09           C  
ATOM    459  O6   DG E  22      13.635 -24.691 -18.003  1.00 37.19           O  
ATOM    460  N1   DG E  22      15.091 -23.421 -19.209  1.00 36.39           N  
ATOM    461  C2   DG E  22      16.224 -23.238 -19.959  1.00 36.07           C  
ATOM    462  N2   DG E  22      16.445 -21.994 -20.399  1.00 33.14           N  
ATOM    463  N3   DG E  22      17.079 -24.206 -20.256  1.00 35.66           N  
ATOM    464  C4   DG E  22      16.701 -25.391 -19.735  1.00 35.17           C  
ATOM    465  P    DG E  23      22.762 -27.887 -20.887  1.00 46.84           P  
ATOM    466  OP1  DG E  23      23.775 -27.825 -21.976  1.00 45.24           O  
ATOM    467  OP2  DG E  23      22.690 -29.073 -19.999  1.00 45.92           O  
ATOM    468  O5'  DG E  23      22.946 -26.602 -19.982  1.00 45.13           O  
ATOM    469  C5'  DG E  23      21.790 -25.916 -19.547  1.00 46.64           C  
ATOM    470  C4'  DG E  23      21.986 -24.427 -19.636  1.00 41.66           C  
ATOM    471  O4'  DG E  23      20.668 -23.854 -19.512  1.00 40.04           O  
ATOM    472  C3'  DG E  23      22.813 -23.897 -18.473  1.00 40.45           C  
ATOM    473  O3'  DG E  23      23.658 -22.830 -18.870  1.00 41.09           O  
ATOM    474  C2'  DG E  23      21.780 -23.453 -17.456  1.00 41.73           C  
ATOM    475  C1'  DG E  23      20.491 -23.240 -18.250  1.00 39.64           C  
ATOM    476  N9   DG E  23      19.362 -23.892 -17.597  1.00 36.62           N  
ATOM    477  C8   DG E  23      19.271 -25.222 -17.265  1.00 35.36           C  
ATOM    478  N7   DG E  23      18.187 -25.512 -16.595  1.00 33.95           N  
ATOM    479  C5   DG E  23      17.514 -24.303 -16.495  1.00 34.35           C  
ATOM    480  C6   DG E  23      16.301 -23.988 -15.848  1.00 34.05           C  
ATOM    481  O6   DG E  23      15.566 -24.735 -15.194  1.00 35.33           O  
ATOM    482  N1   DG E  23      15.973 -22.645 -16.001  1.00 31.63           N  
ATOM    483  C2   DG E  23      16.729 -21.722 -16.671  1.00 32.18           C  
ATOM    484  N2   DG E  23      16.250 -20.474 -16.699  1.00 31.04           N  
ATOM    485  N3   DG E  23      17.877 -21.999 -17.268  1.00 34.27           N  
ATOM    486  C4   DG E  23      18.209 -23.300 -17.138  1.00 35.41           C  
ATOM    487  P    DG E  24      24.793 -22.296 -17.858  1.00 44.11           P  
ATOM    488  OP1  DG E  24      25.953 -21.931 -18.715  1.00 42.27           O  
ATOM    489  OP2  DG E  24      24.980 -23.232 -16.712  1.00 40.31           O  
ATOM    490  O5'  DG E  24      24.170 -20.944 -17.303  1.00 40.27           O  
ATOM    491  C5'  DG E  24      23.692 -19.964 -18.214  1.00 35.66           C  
ATOM    492  C4'  DG E  24      22.913 -18.904 -17.479  1.00 32.93           C  
ATOM    493  O4'  DG E  24      21.659 -19.440 -16.977  1.00 33.23           O  
ATOM    494  C3'  DG E  24      23.646 -18.317 -16.279  1.00 30.05           C  
ATOM    495  O3'  DG E  24      23.502 -16.898 -16.317  1.00 28.03           O  
ATOM    496  C2'  DG E  24      22.943 -18.945 -15.082  1.00 28.12           C  
ATOM    497  C1'  DG E  24      21.528 -19.168 -15.589  1.00 30.22           C  
ATOM    498  N9   DG E  24      20.811 -20.288 -14.973  1.00 29.33           N  
ATOM    499  C8   DG E  24      21.250 -21.584 -14.831  1.00 29.43           C  
ATOM    500  N7   DG E  24      20.389 -22.351 -14.212  1.00 29.31           N  
ATOM    501  C5   DG E  24      19.319 -21.512 -13.929  1.00 27.46           C  
ATOM    502  C6   DG E  24      18.087 -21.772 -13.267  1.00 26.36           C  
ATOM    503  O6   DG E  24      17.684 -22.817 -12.771  1.00 25.74           O  
ATOM    504  N1   DG E  24      17.287 -20.644 -13.222  1.00 25.58           N  
ATOM    505  C2   DG E  24      17.615 -19.431 -13.751  1.00 25.31           C  
ATOM    506  N2   DG E  24      16.697 -18.478 -13.630  1.00 28.42           N  
ATOM    507  N3   DG E  24      18.752 -19.171 -14.358  1.00 25.45           N  
ATOM    508  C4   DG E  24      19.554 -20.244 -14.409  1.00 26.33           C  
ATOM    509  P    DA E  25      24.268 -15.997 -15.253  1.00 27.60           P  
ATOM    510  OP1  DA E  25      24.667 -14.763 -15.959  1.00 30.24           O  
ATOM    511  OP2  DA E  25      25.295 -16.809 -14.564  1.00 32.02           O  
ATOM    512  O5'  DA E  25      23.116 -15.647 -14.221  1.00 29.12           O  
ATOM    513  C5'  DA E  25      21.875 -15.155 -14.700  1.00 29.08           C  
ATOM    514  C4'  DA E  25      20.849 -15.132 -13.595  1.00 31.13           C  
ATOM    515  O4'  DA E  25      20.360 -16.465 -13.298  1.00 33.74           O  
ATOM    516  C3'  DA E  25      21.311 -14.539 -12.265  1.00 31.32           C  
ATOM    517  O3'  DA E  25      20.224 -13.792 -11.736  1.00 35.28           O  
ATOM    518  C2'  DA E  25      21.496 -15.769 -11.397  1.00 31.69           C  
ATOM    519  C1'  DA E  25      20.351 -16.629 -11.892  1.00 30.86           C  
ATOM    520  N9   DA E  25      20.450 -18.054 -11.582  1.00 27.52           N  
ATOM    521  C8   DA E  25      21.486 -18.924 -11.802  1.00 28.44           C  
ATOM    522  N7   DA E  25      21.264 -20.134 -11.347  1.00 28.57           N  
ATOM    523  C5   DA E  25      19.992 -20.053 -10.799  1.00 28.29           C  
ATOM    524  C6   DA E  25      19.183 -20.988 -10.133  1.00 27.89           C  
ATOM    525  N6   DA E  25      19.533 -22.250  -9.916  1.00 25.34           N  
ATOM    526  N1   DA E  25      17.978 -20.575  -9.695  1.00 30.82           N  
ATOM    527  C2   DA E  25      17.609 -19.316  -9.932  1.00 29.53           C  
ATOM    528  N3   DA E  25      18.273 -18.350 -10.552  1.00 28.89           N  
ATOM    529  C4   DA E  25      19.475 -18.785 -10.957  1.00 27.45           C  
ATOM    530  P    DA E  26      20.493 -12.485 -10.846  1.00 39.91           P  
ATOM    531  OP1  DA E  26      20.316 -11.280 -11.704  1.00 37.16           O  
ATOM    532  OP2  DA E  26      21.750 -12.660 -10.066  1.00 36.39           O  
ATOM    533  O5'  DA E  26      19.248 -12.526  -9.864  1.00 35.57           O  
ATOM    534  C5'  DA E  26      17.933 -12.575 -10.390  1.00 29.97           C  
ATOM    535  C4'  DA E  26      17.003 -13.203  -9.385  1.00 33.67           C  
ATOM    536  O4'  DA E  26      17.297 -14.619  -9.261  1.00 34.10           O  
ATOM    537  C3'  DA E  26      17.122 -12.617  -7.979  1.00 33.00           C  
ATOM    538  O3'  DA E  26      15.807 -12.493  -7.424  1.00 33.46           O  
ATOM    539  C2'  DA E  26      17.963 -13.652  -7.241  1.00 31.82           C  
ATOM    540  C1'  DA E  26      17.530 -14.946  -7.901  1.00 31.00           C  
ATOM    541  N9   DA E  26      18.495 -16.045  -7.869  1.00 28.13           N  
ATOM    542  C8   DA E  26      19.740 -16.098  -8.436  1.00 29.19           C  
ATOM    543  N7   DA E  26      20.353 -17.249  -8.268  1.00 25.89           N  
ATOM    544  C5   DA E  26      19.448 -18.000  -7.535  1.00 25.80           C  
ATOM    545  C6   DA E  26      19.486 -19.321  -7.047  1.00 27.62           C  
ATOM    546  N6   DA E  26      20.501 -20.174  -7.257  1.00 23.16           N  
ATOM    547  N1   DA E  26      18.422 -19.750  -6.335  1.00 27.19           N  
ATOM    548  C2   DA E  26      17.393 -18.917  -6.153  1.00 25.01           C  
ATOM    549  N3   DA E  26      17.233 -17.674  -6.578  1.00 24.17           N  
ATOM    550  C4   DA E  26      18.307 -17.266  -7.269  1.00 25.40           C  
ATOM    551  P    DA E  27      15.584 -11.693  -6.047  1.00 32.77           P  
ATOM    552  OP1  DA E  27      14.347 -10.883  -6.207  1.00 28.27           O  
ATOM    553  OP2  DA E  27      16.857 -11.032  -5.681  1.00 31.37           O  
ATOM    554  O5'  DA E  27      15.262 -12.864  -5.018  1.00 30.77           O  
ATOM    555  C5'  DA E  27      14.190 -13.753  -5.300  1.00 30.08           C  
ATOM    556  C4'  DA E  27      14.100 -14.844  -4.263  1.00 31.26           C  
ATOM    557  O4'  DA E  27      15.171 -15.800  -4.414  1.00 31.17           O  
ATOM    558  C3'  DA E  27      14.117 -14.405  -2.806  1.00 30.71           C  
ATOM    559  O3'  DA E  27      13.077 -15.119  -2.132  1.00 32.97           O  
ATOM    560  C2'  DA E  27      15.509 -14.806  -2.337  1.00 29.66           C  
ATOM    561  C1'  DA E  27      15.798 -16.042  -3.169  1.00 29.41           C  
ATOM    562  N9   DA E  27      17.205 -16.331  -3.457  1.00 29.67           N  
ATOM    563  C8   DA E  27      18.101 -15.499  -4.071  1.00 30.10           C  
ATOM    564  N7   DA E  27      19.269 -16.050  -4.297  1.00 29.65           N  
ATOM    565  C5   DA E  27      19.142 -17.328  -3.778  1.00 28.15           C  
ATOM    566  C6   DA E  27      20.031 -18.418  -3.726  1.00 27.94           C  
ATOM    567  N6   DA E  27      21.269 -18.392  -4.231  1.00 26.39           N  
ATOM    568  N1   DA E  27      19.599 -19.551  -3.137  1.00 27.46           N  
ATOM    569  C2   DA E  27      18.355 -19.577  -2.645  1.00 30.13           C  
ATOM    570  N3   DA E  27      17.422 -18.622  -2.645  1.00 29.64           N  
ATOM    571  C4   DA E  27      17.884 -17.509  -3.234  1.00 29.17           C  
ATOM    572  P    DT E  28      12.672 -14.718  -0.636  1.00 36.79           P  
ATOM    573  OP1  DT E  28      11.196 -14.609  -0.521  1.00 35.47           O  
ATOM    574  OP2  DT E  28      13.531 -13.570  -0.244  1.00 32.15           O  
ATOM    575  O5'  DT E  28      13.124 -16.005   0.175  1.00 34.08           O  
ATOM    576  C5'  DT E  28      14.337 -16.632  -0.172  1.00 34.81           C  
ATOM    577  C4'  DT E  28      14.603 -17.804   0.729  1.00 35.68           C  
ATOM    578  O4'  DT E  28      15.878 -18.342   0.310  1.00 37.28           O  
ATOM    579  C3'  DT E  28      14.747 -17.449   2.205  1.00 36.96           C  
ATOM    580  O3'  DT E  28      14.156 -18.491   2.991  1.00 36.97           O  
ATOM    581  C2'  DT E  28      16.249 -17.305   2.391  1.00 36.82           C  
ATOM    582  C1'  DT E  28      16.853 -18.208   1.320  1.00 35.84           C  
ATOM    583  N1   DT E  28      18.071 -17.682   0.675  1.00 34.76           N  
ATOM    584  C2   DT E  28      19.129 -18.533   0.474  1.00 34.72           C  
ATOM    585  O2   DT E  28      19.130 -19.692   0.838  1.00 36.14           O  
ATOM    586  N3   DT E  28      20.200 -17.970  -0.167  1.00 35.01           N  
ATOM    587  C4   DT E  28      20.320 -16.668  -0.609  1.00 36.37           C  
ATOM    588  O4   DT E  28      21.339 -16.309  -1.191  1.00 37.97           O  
ATOM    589  C5   DT E  28      19.188 -15.823  -0.342  1.00 36.30           C  
ATOM    590  C7   DT E  28      19.240 -14.391  -0.763  1.00 35.27           C  
ATOM    591  C6   DT E  28      18.131 -16.364   0.277  1.00 36.60           C  
ATOM    592  P    DT E  29      14.381 -18.544   4.587  1.00 40.70           P  
ATOM    593  OP1  DT E  29      13.284 -19.419   5.074  1.00 40.25           O  
ATOM    594  OP2  DT E  29      14.545 -17.191   5.181  1.00 39.59           O  
ATOM    595  O5'  DT E  29      15.749 -19.349   4.719  1.00 35.64           O  
ATOM    596  C5'  DT E  29      15.874 -20.609   4.075  1.00 32.40           C  
ATOM    597  C4'  DT E  29      17.195 -21.257   4.401  1.00 32.66           C  
ATOM    598  O4'  DT E  29      18.289 -20.686   3.640  1.00 31.54           O  
ATOM    599  C3'  DT E  29      17.608 -21.204   5.868  1.00 34.16           C  
ATOM    600  O3'  DT E  29      18.014 -22.513   6.245  1.00 38.26           O  
ATOM    601  C2'  DT E  29      18.788 -20.242   5.871  1.00 32.50           C  
ATOM    602  C1'  DT E  29      19.394 -20.457   4.497  1.00 32.09           C  
ATOM    603  N1   DT E  29      20.161 -19.318   3.949  1.00 32.29           N  
ATOM    604  C2   DT E  29      21.439 -19.547   3.468  1.00 34.77           C  
ATOM    605  O2   DT E  29      21.983 -20.637   3.508  1.00 38.74           O  
ATOM    606  N3   DT E  29      22.059 -18.446   2.934  1.00 32.79           N  
ATOM    607  C4   DT E  29      21.542 -17.167   2.834  1.00 34.50           C  
ATOM    608  O4   DT E  29      22.202 -16.278   2.287  1.00 33.08           O  
ATOM    609  C5   DT E  29      20.212 -16.996   3.392  1.00 32.11           C  
ATOM    610  C7   DT E  29      19.582 -15.640   3.368  1.00 34.85           C  
ATOM    611  C6   DT E  29      19.601 -18.065   3.910  1.00 31.46           C  
ATOM    612  P    DC E  30      18.188 -22.888   7.790  1.00 40.27           P  
ATOM    613  OP1  DC E  30      17.493 -24.182   8.022  1.00 45.00           O  
ATOM    614  OP2  DC E  30      17.853 -21.707   8.624  1.00 39.28           O  
ATOM    615  O5'  DC E  30      19.742 -23.169   7.870  1.00 41.07           O  
ATOM    616  C5'  DC E  30      20.595 -22.463   7.005  1.00 44.80           C  
ATOM    617  C4'  DC E  30      21.856 -23.241   6.756  1.00 45.76           C  
ATOM    618  O4'  DC E  30      22.662 -22.412   5.894  1.00 48.85           O  
ATOM    619  C3'  DC E  30      22.681 -23.445   8.017  1.00 48.11           C  
ATOM    620  O3'  DC E  30      23.467 -24.634   7.864  1.00 52.39           O  
ATOM    621  C2'  DC E  30      23.513 -22.175   8.086  1.00 45.96           C  
ATOM    622  C1'  DC E  30      23.731 -21.823   6.618  1.00 43.60           C  
ATOM    623  N1   DC E  30      23.729 -20.385   6.306  1.00 37.46           N  
ATOM    624  C2   DC E  30      24.767 -19.873   5.542  1.00 36.74           C  
ATOM    625  O2   DC E  30      25.645 -20.646   5.146  1.00 36.49           O  
ATOM    626  N3   DC E  30      24.787 -18.552   5.245  1.00 37.69           N  
ATOM    627  C4   DC E  30      23.799 -17.759   5.669  1.00 35.91           C  
ATOM    628  N4   DC E  30      23.838 -16.466   5.324  1.00 32.11           N  
ATOM    629  C5   DC E  30      22.721 -18.259   6.458  1.00 35.04           C  
ATOM    630  C6   DC E  30      22.728 -19.566   6.751  1.00 35.73           C  
ATOM    631  P    DC E  31      24.448 -25.103   9.046  1.00 56.04           P  
ATOM    632  OP1  DC E  31      24.788 -26.517   8.761  1.00 54.60           O  
ATOM    633  OP2  DC E  31      23.863 -24.722  10.364  1.00 53.75           O  
ATOM    634  O5'  DC E  31      25.757 -24.234   8.804  1.00 55.79           O  
ATOM    635  C5'  DC E  31      26.492 -24.373   7.597  1.00 56.80           C  
ATOM    636  C4'  DC E  31      27.718 -23.495   7.639  1.00 58.82           C  
ATOM    637  O4'  DC E  31      27.398 -22.107   7.354  1.00 58.57           O  
ATOM    638  C3'  DC E  31      28.429 -23.493   8.994  1.00 59.68           C  
ATOM    639  O3'  DC E  31      29.828 -23.422   8.745  1.00 64.94           O  
ATOM    640  C2'  DC E  31      27.984 -22.175   9.604  1.00 56.90           C  
ATOM    641  C1'  DC E  31      27.993 -21.305   8.364  1.00 54.04           C  
ATOM    642  N1   DC E  31      27.275 -20.025   8.441  1.00 47.97           N  
ATOM    643  C2   DC E  31      27.896 -18.893   7.925  1.00 45.73           C  
ATOM    644  O2   DC E  31      29.011 -19.013   7.397  1.00 45.18           O  
ATOM    645  N3   DC E  31      27.271 -17.698   8.001  1.00 42.86           N  
ATOM    646  C4   DC E  31      26.063 -17.615   8.550  1.00 41.96           C  
ATOM    647  N4   DC E  31      25.480 -16.422   8.585  1.00 39.21           N  
ATOM    648  C5   DC E  31      25.398 -18.756   9.081  1.00 43.64           C  
ATOM    649  C6   DC E  31      26.036 -19.933   9.006  1.00 46.18           C  
ATOM    650  P    DT E  32      30.863 -24.117   9.748  1.00 68.04           P  
ATOM    651  OP1  DT E  32      30.794 -25.578   9.483  1.00 67.69           O  
ATOM    652  OP2  DT E  32      30.634 -23.602  11.128  1.00 66.98           O  
ATOM    653  O5'  DT E  32      32.255 -23.566   9.205  1.00 67.06           O  
ATOM    654  C5'  DT E  32      32.459 -23.389   7.802  1.00 67.16           C  
ATOM    655  C4'  DT E  32      33.167 -22.081   7.528  1.00 68.08           C  
ATOM    656  O4'  DT E  32      32.299 -20.937   7.721  1.00 66.50           O  
ATOM    657  C3'  DT E  32      34.388 -21.824   8.407  1.00 71.00           C  
ATOM    658  O3'  DT E  32      35.365 -21.146   7.627  1.00 78.68           O  
ATOM    659  C2'  DT E  32      33.861 -20.851   9.442  1.00 67.35           C  
ATOM    660  C1'  DT E  32      32.964 -20.006   8.566  1.00 64.19           C  
ATOM    661  N1   DT E  32      31.950 -19.199   9.269  1.00 59.53           N  
ATOM    662  C2   DT E  32      31.881 -17.857   8.967  1.00 57.84           C  
ATOM    663  O2   DT E  32      32.628 -17.314   8.165  1.00 57.91           O  
ATOM    664  N3   DT E  32      30.898 -17.170   9.634  1.00 56.49           N  
ATOM    665  C4   DT E  32      29.991 -17.685  10.541  1.00 58.51           C  
ATOM    666  O4   DT E  32      29.133 -16.951  11.033  1.00 57.90           O  
ATOM    667  C5   DT E  32      30.135 -19.100  10.824  1.00 58.22           C  
ATOM    668  C7   DT E  32      29.208 -19.746  11.804  1.00 57.93           C  
ATOM    669  C6   DT E  32      31.097 -19.773  10.185  1.00 58.70           C  
ATOM    670  P    DC E  33      36.748 -21.872   7.290  1.00 84.12           P  
ATOM    671  OP1  DC E  33      36.571 -22.514   5.960  1.00 82.95           O  
ATOM    672  OP2  DC E  33      37.149 -22.691   8.465  1.00 84.20           O  
ATOM    673  O5'  DC E  33      37.772 -20.668   7.138  1.00 84.94           O  
ATOM    674  C5'  DC E  33      38.096 -19.836   8.248  1.00 87.40           C  
ATOM    675  C4'  DC E  33      37.774 -18.399   7.919  1.00 89.37           C  
ATOM    676  O4'  DC E  33      36.444 -18.085   8.399  1.00 86.94           O  
ATOM    677  C3'  DC E  33      38.706 -17.388   8.578  1.00 92.62           C  
ATOM    678  O3'  DC E  33      38.966 -16.317   7.672  1.00101.46           O  
ATOM    679  C2'  DC E  33      37.922 -16.913   9.784  1.00 89.67           C  
ATOM    680  C1'  DC E  33      36.487 -16.997   9.309  1.00 84.66           C  
ATOM    681  N1   DC E  33      35.514 -17.269  10.380  1.00 80.33           N  
ATOM    682  C2   DC E  33      34.594 -16.269  10.733  1.00 77.69           C  
ATOM    683  O2   DC E  33      34.663 -15.165  10.172  1.00 76.83           O  
ATOM    684  N3   DC E  33      33.659 -16.534  11.676  1.00 74.52           N  
ATOM    685  C4   DC E  33      33.626 -17.732  12.265  1.00 74.88           C  
ATOM    686  N4   DC E  33      32.661 -17.965  13.159  1.00 72.31           N  
ATOM    687  C5   DC E  33      34.574 -18.752  11.955  1.00 75.19           C  
ATOM    688  C6   DC E  33      35.491 -18.480  11.015  1.00 78.31           C  
ATOM    689  P    DT E  34      40.198 -15.325   7.948  1.00109.14           P  
ATOM    690  OP1  DT E  34      40.604 -14.733   6.646  1.00108.71           O  
ATOM    691  OP2  DT E  34      41.202 -16.051   8.771  1.00107.84           O  
ATOM    692  O5'  DT E  34      39.556 -14.171   8.838  1.00112.24           O  
ATOM    693  C5'  DT E  34      38.757 -13.151   8.236  1.00118.87           C  
ATOM    694  C4'  DT E  34      38.372 -12.116   9.266  1.00123.23           C  
ATOM    695  O4'  DT E  34      37.409 -12.683  10.190  1.00123.84           O  
ATOM    696  C3'  DT E  34      39.541 -11.631  10.124  1.00126.22           C  
ATOM    697  O3'  DT E  34      39.390 -10.238  10.426  1.00130.17           O  
ATOM    698  C2'  DT E  34      39.405 -12.463  11.385  1.00125.36           C  
ATOM    699  C1'  DT E  34      37.898 -12.564  11.516  1.00123.91           C  
ATOM    700  N1   DT E  34      37.404 -13.719  12.289  1.00122.89           N  
ATOM    701  C2   DT E  34      36.264 -13.540  13.039  1.00122.47           C  
ATOM    702  O2   DT E  34      35.667 -12.478  13.098  1.00122.12           O  
ATOM    703  N3   DT E  34      35.848 -14.655  13.723  1.00122.37           N  
ATOM    704  C4   DT E  34      36.449 -15.899  13.740  1.00122.39           C  
ATOM    705  O4   DT E  34      35.955 -16.807  14.403  1.00122.46           O  
ATOM    706  C5   DT E  34      37.650 -16.013  12.941  1.00122.20           C  
ATOM    707  C7   DT E  34      38.381 -17.318  12.913  1.00121.61           C  
ATOM    708  C6   DT E  34      38.059 -14.932  12.261  1.00122.44           C  
ATOM    709  P    DG E  35      40.672  -9.376  10.873  1.00133.08           P  
ATOM    710  OP1  DG E  35      40.325  -7.944  10.675  1.00133.15           O  
ATOM    711  OP2  DG E  35      41.871  -9.943  10.198  1.00131.73           O  
ATOM    712  O5'  DG E  35      40.794  -9.648  12.441  1.00134.62           O  
ATOM    713  C5'  DG E  35      39.922  -9.003  13.375  1.00136.67           C  
ATOM    714  C4'  DG E  35      39.751  -9.862  14.607  1.00138.61           C  
ATOM    715  O4'  DG E  35      39.081 -11.095  14.252  1.00138.66           O  
ATOM    716  C3'  DG E  35      41.053 -10.291  15.294  1.00140.13           C  
ATOM    717  O3'  DG E  35      40.799 -10.536  16.688  1.00141.84           O  
ATOM    718  C2'  DG E  35      41.402 -11.584  14.583  1.00139.81           C  
ATOM    719  C1'  DG E  35      40.025 -12.156  14.316  1.00139.12           C  
ATOM    720  N9   DG E  35      39.470 -13.327  14.976  1.00138.79           N  
ATOM    721  C8   DG E  35      39.942 -14.616  14.908  1.00138.89           C  
ATOM    722  N7   DG E  35      39.243 -15.455  15.624  1.00138.88           N  
ATOM    723  C5   DG E  35      38.249 -14.673  16.198  1.00138.29           C  
ATOM    724  C6   DG E  35      37.191 -15.029  17.073  1.00137.61           C  
ATOM    725  O6   DG E  35      36.914 -16.143  17.530  1.00137.37           O  
ATOM    726  N1   DG E  35      36.412 -13.925  17.409  1.00136.95           N  
ATOM    727  C2   DG E  35      36.622 -12.644  16.960  1.00137.08           C  
ATOM    728  N2   DG E  35      35.761 -11.715  17.398  1.00136.61           N  
ATOM    729  N3   DG E  35      37.604 -12.299  16.143  1.00137.42           N  
ATOM    730  C4   DG E  35      38.373 -13.357  15.805  1.00138.39           C  
ATOM    731  P    DT E  36      41.939 -11.197  17.621  1.00143.04           P  
ATOM    732  OP1  DT E  36      42.766 -10.104  18.196  1.00142.91           O  
ATOM    733  OP2  DT E  36      42.600 -12.306  16.884  1.00142.49           O  
ATOM    734  O5'  DT E  36      41.104 -11.858  18.807  1.00142.96           O  
ATOM    735  C5'  DT E  36      40.509 -11.056  19.829  1.00143.07           C  
ATOM    736  C4'  DT E  36      39.014 -10.970  19.624  1.00142.65           C  
ATOM    737  O4'  DT E  36      38.494 -12.296  19.380  1.00142.43           O  
ATOM    738  C3'  DT E  36      38.236 -10.442  20.828  1.00142.74           C  
ATOM    739  O3'  DT E  36      36.971  -9.914  20.411  1.00142.39           O  
ATOM    740  C2'  DT E  36      37.929 -11.714  21.595  1.00142.39           C  
ATOM    741  C1'  DT E  36      37.678 -12.709  20.469  1.00141.89           C  
ATOM    742  N1   DT E  36      38.038 -14.100  20.787  1.00141.53           N  
ATOM    743  C2   DT E  36      37.132 -14.869  21.481  1.00141.52           C  
ATOM    744  O2   DT E  36      36.050 -14.448  21.859  1.00140.95           O  
ATOM    745  N3   DT E  36      37.542 -16.159  21.719  1.00141.31           N  
ATOM    746  C4   DT E  36      38.741 -16.739  21.341  1.00141.15           C  
ATOM    747  O4   DT E  36      38.967 -17.914  21.621  1.00140.50           O  
ATOM    748  C5   DT E  36      39.647 -15.868  20.621  1.00141.08           C  
ATOM    749  C7   DT E  36      40.971 -16.404  20.173  1.00140.67           C  
ATOM    750  C6   DT E  36      39.255 -14.610  20.386  1.00141.13           C  
TER     751       DT E  36                                                      
ATOM    752  O5'  DC F   2      31.386 -12.151  24.555  1.00125.17           O  
ATOM    753  C5'  DC F   2      32.185 -12.765  23.537  1.00124.91           C  
ATOM    754  C4'  DC F   2      31.533 -12.689  22.175  1.00124.17           C  
ATOM    755  O4'  DC F   2      32.428 -13.234  21.175  1.00124.29           O  
ATOM    756  C3'  DC F   2      30.227 -13.474  22.037  1.00123.82           C  
ATOM    757  O3'  DC F   2      29.333 -12.770  21.172  1.00122.61           O  
ATOM    758  C2'  DC F   2      30.666 -14.762  21.368  1.00123.60           C  
ATOM    759  C1'  DC F   2      31.767 -14.261  20.451  1.00123.65           C  
ATOM    760  N1   DC F   2      32.769 -15.272  20.080  1.00123.14           N  
ATOM    761  C2   DC F   2      33.867 -14.877  19.307  1.00122.47           C  
ATOM    762  O2   DC F   2      33.960 -13.690  18.957  1.00121.03           O  
ATOM    763  N3   DC F   2      34.794 -15.798  18.961  1.00122.83           N  
ATOM    764  C4   DC F   2      34.654 -17.068  19.353  1.00123.15           C  
ATOM    765  N4   DC F   2      35.595 -17.942  18.988  1.00123.10           N  
ATOM    766  C5   DC F   2      33.544 -17.497  20.136  1.00123.16           C  
ATOM    767  C6   DC F   2      32.635 -16.575  20.475  1.00123.25           C  
ATOM    768  P    DA F   3      27.797 -13.232  21.060  1.00121.80           P  
ATOM    769  OP1  DA F   3      27.311 -13.582  22.422  1.00121.97           O  
ATOM    770  OP2  DA F   3      27.710 -14.241  19.970  1.00121.80           O  
ATOM    771  O5'  DA F   3      27.052 -11.907  20.580  1.00118.70           O  
ATOM    772  C5'  DA F   3      26.928 -11.584  19.191  1.00113.29           C  
ATOM    773  C4'  DA F   3      28.018 -10.622  18.773  1.00108.11           C  
ATOM    774  O4'  DA F   3      29.286 -11.324  18.690  1.00105.78           O  
ATOM    775  C3'  DA F   3      27.800 -10.007  17.393  1.00105.62           C  
ATOM    776  O3'  DA F   3      28.277  -8.660  17.389  1.00104.03           O  
ATOM    777  C2'  DA F   3      28.638 -10.881  16.480  1.00104.14           C  
ATOM    778  C1'  DA F   3      29.809 -11.252  17.367  1.00102.29           C  
ATOM    779  N9   DA F   3      30.412 -12.548  17.048  1.00 98.55           N  
ATOM    780  C8   DA F   3      29.947 -13.791  17.397  1.00 97.69           C  
ATOM    781  N7   DA F   3      30.712 -14.777  16.989  1.00 96.28           N  
ATOM    782  C5   DA F   3      31.749 -14.142  16.322  1.00 94.38           C  
ATOM    783  C6   DA F   3      32.894 -14.633  15.664  1.00 92.72           C  
ATOM    784  N6   DA F   3      33.206 -15.929  15.579  1.00 89.98           N  
ATOM    785  N1   DA F   3      33.722 -13.734  15.092  1.00 92.29           N  
ATOM    786  C2   DA F   3      33.417 -12.434  15.186  1.00 93.73           C  
ATOM    787  N3   DA F   3      32.377 -11.849  15.784  1.00 95.38           N  
ATOM    788  C4   DA F   3      31.572 -12.769  16.340  1.00 95.99           C  
ATOM    789  P    DG F   4      27.673  -7.604  16.338  1.00104.13           P  
ATOM    790  OP1  DG F   4      27.320  -6.350  17.058  1.00104.15           O  
ATOM    791  OP2  DG F   4      26.629  -8.318  15.555  1.00103.91           O  
ATOM    792  O5'  DG F   4      28.903  -7.291  15.369  1.00 98.96           O  
ATOM    793  C5'  DG F   4      29.719  -8.350  14.875  1.00 89.20           C  
ATOM    794  C4'  DG F   4      29.483  -8.549  13.394  1.00 81.61           C  
ATOM    795  O4'  DG F   4      29.893  -9.896  13.058  1.00 77.65           O  
ATOM    796  C3'  DG F   4      28.012  -8.474  12.979  1.00 76.94           C  
ATOM    797  O3'  DG F   4      27.939  -8.200  11.573  1.00 74.84           O  
ATOM    798  C2'  DG F   4      27.553  -9.900  13.201  1.00 72.97           C  
ATOM    799  C1'  DG F   4      28.752 -10.630  12.636  1.00 70.76           C  
ATOM    800  N9   DG F   4      28.932 -12.012  13.049  1.00 62.75           N  
ATOM    801  C8   DG F   4      28.092 -12.791  13.806  1.00 59.93           C  
ATOM    802  N7   DG F   4      28.542 -14.004  13.976  1.00 58.22           N  
ATOM    803  C5   DG F   4      29.754 -14.018  13.292  1.00 56.15           C  
ATOM    804  C6   DG F   4      30.704 -15.058  13.117  1.00 54.52           C  
ATOM    805  O6   DG F   4      30.675 -16.216  13.563  1.00 52.43           O  
ATOM    806  N1   DG F   4      31.783 -14.639  12.341  1.00 53.67           N  
ATOM    807  C2   DG F   4      31.937 -13.378  11.815  1.00 54.60           C  
ATOM    808  N2   DG F   4      33.056 -13.163  11.097  1.00 52.12           N  
ATOM    809  N3   DG F   4      31.062 -12.401  11.979  1.00 54.73           N  
ATOM    810  C4   DG F   4      30.004 -12.792  12.720  1.00 57.65           C  
ATOM    811  P    DA F   5      28.100  -6.697  11.030  1.00 75.16           P  
ATOM    812  OP1  DA F   5      28.860  -5.929  12.047  1.00 76.07           O  
ATOM    813  OP2  DA F   5      26.765  -6.214  10.583  1.00 74.46           O  
ATOM    814  O5'  DA F   5      29.040  -6.852   9.750  1.00 70.69           O  
ATOM    815  C5'  DA F   5      30.444  -6.621   9.848  1.00 63.10           C  
ATOM    816  C4'  DA F   5      31.194  -7.414   8.801  1.00 59.39           C  
ATOM    817  O4'  DA F   5      31.183  -8.829   9.102  1.00 58.56           O  
ATOM    818  C3'  DA F   5      30.692  -7.290   7.367  1.00 59.18           C  
ATOM    819  O3'  DA F   5      31.826  -7.236   6.502  1.00 60.33           O  
ATOM    820  C2'  DA F   5      29.896  -8.570   7.159  1.00 55.16           C  
ATOM    821  C1'  DA F   5      30.646  -9.576   8.014  1.00 52.45           C  
ATOM    822  N9   DA F   5      29.810 -10.633   8.589  1.00 48.03           N  
ATOM    823  C8   DA F   5      28.572 -10.481   9.164  1.00 45.69           C  
ATOM    824  N7   DA F   5      28.076 -11.591   9.657  1.00 41.95           N  
ATOM    825  C5   DA F   5      29.042 -12.543   9.378  1.00 39.74           C  
ATOM    826  C6   DA F   5      29.116 -13.921   9.659  1.00 39.46           C  
ATOM    827  N6   DA F   5      28.172 -14.587  10.320  1.00 38.03           N  
ATOM    828  N1   DA F   5      30.209 -14.595   9.237  1.00 38.68           N  
ATOM    829  C2   DA F   5      31.162 -13.910   8.579  1.00 42.35           C  
ATOM    830  N3   DA F   5      31.211 -12.607   8.265  1.00 40.72           N  
ATOM    831  C4   DA F   5      30.109 -11.974   8.702  1.00 42.65           C  
ATOM    832  P    DG F   6      31.616  -7.164   4.917  1.00 62.42           P  
ATOM    833  OP1  DG F   6      32.825  -6.515   4.333  1.00 60.26           O  
ATOM    834  OP2  DG F   6      30.265  -6.604   4.633  1.00 59.47           O  
ATOM    835  O5'  DG F   6      31.636  -8.694   4.483  1.00 60.61           O  
ATOM    836  C5'  DG F   6      32.859  -9.425   4.461  1.00 56.98           C  
ATOM    837  C4'  DG F   6      32.618 -10.833   3.969  1.00 55.25           C  
ATOM    838  O4'  DG F   6      31.728 -11.531   4.882  1.00 55.01           O  
ATOM    839  C3'  DG F   6      31.965 -10.951   2.586  1.00 53.02           C  
ATOM    840  O3'  DG F   6      32.451 -12.148   1.987  1.00 53.70           O  
ATOM    841  C2'  DG F   6      30.509 -11.195   2.930  1.00 50.13           C  
ATOM    842  C1'  DG F   6      30.686 -12.113   4.121  1.00 48.14           C  
ATOM    843  N9   DG F   6      29.518 -12.300   4.972  1.00 42.74           N  
ATOM    844  C8   DG F   6      28.542 -11.385   5.271  1.00 42.41           C  
ATOM    845  N7   DG F   6      27.571 -11.890   5.985  1.00 40.72           N  
ATOM    846  C5   DG F   6      27.940 -13.213   6.179  1.00 39.06           C  
ATOM    847  C6   DG F   6      27.270 -14.263   6.848  1.00 39.81           C  
ATOM    848  O6   DG F   6      26.173 -14.235   7.424  1.00 41.04           O  
ATOM    849  N1   DG F   6      27.998 -15.447   6.802  1.00 37.60           N  
ATOM    850  C2   DG F   6      29.213 -15.605   6.189  1.00 37.73           C  
ATOM    851  N2   DG F   6      29.756 -16.836   6.253  1.00 34.50           N  
ATOM    852  N3   DG F   6      29.849 -14.631   5.558  1.00 38.14           N  
ATOM    853  C4   DG F   6      29.155 -13.473   5.588  1.00 39.53           C  
ATOM    854  P    DG F   7      32.959 -12.145   0.471  1.00 54.04           P  
ATOM    855  OP1  DG F   7      34.268 -11.448   0.423  1.00 55.44           O  
ATOM    856  OP2  DG F   7      31.854 -11.700  -0.412  1.00 54.52           O  
ATOM    857  O5'  DG F   7      33.236 -13.686   0.214  1.00 52.43           O  
ATOM    858  C5'  DG F   7      34.027 -14.438   1.131  1.00 48.63           C  
ATOM    859  C4'  DG F   7      33.574 -15.878   1.140  1.00 47.65           C  
ATOM    860  O4'  DG F   7      32.440 -16.062   2.024  1.00 44.66           O  
ATOM    861  C3'  DG F   7      33.145 -16.402  -0.231  1.00 47.14           C  
ATOM    862  O3'  DG F   7      33.701 -17.708  -0.431  1.00 48.32           O  
ATOM    863  C2'  DG F   7      31.624 -16.404  -0.148  1.00 43.56           C  
ATOM    864  C1'  DG F   7      31.358 -16.664   1.328  1.00 41.68           C  
ATOM    865  N9   DG F   7      30.119 -16.081   1.842  1.00 38.00           N  
ATOM    866  C8   DG F   7      29.681 -14.794   1.655  1.00 36.10           C  
ATOM    867  N7   DG F   7      28.535 -14.552   2.237  1.00 35.37           N  
ATOM    868  C5   DG F   7      28.193 -15.753   2.844  1.00 33.92           C  
ATOM    869  C6   DG F   7      27.054 -16.101   3.621  1.00 34.17           C  
ATOM    870  O6   DG F   7      26.103 -15.397   3.945  1.00 34.93           O  
ATOM    871  N1   DG F   7      27.097 -17.421   4.035  1.00 30.96           N  
ATOM    872  C2   DG F   7      28.101 -18.293   3.756  1.00 33.11           C  
ATOM    873  N2   DG F   7      27.947 -19.515   4.256  1.00 33.65           N  
ATOM    874  N3   DG F   7      29.177 -17.990   3.041  1.00 36.26           N  
ATOM    875  C4   DG F   7      29.155 -16.708   2.615  1.00 35.44           C  
ATOM    876  P    DA F   8      33.423 -18.501  -1.797  1.00 46.74           P  
ATOM    877  OP1  DA F   8      34.708 -19.007  -2.339  1.00 48.65           O  
ATOM    878  OP2  DA F   8      32.547 -17.660  -2.650  1.00 47.80           O  
ATOM    879  O5'  DA F   8      32.585 -19.744  -1.277  1.00 46.85           O  
ATOM    880  C5'  DA F   8      31.488 -19.519  -0.410  1.00 46.93           C  
ATOM    881  C4'  DA F   8      30.910 -20.821   0.079  1.00 45.80           C  
ATOM    882  O4'  DA F   8      29.774 -20.476   0.901  1.00 46.49           O  
ATOM    883  C3'  DA F   8      30.361 -21.731  -1.016  1.00 45.35           C  
ATOM    884  O3'  DA F   8      30.420 -23.086  -0.541  1.00 47.42           O  
ATOM    885  C2'  DA F   8      28.939 -21.230  -1.184  1.00 43.23           C  
ATOM    886  C1'  DA F   8      28.561 -20.743   0.212  1.00 42.23           C  
ATOM    887  N9   DA F   8      27.785 -19.505   0.213  1.00 38.88           N  
ATOM    888  C8   DA F   8      28.091 -18.340  -0.434  1.00 37.20           C  
ATOM    889  N7   DA F   8      27.206 -17.390  -0.256  1.00 37.98           N  
ATOM    890  C5   DA F   8      26.252 -17.972   0.563  1.00 34.55           C  
ATOM    891  C6   DA F   8      25.060 -17.486   1.104  1.00 35.01           C  
ATOM    892  N6   DA F   8      24.612 -16.249   0.896  1.00 35.45           N  
ATOM    893  N1   DA F   8      24.333 -18.319   1.878  1.00 36.04           N  
ATOM    894  C2   DA F   8      24.792 -19.554   2.090  1.00 35.70           C  
ATOM    895  N3   DA F   8      25.904 -20.126   1.636  1.00 35.52           N  
ATOM    896  C4   DA F   8      26.596 -19.270   0.866  1.00 36.47           C  
ATOM    897  P    DA F   9      29.987 -24.305  -1.493  1.00 46.27           P  
ATOM    898  OP1  DA F   9      31.008 -25.359  -1.307  1.00 48.14           O  
ATOM    899  OP2  DA F   9      29.661 -23.827  -2.865  1.00 48.18           O  
ATOM    900  O5'  DA F   9      28.641 -24.808  -0.823  1.00 43.92           O  
ATOM    901  C5'  DA F   9      28.512 -24.876   0.587  1.00 38.54           C  
ATOM    902  C4'  DA F   9      27.065 -25.098   0.953  1.00 37.13           C  
ATOM    903  O4'  DA F   9      26.318 -23.859   0.884  1.00 38.50           O  
ATOM    904  C3'  DA F   9      26.359 -26.068   0.016  1.00 36.82           C  
ATOM    905  O3'  DA F   9      25.529 -26.936   0.778  1.00 36.67           O  
ATOM    906  C2'  DA F   9      25.550 -25.158  -0.899  1.00 36.85           C  
ATOM    907  C1'  DA F   9      25.201 -23.999   0.016  1.00 36.67           C  
ATOM    908  N9   DA F   9      24.967 -22.702  -0.641  1.00 35.63           N  
ATOM    909  C8   DA F   9      25.745 -22.076  -1.581  1.00 33.03           C  
ATOM    910  N7   DA F   9      25.290 -20.899  -1.944  1.00 29.26           N  
ATOM    911  C5   DA F   9      24.133 -20.745  -1.206  1.00 27.43           C  
ATOM    912  C6   DA F   9      23.194 -19.703  -1.132  1.00 32.72           C  
ATOM    913  N6   DA F   9      23.295 -18.552  -1.822  1.00 32.31           N  
ATOM    914  N1   DA F   9      22.136 -19.870  -0.305  1.00 32.10           N  
ATOM    915  C2   DA F   9      22.056 -20.998   0.402  1.00 31.37           C  
ATOM    916  N3   DA F   9      22.884 -22.038   0.428  1.00 30.45           N  
ATOM    917  C4   DA F   9      23.912 -21.847  -0.408  1.00 29.60           C  
ATOM    918  P    DT F  10      24.686 -28.075   0.037  1.00 38.95           P  
ATOM    919  OP1  DT F  10      24.708 -29.292   0.880  1.00 40.80           O  
ATOM    920  OP2  DT F  10      25.153 -28.146  -1.376  1.00 38.39           O  
ATOM    921  O5'  DT F  10      23.206 -27.497   0.076  1.00 37.47           O  
ATOM    922  C5'  DT F  10      22.639 -27.081   1.312  1.00 35.23           C  
ATOM    923  C4'  DT F  10      21.268 -26.487   1.093  1.00 36.06           C  
ATOM    924  O4'  DT F  10      21.368 -25.183   0.457  1.00 37.21           O  
ATOM    925  C3'  DT F  10      20.306 -27.319   0.237  1.00 35.21           C  
ATOM    926  O3'  DT F  10      19.027 -27.331   0.885  1.00 35.59           O  
ATOM    927  C2'  DT F  10      20.269 -26.558  -1.081  1.00 35.48           C  
ATOM    928  C1'  DT F  10      20.449 -25.115  -0.617  1.00 35.94           C  
ATOM    929  N1   DT F  10      20.964 -24.130  -1.609  1.00 34.49           N  
ATOM    930  C2   DT F  10      20.250 -22.956  -1.762  1.00 34.20           C  
ATOM    931  O2   DT F  10      19.227 -22.715  -1.146  1.00 34.63           O  
ATOM    932  N3   DT F  10      20.781 -22.071  -2.664  1.00 30.40           N  
ATOM    933  C4   DT F  10      21.931 -22.235  -3.407  1.00 32.07           C  
ATOM    934  O4   DT F  10      22.321 -21.336  -4.140  1.00 34.73           O  
ATOM    935  C5   DT F  10      22.608 -23.491  -3.232  1.00 31.80           C  
ATOM    936  C7   DT F  10      23.829 -23.758  -4.051  1.00 28.40           C  
ATOM    937  C6   DT F  10      22.107 -24.367  -2.344  1.00 32.20           C  
ATOM    938  P    DT F  11      17.872 -28.333   0.393  1.00 36.95           P  
ATOM    939  OP1  DT F  11      17.245 -28.995   1.566  1.00 37.53           O  
ATOM    940  OP2  DT F  11      18.443 -29.159  -0.699  1.00 38.69           O  
ATOM    941  O5'  DT F  11      16.772 -27.346  -0.186  1.00 33.74           O  
ATOM    942  C5'  DT F  11      17.174 -26.117  -0.757  1.00 34.99           C  
ATOM    943  C4'  DT F  11      15.998 -25.196  -0.962  1.00 32.23           C  
ATOM    944  O4'  DT F  11      16.562 -24.061  -1.652  1.00 32.89           O  
ATOM    945  C3'  DT F  11      14.900 -25.732  -1.885  1.00 31.23           C  
ATOM    946  O3'  DT F  11      13.638 -25.126  -1.548  1.00 27.64           O  
ATOM    947  C2'  DT F  11      15.390 -25.328  -3.264  1.00 31.11           C  
ATOM    948  C1'  DT F  11      16.100 -24.009  -2.989  1.00 32.02           C  
ATOM    949  N1   DT F  11      17.257 -23.745  -3.853  1.00 30.99           N  
ATOM    950  C2   DT F  11      17.352 -22.501  -4.426  1.00 31.38           C  
ATOM    951  O2   DT F  11      16.528 -21.620  -4.238  1.00 31.84           O  
ATOM    952  N3   DT F  11      18.443 -22.324  -5.236  1.00 30.74           N  
ATOM    953  C4   DT F  11      19.425 -23.244  -5.525  1.00 32.84           C  
ATOM    954  O4   DT F  11      20.352 -22.938  -6.275  1.00 33.93           O  
ATOM    955  C5   DT F  11      19.267 -24.531  -4.890  1.00 33.79           C  
ATOM    956  C7   DT F  11      20.286 -25.594  -5.151  1.00 31.46           C  
ATOM    957  C6   DT F  11      18.204 -24.714  -4.089  1.00 32.89           C  
ATOM    958  P    DT F  12      12.351 -25.327  -2.507  1.00 31.93           P  
ATOM    959  OP1  DT F  12      11.147 -25.221  -1.633  1.00 30.57           O  
ATOM    960  OP2  DT F  12      12.518 -26.507  -3.400  1.00 26.42           O  
ATOM    961  O5'  DT F  12      12.346 -24.031  -3.432  1.00 31.77           O  
ATOM    962  C5'  DT F  12      12.243 -22.741  -2.848  1.00 30.34           C  
ATOM    963  C4'  DT F  12      12.142 -21.679  -3.917  1.00 30.69           C  
ATOM    964  O4'  DT F  12      13.406 -21.550  -4.617  1.00 33.45           O  
ATOM    965  C3'  DT F  12      11.068 -21.894  -4.984  1.00 28.54           C  
ATOM    966  O3'  DT F  12      10.351 -20.676  -5.157  1.00 28.48           O  
ATOM    967  C2'  DT F  12      11.863 -22.238  -6.233  1.00 30.59           C  
ATOM    968  C1'  DT F  12      13.183 -21.508  -6.018  1.00 30.58           C  
ATOM    969  N1   DT F  12      14.349 -22.146  -6.678  1.00 28.05           N  
ATOM    970  C2   DT F  12      15.080 -21.402  -7.590  1.00 24.82           C  
ATOM    971  O2   DT F  12      14.820 -20.255  -7.875  1.00 28.51           O  
ATOM    972  N3   DT F  12      16.129 -22.064  -8.163  1.00 22.13           N  
ATOM    973  C4   DT F  12      16.519 -23.369  -7.935  1.00 23.59           C  
ATOM    974  O4   DT F  12      17.492 -23.827  -8.529  1.00 19.20           O  
ATOM    975  C5   DT F  12      15.711 -24.097  -6.973  1.00 24.04           C  
ATOM    976  C7   DT F  12      16.054 -25.521  -6.677  1.00 22.59           C  
ATOM    977  C6   DT F  12      14.683 -23.456  -6.392  1.00 23.50           C  
ATOM    978  P    DC F  13       9.013 -20.641  -6.049  1.00 32.88           P  
ATOM    979  OP1  DC F  13       7.944 -20.008  -5.231  1.00 35.98           O  
ATOM    980  OP2  DC F  13       8.782 -21.972  -6.673  1.00 28.12           O  
ATOM    981  O5'  DC F  13       9.403 -19.598  -7.177  1.00 31.29           O  
ATOM    982  C5'  DC F  13      10.722 -19.607  -7.680  1.00 32.81           C  
ATOM    983  C4'  DC F  13      10.947 -18.446  -8.607  1.00 31.29           C  
ATOM    984  O4'  DC F  13      12.248 -18.694  -9.183  1.00 33.95           O  
ATOM    985  C3'  DC F  13       9.970 -18.383  -9.776  1.00 31.85           C  
ATOM    986  O3'  DC F  13       9.690 -17.012 -10.106  1.00 31.57           O  
ATOM    987  C2'  DC F  13      10.673 -19.164 -10.877  1.00 31.32           C  
ATOM    988  C1'  DC F  13      12.158 -19.030 -10.558  1.00 30.81           C  
ATOM    989  N1   DC F  13      12.973 -20.245 -10.768  1.00 27.37           N  
ATOM    990  C2   DC F  13      14.151 -20.155 -11.520  1.00 27.92           C  
ATOM    991  O2   DC F  13      14.477 -19.060 -11.994  1.00 30.35           O  
ATOM    992  N3   DC F  13      14.908 -21.261 -11.707  1.00 27.12           N  
ATOM    993  C4   DC F  13      14.534 -22.422 -11.167  1.00 27.88           C  
ATOM    994  N4   DC F  13      15.317 -23.485 -11.358  1.00 27.06           N  
ATOM    995  C5   DC F  13      13.340 -22.544 -10.401  1.00 27.63           C  
ATOM    996  C6   DC F  13      12.595 -21.439 -10.231  1.00 28.77           C  
ATOM    997  P    DC F  14       8.594 -16.658 -11.233  1.00 34.31           P  
ATOM    998  OP1  DC F  14       8.269 -15.223 -11.085  1.00 35.71           O  
ATOM    999  OP2  DC F  14       7.497 -17.661 -11.249  1.00 32.05           O  
ATOM   1000  O5'  DC F  14       9.419 -16.797 -12.579  1.00 34.00           O  
ATOM   1001  C5'  DC F  14      10.613 -16.059 -12.766  1.00 33.25           C  
ATOM   1002  C4'  DC F  14      11.306 -16.522 -14.022  1.00 36.62           C  
ATOM   1003  O4'  DC F  14      11.993 -17.785 -13.832  1.00 37.76           O  
ATOM   1004  C3'  DC F  14      10.353 -16.744 -15.195  1.00 36.86           C  
ATOM   1005  O3'  DC F  14      11.002 -16.271 -16.371  1.00 38.99           O  
ATOM   1006  C2'  DC F  14      10.237 -18.257 -15.259  1.00 33.52           C  
ATOM   1007  C1'  DC F  14      11.662 -18.621 -14.925  1.00 33.26           C  
ATOM   1008  N1   DC F  14      11.949 -20.018 -14.569  1.00 29.00           N  
ATOM   1009  C2   DC F  14      13.163 -20.562 -14.990  1.00 27.57           C  
ATOM   1010  O2   DC F  14      13.968 -19.829 -15.564  1.00 27.94           O  
ATOM   1011  N3   DC F  14      13.434 -21.862 -14.750  1.00 25.33           N  
ATOM   1012  C4   DC F  14      12.554 -22.606 -14.086  1.00 27.58           C  
ATOM   1013  N4   DC F  14      12.851 -23.888 -13.887  1.00 28.15           N  
ATOM   1014  C5   DC F  14      11.321 -22.066 -13.599  1.00 26.60           C  
ATOM   1015  C6   DC F  14      11.060 -20.780 -13.867  1.00 28.88           C  
ATOM   1016  P    DC F  15      10.255 -15.231 -17.333  1.00 41.26           P  
ATOM   1017  OP1  DC F  15       9.980 -13.982 -16.571  1.00 37.07           O  
ATOM   1018  OP2  DC F  15       9.132 -15.972 -17.981  1.00 36.64           O  
ATOM   1019  O5'  DC F  15      11.387 -14.897 -18.395  1.00 34.96           O  
ATOM   1020  C5'  DC F  15      12.677 -14.496 -17.952  1.00 33.93           C  
ATOM   1021  C4'  DC F  15      13.757 -15.163 -18.773  1.00 33.82           C  
ATOM   1022  O4'  DC F  15      13.912 -16.562 -18.441  1.00 34.37           O  
ATOM   1023  C3'  DC F  15      13.544 -15.114 -20.279  1.00 33.38           C  
ATOM   1024  O3'  DC F  15      14.790 -14.807 -20.890  1.00 35.72           O  
ATOM   1025  C2'  DC F  15      13.086 -16.522 -20.623  1.00 31.96           C  
ATOM   1026  C1'  DC F  15      13.864 -17.347 -19.626  1.00 31.75           C  
ATOM   1027  N1   DC F  15      13.308 -18.669 -19.271  1.00 29.94           N  
ATOM   1028  C2   DC F  15      14.107 -19.809 -19.459  1.00 29.80           C  
ATOM   1029  O2   DC F  15      15.204 -19.689 -20.032  1.00 32.22           O  
ATOM   1030  N3   DC F  15      13.660 -21.008 -19.028  1.00 26.04           N  
ATOM   1031  C4   DC F  15      12.457 -21.105 -18.463  1.00 25.70           C  
ATOM   1032  N4   DC F  15      12.073 -22.301 -18.016  1.00 27.14           N  
ATOM   1033  C5   DC F  15      11.599 -19.979 -18.320  1.00 25.38           C  
ATOM   1034  C6   DC F  15      12.060 -18.789 -18.732  1.00 28.26           C  
ATOM   1035  P    DA F  16      14.811 -14.008 -22.276  1.00 39.01           P  
ATOM   1036  OP1  DA F  16      16.078 -13.238 -22.393  1.00 33.95           O  
ATOM   1037  OP2  DA F  16      13.508 -13.305 -22.415  1.00 33.88           O  
ATOM   1038  O5'  DA F  16      14.850 -15.198 -23.327  1.00 34.90           O  
ATOM   1039  C5'  DA F  16      16.032 -15.946 -23.542  1.00 31.03           C  
ATOM   1040  C4'  DA F  16      15.714 -17.116 -24.436  1.00 33.99           C  
ATOM   1041  O4'  DA F  16      15.067 -18.155 -23.658  1.00 35.83           O  
ATOM   1042  C3'  DA F  16      14.733 -16.762 -25.558  1.00 34.36           C  
ATOM   1043  O3'  DA F  16      15.099 -17.429 -26.775  1.00 35.53           O  
ATOM   1044  C2'  DA F  16      13.414 -17.317 -25.045  1.00 32.34           C  
ATOM   1045  C1'  DA F  16      13.906 -18.562 -24.346  1.00 31.36           C  
ATOM   1046  N9   DA F  16      12.995 -19.224 -23.407  1.00 31.09           N  
ATOM   1047  C8   DA F  16      11.835 -18.757 -22.833  1.00 29.32           C  
ATOM   1048  N7   DA F  16      11.198 -19.663 -22.125  1.00 28.71           N  
ATOM   1049  C5   DA F  16      12.004 -20.788 -22.218  1.00 26.19           C  
ATOM   1050  C6   DA F  16      11.873 -22.089 -21.709  1.00 27.51           C  
ATOM   1051  N6   DA F  16      10.831 -22.504 -20.987  1.00 26.84           N  
ATOM   1052  N1   DA F  16      12.859 -22.970 -21.981  1.00 28.32           N  
ATOM   1053  C2   DA F  16      13.894 -22.563 -22.726  1.00 27.06           C  
ATOM   1054  N3   DA F  16      14.121 -21.375 -23.273  1.00 25.77           N  
ATOM   1055  C4   DA F  16      13.127 -20.523 -22.978  1.00 27.19           C  
ATOM   1056  P    DC F  17      14.825 -16.712 -28.182  1.00 32.45           P  
ATOM   1057  OP1  DC F  17      16.129 -16.246 -28.709  1.00 37.15           O  
ATOM   1058  OP2  DC F  17      13.719 -15.747 -27.980  1.00 30.53           O  
ATOM   1059  O5'  DC F  17      14.350 -17.876 -29.152  1.00 30.52           O  
ATOM   1060  C5'  DC F  17      13.469 -18.880 -28.705  1.00 29.00           C  
ATOM   1061  C4'  DC F  17      14.261 -20.087 -28.274  1.00 28.76           C  
ATOM   1062  O4'  DC F  17      13.782 -20.457 -26.968  1.00 30.53           O  
ATOM   1063  C3'  DC F  17      14.134 -21.332 -29.149  1.00 28.33           C  
ATOM   1064  O3'  DC F  17      15.367 -22.064 -29.137  1.00 30.61           O  
ATOM   1065  C2'  DC F  17      13.054 -22.127 -28.442  1.00 28.95           C  
ATOM   1066  C1'  DC F  17      13.269 -21.772 -26.978  1.00 27.96           C  
ATOM   1067  N1   DC F  17      12.052 -21.754 -26.160  1.00 24.93           N  
ATOM   1068  C2   DC F  17      11.752 -22.861 -25.368  1.00 27.54           C  
ATOM   1069  O2   DC F  17      12.528 -23.824 -25.375  1.00 31.76           O  
ATOM   1070  N3   DC F  17      10.632 -22.850 -24.611  1.00 27.56           N  
ATOM   1071  C4   DC F  17       9.842 -21.771 -24.612  1.00 28.09           C  
ATOM   1072  N4   DC F  17       8.768 -21.775 -23.821  1.00 26.94           N  
ATOM   1073  C5   DC F  17      10.127 -20.629 -25.417  1.00 26.70           C  
ATOM   1074  C6   DC F  17      11.230 -20.666 -26.170  1.00 23.80           C  
ATOM   1075  P    DT F  18      15.755 -23.026 -30.375  1.00 30.17           P  
ATOM   1076  OP1  DT F  18      17.160 -22.746 -30.734  1.00 32.50           O  
ATOM   1077  OP2  DT F  18      14.702 -22.951 -31.416  1.00 30.38           O  
ATOM   1078  O5'  DT F  18      15.698 -24.481 -29.745  1.00 28.91           O  
ATOM   1079  C5'  DT F  18      14.626 -24.818 -28.897  1.00 29.84           C  
ATOM   1080  C4'  DT F  18      14.634 -26.288 -28.564  1.00 30.90           C  
ATOM   1081  O4'  DT F  18      13.486 -26.477 -27.717  1.00 35.46           O  
ATOM   1082  C3'  DT F  18      14.420 -27.255 -29.722  1.00 30.53           C  
ATOM   1083  O3'  DT F  18      14.863 -28.537 -29.255  1.00 31.58           O  
ATOM   1084  C2'  DT F  18      12.912 -27.199 -29.903  1.00 30.96           C  
ATOM   1085  C1'  DT F  18      12.411 -27.025 -28.469  1.00 32.96           C  
ATOM   1086  N1   DT F  18      11.250 -26.137 -28.260  1.00 31.28           N  
ATOM   1087  C2   DT F  18      10.229 -26.607 -27.469  1.00 33.46           C  
ATOM   1088  O2   DT F  18      10.191 -27.751 -27.035  1.00 35.32           O  
ATOM   1089  N3   DT F  18       9.242 -25.693 -27.209  1.00 33.85           N  
ATOM   1090  C4   DT F  18       9.156 -24.399 -27.679  1.00 34.99           C  
ATOM   1091  O4   DT F  18       8.238 -23.671 -27.317  1.00 35.46           O  
ATOM   1092  C5   DT F  18      10.206 -24.003 -28.575  1.00 34.89           C  
ATOM   1093  C7   DT F  18      10.123 -22.655 -29.219  1.00 33.80           C  
ATOM   1094  C6   DT F  18      11.203 -24.874 -28.805  1.00 32.34           C  
ATOM   1095  P    DT F  19      15.036 -29.776 -30.268  1.00 36.23           P  
ATOM   1096  OP1  DT F  19      16.356 -30.404 -30.000  1.00 38.18           O  
ATOM   1097  OP2  DT F  19      14.695 -29.345 -31.640  1.00 37.60           O  
ATOM   1098  O5'  DT F  19      13.931 -30.806 -29.774  1.00 36.63           O  
ATOM   1099  C5'  DT F  19      12.706 -30.323 -29.255  1.00 39.94           C  
ATOM   1100  C4'  DT F  19      11.852 -31.453 -28.735  1.00 39.86           C  
ATOM   1101  O4'  DT F  19      10.652 -30.846 -28.210  1.00 41.73           O  
ATOM   1102  C3'  DT F  19      11.373 -32.441 -29.793  1.00 40.07           C  
ATOM   1103  O3'  DT F  19      11.186 -33.722 -29.177  1.00 42.37           O  
ATOM   1104  C2'  DT F  19      10.078 -31.816 -30.295  1.00 38.73           C  
ATOM   1105  C1'  DT F  19       9.550 -31.033 -29.096  1.00 36.22           C  
ATOM   1106  N1   DT F  19       9.025 -29.689 -29.418  1.00 32.30           N  
ATOM   1107  C2   DT F  19       7.883 -29.253 -28.772  1.00 32.93           C  
ATOM   1108  O2   DT F  19       7.255 -29.943 -27.977  1.00 34.03           O  
ATOM   1109  N3   DT F  19       7.494 -27.970 -29.096  1.00 31.18           N  
ATOM   1110  C4   DT F  19       8.108 -27.108 -29.986  1.00 31.22           C  
ATOM   1111  O4   DT F  19       7.655 -25.979 -30.158  1.00 27.82           O  
ATOM   1112  C5   DT F  19       9.279 -27.640 -30.646  1.00 31.08           C  
ATOM   1113  C7   DT F  19       9.994 -26.788 -31.643  1.00 29.39           C  
ATOM   1114  C6   DT F  19       9.675 -28.885 -30.332  1.00 31.70           C  
ATOM   1115  P    DT F  20      10.326 -34.857 -29.920  1.00 45.97           P  
ATOM   1116  OP1  DT F  20      10.782 -36.181 -29.426  1.00 43.86           O  
ATOM   1117  OP2  DT F  20      10.340 -34.579 -31.381  1.00 45.65           O  
ATOM   1118  O5'  DT F  20       8.848 -34.597 -29.383  1.00 45.05           O  
ATOM   1119  C5'  DT F  20       8.578 -34.554 -27.988  1.00 44.13           C  
ATOM   1120  C4'  DT F  20       7.088 -34.506 -27.737  1.00 46.23           C  
ATOM   1121  O4'  DT F  20       6.541 -33.200 -28.048  1.00 47.70           O  
ATOM   1122  C3'  DT F  20       6.244 -35.512 -28.514  1.00 48.39           C  
ATOM   1123  O3'  DT F  20       5.269 -36.046 -27.614  1.00 53.39           O  
ATOM   1124  C2'  DT F  20       5.616 -34.673 -29.622  1.00 45.73           C  
ATOM   1125  C1'  DT F  20       5.474 -33.302 -28.983  1.00 41.74           C  
ATOM   1126  N1   DT F  20       5.582 -32.137 -29.893  1.00 38.71           N  
ATOM   1127  C2   DT F  20       4.666 -31.112 -29.749  1.00 37.83           C  
ATOM   1128  O2   DT F  20       3.721 -31.161 -28.985  1.00 39.13           O  
ATOM   1129  N3   DT F  20       4.896 -30.017 -30.543  1.00 33.74           N  
ATOM   1130  C4   DT F  20       5.909 -29.850 -31.457  1.00 32.51           C  
ATOM   1131  O4   DT F  20       6.017 -28.790 -32.054  1.00 33.51           O  
ATOM   1132  C5   DT F  20       6.793 -30.978 -31.613  1.00 34.71           C  
ATOM   1133  C7   DT F  20       7.887 -30.896 -32.633  1.00 33.12           C  
ATOM   1134  C6   DT F  20       6.591 -32.056 -30.831  1.00 36.35           C  
ATOM   1135  P    DC F  21       4.175 -37.093 -28.137  1.00 54.71           P  
ATOM   1136  OP1  DC F  21       3.987 -38.112 -27.076  1.00 54.69           O  
ATOM   1137  OP2  DC F  21       4.558 -37.524 -29.507  1.00 52.73           O  
ATOM   1138  O5'  DC F  21       2.866 -36.190 -28.181  1.00 54.81           O  
ATOM   1139  C5'  DC F  21       2.498 -35.419 -27.036  1.00 55.35           C  
ATOM   1140  C4'  DC F  21       1.166 -34.740 -27.259  1.00 56.42           C  
ATOM   1141  O4'  DC F  21       1.323 -33.577 -28.104  1.00 55.89           O  
ATOM   1142  C3'  DC F  21       0.111 -35.618 -27.928  1.00 58.07           C  
ATOM   1143  O3'  DC F  21      -1.171 -35.360 -27.338  1.00 61.63           O  
ATOM   1144  C2'  DC F  21       0.168 -35.181 -29.385  1.00 55.38           C  
ATOM   1145  C1'  DC F  21       0.512 -33.700 -29.269  1.00 53.86           C  
ATOM   1146  N1   DC F  21       1.262 -33.119 -30.404  1.00 48.61           N  
ATOM   1147  C2   DC F  21       0.893 -31.857 -30.873  1.00 46.04           C  
ATOM   1148  O2   DC F  21      -0.075 -31.288 -30.355  1.00 45.49           O  
ATOM   1149  N3   DC F  21       1.597 -31.291 -31.877  1.00 45.03           N  
ATOM   1150  C4   DC F  21       2.630 -31.942 -32.415  1.00 42.53           C  
ATOM   1151  N4   DC F  21       3.307 -31.337 -33.391  1.00 38.59           N  
ATOM   1152  C5   DC F  21       3.013 -33.241 -31.974  1.00 43.18           C  
ATOM   1153  C6   DC F  21       2.308 -33.787 -30.977  1.00 45.98           C  
ATOM   1154  P    DA F  22      -2.387 -36.392 -27.571  1.00 63.95           P  
ATOM   1155  OP1  DA F  22      -3.245 -36.317 -26.358  1.00 62.92           O  
ATOM   1156  OP2  DA F  22      -1.864 -37.711 -28.034  1.00 59.35           O  
ATOM   1157  O5'  DA F  22      -3.182 -35.750 -28.788  1.00 61.19           O  
ATOM   1158  C5'  DA F  22      -3.781 -34.467 -28.660  1.00 62.39           C  
ATOM   1159  C4'  DA F  22      -4.296 -34.009 -30.001  1.00 62.75           C  
ATOM   1160  O4'  DA F  22      -3.195 -33.566 -30.836  1.00 64.82           O  
ATOM   1161  C3'  DA F  22      -5.003 -35.116 -30.785  1.00 62.66           C  
ATOM   1162  O3'  DA F  22      -6.134 -34.572 -31.461  1.00 62.88           O  
ATOM   1163  C2'  DA F  22      -3.957 -35.542 -31.798  1.00 62.16           C  
ATOM   1164  C1'  DA F  22      -3.295 -34.212 -32.091  1.00 61.99           C  
ATOM   1165  N9   DA F  22      -1.963 -34.290 -32.684  1.00 60.04           N  
ATOM   1166  C8   DA F  22      -1.087 -35.344 -32.670  1.00 60.37           C  
ATOM   1167  N7   DA F  22       0.001 -35.136 -33.371  1.00 58.64           N  
ATOM   1168  C5   DA F  22      -0.162 -33.850 -33.861  1.00 58.40           C  
ATOM   1169  C6   DA F  22       0.642 -33.046 -34.688  1.00 58.57           C  
ATOM   1170  N6   DA F  22       1.808 -33.448 -35.202  1.00 57.46           N  
ATOM   1171  N1   DA F  22       0.198 -31.803 -34.978  1.00 57.99           N  
ATOM   1172  C2   DA F  22      -0.982 -31.411 -34.473  1.00 58.60           C  
ATOM   1173  N3   DA F  22      -1.832 -32.081 -33.696  1.00 58.47           N  
ATOM   1174  C4   DA F  22      -1.356 -33.307 -33.425  1.00 58.76           C  
ATOM   1175  P    DC F  23      -7.393 -35.510 -31.785  1.00 63.02           P  
ATOM   1176  OP1  DC F  23      -8.587 -34.756 -31.335  1.00 65.44           O  
ATOM   1177  OP2  DC F  23      -7.131 -36.874 -31.257  1.00 62.65           O  
ATOM   1178  O5'  DC F  23      -7.398 -35.594 -33.370  1.00 62.30           O  
ATOM   1179  C5'  DC F  23      -6.200 -35.361 -34.090  1.00 60.80           C  
ATOM   1180  C4'  DC F  23      -6.256 -34.005 -34.748  1.00 57.80           C  
ATOM   1181  O4'  DC F  23      -4.907 -33.516 -34.905  1.00 55.69           O  
ATOM   1182  C3'  DC F  23      -6.885 -34.023 -36.135  1.00 57.35           C  
ATOM   1183  O3'  DC F  23      -7.703 -32.882 -36.368  1.00 59.34           O  
ATOM   1184  C2'  DC F  23      -5.692 -34.021 -37.068  1.00 56.68           C  
ATOM   1185  C1'  DC F  23      -4.597 -33.328 -36.270  1.00 54.72           C  
ATOM   1186  N1   DC F  23      -3.273 -33.920 -36.505  1.00 51.20           N  
ATOM   1187  C2   DC F  23      -2.292 -33.144 -37.110  1.00 49.55           C  
ATOM   1188  O2   DC F  23      -2.541 -31.956 -37.363  1.00 51.13           O  
ATOM   1189  N3   DC F  23      -1.097 -33.702 -37.399  1.00 48.46           N  
ATOM   1190  C4   DC F  23      -0.864 -34.977 -37.088  1.00 46.13           C  
ATOM   1191  N4   DC F  23       0.320 -35.489 -37.417  1.00 44.48           N  
ATOM   1192  C5   DC F  23      -1.835 -35.781 -36.432  1.00 45.56           C  
ATOM   1193  C6   DC F  23      -3.015 -35.217 -36.160  1.00 48.04           C  
ATOM   1194  P    DT F  24      -8.622 -32.835 -37.682  1.00 61.57           P  
ATOM   1195  OP1  DT F  24      -9.831 -32.026 -37.397  1.00 62.52           O  
ATOM   1196  OP2  DT F  24      -8.770 -34.236 -38.148  1.00 60.94           O  
ATOM   1197  O5'  DT F  24      -7.729 -32.041 -38.732  1.00 60.29           O  
ATOM   1198  C5'  DT F  24      -7.309 -30.715 -38.437  1.00 58.34           C  
ATOM   1199  C4'  DT F  24      -6.381 -30.191 -39.508  1.00 56.43           C  
ATOM   1200  O4'  DT F  24      -5.131 -30.928 -39.506  1.00 54.96           O  
ATOM   1201  C3'  DT F  24      -6.910 -30.239 -40.941  1.00 54.96           C  
ATOM   1202  O3'  DT F  24      -6.602 -28.992 -41.577  1.00 55.75           O  
ATOM   1203  C2'  DT F  24      -6.123 -31.379 -41.567  1.00 52.97           C  
ATOM   1204  C1'  DT F  24      -4.796 -31.293 -40.833  1.00 51.46           C  
ATOM   1205  N1   DT F  24      -4.006 -32.547 -40.777  1.00 49.62           N  
ATOM   1206  C2   DT F  24      -2.797 -32.591 -41.442  1.00 48.00           C  
ATOM   1207  O2   DT F  24      -2.355 -31.661 -42.099  1.00 50.24           O  
ATOM   1208  N3   DT F  24      -2.121 -33.776 -41.314  1.00 44.61           N  
ATOM   1209  C4   DT F  24      -2.522 -34.894 -40.621  1.00 42.89           C  
ATOM   1210  O4   DT F  24      -1.804 -35.881 -40.592  1.00 43.45           O  
ATOM   1211  C5   DT F  24      -3.797 -34.792 -39.973  1.00 42.78           C  
ATOM   1212  C7   DT F  24      -4.321 -35.978 -39.230  1.00 41.75           C  
ATOM   1213  C6   DT F  24      -4.466 -33.636 -40.072  1.00 47.01           C  
ATOM   1214  P    DT F  25      -7.247 -28.631 -43.004  1.00 55.11           P  
ATOM   1215  OP1  DT F  25      -8.002 -27.362 -42.900  1.00 57.41           O  
ATOM   1216  OP2  DT F  25      -7.915 -29.852 -43.526  1.00 56.17           O  
ATOM   1217  O5'  DT F  25      -5.968 -28.365 -43.895  1.00 51.56           O  
ATOM   1218  C5'  DT F  25      -4.897 -29.275 -43.829  1.00 48.93           C  
ATOM   1219  C4'  DT F  25      -3.705 -28.745 -44.577  1.00 45.96           C  
ATOM   1220  O4'  DT F  25      -2.694 -29.761 -44.467  1.00 48.70           O  
ATOM   1221  C3'  DT F  25      -3.922 -28.564 -46.071  1.00 44.32           C  
ATOM   1222  O3'  DT F  25      -2.941 -27.628 -46.529  1.00 45.74           O  
ATOM   1223  C2'  DT F  25      -3.688 -29.970 -46.601  1.00 43.69           C  
ATOM   1224  C1'  DT F  25      -2.607 -30.506 -45.673  1.00 43.78           C  
ATOM   1225  N1   DT F  25      -2.679 -31.935 -45.302  1.00 40.12           N  
ATOM   1226  C2   DT F  25      -1.530 -32.665 -45.452  1.00 40.31           C  
ATOM   1227  O2   DT F  25      -0.522 -32.206 -45.951  1.00 45.29           O  
ATOM   1228  N3   DT F  25      -1.600 -33.956 -45.005  1.00 38.47           N  
ATOM   1229  C4   DT F  25      -2.694 -34.587 -44.461  1.00 38.73           C  
ATOM   1230  O4   DT F  25      -2.600 -35.750 -44.083  1.00 40.24           O  
ATOM   1231  C5   DT F  25      -3.893 -33.783 -44.383  1.00 38.13           C  
ATOM   1232  C7   DT F  25      -5.144 -34.408 -43.855  1.00 33.57           C  
ATOM   1233  C6   DT F  25      -3.826 -32.506 -44.798  1.00 37.73           C  
ATOM   1234  P    DC F  26      -3.107 -26.898 -47.948  1.00 45.97           P  
ATOM   1235  OP1  DC F  26      -2.921 -25.440 -47.751  1.00 46.20           O  
ATOM   1236  OP2  DC F  26      -4.340 -27.413 -48.596  1.00 50.78           O  
ATOM   1237  O5'  DC F  26      -1.863 -27.440 -48.768  1.00 46.66           O  
ATOM   1238  C5'  DC F  26      -1.330 -28.705 -48.440  1.00 45.54           C  
ATOM   1239  C4'  DC F  26       0.071 -28.853 -48.970  1.00 45.41           C  
ATOM   1240  O4'  DC F  26       0.505 -30.135 -48.472  1.00 48.67           O  
ATOM   1241  C3'  DC F  26       0.140 -28.938 -50.490  1.00 45.39           C  
ATOM   1242  O3'  DC F  26       1.336 -28.403 -51.035  1.00 45.67           O  
ATOM   1243  C2'  DC F  26       0.064 -30.421 -50.781  1.00 50.37           C  
ATOM   1244  C1'  DC F  26       0.433 -31.127 -49.481  1.00 50.05           C  
ATOM   1245  N1   DC F  26      -0.619 -32.083 -49.086  1.00 50.98           N  
ATOM   1246  C2   DC F  26      -0.272 -33.402 -48.800  1.00 53.30           C  
ATOM   1247  O2   DC F  26       0.931 -33.731 -48.850  1.00 56.78           O  
ATOM   1248  N3   DC F  26      -1.256 -34.285 -48.479  1.00 52.70           N  
ATOM   1249  C4   DC F  26      -2.532 -33.878 -48.438  1.00 51.59           C  
ATOM   1250  N4   DC F  26      -3.474 -34.766 -48.124  1.00 51.91           N  
ATOM   1251  C5   DC F  26      -2.901 -32.541 -48.717  1.00 50.44           C  
ATOM   1252  C6   DC F  26      -1.926 -31.685 -49.026  1.00 50.69           C  
ATOM   1253  P    DT F  27       1.567 -28.476 -52.624  1.00 47.08           P  
ATOM   1254  OP1  DT F  27       2.409 -27.329 -53.055  1.00 47.02           O  
ATOM   1255  OP2  DT F  27       0.231 -28.677 -53.231  1.00 44.52           O  
ATOM   1256  O5'  DT F  27       2.417 -29.806 -52.827  1.00 47.11           O  
ATOM   1257  C5'  DT F  27       3.743 -29.886 -52.316  1.00 49.88           C  
ATOM   1258  C4'  DT F  27       4.435 -31.138 -52.800  1.00 51.08           C  
ATOM   1259  O4'  DT F  27       3.777 -32.314 -52.275  1.00 52.22           O  
ATOM   1260  C3'  DT F  27       4.504 -31.333 -54.310  1.00 51.23           C  
ATOM   1261  O3'  DT F  27       5.769 -31.930 -54.605  1.00 52.49           O  
ATOM   1262  C2'  DT F  27       3.343 -32.271 -54.591  1.00 51.54           C  
ATOM   1263  C1'  DT F  27       3.273 -33.121 -53.331  1.00 51.87           C  
ATOM   1264  N1   DT F  27       1.909 -33.554 -52.944  1.00 51.74           N  
ATOM   1265  C2   DT F  27       1.752 -34.840 -52.477  1.00 50.88           C  
ATOM   1266  O2   DT F  27       2.671 -35.649 -52.427  1.00 52.56           O  
ATOM   1267  N3   DT F  27       0.474 -35.149 -52.076  1.00 48.19           N  
ATOM   1268  C4   DT F  27      -0.638 -34.327 -52.115  1.00 47.87           C  
ATOM   1269  O4   DT F  27      -1.721 -34.734 -51.707  1.00 48.68           O  
ATOM   1270  C5   DT F  27      -0.412 -33.011 -52.651  1.00 48.22           C  
ATOM   1271  C7   DT F  27      -1.575 -32.075 -52.770  1.00 46.85           C  
ATOM   1272  C6   DT F  27       0.835 -32.687 -53.028  1.00 49.13           C  
ATOM   1273  P    DC F  28       6.088 -32.470 -56.081  1.00 51.33           P  
ATOM   1274  OP1  DC F  28       7.388 -31.888 -56.512  1.00 48.63           O  
ATOM   1275  OP2  DC F  28       4.876 -32.276 -56.912  1.00 49.69           O  
ATOM   1276  O5'  DC F  28       6.286 -34.027 -55.840  1.00 51.09           O  
ATOM   1277  C5'  DC F  28       5.365 -34.727 -55.016  1.00 53.81           C  
ATOM   1278  C4'  DC F  28       5.572 -36.216 -55.134  1.00 55.81           C  
ATOM   1279  O4'  DC F  28       4.373 -36.848 -54.626  1.00 54.73           O  
ATOM   1280  C3'  DC F  28       5.700 -36.683 -56.579  1.00 58.35           C  
ATOM   1281  O3'  DC F  28       6.523 -37.848 -56.647  1.00 64.36           O  
ATOM   1282  C2'  DC F  28       4.269 -36.966 -56.995  1.00 55.03           C  
ATOM   1283  C1'  DC F  28       3.575 -37.352 -55.694  1.00 51.58           C  
ATOM   1284  N1   DC F  28       2.235 -36.758 -55.561  1.00 46.85           N  
ATOM   1285  C2   DC F  28       1.226 -37.509 -54.956  1.00 46.76           C  
ATOM   1286  O2   DC F  28       1.498 -38.647 -54.541  1.00 45.54           O  
ATOM   1287  N3   DC F  28      -0.020 -36.972 -54.833  1.00 45.26           N  
ATOM   1288  C4   DC F  28      -0.257 -35.735 -55.280  1.00 44.18           C  
ATOM   1289  N4   DC F  28      -1.484 -35.244 -55.130  1.00 42.77           N  
ATOM   1290  C5   DC F  28       0.760 -34.945 -55.898  1.00 42.50           C  
ATOM   1291  C6   DC F  28       1.978 -35.492 -56.017  1.00 44.13           C  
ATOM   1292  P    DC F  29       6.858 -38.499 -58.077  1.00 69.34           P  
ATOM   1293  OP1  DC F  29       8.040 -39.388 -57.891  1.00 66.04           O  
ATOM   1294  OP2  DC F  29       6.905 -37.394 -59.083  1.00 65.93           O  
ATOM   1295  O5'  DC F  29       5.571 -39.393 -58.381  1.00 69.18           O  
ATOM   1296  C5'  DC F  29       5.172 -40.422 -57.474  1.00 68.12           C  
ATOM   1297  C4'  DC F  29       3.928 -41.118 -57.976  1.00 67.59           C  
ATOM   1298  O4'  DC F  29       2.731 -40.374 -57.631  1.00 65.03           O  
ATOM   1299  C3'  DC F  29       3.884 -41.332 -59.492  1.00 67.40           C  
ATOM   1300  O3'  DC F  29       3.360 -42.635 -59.791  1.00 69.69           O  
ATOM   1301  C2'  DC F  29       2.919 -40.258 -59.961  1.00 64.59           C  
ATOM   1302  C1'  DC F  29       1.943 -40.210 -58.798  1.00 62.78           C  
ATOM   1303  N1   DC F  29       1.158 -38.966 -58.669  1.00 58.75           N  
ATOM   1304  C2   DC F  29      -0.049 -39.018 -57.974  1.00 56.08           C  
ATOM   1305  O2   DC F  29      -0.387 -40.089 -57.455  1.00 56.86           O  
ATOM   1306  N3   DC F  29      -0.816 -37.909 -57.885  1.00 53.83           N  
ATOM   1307  C4   DC F  29      -0.413 -36.774 -58.457  1.00 54.08           C  
ATOM   1308  N4   DC F  29      -1.216 -35.707 -58.362  1.00 52.20           N  
ATOM   1309  C5   DC F  29       0.829 -36.683 -59.157  1.00 54.23           C  
ATOM   1310  C6   DC F  29       1.578 -37.791 -59.234  1.00 56.05           C  
ATOM   1311  P    DC F  30       3.563 -43.263 -61.259  1.00 70.04           P  
ATOM   1312  OP1  DC F  30       3.034 -44.648 -61.200  1.00 69.72           O  
ATOM   1313  OP2  DC F  30       4.962 -43.029 -61.705  1.00 69.70           O  
ATOM   1314  O5'  DC F  30       2.610 -42.378 -62.176  1.00 68.12           O  
ATOM   1315  C5'  DC F  30       1.508 -42.965 -62.851  1.00 67.57           C  
ATOM   1316  C4'  DC F  30       0.518 -43.518 -61.852  1.00 68.15           C  
ATOM   1317  O4'  DC F  30       0.173 -42.473 -60.907  1.00 67.78           O  
ATOM   1318  C3'  DC F  30      -0.789 -43.963 -62.504  1.00 68.57           C  
ATOM   1319  O3'  DC F  30      -1.319 -45.169 -61.937  1.00 68.06           O  
ATOM   1320  C2'  DC F  30      -1.717 -42.783 -62.295  1.00 68.18           C  
ATOM   1321  C1'  DC F  30      -1.195 -42.097 -61.040  1.00 65.11           C  
ATOM   1322  N1   DC F  30      -1.251 -40.631 -61.185  1.00 60.17           N  
ATOM   1323  C2   DC F  30      -2.368 -39.951 -60.702  1.00 56.42           C  
ATOM   1324  O2   DC F  30      -3.238 -40.597 -60.103  1.00 56.22           O  
ATOM   1325  N3   DC F  30      -2.469 -38.614 -60.899  1.00 52.29           N  
ATOM   1326  C4   DC F  30      -1.493 -37.960 -61.538  1.00 53.58           C  
ATOM   1327  N4   DC F  30      -1.632 -36.644 -61.732  1.00 50.38           N  
ATOM   1328  C5   DC F  30      -0.326 -38.627 -62.012  1.00 55.40           C  
ATOM   1329  C6   DC F  30      -0.245 -39.948 -61.813  1.00 57.88           C  
ATOM   1330  P    DT F  31      -2.117 -46.197 -62.893  1.00 69.06           P  
ATOM   1331  OP1  DT F  31      -1.837 -47.615 -62.513  1.00 67.25           O  
ATOM   1332  OP2  DT F  31      -1.811 -45.718 -64.275  1.00 65.13           O  
ATOM   1333  O5'  DT F  31      -3.653 -45.912 -62.593  1.00 61.45           O  
ATOM   1334  C5'  DT F  31      -4.118 -44.585 -62.553  1.00 55.06           C  
ATOM   1335  C4'  DT F  31      -5.514 -44.524 -61.991  1.00 52.36           C  
ATOM   1336  O4'  DT F  31      -5.743 -43.161 -61.599  1.00 52.11           O  
ATOM   1337  C3'  DT F  31      -6.598 -44.833 -63.009  1.00 52.23           C  
ATOM   1338  O3'  DT F  31      -7.777 -45.238 -62.313  1.00 53.03           O  
ATOM   1339  C2'  DT F  31      -6.783 -43.494 -63.697  1.00 50.97           C  
ATOM   1340  C1'  DT F  31      -6.506 -42.486 -62.582  1.00 49.32           C  
ATOM   1341  N1   DT F  31      -5.718 -41.317 -63.005  1.00 45.01           N  
ATOM   1342  C2   DT F  31      -6.263 -40.071 -62.824  1.00 45.10           C  
ATOM   1343  O2   DT F  31      -7.356 -39.900 -62.305  1.00 45.41           O  
ATOM   1344  N3   DT F  31      -5.474 -39.031 -63.261  1.00 42.73           N  
ATOM   1345  C4   DT F  31      -4.214 -39.126 -63.829  1.00 43.26           C  
ATOM   1346  O4   DT F  31      -3.613 -38.111 -64.171  1.00 43.97           O  
ATOM   1347  C5   DT F  31      -3.703 -40.468 -63.971  1.00 41.85           C  
ATOM   1348  C7   DT F  31      -2.346 -40.664 -64.562  1.00 40.40           C  
ATOM   1349  C6   DT F  31      -4.471 -41.481 -63.563  1.00 41.79           C  
ATOM   1350  P    DT F  32      -8.977 -45.935 -63.113  1.00 54.19           P  
ATOM   1351  OP1  DT F  32      -9.487 -47.072 -62.307  1.00 57.48           O  
ATOM   1352  OP2  DT F  32      -8.517 -46.161 -64.506  1.00 53.32           O  
ATOM   1353  O5'  DT F  32     -10.119 -44.834 -63.127  1.00 51.93           O  
ATOM   1354  C5'  DT F  32      -9.787 -43.473 -63.301  1.00 50.33           C  
ATOM   1355  C4'  DT F  32     -10.998 -42.612 -63.064  1.00 50.08           C  
ATOM   1356  O4'  DT F  32     -10.548 -41.245 -63.088  1.00 50.16           O  
ATOM   1357  C3'  DT F  32     -12.048 -42.732 -64.159  1.00 52.47           C  
ATOM   1358  O3'  DT F  32     -13.363 -42.601 -63.618  1.00 54.90           O  
ATOM   1359  C2'  DT F  32     -11.684 -41.619 -65.130  1.00 50.42           C  
ATOM   1360  C1'  DT F  32     -10.923 -40.600 -64.290  1.00 45.42           C  
ATOM   1361  N1   DT F  32      -9.682 -40.117 -64.921  1.00 38.85           N  
ATOM   1362  C2   DT F  32      -9.471 -38.762 -65.000  1.00 38.78           C  
ATOM   1363  O2   DT F  32     -10.251 -37.937 -64.549  1.00 40.26           O  
ATOM   1364  N3   DT F  32      -8.300 -38.403 -65.620  1.00 36.99           N  
ATOM   1365  C4   DT F  32      -7.338 -39.245 -66.143  1.00 35.33           C  
ATOM   1366  O4   DT F  32      -6.333 -38.781 -66.668  1.00 36.93           O  
ATOM   1367  C5   DT F  32      -7.616 -40.644 -66.015  1.00 36.18           C  
ATOM   1368  C7   DT F  32      -6.621 -41.625 -66.554  1.00 33.76           C  
ATOM   1369  C6   DT F  32      -8.761 -41.009 -65.416  1.00 36.86           C  
ATOM   1370  P    DT F  33     -14.603 -42.333 -64.602  1.00 58.42           P  
ATOM   1371  OP1  DT F  33     -15.852 -42.524 -63.816  1.00 56.30           O  
ATOM   1372  OP2  DT F  33     -14.394 -43.101 -65.860  1.00 58.59           O  
ATOM   1373  O5'  DT F  33     -14.455 -40.787 -64.941  1.00 57.35           O  
ATOM   1374  C5'  DT F  33     -14.500 -39.831 -63.893  1.00 57.97           C  
ATOM   1375  C4'  DT F  33     -14.651 -38.440 -64.457  1.00 57.60           C  
ATOM   1376  O4'  DT F  33     -13.387 -37.990 -64.996  1.00 55.84           O  
ATOM   1377  C3'  DT F  33     -15.673 -38.321 -65.583  1.00 58.96           C  
ATOM   1378  O3'  DT F  33     -16.506 -37.180 -65.357  1.00 63.46           O  
ATOM   1379  C2'  DT F  33     -14.813 -38.177 -66.831  1.00 55.26           C  
ATOM   1380  C1'  DT F  33     -13.549 -37.511 -66.312  1.00 50.47           C  
ATOM   1381  N1   DT F  33     -12.317 -37.845 -67.050  1.00 46.68           N  
ATOM   1382  C2   DT F  33     -11.481 -36.820 -67.437  1.00 47.45           C  
ATOM   1383  O2   DT F  33     -11.718 -35.643 -67.214  1.00 50.09           O  
ATOM   1384  N3   DT F  33     -10.352 -37.223 -68.106  1.00 45.43           N  
ATOM   1385  C4   DT F  33      -9.989 -38.515 -68.425  1.00 43.76           C  
ATOM   1386  O4   DT F  33      -8.948 -38.722 -69.045  1.00 44.97           O  
ATOM   1387  C5   DT F  33     -10.910 -39.539 -67.984  1.00 42.12           C  
ATOM   1388  C7   DT F  33     -10.588 -40.973 -68.261  1.00 38.46           C  
ATOM   1389  C6   DT F  33     -12.014 -39.156 -67.334  1.00 43.43           C  
ATOM   1390  P    DC F  34     -17.871 -37.007 -66.192  1.00 68.22           P  
ATOM   1391  OP1  DC F  34     -18.950 -36.599 -65.256  1.00 68.26           O  
ATOM   1392  OP2  DC F  34     -18.060 -38.203 -67.058  1.00 66.33           O  
ATOM   1393  O5'  DC F  34     -17.527 -35.774 -67.129  1.00 68.18           O  
ATOM   1394  C5'  DC F  34     -16.179 -35.526 -67.498  1.00 67.88           C  
ATOM   1395  C4'  DC F  34     -16.026 -34.108 -67.981  1.00 68.13           C  
ATOM   1396  O4'  DC F  34     -14.640 -33.926 -68.347  1.00 66.52           O  
ATOM   1397  C3'  DC F  34     -16.845 -33.830 -69.235  1.00 69.26           C  
ATOM   1398  O3'  DC F  34     -17.384 -32.505 -69.223  1.00 72.51           O  
ATOM   1399  C2'  DC F  34     -15.867 -34.059 -70.371  1.00 66.99           C  
ATOM   1400  C1'  DC F  34     -14.484 -33.867 -69.754  1.00 64.10           C  
ATOM   1401  N1   DC F  34     -13.582 -34.960 -70.133  1.00 61.65           N  
ATOM   1402  C2   DC F  34     -12.334 -34.663 -70.679  1.00 61.48           C  
ATOM   1403  O2   DC F  34     -11.993 -33.477 -70.791  1.00 61.12           O  
ATOM   1404  N3   DC F  34     -11.530 -35.681 -71.070  1.00 61.43           N  
ATOM   1405  C4   DC F  34     -11.935 -36.948 -70.920  1.00 60.23           C  
ATOM   1406  N4   DC F  34     -11.118 -37.923 -71.325  1.00 60.02           N  
ATOM   1407  C5   DC F  34     -13.194 -37.272 -70.349  1.00 57.56           C  
ATOM   1408  C6   DC F  34     -13.974 -36.260 -69.969  1.00 59.94           C  
ATOM   1409  P    DA F  35     -18.505 -32.090 -70.304  1.00 75.97           P  
ATOM   1410  OP1  DA F  35     -19.658 -31.465 -69.592  1.00 75.14           O  
ATOM   1411  OP2  DA F  35     -18.737 -33.266 -71.189  1.00 73.16           O  
ATOM   1412  O5'  DA F  35     -17.750 -30.976 -71.154  1.00 73.16           O  
ATOM   1413  C5'  DA F  35     -16.372 -31.144 -71.456  1.00 70.65           C  
ATOM   1414  C4'  DA F  35     -15.991 -30.328 -72.664  1.00 69.39           C  
ATOM   1415  O4'  DA F  35     -14.768 -30.919 -73.164  1.00 68.46           O  
ATOM   1416  C3'  DA F  35     -16.992 -30.435 -73.812  1.00 69.86           C  
ATOM   1417  O3'  DA F  35     -16.874 -29.315 -74.696  1.00 70.51           O  
ATOM   1418  C2'  DA F  35     -16.536 -31.685 -74.539  1.00 68.74           C  
ATOM   1419  C1'  DA F  35     -15.022 -31.673 -74.344  1.00 66.53           C  
ATOM   1420  N9   DA F  35     -14.461 -33.014 -74.156  1.00 64.20           N  
ATOM   1421  C8   DA F  35     -15.102 -34.118 -73.640  1.00 63.24           C  
ATOM   1422  N7   DA F  35     -14.369 -35.205 -73.640  1.00 61.56           N  
ATOM   1423  C5   DA F  35     -13.159 -34.790 -74.180  1.00 61.51           C  
ATOM   1424  C6   DA F  35     -11.961 -35.480 -74.464  1.00 60.88           C  
ATOM   1425  N6   DA F  35     -11.779 -36.783 -74.233  1.00 59.70           N  
ATOM   1426  N1   DA F  35     -10.945 -34.774 -75.008  1.00 61.15           N  
ATOM   1427  C2   DA F  35     -11.130 -33.467 -75.249  1.00 61.96           C  
ATOM   1428  N3   DA F  35     -12.207 -32.709 -75.027  1.00 61.86           N  
ATOM   1429  C4   DA F  35     -13.197 -33.439 -74.489  1.00 62.35           C  
TER    1430       DA F  35                                                      
ATOM   1431  N   GLY A  19       8.731  23.931  14.747  1.00 56.99           N  
ATOM   1432  CA  GLY A  19      10.136  23.494  14.459  1.00 57.33           C  
ATOM   1433  C   GLY A  19      10.190  22.488  13.325  1.00 56.96           C  
ATOM   1434  O   GLY A  19       9.228  22.344  12.569  1.00 59.11           O  
ATOM   1435  N   TYR A  20      11.300  21.774  13.187  1.00 54.61           N  
ATOM   1436  CA  TYR A  20      11.367  20.801  12.107  1.00 51.39           C  
ATOM   1437  C   TYR A  20      12.560  19.845  12.173  1.00 50.08           C  
ATOM   1438  O   TYR A  20      13.644  20.207  12.639  1.00 48.82           O  
ATOM   1439  CB  TYR A  20      11.350  21.543  10.771  1.00 47.61           C  
ATOM   1440  CG  TYR A  20      12.635  22.255  10.442  1.00 45.24           C  
ATOM   1441  CD1 TYR A  20      13.704  21.569   9.874  1.00 43.42           C  
ATOM   1442  CD2 TYR A  20      12.781  23.617  10.686  1.00 43.41           C  
ATOM   1443  CE1 TYR A  20      14.883  22.222   9.549  1.00 43.65           C  
ATOM   1444  CE2 TYR A  20      13.960  24.281  10.370  1.00 41.88           C  
ATOM   1445  CZ  TYR A  20      15.004  23.578   9.798  1.00 43.32           C  
ATOM   1446  OH  TYR A  20      16.163  24.226   9.449  1.00 45.13           O  
ATOM   1447  N   VAL A  21      12.344  18.622  11.694  1.00 48.25           N  
ATOM   1448  CA  VAL A  21      13.387  17.609  11.695  1.00 45.95           C  
ATOM   1449  C   VAL A  21      14.350  17.762  10.536  1.00 46.00           C  
ATOM   1450  O   VAL A  21      13.953  18.112   9.436  1.00 47.46           O  
ATOM   1451  CB  VAL A  21      12.797  16.206  11.616  1.00 44.71           C  
ATOM   1452  CG1 VAL A  21      13.907  15.194  11.506  1.00 42.56           C  
ATOM   1453  CG2 VAL A  21      11.937  15.932  12.841  1.00 44.54           C  
ATOM   1454  N   GLU A  22      15.622  17.494  10.800  1.00 45.42           N  
ATOM   1455  CA  GLU A  22      16.670  17.564   9.800  1.00 45.05           C  
ATOM   1456  C   GLU A  22      17.592  16.372  10.009  1.00 45.40           C  
ATOM   1457  O   GLU A  22      18.016  16.093  11.123  1.00 46.92           O  
ATOM   1458  CB  GLU A  22      17.480  18.850   9.954  1.00 46.25           C  
ATOM   1459  CG  GLU A  22      18.756  18.916   9.104  1.00 49.15           C  
ATOM   1460  CD  GLU A  22      19.676  20.092   9.490  1.00 53.46           C  
ATOM   1461  OE1 GLU A  22      20.767  20.233   8.883  1.00 54.15           O  
ATOM   1462  OE2 GLU A  22      19.318  20.875  10.405  1.00 54.88           O  
ATOM   1463  N   ILE A  23      17.885  15.653   8.939  1.00 44.06           N  
ATOM   1464  CA  ILE A  23      18.788  14.527   9.028  1.00 42.07           C  
ATOM   1465  C   ILE A  23      20.208  15.100   8.941  1.00 43.62           C  
ATOM   1466  O   ILE A  23      20.528  15.841   8.016  1.00 44.48           O  
ATOM   1467  CB  ILE A  23      18.526  13.556   7.877  1.00 39.06           C  
ATOM   1468  CG1 ILE A  23      17.188  12.846   8.118  1.00 35.67           C  
ATOM   1469  CG2 ILE A  23      19.705  12.609   7.717  1.00 39.48           C  
ATOM   1470  CD1 ILE A  23      16.679  12.068   6.918  1.00 31.58           C  
ATOM   1471  N   ILE A  24      21.055  14.768   9.912  1.00 44.23           N  
ATOM   1472  CA  ILE A  24      22.421  15.279   9.934  1.00 43.63           C  
ATOM   1473  C   ILE A  24      23.391  14.218   9.454  1.00 44.03           C  
ATOM   1474  O   ILE A  24      24.467  14.518   8.937  1.00 43.80           O  
ATOM   1475  CB  ILE A  24      22.833  15.693  11.337  1.00 44.67           C  
ATOM   1476  CG1 ILE A  24      21.620  16.174  12.122  1.00 47.86           C  
ATOM   1477  CG2 ILE A  24      23.819  16.821  11.247  1.00 47.81           C  
ATOM   1478  CD1 ILE A  24      20.886  17.314  11.429  1.00 50.14           C  
ATOM   1479  N   GLU A  25      23.016  12.966   9.663  1.00 44.26           N  
ATOM   1480  CA  GLU A  25      23.837  11.867   9.215  1.00 43.84           C  
ATOM   1481  C   GLU A  25      22.889  10.889   8.536  1.00 44.16           C  
ATOM   1482  O   GLU A  25      22.044  10.263   9.167  1.00 44.78           O  
ATOM   1483  CB  GLU A  25      24.567  11.214  10.392  1.00 43.90           C  
ATOM   1484  CG  GLU A  25      25.575  10.106  10.000  1.00 45.21           C  
ATOM   1485  CD  GLU A  25      26.726  10.599   9.119  1.00 44.97           C  
ATOM   1486  OE1 GLU A  25      27.592   9.782   8.719  1.00 41.40           O  
ATOM   1487  OE2 GLU A  25      26.763  11.811   8.827  1.00 48.55           O  
ATOM   1488  N   GLN A  26      23.010  10.806   7.223  1.00 42.95           N  
ATOM   1489  CA  GLN A  26      22.197   9.911   6.438  1.00 41.43           C  
ATOM   1490  C   GLN A  26      22.733   8.507   6.638  1.00 41.29           C  
ATOM   1491  O   GLN A  26      23.883   8.327   7.030  1.00 42.05           O  
ATOM   1492  CB  GLN A  26      22.344  10.256   4.960  1.00 40.77           C  
ATOM   1493  CG  GLN A  26      21.681  11.527   4.546  1.00 40.87           C  
ATOM   1494  CD  GLN A  26      20.199  11.356   4.386  1.00 42.20           C  
ATOM   1495  OE1 GLN A  26      19.654  10.274   4.638  1.00 44.20           O  
ATOM   1496  NE2 GLN A  26      19.528  12.415   3.961  1.00 41.80           N  
ATOM   1497  N   PRO A  27      21.905   7.490   6.384  1.00 39.75           N  
ATOM   1498  CA  PRO A  27      22.393   6.124   6.538  1.00 38.25           C  
ATOM   1499  C   PRO A  27      23.170   5.797   5.265  1.00 36.45           C  
ATOM   1500  O   PRO A  27      22.834   6.291   4.205  1.00 33.29           O  
ATOM   1501  CB  PRO A  27      21.104   5.313   6.638  1.00 40.72           C  
ATOM   1502  CG  PRO A  27      20.156   6.088   5.782  1.00 40.49           C  
ATOM   1503  CD  PRO A  27      20.440   7.503   6.228  1.00 40.73           C  
ATOM   1504  N   LYS A  28      24.214   4.986   5.373  1.00 36.99           N  
ATOM   1505  CA  LYS A  28      24.998   4.592   4.205  1.00 38.28           C  
ATOM   1506  C   LYS A  28      24.042   3.920   3.215  1.00 37.85           C  
ATOM   1507  O   LYS A  28      23.244   3.068   3.589  1.00 39.02           O  
ATOM   1508  CB  LYS A  28      26.084   3.612   4.629  1.00 39.88           C  
ATOM   1509  CG  LYS A  28      27.453   3.930   4.109  1.00 43.18           C  
ATOM   1510  CD  LYS A  28      27.808   3.084   2.903  1.00 47.51           C  
ATOM   1511  CE  LYS A  28      29.315   3.134   2.631  1.00 48.45           C  
ATOM   1512  NZ  LYS A  28      30.092   2.894   3.896  1.00 50.60           N  
ATOM   1513  N   GLN A  29      24.121   4.293   1.952  1.00 38.05           N  
ATOM   1514  CA  GLN A  29      23.217   3.729   0.970  1.00 38.72           C  
ATOM   1515  C   GLN A  29      23.497   2.302   0.516  1.00 39.04           C  
ATOM   1516  O   GLN A  29      22.605   1.462   0.537  1.00 39.55           O  
ATOM   1517  CB  GLN A  29      23.141   4.659  -0.235  1.00 38.26           C  
ATOM   1518  CG  GLN A  29      22.446   5.949   0.103  1.00 43.25           C  
ATOM   1519  CD  GLN A  29      22.067   6.753  -1.124  1.00 46.43           C  
ATOM   1520  OE1 GLN A  29      22.924   7.340  -1.794  1.00 44.88           O  
ATOM   1521  NE2 GLN A  29      20.771   6.778  -1.433  1.00 48.87           N  
ATOM   1522  N   ARG A  30      24.726   2.033   0.096  1.00 39.56           N  
ATOM   1523  CA  ARG A  30      25.104   0.713  -0.380  1.00 40.35           C  
ATOM   1524  C   ARG A  30      26.032   0.014   0.619  1.00 39.82           C  
ATOM   1525  O   ARG A  30      26.575   0.646   1.517  1.00 40.17           O  
ATOM   1526  CB  ARG A  30      25.824   0.828  -1.741  1.00 41.32           C  
ATOM   1527  CG  ARG A  30      24.957   0.769  -3.019  1.00 42.88           C  
ATOM   1528  CD  ARG A  30      24.141   2.029  -3.227  1.00 47.51           C  
ATOM   1529  NE  ARG A  30      23.433   2.153  -4.517  1.00 49.00           N  
ATOM   1530  CZ  ARG A  30      22.785   1.180  -5.158  1.00 49.48           C  
ATOM   1531  NH1 ARG A  30      22.736  -0.052  -4.678  1.00 51.07           N  
ATOM   1532  NH2 ARG A  30      22.124   1.457  -6.268  1.00 50.65           N  
ATOM   1533  N   GLY A  31      26.194  -1.298   0.474  1.00 39.46           N  
ATOM   1534  CA  GLY A  31      27.112  -2.009   1.344  1.00 38.67           C  
ATOM   1535  C   GLY A  31      26.620  -2.936   2.436  1.00 38.34           C  
ATOM   1536  O   GLY A  31      27.332  -3.876   2.792  1.00 38.55           O  
ATOM   1537  N   MET A  32      25.437  -2.674   2.984  1.00 37.73           N  
ATOM   1538  CA  MET A  32      24.882  -3.498   4.053  1.00 37.25           C  
ATOM   1539  C   MET A  32      23.756  -4.351   3.489  1.00 38.86           C  
ATOM   1540  O   MET A  32      22.879  -3.840   2.800  1.00 40.71           O  
ATOM   1541  CB  MET A  32      24.333  -2.607   5.175  1.00 34.82           C  
ATOM   1542  CG  MET A  32      23.527  -3.349   6.228  1.00 36.07           C  
ATOM   1543  SD  MET A  32      22.232  -2.326   6.983  1.00 41.63           S  
ATOM   1544  CE  MET A  32      21.611  -3.400   8.345  1.00 39.73           C  
ATOM   1545  N   ARG A  33      23.765  -5.649   3.765  1.00 38.93           N  
ATOM   1546  CA  ARG A  33      22.688  -6.467   3.250  1.00 37.32           C  
ATOM   1547  C   ARG A  33      21.578  -6.559   4.256  1.00 38.80           C  
ATOM   1548  O   ARG A  33      21.797  -6.359   5.457  1.00 39.08           O  
ATOM   1549  CB  ARG A  33      23.179  -7.857   2.868  1.00 37.82           C  
ATOM   1550  CG  ARG A  33      23.727  -8.758   3.947  1.00 33.16           C  
ATOM   1551  CD  ARG A  33      24.815  -9.594   3.269  1.00 34.29           C  
ATOM   1552  NE  ARG A  33      24.785 -11.018   3.586  1.00 35.14           N  
ATOM   1553  CZ  ARG A  33      25.620 -11.913   3.057  1.00 36.30           C  
ATOM   1554  NH1 ARG A  33      26.552 -11.543   2.187  1.00 34.53           N  
ATOM   1555  NH2 ARG A  33      25.531 -13.184   3.400  1.00 36.73           N  
ATOM   1556  N   PHE A  34      20.370  -6.807   3.754  1.00 38.37           N  
ATOM   1557  CA  PHE A  34      19.208  -6.935   4.616  1.00 37.67           C  
ATOM   1558  C   PHE A  34      19.345  -8.319   5.216  1.00 38.33           C  
ATOM   1559  O   PHE A  34      20.099  -9.145   4.697  1.00 39.92           O  
ATOM   1560  CB  PHE A  34      17.910  -6.848   3.807  1.00 37.76           C  
ATOM   1561  CG  PHE A  34      17.626  -5.482   3.227  1.00 37.24           C  
ATOM   1562  CD1 PHE A  34      16.469  -5.260   2.492  1.00 37.59           C  
ATOM   1563  CD2 PHE A  34      18.500  -4.425   3.410  1.00 37.14           C  
ATOM   1564  CE1 PHE A  34      16.185  -4.009   1.945  1.00 37.45           C  
ATOM   1565  CE2 PHE A  34      18.223  -3.171   2.868  1.00 37.75           C  
ATOM   1566  CZ  PHE A  34      17.064  -2.967   2.135  1.00 37.53           C  
ATOM   1567  N   ARG A  35      18.646  -8.576   6.314  1.00 38.09           N  
ATOM   1568  CA  ARG A  35      18.719  -9.892   6.931  1.00 37.83           C  
ATOM   1569  C   ARG A  35      17.351 -10.526   7.083  1.00 37.29           C  
ATOM   1570  O   ARG A  35      16.351  -9.852   7.374  1.00 35.90           O  
ATOM   1571  CB  ARG A  35      19.408  -9.829   8.297  1.00 36.30           C  
ATOM   1572  CG  ARG A  35      20.907  -9.538   8.244  1.00 38.76           C  
ATOM   1573  CD  ARG A  35      21.757 -10.710   7.732  1.00 38.30           C  
ATOM   1574  NE  ARG A  35      23.172 -10.348   7.685  1.00 37.49           N  
ATOM   1575  CZ  ARG A  35      24.124 -11.090   7.130  1.00 41.40           C  
ATOM   1576  NH1 ARG A  35      23.821 -12.253   6.564  1.00 43.30           N  
ATOM   1577  NH2 ARG A  35      25.385 -10.669   7.134  1.00 41.72           N  
ATOM   1578  N   TYR A  36      17.327 -11.836   6.866  1.00 36.81           N  
ATOM   1579  CA  TYR A  36      16.116 -12.616   6.993  1.00 37.62           C  
ATOM   1580  C   TYR A  36      15.999 -13.069   8.436  1.00 39.58           C  
ATOM   1581  O   TYR A  36      17.006 -13.335   9.093  1.00 39.68           O  
ATOM   1582  CB  TYR A  36      16.178 -13.850   6.097  1.00 36.33           C  
ATOM   1583  CG  TYR A  36      16.065 -13.570   4.623  1.00 34.16           C  
ATOM   1584  CD1 TYR A  36      17.191 -13.263   3.855  1.00 35.07           C  
ATOM   1585  CD2 TYR A  36      14.835 -13.624   3.988  1.00 34.22           C  
ATOM   1586  CE1 TYR A  36      17.090 -13.020   2.494  1.00 31.02           C  
ATOM   1587  CE2 TYR A  36      14.726 -13.386   2.628  1.00 35.76           C  
ATOM   1588  CZ  TYR A  36      15.855 -13.083   1.891  1.00 32.10           C  
ATOM   1589  OH  TYR A  36      15.723 -12.839   0.557  1.00 30.48           O  
ATOM   1590  N   LYS A  37      14.767 -13.147   8.925  1.00 43.01           N  
ATOM   1591  CA  LYS A  37      14.490 -13.596  10.286  1.00 45.81           C  
ATOM   1592  C   LYS A  37      15.300 -14.863  10.575  1.00 47.41           C  
ATOM   1593  O   LYS A  37      15.851 -15.030  11.656  1.00 46.30           O  
ATOM   1594  CB  LYS A  37      12.995 -13.887  10.417  1.00 46.70           C  
ATOM   1595  CG  LYS A  37      12.495 -14.205  11.810  1.00 51.03           C  
ATOM   1596  CD  LYS A  37      10.983 -14.401  11.771  1.00 56.48           C  
ATOM   1597  CE  LYS A  37      10.418 -14.881  13.103  1.00 59.44           C  
ATOM   1598  NZ  LYS A  37      10.532 -13.848  14.175  1.00 62.94           N  
ATOM   1599  N   CYS A  38      15.384 -15.742   9.580  1.00 50.68           N  
ATOM   1600  CA  CYS A  38      16.104 -16.999   9.713  1.00 53.14           C  
ATOM   1601  C   CYS A  38      17.557 -16.805  10.113  1.00 55.31           C  
ATOM   1602  O   CYS A  38      18.163 -17.682  10.712  1.00 56.63           O  
ATOM   1603  CB  CYS A  38      16.035 -17.790   8.406  1.00 52.86           C  
ATOM   1604  SG  CYS A  38      17.130 -17.202   7.113  1.00 54.15           S  
ATOM   1605  N   GLU A  39      18.135 -15.666   9.777  1.00 58.20           N  
ATOM   1606  CA  GLU A  39      19.514 -15.436  10.155  1.00 61.43           C  
ATOM   1607  C   GLU A  39      19.508 -14.907  11.570  1.00 66.18           C  
ATOM   1608  O   GLU A  39      20.400 -15.231  12.354  1.00 68.07           O  
ATOM   1609  CB  GLU A  39      20.165 -14.440   9.203  1.00 59.37           C  
ATOM   1610  CG  GLU A  39      20.259 -14.982   7.791  1.00 57.39           C  
ATOM   1611  CD  GLU A  39      20.775 -13.976   6.793  1.00 56.04           C  
ATOM   1612  OE1 GLU A  39      20.119 -12.932   6.600  1.00 54.19           O  
ATOM   1613  OE2 GLU A  39      21.837 -14.243   6.198  1.00 55.53           O  
ATOM   1614  N   GLY A  40      18.473 -14.120  11.887  1.00 70.87           N  
ATOM   1615  CA  GLY A  40      18.309 -13.523  13.209  1.00 74.21           C  
ATOM   1616  C   GLY A  40      19.638 -13.080  13.775  1.00 77.05           C  
ATOM   1617  O   GLY A  40      20.262 -12.146  13.261  1.00 77.00           O  
ATOM   1618  N   ARG A  41      20.064 -13.753  14.842  1.00 79.66           N  
ATOM   1619  CA  ARG A  41      21.355 -13.486  15.464  1.00 81.76           C  
ATOM   1620  C   ARG A  41      21.653 -11.993  15.596  1.00 82.43           C  
ATOM   1621  O   ARG A  41      20.764 -11.143  15.475  1.00 82.54           O  
ATOM   1622  CB  ARG A  41      22.449 -14.183  14.625  1.00 82.36           C  
ATOM   1623  CG  ARG A  41      23.894 -13.964  15.066  1.00 84.84           C  
ATOM   1624  CD  ARG A  41      24.888 -14.669  14.145  1.00 87.30           C  
ATOM   1625  NE  ARG A  41      24.952 -16.111  14.389  1.00 88.17           N  
ATOM   1626  CZ  ARG A  41      25.684 -16.965  13.676  1.00 88.32           C  
ATOM   1627  NH1 ARG A  41      25.678 -18.255  13.980  1.00 88.55           N  
ATOM   1628  NH2 ARG A  41      26.417 -16.538  12.654  1.00 87.79           N  
ATOM   1629  N   SER A  42      22.917 -11.700  15.882  1.00 83.16           N  
ATOM   1630  CA  SER A  42      23.424 -10.341  16.011  1.00 82.11           C  
ATOM   1631  C   SER A  42      23.823 -10.019  14.568  1.00 79.69           C  
ATOM   1632  O   SER A  42      24.789 -10.585  14.044  1.00 79.30           O  
ATOM   1633  CB  SER A  42      24.653 -10.338  16.946  1.00 83.13           C  
ATOM   1634  OG  SER A  42      25.051  -9.028  17.340  1.00 83.03           O  
ATOM   1635  N   ALA A  43      23.056  -9.145  13.920  1.00 77.35           N  
ATOM   1636  CA  ALA A  43      23.323  -8.779  12.527  1.00 74.19           C  
ATOM   1637  C   ALA A  43      23.519  -7.275  12.325  1.00 71.28           C  
ATOM   1638  O   ALA A  43      22.835  -6.658  11.508  1.00 72.57           O  
ATOM   1639  CB  ALA A  43      22.189  -9.290  11.625  1.00 71.82           C  
ATOM   1640  N   GLY A  44      24.454  -6.698  13.079  1.00 67.76           N  
ATOM   1641  CA  GLY A  44      24.760  -5.276  12.976  1.00 62.85           C  
ATOM   1642  C   GLY A  44      23.595  -4.300  12.879  1.00 57.95           C  
ATOM   1643  O   GLY A  44      22.448  -4.646  13.158  1.00 57.81           O  
ATOM   1644  N   SER A  45      23.903  -3.066  12.489  1.00 52.65           N  
ATOM   1645  CA  SER A  45      22.892  -2.022  12.346  1.00 47.43           C  
ATOM   1646  C   SER A  45      23.264  -1.073  11.211  1.00 43.81           C  
ATOM   1647  O   SER A  45      24.407  -1.037  10.769  1.00 43.79           O  
ATOM   1648  CB  SER A  45      22.753  -1.235  13.647  1.00 44.91           C  
ATOM   1649  OG  SER A  45      23.989  -0.657  13.997  1.00 43.30           O  
ATOM   1650  N   ILE A  46      22.292  -0.298  10.757  1.00 39.68           N  
ATOM   1651  CA  ILE A  46      22.492   0.643   9.666  1.00 37.01           C  
ATOM   1652  C   ILE A  46      23.602   1.657   9.932  1.00 36.44           C  
ATOM   1653  O   ILE A  46      23.510   2.494  10.818  1.00 36.60           O  
ATOM   1654  CB  ILE A  46      21.189   1.389   9.381  1.00 36.29           C  
ATOM   1655  CG1 ILE A  46      20.025   0.389   9.319  1.00 35.99           C  
ATOM   1656  CG2 ILE A  46      21.298   2.137   8.072  1.00 37.20           C  
ATOM   1657  CD1 ILE A  46      18.671   1.016   9.069  1.00 34.79           C  
ATOM   1658  N   PRO A  47      24.679   1.594   9.157  1.00 36.98           N  
ATOM   1659  CA  PRO A  47      25.773   2.539   9.363  1.00 38.31           C  
ATOM   1660  C   PRO A  47      25.373   3.911   8.838  1.00 41.07           C  
ATOM   1661  O   PRO A  47      24.394   4.037   8.107  1.00 42.45           O  
ATOM   1662  CB  PRO A  47      26.905   1.942   8.534  1.00 38.37           C  
ATOM   1663  CG  PRO A  47      26.523   0.505   8.360  1.00 37.23           C  
ATOM   1664  CD  PRO A  47      25.045   0.579   8.162  1.00 36.55           C  
ATOM   1665  N   GLY A  48      26.141   4.934   9.192  1.00 42.07           N  
ATOM   1666  CA  GLY A  48      25.849   6.276   8.723  1.00 43.03           C  
ATOM   1667  C   GLY A  48      26.699   6.663   7.524  1.00 45.38           C  
ATOM   1668  O   GLY A  48      27.837   6.222   7.397  1.00 46.29           O  
ATOM   1669  N   GLU A  49      26.122   7.477   6.646  1.00 47.30           N  
ATOM   1670  CA  GLU A  49      26.745   7.994   5.422  1.00 50.48           C  
ATOM   1671  C   GLU A  49      28.276   8.056   5.423  1.00 51.18           C  
ATOM   1672  O   GLU A  49      28.918   7.548   4.511  1.00 49.58           O  
ATOM   1673  CB  GLU A  49      26.193   9.406   5.162  1.00 54.25           C  
ATOM   1674  CG  GLU A  49      26.081   9.877   3.704  1.00 56.93           C  
ATOM   1675  CD  GLU A  49      25.310  11.205   3.598  1.00 60.09           C  
ATOM   1676  OE1 GLU A  49      25.041  11.667   2.463  1.00 59.97           O  
ATOM   1677  OE2 GLU A  49      24.972  11.792   4.660  1.00 60.76           O  
ATOM   1678  N   ARG A  50      28.848   8.681   6.451  1.00 53.38           N  
ATOM   1679  CA  ARG A  50      30.295   8.851   6.556  1.00 55.15           C  
ATOM   1680  C   ARG A  50      31.079   7.744   7.242  1.00 56.76           C  
ATOM   1681  O   ARG A  50      32.231   7.950   7.599  1.00 57.68           O  
ATOM   1682  CB  ARG A  50      30.611  10.162   7.271  1.00 55.96           C  
ATOM   1683  CG  ARG A  50      30.075  11.397   6.581  1.00 59.15           C  
ATOM   1684  CD  ARG A  50      30.669  12.659   7.171  1.00 61.90           C  
ATOM   1685  NE  ARG A  50      29.807  13.325   8.148  1.00 65.97           N  
ATOM   1686  CZ  ARG A  50      29.472  12.833   9.337  1.00 68.86           C  
ATOM   1687  NH1 ARG A  50      28.684  13.531  10.147  1.00 70.17           N  
ATOM   1688  NH2 ARG A  50      29.914  11.643   9.720  1.00 71.21           N  
ATOM   1689  N   SER A  51      30.475   6.579   7.439  1.00 58.48           N  
ATOM   1690  CA  SER A  51      31.176   5.475   8.092  1.00 59.32           C  
ATOM   1691  C   SER A  51      32.314   4.918   7.243  1.00 60.53           C  
ATOM   1692  O   SER A  51      32.222   4.858   6.010  1.00 59.49           O  
ATOM   1693  CB  SER A  51      30.204   4.342   8.425  1.00 58.11           C  
ATOM   1694  OG  SER A  51      29.332   4.714   9.470  1.00 58.41           O  
ATOM   1695  N   THR A  52      33.382   4.509   7.922  1.00 62.29           N  
ATOM   1696  CA  THR A  52      34.560   3.931   7.278  1.00 64.75           C  
ATOM   1697  C   THR A  52      34.795   2.561   7.894  1.00 66.46           C  
ATOM   1698  O   THR A  52      34.066   2.150   8.791  1.00 68.08           O  
ATOM   1699  CB  THR A  52      35.828   4.761   7.549  1.00 65.13           C  
ATOM   1700  OG1 THR A  52      36.151   4.683   8.945  1.00 64.90           O  
ATOM   1701  CG2 THR A  52      35.625   6.216   7.148  1.00 64.38           C  
ATOM   1702  N   ASP A  53      35.813   1.853   7.424  1.00 68.25           N  
ATOM   1703  CA  ASP A  53      36.116   0.545   7.987  1.00 69.73           C  
ATOM   1704  C   ASP A  53      36.594   0.741   9.414  1.00 69.51           C  
ATOM   1705  O   ASP A  53      36.333  -0.081  10.295  1.00 69.99           O  
ATOM   1706  CB  ASP A  53      37.213  -0.153   7.182  1.00 70.97           C  
ATOM   1707  CG  ASP A  53      36.686  -0.785   5.910  1.00 74.03           C  
ATOM   1708  OD1 ASP A  53      35.809  -1.672   6.018  1.00 75.04           O  
ATOM   1709  OD2 ASP A  53      37.143  -0.397   4.809  1.00 74.77           O  
ATOM   1710  N   THR A  54      37.275   1.855   9.639  1.00 68.37           N  
ATOM   1711  CA  THR A  54      37.830   2.143  10.948  1.00 67.34           C  
ATOM   1712  C   THR A  54      36.890   2.913  11.872  1.00 65.83           C  
ATOM   1713  O   THR A  54      36.995   2.801  13.098  1.00 66.30           O  
ATOM   1714  CB  THR A  54      39.163   2.926  10.801  1.00 67.84           C  
ATOM   1715  OG1 THR A  54      38.895   4.313  10.545  1.00 68.67           O  
ATOM   1716  CG2 THR A  54      39.971   2.364   9.630  1.00 67.38           C  
ATOM   1717  N   THR A  55      35.968   3.680  11.294  1.00 63.16           N  
ATOM   1718  CA  THR A  55      35.043   4.482  12.100  1.00 60.24           C  
ATOM   1719  C   THR A  55      33.578   4.438  11.662  1.00 56.93           C  
ATOM   1720  O   THR A  55      33.208   4.941  10.594  1.00 56.58           O  
ATOM   1721  CB  THR A  55      35.486   5.960  12.127  1.00 60.80           C  
ATOM   1722  OG1 THR A  55      36.816   6.047  12.653  1.00 62.34           O  
ATOM   1723  CG2 THR A  55      34.536   6.791  12.991  1.00 60.26           C  
ATOM   1724  N   LYS A  56      32.742   3.855  12.505  1.00 51.98           N  
ATOM   1725  CA  LYS A  56      31.337   3.767  12.185  1.00 49.37           C  
ATOM   1726  C   LYS A  56      30.543   4.940  12.770  1.00 46.76           C  
ATOM   1727  O   LYS A  56      30.769   5.358  13.908  1.00 45.63           O  
ATOM   1728  CB  LYS A  56      30.766   2.434  12.688  1.00 49.37           C  
ATOM   1729  CG  LYS A  56      29.317   2.204  12.284  1.00 50.93           C  
ATOM   1730  CD  LYS A  56      28.849   0.790  12.579  1.00 53.59           C  
ATOM   1731  CE  LYS A  56      27.374   0.604  12.214  1.00 55.39           C  
ATOM   1732  NZ  LYS A  56      26.928  -0.821  12.262  1.00 55.82           N  
ATOM   1733  N   THR A  57      29.622   5.474  11.973  1.00 42.89           N  
ATOM   1734  CA  THR A  57      28.768   6.568  12.413  1.00 39.73           C  
ATOM   1735  C   THR A  57      27.359   6.019  12.336  1.00 37.48           C  
ATOM   1736  O   THR A  57      27.172   4.900  11.867  1.00 36.30           O  
ATOM   1737  CB  THR A  57      28.901   7.788  11.499  1.00 39.53           C  
ATOM   1738  OG1 THR A  57      28.352   7.497  10.208  1.00 40.02           O  
ATOM   1739  CG2 THR A  57      30.360   8.154  11.338  1.00 38.43           C  
ATOM   1740  N   HIS A  58      26.370   6.781  12.788  1.00 35.87           N  
ATOM   1741  CA  HIS A  58      24.993   6.293  12.754  1.00 35.75           C  
ATOM   1742  C   HIS A  58      23.943   7.323  12.311  1.00 35.28           C  
ATOM   1743  O   HIS A  58      24.176   8.531  12.351  1.00 34.06           O  
ATOM   1744  CB  HIS A  58      24.620   5.730  14.129  1.00 38.95           C  
ATOM   1745  CG  HIS A  58      25.602   4.727  14.657  1.00 42.47           C  
ATOM   1746  ND1 HIS A  58      26.639   5.074  15.501  1.00 43.10           N  
ATOM   1747  CD2 HIS A  58      25.764   3.410  14.383  1.00 42.97           C  
ATOM   1748  CE1 HIS A  58      27.401   4.017  15.715  1.00 42.93           C  
ATOM   1749  NE2 HIS A  58      26.894   2.996  15.047  1.00 45.02           N  
ATOM   1750  N   PRO A  59      22.775   6.849  11.850  1.00 34.60           N  
ATOM   1751  CA  PRO A  59      21.725   7.770  11.415  1.00 34.91           C  
ATOM   1752  C   PRO A  59      21.454   8.778  12.526  1.00 35.76           C  
ATOM   1753  O   PRO A  59      21.295   8.399  13.688  1.00 34.12           O  
ATOM   1754  CB  PRO A  59      20.543   6.834  11.154  1.00 32.63           C  
ATOM   1755  CG  PRO A  59      21.200   5.659  10.610  1.00 33.93           C  
ATOM   1756  CD  PRO A  59      22.392   5.462  11.549  1.00 33.95           C  
ATOM   1757  N   THR A  60      21.403  10.058  12.173  1.00 37.51           N  
ATOM   1758  CA  THR A  60      21.182  11.082  13.186  1.00 40.31           C  
ATOM   1759  C   THR A  60      20.320  12.245  12.741  1.00 41.29           C  
ATOM   1760  O   THR A  60      20.518  12.799  11.659  1.00 41.55           O  
ATOM   1761  CB  THR A  60      22.508  11.663  13.671  1.00 39.95           C  
ATOM   1762  OG1 THR A  60      23.498  10.625  13.732  1.00 40.83           O  
ATOM   1763  CG2 THR A  60      22.327  12.257  15.051  1.00 39.85           C  
ATOM   1764  N   ILE A  61      19.371  12.621  13.590  1.00 41.85           N  
ATOM   1765  CA  ILE A  61      18.498  13.739  13.272  1.00 44.31           C  
ATOM   1766  C   ILE A  61      18.705  14.896  14.249  1.00 46.32           C  
ATOM   1767  O   ILE A  61      19.186  14.716  15.365  1.00 46.29           O  
ATOM   1768  CB  ILE A  61      17.001  13.340  13.317  1.00 43.60           C  
ATOM   1769  CG1 ILE A  61      16.581  13.044  14.759  1.00 42.27           C  
ATOM   1770  CG2 ILE A  61      16.752  12.130  12.412  1.00 42.25           C  
ATOM   1771  CD1 ILE A  61      15.090  12.843  14.924  1.00 39.04           C  
ATOM   1772  N   LYS A  62      18.338  16.089  13.809  1.00 47.76           N  
ATOM   1773  CA  LYS A  62      18.446  17.285  14.627  1.00 49.09           C  
ATOM   1774  C   LYS A  62      17.063  17.874  14.593  1.00 49.17           C  
ATOM   1775  O   LYS A  62      16.454  17.947  13.533  1.00 49.81           O  
ATOM   1776  CB  LYS A  62      19.431  18.268  14.006  1.00 49.59           C  
ATOM   1777  CG  LYS A  62      19.646  19.549  14.779  1.00 51.93           C  
ATOM   1778  CD  LYS A  62      20.845  20.299  14.176  1.00 53.90           C  
ATOM   1779  CE  LYS A  62      21.190  21.565  14.950  1.00 54.09           C  
ATOM   1780  NZ  LYS A  62      20.031  22.497  15.004  1.00 53.19           N  
ATOM   1781  N   ILE A  63      16.547  18.268  15.745  1.00 49.59           N  
ATOM   1782  CA  ILE A  63      15.223  18.856  15.781  1.00 49.41           C  
ATOM   1783  C   ILE A  63      15.369  20.355  15.977  1.00 51.22           C  
ATOM   1784  O   ILE A  63      15.460  20.827  17.103  1.00 53.74           O  
ATOM   1785  CB  ILE A  63      14.390  18.252  16.917  1.00 48.43           C  
ATOM   1786  CG1 ILE A  63      14.170  16.762  16.650  1.00 47.78           C  
ATOM   1787  CG2 ILE A  63      13.060  18.968  17.032  1.00 47.21           C  
ATOM   1788  CD1 ILE A  63      13.448  16.039  17.770  1.00 47.31           C  
ATOM   1789  N   ASN A  64      15.427  21.091  14.869  1.00 52.33           N  
ATOM   1790  CA  ASN A  64      15.547  22.552  14.884  1.00 52.67           C  
ATOM   1791  C   ASN A  64      14.335  23.203  15.558  1.00 54.27           C  
ATOM   1792  O   ASN A  64      13.182  22.848  15.273  1.00 54.84           O  
ATOM   1793  CB  ASN A  64      15.631  23.087  13.453  1.00 51.82           C  
ATOM   1794  CG  ASN A  64      16.952  22.769  12.780  1.00 53.16           C  
ATOM   1795  OD1 ASN A  64      17.942  23.463  12.987  1.00 53.83           O  
ATOM   1796  ND2 ASN A  64      16.973  21.715  11.968  1.00 51.13           N  
ATOM   1797  N   GLY A  65      14.597  24.146  16.458  1.00 54.56           N  
ATOM   1798  CA  GLY A  65      13.514  24.860  17.111  1.00 54.49           C  
ATOM   1799  C   GLY A  65      12.759  24.160  18.218  1.00 54.64           C  
ATOM   1800  O   GLY A  65      11.566  24.417  18.426  1.00 54.08           O  
ATOM   1801  N   TYR A  66      13.444  23.275  18.933  1.00 54.13           N  
ATOM   1802  CA  TYR A  66      12.822  22.575  20.046  1.00 52.82           C  
ATOM   1803  C   TYR A  66      13.775  21.632  20.759  1.00 52.99           C  
ATOM   1804  O   TYR A  66      14.587  20.957  20.135  1.00 53.73           O  
ATOM   1805  CB  TYR A  66      11.587  21.808  19.575  1.00 50.13           C  
ATOM   1806  CG  TYR A  66      10.846  21.128  20.697  1.00 49.60           C  
ATOM   1807  CD1 TYR A  66      11.326  19.946  21.257  1.00 49.61           C  
ATOM   1808  CD2 TYR A  66       9.676  21.678  21.219  1.00 48.89           C  
ATOM   1809  CE1 TYR A  66      10.661  19.325  22.310  1.00 51.53           C  
ATOM   1810  CE2 TYR A  66       8.999  21.067  22.276  1.00 50.59           C  
ATOM   1811  CZ  TYR A  66       9.498  19.887  22.817  1.00 51.62           C  
ATOM   1812  OH  TYR A  66       8.843  19.261  23.855  1.00 51.06           O  
ATOM   1813  N   THR A  67      13.672  21.604  22.080  1.00 53.41           N  
ATOM   1814  CA  THR A  67      14.494  20.737  22.906  1.00 52.81           C  
ATOM   1815  C   THR A  67      13.674  20.455  24.147  1.00 54.22           C  
ATOM   1816  O   THR A  67      13.514  21.325  24.991  1.00 56.41           O  
ATOM   1817  CB  THR A  67      15.801  21.425  23.321  1.00 50.81           C  
ATOM   1818  OG1 THR A  67      16.530  21.821  22.156  1.00 49.78           O  
ATOM   1819  CG2 THR A  67      16.659  20.480  24.128  1.00 50.54           C  
ATOM   1820  N   GLY A  68      13.131  19.251  24.253  1.00 54.84           N  
ATOM   1821  CA  GLY A  68      12.327  18.927  25.415  1.00 55.19           C  
ATOM   1822  C   GLY A  68      11.656  17.581  25.266  1.00 55.84           C  
ATOM   1823  O   GLY A  68      11.979  16.836  24.340  1.00 56.80           O  
ATOM   1824  N   PRO A  69      10.725  17.223  26.168  1.00 55.63           N  
ATOM   1825  CA  PRO A  69      10.062  15.926  26.036  1.00 54.23           C  
ATOM   1826  C   PRO A  69       9.533  15.758  24.617  1.00 53.21           C  
ATOM   1827  O   PRO A  69       9.405  16.729  23.875  1.00 53.36           O  
ATOM   1828  CB  PRO A  69       8.946  16.009  27.075  1.00 53.81           C  
ATOM   1829  CG  PRO A  69       8.647  17.472  27.140  1.00 52.39           C  
ATOM   1830  CD  PRO A  69      10.037  18.047  27.175  1.00 54.89           C  
ATOM   1831  N   GLY A  70       9.234  14.526  24.239  1.00 52.66           N  
ATOM   1832  CA  GLY A  70       8.735  14.278  22.901  1.00 52.48           C  
ATOM   1833  C   GLY A  70       8.914  12.827  22.514  1.00 51.98           C  
ATOM   1834  O   GLY A  70       9.324  11.995  23.332  1.00 51.37           O  
ATOM   1835  N   THR A  71       8.614  12.518  21.260  1.00 51.70           N  
ATOM   1836  CA  THR A  71       8.734  11.145  20.793  1.00 51.56           C  
ATOM   1837  C   THR A  71       9.220  11.032  19.351  1.00 51.23           C  
ATOM   1838  O   THR A  71       9.076  11.967  18.560  1.00 52.14           O  
ATOM   1839  CB  THR A  71       7.384  10.416  20.950  1.00 50.32           C  
ATOM   1840  OG1 THR A  71       7.180  10.091  22.333  1.00 51.21           O  
ATOM   1841  CG2 THR A  71       7.355   9.153  20.133  1.00 50.83           C  
ATOM   1842  N   VAL A  72       9.821   9.892  19.023  1.00 49.23           N  
ATOM   1843  CA  VAL A  72      10.294   9.666  17.669  1.00 47.22           C  
ATOM   1844  C   VAL A  72      10.045   8.265  17.187  1.00 46.27           C  
ATOM   1845  O   VAL A  72      10.488   7.300  17.795  1.00 45.00           O  
ATOM   1846  CB  VAL A  72      11.782   9.916  17.527  1.00 47.84           C  
ATOM   1847  CG1 VAL A  72      12.226   9.558  16.114  1.00 47.46           C  
ATOM   1848  CG2 VAL A  72      12.072  11.369  17.801  1.00 50.81           C  
ATOM   1849  N   ARG A  73       9.320   8.169  16.083  1.00 46.19           N  
ATOM   1850  CA  ARG A  73       9.031   6.892  15.462  1.00 46.55           C  
ATOM   1851  C   ARG A  73       9.775   6.871  14.131  1.00 45.55           C  
ATOM   1852  O   ARG A  73       9.698   7.831  13.366  1.00 45.56           O  
ATOM   1853  CB  ARG A  73       7.532   6.747  15.210  1.00 47.85           C  
ATOM   1854  CG  ARG A  73       7.189   5.625  14.248  1.00 51.12           C  
ATOM   1855  CD  ARG A  73       5.694   5.394  14.155  1.00 52.91           C  
ATOM   1856  NE  ARG A  73       5.179   4.804  15.387  1.00 56.40           N  
ATOM   1857  CZ  ARG A  73       3.902   4.504  15.596  1.00 55.49           C  
ATOM   1858  NH1 ARG A  73       3.005   4.738  14.652  1.00 55.53           N  
ATOM   1859  NH2 ARG A  73       3.526   3.976  16.750  1.00 54.79           N  
ATOM   1860  N   ILE A  74      10.524   5.805  13.874  1.00 43.21           N  
ATOM   1861  CA  ILE A  74      11.237   5.682  12.610  1.00 42.39           C  
ATOM   1862  C   ILE A  74      10.638   4.453  11.967  1.00 42.28           C  
ATOM   1863  O   ILE A  74      10.696   3.358  12.531  1.00 43.32           O  
ATOM   1864  CB  ILE A  74      12.761   5.406  12.769  1.00 42.09           C  
ATOM   1865  CG1 ILE A  74      13.437   6.469  13.639  1.00 43.11           C  
ATOM   1866  CG2 ILE A  74      13.420   5.392  11.399  1.00 40.01           C  
ATOM   1867  CD1 ILE A  74      14.946   6.238  13.825  1.00 39.46           C  
ATOM   1868  N   SER A  75      10.043   4.608  10.798  1.00 41.18           N  
ATOM   1869  CA  SER A  75       9.479   3.433  10.156  1.00 40.54           C  
ATOM   1870  C   SER A  75      10.081   3.306   8.784  1.00 37.36           C  
ATOM   1871  O   SER A  75      10.876   4.137   8.383  1.00 36.85           O  
ATOM   1872  CB  SER A  75       7.939   3.509  10.086  1.00 40.52           C  
ATOM   1873  OG  SER A  75       7.490   4.588   9.294  1.00 41.52           O  
ATOM   1874  N   LEU A  76       9.711   2.247   8.086  1.00 36.60           N  
ATOM   1875  CA  LEU A  76      10.203   1.981   6.748  1.00 36.62           C  
ATOM   1876  C   LEU A  76       9.131   2.272   5.682  1.00 36.50           C  
ATOM   1877  O   LEU A  76       7.959   1.931   5.850  1.00 36.00           O  
ATOM   1878  CB  LEU A  76      10.643   0.521   6.683  1.00 36.85           C  
ATOM   1879  CG  LEU A  76      12.129   0.151   6.806  1.00 37.48           C  
ATOM   1880  CD1 LEU A  76      12.892   1.155   7.620  1.00 36.43           C  
ATOM   1881  CD2 LEU A  76      12.236  -1.252   7.404  1.00 37.59           C  
ATOM   1882  N   VAL A  77       9.526   2.932   4.598  1.00 37.13           N  
ATOM   1883  CA  VAL A  77       8.583   3.229   3.517  1.00 37.57           C  
ATOM   1884  C   VAL A  77       9.206   3.021   2.156  1.00 38.83           C  
ATOM   1885  O   VAL A  77      10.427   2.975   2.009  1.00 40.45           O  
ATOM   1886  CB  VAL A  77       8.025   4.675   3.568  1.00 35.51           C  
ATOM   1887  CG1 VAL A  77       7.206   4.868   4.829  1.00 34.82           C  
ATOM   1888  CG2 VAL A  77       9.148   5.680   3.490  1.00 34.97           C  
ATOM   1889  N   THR A  78       8.343   2.884   1.164  1.00 41.35           N  
ATOM   1890  CA  THR A  78       8.735   2.676  -0.223  1.00 43.74           C  
ATOM   1891  C   THR A  78       9.707   3.748  -0.723  1.00 42.92           C  
ATOM   1892  O   THR A  78       9.594   4.911  -0.358  1.00 43.72           O  
ATOM   1893  CB  THR A  78       7.465   2.662  -1.093  1.00 46.26           C  
ATOM   1894  OG1 THR A  78       6.719   1.470  -0.797  1.00 46.75           O  
ATOM   1895  CG2 THR A  78       7.812   2.717  -2.594  1.00 52.69           C  
ATOM   1896  N   LYS A  79      10.661   3.358  -1.556  1.00 42.08           N  
ATOM   1897  CA  LYS A  79      11.624   4.316  -2.084  1.00 44.89           C  
ATOM   1898  C   LYS A  79      10.978   5.359  -2.983  1.00 48.15           C  
ATOM   1899  O   LYS A  79      11.330   6.543  -2.938  1.00 48.24           O  
ATOM   1900  CB  LYS A  79      12.717   3.602  -2.885  1.00 43.95           C  
ATOM   1901  CG  LYS A  79      13.632   4.541  -3.641  1.00 42.43           C  
ATOM   1902  CD  LYS A  79      14.837   3.815  -4.225  1.00 45.71           C  
ATOM   1903  CE  LYS A  79      14.640   3.381  -5.668  1.00 46.79           C  
ATOM   1904  NZ  LYS A  79      14.607   4.532  -6.624  1.00 49.48           N  
ATOM   1905  N   ASP A  80      10.027   4.922  -3.803  1.00 51.49           N  
ATOM   1906  CA  ASP A  80       9.384   5.832  -4.737  1.00 53.91           C  
ATOM   1907  C   ASP A  80       8.077   6.476  -4.264  1.00 55.48           C  
ATOM   1908  O   ASP A  80       7.355   5.913  -3.445  1.00 54.04           O  
ATOM   1909  CB  ASP A  80       9.227   5.114  -6.083  1.00 54.30           C  
ATOM   1910  CG  ASP A  80      10.579   4.871  -6.778  1.00 56.57           C  
ATOM   1911  OD1 ASP A  80      10.623   4.149  -7.799  1.00 59.06           O  
ATOM   1912  OD2 ASP A  80      11.605   5.403  -6.307  1.00 55.49           O  
ATOM   1913  N   PRO A  81       7.776   7.681  -4.786  1.00 57.93           N  
ATOM   1914  CA  PRO A  81       6.632   8.559  -4.545  1.00 59.11           C  
ATOM   1915  C   PRO A  81       5.439   8.064  -3.757  1.00 59.89           C  
ATOM   1916  O   PRO A  81       5.119   8.640  -2.719  1.00 64.18           O  
ATOM   1917  CB  PRO A  81       6.294   9.038  -5.932  1.00 60.91           C  
ATOM   1918  CG  PRO A  81       7.664   9.380  -6.418  1.00 61.55           C  
ATOM   1919  CD  PRO A  81       8.508   8.166  -5.970  1.00 59.80           C  
ATOM   1920  N   PRO A  82       4.727   7.040  -4.228  1.00 57.44           N  
ATOM   1921  CA  PRO A  82       3.636   6.731  -3.295  1.00 56.16           C  
ATOM   1922  C   PRO A  82       4.337   6.065  -2.097  1.00 55.44           C  
ATOM   1923  O   PRO A  82       4.417   4.834  -2.002  1.00 58.85           O  
ATOM   1924  CB  PRO A  82       2.762   5.770  -4.095  1.00 55.23           C  
ATOM   1925  CG  PRO A  82       3.006   6.195  -5.509  1.00 56.75           C  
ATOM   1926  CD  PRO A  82       4.503   6.425  -5.539  1.00 56.07           C  
ATOM   1927  N   HIS A  83       4.871   6.889  -1.202  1.00 52.29           N  
ATOM   1928  CA  HIS A  83       5.625   6.408  -0.049  1.00 50.39           C  
ATOM   1929  C   HIS A  83       4.854   5.558   0.935  1.00 48.75           C  
ATOM   1930  O   HIS A  83       4.657   5.922   2.087  1.00 46.45           O  
ATOM   1931  CB  HIS A  83       6.296   7.598   0.638  1.00 49.41           C  
ATOM   1932  CG  HIS A  83       7.377   8.209  -0.197  1.00 47.96           C  
ATOM   1933  ND1 HIS A  83       8.485   7.495  -0.603  1.00 47.56           N  
ATOM   1934  CD2 HIS A  83       7.469   9.419  -0.794  1.00 46.92           C  
ATOM   1935  CE1 HIS A  83       9.210   8.236  -1.421  1.00 47.23           C  
ATOM   1936  NE2 HIS A  83       8.615   9.408  -1.555  1.00 48.57           N  
ATOM   1937  N   ARG A  84       4.453   4.392   0.450  1.00 47.83           N  
ATOM   1938  CA  ARG A  84       3.681   3.440   1.223  1.00 47.47           C  
ATOM   1939  C   ARG A  84       4.540   2.752   2.270  1.00 44.97           C  
ATOM   1940  O   ARG A  84       5.757   2.720   2.170  1.00 43.97           O  
ATOM   1941  CB  ARG A  84       3.102   2.370   0.286  1.00 49.61           C  
ATOM   1942  CG  ARG A  84       2.370   2.913  -0.938  1.00 51.41           C  
ATOM   1943  CD  ARG A  84       2.181   1.828  -1.999  1.00 51.78           C  
ATOM   1944  NE  ARG A  84       3.440   1.462  -2.643  1.00 53.18           N  
ATOM   1945  CZ  ARG A  84       3.641   0.327  -3.313  1.00 52.86           C  
ATOM   1946  NH1 ARG A  84       2.656  -0.558  -3.427  1.00 51.82           N  
ATOM   1947  NH2 ARG A  84       4.830   0.070  -3.858  1.00 49.57           N  
ATOM   1948  N   PRO A  85       3.902   2.195   3.298  1.00 43.12           N  
ATOM   1949  CA  PRO A  85       4.635   1.498   4.344  1.00 41.55           C  
ATOM   1950  C   PRO A  85       5.261   0.278   3.687  1.00 40.89           C  
ATOM   1951  O   PRO A  85       4.554  -0.549   3.110  1.00 41.60           O  
ATOM   1952  CB  PRO A  85       3.536   1.124   5.326  1.00 41.35           C  
ATOM   1953  CG  PRO A  85       2.574   2.248   5.184  1.00 42.46           C  
ATOM   1954  CD  PRO A  85       2.495   2.369   3.684  1.00 43.93           C  
ATOM   1955  N   HIS A  86       6.583   0.176   3.764  1.00 40.15           N  
ATOM   1956  CA  HIS A  86       7.312  -0.930   3.164  1.00 38.67           C  
ATOM   1957  C   HIS A  86       7.075  -2.224   3.932  1.00 39.68           C  
ATOM   1958  O   HIS A  86       6.866  -2.212   5.146  1.00 40.17           O  
ATOM   1959  CB  HIS A  86       8.795  -0.600   3.123  1.00 36.24           C  
ATOM   1960  CG  HIS A  86       9.571  -1.465   2.186  1.00 35.65           C  
ATOM   1961  ND1 HIS A  86       9.738  -2.818   2.390  1.00 35.28           N  
ATOM   1962  CD2 HIS A  86      10.188  -1.178   1.015  1.00 32.90           C  
ATOM   1963  CE1 HIS A  86      10.422  -3.326   1.379  1.00 35.96           C  
ATOM   1964  NE2 HIS A  86      10.706  -2.352   0.532  1.00 32.85           N  
ATOM   1965  N   PRO A  87       7.104  -3.364   3.234  1.00 41.07           N  
ATOM   1966  CA  PRO A  87       6.867  -4.627   3.936  1.00 42.18           C  
ATOM   1967  C   PRO A  87       7.948  -5.090   4.888  1.00 42.78           C  
ATOM   1968  O   PRO A  87       7.659  -5.784   5.857  1.00 43.89           O  
ATOM   1969  CB  PRO A  87       6.592  -5.618   2.798  1.00 40.94           C  
ATOM   1970  CG  PRO A  87       7.359  -5.044   1.652  1.00 41.43           C  
ATOM   1971  CD  PRO A  87       7.071  -3.560   1.775  1.00 41.71           C  
ATOM   1972  N   HIS A  88       9.193  -4.730   4.626  1.00 43.67           N  
ATOM   1973  CA  HIS A  88      10.250  -5.140   5.548  1.00 44.67           C  
ATOM   1974  C   HIS A  88      10.026  -4.449   6.885  1.00 43.76           C  
ATOM   1975  O   HIS A  88       9.169  -3.567   7.002  1.00 43.06           O  
ATOM   1976  CB  HIS A  88      11.629  -4.750   5.016  1.00 45.31           C  
ATOM   1977  CG  HIS A  88      11.965  -5.376   3.701  1.00 45.98           C  
ATOM   1978  ND1 HIS A  88      11.499  -6.619   3.331  1.00 45.33           N  
ATOM   1979  CD2 HIS A  88      12.767  -4.956   2.694  1.00 44.80           C  
ATOM   1980  CE1 HIS A  88      12.001  -6.937   2.152  1.00 46.57           C  
ATOM   1981  NE2 HIS A  88      12.774  -5.946   1.745  1.00 46.01           N  
ATOM   1982  N   GLU A  89      10.799  -4.834   7.892  1.00 43.58           N  
ATOM   1983  CA  GLU A  89      10.646  -4.208   9.198  1.00 43.45           C  
ATOM   1984  C   GLU A  89      11.919  -3.903   9.960  1.00 41.43           C  
ATOM   1985  O   GLU A  89      12.930  -4.587   9.823  1.00 40.29           O  
ATOM   1986  CB  GLU A  89       9.716  -5.042  10.082  1.00 45.04           C  
ATOM   1987  CG  GLU A  89      10.087  -6.490  10.234  1.00 47.64           C  
ATOM   1988  CD  GLU A  89       8.918  -7.304  10.765  1.00 51.23           C  
ATOM   1989  OE1 GLU A  89       7.871  -7.334  10.073  1.00 52.50           O  
ATOM   1990  OE2 GLU A  89       9.039  -7.902  11.866  1.00 51.80           O  
ATOM   1991  N   LEU A  90      11.850  -2.835  10.747  1.00 40.27           N  
ATOM   1992  CA  LEU A  90      12.955  -2.405  11.588  1.00 38.12           C  
ATOM   1993  C   LEU A  90      13.015  -3.320  12.806  1.00 37.59           C  
ATOM   1994  O   LEU A  90      11.984  -3.714  13.354  1.00 37.81           O  
ATOM   1995  CB  LEU A  90      12.733  -0.965  12.063  1.00 36.70           C  
ATOM   1996  CG  LEU A  90      13.459   0.214  11.405  1.00 34.85           C  
ATOM   1997  CD1 LEU A  90      14.479  -0.293  10.397  1.00 33.50           C  
ATOM   1998  CD2 LEU A  90      12.445   1.147  10.771  1.00 30.58           C  
ATOM   1999  N   VAL A  91      14.224  -3.666  13.227  1.00 37.00           N  
ATOM   2000  CA  VAL A  91      14.394  -4.512  14.402  1.00 34.91           C  
ATOM   2001  C   VAL A  91      15.593  -4.029  15.205  1.00 34.30           C  
ATOM   2002  O   VAL A  91      16.574  -3.555  14.646  1.00 32.45           O  
ATOM   2003  CB  VAL A  91      14.590  -6.000  14.023  1.00 32.97           C  
ATOM   2004  CG1 VAL A  91      13.319  -6.548  13.388  1.00 29.74           C  
ATOM   2005  CG2 VAL A  91      15.773  -6.146  13.088  1.00 33.10           C  
ATOM   2006  N   GLY A  92      15.486  -4.141  16.524  1.00 34.85           N  
ATOM   2007  CA  GLY A  92      16.551  -3.708  17.412  1.00 36.20           C  
ATOM   2008  C   GLY A  92      15.975  -2.984  18.613  1.00 36.26           C  
ATOM   2009  O   GLY A  92      14.754  -2.904  18.765  1.00 36.84           O  
ATOM   2010  N   LYS A  93      16.837  -2.453  19.469  1.00 36.66           N  
ATOM   2011  CA  LYS A  93      16.365  -1.716  20.633  1.00 38.79           C  
ATOM   2012  C   LYS A  93      15.176  -0.789  20.314  1.00 40.44           C  
ATOM   2013  O   LYS A  93      15.212   0.020  19.388  1.00 40.55           O  
ATOM   2014  CB  LYS A  93      17.506  -0.890  21.235  1.00 38.34           C  
ATOM   2015  CG  LYS A  93      17.072  -0.092  22.461  1.00 40.67           C  
ATOM   2016  CD  LYS A  93      18.248   0.563  23.179  1.00 41.46           C  
ATOM   2017  CE  LYS A  93      17.787   1.333  24.412  1.00 38.80           C  
ATOM   2018  NZ  LYS A  93      18.903   2.169  24.929  1.00 40.49           N  
ATOM   2019  N   ASP A  94      14.121  -0.922  21.098  1.00 42.53           N  
ATOM   2020  CA  ASP A  94      12.931  -0.121  20.928  1.00 45.56           C  
ATOM   2021  C   ASP A  94      12.163  -0.330  19.648  1.00 48.06           C  
ATOM   2022  O   ASP A  94      11.467   0.579  19.186  1.00 48.22           O  
ATOM   2023  CB  ASP A  94      13.254   1.352  21.080  1.00 47.57           C  
ATOM   2024  CG  ASP A  94      13.618   1.704  22.496  1.00 50.24           C  
ATOM   2025  OD1 ASP A  94      13.056   1.058  23.415  1.00 49.07           O  
ATOM   2026  OD2 ASP A  94      14.452   2.620  22.688  1.00 51.29           O  
ATOM   2027  N   CYS A  95      12.271  -1.529  19.083  1.00 49.78           N  
ATOM   2028  CA  CYS A  95      11.537  -1.854  17.871  1.00 51.82           C  
ATOM   2029  C   CYS A  95      10.429  -2.852  18.209  1.00 53.70           C  
ATOM   2030  O   CYS A  95      10.648  -3.800  18.965  1.00 54.56           O  
ATOM   2031  CB  CYS A  95      12.474  -2.455  16.821  1.00 52.46           C  
ATOM   2032  SG  CYS A  95      13.560  -1.279  16.013  1.00 53.78           S  
ATOM   2033  N   ARG A  96       9.242  -2.621  17.656  1.00 55.22           N  
ATOM   2034  CA  ARG A  96       8.084  -3.488  17.859  1.00 56.72           C  
ATOM   2035  C   ARG A  96       7.201  -3.384  16.615  1.00 57.09           C  
ATOM   2036  O   ARG A  96       7.227  -2.377  15.914  1.00 57.30           O  
ATOM   2037  CB  ARG A  96       7.264  -3.027  19.062  1.00 58.68           C  
ATOM   2038  CG  ARG A  96       6.492  -1.721  18.796  1.00 64.55           C  
ATOM   2039  CD  ARG A  96       5.118  -1.706  19.477  1.00 66.40           C  
ATOM   2040  NE  ARG A  96       4.327  -0.509  19.171  1.00 67.43           N  
ATOM   2041  CZ  ARG A  96       4.555   0.710  19.665  1.00 69.15           C  
ATOM   2042  NH1 ARG A  96       3.763   1.722  19.318  1.00 69.35           N  
ATOM   2043  NH2 ARG A  96       5.567   0.931  20.502  1.00 67.70           N  
ATOM   2044  N   ASP A  97       6.420  -4.423  16.347  1.00 57.76           N  
ATOM   2045  CA  ASP A  97       5.510  -4.429  15.208  1.00 58.50           C  
ATOM   2046  C   ASP A  97       6.069  -3.806  13.927  1.00 57.91           C  
ATOM   2047  O   ASP A  97       5.338  -3.160  13.177  1.00 60.38           O  
ATOM   2048  CB  ASP A  97       4.199  -3.718  15.578  1.00 61.12           C  
ATOM   2049  CG  ASP A  97       3.519  -4.327  16.805  1.00 64.66           C  
ATOM   2050  OD1 ASP A  97       3.168  -5.526  16.763  1.00 66.46           O  
ATOM   2051  OD2 ASP A  97       3.331  -3.605  17.813  1.00 66.12           O  
ATOM   2052  N   GLY A  98       7.363  -3.966  13.682  1.00 56.30           N  
ATOM   2053  CA  GLY A  98       7.931  -3.444  12.448  1.00 53.43           C  
ATOM   2054  C   GLY A  98       8.561  -2.068  12.410  1.00 52.07           C  
ATOM   2055  O   GLY A  98       9.240  -1.740  11.435  1.00 50.25           O  
ATOM   2056  N   PHE A  99       8.341  -1.254  13.438  1.00 51.26           N  
ATOM   2057  CA  PHE A  99       8.928   0.080  13.454  1.00 49.99           C  
ATOM   2058  C   PHE A  99       9.637   0.401  14.743  1.00 48.65           C  
ATOM   2059  O   PHE A  99       9.619  -0.372  15.690  1.00 48.87           O  
ATOM   2060  CB  PHE A  99       7.874   1.148  13.201  1.00 49.45           C  
ATOM   2061  CG  PHE A  99       6.801   1.185  14.224  1.00 49.67           C  
ATOM   2062  CD1 PHE A  99       5.606   0.520  14.014  1.00 51.43           C  
ATOM   2063  CD2 PHE A  99       6.972   1.899  15.398  1.00 51.79           C  
ATOM   2064  CE1 PHE A  99       4.585   0.569  14.962  1.00 52.12           C  
ATOM   2065  CE2 PHE A  99       5.961   1.956  16.354  1.00 52.67           C  
ATOM   2066  CZ  PHE A  99       4.763   1.289  16.134  1.00 51.78           C  
ATOM   2067  N   TYR A 100      10.266   1.565  14.761  1.00 47.87           N  
ATOM   2068  CA  TYR A 100      11.006   2.029  15.922  1.00 47.00           C  
ATOM   2069  C   TYR A 100      10.293   3.209  16.560  1.00 46.74           C  
ATOM   2070  O   TYR A 100       9.793   4.109  15.871  1.00 45.99           O  
ATOM   2071  CB  TYR A 100      12.430   2.436  15.513  1.00 45.64           C  
ATOM   2072  CG  TYR A 100      13.213   3.190  16.574  1.00 45.47           C  
ATOM   2073  CD1 TYR A 100      12.902   4.504  16.898  1.00 45.57           C  
ATOM   2074  CD2 TYR A 100      14.286   2.597  17.234  1.00 45.48           C  
ATOM   2075  CE1 TYR A 100      13.640   5.210  17.846  1.00 44.55           C  
ATOM   2076  CE2 TYR A 100      15.028   3.301  18.182  1.00 43.65           C  
ATOM   2077  CZ  TYR A 100      14.698   4.604  18.478  1.00 43.08           C  
ATOM   2078  OH  TYR A 100      15.429   5.311  19.397  1.00 42.35           O  
ATOM   2079  N   GLU A 101      10.247   3.196  17.885  1.00 46.64           N  
ATOM   2080  CA  GLU A 101       9.621   4.272  18.621  1.00 46.84           C  
ATOM   2081  C   GLU A 101      10.234   4.391  19.991  1.00 45.96           C  
ATOM   2082  O   GLU A 101      10.285   3.429  20.753  1.00 45.65           O  
ATOM   2083  CB  GLU A 101       8.129   4.050  18.749  1.00 47.79           C  
ATOM   2084  CG  GLU A 101       7.431   5.303  19.179  1.00 51.27           C  
ATOM   2085  CD  GLU A 101       5.951   5.158  19.124  1.00 53.63           C  
ATOM   2086  OE1 GLU A 101       5.437   4.243  19.808  1.00 55.39           O  
ATOM   2087  OE2 GLU A 101       5.312   5.953  18.395  1.00 53.96           O  
ATOM   2088  N   ALA A 102      10.707   5.589  20.291  1.00 46.52           N  
ATOM   2089  CA  ALA A 102      11.344   5.862  21.563  1.00 47.25           C  
ATOM   2090  C   ALA A 102      11.084   7.294  22.011  1.00 47.64           C  
ATOM   2091  O   ALA A 102      10.589   8.131  21.248  1.00 46.74           O  
ATOM   2092  CB  ALA A 102      12.858   5.598  21.462  1.00 45.54           C  
ATOM   2093  N   GLU A 103      11.427   7.554  23.265  1.00 49.26           N  
ATOM   2094  CA  GLU A 103      11.247   8.854  23.872  1.00 50.50           C  
ATOM   2095  C   GLU A 103      12.475   9.688  23.546  1.00 50.59           C  
ATOM   2096  O   GLU A 103      13.583   9.163  23.484  1.00 50.93           O  
ATOM   2097  CB  GLU A 103      11.129   8.693  25.385  1.00 53.01           C  
ATOM   2098  CG  GLU A 103      10.153   9.643  26.020  1.00 58.53           C  
ATOM   2099  CD  GLU A 103       8.732   9.262  25.699  1.00 62.48           C  
ATOM   2100  OE1 GLU A 103       8.257   8.257  26.280  1.00 62.31           O  
ATOM   2101  OE2 GLU A 103       8.101   9.952  24.860  1.00 64.85           O  
ATOM   2102  N   LEU A 104      12.280  10.981  23.327  1.00 49.80           N  
ATOM   2103  CA  LEU A 104      13.393  11.864  23.035  1.00 50.59           C  
ATOM   2104  C   LEU A 104      14.119  12.190  24.321  1.00 51.98           C  
ATOM   2105  O   LEU A 104      13.556  12.067  25.406  1.00 52.57           O  
ATOM   2106  CB  LEU A 104      12.899  13.173  22.456  1.00 51.34           C  
ATOM   2107  CG  LEU A 104      12.272  13.174  21.082  1.00 52.13           C  
ATOM   2108  CD1 LEU A 104      11.482  14.469  20.888  1.00 51.30           C  
ATOM   2109  CD2 LEU A 104      13.383  13.020  20.060  1.00 50.46           C  
ATOM   2110  N   CYS A 105      15.368  12.618  24.194  1.00 53.40           N  
ATOM   2111  CA  CYS A 105      16.148  13.016  25.348  1.00 54.48           C  
ATOM   2112  C   CYS A 105      15.806  14.493  25.526  1.00 54.48           C  
ATOM   2113  O   CYS A 105      16.085  15.310  24.649  1.00 54.10           O  
ATOM   2114  CB  CYS A 105      17.633  12.853  25.071  1.00 56.55           C  
ATOM   2115  SG  CYS A 105      18.646  13.215  26.502  1.00 62.96           S  
ATOM   2116  N   PRO A 106      15.206  14.853  26.673  1.00 54.23           N  
ATOM   2117  CA  PRO A 106      14.799  16.226  26.989  1.00 52.70           C  
ATOM   2118  C   PRO A 106      15.867  17.315  26.942  1.00 52.03           C  
ATOM   2119  O   PRO A 106      15.531  18.494  26.832  1.00 51.35           O  
ATOM   2120  CB  PRO A 106      14.203  16.095  28.391  1.00 52.56           C  
ATOM   2121  CG  PRO A 106      13.811  14.645  28.495  1.00 52.29           C  
ATOM   2122  CD  PRO A 106      14.975  13.975  27.834  1.00 53.51           C  
ATOM   2123  N   ASP A 107      17.142  16.937  27.002  1.00 50.76           N  
ATOM   2124  CA  ASP A 107      18.200  17.940  27.038  1.00 50.71           C  
ATOM   2125  C   ASP A 107      19.154  17.927  25.868  1.00 49.83           C  
ATOM   2126  O   ASP A 107      20.243  18.504  25.928  1.00 49.37           O  
ATOM   2127  CB  ASP A 107      18.993  17.775  28.329  1.00 53.78           C  
ATOM   2128  CG  ASP A 107      18.151  17.200  29.447  1.00 57.71           C  
ATOM   2129  OD1 ASP A 107      18.138  15.954  29.593  1.00 60.41           O  
ATOM   2130  OD2 ASP A 107      17.484  17.988  30.159  1.00 57.22           O  
ATOM   2131  N   ARG A 108      18.749  17.272  24.797  1.00 48.88           N  
ATOM   2132  CA  ARG A 108      19.595  17.187  23.624  1.00 47.51           C  
ATOM   2133  C   ARG A 108      18.652  17.457  22.459  1.00 46.84           C  
ATOM   2134  O   ARG A 108      17.489  17.068  22.511  1.00 46.67           O  
ATOM   2135  CB  ARG A 108      20.205  15.780  23.559  1.00 47.02           C  
ATOM   2136  CG  ARG A 108      21.686  15.737  23.253  1.00 48.54           C  
ATOM   2137  CD  ARG A 108      22.467  14.887  24.254  1.00 47.68           C  
ATOM   2138  NE  ARG A 108      21.935  13.539  24.353  1.00 49.71           N  
ATOM   2139  CZ  ARG A 108      22.423  12.595  25.149  1.00 50.38           C  
ATOM   2140  NH1 ARG A 108      23.469  12.846  25.925  1.00 50.11           N  
ATOM   2141  NH2 ARG A 108      21.854  11.397  25.177  1.00 50.63           N  
ATOM   2142  N   CYS A 109      19.112  18.161  21.432  1.00 45.49           N  
ATOM   2143  CA  CYS A 109      18.222  18.417  20.310  1.00 46.32           C  
ATOM   2144  C   CYS A 109      18.704  17.611  19.109  1.00 46.17           C  
ATOM   2145  O   CYS A 109      18.112  17.657  18.024  1.00 47.49           O  
ATOM   2146  CB  CYS A 109      18.176  19.908  19.980  1.00 46.74           C  
ATOM   2147  SG  CYS A 109      19.708  20.568  19.319  1.00 52.04           S  
ATOM   2148  N   ILE A 110      19.803  16.888  19.310  1.00 43.71           N  
ATOM   2149  CA  ILE A 110      20.356  16.028  18.283  1.00 41.46           C  
ATOM   2150  C   ILE A 110      20.130  14.623  18.806  1.00 41.29           C  
ATOM   2151  O   ILE A 110      20.408  14.333  19.962  1.00 42.98           O  
ATOM   2152  CB  ILE A 110      21.841  16.302  18.061  1.00 40.19           C  
ATOM   2153  CG1 ILE A 110      21.986  17.621  17.310  1.00 38.23           C  
ATOM   2154  CG2 ILE A 110      22.487  15.151  17.284  1.00 39.23           C  
ATOM   2155  CD1 ILE A 110      23.404  18.023  17.063  1.00 40.49           C  
ATOM   2156  N   HIS A 111      19.603  13.761  17.954  1.00 40.54           N  
ATOM   2157  CA  HIS A 111      19.277  12.403  18.342  1.00 40.15           C  
ATOM   2158  C   HIS A 111      19.921  11.368  17.428  1.00 39.64           C  
ATOM   2159  O   HIS A 111      19.855  11.456  16.194  1.00 40.07           O  
ATOM   2160  CB  HIS A 111      17.756  12.270  18.357  1.00 40.77           C  
ATOM   2161  CG  HIS A 111      17.084  13.364  19.125  1.00 45.20           C  
ATOM   2162  ND1 HIS A 111      16.555  13.179  20.386  1.00 48.82           N  
ATOM   2163  CD2 HIS A 111      16.923  14.678  18.840  1.00 46.58           C  
ATOM   2164  CE1 HIS A 111      16.099  14.332  20.845  1.00 46.83           C  
ATOM   2165  NE2 HIS A 111      16.311  15.258  19.926  1.00 47.12           N  
ATOM   2166  N   SER A 112      20.545  10.384  18.058  1.00 38.28           N  
ATOM   2167  CA  SER A 112      21.246   9.329  17.357  1.00 36.86           C  
ATOM   2168  C   SER A 112      20.587   7.970  17.527  1.00 37.08           C  
ATOM   2169  O   SER A 112      20.136   7.612  18.602  1.00 39.76           O  
ATOM   2170  CB  SER A 112      22.678   9.276  17.870  1.00 36.02           C  
ATOM   2171  OG  SER A 112      23.279   8.034  17.579  1.00 37.98           O  
ATOM   2172  N   PHE A 113      20.523   7.206  16.451  1.00 37.70           N  
ATOM   2173  CA  PHE A 113      19.933   5.878  16.509  1.00 36.11           C  
ATOM   2174  C   PHE A 113      21.035   4.955  16.072  1.00 35.55           C  
ATOM   2175  O   PHE A 113      21.477   5.016  14.931  1.00 35.30           O  
ATOM   2176  CB  PHE A 113      18.741   5.822  15.580  1.00 33.76           C  
ATOM   2177  CG  PHE A 113      17.833   6.996  15.738  1.00 31.89           C  
ATOM   2178  CD1 PHE A 113      18.057   8.161  15.018  1.00 30.84           C  
ATOM   2179  CD2 PHE A 113      16.779   6.956  16.642  1.00 29.48           C  
ATOM   2180  CE1 PHE A 113      17.239   9.277  15.197  1.00 32.57           C  
ATOM   2181  CE2 PHE A 113      15.961   8.055  16.828  1.00 30.71           C  
ATOM   2182  CZ  PHE A 113      16.187   9.223  16.105  1.00 31.79           C  
ATOM   2183  N   GLN A 114      21.493   4.119  16.997  1.00 37.64           N  
ATOM   2184  CA  GLN A 114      22.608   3.220  16.721  1.00 39.56           C  
ATOM   2185  C   GLN A 114      22.262   1.736  16.683  1.00 39.91           C  
ATOM   2186  O   GLN A 114      23.163   0.897  16.535  1.00 38.61           O  
ATOM   2187  CB  GLN A 114      23.694   3.454  17.760  1.00 39.16           C  
ATOM   2188  CG  GLN A 114      23.872   4.912  18.110  1.00 39.79           C  
ATOM   2189  CD  GLN A 114      24.895   5.130  19.192  1.00 39.82           C  
ATOM   2190  OE1 GLN A 114      25.097   6.251  19.648  1.00 38.15           O  
ATOM   2191  NE2 GLN A 114      25.557   4.054  19.609  1.00 42.31           N  
ATOM   2192  N   ASN A 115      20.969   1.420  16.777  1.00 39.21           N  
ATOM   2193  CA  ASN A 115      20.526   0.033  16.793  1.00 39.10           C  
ATOM   2194  C   ASN A 115      19.434  -0.295  15.798  1.00 39.13           C  
ATOM   2195  O   ASN A 115      18.542  -1.089  16.097  1.00 38.97           O  
ATOM   2196  CB  ASN A 115      20.049  -0.322  18.196  1.00 40.54           C  
ATOM   2197  CG  ASN A 115      21.110  -0.056  19.242  1.00 43.95           C  
ATOM   2198  OD1 ASN A 115      22.155  -0.724  19.268  1.00 43.97           O  
ATOM   2199  ND2 ASN A 115      20.864   0.940  20.103  1.00 44.77           N  
ATOM   2200  N   LEU A 116      19.505   0.304  14.616  1.00 37.93           N  
ATOM   2201  CA  LEU A 116      18.509   0.049  13.593  1.00 36.69           C  
ATOM   2202  C   LEU A 116      18.945  -1.061  12.651  1.00 36.49           C  
ATOM   2203  O   LEU A 116      19.971  -0.960  11.987  1.00 37.37           O  
ATOM   2204  CB  LEU A 116      18.243   1.317  12.785  1.00 37.40           C  
ATOM   2205  CG  LEU A 116      17.573   2.452  13.546  1.00 37.67           C  
ATOM   2206  CD1 LEU A 116      17.525   3.702  12.692  1.00 35.96           C  
ATOM   2207  CD2 LEU A 116      16.187   2.011  13.958  1.00 36.75           C  
ATOM   2208  N   GLY A 117      18.157  -2.125  12.606  1.00 36.09           N  
ATOM   2209  CA  GLY A 117      18.448  -3.235  11.723  1.00 35.25           C  
ATOM   2210  C   GLY A 117      17.237  -3.412  10.832  1.00 35.86           C  
ATOM   2211  O   GLY A 117      16.104  -3.163  11.251  1.00 35.79           O  
ATOM   2212  N   ILE A 118      17.467  -3.823   9.594  1.00 36.26           N  
ATOM   2213  CA  ILE A 118      16.374  -4.018   8.655  1.00 36.17           C  
ATOM   2214  C   ILE A 118      16.167  -5.493   8.452  1.00 35.36           C  
ATOM   2215  O   ILE A 118      17.069  -6.169   7.983  1.00 35.42           O  
ATOM   2216  CB  ILE A 118      16.688  -3.413   7.269  1.00 37.26           C  
ATOM   2217  CG1 ILE A 118      16.887  -1.900   7.382  1.00 35.08           C  
ATOM   2218  CG2 ILE A 118      15.557  -3.752   6.289  1.00 38.00           C  
ATOM   2219  CD1 ILE A 118      17.213  -1.239   6.070  1.00 34.63           C  
ATOM   2220  N   GLN A 119      14.989  -5.996   8.801  1.00 35.77           N  
ATOM   2221  CA  GLN A 119      14.698  -7.417   8.612  1.00 36.48           C  
ATOM   2222  C   GLN A 119      13.806  -7.553   7.394  1.00 36.79           C  
ATOM   2223  O   GLN A 119      12.709  -7.007   7.357  1.00 37.15           O  
ATOM   2224  CB  GLN A 119      14.008  -7.983   9.840  1.00 34.81           C  
ATOM   2225  CG  GLN A 119      13.629  -9.426   9.716  1.00 37.90           C  
ATOM   2226  CD  GLN A 119      13.327 -10.063  11.067  1.00 40.77           C  
ATOM   2227  OE1 GLN A 119      14.240 -10.361  11.843  1.00 39.81           O  
ATOM   2228  NE2 GLN A 119      12.043 -10.264  11.358  1.00 41.81           N  
ATOM   2229  N   CYS A 120      14.277  -8.261   6.378  1.00 38.87           N  
ATOM   2230  CA  CYS A 120      13.475  -8.405   5.172  1.00 41.55           C  
ATOM   2231  C   CYS A 120      12.531  -9.586   5.252  1.00 42.14           C  
ATOM   2232  O   CYS A 120      12.902 -10.649   5.746  1.00 45.38           O  
ATOM   2233  CB  CYS A 120      14.384  -8.523   3.945  1.00 42.79           C  
ATOM   2234  SG  CYS A 120      15.611  -9.842   3.992  1.00 47.10           S  
ATOM   2235  N   VAL A 121      11.304  -9.392   4.784  1.00 42.23           N  
ATOM   2236  CA  VAL A 121      10.306 -10.453   4.791  1.00 44.71           C  
ATOM   2237  C   VAL A 121      10.387 -11.232   3.474  1.00 45.28           C  
ATOM   2238  O   VAL A 121      10.765 -10.674   2.448  1.00 45.09           O  
ATOM   2239  CB  VAL A 121       8.878  -9.883   4.945  1.00 46.18           C  
ATOM   2240  CG1 VAL A 121       8.480  -9.138   3.692  1.00 46.34           C  
ATOM   2241  CG2 VAL A 121       7.895 -11.002   5.208  1.00 48.37           C  
ATOM   2242  N   LYS A 122      10.035 -12.518   3.511  1.00 46.84           N  
ATOM   2243  CA  LYS A 122      10.068 -13.376   2.320  1.00 48.37           C  
ATOM   2244  C   LYS A 122       8.889 -13.083   1.408  1.00 48.77           C  
ATOM   2245  O   LYS A 122       7.838 -12.668   1.881  1.00 48.59           O  
ATOM   2246  CB  LYS A 122      10.023 -14.844   2.730  1.00 48.78           C  
ATOM   2247  CG  LYS A 122      11.097 -15.215   3.719  1.00 51.84           C  
ATOM   2248  CD  LYS A 122      11.178 -16.705   3.959  1.00 51.56           C  
ATOM   2249  CE  LYS A 122       9.916 -17.227   4.578  1.00 52.89           C  
ATOM   2250  NZ  LYS A 122      10.099 -18.664   4.893  1.00 55.78           N  
ATOM   2251  N   LYS A 123       9.056 -13.306   0.107  1.00 50.79           N  
ATOM   2252  CA  LYS A 123       7.979 -13.053  -0.854  1.00 53.45           C  
ATOM   2253  C   LYS A 123       6.735 -13.869  -0.527  1.00 55.74           C  
ATOM   2254  O   LYS A 123       5.615 -13.370  -0.619  1.00 56.67           O  
ATOM   2255  CB  LYS A 123       8.462 -13.338  -2.278  1.00 51.42           C  
ATOM   2256  CG  LYS A 123       9.428 -12.275  -2.762  1.00 52.15           C  
ATOM   2257  CD  LYS A 123      10.263 -12.716  -3.947  1.00 52.64           C  
ATOM   2258  CE  LYS A 123      10.108 -11.765  -5.135  1.00 52.65           C  
ATOM   2259  NZ  LYS A 123       8.762 -11.882  -5.786  1.00 52.60           N  
ATOM   2260  N   ARG A 124       6.931 -15.119  -0.128  1.00 58.37           N  
ATOM   2261  CA  ARG A 124       5.812 -15.974   0.244  1.00 62.08           C  
ATOM   2262  C   ARG A 124       4.927 -15.298   1.311  1.00 62.57           C  
ATOM   2263  O   ARG A 124       3.702 -15.418   1.289  1.00 63.76           O  
ATOM   2264  CB  ARG A 124       6.338 -17.305   0.793  1.00 64.23           C  
ATOM   2265  CG  ARG A 124       6.063 -18.544  -0.069  1.00 69.28           C  
ATOM   2266  CD  ARG A 124       6.726 -18.488  -1.449  1.00 74.71           C  
ATOM   2267  NE  ARG A 124       7.071 -19.822  -1.956  1.00 78.53           N  
ATOM   2268  CZ  ARG A 124       8.140 -20.526  -1.574  1.00 80.87           C  
ATOM   2269  NH1 ARG A 124       8.994 -20.033  -0.680  1.00 81.03           N  
ATOM   2270  NH2 ARG A 124       8.356 -21.737  -2.076  1.00 81.86           N  
ATOM   2271  N   ASP A 125       5.553 -14.567   2.227  1.00 62.43           N  
ATOM   2272  CA  ASP A 125       4.840 -13.916   3.326  1.00 62.16           C  
ATOM   2273  C   ASP A 125       4.597 -12.423   3.154  1.00 61.73           C  
ATOM   2274  O   ASP A 125       4.307 -11.721   4.124  1.00 59.98           O  
ATOM   2275  CB  ASP A 125       5.626 -14.131   4.621  1.00 63.03           C  
ATOM   2276  CG  ASP A 125       5.920 -15.596   4.891  1.00 65.25           C  
ATOM   2277  OD1 ASP A 125       6.733 -15.872   5.797  1.00 66.14           O  
ATOM   2278  OD2 ASP A 125       5.341 -16.473   4.206  1.00 67.19           O  
ATOM   2279  N   LEU A 126       4.683 -11.929   1.929  1.00 61.51           N  
ATOM   2280  CA  LEU A 126       4.514 -10.500   1.719  1.00 62.27           C  
ATOM   2281  C   LEU A 126       3.138  -9.933   2.065  1.00 63.39           C  
ATOM   2282  O   LEU A 126       3.046  -8.869   2.675  1.00 63.50           O  
ATOM   2283  CB  LEU A 126       4.872 -10.148   0.274  1.00 60.85           C  
ATOM   2284  CG  LEU A 126       5.402  -8.739   0.009  1.00 59.06           C  
ATOM   2285  CD1 LEU A 126       5.784  -8.625  -1.448  1.00 60.41           C  
ATOM   2286  CD2 LEU A 126       4.361  -7.709   0.344  1.00 59.39           C  
ATOM   2287  N   GLU A 127       2.070 -10.642   1.718  1.00 64.90           N  
ATOM   2288  CA  GLU A 127       0.726 -10.124   1.977  1.00 66.11           C  
ATOM   2289  C   GLU A 127       0.435  -9.940   3.471  1.00 65.20           C  
ATOM   2290  O   GLU A 127      -0.139  -8.932   3.890  1.00 63.51           O  
ATOM   2291  CB  GLU A 127      -0.316 -11.057   1.358  1.00 68.02           C  
ATOM   2292  CG  GLU A 127      -1.436 -10.339   0.623  1.00 72.62           C  
ATOM   2293  CD  GLU A 127      -2.672 -11.218   0.443  1.00 76.90           C  
ATOM   2294  OE1 GLU A 127      -2.533 -12.365  -0.049  1.00 78.29           O  
ATOM   2295  OE2 GLU A 127      -3.786 -10.760   0.796  1.00 78.29           O  
ATOM   2296  N   GLN A 128       0.850 -10.905   4.275  1.00 64.78           N  
ATOM   2297  CA  GLN A 128       0.639 -10.830   5.709  1.00 64.85           C  
ATOM   2298  C   GLN A 128       1.412  -9.661   6.303  1.00 65.31           C  
ATOM   2299  O   GLN A 128       0.965  -9.027   7.262  1.00 64.88           O  
ATOM   2300  CB  GLN A 128       1.073 -12.128   6.378  1.00 64.79           C  
ATOM   2301  CG  GLN A 128       1.202 -12.012   7.874  1.00 66.44           C  
ATOM   2302  CD  GLN A 128       1.506 -13.332   8.527  1.00 67.54           C  
ATOM   2303  OE1 GLN A 128       1.866 -13.388   9.704  1.00 67.06           O  
ATOM   2304  NE2 GLN A 128       1.353 -14.414   7.768  1.00 69.86           N  
ATOM   2305  N   ALA A 129       2.595  -9.406   5.752  1.00 65.73           N  
ATOM   2306  CA  ALA A 129       3.433  -8.322   6.235  1.00 65.72           C  
ATOM   2307  C   ALA A 129       2.787  -6.977   5.960  1.00 66.82           C  
ATOM   2308  O   ALA A 129       2.765  -6.092   6.823  1.00 66.32           O  
ATOM   2309  CB  ALA A 129       4.792  -8.384   5.561  1.00 64.96           C  
ATOM   2310  N   ILE A 130       2.232  -6.839   4.762  1.00 68.59           N  
ATOM   2311  CA  ILE A 130       1.591  -5.596   4.363  1.00 70.54           C  
ATOM   2312  C   ILE A 130       0.332  -5.373   5.200  1.00 71.04           C  
ATOM   2313  O   ILE A 130      -0.005  -4.246   5.554  1.00 71.11           O  
ATOM   2314  CB  ILE A 130       1.251  -5.608   2.855  1.00 71.35           C  
ATOM   2315  CG1 ILE A 130       1.254  -4.178   2.324  1.00 72.74           C  
ATOM   2316  CG2 ILE A 130      -0.101  -6.260   2.614  1.00 72.61           C  
ATOM   2317  CD1 ILE A 130       2.605  -3.496   2.456  1.00 73.40           C  
ATOM   2318  N   SER A 131      -0.364  -6.462   5.505  1.00 71.92           N  
ATOM   2319  CA  SER A 131      -1.573  -6.383   6.303  1.00 71.95           C  
ATOM   2320  C   SER A 131      -1.205  -5.946   7.712  1.00 72.31           C  
ATOM   2321  O   SER A 131      -1.913  -5.140   8.313  1.00 73.82           O  
ATOM   2322  CB  SER A 131      -2.278  -7.741   6.341  1.00 72.29           C  
ATOM   2323  OG  SER A 131      -3.599  -7.613   6.838  1.00 73.28           O  
ATOM   2324  N   GLN A 132      -0.090  -6.458   8.232  1.00 71.53           N  
ATOM   2325  CA  GLN A 132       0.336  -6.091   9.580  1.00 70.61           C  
ATOM   2326  C   GLN A 132       0.615  -4.600   9.613  1.00 69.54           C  
ATOM   2327  O   GLN A 132       0.353  -3.933  10.611  1.00 68.35           O  
ATOM   2328  CB  GLN A 132       1.609  -6.834  10.021  1.00 71.21           C  
ATOM   2329  CG  GLN A 132       2.042  -6.420  11.444  1.00 72.87           C  
ATOM   2330  CD  GLN A 132       3.462  -6.843  11.840  1.00 73.99           C  
ATOM   2331  OE1 GLN A 132       4.437  -6.539  11.146  1.00 71.85           O  
ATOM   2332  NE2 GLN A 132       3.580  -7.528  12.980  1.00 72.83           N  
ATOM   2333  N   ARG A 133       1.151  -4.073   8.521  1.00 68.48           N  
ATOM   2334  CA  ARG A 133       1.459  -2.660   8.500  1.00 68.95           C  
ATOM   2335  C   ARG A 133       0.179  -1.834   8.646  1.00 70.32           C  
ATOM   2336  O   ARG A 133       0.142  -0.895   9.439  1.00 69.30           O  
ATOM   2337  CB  ARG A 133       2.158  -2.304   7.187  1.00 67.57           C  
ATOM   2338  CG  ARG A 133       3.408  -1.470   7.359  1.00 67.37           C  
ATOM   2339  CD  ARG A 133       4.670  -2.319   7.346  1.00 66.57           C  
ATOM   2340  NE  ARG A 133       4.602  -3.441   8.275  1.00 67.18           N  
ATOM   2341  CZ  ARG A 133       5.573  -4.335   8.427  1.00 67.33           C  
ATOM   2342  NH1 ARG A 133       6.682  -4.228   7.715  1.00 68.84           N  
ATOM   2343  NH2 ARG A 133       5.434  -5.344   9.273  1.00 67.44           N  
ATOM   2344  N   ILE A 134      -0.877  -2.198   7.915  1.00 72.31           N  
ATOM   2345  CA  ILE A 134      -2.148  -1.471   8.012  1.00 74.10           C  
ATOM   2346  C   ILE A 134      -2.798  -1.725   9.374  1.00 75.07           C  
ATOM   2347  O   ILE A 134      -3.408  -0.837   9.971  1.00 75.38           O  
ATOM   2348  CB  ILE A 134      -3.164  -1.853   6.875  1.00 73.56           C  
ATOM   2349  CG1 ILE A 134      -3.734  -3.249   7.092  1.00 74.57           C  
ATOM   2350  CG2 ILE A 134      -2.487  -1.795   5.527  1.00 72.80           C  
ATOM   2351  CD1 ILE A 134      -4.814  -3.623   6.081  1.00 75.79           C  
ATOM   2352  N   GLN A 135      -2.652  -2.955   9.851  1.00 75.05           N  
ATOM   2353  CA  GLN A 135      -3.216  -3.381  11.120  1.00 75.34           C  
ATOM   2354  C   GLN A 135      -2.633  -2.633  12.321  1.00 74.97           C  
ATOM   2355  O   GLN A 135      -3.208  -2.662  13.408  1.00 75.52           O  
ATOM   2356  CB  GLN A 135      -2.990  -4.888  11.279  1.00 76.64           C  
ATOM   2357  CG  GLN A 135      -4.230  -5.699  11.643  1.00 78.02           C  
ATOM   2358  CD  GLN A 135      -4.557  -5.638  13.121  1.00 78.67           C  
ATOM   2359  OE1 GLN A 135      -3.738  -6.013  13.965  1.00 79.78           O  
ATOM   2360  NE2 GLN A 135      -5.759  -5.172  13.445  1.00 78.61           N  
ATOM   2361  N   THR A 136      -1.504  -1.957  12.132  1.00 74.19           N  
ATOM   2362  CA  THR A 136      -0.881  -1.234  13.238  1.00 72.93           C  
ATOM   2363  C   THR A 136      -0.763   0.278  13.019  1.00 73.25           C  
ATOM   2364  O   THR A 136      -0.080   0.968  13.771  1.00 73.85           O  
ATOM   2365  CB  THR A 136       0.526  -1.821  13.565  1.00 71.32           C  
ATOM   2366  OG1 THR A 136       1.410  -1.650  12.449  1.00 69.79           O  
ATOM   2367  CG2 THR A 136       0.412  -3.295  13.880  1.00 69.52           C  
ATOM   2368  N   ASN A 137      -1.443   0.791  12.001  1.00 73.50           N  
ATOM   2369  CA  ASN A 137      -1.406   2.218  11.689  1.00 74.06           C  
ATOM   2370  C   ASN A 137      -0.019   2.754  11.343  1.00 73.28           C  
ATOM   2371  O   ASN A 137       0.238   3.956  11.443  1.00 73.60           O  
ATOM   2372  CB  ASN A 137      -1.989   3.035  12.841  1.00 76.07           C  
ATOM   2373  CG  ASN A 137      -3.482   2.845  12.986  1.00 78.24           C  
ATOM   2374  OD1 ASN A 137      -4.218   2.857  11.996  1.00 78.75           O  
ATOM   2375  ND2 ASN A 137      -3.943   2.679  14.223  1.00 79.29           N  
ATOM   2376  N   ASN A 138       0.880   1.860  10.950  1.00 71.57           N  
ATOM   2377  CA  ASN A 138       2.214   2.275  10.557  1.00 70.23           C  
ATOM   2378  C   ASN A 138       2.057   2.718   9.109  1.00 69.60           C  
ATOM   2379  O   ASN A 138       2.352   1.971   8.179  1.00 69.66           O  
ATOM   2380  CB  ASN A 138       3.196   1.106  10.647  1.00 69.99           C  
ATOM   2381  CG  ASN A 138       4.612   1.507  10.280  1.00 69.22           C  
ATOM   2382  OD1 ASN A 138       5.508   0.668  10.213  1.00 69.21           O  
ATOM   2383  ND2 ASN A 138       4.820   2.796  10.043  1.00 69.74           N  
ATOM   2384  N   ASN A 139       1.576   3.938   8.925  1.00 68.41           N  
ATOM   2385  CA  ASN A 139       1.353   4.457   7.593  1.00 67.85           C  
ATOM   2386  C   ASN A 139       1.562   5.955   7.621  1.00 67.92           C  
ATOM   2387  O   ASN A 139       0.613   6.725   7.537  1.00 67.48           O  
ATOM   2388  CB  ASN A 139      -0.072   4.126   7.171  1.00 68.48           C  
ATOM   2389  CG  ASN A 139      -0.307   4.324   5.699  1.00 68.53           C  
ATOM   2390  OD1 ASN A 139      -1.264   3.786   5.143  1.00 68.58           O  
ATOM   2391  ND2 ASN A 139       0.558   5.102   5.055  1.00 69.12           N  
ATOM   2392  N   PRO A 140       2.822   6.384   7.738  1.00 68.56           N  
ATOM   2393  CA  PRO A 140       3.214   7.790   7.788  1.00 69.84           C  
ATOM   2394  C   PRO A 140       2.437   8.753   6.896  1.00 71.47           C  
ATOM   2395  O   PRO A 140       1.851   9.708   7.394  1.00 71.71           O  
ATOM   2396  CB  PRO A 140       4.696   7.733   7.449  1.00 69.17           C  
ATOM   2397  CG  PRO A 140       5.111   6.491   8.151  1.00 67.85           C  
ATOM   2398  CD  PRO A 140       4.014   5.519   7.774  1.00 68.49           C  
ATOM   2399  N   PHE A 141       2.418   8.511   5.590  1.00 73.73           N  
ATOM   2400  CA  PHE A 141       1.713   9.416   4.684  1.00 75.90           C  
ATOM   2401  C   PHE A 141       0.281   8.982   4.405  1.00 77.91           C  
ATOM   2402  O   PHE A 141      -0.298   9.341   3.378  1.00 78.14           O  
ATOM   2403  CB  PHE A 141       2.489   9.547   3.373  1.00 74.43           C  
ATOM   2404  CG  PHE A 141       3.943   9.827   3.568  1.00 73.69           C  
ATOM   2405  CD1 PHE A 141       4.795   8.835   4.037  1.00 74.12           C  
ATOM   2406  CD2 PHE A 141       4.458  11.089   3.328  1.00 74.48           C  
ATOM   2407  CE1 PHE A 141       6.139   9.093   4.268  1.00 73.97           C  
ATOM   2408  CE2 PHE A 141       5.806  11.361   3.555  1.00 76.26           C  
ATOM   2409  CZ  PHE A 141       6.648  10.357   4.028  1.00 75.56           C  
ATOM   2410  N   GLN A 142      -0.281   8.219   5.340  1.00 80.54           N  
ATOM   2411  CA  GLN A 142      -1.643   7.701   5.242  1.00 82.88           C  
ATOM   2412  C   GLN A 142      -2.064   7.391   3.807  1.00 82.97           C  
ATOM   2413  O   GLN A 142      -3.172   7.721   3.387  1.00 83.00           O  
ATOM   2414  CB  GLN A 142      -2.630   8.680   5.899  1.00 84.75           C  
ATOM   2415  CG  GLN A 142      -4.111   8.267   5.828  1.00 88.65           C  
ATOM   2416  CD  GLN A 142      -4.361   6.784   6.144  1.00 91.04           C  
ATOM   2417  OE1 GLN A 142      -3.981   6.281   7.212  1.00 91.83           O  
ATOM   2418  NE2 GLN A 142      -5.015   6.085   5.214  1.00 90.44           N  
ATOM   2419  N   VAL A 143      -1.170   6.754   3.057  1.00 83.24           N  
ATOM   2420  CA  VAL A 143      -1.463   6.389   1.679  1.00 84.07           C  
ATOM   2421  C   VAL A 143      -2.722   5.532   1.639  1.00 84.94           C  
ATOM   2422  O   VAL A 143      -2.782   4.471   2.259  1.00 85.01           O  
ATOM   2423  CB  VAL A 143      -0.315   5.584   1.066  1.00 84.19           C  
ATOM   2424  CG1 VAL A 143      -0.647   5.216  -0.372  1.00 84.83           C  
ATOM   2425  CG2 VAL A 143       0.963   6.389   1.129  1.00 84.69           C  
ATOM   2426  N   PRO A 144      -3.750   5.982   0.906  1.00 86.06           N  
ATOM   2427  CA  PRO A 144      -4.990   5.209   0.824  1.00 86.65           C  
ATOM   2428  C   PRO A 144      -4.756   3.783   0.343  1.00 87.47           C  
ATOM   2429  O   PRO A 144      -3.999   3.548  -0.593  1.00 86.81           O  
ATOM   2430  CB  PRO A 144      -5.843   6.027  -0.142  1.00 86.51           C  
ATOM   2431  CG  PRO A 144      -4.827   6.703  -1.009  1.00 86.86           C  
ATOM   2432  CD  PRO A 144      -3.791   7.138  -0.006  1.00 86.53           C  
ATOM   2433  N   ILE A 145      -5.413   2.840   1.007  1.00 89.43           N  
ATOM   2434  CA  ILE A 145      -5.315   1.416   0.697  1.00 91.50           C  
ATOM   2435  C   ILE A 145      -5.264   1.091  -0.806  1.00 93.62           C  
ATOM   2436  O   ILE A 145      -4.884  -0.019  -1.203  1.00 92.73           O  
ATOM   2437  CB  ILE A 145      -6.495   0.655   1.361  1.00 90.66           C  
ATOM   2438  CG1 ILE A 145      -6.445  -0.829   0.998  1.00 89.88           C  
ATOM   2439  CG2 ILE A 145      -7.817   1.294   0.955  1.00 89.84           C  
ATOM   2440  CD1 ILE A 145      -7.518  -1.652   1.661  1.00 89.24           C  
ATOM   2441  N   GLU A 146      -5.643   2.057  -1.640  1.00 96.81           N  
ATOM   2442  CA  GLU A 146      -5.621   1.859  -3.087  1.00 99.28           C  
ATOM   2443  C   GLU A 146      -4.185   1.870  -3.616  1.00100.57           C  
ATOM   2444  O   GLU A 146      -3.641   0.815  -3.957  1.00101.39           O  
ATOM   2445  CB  GLU A 146      -6.457   2.933  -3.796  1.00 99.32           C  
ATOM   2446  CG  GLU A 146      -6.342   2.882  -5.318  1.00 99.92           C  
ATOM   2447  CD  GLU A 146      -7.583   3.387  -6.028  1.00 99.68           C  
ATOM   2448  OE1 GLU A 146      -8.588   2.645  -6.063  1.00 98.99           O  
ATOM   2449  OE2 GLU A 146      -7.555   4.524  -6.548  1.00 99.75           O  
ATOM   2450  N   GLU A 147      -3.578   3.056  -3.680  1.00101.53           N  
ATOM   2451  CA  GLU A 147      -2.198   3.192  -4.155  1.00102.07           C  
ATOM   2452  C   GLU A 147      -1.277   2.293  -3.338  1.00101.58           C  
ATOM   2453  O   GLU A 147      -0.171   1.965  -3.767  1.00101.52           O  
ATOM   2454  CB  GLU A 147      -1.719   4.642  -4.024  1.00103.22           C  
ATOM   2455  CG  GLU A 147      -2.317   5.609  -5.029  1.00106.00           C  
ATOM   2456  CD  GLU A 147      -3.831   5.677  -4.952  1.00108.16           C  
ATOM   2457  OE1 GLU A 147      -4.363   5.991  -3.864  1.00109.02           O  
ATOM   2458  OE2 GLU A 147      -4.489   5.417  -5.983  1.00109.13           O  
ATOM   2459  N   GLN A 148      -1.747   1.899  -2.158  1.00100.95           N  
ATOM   2460  CA  GLN A 148      -0.978   1.047  -1.264  1.00100.47           C  
ATOM   2461  C   GLN A 148      -0.759  -0.347  -1.842  1.00 99.71           C  
ATOM   2462  O   GLN A 148      -0.107  -1.186  -1.216  1.00100.50           O  
ATOM   2463  CB  GLN A 148      -1.679   0.946   0.096  1.00101.03           C  
ATOM   2464  CG  GLN A 148      -0.872   0.210   1.156  1.00101.33           C  
ATOM   2465  CD  GLN A 148      -1.480   0.319   2.537  1.00101.61           C  
ATOM   2466  OE1 GLN A 148      -0.888  -0.120   3.525  1.00102.12           O  
ATOM   2467  NE2 GLN A 148      -2.667   0.906   2.615  1.00101.28           N  
ATOM   2468  N   ARG A 149      -1.302  -0.598  -3.032  1.00 98.39           N  
ATOM   2469  CA  ARG A 149      -1.142  -1.901  -3.679  1.00 96.12           C  
ATOM   2470  C   ARG A 149      -0.366  -1.828  -4.986  1.00 92.47           C  
ATOM   2471  O   ARG A 149      -0.391  -0.813  -5.687  1.00 92.02           O  
ATOM   2472  CB  ARG A 149      -2.503  -2.567  -3.913  1.00 98.60           C  
ATOM   2473  CG  ARG A 149      -3.030  -3.320  -2.694  1.00100.93           C  
ATOM   2474  CD  ARG A 149      -2.050  -4.404  -2.253  1.00103.39           C  
ATOM   2475  NE  ARG A 149      -2.571  -5.206  -1.148  1.00106.44           N  
ATOM   2476  CZ  ARG A 149      -1.952  -6.266  -0.631  1.00108.00           C  
ATOM   2477  NH1 ARG A 149      -2.502  -6.938   0.375  1.00107.77           N  
ATOM   2478  NH2 ARG A 149      -0.779  -6.656  -1.120  1.00108.97           N  
ATOM   2479  N   GLY A 150       0.313  -2.930  -5.299  1.00 88.41           N  
ATOM   2480  CA  GLY A 150       1.133  -3.019  -6.492  1.00 82.77           C  
ATOM   2481  C   GLY A 150       2.485  -3.505  -6.014  1.00 79.13           C  
ATOM   2482  O   GLY A 150       2.811  -3.324  -4.843  1.00 79.00           O  
ATOM   2483  N   ASP A 151       3.268  -4.122  -6.891  1.00 75.71           N  
ATOM   2484  CA  ASP A 151       4.579  -4.637  -6.501  1.00 72.07           C  
ATOM   2485  C   ASP A 151       5.357  -3.677  -5.611  1.00 68.09           C  
ATOM   2486  O   ASP A 151       5.165  -2.459  -5.669  1.00 67.11           O  
ATOM   2487  CB  ASP A 151       5.432  -4.935  -7.733  1.00 75.40           C  
ATOM   2488  CG  ASP A 151       4.795  -5.946  -8.651  1.00 78.50           C  
ATOM   2489  OD1 ASP A 151       4.465  -7.052  -8.168  1.00 80.02           O  
ATOM   2490  OD2 ASP A 151       4.632  -5.637  -9.854  1.00 79.73           O  
ATOM   2491  N   TYR A 152       6.235  -4.244  -4.788  1.00 61.94           N  
ATOM   2492  CA  TYR A 152       7.082  -3.466  -3.898  1.00 55.84           C  
ATOM   2493  C   TYR A 152       8.524  -3.805  -4.243  1.00 53.89           C  
ATOM   2494  O   TYR A 152       8.818  -4.943  -4.607  1.00 53.66           O  
ATOM   2495  CB  TYR A 152       6.849  -3.848  -2.437  1.00 53.54           C  
ATOM   2496  CG  TYR A 152       5.509  -3.465  -1.859  1.00 51.98           C  
ATOM   2497  CD1 TYR A 152       4.454  -4.370  -1.824  1.00 51.16           C  
ATOM   2498  CD2 TYR A 152       5.299  -2.198  -1.325  1.00 50.02           C  
ATOM   2499  CE1 TYR A 152       3.226  -4.018  -1.265  1.00 49.57           C  
ATOM   2500  CE2 TYR A 152       4.078  -1.844  -0.772  1.00 48.26           C  
ATOM   2501  CZ  TYR A 152       3.052  -2.754  -0.742  1.00 47.36           C  
ATOM   2502  OH  TYR A 152       1.863  -2.407  -0.156  1.00 47.11           O  
ATOM   2503  N   ASP A 153       9.424  -2.830  -4.139  1.00 51.16           N  
ATOM   2504  CA  ASP A 153      10.833  -3.099  -4.404  1.00 48.66           C  
ATOM   2505  C   ASP A 153      11.401  -3.569  -3.078  1.00 47.14           C  
ATOM   2506  O   ASP A 153      11.614  -2.762  -2.175  1.00 48.37           O  
ATOM   2507  CB  ASP A 153      11.575  -1.841  -4.851  1.00 49.08           C  
ATOM   2508  CG  ASP A 153      13.035  -2.117  -5.187  1.00 51.60           C  
ATOM   2509  OD1 ASP A 153      13.502  -3.250  -4.936  1.00 52.18           O  
ATOM   2510  OD2 ASP A 153      13.723  -1.203  -5.700  1.00 52.86           O  
ATOM   2511  N   LEU A 154      11.633  -4.872  -2.956  1.00 43.52           N  
ATOM   2512  CA  LEU A 154      12.154  -5.438  -1.718  1.00 40.37           C  
ATOM   2513  C   LEU A 154      13.667  -5.284  -1.552  1.00 39.47           C  
ATOM   2514  O   LEU A 154      14.265  -5.891  -0.659  1.00 37.39           O  
ATOM   2515  CB  LEU A 154      11.783  -6.917  -1.638  1.00 38.19           C  
ATOM   2516  CG  LEU A 154      10.301  -7.242  -1.811  1.00 37.15           C  
ATOM   2517  CD1 LEU A 154      10.120  -8.745  -1.741  1.00 37.22           C  
ATOM   2518  CD2 LEU A 154       9.484  -6.557  -0.748  1.00 34.87           C  
ATOM   2519  N   ASN A 155      14.283  -4.476  -2.411  1.00 39.13           N  
ATOM   2520  CA  ASN A 155      15.726  -4.267  -2.355  1.00 39.33           C  
ATOM   2521  C   ASN A 155      16.069  -2.836  -1.978  1.00 38.79           C  
ATOM   2522  O   ASN A 155      17.232  -2.434  -1.998  1.00 37.64           O  
ATOM   2523  CB  ASN A 155      16.371  -4.600  -3.701  1.00 40.26           C  
ATOM   2524  CG  ASN A 155      16.174  -6.057  -4.104  1.00 43.34           C  
ATOM   2525  OD1 ASN A 155      16.323  -6.974  -3.289  1.00 46.89           O  
ATOM   2526  ND2 ASN A 155      15.853  -6.277  -5.372  1.00 43.01           N  
ATOM   2527  N   ALA A 156      15.056  -2.067  -1.614  1.00 36.70           N  
ATOM   2528  CA  ALA A 156      15.306  -0.695  -1.264  1.00 36.26           C  
ATOM   2529  C   ALA A 156      14.238  -0.160  -0.338  1.00 37.21           C  
ATOM   2530  O   ALA A 156      13.062  -0.522  -0.438  1.00 38.66           O  
ATOM   2531  CB  ALA A 156      15.370   0.133  -2.515  1.00 35.95           C  
ATOM   2532  N   VAL A 157      14.653   0.708   0.573  1.00 36.06           N  
ATOM   2533  CA  VAL A 157      13.723   1.305   1.515  1.00 34.52           C  
ATOM   2534  C   VAL A 157      14.233   2.679   1.901  1.00 34.13           C  
ATOM   2535  O   VAL A 157      15.405   3.006   1.709  1.00 33.35           O  
ATOM   2536  CB  VAL A 157      13.591   0.458   2.829  1.00 35.14           C  
ATOM   2537  CG1 VAL A 157      13.116  -0.943   2.515  1.00 32.43           C  
ATOM   2538  CG2 VAL A 157      14.933   0.404   3.569  1.00 32.77           C  
ATOM   2539  N   ARG A 158      13.339   3.488   2.434  1.00 33.89           N  
ATOM   2540  CA  ARG A 158      13.714   4.800   2.906  1.00 35.71           C  
ATOM   2541  C   ARG A 158      13.248   4.860   4.360  1.00 35.87           C  
ATOM   2542  O   ARG A 158      12.172   4.352   4.693  1.00 35.05           O  
ATOM   2543  CB  ARG A 158      13.030   5.917   2.086  1.00 37.17           C  
ATOM   2544  CG  ARG A 158      13.697   6.282   0.726  1.00 39.14           C  
ATOM   2545  CD  ARG A 158      12.965   7.460   0.046  1.00 37.80           C  
ATOM   2546  NE  ARG A 158      13.461   7.793  -1.290  1.00 38.30           N  
ATOM   2547  CZ  ARG A 158      14.540   8.533  -1.545  1.00 40.69           C  
ATOM   2548  NH1 ARG A 158      15.260   9.032  -0.553  1.00 42.78           N  
ATOM   2549  NH2 ARG A 158      14.904   8.785  -2.797  1.00 39.05           N  
ATOM   2550  N   LEU A 159      14.074   5.438   5.229  1.00 35.77           N  
ATOM   2551  CA  LEU A 159      13.693   5.612   6.626  1.00 35.49           C  
ATOM   2552  C   LEU A 159      12.752   6.825   6.676  1.00 36.44           C  
ATOM   2553  O   LEU A 159      12.942   7.814   5.958  1.00 35.92           O  
ATOM   2554  CB  LEU A 159      14.915   5.911   7.495  1.00 33.63           C  
ATOM   2555  CG  LEU A 159      16.004   4.859   7.678  1.00 33.30           C  
ATOM   2556  CD1 LEU A 159      17.080   5.430   8.576  1.00 30.44           C  
ATOM   2557  CD2 LEU A 159      15.427   3.591   8.281  1.00 32.43           C  
ATOM   2558  N   CYS A 160      11.738   6.755   7.519  1.00 37.47           N  
ATOM   2559  CA  CYS A 160      10.809   7.861   7.646  1.00 41.21           C  
ATOM   2560  C   CYS A 160      10.731   8.267   9.105  1.00 42.33           C  
ATOM   2561  O   CYS A 160      10.206   7.509   9.929  1.00 42.90           O  
ATOM   2562  CB  CYS A 160       9.426   7.445   7.166  1.00 43.80           C  
ATOM   2563  SG  CYS A 160       8.195   8.728   7.433  1.00 52.50           S  
ATOM   2564  N   PHE A 161      11.236   9.462   9.417  1.00 43.36           N  
ATOM   2565  CA  PHE A 161      11.257   9.981  10.791  1.00 44.32           C  
ATOM   2566  C   PHE A 161      10.007  10.750  11.161  1.00 44.78           C  
ATOM   2567  O   PHE A 161       9.664  11.725  10.513  1.00 46.31           O  
ATOM   2568  CB  PHE A 161      12.470  10.885  10.982  1.00 43.56           C  
ATOM   2569  CG  PHE A 161      13.776  10.172  10.836  1.00 43.93           C  
ATOM   2570  CD1 PHE A 161      14.400   9.599  11.942  1.00 44.48           C  
ATOM   2571  CD2 PHE A 161      14.377  10.051   9.590  1.00 43.90           C  
ATOM   2572  CE1 PHE A 161      15.610   8.915  11.812  1.00 44.98           C  
ATOM   2573  CE2 PHE A 161      15.590   9.367   9.443  1.00 44.81           C  
ATOM   2574  CZ  PHE A 161      16.208   8.799  10.558  1.00 44.23           C  
ATOM   2575  N   GLN A 162       9.341  10.324  12.223  1.00 46.51           N  
ATOM   2576  CA  GLN A 162       8.115  10.981  12.656  1.00 48.90           C  
ATOM   2577  C   GLN A 162       8.228  11.482  14.092  1.00 48.85           C  
ATOM   2578  O   GLN A 162       7.946  10.749  15.044  1.00 50.79           O  
ATOM   2579  CB  GLN A 162       6.960   9.997  12.537  1.00 50.37           C  
ATOM   2580  CG  GLN A 162       7.014   9.198  11.252  1.00 54.47           C  
ATOM   2581  CD  GLN A 162       5.853   8.241  11.133  1.00 58.98           C  
ATOM   2582  OE1 GLN A 162       4.691   8.660  11.073  1.00 60.00           O  
ATOM   2583  NE2 GLN A 162       6.154   6.943  11.106  1.00 60.12           N  
ATOM   2584  N   VAL A 163       8.620  12.739  14.243  1.00 48.02           N  
ATOM   2585  CA  VAL A 163       8.794  13.326  15.564  1.00 49.47           C  
ATOM   2586  C   VAL A 163       7.555  14.036  16.124  1.00 51.22           C  
ATOM   2587  O   VAL A 163       6.731  14.569  15.383  1.00 50.78           O  
ATOM   2588  CB  VAL A 163       9.974  14.319  15.553  1.00 48.42           C  
ATOM   2589  CG1 VAL A 163      10.170  14.915  16.935  1.00 48.45           C  
ATOM   2590  CG2 VAL A 163      11.230  13.619  15.078  1.00 46.27           C  
ATOM   2591  N   THR A 164       7.434  14.042  17.446  1.00 54.28           N  
ATOM   2592  CA  THR A 164       6.304  14.693  18.096  1.00 57.60           C  
ATOM   2593  C   THR A 164       6.717  15.460  19.342  1.00 59.16           C  
ATOM   2594  O   THR A 164       6.839  14.881  20.429  1.00 59.49           O  
ATOM   2595  CB  THR A 164       5.257  13.686  18.509  1.00 57.78           C  
ATOM   2596  OG1 THR A 164       5.094  12.723  17.461  1.00 60.20           O  
ATOM   2597  CG2 THR A 164       3.940  14.395  18.764  1.00 57.51           C  
ATOM   2598  N   VAL A 165       6.934  16.762  19.176  1.00 59.97           N  
ATOM   2599  CA  VAL A 165       7.324  17.621  20.286  1.00 60.59           C  
ATOM   2600  C   VAL A 165       6.073  18.112  21.037  1.00 62.38           C  
ATOM   2601  O   VAL A 165       5.099  17.368  21.201  1.00 58.66           O  
ATOM   2602  CB  VAL A 165       8.160  18.839  19.783  1.00 58.03           C  
ATOM   2603  CG1 VAL A 165       9.320  18.358  18.954  1.00 56.70           C  
ATOM   2604  CG2 VAL A 165       7.304  19.775  18.969  1.00 56.44           C  
ATOM   2605  N   ARG A 166       6.113  19.363  21.489  1.00 66.73           N  
ATOM   2606  CA  ARG A 166       5.001  19.971  22.213  1.00 71.08           C  
ATOM   2607  C   ARG A 166       4.881  21.473  21.953  1.00 73.86           C  
ATOM   2608  O   ARG A 166       5.853  22.219  22.105  1.00 75.05           O  
ATOM   2609  CB  ARG A 166       5.161  19.710  23.711  1.00 69.55           C  
ATOM   2610  CG  ARG A 166       4.608  18.374  24.124  1.00 70.22           C  
ATOM   2611  CD  ARG A 166       5.482  17.686  25.146  1.00 71.09           C  
ATOM   2612  NE  ARG A 166       4.937  16.385  25.540  1.00 72.61           N  
ATOM   2613  CZ  ARG A 166       4.660  15.390  24.697  1.00 72.68           C  
ATOM   2614  NH1 ARG A 166       4.870  15.529  23.392  1.00 72.62           N  
ATOM   2615  NH2 ARG A 166       4.176  14.248  25.165  1.00 73.01           N  
ATOM   2616  N   ASP A 167       3.688  21.914  21.552  1.00 77.20           N  
ATOM   2617  CA  ASP A 167       3.454  23.335  21.288  1.00 80.22           C  
ATOM   2618  C   ASP A 167       3.610  24.105  22.595  1.00 81.50           C  
ATOM   2619  O   ASP A 167       3.506  23.525  23.686  1.00 80.78           O  
ATOM   2620  CB  ASP A 167       2.045  23.577  20.710  1.00 81.21           C  
ATOM   2621  CG  ASP A 167       0.926  23.190  21.678  1.00 83.05           C  
ATOM   2622  OD1 ASP A 167       0.919  23.682  22.828  1.00 84.53           O  
ATOM   2623  OD2 ASP A 167       0.045  22.394  21.283  1.00 83.26           O  
ATOM   2624  N   PRO A 168       3.861  25.422  22.502  1.00 82.61           N  
ATOM   2625  CA  PRO A 168       4.028  26.257  23.692  1.00 83.76           C  
ATOM   2626  C   PRO A 168       3.169  25.787  24.870  1.00 84.95           C  
ATOM   2627  O   PRO A 168       1.957  26.032  24.934  1.00 83.33           O  
ATOM   2628  CB  PRO A 168       3.658  27.640  23.180  1.00 83.48           C  
ATOM   2629  CG  PRO A 168       4.257  27.618  21.806  1.00 82.67           C  
ATOM   2630  CD  PRO A 168       3.869  26.247  21.279  1.00 82.36           C  
ATOM   2631  N   SER A 169       3.835  25.085  25.785  1.00 86.83           N  
ATOM   2632  CA  SER A 169       3.230  24.528  26.987  1.00 87.92           C  
ATOM   2633  C   SER A 169       1.886  23.833  26.757  1.00 88.18           C  
ATOM   2634  O   SER A 169       0.879  24.453  26.392  1.00 86.59           O  
ATOM   2635  CB  SER A 169       3.098  25.613  28.066  1.00 88.86           C  
ATOM   2636  OG  SER A 169       4.375  26.081  28.480  1.00 88.76           O  
ATOM   2637  N   GLY A 170       1.897  22.522  26.966  1.00 88.72           N  
ATOM   2638  CA  GLY A 170       0.691  21.742  26.805  1.00 88.80           C  
ATOM   2639  C   GLY A 170       0.729  20.656  25.749  1.00 88.05           C  
ATOM   2640  O   GLY A 170       1.705  19.921  25.602  1.00 87.10           O  
ATOM   2641  N   ARG A 171      -0.378  20.582  25.019  1.00 87.82           N  
ATOM   2642  CA  ARG A 171      -0.625  19.615  23.957  1.00 86.84           C  
ATOM   2643  C   ARG A 171       0.599  19.135  23.173  1.00 85.68           C  
ATOM   2644  O   ARG A 171       1.612  19.834  23.073  1.00 86.35           O  
ATOM   2645  CB  ARG A 171      -1.658  20.203  22.981  1.00 86.78           C  
ATOM   2646  CG  ARG A 171      -2.554  21.283  23.590  1.00 86.18           C  
ATOM   2647  CD  ARG A 171      -3.260  20.792  24.858  1.00 88.03           C  
ATOM   2648  NE  ARG A 171      -3.858  21.888  25.626  1.00 89.11           N  
ATOM   2649  CZ  ARG A 171      -4.418  21.752  26.829  1.00 88.99           C  
ATOM   2650  NH1 ARG A 171      -4.463  20.563  27.414  1.00 89.04           N  
ATOM   2651  NH2 ARG A 171      -4.924  22.810  27.457  1.00 88.36           N  
ATOM   2652  N   PRO A 172       0.522  17.911  22.629  1.00 83.72           N  
ATOM   2653  CA  PRO A 172       1.603  17.314  21.840  1.00 82.25           C  
ATOM   2654  C   PRO A 172       1.675  18.018  20.485  1.00 80.32           C  
ATOM   2655  O   PRO A 172       0.818  18.842  20.170  1.00 80.82           O  
ATOM   2656  CB  PRO A 172       1.161  15.860  21.705  1.00 82.45           C  
ATOM   2657  CG  PRO A 172       0.384  15.628  22.961  1.00 82.76           C  
ATOM   2658  CD  PRO A 172      -0.446  16.879  23.035  1.00 83.53           C  
ATOM   2659  N   LEU A 173       2.688  17.702  19.687  1.00 77.74           N  
ATOM   2660  CA  LEU A 173       2.814  18.327  18.376  1.00 75.65           C  
ATOM   2661  C   LEU A 173       3.659  17.519  17.389  1.00 75.10           C  
ATOM   2662  O   LEU A 173       4.884  17.445  17.513  1.00 74.98           O  
ATOM   2663  CB  LEU A 173       3.394  19.739  18.518  1.00 74.04           C  
ATOM   2664  CG  LEU A 173       3.576  20.523  17.213  1.00 74.27           C  
ATOM   2665  CD1 LEU A 173       2.259  20.582  16.457  1.00 73.58           C  
ATOM   2666  CD2 LEU A 173       4.087  21.927  17.507  1.00 73.55           C  
ATOM   2667  N   ARG A 174       2.994  16.911  16.408  1.00 73.66           N  
ATOM   2668  CA  ARG A 174       3.678  16.124  15.386  1.00 71.82           C  
ATOM   2669  C   ARG A 174       4.172  17.082  14.308  1.00 69.83           C  
ATOM   2670  O   ARG A 174       3.429  17.950  13.858  1.00 69.46           O  
ATOM   2671  CB  ARG A 174       2.725  15.108  14.743  1.00 72.38           C  
ATOM   2672  CG  ARG A 174       1.928  14.258  15.725  1.00 74.60           C  
ATOM   2673  CD  ARG A 174       1.924  12.779  15.326  1.00 76.51           C  
ATOM   2674  NE  ARG A 174       1.413  12.560  13.975  1.00 78.21           N  
ATOM   2675  CZ  ARG A 174       0.133  12.663  13.624  1.00 80.25           C  
ATOM   2676  NH1 ARG A 174      -0.784  12.979  14.529  1.00 81.02           N  
ATOM   2677  NH2 ARG A 174      -0.232  12.460  12.362  1.00 82.08           N  
ATOM   2678  N   LEU A 175       5.428  16.951  13.907  1.00 67.54           N  
ATOM   2679  CA  LEU A 175       5.929  17.818  12.860  1.00 64.78           C  
ATOM   2680  C   LEU A 175       6.126  16.999  11.599  1.00 62.19           C  
ATOM   2681  O   LEU A 175       6.186  15.772  11.653  1.00 62.79           O  
ATOM   2682  CB  LEU A 175       7.210  18.550  13.297  1.00 65.77           C  
ATOM   2683  CG  LEU A 175       8.441  17.929  13.948  1.00 66.72           C  
ATOM   2684  CD1 LEU A 175       9.381  19.066  14.362  1.00 65.15           C  
ATOM   2685  CD2 LEU A 175       8.048  17.110  15.161  1.00 66.91           C  
ATOM   2686  N   PRO A 176       6.200  17.664  10.440  1.00 59.70           N  
ATOM   2687  CA  PRO A 176       6.374  16.965   9.166  1.00 58.02           C  
ATOM   2688  C   PRO A 176       7.355  15.802   9.212  1.00 55.25           C  
ATOM   2689  O   PRO A 176       8.421  15.903   9.808  1.00 54.69           O  
ATOM   2690  CB  PRO A 176       6.836  18.079   8.228  1.00 58.87           C  
ATOM   2691  CG  PRO A 176       6.131  19.267   8.765  1.00 58.36           C  
ATOM   2692  CD  PRO A 176       6.342  19.117  10.252  1.00 58.87           C  
ATOM   2693  N   PRO A 177       6.995  14.672   8.589  1.00 53.48           N  
ATOM   2694  CA  PRO A 177       7.896  13.518   8.588  1.00 50.52           C  
ATOM   2695  C   PRO A 177       8.981  13.775   7.552  1.00 47.37           C  
ATOM   2696  O   PRO A 177       8.729  14.439   6.549  1.00 47.71           O  
ATOM   2697  CB  PRO A 177       6.976  12.376   8.188  1.00 50.81           C  
ATOM   2698  CG  PRO A 177       6.065  13.045   7.194  1.00 52.97           C  
ATOM   2699  CD  PRO A 177       5.731  14.351   7.899  1.00 53.86           C  
ATOM   2700  N   VAL A 178      10.189  13.285   7.798  1.00 43.38           N  
ATOM   2701  CA  VAL A 178      11.263  13.482   6.840  1.00 41.00           C  
ATOM   2702  C   VAL A 178      11.757  12.136   6.348  1.00 40.62           C  
ATOM   2703  O   VAL A 178      11.757  11.149   7.090  1.00 42.92           O  
ATOM   2704  CB  VAL A 178      12.447  14.255   7.454  1.00 40.86           C  
ATOM   2705  CG1 VAL A 178      13.619  14.264   6.488  1.00 37.95           C  
ATOM   2706  CG2 VAL A 178      12.034  15.678   7.764  1.00 38.92           C  
ATOM   2707  N   LEU A 179      12.170  12.093   5.091  1.00 37.88           N  
ATOM   2708  CA  LEU A 179      12.666  10.864   4.524  1.00 36.41           C  
ATOM   2709  C   LEU A 179      14.168  10.919   4.332  1.00 36.70           C  
ATOM   2710  O   LEU A 179      14.736  11.963   4.032  1.00 36.99           O  
ATOM   2711  CB  LEU A 179      11.993  10.585   3.185  1.00 35.18           C  
ATOM   2712  CG  LEU A 179      10.481  10.400   3.212  1.00 34.99           C  
ATOM   2713  CD1 LEU A 179      10.020  10.007   1.830  1.00 34.74           C  
ATOM   2714  CD2 LEU A 179      10.093   9.345   4.215  1.00 34.03           C  
ATOM   2715  N   SER A 180      14.801   9.769   4.508  1.00 37.33           N  
ATOM   2716  CA  SER A 180      16.238   9.625   4.357  1.00 36.00           C  
ATOM   2717  C   SER A 180      16.523   9.211   2.932  1.00 34.36           C  
ATOM   2718  O   SER A 180      15.604   8.956   2.166  1.00 32.23           O  
ATOM   2719  CB  SER A 180      16.727   8.510   5.269  1.00 38.98           C  
ATOM   2720  OG  SER A 180      16.134   7.268   4.886  1.00 40.08           O  
ATOM   2721  N   HIS A 181      17.803   9.146   2.584  1.00 34.77           N  
ATOM   2722  CA  HIS A 181      18.198   8.672   1.272  1.00 35.89           C  
ATOM   2723  C   HIS A 181      17.808   7.188   1.288  1.00 37.51           C  
ATOM   2724  O   HIS A 181      17.775   6.555   2.346  1.00 37.88           O  
ATOM   2725  CB  HIS A 181      19.710   8.763   1.089  1.00 37.40           C  
ATOM   2726  CG  HIS A 181      20.236  10.159   0.982  1.00 40.01           C  
ATOM   2727  ND1 HIS A 181      19.429  11.246   0.720  1.00 41.04           N  
ATOM   2728  CD2 HIS A 181      21.502  10.635   1.035  1.00 39.51           C  
ATOM   2729  CE1 HIS A 181      20.173  12.331   0.614  1.00 39.59           C  
ATOM   2730  NE2 HIS A 181      21.434  11.987   0.800  1.00 41.06           N  
ATOM   2731  N   PRO A 182      17.510   6.604   0.126  1.00 38.28           N  
ATOM   2732  CA  PRO A 182      17.146   5.187   0.186  1.00 38.54           C  
ATOM   2733  C   PRO A 182      18.318   4.316   0.658  1.00 38.16           C  
ATOM   2734  O   PRO A 182      19.482   4.718   0.550  1.00 37.06           O  
ATOM   2735  CB  PRO A 182      16.740   4.884  -1.255  1.00 39.88           C  
ATOM   2736  CG  PRO A 182      17.647   5.790  -2.051  1.00 38.97           C  
ATOM   2737  CD  PRO A 182      17.581   7.082  -1.267  1.00 38.47           C  
ATOM   2738  N   ILE A 183      17.996   3.136   1.187  1.00 37.36           N  
ATOM   2739  CA  ILE A 183      18.994   2.174   1.659  1.00 36.52           C  
ATOM   2740  C   ILE A 183      18.816   0.887   0.835  1.00 38.13           C  
ATOM   2741  O   ILE A 183      17.745   0.262   0.873  1.00 38.19           O  
ATOM   2742  CB  ILE A 183      18.771   1.860   3.127  1.00 34.76           C  
ATOM   2743  CG1 ILE A 183      18.792   3.164   3.922  1.00 34.48           C  
ATOM   2744  CG2 ILE A 183      19.815   0.877   3.609  1.00 31.29           C  
ATOM   2745  CD1 ILE A 183      18.323   3.035   5.356  1.00 35.55           C  
ATOM   2746  N   PHE A 184      19.856   0.498   0.095  1.00 36.90           N  
ATOM   2747  CA  PHE A 184      19.787  -0.682  -0.766  1.00 37.29           C  
ATOM   2748  C   PHE A 184      20.396  -1.951  -0.206  1.00 38.76           C  
ATOM   2749  O   PHE A 184      21.459  -1.931   0.406  1.00 40.46           O  
ATOM   2750  CB  PHE A 184      20.449  -0.404  -2.123  1.00 36.27           C  
ATOM   2751  CG  PHE A 184      19.924   0.821  -2.829  1.00 35.01           C  
ATOM   2752  CD1 PHE A 184      20.530   2.065  -2.637  1.00 33.60           C  
ATOM   2753  CD2 PHE A 184      18.810   0.734  -3.665  1.00 31.66           C  
ATOM   2754  CE1 PHE A 184      20.035   3.204  -3.263  1.00 34.07           C  
ATOM   2755  CE2 PHE A 184      18.301   1.866  -4.299  1.00 33.00           C  
ATOM   2756  CZ  PHE A 184      18.911   3.107  -4.100  1.00 34.21           C  
ATOM   2757  N   ASP A 185      19.720  -3.064  -0.460  1.00 40.55           N  
ATOM   2758  CA  ASP A 185      20.158  -4.378  -0.012  1.00 40.40           C  
ATOM   2759  C   ASP A 185      21.418  -4.796  -0.754  1.00 40.06           C  
ATOM   2760  O   ASP A 185      21.394  -5.076  -1.945  1.00 39.84           O  
ATOM   2761  CB  ASP A 185      19.059  -5.400  -0.272  1.00 42.22           C  
ATOM   2762  CG  ASP A 185      19.397  -6.761   0.282  1.00 44.41           C  
ATOM   2763  OD1 ASP A 185      20.552  -6.938   0.743  1.00 44.49           O  
ATOM   2764  OD2 ASP A 185      18.506  -7.647   0.254  1.00 44.16           O  
ATOM   2765  N   ASN A 186      22.523  -4.863  -0.035  1.00 41.21           N  
ATOM   2766  CA  ASN A 186      23.795  -5.233  -0.640  1.00 40.88           C  
ATOM   2767  C   ASN A 186      23.913  -6.686  -1.053  1.00 41.03           C  
ATOM   2768  O   ASN A 186      24.839  -7.052  -1.760  1.00 42.27           O  
ATOM   2769  CB  ASN A 186      24.938  -4.922   0.312  1.00 38.09           C  
ATOM   2770  CG  ASN A 186      26.270  -5.073  -0.341  1.00 34.21           C  
ATOM   2771  OD1 ASN A 186      27.070  -5.893   0.052  1.00 34.39           O  
ATOM   2772  ND2 ASN A 186      26.511  -4.277  -1.359  1.00 36.56           N  
ATOM   2773  N   ARG A 187      22.997  -7.526  -0.598  1.00 42.31           N  
ATOM   2774  CA  ARG A 187      23.062  -8.939  -0.949  1.00 43.31           C  
ATOM   2775  C   ARG A 187      22.332  -9.225  -2.255  1.00 43.11           C  
ATOM   2776  O   ARG A 187      22.731 -10.115  -3.016  1.00 42.75           O  
ATOM   2777  CB  ARG A 187      22.472  -9.778   0.172  1.00 43.50           C  
ATOM   2778  CG  ARG A 187      22.266 -11.217  -0.191  1.00 46.49           C  
ATOM   2779  CD  ARG A 187      21.335 -11.838   0.826  1.00 48.37           C  
ATOM   2780  NE  ARG A 187      22.038 -12.477   1.931  1.00 47.07           N  
ATOM   2781  CZ  ARG A 187      21.598 -12.479   3.180  1.00 45.46           C  
ATOM   2782  NH1 ARG A 187      20.465 -11.862   3.488  1.00 42.85           N  
ATOM   2783  NH2 ARG A 187      22.278 -13.131   4.109  1.00 45.76           N  
ATOM   2784  N   ALA A 188      21.271  -8.459  -2.504  1.00 41.50           N  
ATOM   2785  CA  ALA A 188      20.479  -8.601  -3.713  1.00 40.53           C  
ATOM   2786  C   ALA A 188      21.339  -8.270  -4.925  1.00 41.20           C  
ATOM   2787  O   ALA A 188      22.001  -7.249  -4.972  1.00 40.43           O  
ATOM   2788  CB  ALA A 188      19.283  -7.694  -3.650  1.00 40.50           C  
ATOM   2789  N   PRO A 189      21.325  -9.140  -5.933  1.00 44.04           N  
ATOM   2790  CA  PRO A 189      22.110  -8.963  -7.162  1.00 46.51           C  
ATOM   2791  C   PRO A 189      21.952  -7.669  -7.959  1.00 47.49           C  
ATOM   2792  O   PRO A 189      22.918  -7.175  -8.528  1.00 48.66           O  
ATOM   2793  CB  PRO A 189      21.747 -10.205  -7.987  1.00 45.96           C  
ATOM   2794  CG  PRO A 189      20.373 -10.559  -7.490  1.00 45.85           C  
ATOM   2795  CD  PRO A 189      20.496 -10.357  -6.004  1.00 43.23           C  
ATOM   2796  N   ASN A 190      20.754  -7.114  -8.020  1.00 49.27           N  
ATOM   2797  CA  ASN A 190      20.574  -5.887  -8.799  1.00 52.73           C  
ATOM   2798  C   ASN A 190      20.446  -4.671  -7.900  1.00 51.43           C  
ATOM   2799  O   ASN A 190      19.490  -3.915  -8.012  1.00 52.07           O  
ATOM   2800  CB  ASN A 190      19.315  -5.995  -9.670  1.00 55.33           C  
ATOM   2801  CG  ASN A 190      18.046  -6.103  -8.846  1.00 56.22           C  
ATOM   2802  OD1 ASN A 190      16.953  -6.287  -9.392  1.00 58.30           O  
ATOM   2803  ND2 ASN A 190      18.183  -5.991  -7.524  1.00 54.08           N  
ATOM   2804  N   THR A 191      21.414  -4.470  -7.023  1.00 49.57           N  
ATOM   2805  CA  THR A 191      21.327  -3.369  -6.091  1.00 48.46           C  
ATOM   2806  C   THR A 191      22.507  -3.490  -5.127  1.00 48.34           C  
ATOM   2807  O   THR A 191      22.628  -2.725  -4.175  1.00 48.75           O  
ATOM   2808  CB  THR A 191      19.979  -3.453  -5.314  1.00 46.80           C  
ATOM   2809  OG1 THR A 191      19.618  -2.168  -4.807  1.00 46.38           O  
ATOM   2810  CG2 THR A 191      20.090  -4.421  -4.168  1.00 45.62           C  
ATOM   2811  N   ALA A 192      23.375  -4.463  -5.390  1.00 48.16           N  
ATOM   2812  CA  ALA A 192      24.557  -4.692  -4.569  1.00 47.31           C  
ATOM   2813  C   ALA A 192      25.622  -3.652  -4.903  1.00 47.88           C  
ATOM   2814  O   ALA A 192      25.558  -2.977  -5.929  1.00 48.63           O  
ATOM   2815  CB  ALA A 192      25.100  -6.085  -4.812  1.00 45.69           C  
ATOM   2816  N   GLU A 193      26.611  -3.531  -4.034  1.00 47.70           N  
ATOM   2817  CA  GLU A 193      27.673  -2.565  -4.229  1.00 47.66           C  
ATOM   2818  C   GLU A 193      28.702  -3.100  -5.219  1.00 46.31           C  
ATOM   2819  O   GLU A 193      29.180  -4.221  -5.064  1.00 45.94           O  
ATOM   2820  CB  GLU A 193      28.310  -2.269  -2.877  1.00 48.87           C  
ATOM   2821  CG  GLU A 193      29.500  -1.371  -2.927  1.00 53.68           C  
ATOM   2822  CD  GLU A 193      29.907  -0.925  -1.546  1.00 56.10           C  
ATOM   2823  OE1 GLU A 193      30.275  -1.795  -0.722  1.00 55.74           O  
ATOM   2824  OE2 GLU A 193      29.849   0.298  -1.288  1.00 57.57           O  
ATOM   2825  N   LEU A 194      29.040  -2.292  -6.225  1.00 44.46           N  
ATOM   2826  CA  LEU A 194      30.000  -2.684  -7.256  1.00 44.00           C  
ATOM   2827  C   LEU A 194      31.436  -2.606  -6.811  1.00 44.75           C  
ATOM   2828  O   LEU A 194      31.859  -1.597  -6.257  1.00 48.47           O  
ATOM   2829  CB  LEU A 194      29.846  -1.807  -8.487  1.00 41.90           C  
ATOM   2830  CG  LEU A 194      28.452  -1.856  -9.090  1.00 42.01           C  
ATOM   2831  CD1 LEU A 194      28.411  -0.916 -10.275  1.00 40.35           C  
ATOM   2832  CD2 LEU A 194      28.095  -3.297  -9.478  1.00 38.11           C  
ATOM   2833  N   LYS A 195      32.202  -3.656  -7.081  1.00 43.98           N  
ATOM   2834  CA  LYS A 195      33.598  -3.659  -6.686  1.00 43.99           C  
ATOM   2835  C   LYS A 195      34.494  -4.466  -7.612  1.00 45.35           C  
ATOM   2836  O   LYS A 195      34.289  -5.665  -7.808  1.00 47.27           O  
ATOM   2837  CB  LYS A 195      33.724  -4.168  -5.246  1.00 43.27           C  
ATOM   2838  CG  LYS A 195      35.143  -4.461  -4.770  1.00 45.70           C  
ATOM   2839  CD  LYS A 195      35.152  -4.782  -3.267  1.00 48.49           C  
ATOM   2840  CE  LYS A 195      36.519  -5.277  -2.753  1.00 50.42           C  
ATOM   2841  NZ  LYS A 195      36.877  -6.676  -3.178  1.00 50.78           N  
ATOM   2842  N   ILE A 196      35.475  -3.789  -8.201  1.00 46.13           N  
ATOM   2843  CA  ILE A 196      36.445  -4.429  -9.078  1.00 46.99           C  
ATOM   2844  C   ILE A 196      37.426  -5.105  -8.123  1.00 48.53           C  
ATOM   2845  O   ILE A 196      37.845  -4.508  -7.126  1.00 47.86           O  
ATOM   2846  CB  ILE A 196      37.167  -3.390  -9.920  1.00 47.30           C  
ATOM   2847  CG1 ILE A 196      36.151  -2.696 -10.823  1.00 47.68           C  
ATOM   2848  CG2 ILE A 196      38.290  -4.042 -10.715  1.00 47.99           C  
ATOM   2849  CD1 ILE A 196      36.705  -1.494 -11.552  1.00 49.32           C  
ATOM   2850  N   CYS A 197      37.799  -6.345  -8.411  1.00 49.43           N  
ATOM   2851  CA  CYS A 197      38.677  -7.048  -7.495  1.00 51.16           C  
ATOM   2852  C   CYS A 197      40.083  -7.310  -7.977  1.00 51.82           C  
ATOM   2853  O   CYS A 197      41.003  -7.316  -7.178  1.00 52.14           O  
ATOM   2854  CB  CYS A 197      38.023  -8.361  -7.061  1.00 52.18           C  
ATOM   2855  SG  CYS A 197      36.441  -8.150  -6.193  1.00 55.45           S  
ATOM   2856  N   ARG A 198      40.251  -7.538  -9.270  1.00 54.23           N  
ATOM   2857  CA  ARG A 198      41.571  -7.796  -9.838  1.00 57.75           C  
ATOM   2858  C   ARG A 198      41.511  -7.642 -11.336  1.00 59.81           C  
ATOM   2859  O   ARG A 198      40.581  -8.130 -11.987  1.00 59.97           O  
ATOM   2860  CB  ARG A 198      42.066  -9.214  -9.539  1.00 58.66           C  
ATOM   2861  CG  ARG A 198      42.443  -9.469  -8.109  1.00 60.15           C  
ATOM   2862  CD  ARG A 198      42.965 -10.883  -7.910  1.00 62.50           C  
ATOM   2863  NE  ARG A 198      44.321 -11.070  -8.422  1.00 62.06           N  
ATOM   2864  CZ  ARG A 198      45.113 -12.074  -8.055  1.00 61.91           C  
ATOM   2865  NH1 ARG A 198      46.335 -12.172  -8.567  1.00 61.02           N  
ATOM   2866  NH2 ARG A 198      44.681 -12.978  -7.172  1.00 59.47           N  
ATOM   2867  N   VAL A 199      42.525  -6.983 -11.882  1.00 61.07           N  
ATOM   2868  CA  VAL A 199      42.587  -6.772 -13.310  1.00 61.49           C  
ATOM   2869  C   VAL A 199      43.767  -7.487 -13.952  1.00 61.38           C  
ATOM   2870  O   VAL A 199      44.848  -7.598 -13.391  1.00 61.62           O  
ATOM   2871  CB  VAL A 199      42.636  -5.271 -13.637  1.00 62.00           C  
ATOM   2872  CG1 VAL A 199      42.735  -5.073 -15.126  1.00 63.27           C  
ATOM   2873  CG2 VAL A 199      41.384  -4.588 -13.102  1.00 62.22           C  
ATOM   2874  N   ASN A 200      43.505  -7.988 -15.144  1.00 62.79           N  
ATOM   2875  CA  ASN A 200      44.454  -8.707 -15.972  1.00 62.79           C  
ATOM   2876  C   ASN A 200      45.686  -7.844 -16.241  1.00 65.26           C  
ATOM   2877  O   ASN A 200      46.817  -8.204 -15.901  1.00 64.91           O  
ATOM   2878  CB  ASN A 200      43.761  -9.008 -17.289  1.00 59.63           C  
ATOM   2879  CG  ASN A 200      44.423 -10.082 -18.040  1.00 58.15           C  
ATOM   2880  OD1 ASN A 200      44.137 -10.294 -19.214  1.00 60.48           O  
ATOM   2881  ND2 ASN A 200      45.316 -10.794 -17.377  1.00 57.66           N  
ATOM   2882  N   ARG A 201      45.432  -6.700 -16.875  1.00 66.93           N  
ATOM   2883  CA  ARG A 201      46.452  -5.726 -17.240  1.00 68.39           C  
ATOM   2884  C   ARG A 201      45.862  -4.333 -17.031  1.00 68.61           C  
ATOM   2885  O   ARG A 201      44.718  -4.082 -17.397  1.00 67.78           O  
ATOM   2886  CB  ARG A 201      46.823  -5.902 -18.710  1.00 70.06           C  
ATOM   2887  CG  ARG A 201      47.286  -7.301 -19.085  1.00 72.34           C  
ATOM   2888  CD  ARG A 201      47.087  -7.518 -20.577  1.00 76.06           C  
ATOM   2889  NE  ARG A 201      47.565  -6.375 -21.355  1.00 79.13           N  
ATOM   2890  CZ  ARG A 201      47.273  -6.159 -22.635  1.00 79.99           C  
ATOM   2891  NH1 ARG A 201      46.493  -7.007 -23.300  1.00 80.01           N  
ATOM   2892  NH2 ARG A 201      47.765  -5.090 -23.251  1.00 79.98           N  
ATOM   2893  N   ASN A 202      46.638  -3.423 -16.456  1.00 69.77           N  
ATOM   2894  CA  ASN A 202      46.149  -2.069 -16.205  1.00 71.48           C  
ATOM   2895  C   ASN A 202      46.736  -1.063 -17.192  1.00 72.99           C  
ATOM   2896  O   ASN A 202      46.632   0.149 -16.990  1.00 72.83           O  
ATOM   2897  CB  ASN A 202      46.518  -1.650 -14.788  1.00 71.13           C  
ATOM   2898  CG  ASN A 202      47.999  -1.824 -14.509  1.00 72.10           C  
ATOM   2899  OD1 ASN A 202      48.779  -2.113 -15.422  1.00 71.79           O  
ATOM   2900  ND2 ASN A 202      48.397  -1.646 -13.252  1.00 71.45           N  
ATOM   2901  N   SER A 203      47.345  -1.570 -18.261  1.00 74.46           N  
ATOM   2902  CA  SER A 203      47.964  -0.716 -19.270  1.00 75.80           C  
ATOM   2903  C   SER A 203      47.692  -1.182 -20.699  1.00 75.80           C  
ATOM   2904  O   SER A 203      47.485  -2.371 -20.940  1.00 75.07           O  
ATOM   2905  CB  SER A 203      49.472  -0.664 -19.035  1.00 76.21           C  
ATOM   2906  OG  SER A 203      50.099   0.135 -20.016  1.00 77.71           O  
ATOM   2907  N   GLY A 204      47.704  -0.245 -21.647  1.00 76.62           N  
ATOM   2908  CA  GLY A 204      47.457  -0.605 -23.035  1.00 77.76           C  
ATOM   2909  C   GLY A 204      47.647   0.509 -24.052  1.00 78.18           C  
ATOM   2910  O   GLY A 204      47.934   1.652 -23.697  1.00 77.93           O  
ATOM   2911  N   SER A 205      47.480   0.156 -25.324  1.00 79.10           N  
ATOM   2912  CA  SER A 205      47.615   1.085 -26.447  1.00 79.95           C  
ATOM   2913  C   SER A 205      46.548   2.175 -26.457  1.00 80.56           C  
ATOM   2914  O   SER A 205      45.407   1.947 -26.045  1.00 80.87           O  
ATOM   2915  CB  SER A 205      47.542   0.313 -27.768  1.00 80.42           C  
ATOM   2916  OG  SER A 205      47.464   1.194 -28.877  1.00 80.74           O  
ATOM   2917  N   CYS A 206      46.924   3.356 -26.948  1.00 80.70           N  
ATOM   2918  CA  CYS A 206      46.005   4.492 -27.024  1.00 80.53           C  
ATOM   2919  C   CYS A 206      44.937   4.241 -28.078  1.00 78.71           C  
ATOM   2920  O   CYS A 206      43.912   4.926 -28.127  1.00 77.66           O  
ATOM   2921  CB  CYS A 206      46.772   5.786 -27.350  1.00 82.91           C  
ATOM   2922  SG  CYS A 206      47.723   5.812 -28.917  1.00 86.94           S  
ATOM   2923  N   LEU A 207      45.194   3.247 -28.921  1.00 77.36           N  
ATOM   2924  CA  LEU A 207      44.272   2.866 -29.976  1.00 76.88           C  
ATOM   2925  C   LEU A 207      43.166   2.019 -29.356  1.00 76.45           C  
ATOM   2926  O   LEU A 207      42.087   1.860 -29.935  1.00 76.41           O  
ATOM   2927  CB  LEU A 207      45.008   2.054 -31.049  1.00 77.76           C  
ATOM   2928  CG  LEU A 207      46.012   2.757 -31.982  1.00 80.07           C  
ATOM   2929  CD1 LEU A 207      47.014   3.587 -31.187  1.00 79.88           C  
ATOM   2930  CD2 LEU A 207      46.741   1.705 -32.821  1.00 79.67           C  
ATOM   2931  N   GLY A 208      43.443   1.489 -28.165  1.00 74.99           N  
ATOM   2932  CA  GLY A 208      42.480   0.644 -27.482  1.00 72.80           C  
ATOM   2933  C   GLY A 208      42.484  -0.733 -28.123  1.00 71.04           C  
ATOM   2934  O   GLY A 208      43.355  -1.028 -28.940  1.00 70.78           O  
ATOM   2935  N   GLY A 209      41.526  -1.582 -27.762  1.00 68.95           N  
ATOM   2936  CA  GLY A 209      41.473  -2.904 -28.356  1.00 66.99           C  
ATOM   2937  C   GLY A 209      42.285  -3.955 -27.624  1.00 66.45           C  
ATOM   2938  O   GLY A 209      42.341  -5.101 -28.058  1.00 65.40           O  
ATOM   2939  N   ASP A 210      42.937  -3.574 -26.529  1.00 66.86           N  
ATOM   2940  CA  ASP A 210      43.707  -4.545 -25.750  1.00 66.81           C  
ATOM   2941  C   ASP A 210      42.664  -5.315 -24.929  1.00 65.01           C  
ATOM   2942  O   ASP A 210      41.766  -4.704 -24.341  1.00 63.90           O  
ATOM   2943  CB  ASP A 210      44.696  -3.853 -24.789  1.00 69.01           C  
ATOM   2944  CG  ASP A 210      45.470  -2.702 -25.439  1.00 70.88           C  
ATOM   2945  OD1 ASP A 210      45.011  -1.541 -25.310  1.00 71.70           O  
ATOM   2946  OD2 ASP A 210      46.530  -2.954 -26.067  1.00 69.45           O  
ATOM   2947  N   GLU A 211      42.772  -6.641 -24.891  1.00 62.62           N  
ATOM   2948  CA  GLU A 211      41.814  -7.453 -24.143  1.00 60.13           C  
ATOM   2949  C   GLU A 211      42.159  -7.552 -22.660  1.00 58.75           C  
ATOM   2950  O   GLU A 211      43.264  -7.960 -22.286  1.00 58.10           O  
ATOM   2951  CB  GLU A 211      41.719  -8.855 -24.738  1.00 59.37           C  
ATOM   2952  CG  GLU A 211      40.548  -9.652 -24.214  1.00 59.86           C  
ATOM   2953  CD  GLU A 211      40.443 -11.028 -24.855  1.00 61.89           C  
ATOM   2954  OE1 GLU A 211      41.389 -11.836 -24.692  1.00 59.72           O  
ATOM   2955  OE2 GLU A 211      39.409 -11.301 -25.520  1.00 61.90           O  
ATOM   2956  N   ILE A 212      41.192  -7.187 -21.824  1.00 56.69           N  
ATOM   2957  CA  ILE A 212      41.358  -7.212 -20.374  1.00 54.35           C  
ATOM   2958  C   ILE A 212      40.385  -8.138 -19.629  1.00 52.62           C  
ATOM   2959  O   ILE A 212      39.198  -8.211 -19.957  1.00 53.05           O  
ATOM   2960  CB  ILE A 212      41.208  -5.789 -19.795  1.00 54.78           C  
ATOM   2961  CG1 ILE A 212      42.416  -4.942 -20.202  1.00 53.68           C  
ATOM   2962  CG2 ILE A 212      41.029  -5.845 -18.278  1.00 52.29           C  
ATOM   2963  CD1 ILE A 212      42.457  -3.591 -19.516  1.00 53.89           C  
ATOM   2964  N   PHE A 213      40.910  -8.847 -18.630  1.00 50.14           N  
ATOM   2965  CA  PHE A 213      40.119  -9.743 -17.790  1.00 46.28           C  
ATOM   2966  C   PHE A 213      39.896  -9.036 -16.466  1.00 46.15           C  
ATOM   2967  O   PHE A 213      40.846  -8.767 -15.746  1.00 46.81           O  
ATOM   2968  CB  PHE A 213      40.873 -11.043 -17.531  1.00 43.37           C  
ATOM   2969  CG  PHE A 213      40.824 -11.999 -18.674  1.00 43.29           C  
ATOM   2970  CD1 PHE A 213      41.276 -11.624 -19.933  1.00 41.71           C  
ATOM   2971  CD2 PHE A 213      40.311 -13.270 -18.503  1.00 42.23           C  
ATOM   2972  CE1 PHE A 213      41.215 -12.502 -21.001  1.00 41.35           C  
ATOM   2973  CE2 PHE A 213      40.246 -14.156 -19.574  1.00 43.21           C  
ATOM   2974  CZ  PHE A 213      40.698 -13.770 -20.823  1.00 42.65           C  
ATOM   2975  N   LEU A 214      38.651  -8.722 -16.138  1.00 45.94           N  
ATOM   2976  CA  LEU A 214      38.374  -8.042 -14.879  1.00 46.07           C  
ATOM   2977  C   LEU A 214      37.564  -8.930 -13.926  1.00 46.58           C  
ATOM   2978  O   LEU A 214      36.490  -9.413 -14.287  1.00 47.67           O  
ATOM   2979  CB  LEU A 214      37.631  -6.738 -15.164  1.00 44.78           C  
ATOM   2980  CG  LEU A 214      37.201  -5.891 -13.969  1.00 46.43           C  
ATOM   2981  CD1 LEU A 214      36.870  -4.481 -14.437  1.00 44.41           C  
ATOM   2982  CD2 LEU A 214      35.999  -6.531 -13.286  1.00 45.56           C  
ATOM   2983  N   LEU A 215      38.083  -9.150 -12.717  1.00 46.00           N  
ATOM   2984  CA  LEU A 215      37.390  -9.974 -11.714  1.00 44.46           C  
ATOM   2985  C   LEU A 215      36.608  -9.048 -10.791  1.00 44.48           C  
ATOM   2986  O   LEU A 215      37.175  -8.143 -10.176  1.00 45.40           O  
ATOM   2987  CB  LEU A 215      38.391 -10.801 -10.908  1.00 41.21           C  
ATOM   2988  CG  LEU A 215      39.229 -11.752 -11.764  1.00 41.04           C  
ATOM   2989  CD1 LEU A 215      40.198 -12.525 -10.882  1.00 39.44           C  
ATOM   2990  CD2 LEU A 215      38.325 -12.690 -12.521  1.00 38.93           C  
ATOM   2991  N   CYS A 216      35.307  -9.281 -10.686  1.00 43.26           N  
ATOM   2992  CA  CYS A 216      34.458  -8.414  -9.884  1.00 43.77           C  
ATOM   2993  C   CYS A 216      33.486  -9.139  -8.979  1.00 45.02           C  
ATOM   2994  O   CYS A 216      33.440 -10.361  -8.930  1.00 44.27           O  
ATOM   2995  CB  CYS A 216      33.643  -7.517 -10.817  1.00 42.13           C  
ATOM   2996  SG  CYS A 216      32.707  -8.478 -12.064  1.00 39.28           S  
ATOM   2997  N   ASP A 217      32.701  -8.344  -8.263  1.00 46.57           N  
ATOM   2998  CA  ASP A 217      31.671  -8.872  -7.402  1.00 47.76           C  
ATOM   2999  C   ASP A 217      30.451  -9.071  -8.292  1.00 47.70           C  
ATOM   3000  O   ASP A 217      30.425  -8.595  -9.430  1.00 47.80           O  
ATOM   3001  CB  ASP A 217      31.387  -7.905  -6.257  1.00 49.22           C  
ATOM   3002  CG  ASP A 217      32.363  -8.088  -5.116  1.00 51.21           C  
ATOM   3003  OD1 ASP A 217      32.239  -7.418  -4.061  1.00 52.38           O  
ATOM   3004  OD2 ASP A 217      33.266  -8.928  -5.290  1.00 51.93           O  
ATOM   3005  N   LYS A 218      29.451  -9.784  -7.783  1.00 46.34           N  
ATOM   3006  CA  LYS A 218      28.255 -10.089  -8.553  1.00 43.98           C  
ATOM   3007  C   LYS A 218      27.755  -8.938  -9.423  1.00 42.39           C  
ATOM   3008  O   LYS A 218      27.457  -7.861  -8.927  1.00 43.44           O  
ATOM   3009  CB  LYS A 218      27.135 -10.543  -7.605  1.00 43.65           C  
ATOM   3010  CG  LYS A 218      26.275 -11.720  -8.100  1.00 46.83           C  
ATOM   3011  CD  LYS A 218      25.269 -12.156  -7.007  1.00 49.87           C  
ATOM   3012  CE  LYS A 218      24.670 -13.568  -7.224  1.00 51.71           C  
ATOM   3013  NZ  LYS A 218      23.519 -13.688  -8.205  1.00 49.94           N  
ATOM   3014  N   VAL A 219      27.696  -9.154 -10.728  1.00 39.49           N  
ATOM   3015  CA  VAL A 219      27.136  -8.141 -11.620  1.00 39.33           C  
ATOM   3016  C   VAL A 219      26.066  -8.845 -12.471  1.00 37.72           C  
ATOM   3017  O   VAL A 219      25.989 -10.067 -12.491  1.00 36.51           O  
ATOM   3018  CB  VAL A 219      28.207  -7.492 -12.574  1.00 39.42           C  
ATOM   3019  CG1 VAL A 219      29.175  -6.630 -11.775  1.00 37.40           C  
ATOM   3020  CG2 VAL A 219      28.951  -8.568 -13.352  1.00 37.40           C  
ATOM   3021  N   GLN A 220      25.234  -8.083 -13.158  1.00 36.29           N  
ATOM   3022  CA  GLN A 220      24.229  -8.688 -14.009  1.00 36.92           C  
ATOM   3023  C   GLN A 220      24.639  -8.412 -15.458  1.00 38.82           C  
ATOM   3024  O   GLN A 220      24.623  -7.272 -15.918  1.00 40.25           O  
ATOM   3025  CB  GLN A 220      22.861  -8.108 -13.684  1.00 34.73           C  
ATOM   3026  CG  GLN A 220      22.516  -8.250 -12.226  1.00 37.10           C  
ATOM   3027  CD  GLN A 220      21.134  -7.734 -11.883  1.00 40.52           C  
ATOM   3028  OE1 GLN A 220      20.254  -8.505 -11.495  1.00 44.52           O  
ATOM   3029  NE2 GLN A 220      20.931  -6.426 -12.023  1.00 41.85           N  
ATOM   3030  N   LYS A 221      25.023  -9.464 -16.170  1.00 39.69           N  
ATOM   3031  CA  LYS A 221      25.486  -9.329 -17.545  1.00 41.38           C  
ATOM   3032  C   LYS A 221      24.634  -8.474 -18.474  1.00 42.83           C  
ATOM   3033  O   LYS A 221      25.091  -8.106 -19.555  1.00 42.46           O  
ATOM   3034  CB  LYS A 221      25.672 -10.706 -18.182  1.00 41.30           C  
ATOM   3035  CG  LYS A 221      24.377 -11.440 -18.493  1.00 39.60           C  
ATOM   3036  CD  LYS A 221      24.697 -12.798 -19.080  1.00 38.95           C  
ATOM   3037  CE  LYS A 221      23.457 -13.640 -19.291  1.00 39.16           C  
ATOM   3038  NZ  LYS A 221      22.919 -14.199 -18.025  1.00 41.48           N  
ATOM   3039  N   GLU A 222      23.410  -8.151 -18.075  1.00 44.07           N  
ATOM   3040  CA  GLU A 222      22.551  -7.343 -18.937  1.00 47.19           C  
ATOM   3041  C   GLU A 222      22.391  -5.912 -18.453  1.00 48.54           C  
ATOM   3042  O   GLU A 222      21.583  -5.157 -18.992  1.00 50.65           O  
ATOM   3043  CB  GLU A 222      21.176  -7.989 -19.051  1.00 47.38           C  
ATOM   3044  CG  GLU A 222      21.106  -9.338 -18.378  1.00 52.19           C  
ATOM   3045  CD  GLU A 222      20.881  -9.231 -16.885  1.00 53.43           C  
ATOM   3046  OE1 GLU A 222      21.376 -10.114 -16.146  1.00 55.84           O  
ATOM   3047  OE2 GLU A 222      20.194  -8.278 -16.457  1.00 52.83           O  
ATOM   3048  N   ASP A 223      23.170  -5.540 -17.445  1.00 48.18           N  
ATOM   3049  CA  ASP A 223      23.104  -4.207 -16.868  1.00 47.21           C  
ATOM   3050  C   ASP A 223      24.434  -3.947 -16.162  1.00 47.66           C  
ATOM   3051  O   ASP A 223      24.520  -3.972 -14.936  1.00 47.48           O  
ATOM   3052  CB  ASP A 223      21.923  -4.163 -15.892  1.00 46.65           C  
ATOM   3053  CG  ASP A 223      21.742  -2.809 -15.218  1.00 46.67           C  
ATOM   3054  OD1 ASP A 223      22.317  -1.796 -15.686  1.00 44.97           O  
ATOM   3055  OD2 ASP A 223      20.992  -2.774 -14.215  1.00 44.16           O  
ATOM   3056  N   ILE A 224      25.473  -3.709 -16.955  1.00 48.88           N  
ATOM   3057  CA  ILE A 224      26.805  -3.467 -16.419  1.00 49.65           C  
ATOM   3058  C   ILE A 224      27.769  -3.070 -17.541  1.00 51.18           C  
ATOM   3059  O   ILE A 224      27.689  -3.578 -18.659  1.00 50.16           O  
ATOM   3060  CB  ILE A 224      27.324  -4.745 -15.715  1.00 49.55           C  
ATOM   3061  CG1 ILE A 224      28.386  -4.397 -14.662  1.00 47.30           C  
ATOM   3062  CG2 ILE A 224      27.826  -5.736 -16.758  1.00 47.98           C  
ATOM   3063  CD1 ILE A 224      29.683  -3.938 -15.212  1.00 47.77           C  
ATOM   3064  N   GLU A 225      28.681  -2.157 -17.240  1.00 53.69           N  
ATOM   3065  CA  GLU A 225      29.648  -1.724 -18.234  1.00 57.97           C  
ATOM   3066  C   GLU A 225      30.952  -1.298 -17.589  1.00 58.17           C  
ATOM   3067  O   GLU A 225      30.986  -0.961 -16.409  1.00 57.61           O  
ATOM   3068  CB  GLU A 225      29.085  -0.556 -19.053  1.00 60.74           C  
ATOM   3069  CG  GLU A 225      28.680   0.652 -18.217  1.00 65.04           C  
ATOM   3070  CD  GLU A 225      28.001   1.740 -19.038  1.00 68.88           C  
ATOM   3071  OE1 GLU A 225      27.096   1.410 -19.834  1.00 70.15           O  
ATOM   3072  OE2 GLU A 225      28.361   2.929 -18.882  1.00 72.46           O  
ATOM   3073  N   VAL A 226      32.025  -1.343 -18.371  1.00 59.29           N  
ATOM   3074  CA  VAL A 226      33.333  -0.914 -17.910  1.00 61.78           C  
ATOM   3075  C   VAL A 226      33.393   0.544 -18.375  1.00 64.71           C  
ATOM   3076  O   VAL A 226      33.423   0.822 -19.575  1.00 65.35           O  
ATOM   3077  CB  VAL A 226      34.436  -1.722 -18.579  1.00 61.15           C  
ATOM   3078  CG1 VAL A 226      35.754  -1.495 -17.871  1.00 61.68           C  
ATOM   3079  CG2 VAL A 226      34.069  -3.176 -18.560  1.00 61.88           C  
ATOM   3080  N   TYR A 227      33.399   1.464 -17.416  1.00 67.40           N  
ATOM   3081  CA  TYR A 227      33.381   2.902 -17.680  1.00 70.08           C  
ATOM   3082  C   TYR A 227      34.726   3.605 -17.483  1.00 72.05           C  
ATOM   3083  O   TYR A 227      35.227   3.701 -16.362  1.00 73.35           O  
ATOM   3084  CB  TYR A 227      32.317   3.511 -16.764  1.00 70.20           C  
ATOM   3085  CG  TYR A 227      32.065   4.997 -16.866  1.00 71.45           C  
ATOM   3086  CD1 TYR A 227      31.595   5.579 -18.047  1.00 72.03           C  
ATOM   3087  CD2 TYR A 227      32.182   5.806 -15.737  1.00 71.68           C  
ATOM   3088  CE1 TYR A 227      31.237   6.937 -18.093  1.00 72.08           C  
ATOM   3089  CE2 TYR A 227      31.830   7.151 -15.770  1.00 72.41           C  
ATOM   3090  CZ  TYR A 227      31.355   7.713 -16.944  1.00 72.52           C  
ATOM   3091  OH  TYR A 227      30.985   9.039 -16.939  1.00 71.89           O  
ATOM   3092  N   PHE A 228      35.305   4.098 -18.576  1.00 74.13           N  
ATOM   3093  CA  PHE A 228      36.584   4.810 -18.520  1.00 75.73           C  
ATOM   3094  C   PHE A 228      36.369   6.328 -18.538  1.00 77.13           C  
ATOM   3095  O   PHE A 228      35.505   6.827 -19.259  1.00 76.90           O  
ATOM   3096  CB  PHE A 228      37.471   4.444 -19.714  1.00 74.45           C  
ATOM   3097  CG  PHE A 228      37.975   3.027 -19.706  1.00 73.80           C  
ATOM   3098  CD1 PHE A 228      37.151   1.974 -20.094  1.00 73.38           C  
ATOM   3099  CD2 PHE A 228      39.299   2.751 -19.364  1.00 72.93           C  
ATOM   3100  CE1 PHE A 228      37.641   0.668 -20.150  1.00 73.10           C  
ATOM   3101  CE2 PHE A 228      39.801   1.454 -19.415  1.00 72.28           C  
ATOM   3102  CZ  PHE A 228      38.971   0.409 -19.810  1.00 73.50           C  
ATOM   3103  N   THR A 229      37.152   7.061 -17.749  1.00 78.94           N  
ATOM   3104  CA  THR A 229      37.042   8.518 -17.717  1.00 81.29           C  
ATOM   3105  C   THR A 229      38.379   9.208 -17.457  1.00 83.43           C  
ATOM   3106  O   THR A 229      39.441   8.582 -17.504  1.00 84.21           O  
ATOM   3107  CB  THR A 229      36.053   9.008 -16.642  1.00 80.81           C  
ATOM   3108  OG1 THR A 229      36.554   8.676 -15.341  1.00 80.66           O  
ATOM   3109  CG2 THR A 229      34.684   8.388 -16.856  1.00 80.05           C  
ATOM   3110  N   GLY A 230      38.309  10.508 -17.181  1.00 84.70           N  
ATOM   3111  CA  GLY A 230      39.501  11.292 -16.914  1.00 85.29           C  
ATOM   3112  C   GLY A 230      39.263  12.757 -17.231  1.00 85.40           C  
ATOM   3113  O   GLY A 230      38.117  13.207 -17.221  1.00 85.98           O  
ATOM   3114  N   PRO A 231      40.324  13.531 -17.521  1.00 84.96           N  
ATOM   3115  CA  PRO A 231      40.197  14.958 -17.843  1.00 83.52           C  
ATOM   3116  C   PRO A 231      39.196  15.174 -18.976  1.00 82.08           C  
ATOM   3117  O   PRO A 231      39.566  15.144 -20.150  1.00 81.07           O  
ATOM   3118  CB  PRO A 231      41.615  15.340 -18.260  1.00 84.74           C  
ATOM   3119  CG  PRO A 231      42.476  14.387 -17.473  1.00 84.42           C  
ATOM   3120  CD  PRO A 231      41.729  13.093 -17.620  1.00 84.49           C  
ATOM   3121  N   GLY A 232      37.932  15.381 -18.623  1.00 80.89           N  
ATOM   3122  CA  GLY A 232      36.913  15.584 -19.639  1.00 80.97           C  
ATOM   3123  C   GLY A 232      36.952  14.559 -20.769  1.00 80.79           C  
ATOM   3124  O   GLY A 232      37.315  14.885 -21.904  1.00 80.26           O  
ATOM   3125  N   TRP A 233      36.583  13.316 -20.449  1.00 79.68           N  
ATOM   3126  CA  TRP A 233      36.548  12.209 -21.411  1.00 76.56           C  
ATOM   3127  C   TRP A 233      35.753  11.041 -20.837  1.00 75.74           C  
ATOM   3128  O   TRP A 233      35.680  10.863 -19.619  1.00 75.68           O  
ATOM   3129  CB  TRP A 233      37.957  11.724 -21.742  1.00 74.58           C  
ATOM   3130  CG  TRP A 233      37.982  10.555 -22.694  1.00 73.49           C  
ATOM   3131  CD1 TRP A 233      37.522  10.529 -23.984  1.00 72.88           C  
ATOM   3132  CD2 TRP A 233      38.534   9.258 -22.443  1.00 73.18           C  
ATOM   3133  NE1 TRP A 233      37.760   9.300 -24.551  1.00 71.50           N  
ATOM   3134  CE2 TRP A 233      38.381   8.501 -23.627  1.00 72.76           C  
ATOM   3135  CE3 TRP A 233      39.148   8.660 -21.332  1.00 73.51           C  
ATOM   3136  CZ2 TRP A 233      38.821   7.177 -23.731  1.00 73.00           C  
ATOM   3137  CZ3 TRP A 233      39.586   7.341 -21.435  1.00 72.92           C  
ATOM   3138  CH2 TRP A 233      39.420   6.616 -22.627  1.00 72.85           C  
ATOM   3139  N   GLU A 234      35.158  10.250 -21.724  1.00 74.48           N  
ATOM   3140  CA  GLU A 234      34.370   9.091 -21.326  1.00 72.94           C  
ATOM   3141  C   GLU A 234      34.438   8.013 -22.378  1.00 71.04           C  
ATOM   3142  O   GLU A 234      34.232   8.277 -23.556  1.00 71.07           O  
ATOM   3143  CB  GLU A 234      32.909   9.467 -21.123  1.00 73.66           C  
ATOM   3144  CG  GLU A 234      32.588  10.051 -19.768  1.00 75.39           C  
ATOM   3145  CD  GLU A 234      31.115  10.361 -19.642  1.00 77.72           C  
ATOM   3146  OE1 GLU A 234      30.684  10.829 -18.569  1.00 79.38           O  
ATOM   3147  OE2 GLU A 234      30.383  10.134 -20.630  1.00 78.87           O  
ATOM   3148  N   ALA A 235      34.720   6.794 -21.943  1.00 70.22           N  
ATOM   3149  CA  ALA A 235      34.800   5.660 -22.850  1.00 69.55           C  
ATOM   3150  C   ALA A 235      34.210   4.417 -22.199  1.00 68.33           C  
ATOM   3151  O   ALA A 235      34.038   4.364 -20.982  1.00 67.09           O  
ATOM   3152  CB  ALA A 235      36.231   5.412 -23.238  1.00 70.28           C  
ATOM   3153  N   ARG A 236      33.900   3.418 -23.016  1.00 67.81           N  
ATOM   3154  CA  ARG A 236      33.322   2.178 -22.514  1.00 67.56           C  
ATOM   3155  C   ARG A 236      33.931   0.962 -23.194  1.00 65.48           C  
ATOM   3156  O   ARG A 236      34.022   0.913 -24.420  1.00 66.42           O  
ATOM   3157  CB  ARG A 236      31.802   2.190 -22.725  1.00 68.87           C  
ATOM   3158  CG  ARG A 236      31.086   3.225 -21.858  1.00 72.80           C  
ATOM   3159  CD  ARG A 236      29.694   3.583 -22.371  1.00 75.14           C  
ATOM   3160  NE  ARG A 236      28.778   2.448 -22.351  1.00 78.39           N  
ATOM   3161  CZ  ARG A 236      27.460   2.554 -22.493  1.00 80.28           C  
ATOM   3162  NH1 ARG A 236      26.698   1.465 -22.460  1.00 80.42           N  
ATOM   3163  NH2 ARG A 236      26.902   3.749 -22.662  1.00 80.34           N  
ATOM   3164  N   GLY A 237      34.354  -0.013 -22.394  1.00 62.21           N  
ATOM   3165  CA  GLY A 237      34.926  -1.224 -22.959  1.00 58.67           C  
ATOM   3166  C   GLY A 237      33.854  -2.009 -23.688  1.00 55.40           C  
ATOM   3167  O   GLY A 237      32.680  -1.943 -23.329  1.00 53.41           O  
ATOM   3168  N   SER A 238      34.228  -2.762 -24.711  1.00 53.59           N  
ATOM   3169  CA  SER A 238      33.203  -3.504 -25.432  1.00 52.53           C  
ATOM   3170  C   SER A 238      33.205  -5.002 -25.154  1.00 50.45           C  
ATOM   3171  O   SER A 238      34.245  -5.668 -25.209  1.00 50.20           O  
ATOM   3172  CB  SER A 238      33.312  -3.251 -26.950  1.00 51.78           C  
ATOM   3173  OG  SER A 238      34.486  -3.819 -27.493  1.00 50.78           O  
ATOM   3174  N   PHE A 239      32.022  -5.516 -24.840  1.00 47.59           N  
ATOM   3175  CA  PHE A 239      31.840  -6.937 -24.577  1.00 45.90           C  
ATOM   3176  C   PHE A 239      30.370  -7.270 -24.692  1.00 46.29           C  
ATOM   3177  O   PHE A 239      29.509  -6.456 -24.361  1.00 47.71           O  
ATOM   3178  CB  PHE A 239      32.327  -7.319 -23.169  1.00 42.93           C  
ATOM   3179  CG  PHE A 239      31.673  -6.525 -22.053  1.00 39.65           C  
ATOM   3180  CD1 PHE A 239      32.170  -5.284 -21.682  1.00 36.44           C  
ATOM   3181  CD2 PHE A 239      30.549  -7.018 -21.394  1.00 37.04           C  
ATOM   3182  CE1 PHE A 239      31.564  -4.557 -20.683  1.00 35.01           C  
ATOM   3183  CE2 PHE A 239      29.936  -6.294 -20.394  1.00 32.86           C  
ATOM   3184  CZ  PHE A 239      30.442  -5.064 -20.037  1.00 35.01           C  
ATOM   3185  N   SER A 240      30.086  -8.463 -25.187  1.00 47.01           N  
ATOM   3186  CA  SER A 240      28.717  -8.927 -25.300  1.00 48.05           C  
ATOM   3187  C   SER A 240      28.403  -9.573 -23.946  1.00 49.62           C  
ATOM   3188  O   SER A 240      29.312  -9.854 -23.159  1.00 49.71           O  
ATOM   3189  CB  SER A 240      28.607  -9.958 -26.422  1.00 48.19           C  
ATOM   3190  OG  SER A 240      29.627 -10.940 -26.324  1.00 48.68           O  
ATOM   3191  N   GLN A 241      27.130  -9.804 -23.660  1.00 49.96           N  
ATOM   3192  CA  GLN A 241      26.778 -10.417 -22.388  1.00 49.36           C  
ATOM   3193  C   GLN A 241      27.510 -11.750 -22.232  1.00 48.12           C  
ATOM   3194  O   GLN A 241      27.786 -12.198 -21.116  1.00 49.53           O  
ATOM   3195  CB  GLN A 241      25.269 -10.649 -22.302  1.00 49.41           C  
ATOM   3196  CG  GLN A 241      24.429  -9.403 -22.472  1.00 49.88           C  
ATOM   3197  CD  GLN A 241      22.975  -9.655 -22.121  1.00 52.14           C  
ATOM   3198  OE1 GLN A 241      22.567 -10.804 -21.925  1.00 54.37           O  
ATOM   3199  NE2 GLN A 241      22.182  -8.588 -22.042  1.00 51.24           N  
ATOM   3200  N   ALA A 242      27.835 -12.376 -23.355  1.00 45.31           N  
ATOM   3201  CA  ALA A 242      28.511 -13.657 -23.317  1.00 43.77           C  
ATOM   3202  C   ALA A 242      29.910 -13.503 -22.778  1.00 43.73           C  
ATOM   3203  O   ALA A 242      30.547 -14.485 -22.417  1.00 43.15           O  
ATOM   3204  CB  ALA A 242      28.553 -14.263 -24.694  1.00 43.78           C  
ATOM   3205  N   ASP A 243      30.393 -12.268 -22.728  1.00 43.62           N  
ATOM   3206  CA  ASP A 243      31.734 -12.015 -22.230  1.00 44.02           C  
ATOM   3207  C   ASP A 243      31.795 -11.861 -20.717  1.00 43.68           C  
ATOM   3208  O   ASP A 243      32.878 -11.745 -20.143  1.00 44.72           O  
ATOM   3209  CB  ASP A 243      32.326 -10.792 -22.921  1.00 47.14           C  
ATOM   3210  CG  ASP A 243      32.786 -11.098 -24.334  1.00 51.02           C  
ATOM   3211  OD1 ASP A 243      33.592 -12.042 -24.492  1.00 52.45           O  
ATOM   3212  OD2 ASP A 243      32.352 -10.404 -25.283  1.00 52.01           O  
ATOM   3213  N   VAL A 244      30.630 -11.855 -20.076  1.00 41.83           N  
ATOM   3214  CA  VAL A 244      30.551 -11.771 -18.625  1.00 40.12           C  
ATOM   3215  C   VAL A 244      30.456 -13.223 -18.155  1.00 38.92           C  
ATOM   3216  O   VAL A 244      29.530 -13.935 -18.533  1.00 38.55           O  
ATOM   3217  CB  VAL A 244      29.302 -11.009 -18.177  1.00 40.49           C  
ATOM   3218  CG1 VAL A 244      29.211 -11.021 -16.672  1.00 39.79           C  
ATOM   3219  CG2 VAL A 244      29.356  -9.585 -18.680  1.00 40.85           C  
ATOM   3220  N   HIS A 245      31.422 -13.660 -17.349  1.00 37.90           N  
ATOM   3221  CA  HIS A 245      31.482 -15.039 -16.857  1.00 36.15           C  
ATOM   3222  C   HIS A 245      30.862 -15.245 -15.489  1.00 35.84           C  
ATOM   3223  O   HIS A 245      31.270 -14.617 -14.519  1.00 35.70           O  
ATOM   3224  CB  HIS A 245      32.933 -15.509 -16.810  1.00 35.56           C  
ATOM   3225  CG  HIS A 245      33.095 -16.920 -16.343  1.00 37.69           C  
ATOM   3226  ND1 HIS A 245      32.484 -17.985 -16.968  1.00 38.30           N  
ATOM   3227  CD2 HIS A 245      33.829 -17.447 -15.334  1.00 38.05           C  
ATOM   3228  CE1 HIS A 245      32.841 -19.108 -16.370  1.00 37.26           C  
ATOM   3229  NE2 HIS A 245      33.657 -18.809 -15.376  1.00 37.16           N  
ATOM   3230  N   ARG A 246      29.883 -16.142 -15.420  1.00 36.53           N  
ATOM   3231  CA  ARG A 246      29.188 -16.455 -14.173  1.00 37.47           C  
ATOM   3232  C   ARG A 246      29.039 -15.283 -13.212  1.00 35.86           C  
ATOM   3233  O   ARG A 246      29.203 -15.445 -12.008  1.00 36.68           O  
ATOM   3234  CB  ARG A 246      29.884 -17.623 -13.453  1.00 41.02           C  
ATOM   3235  CG  ARG A 246      29.425 -19.009 -13.888  1.00 45.04           C  
ATOM   3236  CD  ARG A 246      29.248 -19.101 -15.397  1.00 52.93           C  
ATOM   3237  NE  ARG A 246      28.938 -20.452 -15.874  1.00 56.90           N  
ATOM   3238  CZ  ARG A 246      27.965 -21.219 -15.387  1.00 59.89           C  
ATOM   3239  NH1 ARG A 246      27.194 -20.776 -14.390  1.00 62.06           N  
ATOM   3240  NH2 ARG A 246      27.755 -22.426 -15.905  1.00 58.46           N  
ATOM   3241  N   GLN A 247      28.751 -14.105 -13.753  1.00 35.41           N  
ATOM   3242  CA  GLN A 247      28.526 -12.904 -12.954  1.00 35.09           C  
ATOM   3243  C   GLN A 247      29.681 -12.301 -12.172  1.00 35.17           C  
ATOM   3244  O   GLN A 247      29.495 -11.264 -11.526  1.00 36.21           O  
ATOM   3245  CB  GLN A 247      27.386 -13.150 -11.961  1.00 35.27           C  
ATOM   3246  CG  GLN A 247      25.987 -13.040 -12.528  1.00 36.78           C  
ATOM   3247  CD  GLN A 247      24.932 -13.183 -11.452  1.00 37.58           C  
ATOM   3248  OE1 GLN A 247      24.820 -14.231 -10.835  1.00 41.82           O  
ATOM   3249  NE2 GLN A 247      24.161 -12.132 -11.217  1.00 33.26           N  
ATOM   3250  N   VAL A 248      30.856 -12.920 -12.213  1.00 34.74           N  
ATOM   3251  CA  VAL A 248      31.995 -12.419 -11.443  1.00 34.27           C  
ATOM   3252  C   VAL A 248      33.257 -12.125 -12.228  1.00 36.32           C  
ATOM   3253  O   VAL A 248      34.296 -11.862 -11.636  1.00 37.39           O  
ATOM   3254  CB  VAL A 248      32.381 -13.408 -10.340  1.00 32.92           C  
ATOM   3255  CG1 VAL A 248      31.315 -13.458  -9.293  1.00 32.78           C  
ATOM   3256  CG2 VAL A 248      32.567 -14.776 -10.933  1.00 31.48           C  
ATOM   3257  N   ALA A 249      33.179 -12.181 -13.551  1.00 38.53           N  
ATOM   3258  CA  ALA A 249      34.338 -11.915 -14.396  1.00 40.25           C  
ATOM   3259  C   ALA A 249      33.928 -11.381 -15.784  1.00 42.76           C  
ATOM   3260  O   ALA A 249      33.090 -11.969 -16.472  1.00 45.00           O  
ATOM   3261  CB  ALA A 249      35.168 -13.176 -14.530  1.00 37.56           C  
ATOM   3262  N   ILE A 250      34.521 -10.259 -16.186  1.00 42.69           N  
ATOM   3263  CA  ILE A 250      34.222  -9.634 -17.469  1.00 42.20           C  
ATOM   3264  C   ILE A 250      35.471  -9.573 -18.331  1.00 43.73           C  
ATOM   3265  O   ILE A 250      36.511  -9.109 -17.873  1.00 44.38           O  
ATOM   3266  CB  ILE A 250      33.732  -8.180 -17.269  1.00 41.77           C  
ATOM   3267  CG1 ILE A 250      32.482  -8.160 -16.391  1.00 41.28           C  
ATOM   3268  CG2 ILE A 250      33.454  -7.525 -18.607  1.00 38.77           C  
ATOM   3269  CD1 ILE A 250      32.102  -6.769 -15.929  1.00 39.40           C  
ATOM   3270  N   VAL A 251      35.378 -10.050 -19.569  1.00 45.78           N  
ATOM   3271  CA  VAL A 251      36.506  -9.988 -20.498  1.00 48.43           C  
ATOM   3272  C   VAL A 251      36.069  -9.053 -21.613  1.00 49.35           C  
ATOM   3273  O   VAL A 251      35.179  -9.381 -22.381  1.00 48.80           O  
ATOM   3274  CB  VAL A 251      36.838 -11.353 -21.114  1.00 49.70           C  
ATOM   3275  CG1 VAL A 251      37.876 -11.178 -22.204  1.00 51.63           C  
ATOM   3276  CG2 VAL A 251      37.378 -12.291 -20.057  1.00 51.38           C  
ATOM   3277  N   PHE A 252      36.693  -7.886 -21.695  1.00 52.45           N  
ATOM   3278  CA  PHE A 252      36.335  -6.887 -22.704  1.00 56.46           C  
ATOM   3279  C   PHE A 252      37.556  -6.358 -23.456  1.00 57.80           C  
ATOM   3280  O   PHE A 252      38.644  -6.924 -23.372  1.00 58.84           O  
ATOM   3281  CB  PHE A 252      35.617  -5.712 -22.026  1.00 56.27           C  
ATOM   3282  CG  PHE A 252      36.472  -4.978 -21.028  1.00 57.13           C  
ATOM   3283  CD1 PHE A 252      36.819  -3.650 -21.234  1.00 57.92           C  
ATOM   3284  CD2 PHE A 252      36.952  -5.624 -19.894  1.00 57.02           C  
ATOM   3285  CE1 PHE A 252      37.630  -2.978 -20.329  1.00 58.40           C  
ATOM   3286  CE2 PHE A 252      37.763  -4.962 -18.983  1.00 57.06           C  
ATOM   3287  CZ  PHE A 252      38.103  -3.640 -19.199  1.00 58.72           C  
ATOM   3288  N   ARG A 253      37.362  -5.276 -24.204  1.00 60.30           N  
ATOM   3289  CA  ARG A 253      38.454  -4.653 -24.946  1.00 62.14           C  
ATOM   3290  C   ARG A 253      38.470  -3.170 -24.632  1.00 63.08           C  
ATOM   3291  O   ARG A 253      37.421  -2.535 -24.502  1.00 61.88           O  
ATOM   3292  CB  ARG A 253      38.308  -4.868 -26.454  1.00 62.14           C  
ATOM   3293  CG  ARG A 253      38.344  -6.328 -26.869  1.00 65.77           C  
ATOM   3294  CD  ARG A 253      37.056  -7.014 -26.445  1.00 69.92           C  
ATOM   3295  NE  ARG A 253      37.105  -8.470 -26.528  1.00 71.71           N  
ATOM   3296  CZ  ARG A 253      36.083  -9.255 -26.211  1.00 72.16           C  
ATOM   3297  NH1 ARG A 253      34.944  -8.716 -25.793  1.00 70.89           N  
ATOM   3298  NH2 ARG A 253      36.199 -10.573 -26.311  1.00 73.72           N  
ATOM   3299  N   THR A 254      39.679  -2.637 -24.489  1.00 65.35           N  
ATOM   3300  CA  THR A 254      39.887  -1.233 -24.173  1.00 67.38           C  
ATOM   3301  C   THR A 254      39.357  -0.327 -25.270  1.00 69.18           C  
ATOM   3302  O   THR A 254      39.574  -0.567 -26.456  1.00 68.77           O  
ATOM   3303  CB  THR A 254      41.385  -0.935 -23.965  1.00 67.40           C  
ATOM   3304  OG1 THR A 254      42.111  -1.267 -25.155  1.00 66.08           O  
ATOM   3305  CG2 THR A 254      41.929  -1.758 -22.807  1.00 66.98           C  
ATOM   3306  N   PRO A 255      38.644   0.734 -24.883  1.00 71.50           N  
ATOM   3307  CA  PRO A 255      38.102   1.653 -25.880  1.00 73.09           C  
ATOM   3308  C   PRO A 255      39.235   2.543 -26.378  1.00 74.57           C  
ATOM   3309  O   PRO A 255      40.283   2.642 -25.739  1.00 74.71           O  
ATOM   3310  CB  PRO A 255      37.065   2.429 -25.083  1.00 72.15           C  
ATOM   3311  CG  PRO A 255      37.759   2.588 -23.763  1.00 71.77           C  
ATOM   3312  CD  PRO A 255      38.349   1.206 -23.516  1.00 72.07           C  
ATOM   3313  N   PRO A 256      39.049   3.181 -27.536  1.00 76.18           N  
ATOM   3314  CA  PRO A 256      40.098   4.057 -28.062  1.00 77.38           C  
ATOM   3315  C   PRO A 256      40.202   5.273 -27.144  1.00 79.20           C  
ATOM   3316  O   PRO A 256      39.188   5.737 -26.613  1.00 79.20           O  
ATOM   3317  CB  PRO A 256      39.569   4.439 -29.440  1.00 76.72           C  
ATOM   3318  CG  PRO A 256      38.656   3.295 -29.801  1.00 76.64           C  
ATOM   3319  CD  PRO A 256      37.955   3.025 -28.508  1.00 76.22           C  
ATOM   3320  N   TYR A 257      41.414   5.786 -26.947  1.00 80.99           N  
ATOM   3321  CA  TYR A 257      41.591   6.962 -26.099  1.00 82.24           C  
ATOM   3322  C   TYR A 257      41.300   8.211 -26.934  1.00 83.76           C  
ATOM   3323  O   TYR A 257      41.442   8.188 -28.158  1.00 83.39           O  
ATOM   3324  CB  TYR A 257      43.018   7.023 -25.552  1.00 81.74           C  
ATOM   3325  CG  TYR A 257      43.270   8.197 -24.628  1.00 82.55           C  
ATOM   3326  CD1 TYR A 257      44.536   8.769 -24.531  1.00 83.29           C  
ATOM   3327  CD2 TYR A 257      42.239   8.755 -23.871  1.00 83.22           C  
ATOM   3328  CE1 TYR A 257      44.772   9.874 -23.708  1.00 83.07           C  
ATOM   3329  CE2 TYR A 257      42.464   9.861 -23.046  1.00 83.41           C  
ATOM   3330  CZ  TYR A 257      43.734  10.414 -22.973  1.00 82.63           C  
ATOM   3331  OH  TYR A 257      43.968  11.510 -22.176  1.00 81.08           O  
ATOM   3332  N   ALA A 258      40.890   9.289 -26.269  1.00 86.01           N  
ATOM   3333  CA  ALA A 258      40.570  10.559 -26.924  1.00 88.56           C  
ATOM   3334  C   ALA A 258      41.626  10.998 -27.948  1.00 90.78           C  
ATOM   3335  O   ALA A 258      41.301  11.319 -29.096  1.00 90.36           O  
ATOM   3336  CB  ALA A 258      40.390  11.643 -25.868  1.00 88.09           C  
ATOM   3337  N   ASP A 259      42.887  11.007 -27.515  1.00 93.03           N  
ATOM   3338  CA  ASP A 259      44.023  11.399 -28.351  1.00 94.47           C  
ATOM   3339  C   ASP A 259      44.747  10.167 -28.912  1.00 95.13           C  
ATOM   3340  O   ASP A 259      45.593   9.576 -28.241  1.00 95.65           O  
ATOM   3341  CB  ASP A 259      44.986  12.261 -27.512  1.00 95.32           C  
ATOM   3342  CG  ASP A 259      46.320  12.500 -28.196  1.00 95.94           C  
ATOM   3343  OD1 ASP A 259      46.325  12.852 -29.394  1.00 96.38           O  
ATOM   3344  OD2 ASP A 259      47.365  12.347 -27.526  1.00 95.58           O  
ATOM   3345  N   PRO A 260      44.414   9.762 -30.153  1.00 95.76           N  
ATOM   3346  CA  PRO A 260      45.026   8.599 -30.809  1.00 96.72           C  
ATOM   3347  C   PRO A 260      46.465   8.813 -31.278  1.00 97.83           C  
ATOM   3348  O   PRO A 260      46.888   8.267 -32.299  1.00 97.42           O  
ATOM   3349  CB  PRO A 260      44.074   8.322 -31.968  1.00 96.35           C  
ATOM   3350  CG  PRO A 260      43.600   9.681 -32.330  1.00 95.75           C  
ATOM   3351  CD  PRO A 260      43.324  10.306 -30.981  1.00 95.57           C  
ATOM   3352  N   SER A 261      47.215   9.603 -30.522  1.00 99.41           N  
ATOM   3353  CA  SER A 261      48.602   9.889 -30.862  1.00101.01           C  
ATOM   3354  C   SER A 261      49.384  10.330 -29.626  1.00102.01           C  
ATOM   3355  O   SER A 261      49.646  11.521 -29.423  1.00101.66           O  
ATOM   3356  CB  SER A 261      48.659  10.973 -31.940  1.00100.66           C  
ATOM   3357  OG  SER A 261      47.894  12.100 -31.558  1.00100.73           O  
ATOM   3358  N   LEU A 262      49.752   9.349 -28.806  1.00103.16           N  
ATOM   3359  CA  LEU A 262      50.500   9.596 -27.580  1.00103.88           C  
ATOM   3360  C   LEU A 262      51.991   9.689 -27.832  1.00104.21           C  
ATOM   3361  O   LEU A 262      52.522   9.068 -28.754  1.00104.26           O  
ATOM   3362  CB  LEU A 262      50.246   8.478 -26.558  1.00103.88           C  
ATOM   3363  CG  LEU A 262      48.971   8.506 -25.709  1.00104.49           C  
ATOM   3364  CD1 LEU A 262      47.754   8.718 -26.590  1.00104.71           C  
ATOM   3365  CD2 LEU A 262      48.852   7.205 -24.933  1.00104.17           C  
ATOM   3366  N   GLN A 263      52.652  10.485 -27.001  1.00104.59           N  
ATOM   3367  CA  GLN A 263      54.095  10.662 -27.059  1.00105.11           C  
ATOM   3368  C   GLN A 263      54.543  10.302 -25.651  1.00105.01           C  
ATOM   3369  O   GLN A 263      55.735  10.199 -25.353  1.00105.23           O  
ATOM   3370  CB  GLN A 263      54.453  12.116 -27.391  1.00105.78           C  
ATOM   3371  CG  GLN A 263      54.006  12.558 -28.783  1.00106.39           C  
ATOM   3372  CD  GLN A 263      54.657  11.754 -29.901  1.00106.88           C  
ATOM   3373  OE1 GLN A 263      54.217  11.802 -31.050  1.00106.68           O  
ATOM   3374  NE2 GLN A 263      55.716  11.019 -29.570  1.00107.03           N  
ATOM   3375  N   ALA A 264      53.546  10.103 -24.793  1.00104.16           N  
ATOM   3376  CA  ALA A 264      53.757   9.737 -23.402  1.00103.14           C  
ATOM   3377  C   ALA A 264      52.475   9.066 -22.886  1.00102.34           C  
ATOM   3378  O   ALA A 264      51.393   9.260 -23.451  1.00102.79           O  
ATOM   3379  CB  ALA A 264      54.085  10.984 -22.576  1.00102.27           C  
ATOM   3380  N   PRO A 265      52.584   8.256 -21.816  1.00100.79           N  
ATOM   3381  CA  PRO A 265      51.446   7.553 -21.215  1.00 98.57           C  
ATOM   3382  C   PRO A 265      50.544   8.485 -20.409  1.00 96.50           C  
ATOM   3383  O   PRO A 265      51.016   9.469 -19.834  1.00 96.48           O  
ATOM   3384  CB  PRO A 265      52.124   6.521 -20.327  1.00 99.44           C  
ATOM   3385  CG  PRO A 265      53.319   7.269 -19.843  1.00 99.88           C  
ATOM   3386  CD  PRO A 265      53.834   7.893 -21.124  1.00100.41           C  
ATOM   3387  N   VAL A 266      49.252   8.162 -20.358  1.00 93.76           N  
ATOM   3388  CA  VAL A 266      48.281   8.970 -19.618  1.00 90.47           C  
ATOM   3389  C   VAL A 266      47.454   8.120 -18.652  1.00 88.36           C  
ATOM   3390  O   VAL A 266      46.836   7.137 -19.061  1.00 87.96           O  
ATOM   3391  CB  VAL A 266      47.305   9.681 -20.574  1.00 89.97           C  
ATOM   3392  CG1 VAL A 266      46.477  10.693 -19.806  1.00 89.63           C  
ATOM   3393  CG2 VAL A 266      48.067  10.345 -21.702  1.00 89.96           C  
ATOM   3394  N   ARG A 267      47.437   8.512 -17.379  1.00 85.86           N  
ATOM   3395  CA  ARG A 267      46.686   7.796 -16.344  1.00 82.96           C  
ATOM   3396  C   ARG A 267      45.205   8.168 -16.273  1.00 80.13           C  
ATOM   3397  O   ARG A 267      44.843   9.246 -15.800  1.00 79.16           O  
ATOM   3398  CB  ARG A 267      47.312   8.039 -14.977  1.00 83.99           C  
ATOM   3399  CG  ARG A 267      48.554   7.226 -14.695  1.00 86.47           C  
ATOM   3400  CD  ARG A 267      49.034   7.542 -13.293  1.00 89.47           C  
ATOM   3401  NE  ARG A 267      47.896   7.700 -12.388  1.00 91.83           N  
ATOM   3402  CZ  ARG A 267      47.995   7.953 -11.086  1.00 92.60           C  
ATOM   3403  NH1 ARG A 267      46.893   8.082 -10.351  1.00 92.16           N  
ATOM   3404  NH2 ARG A 267      49.190   8.068 -10.518  1.00 91.97           N  
ATOM   3405  N   VAL A 268      44.356   7.249 -16.721  1.00 77.11           N  
ATOM   3406  CA  VAL A 268      42.913   7.451 -16.726  1.00 73.57           C  
ATOM   3407  C   VAL A 268      42.233   6.621 -15.638  1.00 71.44           C  
ATOM   3408  O   VAL A 268      42.897   5.938 -14.860  1.00 70.58           O  
ATOM   3409  CB  VAL A 268      42.316   7.058 -18.091  1.00 73.37           C  
ATOM   3410  CG1 VAL A 268      42.884   7.949 -19.182  1.00 72.50           C  
ATOM   3411  CG2 VAL A 268      42.630   5.600 -18.392  1.00 72.36           C  
ATOM   3412  N   SER A 269      40.907   6.698 -15.582  1.00 69.05           N  
ATOM   3413  CA  SER A 269      40.137   5.941 -14.602  1.00 66.41           C  
ATOM   3414  C   SER A 269      39.338   4.833 -15.269  1.00 64.72           C  
ATOM   3415  O   SER A 269      38.832   4.982 -16.382  1.00 64.78           O  
ATOM   3416  CB  SER A 269      39.185   6.853 -13.827  1.00 66.18           C  
ATOM   3417  OG  SER A 269      39.693   7.129 -12.534  1.00 65.69           O  
ATOM   3418  N   MET A 270      39.233   3.714 -14.571  1.00 62.76           N  
ATOM   3419  CA  MET A 270      38.507   2.564 -15.071  1.00 60.60           C  
ATOM   3420  C   MET A 270      37.571   2.119 -13.958  1.00 60.28           C  
ATOM   3421  O   MET A 270      38.014   1.897 -12.827  1.00 61.57           O  
ATOM   3422  CB  MET A 270      39.505   1.462 -15.414  1.00 59.33           C  
ATOM   3423  CG  MET A 270      38.906   0.198 -15.965  1.00 60.18           C  
ATOM   3424  SD  MET A 270      40.179  -0.894 -16.642  1.00 62.12           S  
ATOM   3425  CE  MET A 270      41.168  -1.231 -15.169  1.00 59.12           C  
ATOM   3426  N   GLN A 271      36.278   2.025 -14.250  1.00 57.82           N  
ATOM   3427  CA  GLN A 271      35.348   1.578 -13.230  1.00 57.51           C  
ATOM   3428  C   GLN A 271      34.074   0.930 -13.747  1.00 56.79           C  
ATOM   3429  O   GLN A 271      33.604   1.227 -14.843  1.00 56.79           O  
ATOM   3430  CB  GLN A 271      35.012   2.717 -12.264  1.00 57.35           C  
ATOM   3431  CG  GLN A 271      34.577   4.011 -12.901  1.00 61.70           C  
ATOM   3432  CD  GLN A 271      34.329   5.107 -11.864  1.00 63.08           C  
ATOM   3433  OE1 GLN A 271      33.923   6.224 -12.194  1.00 63.77           O  
ATOM   3434  NE2 GLN A 271      34.576   4.785 -10.602  1.00 63.48           N  
ATOM   3435  N   LEU A 272      33.545   0.008 -12.947  1.00 54.80           N  
ATOM   3436  CA  LEU A 272      32.325  -0.706 -13.276  1.00 51.98           C  
ATOM   3437  C   LEU A 272      31.161   0.253 -13.169  1.00 50.72           C  
ATOM   3438  O   LEU A 272      31.116   1.072 -12.260  1.00 50.67           O  
ATOM   3439  CB  LEU A 272      32.130  -1.864 -12.302  1.00 52.13           C  
ATOM   3440  CG  LEU A 272      32.542  -3.277 -12.718  1.00 52.51           C  
ATOM   3441  CD1 LEU A 272      33.561  -3.240 -13.839  1.00 53.91           C  
ATOM   3442  CD2 LEU A 272      33.080  -4.013 -11.495  1.00 52.63           C  
ATOM   3443  N   ARG A 273      30.219   0.156 -14.098  1.00 50.43           N  
ATOM   3444  CA  ARG A 273      29.058   1.033 -14.081  1.00 50.86           C  
ATOM   3445  C   ARG A 273      27.744   0.284 -14.330  1.00 50.99           C  
ATOM   3446  O   ARG A 273      27.631  -0.508 -15.270  1.00 50.67           O  
ATOM   3447  CB  ARG A 273      29.243   2.145 -15.116  1.00 51.36           C  
ATOM   3448  CG  ARG A 273      28.133   3.175 -15.131  1.00 53.02           C  
ATOM   3449  CD  ARG A 273      28.577   4.441 -15.843  1.00 54.30           C  
ATOM   3450  NE  ARG A 273      27.503   5.425 -15.921  1.00 56.21           N  
ATOM   3451  CZ  ARG A 273      26.522   5.401 -16.823  1.00 58.25           C  
ATOM   3452  NH1 ARG A 273      25.584   6.345 -16.804  1.00 57.91           N  
ATOM   3453  NH2 ARG A 273      26.485   4.447 -17.753  1.00 57.94           N  
ATOM   3454  N   ARG A 274      26.760   0.525 -13.469  1.00 50.49           N  
ATOM   3455  CA  ARG A 274      25.457  -0.111 -13.603  1.00 50.06           C  
ATOM   3456  C   ARG A 274      24.555   0.908 -14.286  1.00 48.90           C  
ATOM   3457  O   ARG A 274      24.014   1.801 -13.640  1.00 49.98           O  
ATOM   3458  CB  ARG A 274      24.880  -0.466 -12.229  1.00 50.07           C  
ATOM   3459  CG  ARG A 274      23.605  -1.313 -12.298  1.00 51.22           C  
ATOM   3460  CD  ARG A 274      22.793  -1.249 -11.009  1.00 51.45           C  
ATOM   3461  NE  ARG A 274      23.576  -1.589  -9.820  1.00 52.49           N  
ATOM   3462  CZ  ARG A 274      23.952  -2.821  -9.493  1.00 52.39           C  
ATOM   3463  NH1 ARG A 274      24.663  -3.009  -8.394  1.00 50.59           N  
ATOM   3464  NH2 ARG A 274      23.611  -3.862 -10.256  1.00 52.62           N  
ATOM   3465  N   PRO A 275      24.381   0.786 -15.605  1.00 47.71           N  
ATOM   3466  CA  PRO A 275      23.547   1.700 -16.391  1.00 48.31           C  
ATOM   3467  C   PRO A 275      22.214   2.101 -15.765  1.00 48.40           C  
ATOM   3468  O   PRO A 275      21.962   3.273 -15.537  1.00 49.46           O  
ATOM   3469  CB  PRO A 275      23.368   0.947 -17.700  1.00 46.21           C  
ATOM   3470  CG  PRO A 275      24.689   0.279 -17.846  1.00 45.94           C  
ATOM   3471  CD  PRO A 275      24.927  -0.279 -16.460  1.00 46.76           C  
ATOM   3472  N   SER A 276      21.369   1.125 -15.475  1.00 49.17           N  
ATOM   3473  CA  SER A 276      20.059   1.399 -14.901  1.00 49.12           C  
ATOM   3474  C   SER A 276      19.990   2.491 -13.839  1.00 50.14           C  
ATOM   3475  O   SER A 276      19.014   3.232 -13.793  1.00 50.27           O  
ATOM   3476  CB  SER A 276      19.467   0.117 -14.325  1.00 46.63           C  
ATOM   3477  OG  SER A 276      20.295  -0.388 -13.300  1.00 48.53           O  
ATOM   3478  N   ASP A 277      21.001   2.610 -12.986  1.00 51.46           N  
ATOM   3479  CA  ASP A 277      20.927   3.627 -11.943  1.00 53.40           C  
ATOM   3480  C   ASP A 277      22.179   4.464 -11.706  1.00 54.37           C  
ATOM   3481  O   ASP A 277      22.280   5.164 -10.701  1.00 51.29           O  
ATOM   3482  CB  ASP A 277      20.472   2.979 -10.631  1.00 53.14           C  
ATOM   3483  CG  ASP A 277      21.503   2.032 -10.059  1.00 53.70           C  
ATOM   3484  OD1 ASP A 277      22.320   1.499 -10.839  1.00 55.96           O  
ATOM   3485  OD2 ASP A 277      21.486   1.811  -8.832  1.00 51.55           O  
ATOM   3486  N   ARG A 278      23.125   4.386 -12.635  1.00 58.41           N  
ATOM   3487  CA  ARG A 278      24.368   5.157 -12.571  1.00 62.92           C  
ATOM   3488  C   ARG A 278      25.370   4.754 -11.485  1.00 63.95           C  
ATOM   3489  O   ARG A 278      26.457   5.323 -11.416  1.00 64.76           O  
ATOM   3490  CB  ARG A 278      24.059   6.652 -12.397  1.00 66.56           C  
ATOM   3491  CG  ARG A 278      22.797   7.162 -13.095  1.00 70.80           C  
ATOM   3492  CD  ARG A 278      22.866   7.054 -14.605  1.00 73.57           C  
ATOM   3493  NE  ARG A 278      21.731   7.737 -15.223  1.00 76.86           N  
ATOM   3494  CZ  ARG A 278      21.473   7.742 -16.529  1.00 78.63           C  
ATOM   3495  NH1 ARG A 278      20.414   8.398 -16.994  1.00 78.56           N  
ATOM   3496  NH2 ARG A 278      22.267   7.084 -17.369  1.00 78.82           N  
ATOM   3497  N   GLU A 279      25.015   3.799 -10.632  1.00 65.30           N  
ATOM   3498  CA  GLU A 279      25.922   3.363  -9.569  1.00 66.15           C  
ATOM   3499  C   GLU A 279      27.337   3.151 -10.146  1.00 66.42           C  
ATOM   3500  O   GLU A 279      27.491   2.712 -11.292  1.00 67.63           O  
ATOM   3501  CB  GLU A 279      25.403   2.060  -8.946  1.00 67.44           C  
ATOM   3502  CG  GLU A 279      26.027   1.688  -7.593  1.00 69.16           C  
ATOM   3503  CD  GLU A 279      25.881   0.195  -7.249  1.00 70.31           C  
ATOM   3504  OE1 GLU A 279      24.892  -0.441  -7.693  1.00 68.61           O  
ATOM   3505  OE2 GLU A 279      26.757  -0.335  -6.523  1.00 69.98           O  
ATOM   3506  N   LEU A 280      28.364   3.478  -9.363  1.00 65.56           N  
ATOM   3507  CA  LEU A 280      29.752   3.318  -9.802  1.00 64.23           C  
ATOM   3508  C   LEU A 280      30.580   2.647  -8.719  1.00 64.27           C  
ATOM   3509  O   LEU A 280      30.197   2.634  -7.551  1.00 64.32           O  
ATOM   3510  CB  LEU A 280      30.381   4.675 -10.128  1.00 63.76           C  
ATOM   3511  CG  LEU A 280      29.780   5.542 -11.239  1.00 63.47           C  
ATOM   3512  CD1 LEU A 280      30.588   6.814 -11.364  1.00 61.41           C  
ATOM   3513  CD2 LEU A 280      29.782   4.786 -12.557  1.00 64.28           C  
ATOM   3514  N   SER A 281      31.720   2.094  -9.110  1.00 63.81           N  
ATOM   3515  CA  SER A 281      32.606   1.423  -8.168  1.00 64.82           C  
ATOM   3516  C   SER A 281      33.854   2.274  -7.978  1.00 65.97           C  
ATOM   3517  O   SER A 281      34.058   3.239  -8.704  1.00 65.90           O  
ATOM   3518  CB  SER A 281      33.022   0.060  -8.718  1.00 64.12           C  
ATOM   3519  OG  SER A 281      33.836   0.213  -9.875  1.00 61.27           O  
ATOM   3520  N   GLU A 282      34.688   1.921  -7.002  1.00 67.41           N  
ATOM   3521  CA  GLU A 282      35.927   2.658  -6.786  1.00 68.14           C  
ATOM   3522  C   GLU A 282      36.730   2.492  -8.068  1.00 67.75           C  
ATOM   3523  O   GLU A 282      36.714   1.432  -8.691  1.00 68.23           O  
ATOM   3524  CB  GLU A 282      36.715   2.083  -5.607  1.00 70.43           C  
ATOM   3525  CG  GLU A 282      36.002   2.186  -4.262  1.00 74.22           C  
ATOM   3526  CD  GLU A 282      35.748   3.619  -3.835  1.00 75.95           C  
ATOM   3527  OE1 GLU A 282      35.033   3.819  -2.830  1.00 77.85           O  
ATOM   3528  OE2 GLU A 282      36.267   4.544  -4.499  1.00 77.53           O  
ATOM   3529  N   PRO A 283      37.443   3.539  -8.484  1.00 67.41           N  
ATOM   3530  CA  PRO A 283      38.226   3.434  -9.716  1.00 67.02           C  
ATOM   3531  C   PRO A 283      39.516   2.620  -9.613  1.00 66.82           C  
ATOM   3532  O   PRO A 283      40.069   2.414  -8.533  1.00 66.59           O  
ATOM   3533  CB  PRO A 283      38.486   4.893 -10.067  1.00 66.51           C  
ATOM   3534  CG  PRO A 283      38.629   5.513  -8.713  1.00 66.35           C  
ATOM   3535  CD  PRO A 283      37.503   4.901  -7.927  1.00 65.62           C  
ATOM   3536  N   MET A 284      39.984   2.152 -10.759  1.00 66.70           N  
ATOM   3537  CA  MET A 284      41.216   1.385 -10.827  1.00 66.54           C  
ATOM   3538  C   MET A 284      42.068   2.098 -11.870  1.00 66.82           C  
ATOM   3539  O   MET A 284      41.612   2.358 -12.989  1.00 66.13           O  
ATOM   3540  CB  MET A 284      40.934  -0.052 -11.280  1.00 67.09           C  
ATOM   3541  CG  MET A 284      42.112  -1.001 -11.143  1.00 66.83           C  
ATOM   3542  SD  MET A 284      41.945  -2.172  -9.762  1.00 68.91           S  
ATOM   3543  CE  MET A 284      41.642  -1.042  -8.377  1.00 68.33           C  
ATOM   3544  N   GLU A 285      43.298   2.434 -11.498  1.00 67.16           N  
ATOM   3545  CA  GLU A 285      44.197   3.117 -12.412  1.00 66.39           C  
ATOM   3546  C   GLU A 285      44.383   2.305 -13.679  1.00 65.63           C  
ATOM   3547  O   GLU A 285      44.331   1.078 -13.668  1.00 65.60           O  
ATOM   3548  CB  GLU A 285      45.575   3.322 -11.778  1.00 67.99           C  
ATOM   3549  CG  GLU A 285      45.672   4.339 -10.657  1.00 70.96           C  
ATOM   3550  CD  GLU A 285      47.073   4.365 -10.040  1.00 73.57           C  
ATOM   3551  OE1 GLU A 285      47.342   3.589  -9.091  1.00 73.94           O  
ATOM   3552  OE2 GLU A 285      47.918   5.150 -10.522  1.00 74.69           O  
ATOM   3553  N   PHE A 286      44.600   3.018 -14.772  1.00 65.52           N  
ATOM   3554  CA  PHE A 286      44.865   2.427 -16.071  1.00 64.98           C  
ATOM   3555  C   PHE A 286      45.504   3.540 -16.882  1.00 66.92           C  
ATOM   3556  O   PHE A 286      45.024   4.676 -16.878  1.00 65.76           O  
ATOM   3557  CB  PHE A 286      43.592   1.947 -16.754  1.00 61.74           C  
ATOM   3558  CG  PHE A 286      43.830   1.375 -18.124  1.00 59.43           C  
ATOM   3559  CD1 PHE A 286      43.959   2.210 -19.230  1.00 58.78           C  
ATOM   3560  CD2 PHE A 286      43.954   0.001 -18.307  1.00 58.06           C  
ATOM   3561  CE1 PHE A 286      44.206   1.682 -20.497  1.00 56.89           C  
ATOM   3562  CE2 PHE A 286      44.200  -0.535 -19.565  1.00 55.70           C  
ATOM   3563  CZ  PHE A 286      44.326   0.307 -20.662  1.00 57.24           C  
ATOM   3564  N   GLN A 287      46.595   3.213 -17.564  1.00 69.04           N  
ATOM   3565  CA  GLN A 287      47.309   4.192 -18.357  1.00 70.84           C  
ATOM   3566  C   GLN A 287      47.419   3.751 -19.810  1.00 72.71           C  
ATOM   3567  O   GLN A 287      47.688   2.577 -20.092  1.00 73.19           O  
ATOM   3568  CB  GLN A 287      48.712   4.400 -17.776  1.00 71.61           C  
ATOM   3569  CG  GLN A 287      49.690   3.253 -18.052  1.00 72.89           C  
ATOM   3570  CD  GLN A 287      51.050   3.437 -17.373  1.00 74.89           C  
ATOM   3571  OE1 GLN A 287      52.001   2.709 -17.668  1.00 74.90           O  
ATOM   3572  NE2 GLN A 287      51.142   4.403 -16.453  1.00 75.35           N  
ATOM   3573  N   TYR A 288      47.192   4.689 -20.729  1.00 73.64           N  
ATOM   3574  CA  TYR A 288      47.313   4.397 -22.152  1.00 74.80           C  
ATOM   3575  C   TYR A 288      48.760   4.660 -22.554  1.00 77.34           C  
ATOM   3576  O   TYR A 288      49.455   5.452 -21.918  1.00 77.50           O  
ATOM   3577  CB  TYR A 288      46.394   5.288 -22.980  1.00 72.19           C  
ATOM   3578  CG  TYR A 288      44.947   4.873 -22.977  1.00 69.53           C  
ATOM   3579  CD1 TYR A 288      44.034   5.445 -22.088  1.00 69.21           C  
ATOM   3580  CD2 TYR A 288      44.481   3.917 -23.874  1.00 69.00           C  
ATOM   3581  CE1 TYR A 288      42.685   5.074 -22.094  1.00 68.02           C  
ATOM   3582  CE2 TYR A 288      43.136   3.537 -23.889  1.00 69.13           C  
ATOM   3583  CZ  TYR A 288      42.245   4.120 -22.998  1.00 67.89           C  
ATOM   3584  OH  TYR A 288      40.922   3.745 -23.020  1.00 67.73           O  
ATOM   3585  N   LEU A 289      49.209   4.005 -23.615  1.00 80.10           N  
ATOM   3586  CA  LEU A 289      50.578   4.171 -24.065  1.00 83.28           C  
ATOM   3587  C   LEU A 289      50.637   4.519 -25.544  1.00 86.34           C  
ATOM   3588  O   LEU A 289      49.689   4.267 -26.290  1.00 86.81           O  
ATOM   3589  CB  LEU A 289      51.357   2.883 -23.809  1.00 83.41           C  
ATOM   3590  CG  LEU A 289      51.207   2.288 -22.407  1.00 83.33           C  
ATOM   3591  CD1 LEU A 289      51.965   0.975 -22.332  1.00 82.42           C  
ATOM   3592  CD2 LEU A 289      51.720   3.271 -21.366  1.00 82.89           C  
ATOM   3593  N   PRO A 290      51.761   5.105 -25.988  1.00 88.88           N  
ATOM   3594  CA  PRO A 290      51.965   5.497 -27.384  1.00 90.72           C  
ATOM   3595  C   PRO A 290      51.581   4.404 -28.374  1.00 92.54           C  
ATOM   3596  O   PRO A 290      51.597   3.220 -28.043  1.00 92.60           O  
ATOM   3597  CB  PRO A 290      53.450   5.823 -27.425  1.00 90.52           C  
ATOM   3598  CG  PRO A 290      53.668   6.437 -26.084  1.00 90.03           C  
ATOM   3599  CD  PRO A 290      52.930   5.481 -25.171  1.00 89.62           C  
ATOM   3600  N   ASP A 291      51.240   4.824 -29.589  1.00 95.21           N  
ATOM   3601  CA  ASP A 291      50.833   3.924 -30.669  1.00 97.23           C  
ATOM   3602  C   ASP A 291      51.596   2.596 -30.652  1.00 97.71           C  
ATOM   3603  O   ASP A 291      52.763   2.586 -30.194  1.00 97.38           O  
ATOM   3604  CB  ASP A 291      51.050   4.623 -32.018  1.00 98.62           C  
ATOM   3605  CG  ASP A 291      50.379   3.900 -33.173  1.00100.51           C  
ATOM   3606  OD1 ASP A 291      50.626   2.685 -33.348  1.00101.80           O  
ATOM   3607  OD2 ASP A 291      49.608   4.554 -33.912  1.00101.02           O  
ATOM   3608  N   ALA A1008      34.909 -16.237 -27.675  1.00 79.12           N  
ATOM   3609  CA  ALA A1008      33.716 -15.793 -26.892  1.00 79.01           C  
ATOM   3610  C   ALA A1008      32.541 -15.523 -27.826  1.00 79.38           C  
ATOM   3611  O   ALA A1008      32.334 -14.386 -28.263  1.00 79.77           O  
ATOM   3612  CB  ALA A1008      34.055 -14.537 -26.110  1.00 79.06           C  
ATOM   3613  N   ALA A1009      31.763 -16.565 -28.111  1.00 79.24           N  
ATOM   3614  CA  ALA A1009      30.622 -16.455 -29.025  1.00 78.35           C  
ATOM   3615  C   ALA A1009      29.336 -15.877 -28.429  1.00 76.76           C  
ATOM   3616  O   ALA A1009      28.717 -16.496 -27.561  1.00 76.44           O  
ATOM   3617  CB  ALA A1009      30.330 -17.826 -29.640  1.00 78.98           C  
ATOM   3618  N   PRO A1010      28.916 -14.682 -28.901  1.00 75.43           N  
ATOM   3619  CA  PRO A1010      27.697 -14.000 -28.436  1.00 72.94           C  
ATOM   3620  C   PRO A1010      26.465 -14.895 -28.524  1.00 70.36           C  
ATOM   3621  O   PRO A1010      26.422 -15.846 -29.309  1.00 70.45           O  
ATOM   3622  CB  PRO A1010      27.599 -12.795 -29.368  1.00 73.12           C  
ATOM   3623  CG  PRO A1010      29.042 -12.446 -29.591  1.00 74.61           C  
ATOM   3624  CD  PRO A1010      29.670 -13.816 -29.832  1.00 75.38           C  
ATOM   3625  N   ARG A1011      25.464 -14.590 -27.712  1.00 67.67           N  
ATOM   3626  CA  ARG A1011      24.243 -15.381 -27.701  1.00 65.67           C  
ATOM   3627  C   ARG A1011      23.317 -15.012 -28.853  1.00 63.01           C  
ATOM   3628  O   ARG A1011      23.028 -13.835 -29.099  1.00 62.54           O  
ATOM   3629  CB  ARG A1011      23.515 -15.199 -26.371  1.00 67.53           C  
ATOM   3630  CG  ARG A1011      22.191 -15.937 -26.275  1.00 68.66           C  
ATOM   3631  CD  ARG A1011      22.373 -17.431 -26.434  1.00 69.65           C  
ATOM   3632  NE  ARG A1011      21.399 -18.176 -25.634  1.00 71.92           N  
ATOM   3633  CZ  ARG A1011      20.087 -18.182 -25.847  1.00 72.25           C  
ATOM   3634  NH1 ARG A1011      19.289 -18.892 -25.059  1.00 71.97           N  
ATOM   3635  NH2 ARG A1011      19.572 -17.490 -26.853  1.00 74.56           N  
ATOM   3636  N   VAL A1012      22.850 -16.031 -29.560  1.00 59.27           N  
ATOM   3637  CA  VAL A1012      21.960 -15.815 -30.695  1.00 54.32           C  
ATOM   3638  C   VAL A1012      20.493 -15.726 -30.252  1.00 50.93           C  
ATOM   3639  O   VAL A1012      19.853 -16.764 -30.047  1.00 52.89           O  
ATOM   3640  CB  VAL A1012      22.112 -16.975 -31.781  1.00 50.79           C  
ATOM   3641  CG1 VAL A1012      23.475 -16.926 -32.428  1.00 46.09           C  
ATOM   3642  CG2 VAL A1012      21.919 -18.327 -31.146  1.00 47.83           C  
ATOM   3643  N   LEU A1013      19.956 -14.522 -30.059  1.00 44.96           N  
ATOM   3644  CA  LEU A1013      18.538 -14.458 -29.698  1.00 42.97           C  
ATOM   3645  C   LEU A1013      17.753 -14.451 -31.008  1.00 41.78           C  
ATOM   3646  O   LEU A1013      18.085 -13.717 -31.943  1.00 41.50           O  
ATOM   3647  CB  LEU A1013      18.211 -13.246 -28.827  1.00 42.68           C  
ATOM   3648  CG  LEU A1013      18.453 -13.429 -27.314  1.00 42.14           C  
ATOM   3649  CD1 LEU A1013      17.337 -12.731 -26.544  1.00 41.26           C  
ATOM   3650  CD2 LEU A1013      18.476 -14.901 -26.929  1.00 37.56           C  
ATOM   3651  N   PHE A1014      16.660 -15.198 -31.067  1.00 39.71           N  
ATOM   3652  CA  PHE A1014      16.002 -15.328 -32.352  1.00 38.78           C  
ATOM   3653  C   PHE A1014      15.503 -14.081 -33.054  1.00 37.44           C  
ATOM   3654  O   PHE A1014      15.726 -13.941 -34.249  1.00 38.45           O  
ATOM   3655  CB  PHE A1014      14.832 -16.306 -32.257  1.00 36.21           C  
ATOM   3656  CG  PHE A1014      14.212 -16.612 -33.588  1.00 34.51           C  
ATOM   3657  CD1 PHE A1014      14.789 -17.562 -34.434  1.00 33.06           C  
ATOM   3658  CD2 PHE A1014      13.096 -15.896 -34.031  1.00 32.58           C  
ATOM   3659  CE1 PHE A1014      14.263 -17.794 -35.704  1.00 33.14           C  
ATOM   3660  CE2 PHE A1014      12.562 -16.113 -35.294  1.00 32.20           C  
ATOM   3661  CZ  PHE A1014      13.147 -17.066 -36.137  1.00 33.53           C  
ATOM   3662  N   GLY A1015      14.869 -13.160 -32.353  1.00 36.70           N  
ATOM   3663  CA  GLY A1015      14.391 -11.996 -33.065  1.00 36.69           C  
ATOM   3664  C   GLY A1015      15.509 -11.111 -33.588  1.00 36.88           C  
ATOM   3665  O   GLY A1015      15.500 -10.692 -34.753  1.00 35.44           O  
ATOM   3666  N   GLU A1016      16.510 -10.872 -32.753  1.00 37.02           N  
ATOM   3667  CA  GLU A1016      17.604 -10.021 -33.166  1.00 38.43           C  
ATOM   3668  C   GLU A1016      18.343 -10.726 -34.296  1.00 38.01           C  
ATOM   3669  O   GLU A1016      18.775 -10.099 -35.265  1.00 36.90           O  
ATOM   3670  CB  GLU A1016      18.542  -9.773 -31.992  1.00 42.40           C  
ATOM   3671  CG  GLU A1016      19.368  -8.496 -32.089  1.00 49.29           C  
ATOM   3672  CD  GLU A1016      20.591  -8.521 -31.166  1.00 53.84           C  
ATOM   3673  OE1 GLU A1016      20.429  -8.753 -29.942  1.00 58.12           O  
ATOM   3674  OE2 GLU A1016      21.717  -8.309 -31.667  1.00 56.01           O  
ATOM   3675  N   TRP A1017      18.465 -12.043 -34.174  1.00 36.21           N  
ATOM   3676  CA  TRP A1017      19.155 -12.822 -35.182  1.00 33.99           C  
ATOM   3677  C   TRP A1017      18.414 -12.771 -36.494  1.00 34.49           C  
ATOM   3678  O   TRP A1017      19.015 -12.570 -37.546  1.00 36.63           O  
ATOM   3679  CB  TRP A1017      19.261 -14.277 -34.732  1.00 32.97           C  
ATOM   3680  CG  TRP A1017      19.880 -15.202 -35.735  1.00 29.94           C  
ATOM   3681  CD1 TRP A1017      21.209 -15.436 -35.934  1.00 28.15           C  
ATOM   3682  CD2 TRP A1017      19.185 -16.032 -36.662  1.00 29.45           C  
ATOM   3683  NE1 TRP A1017      21.384 -16.368 -36.925  1.00 26.86           N  
ATOM   3684  CE2 TRP A1017      20.153 -16.750 -37.388  1.00 30.56           C  
ATOM   3685  CE3 TRP A1017      17.831 -16.244 -36.947  1.00 29.42           C  
ATOM   3686  CZ2 TRP A1017      19.807 -17.666 -38.381  1.00 31.41           C  
ATOM   3687  CZ3 TRP A1017      17.489 -17.153 -37.927  1.00 28.70           C  
ATOM   3688  CH2 TRP A1017      18.470 -17.853 -38.632  1.00 30.76           C  
ATOM   3689  N   LEU A1018      17.098 -12.902 -36.442  1.00 34.87           N  
ATOM   3690  CA  LEU A1018      16.344 -12.893 -37.676  1.00 35.77           C  
ATOM   3691  C   LEU A1018      16.454 -11.557 -38.399  1.00 36.94           C  
ATOM   3692  O   LEU A1018      16.639 -11.530 -39.611  1.00 37.47           O  
ATOM   3693  CB  LEU A1018      14.880 -13.191 -37.413  1.00 34.76           C  
ATOM   3694  CG  LEU A1018      14.183 -13.980 -38.523  1.00 36.61           C  
ATOM   3695  CD1 LEU A1018      12.688 -13.769 -38.417  1.00 35.38           C  
ATOM   3696  CD2 LEU A1018      14.662 -13.538 -39.877  1.00 36.89           C  
ATOM   3697  N   LEU A1019      16.383 -10.452 -37.661  1.00 36.95           N  
ATOM   3698  CA  LEU A1019      16.451  -9.140 -38.297  1.00 36.60           C  
ATOM   3699  C   LEU A1019      17.794  -8.964 -38.986  1.00 36.97           C  
ATOM   3700  O   LEU A1019      17.875  -8.416 -40.093  1.00 35.60           O  
ATOM   3701  CB  LEU A1019      16.259  -8.030 -37.272  1.00 34.88           C  
ATOM   3702  CG  LEU A1019      14.930  -7.994 -36.516  1.00 35.04           C  
ATOM   3703  CD1 LEU A1019      14.935  -6.800 -35.581  1.00 34.30           C  
ATOM   3704  CD2 LEU A1019      13.766  -7.902 -37.476  1.00 33.72           C  
ATOM   3705  N   GLY A1020      18.842  -9.451 -38.336  1.00 37.10           N  
ATOM   3706  CA  GLY A1020      20.162  -9.338 -38.911  1.00 37.46           C  
ATOM   3707  C   GLY A1020      20.269 -10.132 -40.197  1.00 39.67           C  
ATOM   3708  O   GLY A1020      20.845  -9.648 -41.182  1.00 40.48           O  
ATOM   3709  N   GLU A1021      19.706 -11.341 -40.212  1.00 38.59           N  
ATOM   3710  CA  GLU A1021      19.791 -12.171 -41.402  1.00 37.27           C  
ATOM   3711  C   GLU A1021      19.005 -11.618 -42.575  1.00 37.59           C  
ATOM   3712  O   GLU A1021      19.455 -11.714 -43.707  1.00 37.87           O  
ATOM   3713  CB  GLU A1021      19.353 -13.603 -41.104  1.00 37.35           C  
ATOM   3714  CG  GLU A1021      20.244 -14.333 -40.126  1.00 36.23           C  
ATOM   3715  CD  GLU A1021      21.716 -14.095 -40.381  1.00 36.56           C  
ATOM   3716  OE1 GLU A1021      22.303 -14.717 -41.303  1.00 35.12           O  
ATOM   3717  OE2 GLU A1021      22.286 -13.266 -39.642  1.00 37.67           O  
ATOM   3718  N   ILE A1022      17.835 -11.047 -42.311  1.00 38.11           N  
ATOM   3719  CA  ILE A1022      17.019 -10.464 -43.373  1.00 39.45           C  
ATOM   3720  C   ILE A1022      17.770  -9.281 -43.962  1.00 40.96           C  
ATOM   3721  O   ILE A1022      17.767  -9.060 -45.166  1.00 43.88           O  
ATOM   3722  CB  ILE A1022      15.671  -9.942 -42.849  1.00 39.78           C  
ATOM   3723  CG1 ILE A1022      14.923 -11.064 -42.109  1.00 39.01           C  
ATOM   3724  CG2 ILE A1022      14.846  -9.408 -44.017  1.00 38.51           C  
ATOM   3725  CD1 ILE A1022      13.682 -10.617 -41.358  1.00 38.24           C  
ATOM   3726  N   SER A1023      18.405  -8.506 -43.098  1.00 42.76           N  
ATOM   3727  CA  SER A1023      19.178  -7.347 -43.528  1.00 41.89           C  
ATOM   3728  C   SER A1023      20.426  -7.735 -44.321  1.00 40.44           C  
ATOM   3729  O   SER A1023      20.836  -7.028 -45.239  1.00 40.85           O  
ATOM   3730  CB  SER A1023      19.540  -6.490 -42.313  1.00 42.16           C  
ATOM   3731  OG  SER A1023      18.363  -5.890 -41.785  1.00 45.17           O  
ATOM   3732  N   SER A1024      21.050  -8.842 -43.945  1.00 38.82           N  
ATOM   3733  CA  SER A1024      22.253  -9.304 -44.633  1.00 38.33           C  
ATOM   3734  C   SER A1024      22.109  -9.399 -46.146  1.00 36.25           C  
ATOM   3735  O   SER A1024      23.063  -9.179 -46.868  1.00 37.19           O  
ATOM   3736  CB  SER A1024      22.676 -10.682 -44.113  1.00 38.82           C  
ATOM   3737  OG  SER A1024      21.723 -11.670 -44.485  1.00 39.66           O  
ATOM   3738  N   GLY A1025      20.933  -9.746 -46.635  1.00 33.59           N  
ATOM   3739  CA  GLY A1025      20.802  -9.863 -48.068  1.00 36.01           C  
ATOM   3740  C   GLY A1025      21.441 -11.141 -48.590  1.00 38.68           C  
ATOM   3741  O   GLY A1025      21.598 -11.324 -49.802  1.00 38.28           O  
ATOM   3742  N   CYS A1026      21.788 -12.043 -47.672  1.00 39.59           N  
ATOM   3743  CA  CYS A1026      22.400 -13.315 -48.036  1.00 38.39           C  
ATOM   3744  C   CYS A1026      21.445 -14.503 -48.194  1.00 38.83           C  
ATOM   3745  O   CYS A1026      21.895 -15.612 -48.470  1.00 40.32           O  
ATOM   3746  CB  CYS A1026      23.474 -13.679 -47.025  1.00 36.74           C  
ATOM   3747  SG  CYS A1026      24.836 -12.508 -46.980  1.00 40.35           S  
ATOM   3748  N   TYR A1027      20.144 -14.296 -48.022  1.00 37.11           N  
ATOM   3749  CA  TYR A1027      19.203 -15.407 -48.171  1.00 37.36           C  
ATOM   3750  C   TYR A1027      18.177 -15.088 -49.251  1.00 39.28           C  
ATOM   3751  O   TYR A1027      17.137 -14.479 -48.990  1.00 39.36           O  
ATOM   3752  CB  TYR A1027      18.494 -15.702 -46.845  1.00 33.17           C  
ATOM   3753  CG  TYR A1027      19.456 -16.030 -45.745  1.00 30.14           C  
ATOM   3754  CD1 TYR A1027      20.245 -15.039 -45.187  1.00 27.94           C  
ATOM   3755  CD2 TYR A1027      19.615 -17.344 -45.288  1.00 30.23           C  
ATOM   3756  CE1 TYR A1027      21.163 -15.321 -44.217  1.00 26.94           C  
ATOM   3757  CE2 TYR A1027      20.544 -17.642 -44.307  1.00 27.16           C  
ATOM   3758  CZ  TYR A1027      21.317 -16.616 -43.776  1.00 28.29           C  
ATOM   3759  OH  TYR A1027      22.264 -16.855 -42.803  1.00 30.15           O  
ATOM   3760  N   GLU A1028      18.473 -15.501 -50.472  1.00 40.61           N  
ATOM   3761  CA  GLU A1028      17.582 -15.213 -51.566  1.00 42.54           C  
ATOM   3762  C   GLU A1028      16.162 -15.527 -51.133  1.00 40.33           C  
ATOM   3763  O   GLU A1028      15.877 -16.632 -50.686  1.00 41.58           O  
ATOM   3764  CB  GLU A1028      18.014 -16.009 -52.799  1.00 47.02           C  
ATOM   3765  CG  GLU A1028      19.551 -15.848 -53.129  1.00 55.90           C  
ATOM   3766  CD  GLU A1028      20.085 -14.373 -53.181  1.00 58.63           C  
ATOM   3767  OE1 GLU A1028      19.573 -13.549 -53.984  1.00 62.11           O  
ATOM   3768  OE2 GLU A1028      21.034 -14.044 -52.425  1.00 56.19           O  
ATOM   3769  N   GLY A1029      15.292 -14.521 -51.223  1.00 38.00           N  
ATOM   3770  CA  GLY A1029      13.902 -14.672 -50.831  1.00 37.04           C  
ATOM   3771  C   GLY A1029      13.589 -14.040 -49.482  1.00 38.20           C  
ATOM   3772  O   GLY A1029      12.454 -13.661 -49.218  1.00 37.95           O  
ATOM   3773  N   LEU A1030      14.609 -13.919 -48.636  1.00 38.10           N  
ATOM   3774  CA  LEU A1030      14.482 -13.366 -47.292  1.00 38.07           C  
ATOM   3775  C   LEU A1030      14.851 -11.898 -47.392  1.00 39.37           C  
ATOM   3776  O   LEU A1030      16.018 -11.532 -47.264  1.00 39.09           O  
ATOM   3777  CB  LEU A1030      15.453 -14.101 -46.349  1.00 36.88           C  
ATOM   3778  CG  LEU A1030      15.143 -14.385 -44.867  1.00 36.05           C  
ATOM   3779  CD1 LEU A1030      16.274 -13.844 -44.011  1.00 34.54           C  
ATOM   3780  CD2 LEU A1030      13.793 -13.811 -44.452  1.00 33.78           C  
ATOM   3781  N   GLN A1031      13.847 -11.056 -47.605  1.00 41.49           N  
ATOM   3782  CA  GLN A1031      14.082  -9.625 -47.780  1.00 42.74           C  
ATOM   3783  C   GLN A1031      12.987  -8.720 -47.197  1.00 42.37           C  
ATOM   3784  O   GLN A1031      11.841  -9.145 -47.011  1.00 41.78           O  
ATOM   3785  CB  GLN A1031      14.215  -9.355 -49.272  1.00 44.27           C  
ATOM   3786  CG  GLN A1031      13.037  -9.948 -50.044  1.00 50.54           C  
ATOM   3787  CD  GLN A1031      13.174  -9.826 -51.544  1.00 52.88           C  
ATOM   3788  OE1 GLN A1031      14.157 -10.292 -52.130  1.00 52.31           O  
ATOM   3789  NE2 GLN A1031      12.178  -9.201 -52.181  1.00 53.18           N  
ATOM   3790  N   TRP A1032      13.361  -7.470 -46.920  1.00 42.74           N  
ATOM   3791  CA  TRP A1032      12.443  -6.458 -46.388  1.00 43.15           C  
ATOM   3792  C   TRP A1032      11.507  -5.970 -47.504  1.00 46.06           C  
ATOM   3793  O   TRP A1032      11.924  -5.840 -48.650  1.00 46.17           O  
ATOM   3794  CB  TRP A1032      13.224  -5.252 -45.866  1.00 39.21           C  
ATOM   3795  CG  TRP A1032      14.055  -5.485 -44.643  1.00 34.39           C  
ATOM   3796  CD1 TRP A1032      15.423  -5.502 -44.562  1.00 33.61           C  
ATOM   3797  CD2 TRP A1032      13.572  -5.687 -43.316  1.00 31.27           C  
ATOM   3798  NE1 TRP A1032      15.818  -5.700 -43.260  1.00 33.02           N  
ATOM   3799  CE2 TRP A1032      14.698  -5.817 -42.475  1.00 32.42           C  
ATOM   3800  CE3 TRP A1032      12.294  -5.767 -42.751  1.00 30.37           C  
ATOM   3801  CZ2 TRP A1032      14.579  -6.024 -41.096  1.00 31.99           C  
ATOM   3802  CZ3 TRP A1032      12.178  -5.971 -41.383  1.00 29.70           C  
ATOM   3803  CH2 TRP A1032      13.311  -6.096 -40.572  1.00 28.32           C  
ATOM   3804  N   LEU A1033      10.252  -5.679 -47.171  1.00 49.18           N  
ATOM   3805  CA  LEU A1033       9.304  -5.214 -48.180  1.00 51.19           C  
ATOM   3806  C   LEU A1033       8.996  -3.703 -48.092  1.00 54.44           C  
ATOM   3807  O   LEU A1033       7.986  -3.233 -48.618  1.00 55.42           O  
ATOM   3808  CB  LEU A1033       8.010  -6.033 -48.082  1.00 49.07           C  
ATOM   3809  CG  LEU A1033       8.164  -7.553 -48.252  1.00 47.89           C  
ATOM   3810  CD1 LEU A1033       6.884  -8.257 -47.902  1.00 44.87           C  
ATOM   3811  CD2 LEU A1033       8.559  -7.879 -49.673  1.00 47.12           C  
ATOM   3812  N   ASP A1034       9.867  -2.943 -47.434  1.00 56.40           N  
ATOM   3813  CA  ASP A1034       9.671  -1.502 -47.311  1.00 58.59           C  
ATOM   3814  C   ASP A1034      10.908  -0.781 -46.766  1.00 60.18           C  
ATOM   3815  O   ASP A1034      11.860  -1.419 -46.303  1.00 60.86           O  
ATOM   3816  CB  ASP A1034       8.446  -1.191 -46.439  1.00 58.58           C  
ATOM   3817  CG  ASP A1034       8.581  -1.705 -45.029  1.00 60.67           C  
ATOM   3818  OD1 ASP A1034       7.868  -1.199 -44.136  1.00 61.18           O  
ATOM   3819  OD2 ASP A1034       9.393  -2.624 -44.805  1.00 64.36           O  
ATOM   3820  N   GLU A1035      10.893   0.550 -46.829  1.00 60.71           N  
ATOM   3821  CA  GLU A1035      12.024   1.357 -46.372  1.00 60.61           C  
ATOM   3822  C   GLU A1035      12.107   1.467 -44.845  1.00 61.06           C  
ATOM   3823  O   GLU A1035      13.190   1.680 -44.279  1.00 61.27           O  
ATOM   3824  CB  GLU A1035      11.958   2.748 -47.008  1.00 59.55           C  
ATOM   3825  N   ALA A1036      10.972   1.322 -44.172  1.00 59.69           N  
ATOM   3826  CA  ALA A1036      10.971   1.399 -42.718  1.00 60.08           C  
ATOM   3827  C   ALA A1036      11.554   0.110 -42.115  1.00 60.38           C  
ATOM   3828  O   ALA A1036      12.119   0.118 -41.007  1.00 59.37           O  
ATOM   3829  CB  ALA A1036       9.556   1.617 -42.214  1.00 59.34           C  
ATOM   3830  N   ARG A1037      11.432  -0.985 -42.869  1.00 58.83           N  
ATOM   3831  CA  ARG A1037      11.896  -2.291 -42.430  1.00 56.49           C  
ATOM   3832  C   ARG A1037      11.008  -2.703 -41.276  1.00 55.40           C  
ATOM   3833  O   ARG A1037      11.454  -2.832 -40.141  1.00 56.03           O  
ATOM   3834  CB  ARG A1037      13.373  -2.240 -42.006  1.00 56.07           C  
ATOM   3835  CG  ARG A1037      14.325  -2.537 -43.162  1.00 57.22           C  
ATOM   3836  CD  ARG A1037      15.557  -1.665 -43.170  1.00 59.17           C  
ATOM   3837  NE  ARG A1037      16.769  -2.345 -42.716  1.00 60.88           N  
ATOM   3838  CZ  ARG A1037      17.827  -2.587 -43.490  1.00 62.14           C  
ATOM   3839  NH1 ARG A1037      17.823  -2.217 -44.766  1.00 62.04           N  
ATOM   3840  NH2 ARG A1037      18.911  -3.162 -42.980  1.00 62.50           N  
ATOM   3841  N   THR A1038       9.734  -2.892 -41.581  1.00 54.14           N  
ATOM   3842  CA  THR A1038       8.764  -3.289 -40.579  1.00 55.16           C  
ATOM   3843  C   THR A1038       8.023  -4.521 -41.077  1.00 56.33           C  
ATOM   3844  O   THR A1038       7.289  -5.170 -40.323  1.00 57.31           O  
ATOM   3845  CB  THR A1038       7.756  -2.159 -40.318  1.00 55.88           C  
ATOM   3846  OG1 THR A1038       6.938  -1.965 -41.481  1.00 55.99           O  
ATOM   3847  CG2 THR A1038       8.495  -0.860 -40.000  1.00 54.78           C  
ATOM   3848  N   CYS A1039       8.220  -4.828 -42.359  1.00 56.11           N  
ATOM   3849  CA  CYS A1039       7.603  -5.985 -43.004  1.00 56.82           C  
ATOM   3850  C   CYS A1039       8.671  -6.784 -43.738  1.00 54.81           C  
ATOM   3851  O   CYS A1039       9.656  -6.222 -44.217  1.00 56.69           O  
ATOM   3852  CB  CYS A1039       6.546  -5.541 -44.019  1.00 60.45           C  
ATOM   3853  SG  CYS A1039       4.982  -4.958 -43.326  1.00 70.63           S  
ATOM   3854  N   PHE A1040       8.480  -8.092 -43.837  1.00 50.62           N  
ATOM   3855  CA  PHE A1040       9.447  -8.922 -44.533  1.00 46.81           C  
ATOM   3856  C   PHE A1040       8.859 -10.251 -44.998  1.00 45.58           C  
ATOM   3857  O   PHE A1040       7.825 -10.723 -44.495  1.00 45.01           O  
ATOM   3858  CB  PHE A1040      10.679  -9.154 -43.649  1.00 45.39           C  
ATOM   3859  CG  PHE A1040      10.409  -9.971 -42.425  1.00 44.67           C  
ATOM   3860  CD1 PHE A1040      10.427 -11.362 -42.480  1.00 43.77           C  
ATOM   3861  CD2 PHE A1040      10.128  -9.355 -41.212  1.00 44.19           C  
ATOM   3862  CE1 PHE A1040      10.165 -12.130 -41.337  1.00 43.15           C  
ATOM   3863  CE2 PHE A1040       9.864 -10.115 -40.061  1.00 43.17           C  
ATOM   3864  CZ  PHE A1040       9.882 -11.504 -40.125  1.00 42.54           C  
ATOM   3865  N   ARG A1041       9.512 -10.845 -45.989  1.00 42.87           N  
ATOM   3866  CA  ARG A1041       9.055 -12.118 -46.511  1.00 40.03           C  
ATOM   3867  C   ARG A1041      10.038 -13.221 -46.175  1.00 37.54           C  
ATOM   3868  O   ARG A1041      11.254 -13.009 -46.131  1.00 35.76           O  
ATOM   3869  CB  ARG A1041       8.882 -12.036 -48.028  1.00 42.20           C  
ATOM   3870  CG  ARG A1041      10.078 -11.470 -48.737  1.00 43.82           C  
ATOM   3871  CD  ARG A1041       9.899 -11.523 -50.235  1.00 44.25           C  
ATOM   3872  NE  ARG A1041      10.230 -12.830 -50.791  1.00 43.33           N  
ATOM   3873  CZ  ARG A1041       9.371 -13.609 -51.430  1.00 41.55           C  
ATOM   3874  NH1 ARG A1041       9.764 -14.778 -51.908  1.00 40.67           N  
ATOM   3875  NH2 ARG A1041       8.118 -13.221 -51.576  1.00 42.63           N  
ATOM   3876  N   VAL A1042       9.502 -14.400 -45.907  1.00 34.53           N  
ATOM   3877  CA  VAL A1042      10.348 -15.540 -45.614  1.00 31.86           C  
ATOM   3878  C   VAL A1042       9.984 -16.616 -46.606  1.00 32.00           C  
ATOM   3879  O   VAL A1042       8.817 -16.963 -46.748  1.00 32.87           O  
ATOM   3880  CB  VAL A1042      10.095 -16.124 -44.214  1.00 30.09           C  
ATOM   3881  CG1 VAL A1042      11.044 -17.290 -43.968  1.00 25.57           C  
ATOM   3882  CG2 VAL A1042      10.242 -15.056 -43.168  1.00 25.33           C  
ATOM   3883  N   PRO A1043      10.967 -17.135 -47.338  1.00 32.16           N  
ATOM   3884  CA  PRO A1043      10.679 -18.196 -48.308  1.00 30.96           C  
ATOM   3885  C   PRO A1043      10.053 -19.375 -47.576  1.00 32.24           C  
ATOM   3886  O   PRO A1043      10.551 -19.795 -46.537  1.00 34.58           O  
ATOM   3887  CB  PRO A1043      12.057 -18.529 -48.875  1.00 33.01           C  
ATOM   3888  CG  PRO A1043      13.043 -17.928 -47.890  1.00 33.83           C  
ATOM   3889  CD  PRO A1043      12.360 -16.677 -47.443  1.00 32.54           C  
ATOM   3890  N   TRP A1044       8.977 -19.923 -48.114  1.00 33.07           N  
ATOM   3891  CA  TRP A1044       8.298 -21.024 -47.446  1.00 35.84           C  
ATOM   3892  C   TRP A1044       7.791 -22.149 -48.359  1.00 37.30           C  
ATOM   3893  O   TRP A1044       6.621 -22.538 -48.266  1.00 38.35           O  
ATOM   3894  CB  TRP A1044       7.123 -20.447 -46.659  1.00 35.98           C  
ATOM   3895  CG  TRP A1044       6.805 -21.154 -45.394  1.00 37.78           C  
ATOM   3896  CD1 TRP A1044       6.015 -22.248 -45.236  1.00 37.37           C  
ATOM   3897  CD2 TRP A1044       7.253 -20.786 -44.088  1.00 40.05           C  
ATOM   3898  NE1 TRP A1044       5.931 -22.585 -43.905  1.00 39.57           N  
ATOM   3899  CE2 TRP A1044       6.685 -21.703 -43.178  1.00 40.08           C  
ATOM   3900  CE3 TRP A1044       8.082 -19.765 -43.598  1.00 40.19           C  
ATOM   3901  CZ2 TRP A1044       6.916 -21.632 -41.803  1.00 40.78           C  
ATOM   3902  CZ3 TRP A1044       8.311 -19.691 -42.229  1.00 42.44           C  
ATOM   3903  CH2 TRP A1044       7.727 -20.623 -41.346  1.00 41.66           C  
ATOM   3904  N   LYS A1045       8.648 -22.686 -49.225  1.00 37.79           N  
ATOM   3905  CA  LYS A1045       8.201 -23.756 -50.115  1.00 38.24           C  
ATOM   3906  C   LYS A1045       7.943 -25.038 -49.349  1.00 37.29           C  
ATOM   3907  O   LYS A1045       8.713 -25.383 -48.459  1.00 37.01           O  
ATOM   3908  CB  LYS A1045       9.238 -24.042 -51.195  1.00 41.39           C  
ATOM   3909  CG  LYS A1045       8.743 -25.069 -52.228  1.00 44.07           C  
ATOM   3910  CD  LYS A1045       9.836 -25.534 -53.164  1.00 43.62           C  
ATOM   3911  CE  LYS A1045      10.385 -24.407 -53.997  1.00 43.03           C  
ATOM   3912  NZ  LYS A1045      11.518 -24.909 -54.805  1.00 45.99           N  
ATOM   3913  N   HIS A1046       6.864 -25.742 -49.691  1.00 37.80           N  
ATOM   3914  CA  HIS A1046       6.525 -27.007 -49.022  1.00 39.81           C  
ATOM   3915  C   HIS A1046       7.722 -27.927 -49.219  1.00 41.24           C  
ATOM   3916  O   HIS A1046       8.219 -28.053 -50.335  1.00 42.74           O  
ATOM   3917  CB  HIS A1046       5.278 -27.631 -49.657  1.00 40.38           C  
ATOM   3918  CG  HIS A1046       4.677 -28.742 -48.854  1.00 39.53           C  
ATOM   3919  ND1 HIS A1046       5.311 -29.949 -48.656  1.00 40.98           N  
ATOM   3920  CD2 HIS A1046       3.511 -28.814 -48.170  1.00 38.48           C  
ATOM   3921  CE1 HIS A1046       4.563 -30.714 -47.879  1.00 40.39           C  
ATOM   3922  NE2 HIS A1046       3.465 -30.049 -47.571  1.00 38.05           N  
ATOM   3923  N   PHE A1047       8.188 -28.575 -48.158  1.00 41.52           N  
ATOM   3924  CA  PHE A1047       9.367 -29.423 -48.291  1.00 43.65           C  
ATOM   3925  C   PHE A1047       9.175 -30.809 -48.912  1.00 44.36           C  
ATOM   3926  O   PHE A1047      10.136 -31.553 -49.107  1.00 42.91           O  
ATOM   3927  CB  PHE A1047      10.091 -29.516 -46.940  1.00 43.85           C  
ATOM   3928  CG  PHE A1047      10.858 -28.263 -46.579  1.00 44.06           C  
ATOM   3929  CD1 PHE A1047      11.735 -28.251 -45.497  1.00 43.86           C  
ATOM   3930  CD2 PHE A1047      10.734 -27.105 -47.346  1.00 42.88           C  
ATOM   3931  CE1 PHE A1047      12.476 -27.112 -45.192  1.00 40.93           C  
ATOM   3932  CE2 PHE A1047      11.470 -25.969 -47.045  1.00 41.38           C  
ATOM   3933  CZ  PHE A1047      12.344 -25.973 -45.966  1.00 40.94           C  
ATOM   3934  N   ALA A1048       7.938 -31.146 -49.250  1.00 45.50           N  
ATOM   3935  CA  ALA A1048       7.679 -32.420 -49.890  1.00 46.31           C  
ATOM   3936  C   ALA A1048       8.007 -32.302 -51.386  1.00 48.16           C  
ATOM   3937  O   ALA A1048       8.096 -33.305 -52.092  1.00 50.13           O  
ATOM   3938  CB  ALA A1048       6.224 -32.816 -49.699  1.00 44.48           C  
ATOM   3939  N   ARG A1049       8.192 -31.078 -51.870  1.00 48.98           N  
ATOM   3940  CA  ARG A1049       8.500 -30.867 -53.278  1.00 50.81           C  
ATOM   3941  C   ARG A1049       9.856 -31.414 -53.677  1.00 51.74           C  
ATOM   3942  O   ARG A1049      10.856 -31.116 -53.050  1.00 53.22           O  
ATOM   3943  CB  ARG A1049       8.392 -29.380 -53.628  1.00 51.24           C  
ATOM   3944  CG  ARG A1049       6.928 -28.939 -53.764  1.00 55.15           C  
ATOM   3945  CD  ARG A1049       6.777 -27.564 -54.366  1.00 56.83           C  
ATOM   3946  NE  ARG A1049       7.716 -27.383 -55.464  1.00 58.30           N  
ATOM   3947  CZ  ARG A1049       7.788 -26.293 -56.214  1.00 56.95           C  
ATOM   3948  NH1 ARG A1049       8.690 -26.225 -57.181  1.00 55.61           N  
ATOM   3949  NH2 ARG A1049       6.952 -25.284 -56.003  1.00 56.82           N  
ATOM   3950  N   LYS A1050       9.882 -32.212 -54.737  1.00 53.31           N  
ATOM   3951  CA  LYS A1050      11.117 -32.823 -55.197  1.00 54.96           C  
ATOM   3952  C   LYS A1050      12.165 -31.934 -55.852  1.00 55.24           C  
ATOM   3953  O   LYS A1050      13.256 -32.407 -56.159  1.00 56.39           O  
ATOM   3954  CB  LYS A1050      10.809 -34.005 -56.124  1.00 56.90           C  
ATOM   3955  CG  LYS A1050      10.390 -35.254 -55.370  1.00 58.65           C  
ATOM   3956  CD  LYS A1050      10.481 -36.495 -56.233  1.00 61.40           C  
ATOM   3957  CE  LYS A1050      10.185 -37.746 -55.409  1.00 62.98           C  
ATOM   3958  NZ  LYS A1050      10.247 -38.994 -56.229  1.00 64.73           N  
ATOM   3959  N   ASP A1051      11.860 -30.664 -56.078  1.00 55.50           N  
ATOM   3960  CA  ASP A1051      12.846 -29.765 -56.681  1.00 56.19           C  
ATOM   3961  C   ASP A1051      13.451 -28.889 -55.591  1.00 55.79           C  
ATOM   3962  O   ASP A1051      14.296 -28.035 -55.860  1.00 56.03           O  
ATOM   3963  CB  ASP A1051      12.185 -28.870 -57.716  1.00 58.22           C  
ATOM   3964  CG  ASP A1051      11.004 -28.140 -57.153  1.00 62.82           C  
ATOM   3965  OD1 ASP A1051       9.935 -28.771 -57.001  1.00 66.67           O  
ATOM   3966  OD2 ASP A1051      11.146 -26.946 -56.836  1.00 65.74           O  
ATOM   3967  N   LEU A1052      12.992 -29.105 -54.361  1.00 54.56           N  
ATOM   3968  CA  LEU A1052      13.449 -28.358 -53.199  1.00 52.71           C  
ATOM   3969  C   LEU A1052      14.965 -28.203 -53.188  1.00 52.08           C  
ATOM   3970  O   LEU A1052      15.697 -29.180 -53.036  1.00 51.88           O  
ATOM   3971  CB  LEU A1052      12.990 -29.063 -51.923  1.00 52.10           C  
ATOM   3972  CG  LEU A1052      13.468 -28.460 -50.603  1.00 52.49           C  
ATOM   3973  CD1 LEU A1052      12.998 -27.012 -50.505  1.00 53.30           C  
ATOM   3974  CD2 LEU A1052      12.946 -29.282 -49.442  1.00 52.08           C  
ATOM   3975  N   SER A1053      15.424 -26.963 -53.330  1.00 51.12           N  
ATOM   3976  CA  SER A1053      16.850 -26.659 -53.358  1.00 50.80           C  
ATOM   3977  C   SER A1053      17.426 -26.188 -52.029  1.00 51.71           C  
ATOM   3978  O   SER A1053      16.707 -25.990 -51.048  1.00 51.12           O  
ATOM   3979  CB  SER A1053      17.124 -25.587 -54.405  1.00 50.55           C  
ATOM   3980  OG  SER A1053      16.381 -24.410 -54.133  1.00 48.52           O  
ATOM   3981  N   GLU A1054      18.740 -25.990 -52.021  1.00 52.60           N  
ATOM   3982  CA  GLU A1054      19.431 -25.534 -50.828  1.00 53.76           C  
ATOM   3983  C   GLU A1054      18.901 -24.157 -50.460  1.00 52.43           C  
ATOM   3984  O   GLU A1054      18.467 -23.937 -49.334  1.00 52.44           O  
ATOM   3985  CB  GLU A1054      20.951 -25.485 -51.066  1.00 55.79           C  
ATOM   3986  CG  GLU A1054      21.497 -24.170 -51.616  1.00 62.20           C  
ATOM   3987  CD  GLU A1054      21.723 -23.113 -50.527  1.00 66.73           C  
ATOM   3988  OE1 GLU A1054      22.256 -22.017 -50.843  1.00 67.89           O  
ATOM   3989  OE2 GLU A1054      21.372 -23.381 -49.352  1.00 68.91           O  
ATOM   3990  N   ALA A1055      18.921 -23.240 -51.421  1.00 51.44           N  
ATOM   3991  CA  ALA A1055      18.446 -21.883 -51.196  1.00 50.27           C  
ATOM   3992  C   ALA A1055      17.024 -21.855 -50.616  1.00 49.65           C  
ATOM   3993  O   ALA A1055      16.678 -20.969 -49.827  1.00 48.15           O  
ATOM   3994  CB  ALA A1055      18.492 -21.112 -52.495  1.00 49.46           C  
ATOM   3995  N   ASP A1056      16.205 -22.826 -51.004  1.00 47.85           N  
ATOM   3996  CA  ASP A1056      14.836 -22.888 -50.521  1.00 46.73           C  
ATOM   3997  C   ASP A1056      14.762 -23.091 -49.018  1.00 44.66           C  
ATOM   3998  O   ASP A1056      13.805 -22.667 -48.369  1.00 44.66           O  
ATOM   3999  CB  ASP A1056      14.069 -24.015 -51.225  1.00 48.58           C  
ATOM   4000  CG  ASP A1056      13.677 -23.653 -52.650  1.00 51.23           C  
ATOM   4001  OD1 ASP A1056      13.046 -22.592 -52.835  1.00 51.81           O  
ATOM   4002  OD2 ASP A1056      13.992 -24.423 -53.585  1.00 52.00           O  
ATOM   4003  N   ALA A1057      15.780 -23.720 -48.457  1.00 41.21           N  
ATOM   4004  CA  ALA A1057      15.774 -23.996 -47.035  1.00 39.27           C  
ATOM   4005  C   ALA A1057      16.951 -23.382 -46.282  1.00 37.52           C  
ATOM   4006  O   ALA A1057      17.231 -23.775 -45.147  1.00 37.42           O  
ATOM   4007  CB  ALA A1057      15.767 -25.501 -46.840  1.00 39.43           C  
ATOM   4008  N   ARG A1058      17.586 -22.378 -46.880  1.00 35.46           N  
ATOM   4009  CA  ARG A1058      18.796 -21.785 -46.321  1.00 33.70           C  
ATOM   4010  C   ARG A1058      18.659 -21.102 -44.959  1.00 33.90           C  
ATOM   4011  O   ARG A1058      19.464 -21.375 -44.058  1.00 31.51           O  
ATOM   4012  CB  ARG A1058      19.393 -20.848 -47.390  1.00 33.01           C  
ATOM   4013  CG  ARG A1058      20.538 -19.946 -46.977  1.00 38.35           C  
ATOM   4014  CD  ARG A1058      21.811 -20.068 -47.862  1.00 42.39           C  
ATOM   4015  NE  ARG A1058      21.618 -20.156 -49.323  1.00 46.64           N  
ATOM   4016  CZ  ARG A1058      21.087 -19.211 -50.102  1.00 47.80           C  
ATOM   4017  NH1 ARG A1058      20.671 -18.067 -49.583  1.00 51.71           N  
ATOM   4018  NH2 ARG A1058      20.977 -19.407 -51.409  1.00 45.48           N  
ATOM   4019  N   ILE A1059      17.617 -20.294 -44.769  1.00 32.76           N  
ATOM   4020  CA  ILE A1059      17.427 -19.614 -43.489  1.00 30.42           C  
ATOM   4021  C   ILE A1059      17.076 -20.611 -42.379  1.00 30.40           C  
ATOM   4022  O   ILE A1059      17.519 -20.444 -41.242  1.00 28.92           O  
ATOM   4023  CB  ILE A1059      16.326 -18.495 -43.567  1.00 29.00           C  
ATOM   4024  CG1 ILE A1059      16.515 -17.485 -42.437  1.00 25.61           C  
ATOM   4025  CG2 ILE A1059      14.940 -19.096 -43.374  1.00 30.08           C  
ATOM   4026  CD1 ILE A1059      17.892 -16.862 -42.367  1.00 24.74           C  
ATOM   4027  N   PHE A1060      16.276 -21.634 -42.704  1.00 31.50           N  
ATOM   4028  CA  PHE A1060      15.888 -22.660 -41.717  1.00 32.42           C  
ATOM   4029  C   PHE A1060      17.116 -23.430 -41.254  1.00 31.77           C  
ATOM   4030  O   PHE A1060      17.245 -23.755 -40.081  1.00 33.28           O  
ATOM   4031  CB  PHE A1060      14.874 -23.649 -42.307  1.00 34.21           C  
ATOM   4032  CG  PHE A1060      13.721 -22.984 -42.992  1.00 37.79           C  
ATOM   4033  CD1 PHE A1060      13.640 -22.964 -44.380  1.00 38.34           C  
ATOM   4034  CD2 PHE A1060      12.762 -22.299 -42.255  1.00 37.15           C  
ATOM   4035  CE1 PHE A1060      12.623 -22.265 -45.024  1.00 37.63           C  
ATOM   4036  CE2 PHE A1060      11.748 -21.603 -42.883  1.00 36.86           C  
ATOM   4037  CZ  PHE A1060      11.677 -21.583 -44.277  1.00 37.84           C  
ATOM   4038  N   LYS A1061      17.996 -23.752 -42.192  1.00 31.14           N  
ATOM   4039  CA  LYS A1061      19.235 -24.439 -41.876  1.00 32.16           C  
ATOM   4040  C   LYS A1061      20.192 -23.523 -41.091  1.00 31.96           C  
ATOM   4041  O   LYS A1061      20.934 -23.976 -40.214  1.00 30.83           O  
ATOM   4042  CB  LYS A1061      19.912 -24.936 -43.149  1.00 33.95           C  
ATOM   4043  CG  LYS A1061      21.189 -25.693 -42.872  1.00 34.56           C  
ATOM   4044  CD  LYS A1061      21.882 -26.099 -44.148  1.00 36.09           C  
ATOM   4045  CE  LYS A1061      23.261 -26.682 -43.853  1.00 38.28           C  
ATOM   4046  NZ  LYS A1061      23.973 -27.076 -45.089  1.00 39.29           N  
ATOM   4047  N   ALA A1062      20.182 -22.233 -41.419  1.00 31.23           N  
ATOM   4048  CA  ALA A1062      21.064 -21.279 -40.743  1.00 30.30           C  
ATOM   4049  C   ALA A1062      20.735 -21.239 -39.267  1.00 29.97           C  
ATOM   4050  O   ALA A1062      21.637 -21.107 -38.431  1.00 28.90           O  
ATOM   4051  CB  ALA A1062      20.908 -19.892 -41.335  1.00 27.84           C  
ATOM   4052  N   TRP A1063      19.447 -21.329 -38.945  1.00 29.42           N  
ATOM   4053  CA  TRP A1063      19.046 -21.337 -37.546  1.00 30.56           C  
ATOM   4054  C   TRP A1063      19.499 -22.611 -36.864  1.00 30.60           C  
ATOM   4055  O   TRP A1063      19.883 -22.590 -35.696  1.00 30.06           O  
ATOM   4056  CB  TRP A1063      17.542 -21.233 -37.364  1.00 29.70           C  
ATOM   4057  CG  TRP A1063      17.176 -21.204 -35.909  1.00 31.08           C  
ATOM   4058  CD1 TRP A1063      16.344 -22.057 -35.259  1.00 33.23           C  
ATOM   4059  CD2 TRP A1063      17.576 -20.225 -34.942  1.00 32.43           C  
ATOM   4060  NE1 TRP A1063      16.185 -21.673 -33.949  1.00 32.94           N  
ATOM   4061  CE2 TRP A1063      16.928 -20.548 -33.728  1.00 32.16           C  
ATOM   4062  CE3 TRP A1063      18.412 -19.101 -34.984  1.00 32.29           C  
ATOM   4063  CZ2 TRP A1063      17.086 -19.792 -32.571  1.00 31.26           C  
ATOM   4064  CZ3 TRP A1063      18.568 -18.347 -33.829  1.00 33.15           C  
ATOM   4065  CH2 TRP A1063      17.906 -18.696 -32.639  1.00 31.63           C  
ATOM   4066  N   ALA A1064      19.441 -23.727 -37.579  1.00 28.52           N  
ATOM   4067  CA  ALA A1064      19.846 -24.952 -36.949  1.00 29.22           C  
ATOM   4068  C   ALA A1064      21.336 -24.877 -36.637  1.00 31.16           C  
ATOM   4069  O   ALA A1064      21.756 -25.176 -35.519  1.00 31.93           O  
ATOM   4070  CB  ALA A1064      19.554 -26.114 -37.857  1.00 27.49           C  
ATOM   4071  N   VAL A1065      22.121 -24.395 -37.594  1.00 29.79           N  
ATOM   4072  CA  VAL A1065      23.557 -24.317 -37.401  1.00 30.02           C  
ATOM   4073  C   VAL A1065      23.982 -23.331 -36.317  1.00 32.10           C  
ATOM   4074  O   VAL A1065      24.895 -23.613 -35.553  1.00 33.82           O  
ATOM   4075  CB  VAL A1065      24.287 -23.968 -38.733  1.00 29.35           C  
ATOM   4076  CG1 VAL A1065      25.770 -23.694 -38.470  1.00 23.19           C  
ATOM   4077  CG2 VAL A1065      24.131 -25.132 -39.728  1.00 26.11           C  
ATOM   4078  N   ALA A1066      23.328 -22.182 -36.243  1.00 32.47           N  
ATOM   4079  CA  ALA A1066      23.676 -21.190 -35.235  1.00 32.62           C  
ATOM   4080  C   ALA A1066      23.432 -21.743 -33.823  1.00 34.30           C  
ATOM   4081  O   ALA A1066      24.132 -21.398 -32.874  1.00 35.04           O  
ATOM   4082  CB  ALA A1066      22.877 -19.925 -35.452  1.00 29.69           C  
ATOM   4083  N   ARG A1067      22.402 -22.560 -33.676  1.00 34.77           N  
ATOM   4084  CA  ARG A1067      22.079 -23.128 -32.378  1.00 36.19           C  
ATOM   4085  C   ARG A1067      22.793 -24.448 -32.126  1.00 36.27           C  
ATOM   4086  O   ARG A1067      22.473 -25.165 -31.184  1.00 36.20           O  
ATOM   4087  CB  ARG A1067      20.572 -23.302 -32.273  1.00 35.81           C  
ATOM   4088  CG  ARG A1067      19.860 -22.000 -32.582  1.00 39.18           C  
ATOM   4089  CD  ARG A1067      20.011 -21.032 -31.445  1.00 40.67           C  
ATOM   4090  NE  ARG A1067      19.423 -21.635 -30.259  1.00 46.11           N  
ATOM   4091  CZ  ARG A1067      19.227 -21.018 -29.103  1.00 48.09           C  
ATOM   4092  NH1 ARG A1067      19.577 -19.743 -28.957  1.00 49.43           N  
ATOM   4093  NH2 ARG A1067      18.678 -21.693 -28.094  1.00 48.26           N  
ATOM   4094  N   GLY A1068      23.768 -24.756 -32.972  1.00 35.59           N  
ATOM   4095  CA  GLY A1068      24.530 -25.977 -32.817  1.00 35.16           C  
ATOM   4096  C   GLY A1068      23.837 -27.314 -32.994  1.00 36.12           C  
ATOM   4097  O   GLY A1068      24.289 -28.296 -32.430  1.00 36.49           O  
ATOM   4098  N   ARG A1069      22.753 -27.378 -33.759  1.00 39.01           N  
ATOM   4099  CA  ARG A1069      22.067 -28.656 -33.975  1.00 39.95           C  
ATOM   4100  C   ARG A1069      22.428 -29.220 -35.338  1.00 42.17           C  
ATOM   4101  O   ARG A1069      21.787 -30.146 -35.824  1.00 41.67           O  
ATOM   4102  CB  ARG A1069      20.551 -28.505 -33.893  1.00 36.62           C  
ATOM   4103  CG  ARG A1069      20.065 -27.904 -32.623  1.00 34.92           C  
ATOM   4104  CD  ARG A1069      18.555 -27.940 -32.558  1.00 37.41           C  
ATOM   4105  NE  ARG A1069      18.041 -26.710 -31.969  1.00 41.17           N  
ATOM   4106  CZ  ARG A1069      17.587 -25.679 -32.676  1.00 44.66           C  
ATOM   4107  NH1 ARG A1069      17.560 -25.713 -34.008  1.00 47.08           N  
ATOM   4108  NH2 ARG A1069      17.183 -24.593 -32.052  1.00 45.13           N  
ATOM   4109  N   TRP A1070      23.447 -28.642 -35.962  1.00 46.22           N  
ATOM   4110  CA  TRP A1070      23.908 -29.110 -37.257  1.00 49.98           C  
ATOM   4111  C   TRP A1070      25.284 -28.570 -37.580  1.00 53.16           C  
ATOM   4112  O   TRP A1070      25.503 -27.365 -37.600  1.00 53.19           O  
ATOM   4113  CB  TRP A1070      22.946 -28.710 -38.354  1.00 50.12           C  
ATOM   4114  CG  TRP A1070      23.296 -29.359 -39.641  1.00 50.74           C  
ATOM   4115  CD1 TRP A1070      24.017 -28.824 -40.665  1.00 51.25           C  
ATOM   4116  CD2 TRP A1070      22.934 -30.677 -40.050  1.00 51.11           C  
ATOM   4117  NE1 TRP A1070      24.122 -29.726 -41.695  1.00 51.22           N  
ATOM   4118  CE2 TRP A1070      23.466 -30.874 -41.343  1.00 51.03           C  
ATOM   4119  CE3 TRP A1070      22.212 -31.715 -39.449  1.00 50.76           C  
ATOM   4120  CZ2 TRP A1070      23.295 -32.062 -42.048  1.00 50.26           C  
ATOM   4121  CZ3 TRP A1070      22.043 -32.894 -40.147  1.00 50.53           C  
ATOM   4122  CH2 TRP A1070      22.583 -33.058 -41.436  1.00 50.77           C  
ATOM   4123  N   PRO A1071      26.238 -29.469 -37.835  1.00 57.36           N  
ATOM   4124  CA  PRO A1071      27.605 -29.063 -38.155  1.00 61.04           C  
ATOM   4125  C   PRO A1071      27.691 -28.118 -39.355  1.00 66.23           C  
ATOM   4126  O   PRO A1071      27.054 -28.360 -40.385  1.00 66.46           O  
ATOM   4127  CB  PRO A1071      28.304 -30.398 -38.400  1.00 59.87           C  
ATOM   4128  CG  PRO A1071      27.186 -31.305 -38.840  1.00 58.00           C  
ATOM   4129  CD  PRO A1071      26.092 -30.933 -37.901  1.00 57.15           C  
ATOM   4130  N   PRO A1072      28.479 -27.022 -39.231  1.00 70.93           N  
ATOM   4131  CA  PRO A1072      28.665 -26.021 -40.297  1.00 73.92           C  
ATOM   4132  C   PRO A1072      29.379 -26.546 -41.545  1.00 77.25           C  
ATOM   4133  O   PRO A1072      29.320 -27.739 -41.851  1.00 77.65           O  
ATOM   4134  CB  PRO A1072      29.447 -24.906 -39.597  1.00 72.59           C  
ATOM   4135  CG  PRO A1072      30.221 -25.637 -38.557  1.00 71.76           C  
ATOM   4136  CD  PRO A1072      29.202 -26.613 -38.012  1.00 71.20           C  
ATOM   4137  N   SER A1073      30.054 -25.654 -42.262  1.00 80.97           N  
ATOM   4138  CA  SER A1073      30.750 -26.048 -43.482  1.00 85.24           C  
ATOM   4139  C   SER A1073      32.271 -26.128 -43.348  1.00 88.17           C  
ATOM   4140  O   SER A1073      32.835 -25.784 -42.307  1.00 88.37           O  
ATOM   4141  CB  SER A1073      30.387 -25.089 -44.621  1.00 85.46           C  
ATOM   4142  OG  SER A1073      29.001 -25.133 -44.912  1.00 85.24           O  
ATOM   4143  N   SER A1074      32.908 -26.586 -44.427  1.00 91.75           N  
ATOM   4144  CA  SER A1074      34.363 -26.752 -44.541  1.00 95.01           C  
ATOM   4145  C   SER A1074      35.233 -26.013 -43.515  1.00 96.34           C  
ATOM   4146  O   SER A1074      35.375 -26.465 -42.374  1.00 96.87           O  
ATOM   4147  CB  SER A1074      34.814 -26.357 -45.956  1.00 95.96           C  
ATOM   4148  OG  SER A1074      34.193 -27.167 -46.944  1.00 97.09           O  
ATOM   4149  N   ARG A1075      35.823 -24.894 -43.940  1.00 97.29           N  
ATOM   4150  CA  ARG A1075      36.691 -24.070 -43.093  1.00 98.87           C  
ATOM   4151  C   ARG A1075      38.056 -24.728 -42.875  1.00 99.52           C  
ATOM   4152  O   ARG A1075      39.093 -24.213 -43.309  1.00 99.58           O  
ATOM   4153  CB  ARG A1075      36.022 -23.805 -41.736  1.00 99.71           C  
ATOM   4154  CG  ARG A1075      36.676 -22.706 -40.900  1.00100.47           C  
ATOM   4155  CD  ARG A1075      35.796 -22.336 -39.706  1.00100.73           C  
ATOM   4156  NE  ARG A1075      34.375 -22.428 -40.050  1.00102.13           N  
ATOM   4157  CZ  ARG A1075      33.385 -21.838 -39.382  1.00102.21           C  
ATOM   4158  NH1 ARG A1075      33.643 -21.090 -38.316  1.00102.72           N  
ATOM   4159  NH2 ARG A1075      32.130 -22.005 -39.780  1.00101.20           N  
ATOM   4160  N   PRO A1079      31.630 -36.657 -44.728  1.00112.53           N  
ATOM   4161  CA  PRO A1079      31.324 -35.545 -43.819  1.00112.68           C  
ATOM   4162  C   PRO A1079      31.334 -34.179 -44.518  1.00112.53           C  
ATOM   4163  O   PRO A1079      32.340 -33.786 -45.114  1.00112.61           O  
ATOM   4164  CB  PRO A1079      32.412 -35.666 -42.754  1.00112.63           C  
ATOM   4165  CG  PRO A1079      33.576 -36.204 -43.537  1.00112.51           C  
ATOM   4166  CD  PRO A1079      32.925 -37.272 -44.388  1.00112.35           C  
ATOM   4167  N   PRO A1080      30.212 -33.434 -44.446  1.00112.12           N  
ATOM   4168  CA  PRO A1080      28.962 -33.789 -43.762  1.00111.10           C  
ATOM   4169  C   PRO A1080      28.143 -34.857 -44.488  1.00109.99           C  
ATOM   4170  O   PRO A1080      28.437 -35.214 -45.631  1.00109.77           O  
ATOM   4171  CB  PRO A1080      28.228 -32.456 -43.693  1.00111.11           C  
ATOM   4172  CG  PRO A1080      28.616 -31.821 -44.989  1.00111.23           C  
ATOM   4173  CD  PRO A1080      30.109 -32.086 -45.038  1.00111.75           C  
ATOM   4174  N   PRO A1081      27.106 -35.386 -43.821  1.00109.13           N  
ATOM   4175  CA  PRO A1081      26.235 -36.418 -44.397  1.00108.32           C  
ATOM   4176  C   PRO A1081      25.061 -35.821 -45.177  1.00106.90           C  
ATOM   4177  O   PRO A1081      24.401 -34.897 -44.704  1.00107.18           O  
ATOM   4178  CB  PRO A1081      25.772 -37.186 -43.167  1.00109.05           C  
ATOM   4179  CG  PRO A1081      25.601 -36.080 -42.162  1.00109.18           C  
ATOM   4180  CD  PRO A1081      26.840 -35.219 -42.379  1.00108.71           C  
ATOM   4181  N   GLU A1082      24.796 -36.350 -46.367  1.00105.03           N  
ATOM   4182  CA  GLU A1082      23.692 -35.847 -47.179  1.00102.78           C  
ATOM   4183  C   GLU A1082      22.326 -36.159 -46.558  1.00100.95           C  
ATOM   4184  O   GLU A1082      21.285 -35.907 -47.169  1.00101.24           O  
ATOM   4185  CB  GLU A1082      23.770 -36.416 -48.600  1.00103.43           C  
ATOM   4186  CG  GLU A1082      22.696 -35.884 -49.551  1.00104.43           C  
ATOM   4187  CD  GLU A1082      22.539 -34.367 -49.486  1.00104.97           C  
ATOM   4188  OE1 GLU A1082      22.112 -33.852 -48.430  1.00104.42           O  
ATOM   4189  OE2 GLU A1082      22.842 -33.687 -50.492  1.00105.52           O  
ATOM   4190  N   ALA A1083      22.330 -36.710 -45.344  1.00 98.34           N  
ATOM   4191  CA  ALA A1083      21.088 -37.021 -44.638  1.00 94.82           C  
ATOM   4192  C   ALA A1083      20.569 -35.669 -44.160  1.00 92.60           C  
ATOM   4193  O   ALA A1083      19.874 -35.555 -43.147  1.00 91.84           O  
ATOM   4194  CB  ALA A1083      21.371 -37.929 -43.454  1.00 94.59           C  
ATOM   4195  N   GLU A1084      20.938 -34.648 -44.926  1.00 89.31           N  
ATOM   4196  CA  GLU A1084      20.587 -33.269 -44.659  1.00 85.36           C  
ATOM   4197  C   GLU A1084      19.147 -32.940 -45.030  1.00 84.11           C  
ATOM   4198  O   GLU A1084      18.587 -31.968 -44.527  1.00 83.99           O  
ATOM   4199  CB  GLU A1084      21.525 -32.357 -45.438  1.00 83.13           C  
ATOM   4200  CG  GLU A1084      21.558 -30.951 -44.922  1.00 81.94           C  
ATOM   4201  CD  GLU A1084      22.219 -29.999 -45.882  1.00 80.77           C  
ATOM   4202  OE1 GLU A1084      21.564 -29.612 -46.870  1.00 80.30           O  
ATOM   4203  OE2 GLU A1084      23.392 -29.644 -45.652  1.00 80.34           O  
ATOM   4204  N   THR A1085      18.546 -33.739 -45.910  1.00 82.16           N  
ATOM   4205  CA  THR A1085      17.170 -33.482 -46.333  1.00 79.67           C  
ATOM   4206  C   THR A1085      16.150 -34.150 -45.416  1.00 76.89           C  
ATOM   4207  O   THR A1085      14.948 -33.905 -45.524  1.00 77.76           O  
ATOM   4208  CB  THR A1085      16.931 -33.915 -47.816  1.00 80.45           C  
ATOM   4209  OG1 THR A1085      17.810 -33.176 -48.680  1.00 80.86           O  
ATOM   4210  CG2 THR A1085      15.496 -33.622 -48.241  1.00 80.70           C  
ATOM   4211  N   ALA A1086      16.622 -34.991 -44.506  1.00 73.02           N  
ATOM   4212  CA  ALA A1086      15.709 -35.629 -43.574  1.00 70.51           C  
ATOM   4213  C   ALA A1086      15.413 -34.581 -42.494  1.00 69.18           C  
ATOM   4214  O   ALA A1086      14.287 -34.465 -41.985  1.00 69.79           O  
ATOM   4215  CB  ALA A1086      16.365 -36.841 -42.966  1.00 70.24           C  
ATOM   4216  N   GLU A1087      16.461 -33.817 -42.195  1.00 64.89           N  
ATOM   4217  CA  GLU A1087      16.519 -32.730 -41.217  1.00 60.83           C  
ATOM   4218  C   GLU A1087      15.682 -31.478 -41.483  1.00 56.65           C  
ATOM   4219  O   GLU A1087      15.263 -30.793 -40.556  1.00 55.92           O  
ATOM   4220  CB  GLU A1087      17.975 -32.317 -41.010  1.00 63.38           C  
ATOM   4221  CG  GLU A1087      18.877 -33.470 -40.625  1.00 67.31           C  
ATOM   4222  CD  GLU A1087      18.569 -34.027 -39.243  1.00 70.29           C  
ATOM   4223  OE1 GLU A1087      18.871 -35.224 -39.010  1.00 72.11           O  
ATOM   4224  OE2 GLU A1087      18.039 -33.271 -38.392  1.00 70.13           O  
ATOM   4225  N   ARG A1088      15.475 -31.167 -42.754  1.00 52.42           N  
ATOM   4226  CA  ARG A1088      14.785 -29.954 -43.157  1.00 49.22           C  
ATOM   4227  C   ARG A1088      13.369 -29.730 -42.639  1.00 46.08           C  
ATOM   4228  O   ARG A1088      13.019 -28.597 -42.319  1.00 44.31           O  
ATOM   4229  CB  ARG A1088      14.772 -29.890 -44.680  1.00 51.39           C  
ATOM   4230  CG  ARG A1088      16.154 -29.917 -45.273  1.00 56.28           C  
ATOM   4231  CD  ARG A1088      16.142 -29.737 -46.782  1.00 62.73           C  
ATOM   4232  NE  ARG A1088      17.461 -29.321 -47.269  1.00 67.49           N  
ATOM   4233  CZ  ARG A1088      17.781 -29.163 -48.551  1.00 68.13           C  
ATOM   4234  NH1 ARG A1088      16.878 -29.387 -49.498  1.00 67.71           N  
ATOM   4235  NH2 ARG A1088      19.006 -28.768 -48.881  1.00 68.39           N  
ATOM   4236  N   ALA A1089      12.543 -30.762 -42.526  1.00 42.20           N  
ATOM   4237  CA  ALA A1089      11.208 -30.498 -42.011  1.00 38.33           C  
ATOM   4238  C   ALA A1089      11.355 -29.975 -40.579  1.00 37.63           C  
ATOM   4239  O   ALA A1089      10.694 -29.013 -40.188  1.00 38.72           O  
ATOM   4240  CB  ALA A1089      10.380 -31.749 -42.024  1.00 35.32           C  
ATOM   4241  N   GLY A1090      12.247 -30.586 -39.807  1.00 35.29           N  
ATOM   4242  CA  GLY A1090      12.444 -30.138 -38.443  1.00 33.70           C  
ATOM   4243  C   GLY A1090      13.022 -28.729 -38.401  1.00 33.91           C  
ATOM   4244  O   GLY A1090      12.657 -27.890 -37.555  1.00 33.70           O  
ATOM   4245  N   TRP A1091      13.920 -28.444 -39.328  1.00 30.74           N  
ATOM   4246  CA  TRP A1091      14.493 -27.131 -39.348  1.00 30.58           C  
ATOM   4247  C   TRP A1091      13.394 -26.121 -39.586  1.00 31.68           C  
ATOM   4248  O   TRP A1091      13.408 -25.036 -39.001  1.00 32.20           O  
ATOM   4249  CB  TRP A1091      15.497 -27.002 -40.464  1.00 31.25           C  
ATOM   4250  CG  TRP A1091      16.701 -27.817 -40.276  1.00 31.37           C  
ATOM   4251  CD1 TRP A1091      17.129 -28.394 -39.129  1.00 28.19           C  
ATOM   4252  CD2 TRP A1091      17.669 -28.129 -41.279  1.00 31.46           C  
ATOM   4253  NE1 TRP A1091      18.312 -29.058 -39.347  1.00 30.72           N  
ATOM   4254  CE2 TRP A1091      18.667 -28.911 -40.662  1.00 30.36           C  
ATOM   4255  CE3 TRP A1091      17.791 -27.817 -42.637  1.00 29.07           C  
ATOM   4256  CZ2 TRP A1091      19.776 -29.392 -41.356  1.00 30.77           C  
ATOM   4257  CZ3 TRP A1091      18.894 -28.288 -43.326  1.00 32.00           C  
ATOM   4258  CH2 TRP A1091      19.875 -29.069 -42.684  1.00 31.76           C  
ATOM   4259  N   LYS A1092      12.441 -26.455 -40.449  1.00 30.30           N  
ATOM   4260  CA  LYS A1092      11.390 -25.502 -40.690  1.00 30.23           C  
ATOM   4261  C   LYS A1092      10.511 -25.323 -39.460  1.00 31.25           C  
ATOM   4262  O   LYS A1092      10.206 -24.189 -39.067  1.00 29.93           O  
ATOM   4263  CB  LYS A1092      10.519 -25.918 -41.880  1.00 29.89           C  
ATOM   4264  CG  LYS A1092       9.386 -24.935 -42.137  1.00 29.67           C  
ATOM   4265  CD  LYS A1092       8.424 -25.392 -43.195  1.00 31.84           C  
ATOM   4266  CE  LYS A1092       8.939 -25.166 -44.596  1.00 35.23           C  
ATOM   4267  NZ  LYS A1092       7.846 -25.381 -45.594  1.00 34.67           N  
ATOM   4268  N   THR A1093      10.144 -26.420 -38.803  1.00 31.88           N  
ATOM   4269  CA  THR A1093       9.264 -26.263 -37.647  1.00 34.20           C  
ATOM   4270  C   THR A1093       9.937 -25.551 -36.477  1.00 34.32           C  
ATOM   4271  O   THR A1093       9.286 -24.775 -35.777  1.00 34.12           O  
ATOM   4272  CB  THR A1093       8.670 -27.595 -37.154  1.00 31.99           C  
ATOM   4273  OG1 THR A1093       9.545 -28.163 -36.186  1.00 36.99           O  
ATOM   4274  CG2 THR A1093       8.477 -28.551 -38.296  1.00 30.38           C  
ATOM   4275  N   ASN A1094      11.226 -25.815 -36.256  1.00 33.32           N  
ATOM   4276  CA  ASN A1094      11.933 -25.150 -35.175  1.00 33.62           C  
ATOM   4277  C   ASN A1094      11.941 -23.653 -35.467  1.00 34.85           C  
ATOM   4278  O   ASN A1094      11.758 -22.832 -34.568  1.00 38.98           O  
ATOM   4279  CB  ASN A1094      13.353 -25.682 -35.063  1.00 34.20           C  
ATOM   4280  CG  ASN A1094      13.436 -26.886 -34.162  1.00 36.94           C  
ATOM   4281  OD1 ASN A1094      12.441 -27.571 -33.952  1.00 40.09           O  
ATOM   4282  ND2 ASN A1094      14.619 -27.155 -33.623  1.00 36.38           N  
ATOM   4283  N   PHE A1095      12.124 -23.296 -36.730  1.00 31.63           N  
ATOM   4284  CA  PHE A1095      12.117 -21.905 -37.106  1.00 29.42           C  
ATOM   4285  C   PHE A1095      10.723 -21.315 -36.929  1.00 30.21           C  
ATOM   4286  O   PHE A1095      10.573 -20.222 -36.401  1.00 32.19           O  
ATOM   4287  CB  PHE A1095      12.521 -21.768 -38.566  1.00 27.42           C  
ATOM   4288  CG  PHE A1095      12.599 -20.349 -39.048  1.00 23.45           C  
ATOM   4289  CD1 PHE A1095      13.776 -19.636 -38.953  1.00 23.60           C  
ATOM   4290  CD2 PHE A1095      11.499 -19.743 -39.639  1.00 23.85           C
[truncated: 293,869 more chars]
