# Supplementary material for: Investigation of the Mechanism of Cinnamaldehyde in Irritable Bowel Syndrome Based via Network Pharmacology, Molecular Docking, and Animal Experiments
Source: Pediatr Discov. 2025 Oct 5:e70017. Online ahead of print. doi: 10.1002/pdi3.70017 (PMC13398650; doi:10.1002/pdi3.70017)
Supplement: Supplementary file 1 — Supporting Information S1 [file PDI3-9999-0-s001.zip › Supplementary Materials/Molecular Docking/RELA/2o61QU.pdbqt]

REMARK   4 XXXX COMPLIES WITH FORMAT V. 2.0
ATOM      1  N   GLY A  19       8.731  23.931  14.747  1.00 56.99    -0.071 N 
ATOM      2  HN1 GLY A  19       8.695  24.607  15.510  1.00  0.00     0.274 HD
ATOM      3  HN2 GLY A  19       8.123  23.132  14.929  1.00  0.00     0.274 HD
ATOM      4  HN3 GLY A  19       8.274  24.291  13.909  1.00  0.00     0.274 HD
ATOM      5  CA  GLY A  19      10.136  23.494  14.459  1.00 57.33     0.152 C 
ATOM      6  HA1 GLY A  19      10.635  23.101  15.375  1.00  0.00     0.090 H 
ATOM      7  HA2 GLY A  19      10.800  24.367  14.260  1.00  0.00     0.090 H 
ATOM      8  C   GLY A  19      10.190  22.488  13.325  1.00 56.96     0.243 C 
ATOM      9  O   GLY A  19       9.228  22.344  12.569  1.00 59.11    -0.272 OA
ATOM     10  N   TYR A  20      11.300  21.774  13.187  1.00 54.61    -0.346 N 
ATOM     11  HN  TYR A  20      12.087  21.904  13.823  1.00  0.00     0.163 HD
ATOM     12  CA  TYR A  20      11.367  20.801  12.107  1.00 51.39     0.093 C 
ATOM     13  HA  TYR A  20      10.441  20.183  12.157  1.00  0.00     0.088 H 
ATOM     14  C   TYR A  20      12.560  19.845  12.173  1.00 50.08     0.241 C 
ATOM     15  O   TYR A  20      13.644  20.207  12.639  1.00 48.82    -0.271 OA
ATOM     16  CB  TYR A  20      11.350  21.543  10.771  1.00 47.61    -0.014 C 
ATOM     17  HB1 TYR A  20      11.065  20.851   9.944  1.00  0.00     0.043 H 
ATOM     18  HB2 TYR A  20      10.490  22.252  10.730  1.00  0.00     0.043 H 
ATOM     19  CG  TYR A  20      12.635  22.255  10.442  1.00 45.24    -0.056 A 
ATOM     20  CD1 TYR A  20      13.704  21.569   9.874  1.00 43.42    -0.074 A 
ATOM     21  HD1 TYR A  20      13.612  20.487   9.679  1.00  0.00     0.084 H 
ATOM     22  CD2 TYR A  20      12.781  23.617  10.686  1.00 43.41    -0.074 A 
ATOM     23  HD2 TYR A  20      11.947  24.179  11.138  1.00  0.00     0.084 H 
ATOM     24  CE1 TYR A  20      14.883  22.222   9.549  1.00 43.65    -0.051 A 
ATOM     25  HE1 TYR A  20      15.719  21.664   9.095  1.00  0.00     0.087 H 
ATOM     26  CE2 TYR A  20      13.960  24.281  10.370  1.00 41.88    -0.051 A 
ATOM     27  HE2 TYR A  20      14.062  25.360  10.574  1.00  0.00     0.087 H 
ATOM     28  CZ  TYR A  20      15.004  23.578   9.798  1.00 43.32     0.065 A 
ATOM     29  OH  TYR A  20      16.163  24.226   9.449  1.00 45.13    -0.361 OA
ATOM     30  HH  TYR A  20      16.246  25.157   9.620  1.00  0.00     0.217 HD
ATOM     31  N   VAL A  21      12.344  18.622  11.694  1.00 48.25    -0.346 N 
ATOM     32  HN  VAL A  21      11.425  18.390  11.317  1.00  0.00     0.163 HD
ATOM     33  CA  VAL A  21      13.387  17.609  11.695  1.00 45.95     0.092 C 
ATOM     34  HA  VAL A  21      13.963  17.696  12.646  1.00  0.00     0.088 H 
ATOM     35  C   VAL A  21      14.350  17.762  10.536  1.00 46.00     0.241 C 
ATOM     36  O   VAL A  21      13.953  18.112   9.436  1.00 47.46    -0.271 OA
ATOM     37  CB  VAL A  21      12.797  16.206  11.616  1.00 44.71    -0.033 C 
ATOM     38  HB  VAL A  21      12.157  16.137  10.706  1.00  0.00     0.042 H 
ATOM     39  CG1 VAL A  21      13.907  15.194  11.506  1.00 42.56    -0.071 C 
ATOM     40 1HG1 VAL A  21      13.475  14.168  11.448  1.00  0.00     0.028 H 
ATOM     41 2HG1 VAL A  21      14.648  15.292  12.333  1.00  0.00     0.028 H 
ATOM     42 3HG1 VAL A  21      14.590  15.411  10.652  1.00  0.00     0.028 H 
ATOM     43  CG2 VAL A  21      11.937  15.932  12.841  1.00 44.54    -0.071 C 
ATOM     44 1HG2 VAL A  21      11.505  14.906  12.783  1.00  0.00     0.028 H 
ATOM     45 2HG2 VAL A  21      11.149  16.709  12.981  1.00  0.00     0.028 H 
ATOM     46 3HG2 VAL A  21      12.498  16.096  13.790  1.00  0.00     0.028 H 
ATOM     47  N   GLU A  22      15.622  17.494  10.800  1.00 45.42    -0.346 N 
ATOM     48  HN  GLU A  22      15.875  17.226  11.751  1.00  0.00     0.163 HD
ATOM     49  CA  GLU A  22      16.670  17.564   9.800  1.00 45.05     0.090 C 
ATOM     50  HA  GLU A  22      16.222  17.520   8.780  1.00  0.00     0.087 H 
ATOM     51  C   GLU A  22      17.592  16.372  10.009  1.00 45.40     0.241 C 
ATOM     52  O   GLU A  22      18.016  16.093  11.123  1.00 46.92    -0.271 OA
ATOM     53  CB  GLU A  22      17.480  18.850   9.954  1.00 46.25    -0.029 C 
ATOM     54  HB1 GLU A  22      17.723  19.026  11.028  1.00  0.00     0.037 H 
ATOM     55  HB2 GLU A  22      16.836  19.738   9.752  1.00  0.00     0.037 H 
ATOM     56  CG  GLU A  22      18.756  18.916   9.104  1.00 49.15     0.018 C 
ATOM     57  HG1 GLU A  22      18.509  18.943   8.017  1.00  0.00     0.049 H 
ATOM     58  HG2 GLU A  22      19.309  17.949   9.141  1.00  0.00     0.049 H 
ATOM     59  CD  GLU A  22      19.676  20.092   9.490  1.00 53.46     0.172 C 
ATOM     60  OE1 GLU A  22      20.767  20.233   8.883  1.00 54.15    -0.648 OA
ATOM     61  OE2 GLU A  22      19.318  20.875  10.405  1.00 54.88    -0.648 OA
ATOM     62  N   ILE A  23      17.885  15.653   8.939  1.00 44.06    -0.346 N 
ATOM     63  HN  ILE A  23      17.469  15.895   8.040  1.00  0.00     0.163 HD
ATOM     64  CA  ILE A  23      18.788  14.527   9.028  1.00 42.07     0.092 C 
ATOM     65  HA  ILE A  23      18.649  14.005  10.004  1.00  0.00     0.088 H 
ATOM     66  C   ILE A  23      20.208  15.100   8.941  1.00 43.62     0.241 C 
ATOM     67  O   ILE A  23      20.528  15.841   8.016  1.00 44.48    -0.271 OA
ATOM     68  CB  ILE A  23      18.526  13.556   7.877  1.00 39.06    -0.030 C 
ATOM     69  HB  ILE A  23      18.434  14.152   6.939  1.00  0.00     0.043 H 
ATOM     70  CG1 ILE A  23      17.188  12.846   8.118  1.00 35.67    -0.063 C 
ATOM     71 1HG1 ILE A  23      17.250  12.187   9.015  1.00  0.00     0.033 H 
ATOM     72 2HG1 ILE A  23      16.418  13.571   8.471  1.00  0.00     0.033 H 
ATOM     73  CG2 ILE A  23      19.705  12.609   7.717  1.00 39.48    -0.071 C 
ATOM     74 1HG2 ILE A  23      19.514  11.901   6.877  1.00  0.00     0.028 H 
ATOM     75 2HG2 ILE A  23      19.945  12.076   8.667  1.00  0.00     0.028 H 
ATOM     76 3HG2 ILE A  23      20.667  13.158   7.590  1.00  0.00     0.028 H 
ATOM     77  CD1 ILE A  23      16.679  12.068   6.918  1.00 31.58    -0.076 C 
ATOM     78 1HD1 ILE A  23      15.706  11.552   7.093  1.00  0.00     0.027 H 
ATOM     79 2HD1 ILE A  23      17.449  11.343   6.565  1.00  0.00     0.027 H 
ATOM     80 3HD1 ILE A  23      16.617  12.727   6.021  1.00  0.00     0.027 H 
ATOM     81  N   ILE A  24      21.055  14.768   9.912  1.00 44.23    -0.346 N 
ATOM     82  HN  ILE A  24      20.743  14.144  10.656  1.00  0.00     0.163 HD
ATOM     83  CA  ILE A  24      22.421  15.279   9.934  1.00 43.63     0.092 C 
ATOM     84  HA  ILE A  24      22.488  16.164   9.260  1.00  0.00     0.088 H 
ATOM     85  C   ILE A  24      23.391  14.218   9.454  1.00 44.03     0.241 C 
ATOM     86  O   ILE A  24      24.467  14.518   8.937  1.00 43.80    -0.271 OA
ATOM     87  CB  ILE A  24      22.833  15.693  11.337  1.00 44.67    -0.030 C 
ATOM     88  HB  ILE A  24      23.300  14.827  11.862  1.00  0.00     0.043 H 
ATOM     89  CG1 ILE A  24      21.620  16.174  12.122  1.00 47.86    -0.063 C 
ATOM     90 1HG1 ILE A  24      20.927  15.329  12.345  1.00  0.00     0.033 H 
ATOM     91 2HG1 ILE A  24      21.903  16.455  13.163  1.00  0.00     0.033 H 
ATOM     92  CG2 ILE A  24      23.819  16.821  11.247  1.00 47.81    -0.071 C 
ATOM     93 1HG2 ILE A  24      24.121  17.125  12.276  1.00  0.00     0.028 H 
ATOM     94 2HG2 ILE A  24      23.429  17.678  10.650  1.00  0.00     0.028 H 
ATOM     95 3HG2 ILE A  24      24.695  16.568  10.605  1.00  0.00     0.028 H 
ATOM     96  CD1 ILE A  24      20.886  17.314  11.429  1.00 50.14    -0.076 C 
ATOM     97 1HD1 ILE A  24      19.998  17.666  12.004  1.00  0.00     0.027 H 
ATOM     98 2HD1 ILE A  24      20.603  17.033  10.388  1.00  0.00     0.027 H 
ATOM     99 3HD1 ILE A  24      21.579  18.159  11.206  1.00  0.00     0.027 H 
ATOM    100  N   GLU A  25      23.016  12.966   9.663  1.00 44.26    -0.346 N 
ATOM    101  HN  GLU A  25      22.138  12.776  10.146  1.00  0.00     0.163 HD
ATOM    102  CA  GLU A  25      23.837  11.867   9.215  1.00 43.84     0.090 C 
ATOM    103  HA  GLU A  25      24.583  12.238   8.474  1.00  0.00     0.087 H 
ATOM    104  C   GLU A  25      22.889  10.889   8.536  1.00 44.16     0.241 C 
ATOM    105  O   GLU A  25      22.044  10.263   9.167  1.00 44.78    -0.271 OA
ATOM    106  CB  GLU A  25      24.567  11.214  10.392  1.00 43.90    -0.029 C 
ATOM    107  HB1 GLU A  25      23.831  10.822  11.132  1.00  0.00     0.037 H 
ATOM    108  HB2 GLU A  25      25.071  11.991  11.013  1.00  0.00     0.037 H 
ATOM    109  CG  GLU A  25      25.575  10.106  10.000  1.00 45.21     0.018 C 
ATOM    110  HG1 GLU A  25      25.968   9.594  10.909  1.00  0.00     0.049 H 
ATOM    111  HG2 GLU A  25      25.049   9.251   9.516  1.00  0.00     0.049 H 
ATOM    112  CD  GLU A  25      26.726  10.599   9.119  1.00 44.97     0.172 C 
ATOM    113  OE1 GLU A  25      27.592   9.782   8.719  1.00 41.40    -0.648 OA
ATOM    114  OE2 GLU A  25      26.763  11.811   8.827  1.00 48.55    -0.648 OA
ATOM    115  N   GLN A  26      23.010  10.806   7.223  1.00 42.95    -0.346 N 
ATOM    116  HN  GLN A  26      23.699  11.392   6.751  1.00  0.00     0.163 HD
ATOM    117  CA  GLN A  26      22.197   9.911   6.438  1.00 41.43     0.090 C 
ATOM    118  HA  GLN A  26      21.129   9.973   6.752  1.00  0.00     0.087 H 
ATOM    119  C   GLN A  26      22.733   8.507   6.638  1.00 41.29     0.243 C 
ATOM    120  O   GLN A  26      23.883   8.327   7.030  1.00 42.05    -0.271 OA
ATOM    121  CB  GLN A  26      22.344  10.256   4.960  1.00 40.77    -0.030 C 
ATOM    122  HB1 GLN A  26      21.986   9.410   4.328  1.00  0.00     0.037 H 
ATOM    123  HB2 GLN A  26      23.421  10.270   4.672  1.00  0.00     0.037 H 
ATOM    124  CG  GLN A  26      21.681  11.527   4.546  1.00 40.87     0.011 C 
ATOM    125  HG1 GLN A  26      22.144  11.944   3.621  1.00  0.00     0.047 H 
ATOM    126  HG2 GLN A  26      21.920  12.358   5.250  1.00  0.00     0.047 H 
ATOM    127  CD  GLN A  26      20.199  11.356   4.386  1.00 42.20     0.215 C 
ATOM    128  NE2 GLN A  26      19.528  12.415   3.961  1.00 41.80    -0.370 N 
ATOM    129 1HE2 GLN A  26      18.521  12.299   3.852  1.00  0.00     0.159 HD
ATOM    130 2HE2 GLN A  26      19.977  13.307   3.753  1.00  0.00     0.159 HD
ATOM    131  OE1 GLN A  26      19.654  10.274   4.638  1.00 44.20    -0.274 OA
ATOM    132  N   PRO A  27      21.905   7.490   6.384  1.00 39.75    -0.337 N 
ATOM    133  CA  PRO A  27      22.393   6.124   6.538  1.00 38.25     0.091 C 
ATOM    134  HA  PRO A  27      23.025   6.011   7.449  1.00  0.00     0.087 H 
ATOM    135  C   PRO A  27      23.170   5.797   5.265  1.00 36.45     0.241 C 
ATOM    136  O   PRO A  27      22.834   6.291   4.205  1.00 33.29    -0.271 OA
ATOM    137  CB  PRO A  27      21.104   5.313   6.638  1.00 40.72    -0.036 C 
ATOM    138  HB1 PRO A  27      21.207   4.237   6.363  1.00  0.00     0.036 H 
ATOM    139  HB2 PRO A  27      20.749   5.129   7.679  1.00  0.00     0.036 H 
ATOM    140  CG  PRO A  27      20.156   6.088   5.782  1.00 40.49    -0.048 C 
ATOM    141  HG1 PRO A  27      19.088   5.773   5.847  1.00  0.00     0.035 H 
ATOM    142  HG2 PRO A  27      20.247   5.907   4.686  1.00  0.00     0.035 H 
ATOM    143  CD  PRO A  27      20.440   7.503   6.228  1.00 40.73    -0.001 C 
ATOM    144  HD1 PRO A  27      19.873   7.836   7.128  1.00  0.00     0.064 H 
ATOM    145  HD2 PRO A  27      20.045   8.298   5.554  1.00  0.00     0.064 H 
ATOM    146  N   LYS A  28      24.214   4.986   5.373  1.00 36.99    -0.346 N 
ATOM    147  HN  LYS A  28      24.475   4.629   6.292  1.00  0.00     0.163 HD
ATOM    148  CA  LYS A  28      24.998   4.592   4.205  1.00 38.28     0.089 C 
ATOM    149  HA  LYS A  28      25.460   5.492   3.736  1.00  0.00     0.087 H 
ATOM    150  C   LYS A  28      24.042   3.920   3.215  1.00 37.85     0.241 C 
ATOM    151  O   LYS A  28      23.244   3.068   3.589  1.00 39.02    -0.271 OA
ATOM    152  CB  LYS A  28      26.084   3.612   4.629  1.00 39.88    -0.038 C 
ATOM    153  HB1 LYS A  28      25.796   2.572   4.350  1.00  0.00     0.036 H 
ATOM    154  HB2 LYS A  28      26.105   3.515   5.740  1.00  0.00     0.036 H 
ATOM    155  CG  LYS A  28      27.453   3.930   4.109  1.00 43.18    -0.061 C 
ATOM    156  HG1 LYS A  28      28.223   3.838   4.910  1.00  0.00     0.033 H 
ATOM    157  HG2 LYS A  28      27.561   5.018   3.888  1.00  0.00     0.033 H 
ATOM    158  CD  LYS A  28      27.808   3.084   2.903  1.00 47.51    -0.043 C 
ATOM    159  HD1 LYS A  28      27.216   3.376   2.004  1.00  0.00     0.035 H 
ATOM    160  HD2 LYS A  28      27.442   2.036   3.011  1.00  0.00     0.035 H 
ATOM    161  CE  LYS A  28      29.315   3.134   2.631  1.00 48.45     0.080 C 
ATOM    162  HE1 LYS A  28      29.614   4.088   2.137  1.00  0.00     0.075 H 
ATOM    163  HE2 LYS A  28      29.613   2.426   1.823  1.00  0.00     0.075 H 
ATOM    164  NZ  LYS A  28      30.092   2.894   3.896  1.00 50.60    -0.079 N 
ATOM    165  HZ1 LYS A  28      31.095   2.927   3.715  1.00  0.00     0.274 HD
ATOM    166  HZ2 LYS A  28      29.818   2.022   4.348  1.00  0.00     0.274 HD
ATOM    167  HZ3 LYS A  28      29.820   3.542   4.635  1.00  0.00     0.274 HD
ATOM    168  N   GLN A  29      24.121   4.293   1.952  1.00 38.05    -0.346 N 
ATOM    169  HN  GLN A  29      24.819   4.979   1.666  1.00  0.00     0.163 HD
ATOM    170  CA  GLN A  29      23.217   3.729   0.970  1.00 38.72     0.090 C 
ATOM    171  HA  GLN A  29      22.203   3.724   1.434  1.00  0.00     0.087 H 
ATOM    172  C   GLN A  29      23.497   2.302   0.516  1.00 39.04     0.241 C 
ATOM    173  O   GLN A  29      22.605   1.462   0.537  1.00 39.55    -0.271 OA
ATOM    174  CB  GLN A  29      23.141   4.659  -0.235  1.00 38.26    -0.030 C 
ATOM    175  HB1 GLN A  29      24.150   4.843  -0.672  1.00  0.00     0.037 H 
ATOM    176  HB2 GLN A  29      22.663   4.156  -1.108  1.00  0.00     0.037 H 
ATOM    177  CG  GLN A  29      22.446   5.949   0.103  1.00 43.25     0.011 C 
ATOM    178  HG1 GLN A  29      21.557   5.765   0.750  1.00  0.00     0.047 H 
ATOM    179  HG2 GLN A  29      23.059   6.560   0.806  1.00  0.00     0.047 H 
ATOM    180  CD  GLN A  29      22.067   6.753  -1.124  1.00 46.43     0.215 C 
ATOM    181  NE2 GLN A  29      20.771   6.778  -1.433  1.00 48.87    -0.370 N 
ATOM    182 1HE2 GLN A  29      20.516   7.319  -2.259  1.00  0.00     0.159 HD
ATOM    183 2HE2 GLN A  29      20.064   6.294  -0.880  1.00  0.00     0.159 HD
ATOM    184  OE1 GLN A  29      22.924   7.340  -1.794  1.00 44.88    -0.274 OA
ATOM    185  N   ARG A  30      24.726   2.033   0.096  1.00 39.56    -0.346 N 
ATOM    186  HN  ARG A  30      25.426   2.774   0.107  1.00  0.00     0.163 HD
ATOM    187  CA  ARG A  30      25.104   0.713  -0.380  1.00 40.35     0.089 C 
ATOM    188  HA  ARG A  30      24.183   0.098  -0.509  1.00  0.00     0.087 H 
ATOM    189  C   ARG A  30      26.032   0.014   0.619  1.00 39.82     0.240 C 
ATOM    190  O   ARG A  30      26.575   0.646   1.517  1.00 40.17    -0.271 OA
ATOM    191  CB  ARG A  30      25.824   0.828  -1.741  1.00 41.32    -0.036 C 
ATOM    192  HB1 ARG A  30      26.621   0.051  -1.802  1.00  0.00     0.036 H 
ATOM    193  HB2 ARG A  30      26.437   1.760  -1.755  1.00  0.00     0.036 H 
ATOM    194  CG  ARG A  30      24.957   0.769  -3.019  1.00 42.88    -0.048 C 
ATOM    195  HG1 ARG A  30      25.580   0.542  -3.916  1.00  0.00     0.035 H 
ATOM    196  HG2 ARG A  30      24.305  -0.135  -3.020  1.00  0.00     0.035 H 
ATOM    197  CD  ARG A  30      24.141   2.029  -3.227  1.00 47.51     0.009 C 
ATOM    198  HD1 ARG A  30      23.415   2.148  -2.389  1.00  0.00     0.064 H 
ATOM    199  HD2 ARG A  30      24.786   2.924  -3.067  1.00  0.00     0.064 H 
ATOM    200  NE  ARG A  30      23.433   2.153  -4.517  1.00 49.00    -0.227 N 
ATOM    201  HE  ARG A  30      23.440   3.072  -4.960  1.00  0.00     0.177 HD
ATOM    202  CZ  ARG A  30      22.785   1.180  -5.158  1.00 49.48     0.665 C 
ATOM    203  NH1 ARG A  30      22.736  -0.052  -4.678  1.00 51.07    -0.235 N 
ATOM    204 1HH1 ARG A  30      22.240  -0.796  -5.168  1.00  0.00     0.174 HD
ATOM    205 2HH1 ARG A  30      23.246  -0.266  -3.821  1.00  0.00     0.174 HD
ATOM    206  NH2 ARG A  30      22.124   1.457  -6.268  1.00 50.65    -0.235 N 
ATOM    207 1HH2 ARG A  30      21.628   0.713  -6.758  1.00  0.00     0.174 HD
ATOM    208 2HH2 ARG A  30      22.162   2.407  -6.638  1.00  0.00     0.174 HD
ATOM    209  N   GLY A  31      26.194  -1.298   0.474  1.00 39.46    -0.351 N 
ATOM    210  HN  GLY A  31      25.675  -1.802  -0.245  1.00  0.00     0.163 HD
ATOM    211  CA  GLY A  31      27.112  -2.009   1.344  1.00 38.67     0.069 C 
ATOM    212  HA1 GLY A  31      27.788  -1.257   1.814  1.00  0.00     0.078 H 
ATOM    213  HA2 GLY A  31      27.816  -2.585   0.699  1.00  0.00     0.078 H 
ATOM    214  C   GLY A  31      26.620  -2.936   2.436  1.00 38.34     0.236 C 
ATOM    215  O   GLY A  31      27.332  -3.876   2.792  1.00 38.55    -0.272 OA
ATOM    216  N   MET A  32      25.437  -2.674   2.984  1.00 37.73    -0.346 N 
ATOM    217  HN  MET A  32      24.902  -1.874   2.647  1.00  0.00     0.163 HD
ATOM    218  CA  MET A  32      24.882  -3.498   4.053  1.00 37.25     0.090 C 
ATOM    219  HA  MET A  32      25.680  -4.161   4.463  1.00  0.00     0.087 H 
ATOM    220  C   MET A  32      23.756  -4.351   3.489  1.00 38.86     0.241 C 
ATOM    221  O   MET A  32      22.879  -3.840   2.800  1.00 40.71    -0.271 OA
ATOM    222  CB  MET A  32      24.333  -2.607   5.175  1.00 34.82    -0.030 C 
ATOM    223  HB1 MET A  32      25.159  -2.030   5.653  1.00  0.00     0.037 H 
ATOM    224  HB2 MET A  32      23.736  -1.768   4.748  1.00  0.00     0.037 H 
ATOM    225  CG  MET A  32      23.527  -3.349   6.228  1.00 36.07    -0.021 C 
ATOM    226  HG1 MET A  32      23.098  -4.290   5.811  1.00  0.00     0.049 H 
ATOM    227  HG2 MET A  32      24.196  -3.783   7.007  1.00  0.00     0.049 H 
ATOM    228  SD  MET A  32      22.232  -2.326   6.983  1.00 41.63    -0.173 SA
ATOM    229  CE  MET A  32      21.611  -3.400   8.345  1.00 39.73    -0.035 C 
ATOM    230  HE1 MET A  32      20.815  -2.771   8.809  1.00  0.00     0.041 H 
ATOM    231  HE2 MET A  32      22.395  -3.759   9.052  1.00  0.00     0.041 H 
ATOM    232  HE3 MET A  32      21.278  -4.415   8.025  1.00  0.00     0.041 H 
ATOM    233  N   ARG A  33      23.765  -5.649   3.765  1.00 38.93    -0.346 N 
ATOM    234  HN  ARG A  33      24.512  -6.060   4.326  1.00  0.00     0.163 HD
ATOM    235  CA  ARG A  33      22.688  -6.467   3.250  1.00 37.32     0.089 C 
ATOM    236  HA  ARG A  33      22.286  -5.976   2.333  1.00  0.00     0.087 H 
ATOM    237  C   ARG A  33      21.578  -6.559   4.256  1.00 38.80     0.241 C 
ATOM    238  O   ARG A  33      21.797  -6.359   5.457  1.00 39.08    -0.271 OA
ATOM    239  CB  ARG A  33      23.179  -7.857   2.868  1.00 37.82    -0.036 C 
ATOM    240  HB1 ARG A  33      22.361  -8.393   2.333  1.00  0.00     0.036 H 
ATOM    241  HB2 ARG A  33      23.940  -7.760   2.059  1.00  0.00     0.036 H 
ATOM    242  CG  ARG A  33      23.727  -8.758   3.947  1.00 33.16    -0.048 C 
ATOM    243  HG1 ARG A  33      22.947  -9.368   4.460  1.00  0.00     0.035 H 
ATOM    244  HG2 ARG A  33      24.081  -8.210   4.851  1.00  0.00     0.035 H 
ATOM    245  CD  ARG A  33      24.815  -9.594   3.269  1.00 34.29     0.009 C 
ATOM    246  HD1 ARG A  33      24.783  -9.445   2.165  1.00  0.00     0.064 H 
ATOM    247  HD2 ARG A  33      25.822  -9.171   3.493  1.00  0.00     0.064 H 
ATOM    248  NE  ARG A  33      24.785 -11.018   3.586  1.00 35.14    -0.227 N 
ATOM    249  HE  ARG A  33      24.085 -11.348   4.251  1.00  0.00     0.177 HD
ATOM    250  CZ  ARG A  33      25.620 -11.913   3.057  1.00 36.30     0.665 C 
ATOM    251  NH1 ARG A  33      26.552 -11.543   2.187  1.00 34.53    -0.235 N 
ATOM    252 1HH1 ARG A  33      26.621 -10.560   1.922  1.00  0.00     0.174 HD
ATOM    253 2HH1 ARG A  33      27.191 -12.228   1.782  1.00  0.00     0.174 HD
ATOM    254  NH2 ARG A  33      25.531 -13.184   3.400  1.00 36.73    -0.235 N 
ATOM    255 1HH2 ARG A  33      24.815 -13.468   4.068  1.00  0.00     0.174 HD
ATOM    256 2HH2 ARG A  33      26.170 -13.869   2.995  1.00  0.00     0.174 HD
ATOM    257  N   PHE A  34      20.370  -6.807   3.754  1.00 38.37    -0.346 N 
ATOM    258  HN  PHE A  34      20.259  -6.909   2.745  1.00  0.00     0.163 HD
ATOM    259  CA  PHE A  34      19.208  -6.935   4.616  1.00 37.67     0.093 C 
ATOM    260  HA  PHE A  34      19.225  -6.158   5.415  1.00  0.00     0.088 H 
ATOM    261  C   PHE A  34      19.345  -8.319   5.216  1.00 38.33     0.241 C 
ATOM    262  O   PHE A  34      20.099  -9.145   4.697  1.00 39.92    -0.271 OA
ATOM    263  CB  PHE A  34      17.910  -6.848   3.807  1.00 37.76    -0.014 C 
ATOM    264  HB1 PHE A  34      17.900  -7.621   3.004  1.00  0.00     0.043 H 
ATOM    265  HB2 PHE A  34      17.046  -7.198   4.419  1.00  0.00     0.043 H 
ATOM    266  CG  PHE A  34      17.626  -5.482   3.227  1.00 37.24    -0.056 A 
ATOM    267  CD1 PHE A  34      16.469  -5.260   2.492  1.00 37.59    -0.077 A 
ATOM    268  HD1 PHE A  34      15.760  -6.090   2.338  1.00  0.00     0.084 H 
ATOM    269  CD2 PHE A  34      18.500  -4.425   3.410  1.00 37.14    -0.077 A 
ATOM    270  HD2 PHE A  34      19.425  -4.576   3.991  1.00  0.00     0.084 H 
ATOM    271  CE1 PHE A  34      16.185  -4.009   1.945  1.00 37.45    -0.082 A 
ATOM    272  HE1 PHE A  34      15.261  -3.855   1.363  1.00  0.00     0.083 H 
ATOM    273  CE2 PHE A  34      18.223  -3.171   2.868  1.00 37.75    -0.082 A 
ATOM    274  HE2 PHE A  34      18.929  -2.338   3.023  1.00  0.00     0.083 H 
ATOM    275  CZ  PHE A  34      17.064  -2.967   2.135  1.00 37.53    -0.083 A 
ATOM    276  HZ  PHE A  34      16.847  -1.974   1.706  1.00  0.00     0.083 H 
ATOM    277  N   ARG A  35      18.646  -8.576   6.314  1.00 38.09    -0.346 N 
ATOM    278  HN  ARG A  35      18.058  -7.851   6.726  1.00  0.00     0.163 HD
ATOM    279  CA  ARG A  35      18.719  -9.892   6.931  1.00 37.83     0.089 C 
ATOM    280  HA  ARG A  35      19.330 -10.548   6.268  1.00  0.00     0.087 H 
ATOM    281  C   ARG A  35      17.351 -10.526   7.083  1.00 37.29     0.241 C 
ATOM    282  O   ARG A  35      16.351  -9.852   7.374  1.00 35.90    -0.271 OA
ATOM    283  CB  ARG A  35      19.408  -9.829   8.297  1.00 36.30    -0.036 C 
ATOM    284  HB1 ARG A  35      19.216 -10.766   8.870  1.00  0.00     0.036 H 
ATOM    285  HB2 ARG A  35      18.894  -9.091   8.956  1.00  0.00     0.036 H 
ATOM    286  CG  ARG A  35      20.907  -9.538   8.244  1.00 38.76    -0.048 C 
ATOM    287  HG1 ARG A  35      21.274  -9.196   9.240  1.00  0.00     0.035 H 
ATOM    288  HG2 ARG A  35      21.105  -8.620   7.643  1.00  0.00     0.035 H 
ATOM    289  CD  ARG A  35      21.757 -10.710   7.732  1.00 38.30     0.009 C 
ATOM    290  HD1 ARG A  35      21.588 -11.634   8.333  1.00  0.00     0.064 H 
ATOM    291  HD2 ARG A  35      21.394 -11.081   6.745  1.00  0.00     0.064 H 
ATOM    292  NE  ARG A  35      23.172 -10.348   7.685  1.00 37.49    -0.227 N 
ATOM    293  HE  ARG A  35      23.449  -9.462   8.109  1.00  0.00     0.177 HD
ATOM    294  CZ  ARG A  35      24.124 -11.090   7.130  1.00 41.40     0.665 C 
ATOM    295  NH1 ARG A  35      23.821 -12.253   6.564  1.00 43.30    -0.235 N 
ATOM    296 1HH1 ARG A  35      22.854 -12.576   6.561  1.00  0.00     0.174 HD
ATOM    297 2HH1 ARG A  35      24.552 -12.823   6.138  1.00  0.00     0.174 HD
ATOM    298  NH2 ARG A  35      25.385 -10.669   7.134  1.00 41.72    -0.235 N 
ATOM    299 1HH2 ARG A  35      25.618  -9.776   7.569  1.00  0.00     0.174 HD
ATOM    300 2HH2 ARG A  35      26.116 -11.239   6.708  1.00  0.00     0.174 HD
ATOM    301  N   TYR A  36      17.327 -11.836   6.866  1.00 36.81    -0.346 N 
ATOM    302  HN  TYR A  36      18.192 -12.308   6.601  1.00  0.00     0.163 HD
ATOM    303  CA  TYR A  36      16.116 -12.616   6.993  1.00 37.62     0.093 C 
ATOM    304  HA  TYR A  36      15.233 -11.993   6.719  1.00  0.00     0.088 H 
ATOM    305  C   TYR A  36      15.999 -13.069   8.436  1.00 39.58     0.241 C 
ATOM    306  O   TYR A  36      17.006 -13.335   9.093  1.00 39.68    -0.271 OA
ATOM    307  CB  TYR A  36      16.178 -13.850   6.097  1.00 36.33    -0.014 C 
ATOM    308  HB1 TYR A  36      17.104 -14.434   6.308  1.00  0.00     0.043 H 
ATOM    309  HB2 TYR A  36      15.406 -14.592   6.409  1.00  0.00     0.043 H 
ATOM    310  CG  TYR A  36      16.065 -13.570   4.623  1.00 34.16    -0.056 A 
ATOM    311  CD1 TYR A  36      17.191 -13.263   3.855  1.00 35.07    -0.074 A 
ATOM    312  HD1 TYR A  36      18.180 -13.213   4.341  1.00  0.00     0.084 H 
ATOM    313  CD2 TYR A  36      14.835 -13.624   3.988  1.00 34.22    -0.074 A 
ATOM    314  HD2 TYR A  36      13.930 -13.860   4.573  1.00  0.00     0.084 H 
ATOM    315  CE1 TYR A  36      17.090 -13.020   2.494  1.00 31.02    -0.051 A 
ATOM    316  HE1 TYR A  36      17.989 -12.779   1.902  1.00  0.00     0.087 H 
ATOM    317  CE2 TYR A  36      14.726 -13.386   2.628  1.00 35.76    -0.051 A 
ATOM    318  HE2 TYR A  36      13.741 -13.438   2.135  1.00  0.00     0.087 H 
ATOM    319  CZ  TYR A  36      15.855 -13.083   1.891  1.00 32.10     0.065 A 
ATOM    320  OH  TYR A  36      15.723 -12.839   0.557  1.00 30.48    -0.361 OA
ATOM    321  HH  TYR A  36      16.499 -12.631   0.050  1.00  0.00     0.217 HD
ATOM    322  N   LYS A  37      14.767 -13.147   8.925  1.00 43.01    -0.346 N 
ATOM    323  HN  LYS A  37      13.984 -12.883   8.327  1.00  0.00     0.163 HD
ATOM    324  CA  LYS A  37      14.490 -13.596  10.286  1.00 45.81     0.089 C 
ATOM    325  HA  LYS A  37      14.779 -12.797  11.008  1.00  0.00     0.087 H 
ATOM    326  C   LYS A  37      15.300 -14.863  10.575  1.00 47.41     0.241 C 
ATOM    327  O   LYS A  37      15.851 -15.030  11.656  1.00 46.30    -0.271 OA
ATOM    328  CB  LYS A  37      12.995 -13.887  10.417  1.00 46.70    -0.038 C 
ATOM    329  HB1 LYS A  37      12.708 -14.706   9.717  1.00  0.00     0.036 H 
ATOM    330  HB2 LYS A  37      12.407 -13.041   9.990  1.00  0.00     0.036 H 
ATOM    331  CG  LYS A  37      12.495 -14.205  11.810  1.00 51.03    -0.061 C 
ATOM    332  HG1 LYS A  37      13.023 -15.079  12.259  1.00  0.00     0.033 H 
ATOM    333  HG2 LYS A  37      12.802 -13.434  12.555  1.00  0.00     0.033 H 
ATOM    334  CD  LYS A  37      10.983 -14.401  11.771  1.00 56.48    -0.043 C 
ATOM    335  HD1 LYS A  37      10.468 -13.473  11.429  1.00  0.00     0.035 H 
ATOM    336  HD2 LYS A  37      10.690 -15.086  10.942  1.00  0.00     0.035 H 
ATOM    337  CE  LYS A  37      10.418 -14.881  13.103  1.00 59.44     0.080 C 
ATOM    338  HE1 LYS A  37       9.365 -15.229  12.991  1.00  0.00     0.075 H 
ATOM    339  HE2 LYS A  37      10.891 -15.841  13.418  1.00  0.00     0.075 H 
ATOM    340  NZ  LYS A  37      10.532 -13.848  14.175  1.00 62.94    -0.079 N 
ATOM    341  HZ1 LYS A  37      10.154 -14.169  15.066  1.00  0.00     0.274 HD
ATOM    342  HZ2 LYS A  37      10.100 -12.970  13.887  1.00  0.00     0.274 HD
ATOM    343  HZ3 LYS A  37      11.496 -13.529  14.278  1.00  0.00     0.274 HD
ATOM    344  N   CYS A  38      15.384 -15.742   9.580  1.00 50.68    -0.345 N 
ATOM    345  HN  CYS A  38      14.928 -15.527   8.693  1.00  0.00     0.163 HD
ATOM    346  CA  CYS A  38      16.104 -16.999   9.713  1.00 53.14     0.098 C 
ATOM    347  HA  CYS A  38      15.604 -17.601  10.508  1.00  0.00     0.088 H 
ATOM    348  C   CYS A  38      17.557 -16.805  10.113  1.00 55.31     0.241 C 
ATOM    349  O   CYS A  38      18.163 -17.682  10.712  1.00 56.63    -0.271 OA
ATOM    350  CB  CYS A  38      16.035 -17.790   8.406  1.00 52.86     0.014 C 
ATOM    351  HB1 CYS A  38      16.213 -18.873   8.600  1.00  0.00     0.053 H 
ATOM    352  HB2 CYS A  38      14.985 -17.831   8.034  1.00  0.00     0.053 H 
ATOM    353  SG  CYS A  38      17.130 -17.202   7.113  1.00 54.15    -0.095 SA
ATOM    354  N   GLU A  39      18.135 -15.666   9.777  1.00 58.20    -0.346 N 
ATOM    355  HN  GLU A  39      17.617 -14.957   9.258  1.00  0.00     0.163 HD
ATOM    356  CA  GLU A  39      19.514 -15.436  10.155  1.00 61.43     0.090 C 
ATOM    357  HA  GLU A  39      20.073 -16.400  10.122  1.00  0.00     0.087 H 
ATOM    358  C   GLU A  39      19.508 -14.907  11.570  1.00 66.18     0.240 C 
ATOM    359  O   GLU A  39      20.400 -15.231  12.354  1.00 68.07    -0.271 OA
ATOM    360  CB  GLU A  39      20.165 -14.440   9.203  1.00 59.37    -0.029 C 
ATOM    361  HB1 GLU A  39      21.163 -14.114   9.579  1.00  0.00     0.037 H 
ATOM    362  HB2 GLU A  39      19.640 -13.457   9.225  1.00  0.00     0.037 H 
ATOM    363  CG  GLU A  39      20.259 -14.982   7.791  1.00 57.39     0.018 C 
ATOM    364  HG1 GLU A  39      19.278 -15.397   7.462  1.00  0.00     0.049 H 
ATOM    365  HG2 GLU A  39      20.872 -15.913   7.766  1.00  0.00     0.049 H 
ATOM    366  CD  GLU A  39      20.775 -13.976   6.793  1.00 56.04     0.172 C 
ATOM    367  OE1 GLU A  39      20.119 -12.932   6.600  1.00 54.19    -0.648 OA
ATOM    368  OE2 GLU A  39      21.837 -14.243   6.198  1.00 55.53    -0.648 OA
ATOM    369  N   GLY A  40      18.473 -14.120  11.887  1.00 70.87    -0.351 N 
ATOM    370  HN  GLY A  40      17.769 -13.929  11.174  1.00  0.00     0.163 HD
ATOM    371  CA  GLY A  40      18.309 -13.523  13.209  1.00 74.21     0.069 C 
ATOM    372  HA1 GLY A  40      17.774 -14.210  13.906  1.00  0.00     0.078 H 
ATOM    373  HA2 GLY A  40      17.571 -12.688  13.193  1.00  0.00     0.078 H 
ATOM    374  C   GLY A  40      19.638 -13.080  13.775  1.00 77.05     0.236 C 
ATOM    375  O   GLY A  40      20.262 -12.146  13.261  1.00 77.00    -0.272 OA
ATOM    376  N   ARG A  41      20.064 -13.753  14.842  1.00 79.66    -0.346 N 
ATOM    377  HN  ARG A  41      19.467 -14.480  15.237  1.00  0.00     0.163 HD
ATOM    378  CA  ARG A  41      21.355 -13.486  15.464  1.00 81.76     0.089 C 
ATOM    379  HA  ARG A  41      21.354 -13.936  16.484  1.00  0.00     0.087 H 
ATOM    380  C   ARG A  41      21.653 -11.993  15.596  1.00 82.43     0.241 C 
ATOM    381  O   ARG A  41      20.764 -11.143  15.475  1.00 82.54    -0.271 OA
ATOM    382  CB  ARG A  41      22.449 -14.183  14.625  1.00 82.36    -0.036 C 
ATOM    383  HB1 ARG A  41      22.237 -15.276  14.568  1.00  0.00     0.036 H 
ATOM    384  HB2 ARG A  41      22.338 -13.897  13.553  1.00  0.00     0.036 H 
ATOM    385  CG  ARG A  41      23.894 -13.964  15.066  1.00 84.84    -0.048 C 
ATOM    386  HG1 ARG A  41      24.128 -12.878  15.158  1.00  0.00     0.035 H 
ATOM    387  HG2 ARG A  41      24.043 -14.267  16.129  1.00  0.00     0.035 H 
ATOM    388  CD  ARG A  41      24.888 -14.669  14.145  1.00 87.30     0.009 C 
ATOM    389  HD1 ARG A  41      24.666 -14.453  13.074  1.00  0.00     0.064 H 
ATOM    390  HD2 ARG A  41      25.899 -14.205  14.215  1.00  0.00     0.064 H 
ATOM    391  NE  ARG A  41      24.952 -16.111  14.389  1.00 88.17    -0.227 N 
ATOM    392  HE  ARG A  41      24.398 -16.488  15.158  1.00  0.00     0.177 HD
ATOM    393  CZ  ARG A  41      25.684 -16.965  13.676  1.00 88.32     0.665 C 
ATOM    394  NH1 ARG A  41      25.678 -18.255  13.980  1.00 88.55    -0.235 N 
ATOM    395 1HH1 ARG A  41      26.239 -18.909  13.434  1.00  0.00     0.174 HD
ATOM    396 2HH1 ARG A  41      25.115 -18.583  14.765  1.00  0.00     0.174 HD
ATOM    397  NH2 ARG A  41      26.417 -16.538  12.654  1.00 87.79    -0.235 N 
ATOM    398 1HH2 ARG A  41      26.978 -17.192  12.108  1.00  0.00     0.174 HD
ATOM    399 2HH2 ARG A  41      26.422 -15.545  12.420  1.00  0.00     0.174 HD
ATOM    400  N   SER A  42      22.917 -11.700  15.882  1.00 83.16    -0.344 N 
ATOM    401  HN  SER A  42      23.570 -12.472  16.019  1.00  0.00     0.163 HD
ATOM    402  CA  SER A  42      23.424 -10.341  16.011  1.00 82.11     0.109 C 
ATOM    403  HA  SER A  42      22.633  -9.646  16.378  1.00  0.00     0.090 H 
ATOM    404  C   SER A  42      23.823 -10.019  14.568  1.00 79.69     0.243 C 
ATOM    405  O   SER A  42      24.789 -10.585  14.044  1.00 79.30    -0.271 OA
ATOM    406  CB  SER A  42      24.653 -10.338  16.946  1.00 83.13     0.044 C 
ATOM    407  HB1 SER A  42      24.476 -10.985  17.837  1.00  0.00     0.077 H 
ATOM    408  HB2 SER A  42      25.505 -10.891  16.485  1.00  0.00     0.077 H 
ATOM    409  OG  SER A  42      25.051  -9.028  17.340  1.00 83.03    -0.398 OA
ATOM    410  HG  SER A  42      25.807  -9.026  17.915  1.00  0.00     0.209 HD
ATOM    411  N   ALA A  43      23.056  -9.145  13.920  1.00 77.35    -0.346 N 
ATOM    412  HN  ALA A  43      22.265  -8.721  14.404  1.00  0.00     0.163 HD
ATOM    413  CA  ALA A  43      23.323  -8.779  12.527  1.00 74.19     0.086 C 
ATOM    414  HA  ALA A  43      24.263  -9.290  12.215  1.00  0.00     0.086 H 
ATOM    415  C   ALA A  43      23.519  -7.275  12.325  1.00 71.28     0.240 C 
ATOM    416  O   ALA A  43      22.835  -6.658  11.508  1.00 72.57    -0.271 OA
ATOM    417  CB  ALA A  43      22.189  -9.290  11.625  1.00 71.82    -0.049 C 
ATOM    418  HB1 ALA A  43      22.046 -10.386  11.772  1.00  0.00     0.030 H 
ATOM    419  HB2 ALA A  43      22.360  -9.032  10.554  1.00  0.00     0.030 H 
ATOM    420  HB3 ALA A  43      21.243  -8.721  11.782  1.00  0.00     0.030 H 
ATOM    421  N   GLY A  44      24.454  -6.698  13.079  1.00 67.76    -0.351 N 
ATOM    422  HN  GLY A  44      24.971  -7.268  13.748  1.00  0.00     0.163 HD
ATOM    423  CA  GLY A  44      24.760  -5.276  12.976  1.00 62.85     0.069 C 
ATOM    424  HA1 GLY A  44      25.415  -4.980  13.829  1.00  0.00     0.078 H 
ATOM    425  HA2 GLY A  44      25.448  -5.111  12.114  1.00  0.00     0.078 H 
ATOM    426  C   GLY A  44      23.595  -4.300  12.879  1.00 57.95     0.236 C 
ATOM    427  O   GLY A  44      22.448  -4.646  13.158  1.00 57.81    -0.272 OA
ATOM    428  N   SER A  45      23.903  -3.066  12.489  1.00 52.65    -0.344 N 
ATOM    429  HN  SER A  45      24.877  -2.842  12.283  1.00  0.00     0.163 HD
ATOM    430  CA  SER A  45      22.892  -2.022  12.346  1.00 47.43     0.109 C 
ATOM    431  HA  SER A  45      21.913  -2.500  12.109  1.00  0.00     0.090 H 
ATOM    432  C   SER A  45      23.264  -1.073  11.211  1.00 43.81     0.243 C 
ATOM    433  O   SER A  45      24.407  -1.037  10.769  1.00 43.79    -0.271 OA
ATOM    434  CB  SER A  45      22.753  -1.235  13.647  1.00 44.91     0.044 C 
ATOM    435  HB1 SER A  45      21.938  -0.476  13.591  1.00  0.00     0.077 H 
ATOM    436  HB2 SER A  45      22.337  -1.861  14.471  1.00  0.00     0.077 H 
ATOM    437  OG  SER A  45      23.989  -0.657  13.997  1.00 43.30    -0.398 OA
ATOM    438  HG  SER A  45      23.903  -0.167  14.806  1.00  0.00     0.209 HD
ATOM    439  N   ILE A  46      22.292  -0.298  10.757  1.00 39.68    -0.346 N 
ATOM    440  HN  ILE A  46      21.370  -0.363  11.188  1.00  0.00     0.163 HD
ATOM    441  CA  ILE A  46      22.492   0.643   9.666  1.00 37.01     0.092 C 
ATOM    442  HA  ILE A  46      22.765   0.062   8.754  1.00  0.00     0.088 H 
ATOM    443  C   ILE A  46      23.602   1.657   9.932  1.00 36.44     0.243 C 
ATOM    444  O   ILE A  46      23.510   2.494  10.818  1.00 36.60    -0.271 OA
ATOM    445  CB  ILE A  46      21.189   1.389   9.381  1.00 36.29    -0.030 C 
ATOM    446  HB  ILE A  46      20.999   2.118  10.203  1.00  0.00     0.043 H 
ATOM    447  CG1 ILE A  46      20.025   0.389   9.319  1.00 35.99    -0.063 C 
ATOM    448 1HG1 ILE A  46      20.233  -0.401   8.560  1.00  0.00     0.033 H 
ATOM    449 2HG1 ILE A  46      19.999  -0.234  10.243  1.00  0.00     0.033 H 
ATOM    450  CG2 ILE A  46      21.298   2.137   8.072  1.00 37.20    -0.071 C 
ATOM    451 1HG2 ILE A  46      22.143   2.863   8.117  1.00  0.00     0.028 H 
ATOM    452 2HG2 ILE A  46      20.338   2.630   7.791  1.00  0.00     0.028 H 
ATOM    453 3HG2 ILE A  46      21.387   1.446   7.202  1.00  0.00     0.028 H 
ATOM    454  CD1 ILE A  46      18.671   1.016   9.069  1.00 34.79    -0.076 C 
ATOM    455 1HD1 ILE A  46      17.826   0.290   9.024  1.00  0.00     0.027 H 
ATOM    456 2HD1 ILE A  46      18.697   1.639   8.145  1.00  0.00     0.027 H 
ATOM    457 3HD1 ILE A  46      18.463   1.806   9.828  1.00  0.00     0.027 H 
ATOM    458  N   PRO A  47      24.679   1.594   9.157  1.00 36.98    -0.337 N 
ATOM    459  CA  PRO A  47      25.773   2.539   9.363  1.00 38.31     0.091 C 
ATOM    460  HA  PRO A  47      26.055   2.592  10.441  1.00  0.00     0.087 H 
ATOM    461  C   PRO A  47      25.373   3.911   8.838  1.00 41.07     0.241 C 
ATOM    462  O   PRO A  47      24.394   4.037   8.107  1.00 42.45    -0.271 OA
ATOM    463  CB  PRO A  47      26.905   1.942   8.534  1.00 38.37    -0.036 C 
ATOM    464  HB1 PRO A  47      27.102   2.480   7.577  1.00  0.00     0.036 H 
ATOM    465  HB2 PRO A  47      27.919   2.094   8.972  1.00  0.00     0.036 H 
ATOM    466  CG  PRO A  47      26.523   0.505   8.360  1.00 37.23    -0.048 C 
ATOM    467  HG1 PRO A  47      26.851  -0.169   9.186  1.00  0.00     0.035 H 
ATOM    468  HG2 PRO A  47      27.076  -0.031   7.554  1.00  0.00     0.035 H 
ATOM    469  CD  PRO A  47      25.045   0.579   8.162  1.00 36.55    -0.001 C 
ATOM    470  HD1 PRO A  47      24.501  -0.391   8.245  1.00  0.00     0.064 H 
ATOM    471  HD2 PRO A  47      24.711   0.789   7.119  1.00  0.00     0.064 H 
ATOM    472  N   GLY A  48      26.141   4.934   9.192  1.00 42.07    -0.351 N 
ATOM    473  HN  GLY A  48      26.945   4.775   9.800  1.00  0.00     0.163 HD
ATOM    474  CA  GLY A  48      25.849   6.276   8.723  1.00 43.03     0.069 C 
ATOM    475  HA1 GLY A  48      24.763   6.399   8.504  1.00  0.00     0.078 H 
ATOM    476  HA2 GLY A  48      25.949   7.022   9.546  1.00  0.00     0.078 H 
ATOM    477  C   GLY A  48      26.699   6.663   7.524  1.00 45.38     0.236 C 
ATOM    478  O   GLY A  48      27.837   6.222   7.397  1.00 46.29    -0.272 OA
ATOM    479  N   GLU A  49      26.122   7.477   6.646  1.00 47.30    -0.346 N 
ATOM    480  HN  GLU A  49      25.164   7.767   6.840  1.00  0.00     0.163 HD
ATOM    481  CA  GLU A  49      26.745   7.994   5.422  1.00 50.48     0.090 C 
ATOM    482  HA  GLU A  49      26.429   7.341   4.575  1.00  0.00     0.087 H 
ATOM    483  C   GLU A  49      28.276   8.056   5.423  1.00 51.18     0.241 C 
ATOM    484  O   GLU A  49      28.918   7.548   4.511  1.00 49.58    -0.271 OA
ATOM    485  CB  GLU A  49      26.193   9.406   5.162  1.00 54.25    -0.029 C 
ATOM    486  HB1 GLU A  49      26.794  10.146   5.741  1.00  0.00     0.037 H 
ATOM    487  HB2 GLU A  49      25.199   9.507   5.657  1.00  0.00     0.037 H 
ATOM    488  CG  GLU A  49      26.081   9.877   3.704  1.00 56.93     0.018 C 
ATOM    489  HG1 GLU A  49      25.630   9.091   3.055  1.00  0.00     0.049 H 
ATOM    490  HG2 GLU A  49      27.083   9.947   3.220  1.00  0.00     0.049 H 
ATOM    491  CD  GLU A  49      25.310  11.205   3.598  1.00 60.09     0.172 C 
ATOM    492  OE1 GLU A  49      25.041  11.667   2.463  1.00 59.97    -0.648 OA
ATOM    493  OE2 GLU A  49      24.972  11.792   4.660  1.00 60.76    -0.648 OA
ATOM    494  N   ARG A  50      28.848   8.681   6.451  1.00 53.38    -0.346 N 
ATOM    495  HN  ARG A  50      28.254   9.054   7.192  1.00  0.00     0.163 HD
ATOM    496  CA  ARG A  50      30.295   8.851   6.556  1.00 55.15     0.089 C 
ATOM    497  HA  ARG A  50      30.692   8.939   5.518  1.00  0.00     0.087 H 
ATOM    498  C   ARG A  50      31.079   7.744   7.242  1.00 56.76     0.241 C 
ATOM    499  O   ARG A  50      32.231   7.950   7.599  1.00 57.68    -0.271 OA
ATOM    500  CB  ARG A  50      30.611  10.162   7.271  1.00 55.96    -0.036 C 
ATOM    501  HB1 ARG A  50      31.709  10.257   7.440  1.00  0.00     0.036 H 
ATOM    502  HB2 ARG A  50      30.257  10.123   8.328  1.00  0.00     0.036 H 
ATOM    503  CG  ARG A  50      30.075  11.397   6.581  1.00 59.15    -0.048 C 
ATOM    504  HG1 ARG A  50      28.960  11.423   6.597  1.00  0.00     0.035 H 
ATOM    505  HG2 ARG A  50      30.230  11.349   5.478  1.00  0.00     0.035 H 
ATOM    506  CD  ARG A  50      30.669  12.659   7.171  1.00 61.90     0.009 C 
ATOM    507  HD1 ARG A  50      30.963  13.368   6.362  1.00  0.00     0.064 H 
ATOM    508  HD2 ARG A  50      31.671  12.450   7.613  1.00  0.00     0.064 H 
ATOM    509  NE  ARG A  50      29.807  13.325   8.148  1.00 65.97    -0.227 N 
ATOM    510  HE  ARG A  50      29.433  14.240   7.897  1.00  0.00     0.177 HD
ATOM    511  CZ  ARG A  50      29.472  12.833   9.337  1.00 68.86     0.665 C 
ATOM    512  NH1 ARG A  50      28.684  13.531  10.147  1.00 70.17    -0.235 N 
ATOM    513 1HH1 ARG A  50      28.427  13.154  11.059  1.00  0.00     0.174 HD
ATOM    514 2HH1 ARG A  50      28.344  14.446   9.852  1.00  0.00     0.174 HD
ATOM    515  NH2 ARG A  50      29.914  11.643   9.720  1.00 71.21    -0.235 N 
ATOM    516 1HH2 ARG A  50      29.657  11.266  10.632  1.00  0.00     0.174 HD
ATOM    517 2HH2 ARG A  50      30.519  11.107   9.098  1.00  0.00     0.174 HD
ATOM    518  N   SER A  51      30.475   6.579   7.439  1.00 58.48    -0.344 N 
ATOM    519  HN  SER A  51      29.511   6.452   7.131  1.00  0.00     0.163 HD
ATOM    520  CA  SER A  51      31.176   5.475   8.092  1.00 59.32     0.109 C 
ATOM    521  HA  SER A  51      31.608   5.854   9.047  1.00  0.00     0.090 H 
ATOM    522  C   SER A  51      32.314   4.918   7.243  1.00 60.53     0.243 C 
ATOM    523  O   SER A  51      32.222   4.858   6.010  1.00 59.49    -0.271 OA
ATOM    524  CB  SER A  51      30.204   4.342   8.425  1.00 58.11     0.044 C 
ATOM    525  HB1 SER A  51      29.643   4.003   7.523  1.00  0.00     0.077 H 
ATOM    526  HB2 SER A  51      30.742   3.393   8.657  1.00  0.00     0.077 H 
ATOM    527  OG  SER A  51      29.332   4.714   9.470  1.00 58.41    -0.398 OA
ATOM    528  HG  SER A  51      28.728   4.010   9.677  1.00  0.00     0.209 HD
ATOM    529  N   THR A  52      33.382   4.509   7.922  1.00 62.29    -0.344 N 
ATOM    530  HN  THR A  52      33.379   4.603   8.938  1.00  0.00     0.163 HD
ATOM    531  CA  THR A  52      34.560   3.931   7.278  1.00 64.75     0.113 C 
ATOM    532  HA  THR A  52      34.390   3.835   6.180  1.00  0.00     0.091 H 
ATOM    533  C   THR A  52      34.795   2.561   7.894  1.00 66.46     0.243 C 
ATOM    534  O   THR A  52      34.066   2.150   8.791  1.00 68.08    -0.271 OA
ATOM    535  CB  THR A  52      35.828   4.761   7.549  1.00 65.13     0.060 C 
ATOM    536  HB  THR A  52      36.672   4.336   6.957  1.00  0.00     0.086 H 
ATOM    537  CG2 THR A  52      35.625   6.216   7.148  1.00 64.38    -0.050 C 
ATOM    538 1HG2 THR A  52      36.543   6.817   7.344  1.00  0.00     0.031 H 
ATOM    539 2HG2 THR A  52      34.730   6.658   7.645  1.00  0.00     0.031 H 
ATOM    540 3HG2 THR A  52      35.293   6.308   6.088  1.00  0.00     0.031 H 
ATOM    541  OG1 THR A  52      36.151   4.683   8.945  1.00 64.90    -0.393 OA
ATOM    542  HG1 THR A  52      36.933   5.195   9.112  1.00  0.00     0.210 HD
ATOM    543  N   ASP A  53      35.813   1.853   7.424  1.00 68.25    -0.345 N 
ATOM    544  HN  ASP A  53      36.385   2.226   6.666  1.00  0.00     0.163 HD
ATOM    545  CA  ASP A  53      36.116   0.545   7.987  1.00 69.73     0.098 C 
ATOM    546  HA  ASP A  53      35.195  -0.084   7.985  1.00  0.00     0.088 H 
ATOM    547  C   ASP A  53      36.594   0.741   9.414  1.00 69.51     0.241 C 
ATOM    548  O   ASP A  53      36.333  -0.081  10.295  1.00 69.99    -0.271 OA
ATOM    549  CB  ASP A  53      37.213  -0.153   7.182  1.00 70.97     0.043 C 
ATOM    550  HB1 ASP A  53      38.056   0.544   6.965  1.00  0.00     0.052 H 
ATOM    551  HB2 ASP A  53      37.755  -0.901   7.807  1.00  0.00     0.052 H 
ATOM    552  CG  ASP A  53      36.686  -0.785   5.910  1.00 74.03     0.175 C 
ATOM    553  OD1 ASP A  53      35.809  -1.672   6.018  1.00 75.04    -0.648 OA
ATOM    554  OD2 ASP A  53      37.143  -0.397   4.809  1.00 74.77    -0.648 OA
ATOM    555  N   THR A  54      37.275   1.855   9.639  1.00 68.37    -0.344 N 
ATOM    556  HN  THR A  54      37.411   2.521   8.879  1.00  0.00     0.163 HD
ATOM    557  CA  THR A  54      37.830   2.143  10.948  1.00 67.34     0.113 C 
ATOM    558  HA  THR A  54      38.063   1.169  11.438  1.00  0.00     0.091 H 
ATOM    559  C   THR A  54      36.890   2.913  11.872  1.00 65.83     0.243 C 
ATOM    560  O   THR A  54      36.995   2.801  13.098  1.00 66.30    -0.271 OA
ATOM    561  CB  THR A  54      39.163   2.926  10.801  1.00 67.84     0.060 C 
ATOM    562  HB  THR A  54      39.755   2.830  11.741  1.00  0.00     0.086 H 
ATOM    563  CG2 THR A  54      39.971   2.364   9.630  1.00 67.38    -0.050 C 
ATOM    564 1HG2 THR A  54      40.179   1.287   9.829  1.00  0.00     0.031 H 
ATOM    565 2HG2 THR A  54      40.899   2.949   9.430  1.00  0.00     0.031 H 
ATOM    566 3HG2 THR A  54      39.471   2.529   8.647  1.00  0.00     0.031 H 
ATOM    567  OG1 THR A  54      38.895   4.313  10.545  1.00 68.67    -0.393 OA
ATOM    568  HG1 THR A  54      38.393   4.662  11.272  1.00  0.00     0.210 HD
ATOM    569  N   THR A  55      35.968   3.680  11.294  1.00 63.16    -0.344 N 
ATOM    570  HN  THR A  55      35.904   3.710  10.276  1.00  0.00     0.163 HD
ATOM    571  CA  THR A  55      35.043   4.482  12.100  1.00 60.24     0.113 C 
ATOM    572  HA  THR A  55      35.091   4.099  13.146  1.00  0.00     0.091 H 
ATOM    573  C   THR A  55      33.578   4.438  11.662  1.00 56.93     0.243 C 
ATOM    574  O   THR A  55      33.208   4.941  10.594  1.00 56.58    -0.271 OA
ATOM    575  CB  THR A  55      35.486   5.960  12.127  1.00 60.80     0.060 C 
ATOM    576  HB  THR A  55      35.478   6.362  11.087  1.00  0.00     0.086 H 
ATOM    577  CG2 THR A  55      34.536   6.791  12.991  1.00 60.26    -0.050 C 
ATOM    578 1HG2 THR A  55      34.856   7.859  13.011  1.00  0.00     0.031 H 
ATOM    579 2HG2 THR A  55      34.436   6.370  14.019  1.00  0.00     0.031 H 
ATOM    580 3HG2 THR A  55      33.476   6.683  12.662  1.00  0.00     0.031 H 
ATOM    581  OG1 THR A  55      36.816   6.047  12.653  1.00 62.34    -0.393 OA
ATOM    582  HG1 THR A  55      37.089   6.957  12.670  1.00  0.00     0.210 HD
ATOM    583  N   LYS A  56      32.742   3.855  12.505  1.00 51.98    -0.346 N 
ATOM    584  HN  LYS A  56      33.090   3.467  13.382  1.00  0.00     0.163 HD
ATOM    585  CA  LYS A  56      31.337   3.767  12.185  1.00 49.37     0.089 C 
ATOM    586  HA  LYS A  56      31.231   3.794  11.075  1.00  0.00     0.087 H 
ATOM    587  C   LYS A  56      30.543   4.940  12.770  1.00 46.76     0.241 C 
ATOM    588  O   LYS A  56      30.769   5.358  13.908  1.00 45.63    -0.271 OA
ATOM    589  CB  LYS A  56      30.766   2.434  12.688  1.00 49.37    -0.038 C 
ATOM    590  HB1 LYS A  56      31.407   1.582  12.362  1.00  0.00     0.036 H 
ATOM    591  HB2 LYS A  56      30.887   2.344  13.793  1.00  0.00     0.036 H 
ATOM    592  CG  LYS A  56      29.317   2.204  12.284  1.00 50.93    -0.061 C 
ATOM    593  HG1 LYS A  56      28.644   2.956  12.758  1.00  0.00     0.033 H 
ATOM    594  HG2 LYS A  56      29.153   2.466  11.213  1.00  0.00     0.033 H 
ATOM    595  CD  LYS A  56      28.849   0.790  12.579  1.00 53.59    -0.043 C 
ATOM    596  HD1 LYS A  56      29.047   0.506  13.639  1.00  0.00     0.035 H 
ATOM    597  HD2 LYS A  56      29.494   0.032  12.075  1.00  0.00     0.035 H 
ATOM    598  CE  LYS A  56      27.374   0.604  12.214  1.00 55.39     0.080 C 
ATOM    599  HE1 LYS A  56      26.724   1.244  12.855  1.00  0.00     0.075 H 
ATOM    600  HE2 LYS A  56      27.153   1.055  11.219  1.00  0.00     0.075 H 
ATOM    601  NZ  LYS A  56      26.928  -0.821  12.262  1.00 55.82    -0.079 N 
ATOM    602  HZ1 LYS A  56      25.945  -0.945  12.019  1.00  0.00     0.274 HD
ATOM    603  HZ2 LYS A  56      27.131  -1.233  13.173  1.00  0.00     0.274 HD
ATOM    604  HZ3 LYS A  56      27.523  -1.407  11.676  1.00  0.00     0.274 HD
ATOM    605  N   THR A  57      29.622   5.474  11.973  1.00 42.89    -0.344 N 
ATOM    606  HN  THR A  57      29.511   5.107  11.028  1.00  0.00     0.163 HD
ATOM    607  CA  THR A  57      28.768   6.568  12.413  1.00 39.73     0.113 C 
ATOM    608  HA  THR A  57      29.014   6.848  13.464  1.00  0.00     0.091 H 
ATOM    609  C   THR A  57      27.359   6.019  12.336  1.00 37.48     0.243 C 
ATOM    610  O   THR A  57      27.172   4.900  11.867  1.00 36.30    -0.271 OA
ATOM    611  CB  THR A  57      28.901   7.788  11.499  1.00 39.53     0.060 C 
ATOM    612  HB  THR A  57      28.352   8.648  11.949  1.00  0.00     0.086 H 
ATOM    613  CG2 THR A  57      30.360   8.154  11.338  1.00 38.43    -0.050 C 
ATOM    614 1HG2 THR A  57      30.787   8.380  12.343  1.00  0.00     0.031 H 
ATOM    615 2HG2 THR A  57      30.512   8.987  10.613  1.00  0.00     0.031 H 
ATOM    616 3HG2 THR A  57      30.938   7.370  10.796  1.00  0.00     0.031 H 
ATOM    617  OG1 THR A  57      28.352   7.497  10.208  1.00 40.02    -0.393 OA
ATOM    618  HG1 THR A  57      27.436   7.267  10.309  1.00  0.00     0.210 HD
ATOM    619  N   HIS A  58      26.370   6.781  12.788  1.00 35.87    -0.346 N 
ATOM    620  HN  HIS A  58      26.572   7.709  13.160  1.00  0.00     0.163 HD
ATOM    621  CA  HIS A  58      24.993   6.293  12.754  1.00 35.75     0.094 C 
ATOM    622  HA  HIS A  58      24.957   5.448  12.028  1.00  0.00     0.088 H 
ATOM    623  C   HIS A  58      23.943   7.323  12.311  1.00 35.28     0.243 C 
ATOM    624  O   HIS A  58      24.176   8.531  12.351  1.00 34.06    -0.271 OA
ATOM    625  CB  HIS A  58      24.620   5.730  14.129  1.00 38.95     0.002 C 
ATOM    626  HB1 HIS A  58      24.467   6.555  14.863  1.00  0.00     0.046 H 
ATOM    627  HB2 HIS A  58      23.591   5.302  14.112  1.00  0.00     0.046 H 
ATOM    628  CG  HIS A  58      25.602   4.727  14.657  1.00 42.47     0.028 A 
ATOM    629  CD2 HIS A  58      25.764   3.410  14.383  1.00 42.97    -0.000 A 
ATOM    630  HD2 HIS A  58      25.112   2.788  13.747  1.00  0.00     0.114 H 
ATOM    631  ND1 HIS A  58      26.639   5.074  15.501  1.00 43.10    -0.354 N 
ATOM    632  HD1 HIS A  58      26.792   6.001  15.897  1.00  0.00     0.166 HD
ATOM    633  CE1 HIS A  58      27.401   4.017  15.715  1.00 42.93     0.040 A 
ATOM    634  HE1 HIS A  58      28.307   3.991  16.344  1.00  0.00     0.140 H 
ATOM    635  NE2 HIS A  58      26.894   2.996  15.047  1.00 45.02    -0.360 N 
ATOM    636  HE2 HIS A  58      27.279   2.052  15.027  1.00  0.00     0.166 HD
ATOM    637  N   PRO A  59      22.775   6.849  11.850  1.00 34.60    -0.337 N 
ATOM    638  CA  PRO A  59      21.725   7.770  11.415  1.00 34.91     0.091 C 
ATOM    639  HA  PRO A  59      22.026   8.292  10.477  1.00  0.00     0.087 H 
ATOM    640  C   PRO A  59      21.454   8.778  12.526  1.00 35.76     0.241 C 
ATOM    641  O   PRO A  59      21.295   8.399  13.688  1.00 34.12    -0.271 OA
ATOM    642  CB  PRO A  59      20.543   6.834  11.154  1.00 32.63    -0.036 C 
ATOM    643  HB1 PRO A  59      19.889   6.643  12.037  1.00  0.00     0.036 H 
ATOM    644  HB2 PRO A  59      19.735   7.261  10.515  1.00  0.00     0.036 H 
ATOM    645  CG  PRO A  59      21.200   5.659  10.610  1.00 33.93    -0.048 C 
ATOM    646  HG1 PRO A  59      20.541   4.766  10.502  1.00  0.00     0.035 H 
ATOM    647  HG2 PRO A  59      21.467   5.734   9.530  1.00  0.00     0.035 H 
ATOM    648  CD  PRO A  59      22.392   5.462  11.549  1.00 33.95    -0.001 C 
ATOM    649  HD1 PRO A  59      23.211   4.823  11.145  1.00  0.00     0.064 H 
ATOM    650  HD2 PRO A  59      22.191   4.823  12.440  1.00  0.00     0.064 H 
ATOM    651  N   THR A  60      21.403  10.058  12.173  1.00 37.51    -0.344 N 
ATOM    652  HN  THR A  60      21.518  10.323  11.195  1.00  0.00     0.163 HD
ATOM    653  CA  THR A  60      21.182  11.082  13.186  1.00 40.31     0.113 C 
ATOM    654  HA  THR A  60      20.681  10.599  14.057  1.00  0.00     0.091 H 
ATOM    655  C   THR A  60      20.320  12.245  12.741  1.00 41.29     0.243 C 
ATOM    656  O   THR A  60      20.518  12.799  11.659  1.00 41.55    -0.271 OA
ATOM    657  CB  THR A  60      22.508  11.663  13.671  1.00 39.95     0.060 C 
ATOM    658  HB  THR A  60      22.846  12.458  12.966  1.00  0.00     0.086 H 
ATOM    659  CG2 THR A  60      22.327  12.257  15.051  1.00 39.85    -0.050 C 
ATOM    660 1HG2 THR A  60      21.558  13.063  15.004  1.00  0.00     0.031 H 
ATOM    661 2HG2 THR A  60      23.289  12.614  15.488  1.00  0.00     0.031 H 
ATOM    662 3HG2 THR A  60      22.084  11.484  15.817  1.00  0.00     0.031 H 
ATOM    663  OG1 THR A  60      23.498  10.625  13.732  1.00 40.83    -0.393 OA
ATOM    664  HG1 THR A  60      23.612  10.252  12.866  1.00  0.00     0.210 HD
ATOM    665  N   ILE A  61      19.371  12.621  13.590  1.00 41.85    -0.346 N 
ATOM    666  HN  ILE A  61      19.254  12.122  14.472  1.00  0.00     0.163 HD
ATOM    667  CA  ILE A  61      18.498  13.739  13.272  1.00 44.31     0.092 C 
ATOM    668  HA  ILE A  61      18.739  14.096  12.244  1.00  0.00     0.088 H 
ATOM    669  C   ILE A  61      18.705  14.896  14.249  1.00 46.32     0.241 C 
ATOM    670  O   ILE A  61      19.186  14.716  15.365  1.00 46.29    -0.271 OA
ATOM    671  CB  ILE A  61      17.001  13.340  13.317  1.00 43.60    -0.030 C 
ATOM    672  HB  ILE A  61      16.394  14.196  12.940  1.00  0.00     0.043 H 
ATOM    673  CG1 ILE A  61      16.581  13.044  14.759  1.00 42.27    -0.063 C 
ATOM    674 1HG1 ILE A  61      17.144  12.170  15.163  1.00  0.00     0.033 H 
ATOM    675 2HG1 ILE A  61      16.951  13.838  15.449  1.00  0.00     0.033 H 
ATOM    676  CG2 ILE A  61      16.752  12.130  12.412  1.00 42.25    -0.071 C 
ATOM    677 1HG2 ILE A  61      15.675  11.843  12.444  1.00  0.00     0.028 H 
ATOM    678 2HG2 ILE A  61      17.420  11.274  12.666  1.00  0.00     0.028 H 
ATOM    679 3HG2 ILE A  61      17.105  12.309  11.370  1.00  0.00     0.028 H 
ATOM    680  CD1 ILE A  61      15.090  12.843  14.924  1.00 39.04    -0.076 C 
ATOM    681 1HD1 ILE A  61      14.784  12.627  15.974  1.00  0.00     0.027 H 
ATOM    682 2HD1 ILE A  61      14.720  12.049  14.234  1.00  0.00     0.027 H 
ATOM    683 3HD1 ILE A  61      14.527  13.717  14.520  1.00  0.00     0.027 H 
ATOM    684  N   LYS A  62      18.338  16.089  13.809  1.00 47.76    -0.346 N 
ATOM    685  HN  LYS A  62      17.966  16.172  12.863  1.00  0.00     0.163 HD
ATOM    686  CA  LYS A  62      18.446  17.285  14.627  1.00 49.09     0.089 C 
ATOM    687  HA  LYS A  62      18.744  17.028  15.670  1.00  0.00     0.087 H 
ATOM    688  C   LYS A  62      17.063  17.874  14.593  1.00 49.17     0.241 C 
ATOM    689  O   LYS A  62      16.454  17.947  13.533  1.00 49.81    -0.271 OA
ATOM    690  CB  LYS A  62      19.431  18.268  14.006  1.00 49.59    -0.038 C 
ATOM    691  HB1 LYS A  62      19.129  18.501  12.958  1.00  0.00     0.036 H 
ATOM    692  HB2 LYS A  62      20.409  17.764  13.822  1.00  0.00     0.036 H 
ATOM    693  CG  LYS A  62      19.646  19.549  14.779  1.00 51.93    -0.061 C 
ATOM    694  HG1 LYS A  62      19.763  19.371  15.873  1.00  0.00     0.033 H 
ATOM    695  HG2 LYS A  62      18.727  20.180  14.821  1.00  0.00     0.033 H 
ATOM    696  CD  LYS A  62      20.845  20.299  14.176  1.00 53.90    -0.043 C 
ATOM    697  HD1 LYS A  62      20.677  20.522  13.096  1.00  0.00     0.035 H 
ATOM    698  HD2 LYS A  62      21.732  19.630  14.085  1.00  0.00     0.035 H 
ATOM    699  CE  LYS A  62      21.190  21.565  14.950  1.00 54.09     0.080 C 
ATOM    700  HE1 LYS A  62      22.097  22.063  14.536  1.00  0.00     0.075 H 
ATOM    701  HE2 LYS A  62      21.574  21.330  15.970  1.00  0.00     0.075 H 
ATOM    702  NZ  LYS A  62      20.031  22.497  15.004  1.00 53.19    -0.079 N 
ATOM    703  HZ1 LYS A  62      20.262  23.345  15.522  1.00  0.00     0.274 HD
ATOM    704  HZ2 LYS A  62      19.201  22.041  15.383  1.00  0.00     0.274 HD
ATOM    705  HZ3 LYS A  62      19.680  22.712  14.071  1.00  0.00     0.274 HD
ATOM    706  N   ILE A  63      16.547  18.268  15.745  1.00 49.59    -0.346 N 
ATOM    707  HN  ILE A  63      17.080  18.158  16.607  1.00  0.00     0.163 HD
ATOM    708  CA  ILE A  63      15.223  18.856  15.781  1.00 49.41     0.092 C 
ATOM    709  HA  ILE A  63      14.711  18.663  14.810  1.00  0.00     0.088 H 
ATOM    710  C   ILE A  63      15.369  20.355  15.977  1.00 51.22     0.241 C 
ATOM    711  O   ILE A  63      15.460  20.827  17.103  1.00 53.74    -0.271 OA
ATOM    712  CB  ILE A  63      14.390  18.252  16.917  1.00 48.43    -0.030 C 
ATOM    713  HB  ILE A  63      14.947  18.369  17.876  1.00  0.00     0.043 H 
ATOM    714  CG1 ILE A  63      14.170  16.762  16.650  1.00 47.78    -0.063 C 
ATOM    715 1HG1 ILE A  63      15.137  16.258  16.417  1.00  0.00     0.033 H 
ATOM    716 2HG1 ILE A  63      13.641  16.611  15.680  1.00  0.00     0.033 H 
ATOM    717  CG2 ILE A  63      13.060  18.968  17.032  1.00 47.21    -0.071 C 
ATOM    718 1HG2 ILE A  63      12.454  18.529  17.858  1.00  0.00     0.028 H 
ATOM    719 2HG2 ILE A  63      12.504  18.971  16.065  1.00  0.00     0.028 H 
ATOM    720 3HG2 ILE A  63      13.189  20.069  17.151  1.00  0.00     0.028 H 
ATOM    721  CD1 ILE A  63      13.448  16.039  17.770  1.00 47.31    -0.076 C 
ATOM    722 1HD1 ILE A  63      13.288  14.953  17.575  1.00  0.00     0.027 H 
ATOM    723 2HD1 ILE A  63      12.481  16.543  18.003  1.00  0.00     0.027 H 
ATOM    724 3HD1 ILE A  63      13.977  16.190  18.740  1.00  0.00     0.027 H 
ATOM    725  N   ASN A  64      15.427  21.091  14.869  1.00 52.33    -0.346 N 
ATOM    726  HN  ASN A  64      15.386  20.616  13.967  1.00  0.00     0.163 HD
ATOM    727  CA  ASN A  64      15.547  22.552  14.884  1.00 52.67     0.097 C 
ATOM    728  HA  ASN A  64      16.472  22.838  15.437  1.00  0.00     0.088 H 
ATOM    729  C   ASN A  64      14.335  23.203  15.558  1.00 54.27     0.241 C 
ATOM    730  O   ASN A  64      13.182  22.848  15.273  1.00 54.84    -0.271 OA
ATOM    731  CB  ASN A  64      15.631  23.087  13.453  1.00 51.82     0.036 C 
ATOM    732  HB1 ASN A  64      15.422  24.182  13.424  1.00  0.00     0.051 H 
ATOM    733  HB2 ASN A  64      14.774  22.722  12.840  1.00  0.00     0.051 H 
ATOM    734  CG  ASN A  64      16.952  22.769  12.780  1.00 53.16     0.217 C 
ATOM    735  ND2 ASN A  64      16.973  21.715  11.968  1.00 51.13    -0.370 N 
ATOM    736 1HD2 ASN A  64      16.150  21.138  11.796  1.00  0.00     0.159 HD
ATOM    737 2HD2 ASN A  64      17.862  21.501  11.515  1.00  0.00     0.159 HD
ATOM    738  OD1 ASN A  64      17.942  23.463  12.987  1.00 53.83    -0.274 OA
ATOM    739  N   GLY A  65      14.597  24.146  16.458  1.00 54.56    -0.351 N 
ATOM    740  HN  GLY A  65      15.565  24.369  16.691  1.00  0.00     0.163 HD
ATOM    741  CA  GLY A  65      13.514  24.860  17.111  1.00 54.49     0.069 C 
ATOM    742  HA1 GLY A  65      13.899  25.834  17.493  1.00  0.00     0.078 H 
ATOM    743  HA2 GLY A  65      12.788  25.206  16.338  1.00  0.00     0.078 H 
ATOM    744  C   GLY A  65      12.759  24.160  18.218  1.00 54.64     0.236 C 
ATOM    745  O   GLY A  65      11.566  24.417  18.426  1.00 54.08    -0.272 OA
ATOM    746  N   TYR A  66      13.444  23.275  18.933  1.00 54.13    -0.346 N 
ATOM    747  HN  TYR A  66      14.418  23.084  18.699  1.00  0.00     0.163 HD
ATOM    748  CA  TYR A  66      12.822  22.575  20.046  1.00 52.82     0.093 C 
ATOM    749  HA  TYR A  66      12.486  23.340  20.784  1.00  0.00     0.088 H 
ATOM    750  C   TYR A  66      13.775  21.632  20.759  1.00 52.99     0.241 C 
ATOM    751  O   TYR A  66      14.587  20.957  20.135  1.00 53.73    -0.271 OA
ATOM    752  CB  TYR A  66      11.587  21.808  19.575  1.00 50.13    -0.014 C 
ATOM    753  HB1 TYR A  66      11.855  21.077  18.776  1.00  0.00     0.043 H 
ATOM    754  HB2 TYR A  66      10.905  22.472  18.995  1.00  0.00     0.043 H 
ATOM    755  CG  TYR A  66      10.846  21.128  20.697  1.00 49.60    -0.056 A 
ATOM    756  CD1 TYR A  66      11.326  19.946  21.257  1.00 49.61    -0.074 A 
ATOM    757  HD1 TYR A  66      12.250  19.494  20.858  1.00  0.00     0.084 H 
ATOM    758  CD2 TYR A  66       9.676  21.678  21.219  1.00 48.89    -0.074 A 
ATOM    759  HD2 TYR A  66       9.278  22.613  20.789  1.00  0.00     0.084 H 
ATOM    760  CE1 TYR A  66      10.661  19.325  22.310  1.00 51.53    -0.051 A 
ATOM    761  HE1 TYR A  66      11.057  18.390  22.740  1.00  0.00     0.087 H 
ATOM    762  CE2 TYR A  66       8.999  21.067  22.276  1.00 50.59    -0.051 A 
ATOM    763  HE2 TYR A  66       8.076  21.516  22.679  1.00  0.00     0.087 H 
ATOM    764  CZ  TYR A  66       9.498  19.887  22.817  1.00 51.62     0.065 A 
ATOM    765  OH  TYR A  66       8.843  19.261  23.855  1.00 51.06    -0.361 OA
ATOM    766  HH  TYR A  66       9.184  18.455  24.225  1.00  0.00     0.217 HD
ATOM    767  N   THR A  67      13.672  21.604  22.080  1.00 53.41    -0.344 N 
ATOM    768  HN  THR A  67      12.991  22.213  22.533  1.00  0.00     0.163 HD
ATOM    769  CA  THR A  67      14.494  20.737  22.906  1.00 52.81     0.113 C 
ATOM    770  HA  THR A  67      14.714  19.787  22.366  1.00  0.00     0.091 H 
ATOM    771  C   THR A  67      13.674  20.455  24.147  1.00 54.22     0.243 C 
ATOM    772  O   THR A  67      13.514  21.325  24.991  1.00 56.41    -0.271 OA
ATOM    773  CB  THR A  67      15.801  21.425  23.321  1.00 50.81     0.060 C 
ATOM    774  HB  THR A  67      15.566  22.326  23.934  1.00  0.00     0.086 H 
ATOM    775  CG2 THR A  67      16.659  20.480  24.128  1.00 50.54    -0.050 C 
ATOM    776 1HG2 THR A  67      16.091  20.171  25.036  1.00  0.00     0.031 H 
ATOM    777 2HG2 THR A  67      17.656  20.913  24.375  1.00  0.00     0.031 H 
ATOM    778 3HG2 THR A  67      17.014  19.609  23.530  1.00  0.00     0.031 H 
ATOM    779  OG1 THR A  67      16.530  21.821  22.156  1.00 49.78    -0.393 OA
ATOM    780  HG1 THR A  67      15.990  22.415  21.648  1.00  0.00     0.210 HD
ATOM    781  N   GLY A  68      13.131  19.251  24.253  1.00 54.84    -0.350 N 
ATOM    782  HN  GLY A  68      13.278  18.556  23.521  1.00  0.00     0.163 HD
ATOM    783  CA  GLY A  68      12.327  18.927  25.415  1.00 55.19     0.069 C 
ATOM    784  HA1 GLY A  68      12.926  18.983  26.354  1.00  0.00     0.078 H 
ATOM    785  HA2 GLY A  68      11.586  19.730  25.635  1.00  0.00     0.078 H 
ATOM    786  C   GLY A  68      11.656  17.581  25.266  1.00 55.84     0.238 C 
ATOM    787  O   GLY A  68      11.979  16.836  24.340  1.00 56.80    -0.272 OA
ATOM    788  N   PRO A  69      10.725  17.223  26.168  1.00 55.63    -0.337 N 
ATOM    789  CA  PRO A  69      10.062  15.926  26.036  1.00 54.23     0.091 C 
ATOM    790  HA  PRO A  69      10.768  15.101  26.288  1.00  0.00     0.087 H 
ATOM    791  C   PRO A  69       9.533  15.758  24.617  1.00 53.21     0.241 C 
ATOM    792  O   PRO A  69       9.405  16.729  23.875  1.00 53.36    -0.271 OA
ATOM    793  CB  PRO A  69       8.946  16.009  27.075  1.00 53.81    -0.036 C 
ATOM    794  HB1 PRO A  69       8.062  15.364  26.859  1.00  0.00     0.036 H 
ATOM    795  HB2 PRO A  69       9.191  15.542  28.057  1.00  0.00     0.036 H 
ATOM    796  CG  PRO A  69       8.647  17.472  27.140  1.00 52.39    -0.048 C 
ATOM    797  HG1 PRO A  69       7.977  17.788  27.973  1.00  0.00     0.035 H 
ATOM    798  HG2 PRO A  69       7.987  17.863  26.331  1.00  0.00     0.035 H 
ATOM    799  CD  PRO A  69      10.037  18.047  27.175  1.00 54.89    -0.001 C 
ATOM    800  HD1 PRO A  69      10.517  18.066  28.181  1.00  0.00     0.064 H 
ATOM    801  HD2 PRO A  69      10.099  19.148  27.010  1.00  0.00     0.064 H 
ATOM    802  N   GLY A  70       9.234  14.526  24.239  1.00 52.66    -0.351 N 
ATOM    803  HN  GLY A  70       9.355  13.750  24.890  1.00  0.00     0.163 HD
ATOM    804  CA  GLY A  70       8.735  14.278  22.901  1.00 52.48     0.069 C 
ATOM    805  HA1 GLY A  70       7.675  14.605  22.791  1.00  0.00     0.078 H 
ATOM    806  HA2 GLY A  70       9.202  14.963  22.155  1.00  0.00     0.078 H 
ATOM    807  C   GLY A  70       8.914  12.827  22.514  1.00 51.98     0.236 C 
ATOM    808  O   GLY A  70       9.324  11.995  23.332  1.00 51.37    -0.272 OA
ATOM    809  N   THR A  71       8.614  12.518  21.260  1.00 51.70    -0.344 N 
ATOM    810  HN  THR A  71       8.298  13.246  20.620  1.00  0.00     0.163 HD
ATOM    811  CA  THR A  71       8.734  11.145  20.793  1.00 51.56     0.113 C 
ATOM    812  HA  THR A  71       9.477  10.628  21.444  1.00  0.00     0.091 H 
ATOM    813  C   THR A  71       9.220  11.032  19.351  1.00 51.23     0.243 C 
ATOM    814  O   THR A  71       9.076  11.967  18.560  1.00 52.14    -0.271 OA
ATOM    815  CB  THR A  71       7.384  10.416  20.950  1.00 50.32     0.060 C 
ATOM    816  HB  THR A  71       6.564  11.090  20.609  1.00  0.00     0.086 H 
ATOM    817  CG2 THR A  71       7.355   9.153  20.133  1.00 50.83    -0.050 C 
ATOM    818 1HG2 THR A  71       6.379   8.626  20.247  1.00  0.00     0.031 H 
ATOM    819 2HG2 THR A  71       8.214   8.485  20.378  1.00  0.00     0.031 H 
ATOM    820 3HG2 THR A  71       7.594   9.351  19.062  1.00  0.00     0.031 H 
ATOM    821  OG1 THR A  71       7.180  10.091  22.333  1.00 51.21    -0.393 OA
ATOM    822  HG1 THR A  71       6.348   9.642  22.430  1.00  0.00     0.210 HD
ATOM    823  N   VAL A  72       9.821   9.892  19.023  1.00 49.23    -0.346 N 
ATOM    824  HN  VAL A  72       9.951   9.169  19.730  1.00  0.00     0.163 HD
ATOM    825  CA  VAL A  72      10.294   9.666  17.669  1.00 47.22     0.092 C 
ATOM    826  HA  VAL A  72       9.756  10.369  16.990  1.00  0.00     0.088 H 
ATOM    827  C   VAL A  72      10.045   8.265  17.187  1.00 46.27     0.241 C 
ATOM    828  O   VAL A  72      10.488   7.300  17.795  1.00 45.00    -0.271 OA
ATOM    829  CB  VAL A  72      11.782   9.916  17.527  1.00 47.84    -0.033 C 
ATOM    830  HB  VAL A  72      12.335   9.284  18.260  1.00  0.00     0.042 H 
ATOM    831  CG1 VAL A  72      12.226   9.558  16.114  1.00 47.46    -0.071 C 
ATOM    832 1HG1 VAL A  72      13.321   9.742  16.010  1.00  0.00     0.028 H 
ATOM    833 2HG1 VAL A  72      11.633  10.095  15.337  1.00  0.00     0.028 H 
ATOM    834 3HG1 VAL A  72      11.946   8.515  15.836  1.00  0.00     0.028 H 
ATOM    835  CG2 VAL A  72      12.072  11.369  17.801  1.00 50.81    -0.071 C 
ATOM    836 1HG2 VAL A  72      13.167  11.553  17.697  1.00  0.00     0.028 H 
ATOM    837 2HG2 VAL A  72      11.681  11.698  18.792  1.00  0.00     0.028 H 
ATOM    838 3HG2 VAL A  72      11.466  12.049  17.158  1.00  0.00     0.028 H 
ATOM    839  N   ARG A  73       9.320   8.169  16.083  1.00 46.19    -0.346 N 
ATOM    840  HN  ARG A  73       8.954   9.020  15.657  1.00  0.00     0.163 HD
ATOM    841  CA  ARG A  73       9.031   6.892  15.462  1.00 46.55     0.089 C 
ATOM    842  HA  ARG A  73       9.390   6.061  16.113  1.00  0.00     0.087 H 
ATOM    843  C   ARG A  73       9.775   6.871  14.131  1.00 45.55     0.241 C 
ATOM    844  O   ARG A  73       9.698   7.831  13.366  1.00 45.56    -0.271 OA
ATOM    845  CB  ARG A  73       7.532   6.747  15.210  1.00 47.85    -0.036 C 
ATOM    846  HB1 ARG A  73       7.094   7.712  14.864  1.00  0.00     0.036 H 
ATOM    847  HB2 ARG A  73       6.979   6.627  16.171  1.00  0.00     0.036 H 
ATOM    848  CG  ARG A  73       7.189   5.625  14.248  1.00 51.12    -0.048 C 
ATOM    849  HG1 ARG A  73       7.728   4.686  14.513  1.00  0.00     0.035 H 
ATOM    850  HG2 ARG A  73       7.634   5.805  13.242  1.00  0.00     0.035 H 
ATOM    851  CD  ARG A  73       5.694   5.394  14.155  1.00 52.91     0.009 C 
ATOM    852  HD1 ARG A  73       5.427   4.781  13.262  1.00  0.00     0.064 H 
ATOM    853  HD2 ARG A  73       5.149   6.329  13.887  1.00  0.00     0.064 H 
ATOM    854  NE  ARG A  73       5.179   4.804  15.387  1.00 56.40    -0.227 N 
ATOM    855  HE  ARG A  73       5.843   4.609  16.136  1.00  0.00     0.177 HD
ATOM    856  CZ  ARG A  73       3.902   4.504  15.596  1.00 55.49     0.665 C 
ATOM    857  NH1 ARG A  73       3.005   4.738  14.652  1.00 55.53    -0.235 N 
ATOM    858 1HH1 ARG A  73       3.295   5.145  13.763  1.00  0.00     0.174 HD
ATOM    859 2HH1 ARG A  73       2.024   4.508  14.812  1.00  0.00     0.174 HD
ATOM    860  NH2 ARG A  73       3.526   3.976  16.750  1.00 54.79    -0.235 N 
ATOM    861 1HH2 ARG A  73       4.218   3.796  17.478  1.00  0.00     0.174 HD
ATOM    862 2HH2 ARG A  73       2.545   3.746  16.910  1.00  0.00     0.174 HD
ATOM    863  N   ILE A  74      10.524   5.805  13.874  1.00 43.21    -0.346 N 
ATOM    864  HN  ILE A  74      10.601   5.063  14.570  1.00  0.00     0.163 HD
ATOM    865  CA  ILE A  74      11.237   5.682  12.610  1.00 42.39     0.092 C 
ATOM    866  HA  ILE A  74      11.065   6.581  11.973  1.00  0.00     0.088 H 
ATOM    867  C   ILE A  74      10.638   4.453  11.967  1.00 42.28     0.241 C 
ATOM    868  O   ILE A  74      10.696   3.358  12.531  1.00 43.32    -0.271 OA
ATOM    869  CB  ILE A  74      12.761   5.406  12.769  1.00 42.09    -0.030 C 
ATOM    870  HB  ILE A  74      12.899   4.408  13.246  1.00  0.00     0.043 H 
ATOM    871  CG1 ILE A  74      13.437   6.469  13.639  1.00 43.11    -0.063 C 
ATOM    872 1HG1 ILE A  74      12.926   6.555  14.626  1.00  0.00     0.033 H 
ATOM    873 2HG1 ILE A  74      13.240   7.491  13.239  1.00  0.00     0.033 H 
ATOM    874  CG2 ILE A  74      13.420   5.392  11.399  1.00 40.01    -0.071 C 
ATOM    875 1HG2 ILE A  74      14.511   5.194  11.513  1.00  0.00     0.028 H 
ATOM    876 2HG2 ILE A  74      13.219   6.327  10.825  1.00  0.00     0.028 H 
ATOM    877 3HG2 ILE A  74      12.931   4.670  10.704  1.00  0.00     0.028 H 
ATOM    878  CD1 ILE A  74      14.946   6.238  13.825  1.00 39.46    -0.076 C 
ATOM    879 1HD1 ILE A  74      15.438   7.012  14.459  1.00  0.00     0.027 H 
ATOM    880 2HD1 ILE A  74      15.457   6.152  12.838  1.00  0.00     0.027 H 
ATOM    881 3HD1 ILE A  74      15.143   5.216  14.225  1.00  0.00     0.027 H 
ATOM    882  N   SER A  75      10.043   4.608  10.798  1.00 41.18    -0.344 N 
ATOM    883  HN  SER A  75       9.981   5.526  10.359  1.00  0.00     0.163 HD
ATOM    884  CA  SER A  75       9.479   3.433  10.156  1.00 40.54     0.109 C 
ATOM    885  HA  SER A  75       9.762   2.534  10.751  1.00  0.00     0.090 H 
ATOM    886  C   SER A  75      10.081   3.306   8.784  1.00 37.36     0.243 C 
ATOM    887  O   SER A  75      10.876   4.137   8.383  1.00 36.85    -0.271 OA
ATOM    888  CB  SER A  75       7.939   3.509  10.086  1.00 40.52     0.044 C 
ATOM    889  HB1 SER A  75       7.504   2.544   9.735  1.00  0.00     0.077 H 
ATOM    890  HB2 SER A  75       7.491   3.545  11.107  1.00  0.00     0.077 H 
ATOM    891  OG  SER A  75       7.490   4.588   9.294  1.00 41.52    -0.398 OA
ATOM    892  HG  SER A  75       6.542   4.635   9.251  1.00  0.00     0.209 HD
ATOM    893  N   LEU A  76       9.711   2.247   8.086  1.00 36.60    -0.346 N 
ATOM    894  HN  LEU A  76       9.053   1.590   8.505  1.00  0.00     0.163 HD
ATOM    895  CA  LEU A  76      10.203   1.981   6.748  1.00 36.62     0.089 C 
ATOM    896  HA  LEU A  76      11.088   2.632   6.555  1.00  0.00     0.087 H 
ATOM    897  C   LEU A  76       9.131   2.272   5.682  1.00 36.50     0.241 C 
ATOM    898  O   LEU A  76       7.959   1.931   5.850  1.00 36.00    -0.271 OA
ATOM    899  CB  LEU A  76      10.643   0.521   6.683  1.00 36.85    -0.035 C 
ATOM    900  HB1 LEU A  76      10.075  -0.051   7.454  1.00  0.00     0.037 H 
ATOM    901  HB2 LEU A  76      10.249   0.078   5.739  1.00  0.00     0.037 H 
ATOM    902  CG  LEU A  76      12.129   0.151   6.806  1.00 37.48    -0.059 C 
ATOM    903  HG  LEU A  76      12.568   0.127   5.781  1.00  0.00     0.039 H 
ATOM    904  CD1 LEU A  76      12.892   1.155   7.620  1.00 36.43    -0.073 C 
ATOM    905 1HD1 LEU A  76      12.814   2.178   7.184  1.00  0.00     0.028 H 
ATOM    906 2HD1 LEU A  76      13.956   0.848   7.754  1.00  0.00     0.028 H 
ATOM    907 3HD1 LEU A  76      12.573   1.141   8.688  1.00  0.00     0.028 H 
ATOM    908  CD2 LEU A  76      12.236  -1.252   7.404  1.00 37.59    -0.073 C 
ATOM    909 1HD2 LEU A  76      11.669  -1.998   6.799  1.00  0.00     0.028 H 
ATOM    910 2HD2 LEU A  76      11.917  -1.266   8.472  1.00  0.00     0.028 H 
ATOM    911 3HD2 LEU A  76      13.300  -1.559   7.538  1.00  0.00     0.028 H 
ATOM    912  N   VAL A  77       9.526   2.932   4.598  1.00 37.13    -0.346 N 
ATOM    913  HN  VAL A  77      10.497   3.235   4.518  1.00  0.00     0.163 HD
ATOM    914  CA  VAL A  77       8.583   3.229   3.517  1.00 37.57     0.092 C 
ATOM    915  HA  VAL A  77       7.722   2.526   3.611  1.00  0.00     0.088 H 
ATOM    916  C   VAL A  77       9.206   3.021   2.156  1.00 38.83     0.241 C 
ATOM    917  O   VAL A  77      10.427   2.975   2.009  1.00 40.45    -0.271 OA
ATOM    918  CB  VAL A  77       8.025   4.675   3.568  1.00 35.51    -0.033 C 
ATOM    919  HB  VAL A  77       7.357   4.825   2.688  1.00  0.00     0.042 H 
ATOM    920  CG1 VAL A  77       7.206   4.868   4.829  1.00 34.82    -0.071 C 
ATOM    921 1HG1 VAL A  77       6.805   5.908   4.866  1.00  0.00     0.028 H 
ATOM    922 2HG1 VAL A  77       7.784   4.610   5.747  1.00  0.00     0.028 H 
ATOM    923 3HG1 VAL A  77       6.399   4.104   4.925  1.00  0.00     0.028 H 
ATOM    924  CG2 VAL A  77       9.148   5.680   3.490  1.00 34.97    -0.071 C 
ATOM    925 1HG2 VAL A  77       8.747   6.720   3.527  1.00  0.00     0.028 H 
ATOM    926 2HG2 VAL A  77       9.790   5.515   2.593  1.00  0.00     0.028 H 
ATOM    927 3HG2 VAL A  77       9.916   5.505   4.279  1.00  0.00     0.028 H 
ATOM    928  N   THR A  78       8.343   2.884   1.164  1.00 41.35    -0.344 N 
ATOM    929  HN  THR A  78       7.348   2.926   1.382  1.00  0.00     0.163 HD
ATOM    930  CA  THR A  78       8.735   2.676  -0.223  1.00 43.74     0.113 C 
ATOM    931  HA  THR A  78       9.232   1.681  -0.305  1.00  0.00     0.091 H 
ATOM    932  C   THR A  78       9.707   3.748  -0.723  1.00 42.92     0.243 C 
ATOM    933  O   THR A  78       9.594   4.911  -0.358  1.00 43.72    -0.271 OA
ATOM    934  CB  THR A  78       7.465   2.662  -1.093  1.00 46.26     0.060 C 
ATOM    935  HB  THR A  78       6.842   3.550  -0.835  1.00  0.00     0.086 H 
ATOM    936  CG2 THR A  78       7.812   2.717  -2.594  1.00 52.69    -0.050 C 
ATOM    937 1HG2 THR A  78       8.391   3.642  -2.824  1.00  0.00     0.031 H 
ATOM    938 2HG2 THR A  78       6.904   2.625  -3.234  1.00  0.00     0.031 H 
ATOM    939 3HG2 THR A  78       8.346   1.798  -2.931  1.00  0.00     0.031 H 
ATOM    940  OG1 THR A  78       6.719   1.470  -0.797  1.00 46.75    -0.393 OA
ATOM    941  HG1 THR A  78       6.505   1.436   0.128  1.00  0.00     0.210 HD
ATOM    942  N   LYS A  79      10.661   3.358  -1.556  1.00 42.08    -0.346 N 
ATOM    943  HN  LYS A  79      10.722   2.377  -1.830  1.00  0.00     0.163 HD
ATOM    944  CA  LYS A  79      11.624   4.316  -2.084  1.00 44.89     0.089 C 
ATOM    945  HA  LYS A  79      12.104   4.841  -1.225  1.00  0.00     0.087 H 
ATOM    946  C   LYS A  79      10.978   5.359  -2.983  1.00 48.15     0.241 C 
ATOM    947  O   LYS A  79      11.330   6.543  -2.938  1.00 48.24    -0.271 OA
ATOM    948  CB  LYS A  79      12.717   3.602  -2.885  1.00 43.95    -0.038 C 
ATOM    949  HB1 LYS A  79      13.308   2.924  -2.226  1.00  0.00     0.036 H 
ATOM    950  HB2 LYS A  79      12.270   2.849  -3.575  1.00  0.00     0.036 H 
ATOM    951  CG  LYS A  79      13.632   4.541  -3.641  1.00 42.43    -0.061 C 
ATOM    952  HG1 LYS A  79      13.947   5.400  -3.004  1.00  0.00     0.033 H 
ATOM    953  HG2 LYS A  79      13.076   5.101  -4.429  1.00  0.00     0.033 H 
ATOM    954  CD  LYS A  79      14.837   3.815  -4.225  1.00 45.71    -0.043 C 
ATOM    955  HD1 LYS A  79      15.759   4.433  -4.121  1.00  0.00     0.035 H 
ATOM    956  HD2 LYS A  79      15.123   2.947  -3.587  1.00  0.00     0.035 H 
ATOM    957  CE  LYS A  79      14.640   3.381  -5.668  1.00 46.79     0.080 C 
ATOM    958  HE1 LYS A  79      15.412   2.635  -5.969  1.00  0.00     0.075 H 
ATOM    959  HE2 LYS A  79      13.727   2.750  -5.773  1.00  0.00     0.075 H 
ATOM    960  NZ  LYS A  79      14.607   4.532  -6.624  1.00 49.48    -0.079 N 
ATOM    961  HZ1 LYS A  79      14.475   4.241  -7.593  1.00  0.00     0.274 HD
ATOM    962  HZ2 LYS A  79      15.442   5.110  -6.528  1.00  0.00     0.274 HD
ATOM    963  HZ3 LYS A  79      13.900   5.214  -6.349  1.00  0.00     0.274 HD
ATOM    964  N   ASP A  80      10.027   4.922  -3.803  1.00 51.49    -0.346 N 
ATOM    965  HN  ASP A  80       9.747   3.942  -3.777  1.00  0.00     0.163 HD
ATOM    966  CA  ASP A  80       9.384   5.832  -4.737  1.00 53.91     0.099 C 
ATOM    967  HA  ASP A  80      10.103   6.667  -4.908  1.00  0.00     0.088 H 
ATOM    968  C   ASP A  80       8.077   6.476  -4.264  1.00 55.48     0.243 C 
ATOM    969  O   ASP A  80       7.355   5.913  -3.445  1.00 54.04    -0.271 OA
ATOM    970  CB  ASP A  80       9.227   5.114  -6.083  1.00 54.30     0.043 C 
ATOM    971  HB1 ASP A  80       8.657   4.163  -5.967  1.00  0.00     0.052 H 
ATOM    972  HB2 ASP A  80       8.524   5.663  -6.752  1.00  0.00     0.052 H 
ATOM    973  CG  ASP A  80      10.579   4.871  -6.778  1.00 56.57     0.175 C 
ATOM    974  OD1 ASP A  80      10.623   4.149  -7.799  1.00 59.06    -0.648 OA
ATOM    975  OD2 ASP A  80      11.605   5.403  -6.307  1.00 55.49    -0.648 OA
ATOM    976  N   PRO A  81       7.776   7.681  -4.786  1.00 57.93    -0.337 N 
ATOM    977  CA  PRO A  81       6.632   8.559  -4.545  1.00 59.11     0.092 C 
ATOM    978  HA  PRO A  81       7.026   9.445  -3.994  1.00  0.00     0.087 H 
ATOM    979  C   PRO A  81       5.439   8.064  -3.757  1.00 59.89     0.243 C 
ATOM    980  O   PRO A  81       5.119   8.640  -2.719  1.00 64.18    -0.271 OA
ATOM    981  CB  PRO A  81       6.294   9.038  -5.932  1.00 60.91    -0.036 C 
ATOM    982  HB1 PRO A  81       5.713   8.328  -6.566  1.00  0.00     0.036 H 
ATOM    983  HB2 PRO A  81       5.535   9.852  -5.997  1.00  0.00     0.036 H 
ATOM    984  CG  PRO A  81       7.664   9.380  -6.418  1.00 61.55    -0.048 C 
ATOM    985  HG1 PRO A  81       8.048  10.367  -6.069  1.00  0.00     0.035 H 
ATOM    986  HG2 PRO A  81       7.726   9.613  -7.507  1.00  0.00     0.035 H 
ATOM    987  CD  PRO A  81       8.508   8.166  -5.970  1.00 59.80    -0.001 C 
ATOM    988  HD1 PRO A  81       8.679   7.398  -6.760  1.00  0.00     0.064 H 
ATOM    989  HD2 PRO A  81       9.587   8.386  -5.795  1.00  0.00     0.064 H 
ATOM    990  N   PRO A  82       4.727   7.040  -4.228  1.00 57.44    -0.337 N 
ATOM    991  CA  PRO A  82       3.636   6.731  -3.295  1.00 56.16     0.091 C 
ATOM    992  HA  PRO A  82       3.077   7.647  -2.992  1.00  0.00     0.087 H 
ATOM    993  C   PRO A  82       4.337   6.065  -2.097  1.00 55.44     0.241 C 
ATOM    994  O   PRO A  82       4.417   4.834  -2.002  1.00 58.85    -0.271 OA
ATOM    995  CB  PRO A  82       2.762   5.770  -4.095  1.00 55.23    -0.036 C 
ATOM    996  HB1 PRO A  82       1.689   5.754  -3.792  1.00  0.00     0.036 H 
ATOM    997  HB2 PRO A  82       2.952   4.690  -3.894  1.00  0.00     0.036 H 
ATOM    998  CG  PRO A  82       3.006   6.195  -5.509  1.00 56.75    -0.048 C 
ATOM    999  HG1 PRO A  82       2.628   5.485  -6.281  1.00  0.00     0.035 H 
ATOM   1000  HG2 PRO A  82       2.394   7.064  -5.847  1.00  0.00     0.035 H 
ATOM   1001  CD  PRO A  82       4.503   6.425  -5.539  1.00 56.07    -0.001 C 
ATOM   1002  HD1 PRO A  82       4.878   7.011  -6.411  1.00  0.00     0.064 H 
ATOM   1003  HD2 PRO A  82       5.120   5.521  -5.753  1.00  0.00     0.064 H 
ATOM   1004  N   HIS A  83       4.871   6.889  -1.202  1.00 52.29    -0.346 N 
ATOM   1005  HN  HIS A  83       4.750   7.894  -1.325  1.00  0.00     0.163 HD
ATOM   1006  CA  HIS A  83       5.625   6.408  -0.049  1.00 50.39     0.094 C 
ATOM   1007  HA  HIS A  83       6.445   5.767  -0.449  1.00  0.00     0.088 H 
ATOM   1008  C   HIS A  83       4.854   5.558   0.935  1.00 48.75     0.241 C 
ATOM   1009  O   HIS A  83       4.657   5.922   2.087  1.00 46.45    -0.271 OA
ATOM   1010  CB  HIS A  83       6.296   7.598   0.638  1.00 49.41     0.002 C 
ATOM   1011  HB1 HIS A  83       6.680   7.315   1.646  1.00  0.00     0.046 H 
ATOM   1012  HB2 HIS A  83       5.543   8.363   0.941  1.00  0.00     0.046 H 
ATOM   1013  CG  HIS A  83       7.377   8.209  -0.197  1.00 47.96     0.028 A 
ATOM   1014  CD2 HIS A  83       7.469   9.419  -0.794  1.00 46.92    -0.000 A 
ATOM   1015  HD2 HIS A  83       6.759  10.257  -0.690  1.00  0.00     0.114 H 
ATOM   1016  ND1 HIS A  83       8.485   7.495  -0.603  1.00 47.56    -0.354 N 
ATOM   1017  HD1 HIS A  83       8.710   6.542  -0.316  1.00  0.00     0.166 HD
ATOM   1018  CE1 HIS A  83       9.210   8.236  -1.421  1.00 47.23     0.040 A 
ATOM   1019  HE1 HIS A  83      10.151   7.929  -1.909  1.00  0.00     0.140 H 
ATOM   1020  NE2 HIS A  83       8.615   9.408  -1.555  1.00 48.57    -0.360 N 
ATOM   1021  HE2 HIS A  83       8.951  10.180  -2.130  1.00  0.00     0.166 HD
ATOM   1022  N   ARG A  84       4.453   4.392   0.450  1.00 47.83    -0.346 N 
ATOM   1023  HN  ARG A  84       4.699   4.154  -0.511  1.00  0.00     0.163 HD
ATOM   1024  CA  ARG A  84       3.681   3.440   1.223  1.00 47.47     0.089 C 
ATOM   1025  HA  ARG A  84       2.844   3.974   1.730  1.00  0.00     0.087 H 
ATOM   1026  C   ARG A  84       4.540   2.752   2.270  1.00 44.97     0.243 C 
ATOM   1027  O   ARG A  84       5.757   2.720   2.170  1.00 43.97    -0.271 OA
ATOM   1028  CB  ARG A  84       3.102   2.370   0.286  1.00 49.61    -0.036 C 
ATOM   1029  HB1 ARG A  84       3.902   1.659  -0.028  1.00  0.00     0.036 H 
ATOM   1030  HB2 ARG A  84       2.439   1.678   0.855  1.00  0.00     0.036 H 
ATOM   1031  CG  ARG A  84       2.370   2.913  -0.938  1.00 51.41    -0.048 C 
ATOM   1032  HG1 ARG A  84       1.399   3.385  -0.658  1.00  0.00     0.035 H 
ATOM   1033  HG2 ARG A  84       2.883   3.810  -1.357  1.00  0.00     0.035 H 
ATOM   1034  CD  ARG A  84       2.181   1.828  -1.999  1.00 51.78     0.009 C 
ATOM   1035  HD1 ARG A  84       1.670   0.933  -1.574  1.00  0.00     0.064 H 
ATOM   1036  HD2 ARG A  84       1.415   2.129  -2.752  1.00  0.00     0.064 H 
ATOM   1037  NE  ARG A  84       3.440   1.462  -2.643  1.00 53.18    -0.227 N 
ATOM   1038  HE  ARG A  84       4.217   2.119  -2.576  1.00  0.00     0.177 HD
ATOM   1039  CZ  ARG A  84       3.641   0.327  -3.313  1.00 52.86     0.665 C 
ATOM   1040  NH1 ARG A  84       2.656  -0.558  -3.427  1.00 51.82    -0.235 N 
ATOM   1041 1HH1 ARG A  84       1.746  -0.361  -3.010  1.00  0.00     0.174 HD
ATOM   1042 2HH1 ARG A  84       2.810  -1.426  -3.940  1.00  0.00     0.174 HD
ATOM   1043  NH2 ARG A  84       4.830   0.070  -3.858  1.00 49.57    -0.235 N 
ATOM   1044 1HH2 ARG A  84       5.586   0.749  -3.771  1.00  0.00     0.174 HD
ATOM   1045 2HH2 ARG A  84       4.984  -0.798  -4.371  1.00  0.00     0.174 HD
ATOM   1046  N   PRO A  85       3.902   2.195   3.298  1.00 43.12    -0.337 N 
ATOM   1047  CA  PRO A  85       4.635   1.498   4.344  1.00 41.55     0.091 C 
ATOM   1048  HA  PRO A  85       5.404   2.153   4.815  1.00  0.00     0.087 H 
ATOM   1049  C   PRO A  85       5.261   0.278   3.687  1.00 40.89     0.241 C 
ATOM   1050  O   PRO A  85       4.554  -0.549   3.110  1.00 41.60    -0.271 OA
ATOM   1051  CB  PRO A  85       3.536   1.124   5.326  1.00 41.35    -0.036 C 
ATOM   1052  HB1 PRO A  85       3.097   0.111   5.172  1.00  0.00     0.036 H 
ATOM   1053  HB2 PRO A  85       3.885   0.936   6.368  1.00  0.00     0.036 H 
ATOM   1054  CG  PRO A  85       2.574   2.248   5.184  1.00 42.46    -0.048 C 
ATOM   1055  HG1 PRO A  85       1.598   2.113   5.706  1.00  0.00     0.035 H 
ATOM   1056  HG2 PRO A  85       2.846   3.183   5.727  1.00  0.00     0.035 H 
ATOM   1057  CD  PRO A  85       2.495   2.369   3.684  1.00 43.93    -0.001 C 
ATOM   1058  HD1 PRO A  85       1.777   1.674   3.189  1.00  0.00     0.064 H 
ATOM   1059  HD2 PRO A  85       2.011   3.300   3.308  1.00  0.00     0.064 H 
ATOM   1060  N   HIS A  86       6.583   0.176   3.764  1.00 40.15    -0.346 N 
ATOM   1061  HN  HIS A  86       7.105   0.898   4.261  1.00  0.00     0.163 HD
ATOM   1062  CA  HIS A  86       7.312  -0.930   3.164  1.00 38.67     0.094 C 
ATOM   1063  HA  HIS A  86       6.950  -1.067   2.118  1.00  0.00     0.088 H 
ATOM   1064  C   HIS A  86       7.075  -2.224   3.932  1.00 39.68     0.243 C 
ATOM   1065  O   HIS A  86       6.866  -2.212   5.146  1.00 40.17    -0.271 OA
ATOM   1066  CB  HIS A  86       8.795  -0.600   3.123  1.00 36.24     0.002 C 
ATOM   1067  HB1 HIS A  86       9.235  -0.633   4.147  1.00  0.00     0.046 H 
ATOM   1068  HB2 HIS A  86       8.953   0.478   2.888  1.00  0.00     0.046 H 
ATOM   1069  CG  HIS A  86       9.571  -1.465   2.186  1.00 35.65     0.028 A 
ATOM   1070  CD2 HIS A  86      10.188  -1.178   1.015  1.00 32.90    -0.000 A 
ATOM   1071  HD2 HIS A  86      10.260  -0.186   0.539  1.00  0.00     0.114 H 
ATOM   1072  ND1 HIS A  86       9.738  -2.818   2.390  1.00 35.28    -0.354 N 
ATOM   1073  HD1 HIS A  86       9.390  -3.343   3.192  1.00  0.00     0.166 HD
ATOM   1074  CE1 HIS A  86      10.422  -3.326   1.379  1.00 35.96     0.040 A 
ATOM   1075  HE1 HIS A  86      10.708  -4.385   1.262  1.00  0.00     0.140 H 
ATOM   1076  NE2 HIS A  86      10.706  -2.352   0.532  1.00 32.85    -0.360 N 
ATOM   1077  HE2 HIS A  86      11.226  -2.457  -0.339  1.00  0.00     0.166 HD
ATOM   1078  N   PRO A  87       7.104  -3.364   3.234  1.00 41.07    -0.337 N 
ATOM   1079  CA  PRO A  87       6.867  -4.627   3.936  1.00 42.18     0.091 C 
ATOM   1080  HA  PRO A  87       5.925  -4.516   4.522  1.00  0.00     0.087 H 
ATOM   1081  C   PRO A  87       7.948  -5.090   4.888  1.00 42.78     0.241 C 
ATOM   1082  O   PRO A  87       7.659  -5.784   5.857  1.00 43.89    -0.271 OA
ATOM   1083  CB  PRO A  87       6.592  -5.618   2.798  1.00 40.94    -0.036 C 
ATOM   1084  HB1 PRO A  87       5.511  -5.797   2.590  1.00  0.00     0.036 H 
ATOM   1085  HB2 PRO A  87       6.839  -6.679   3.037  1.00  0.00     0.036 H 
ATOM   1086  CG  PRO A  87       7.359  -5.044   1.652  1.00 41.43    -0.048 C 
ATOM   1087  HG1 PRO A  87       7.118  -5.487   0.658  1.00  0.00     0.035 H 
ATOM   1088  HG2 PRO A  87       8.441  -5.311   1.631  1.00  0.00     0.035 H 
ATOM   1089  CD  PRO A  87       7.071  -3.560   1.775  1.00 41.71    -0.001 C 
ATOM   1090  HD1 PRO A  87       6.137  -3.216   1.273  1.00  0.00     0.064 H 
ATOM   1091  HD2 PRO A  87       7.752  -2.896   1.193  1.00  0.00     0.064 H 
ATOM   1092  N   HIS A  88       9.193  -4.730   4.626  1.00 43.67    -0.346 N 
ATOM   1093  HN  HIS A  88       9.411  -4.177   3.797  1.00  0.00     0.163 HD
ATOM   1094  CA  HIS A  88      10.250  -5.140   5.548  1.00 44.67     0.094 C 
ATOM   1095  HA  HIS A  88      10.208  -6.245   5.691  1.00  0.00     0.088 H 
ATOM   1096  C   HIS A  88      10.026  -4.449   6.885  1.00 43.76     0.241 C 
ATOM   1097  O   HIS A  88       9.169  -3.567   7.002  1.00 43.06    -0.271 OA
ATOM   1098  CB  HIS A  88      11.629  -4.750   5.016  1.00 45.31     0.002 C 
ATOM   1099  HB1 HIS A  88      11.730  -3.641   4.961  1.00  0.00     0.046 H 
ATOM   1100  HB2 HIS A  88      12.419  -4.972   5.771  1.00  0.00     0.046 H 
ATOM   1101  CG  HIS A  88      11.965  -5.376   3.701  1.00 45.98     0.028 A 
ATOM   1102  CD2 HIS A  88      12.767  -4.956   2.694  1.00 44.80    -0.000 A 
ATOM   1103  HD2 HIS A  88      13.312  -3.998   2.646  1.00  0.00     0.114 H 
ATOM   1104  ND1 HIS A  88      11.499  -6.619   3.331  1.00 45.33    -0.354 N 
ATOM   1105  HD1 HIS A  88      10.867  -7.201   3.881  1.00  0.00     0.166 HD
ATOM   1106  CE1 HIS A  88      12.001  -6.937   2.152  1.00 46.57     0.040 A 
ATOM   1107  HE1 HIS A  88      11.808  -7.872   1.600  1.00  0.00     0.140 H 
ATOM   1108  NE2 HIS A  88      12.774  -5.946   1.745  1.00 46.01    -0.360 N 
ATOM   1109  HE2 HIS A  88      13.292  -5.921   0.867  1.00  0.00     0.166 HD
ATOM   1110  N   GLU A  89      10.799  -4.834   7.892  1.00 43.58    -0.346 N 
ATOM   1111  HN  GLU A  89      11.497  -5.565   7.752  1.00  0.00     0.163 HD
ATOM   1112  CA  GLU A  89      10.646  -4.208   9.198  1.00 43.45     0.090 C 
ATOM   1113  HA  GLU A  89      10.134  -3.232   9.027  1.00  0.00     0.087 H 
ATOM   1114  C   GLU A  89      11.919  -3.903   9.960  1.00 41.43     0.241 C 
ATOM   1115  O   GLU A  89      12.930  -4.587   9.823  1.00 40.29    -0.271 OA
ATOM   1116  CB  GLU A  89       9.716  -5.042  10.082  1.00 45.04    -0.029 C 
ATOM   1117  HB1 GLU A  89       8.666  -4.955   9.718  1.00  0.00     0.037 H 
ATOM   1118  HB2 GLU A  89       9.618  -4.567  11.086  1.00  0.00     0.037 H 
ATOM   1119  CG  GLU A  89      10.087  -6.490  10.234  1.00 47.64     0.018 C 
ATOM   1120  HG1 GLU A  89      10.483  -6.914   9.282  1.00  0.00     0.049 H 
ATOM   1121  HG2 GLU A  89      10.996  -6.616  10.868  1.00  0.00     0.049 H 
ATOM   1122  CD  GLU A  89       8.918  -7.304  10.765  1.00 51.23     0.172 C 
ATOM   1123  OE1 GLU A  89       7.871  -7.334  10.073  1.00 52.50    -0.648 OA
ATOM   1124  OE2 GLU A  89       9.039  -7.902  11.866  1.00 51.80    -0.648 OA
ATOM   1125  N   LEU A  90      11.850  -2.835  10.747  1.00 40.27    -0.346 N 
ATOM   1126  HN  LEU A  90      10.985  -2.294  10.762  1.00  0.00     0.163 HD
ATOM   1127  CA  LEU A  90      12.955  -2.405  11.588  1.00 38.12     0.089 C 
ATOM   1128  HA  LEU A  90      13.911  -2.472  11.018  1.00  0.00     0.087 H 
ATOM   1129  C   LEU A  90      13.015  -3.320  12.806  1.00 37.59     0.241 C 
ATOM   1130  O   LEU A  90      11.984  -3.714  13.354  1.00 37.81    -0.271 OA
ATOM   1131  CB  LEU A  90      12.733  -0.965  12.063  1.00 36.70    -0.035 C 
ATOM   1132  HB1 LEU A  90      11.638  -0.757  12.029  1.00  0.00     0.037 H 
ATOM   1133  HB2 LEU A  90      12.940  -0.928  13.158  1.00  0.00     0.037 H 
ATOM   1134  CG  LEU A  90      13.459   0.214  11.405  1.00 34.85    -0.059 C 
ATOM   1135  HG  LEU A  90      14.003   0.777  12.199  1.00  0.00     0.039 H 
ATOM   1136  CD1 LEU A  90      14.479  -0.293  10.397  1.00 33.50    -0.073 C 
ATOM   1137 1HD1 LEU A  90      15.007   0.565   9.918  1.00  0.00     0.028 H 
ATOM   1138 2HD1 LEU A  90      14.017  -0.971   9.642  1.00  0.00     0.028 H 
ATOM   1139 3HD1 LEU A  90      15.192  -1.018  10.855  1.00  0.00     0.028 H 
ATOM   1140  CD2 LEU A  90      12.445   1.147  10.771  1.00 30.58    -0.073 C 
ATOM   1141 1HD2 LEU A  90      12.973   2.005  10.292  1.00  0.00     0.028 H 
ATOM   1142 2HD2 LEU A  90      11.671   1.484  11.499  1.00  0.00     0.028 H 
ATOM   1143 3HD2 LEU A  90      11.773   0.615  10.057  1.00  0.00     0.028 H 
ATOM   1144  N   VAL A  91      14.224  -3.666  13.227  1.00 37.00    -0.346 N 
ATOM   1145  HN  VAL A  91      15.046  -3.336  12.722  1.00  0.00     0.163 HD
ATOM   1146  CA  VAL A  91      14.394  -4.512  14.402  1.00 34.91     0.092 C 
ATOM   1147  HA  VAL A  91      13.482  -4.424  15.038  1.00  0.00     0.088 H 
ATOM   1148  C   VAL A  91      15.593  -4.029  15.205  1.00 34.30     0.241 C 
ATOM   1149  O   VAL A  91      16.574  -3.555  14.646  1.00 32.45    -0.271 OA
ATOM   1150  CB  VAL A  91      14.590  -6.000  14.023  1.00 32.97    -0.033 C 
ATOM   1151  HB  VAL A  91      14.800  -6.578  14.953  1.00  0.00     0.042 H 
ATOM   1152  CG1 VAL A  91      13.319  -6.548  13.388  1.00 29.74    -0.071 C 
ATOM   1153 1HG1 VAL A  91      12.448  -6.441  14.076  1.00  0.00     0.028 H 
ATOM   1154 2HG1 VAL A  91      13.450  -7.603  13.053  1.00  0.00     0.028 H 
ATOM   1155 3HG1 VAL A  91      13.120  -6.078  12.397  1.00  0.00     0.028 H 
ATOM   1156  CG2 VAL A  91      15.773  -6.146  13.088  1.00 33.10    -0.071 C 
ATOM   1157 1HG2 VAL A  91      16.704  -5.745  13.553  1.00  0.00     0.028 H 
ATOM   1158 2HG2 VAL A  91      15.574  -5.676  12.097  1.00  0.00     0.028 H 
ATOM   1159 3HG2 VAL A  91      15.904  -7.201  12.753  1.00  0.00     0.028 H 
ATOM   1160  N   GLY A  92      15.486  -4.141  16.524  1.00 34.85    -0.351 N 
ATOM   1161  HN  GLY A  92      14.636  -4.540  16.923  1.00  0.00     0.163 HD
ATOM   1162  CA  GLY A  92      16.551  -3.708  17.412  1.00 36.20     0.069 C 
ATOM   1163  HA1 GLY A  92      17.311  -3.090  16.879  1.00  0.00     0.078 H 
ATOM   1164  HA2 GLY A  92      17.210  -4.555  17.714  1.00  0.00     0.078 H 
ATOM   1165  C   GLY A  92      15.975  -2.984  18.613  1.00 36.26     0.236 C 
ATOM   1166  O   GLY A  92      14.754  -2.904  18.765  1.00 36.84    -0.272 OA
ATOM   1167  N   LYS A  93      16.837  -2.453  19.469  1.00 36.66    -0.346 N 
ATOM   1168  HN  LYS A  93      17.839  -2.562  19.311  1.00  0.00     0.163 HD
ATOM   1169  CA  LYS A  93      16.365  -1.716  20.633  1.00 38.79     0.089 C 
ATOM   1170  HA  LYS A  93      16.032  -2.455  21.399  1.00  0.00     0.087 H 
ATOM   1171  C   LYS A  93      15.176  -0.789  20.314  1.00 40.44     0.241 C 
ATOM   1172  O   LYS A  93      15.212   0.020  19.388  1.00 40.55    -0.271 OA
ATOM   1173  CB  LYS A  93      17.506  -0.890  21.235  1.00 38.34    -0.038 C 
ATOM   1174  HB1 LYS A  93      18.386  -1.534  21.468  1.00  0.00     0.036 H 
ATOM   1175  HB2 LYS A  93      17.967  -0.225  20.468  1.00  0.00     0.036 H 
ATOM   1176  CG  LYS A  93      17.072  -0.092  22.461  1.00 40.67    -0.061 C 
ATOM   1177  HG1 LYS A  93      16.295   0.662  22.194  1.00  0.00     0.033 H 
ATOM   1178  HG2 LYS A  93      16.477  -0.724  23.161  1.00  0.00     0.033 H 
ATOM   1179  CD  LYS A  93      18.248   0.563  23.179  1.00 41.46    -0.043 C 
ATOM   1180  HD1 LYS A  93      18.839   1.211  22.490  1.00  0.00     0.035 H 
ATOM   1181  HD2 LYS A  93      19.038  -0.182  23.434  1.00  0.00     0.035 H 
ATOM   1182  CE  LYS A  93      17.787   1.333  24.412  1.00 38.80     0.080 C 
ATOM   1183  HE1 LYS A  93      17.370   0.659  25.196  1.00  0.00     0.075 H 
ATOM   1184  HE2 LYS A  93      16.870   1.935  24.212  1.00  0.00     0.075 H 
ATOM   1185  NZ  LYS A  93      18.903   2.169  24.929  1.00 40.49    -0.079 N 
ATOM   1186  HZ1 LYS A  93      18.595   2.684  25.754  1.00  0.00     0.274 HD
ATOM   1187  HZ2 LYS A  93      19.285   2.786  24.212  1.00  0.00     0.274 HD
ATOM   1188  HZ3 LYS A  93      19.742   1.619  25.112  1.00  0.00     0.274 HD
ATOM   1189  N   ASP A  94      14.121  -0.922  21.098  1.00 42.53    -0.346 N 
ATOM   1190  HN  ASP A  94      14.148  -1.613  21.848  1.00  0.00     0.163 HD
ATOM   1191  CA  ASP A  94      12.931  -0.121  20.928  1.00 45.56     0.098 C 
ATOM   1192  HA  ASP A  94      12.242  -0.387  21.763  1.00  0.00     0.088 H 
ATOM   1193  C   ASP A  94      12.163  -0.330  19.648  1.00 48.06     0.241 C 
ATOM   1194  O   ASP A  94      11.467   0.579  19.186  1.00 48.22    -0.271 OA
ATOM   1195  CB  ASP A  94      13.254   1.352  21.080  1.00 47.57     0.043 C 
ATOM   1196  HB1 ASP A  94      12.420   1.990  20.706  1.00  0.00     0.052 H 
ATOM   1197  HB2 ASP A  94      14.051   1.668  20.367  1.00  0.00     0.052 H 
ATOM   1198  CG  ASP A  94      13.618   1.704  22.496  1.00 50.24     0.175 C 
ATOM   1199  OD1 ASP A  94      13.056   1.058  23.415  1.00 49.07    -0.648 OA
ATOM   1200  OD2 ASP A  94      14.452   2.620  22.688  1.00 51.29    -0.648 OA
ATOM   1201  N   CYS A  95      12.271  -1.529  19.083  1.00 49.78    -0.345 N 
ATOM   1202  HN  CYS A  95      12.878  -2.231  19.506  1.00  0.00     0.163 HD
ATOM   1203  CA  CYS A  95      11.537  -1.854  17.871  1.00 51.82     0.098 C 
ATOM   1204  HA  CYS A  95      11.078  -0.924  17.461  1.00  0.00     0.088 H 
ATOM   1205  C   CYS A  95      10.429  -2.852  18.209  1.00 53.70     0.241 C 
ATOM   1206  O   CYS A  95      10.648  -3.800  18.965  1.00 54.56    -0.271 OA
ATOM   1207  CB  CYS A  95      12.474  -2.455  16.821  1.00 52.46     0.014 C 
ATOM   1208  HB1 CYS A  95      11.887  -3.022  16.061  1.00  0.00     0.053 H 
ATOM   1209  HB2 CYS A  95      13.069  -3.286  17.267  1.00  0.00     0.053 H 
ATOM   1210  SG  CYS A  95      13.560  -1.279  16.013  1.00 53.78    -0.095 SA
ATOM   1211  N   ARG A  96       9.242  -2.621  17.656  1.00 55.22    -0.346 N 
ATOM   1212  HN  ARG A  96       9.135  -1.799  17.062  1.00  0.00     0.163 HD
ATOM   1213  CA  ARG A  96       8.084  -3.488  17.859  1.00 56.72     0.089 C 
ATOM   1214  HA  ARG A  96       8.417  -4.542  18.005  1.00  0.00     0.087 H 
ATOM   1215  C   ARG A  96       7.201  -3.384  16.615  1.00 57.09     0.241 C 
ATOM   1216  O   ARG A  96       7.227  -2.377  15.914  1.00 57.30    -0.271 OA
ATOM   1217  CB  ARG A  96       7.264  -3.027  19.062  1.00 58.68    -0.036 C 
ATOM   1218  HB1 ARG A  96       6.576  -3.833  19.408  1.00  0.00     0.036 H 
ATOM   1219  HB2 ARG A  96       7.905  -2.933  19.969  1.00  0.00     0.036 H 
ATOM   1220  CG  ARG A  96       6.492  -1.721  18.796  1.00 64.55    -0.048 C 
ATOM   1221  HG1 ARG A  96       6.401  -1.523  17.702  1.00  0.00     0.035 H 
ATOM   1222  HG2 ARG A  96       7.096  -0.830  19.089  1.00  0.00     0.035 H 
ATOM   1223  CD  ARG A  96       5.118  -1.706  19.477  1.00 66.40     0.009 C 
ATOM   1224  HD1 ARG A  96       5.222  -1.839  20.579  1.00  0.00     0.064 H 
ATOM   1225  HD2 ARG A  96       4.546  -2.631  19.232  1.00  0.00     0.064 H 
ATOM   1226  NE  ARG A  96       4.327  -0.509  19.171  1.00 67.43    -0.227 N 
ATOM   1227  HE  ARG A  96       3.541  -0.617  18.530  1.00  0.00     0.177 HD
ATOM   1228  CZ  ARG A  96       4.555   0.710  19.665  1.00 69.15     0.665 C 
ATOM   1229  NH1 ARG A  96       3.763   1.722  19.318  1.00 69.35    -0.235 N 
ATOM   1230 1HH1 ARG A  96       2.988   1.553  18.677  1.00  0.00     0.174 HD
ATOM   1231 2HH1 ARG A  96       3.937   2.653  19.695  1.00  0.00     0.174 HD
ATOM   1232  NH2 ARG A  96       5.567   0.931  20.502  1.00 67.70    -0.235 N 
ATOM   1233 1HH2 ARG A  96       6.174   0.156  20.768  1.00  0.00     0.174 HD
ATOM   1234 2HH2 ARG A  96       5.741   1.862  20.879  1.00  0.00     0.174 HD
ATOM   1235  N   ASP A  97       6.420  -4.423  16.347  1.00 57.76    -0.346 N 
ATOM   1236  HN  ASP A  97       6.457  -5.241  16.955  1.00  0.00     0.163 HD
ATOM   1237  CA  ASP A  97       5.510  -4.429  15.208  1.00 58.50     0.098 C 
ATOM   1238  HA  ASP A  97       5.262  -5.493  14.983  1.00  0.00     0.088 H 
ATOM   1239  C   ASP A  97       6.069  -3.806  13.927  1.00 57.91     0.241 C 
ATOM   1240  O   ASP A  97       5.338  -3.160  13.177  1.00 60.38    -0.271 OA
ATOM   1241  CB  ASP A  97       4.199  -3.718  15.578  1.00 61.12     0.043 C 
ATOM   1242  HB1 ASP A  97       3.502  -3.689  14.709  1.00  0.00     0.052 H 
ATOM   1243  HB2 ASP A  97       4.363  -2.624  15.715  1.00  0.00     0.052 H 
ATOM   1244  CG  ASP A  97       3.519  -4.327  16.805  1.00 64.66     0.175 C 
ATOM   1245  OD1 ASP A  97       3.168  -5.526  16.763  1.00 66.46    -0.648 OA
ATOM   1246  OD2 ASP A  97       3.331  -3.605  17.813  1.00 66.12    -0.648 OA
ATOM   1247  N   GLY A  98       7.363  -3.966  13.682  1.00 56.30    -0.351 N 
ATOM   1248  HN  GLY A  98       7.956  -4.452  14.355  1.00  0.00     0.163 HD
ATOM   1249  CA  GLY A  98       7.931  -3.444  12.448  1.00 53.43     0.069 C 
ATOM   1250  HA1 GLY A  98       7.147  -3.490  11.657  1.00  0.00     0.078 H 
ATOM   1251  HA2 GLY A  98       8.678  -4.180  12.070  1.00  0.00     0.078 H 
ATOM   1252  C   GLY A  98       8.561  -2.068  12.410  1.00 52.07     0.236 C 
ATOM   1253  O   GLY A  98       9.240  -1.740  11.435  1.00 50.25    -0.272 OA
ATOM   1254  N   PHE A  99       8.341  -1.254  13.438  1.00 51.26    -0.346 N 
ATOM   1255  HN  PHE A  99       7.760  -1.564  14.217  1.00  0.00     0.163 HD
ATOM   1256  CA  PHE A  99       8.928   0.080  13.454  1.00 49.99     0.093 C 
ATOM   1257  HA  PHE A  99       9.676   0.135  12.629  1.00  0.00     0.088 H 
ATOM   1258  C   PHE A  99       9.637   0.401  14.743  1.00 48.65     0.241 C 
ATOM   1259  O   PHE A  99       9.619  -0.372  15.690  1.00 48.87    -0.271 OA
ATOM   1260  CB  PHE A  99       7.874   1.148  13.201  1.00 49.45    -0.014 C 
ATOM   1261  HB1 PHE A  99       8.349   2.151  13.094  1.00  0.00     0.043 H 
ATOM   1262  HB2 PHE A  99       7.439   1.037  12.180  1.00  0.00     0.043 H 
ATOM   1263  CG  PHE A  99       6.801   1.185  14.224  1.00 49.67    -0.056 A 
ATOM   1264  CD1 PHE A  99       5.606   0.520  14.014  1.00 51.43    -0.077 A 
ATOM   1265  HD1 PHE A  99       5.459  -0.056  13.085  1.00  0.00     0.084 H 
ATOM   1266  CD2 PHE A  99       6.972   1.899  15.398  1.00 51.79    -0.077 A 
ATOM   1267  HD2 PHE A  99       7.922   2.430  15.578  1.00  0.00     0.084 H 
ATOM   1268  CE1 PHE A  99       4.585   0.569  14.962  1.00 52.12    -0.082 A 
ATOM   1269  HE1 PHE A  99       3.637   0.036  14.780  1.00  0.00     0.083 H 
ATOM   1270  CE2 PHE A  99       5.961   1.956  16.354  1.00 52.67    -0.082 A 
ATOM   1271  HE2 PHE A  99       6.111   2.530  17.284  1.00  0.00     0.083 H 
ATOM   1272  CZ  PHE A  99       4.763   1.289  16.134  1.00 51.78    -0.083 A 
ATOM   1273  HZ  PHE A  99       3.958   1.332  16.887  1.00  0.00     0.083 H 
ATOM   1274  N   TYR A 100      10.266   1.565  14.761  1.00 47.87    -0.346 N 
ATOM   1275  HN  TYR A 100      10.230   2.157  13.931  1.00  0.00     0.163 HD
ATOM   1276  CA  TYR A 100      11.006   2.029  15.922  1.00 47.00     0.093 C 
ATOM   1277  HA  TYR A 100      11.067   1.200  16.665  1.00  0.00     0.088 H 
ATOM   1278  C   TYR A 100      10.293   3.209  16.560  1.00 46.74     0.241 C 
ATOM   1279  O   TYR A 100       9.793   4.109  15.871  1.00 45.99    -0.271 OA
ATOM   1280  CB  TYR A 100      12.430   2.436  15.513  1.00 45.64    -0.014 C 
ATOM   1281  HB1 TYR A 100      12.405   3.022  14.564  1.00  0.00     0.043 H 
ATOM   1282  HB2 TYR A 100      13.003   1.542  15.175  1.00  0.00     0.043 H 
ATOM   1283  CG  TYR A 100      13.213   3.190  16.574  1.00 45.47    -0.056 A 
ATOM   1284  CD1 TYR A 100      12.902   4.504  16.898  1.00 45.57    -0.074 A 
ATOM   1285  HD1 TYR A 100      12.054   4.999  16.395  1.00  0.00     0.084 H 
ATOM   1286  CD2 TYR A 100      14.286   2.597  17.234  1.00 45.48    -0.074 A 
ATOM   1287  HD2 TYR A 100      14.554   1.552  17.003  1.00  0.00     0.084 H 
ATOM   1288  CE1 TYR A 100      13.640   5.210  17.846  1.00 44.55    -0.051 A 
ATOM   1289  HE1 TYR A 100      13.375   6.253  18.088  1.00  0.00     0.087 H 
ATOM   1290  CE2 TYR A 100      15.028   3.301  18.182  1.00 43.65    -0.051 A 
ATOM   1291  HE2 TYR A 100      15.876   2.815  18.693  1.00  0.00     0.087 H 
ATOM   1292  CZ  TYR A 100      14.698   4.604  18.478  1.00 43.08     0.065 A 
ATOM   1293  OH  TYR A 100      15.429   5.311  19.397  1.00 42.35    -0.361 OA
ATOM   1294  HH  TYR A 100      15.201   6.210  19.601  1.00  0.00     0.217 HD
ATOM   1295  N   GLU A 101      10.247   3.196  17.885  1.00 46.64    -0.346 N 
ATOM   1296  HN  GLU A 101      10.660   2.414  18.394  1.00  0.00     0.163 HD
ATOM   1297  CA  GLU A 101       9.621   4.272  18.621  1.00 46.84     0.090 C 
ATOM   1298  HA  GLU A 101       9.793   5.226  18.071  1.00  0.00     0.087 H 
ATOM   1299  C   GLU A 101      10.234   4.391  19.991  1.00 45.96     0.241 C 
ATOM   1300  O   GLU A 101      10.285   3.429  20.753  1.00 45.65    -0.271 OA
ATOM   1301  CB  GLU A 101       8.129   4.050  18.749  1.00 47.79    -0.029 C 
ATOM   1302  HB1 GLU A 101       7.898   3.198  19.430  1.00  0.00     0.037 H 
ATOM   1303  HB2 GLU A 101       7.693   3.640  17.808  1.00  0.00     0.037 H 
ATOM   1304  CG  GLU A 101       7.431   5.303  19.179  1.00 51.27     0.018 C 
ATOM   1305  HG1 GLU A 101       7.775   6.183  18.587  1.00  0.00     0.049 H 
ATOM   1306  HG2 GLU A 101       7.770   5.630  20.190  1.00  0.00     0.049 H 
ATOM   1307  CD  GLU A 101       5.951   5.158  19.124  1.00 53.63     0.172 C 
ATOM   1308  OE1 GLU A 101       5.437   4.243  19.808  1.00 55.39    -0.648 OA
ATOM   1309  OE2 GLU A 101       5.312   5.953  18.395  1.00 53.96    -0.648 OA
ATOM   1310  N   ALA A 102      10.707   5.589  20.291  1.00 46.52    -0.346 N 
ATOM   1311  HN  ALA A 102      10.621   6.342  19.608  1.00  0.00     0.163 HD
ATOM   1312  CA  ALA A 102      11.344   5.862  21.563  1.00 47.25     0.086 C 
ATOM   1313  HA  ALA A 102      10.916   5.171  22.326  1.00  0.00     0.086 H 
ATOM   1314  C   ALA A 102      11.084   7.294  22.011  1.00 47.64     0.240 C 
ATOM   1315  O   ALA A 102      10.589   8.131  21.248  1.00 46.74    -0.271 OA
ATOM   1316  CB  ALA A 102      12.858   5.598  21.462  1.00 45.54    -0.049 C 
ATOM   1317  HB1 ALA A 102      13.348   5.808  22.441  1.00  0.00     0.030 H 
ATOM   1318  HB2 ALA A 102      13.327   6.171  20.628  1.00  0.00     0.030 H 
ATOM   1319  HB3 ALA A 102      13.079   4.568  21.097  1.00  0.00     0.030 H 
ATOM   1320  N   GLU A 103      11.427   7.554  23.265  1.00 49.26    -0.346 N 
ATOM   1321  HN  GLU A 103      11.835   6.806  23.825  1.00  0.00     0.163 HD
ATOM   1322  CA  GLU A 103      11.247   8.854  23.872  1.00 50.50     0.090 C 
ATOM   1323  HA  GLU A 103      10.331   9.344  23.466  1.00  0.00     0.087 H 
ATOM   1324  C   GLU A 103      12.475   9.688  23.546  1.00 50.59     0.241 C 
ATOM   1325  O   GLU A 103      13.583   9.163  23.484  1.00 50.93    -0.271 OA
ATOM   1326  CB  GLU A 103      11.129   8.693  25.385  1.00 53.01    -0.029 C 
ATOM   1327  HB1 GLU A 103      12.130   8.776  25.869  1.00  0.00     0.037 H 
ATOM   1328  HB2 GLU A 103      10.881   7.639  25.650  1.00  0.00     0.037 H 
ATOM   1329  CG  GLU A 103      10.153   9.643  26.020  1.00 58.53     0.018 C 
ATOM   1330  HG1 GLU A 103      10.367  10.700  25.737  1.00  0.00     0.049 H 
ATOM   1331  HG2 GLU A 103      10.317   9.724  27.120  1.00  0.00     0.049 H 
ATOM   1332  CD  GLU A 103       8.732   9.262  25.699  1.00 62.48     0.172 C 
ATOM   1333  OE1 GLU A 103       8.257   8.257  26.280  1.00 62.31    -0.648 OA
ATOM   1334  OE2 GLU A 103       8.101   9.952  24.860  1.00 64.85    -0.648 OA
ATOM   1335  N   LEU A 104      12.280  10.981  23.327  1.00 49.80    -0.346 N 
ATOM   1336  HN  LEU A 104      11.334  11.360  23.364  1.00  0.00     0.163 HD
ATOM   1337  CA  LEU A 104      13.393  11.864  23.035  1.00 50.59     0.089 C 
ATOM   1338  HA  LEU A 104      14.091  11.371  22.319  1.00  0.00     0.087 H 
ATOM   1339  C   LEU A 104      14.119  12.190  24.321  1.00 51.98     0.241 C 
ATOM   1340  O   LEU A 104      13.556  12.067  25.406  1.00 52.57    -0.271 OA
ATOM   1341  CB  LEU A 104      12.899  13.173  22.456  1.00 51.34    -0.035 C 
ATOM   1342  HB1 LEU A 104      13.735  13.910  22.470  1.00  0.00     0.037 H 
ATOM   1343  HB2 LEU A 104      12.187  13.639  23.176  1.00  0.00     0.037 H 
ATOM   1344  CG  LEU A 104      12.272  13.174  21.082  1.00 52.13    -0.059 C 
ATOM   1345  HG  LEU A 104      11.576  12.307  20.998  1.00  0.00     0.039 H 
ATOM   1346  CD1 LEU A 104      11.482  14.469  20.888  1.00 51.30    -0.073 C 
ATOM   1347 1HD1 LEU A 104      10.666  14.582  21.639  1.00  0.00     0.028 H 
ATOM   1348 2HD1 LEU A 104      11.087  14.548  19.848  1.00  0.00     0.028 H 
ATOM   1349 3HD1 LEU A 104      12.157  15.357  20.889  1.00  0.00     0.028 H 
ATOM   1350  CD2 LEU A 104      13.383  13.020  20.060  1.00 50.46    -0.073 C 
ATOM   1351 1HD2 LEU A 104      13.959  12.076  20.201  1.00  0.00     0.028 H 
ATOM   1352 2HD2 LEU A 104      14.058  13.908  20.061  1.00  0.00     0.028 H 
ATOM   1353 3HD2 LEU A 104      12.988  13.099  19.020  1.00  0.00     0.028 H 
ATOM   1354  N   CYS A 105      15.368  12.618  24.194  1.00 53.40    -0.345 N 
ATOM   1355  HN  CYS A 105      15.787  12.668  23.266  1.00  0.00     0.163 HD
ATOM   1356  CA  CYS A 105      16.148  13.016  25.348  1.00 54.48     0.098 C 
ATOM   1357  HA  CYS A 105      15.848  12.430  26.248  1.00  0.00     0.088 H 
ATOM   1358  C   CYS A 105      15.806  14.493  25.526  1.00 54.48     0.244 C 
ATOM   1359  O   CYS A 105      16.085  15.310  24.649  1.00 54.10    -0.271 OA
ATOM   1360  CB  CYS A 105      17.633  12.853  25.071  1.00 56.55     0.014 C 
ATOM   1361  HB1 CYS A 105      17.946  13.466  24.194  1.00  0.00     0.053 H 
ATOM   1362  HB2 CYS A 105      17.856  11.837  24.670  1.00  0.00     0.053 H 
ATOM   1363  SG  CYS A 105      18.646  13.215  26.502  1.00 62.96    -0.095 SA
ATOM   1364  N   PRO A 106      15.206  14.853  26.673  1.00 54.23    -0.337 N 
ATOM   1365  CA  PRO A 106      14.799  16.226  26.989  1.00 52.70     0.091 C 
ATOM   1366  HA  PRO A 106      13.980  16.514  26.290  1.00  0.00     0.087 H 
ATOM   1367  C   PRO A 106      15.867  17.315  26.942  1.00 52.03     0.241 C 
ATOM   1368  O   PRO A 106      15.531  18.494  26.832  1.00 51.35    -0.271 OA
ATOM   1369  CB  PRO A 106      14.203  16.095  28.391  1.00 52.56    -0.036 C 
ATOM   1370  HB1 PRO A 106      13.373  16.808  28.602  1.00  0.00     0.036 H 
ATOM   1371  HB2 PRO A 106      14.876  16.445  29.208  1.00  0.00     0.036 H 
ATOM   1372  CG  PRO A 106      13.811  14.645  28.495  1.00 52.29    -0.048 C 
ATOM   1373  HG1 PRO A 106      13.578  14.287  29.525  1.00  0.00     0.035 H 
ATOM   1374  HG2 PRO A 106      12.812  14.390  28.071  1.00  0.00     0.035 H 
ATOM   1375  CD  PRO A 106      14.975  13.975  27.834  1.00 53.51    -0.001 C 
ATOM   1376  HD1 PRO A 106      14.826  12.897  27.591  1.00  0.00     0.064 H 
ATOM   1377  HD2 PRO A 106      15.863  13.811  28.489  1.00  0.00     0.064 H 
ATOM   1378  N   ASP A 107      17.142  16.937  27.002  1.00 50.76    -0.346 N 
ATOM   1379  HN  ASP A 107      17.379  15.945  27.023  1.00  0.00     0.163 HD
ATOM   1380  CA  ASP A 107      18.200  17.940  27.038  1.00 50.71     0.098 C 
ATOM   1381  HA  ASP A 107      17.714  18.943  27.066  1.00  0.00     0.088 H 
ATOM   1382  C   ASP A 107      19.154  17.927  25.868  1.00 49.83     0.241 C 
ATOM   1383  O   ASP A 107      20.243  18.504  25.928  1.00 49.37    -0.271 OA
ATOM   1384  CB  ASP A 107      18.993  17.775  28.329  1.00 53.78     0.043 C 
ATOM   1385  HB1 ASP A 107      19.913  17.167  28.163  1.00  0.00     0.052 H 
ATOM   1386  HB2 ASP A 107      19.469  18.735  28.636  1.00  0.00     0.052 H 
ATOM   1387  CG  ASP A 107      18.151  17.200  29.447  1.00 57.71     0.175 C 
ATOM   1388  OD1 ASP A 107      18.138  15.954  29.593  1.00 60.41    -0.648 OA
ATOM   1389  OD2 ASP A 107      17.484  17.988  30.159  1.00 57.22    -0.648 OA
ATOM   1390  N   ARG A 108      18.749  17.272  24.797  1.00 48.88    -0.346 N 
ATOM   1391  HN  ARG A 108      17.834  16.822  24.795  1.00  0.00     0.163 HD
ATOM   1392  CA  ARG A 108      19.595  17.187  23.624  1.00 47.51     0.089 C 
ATOM   1393  HA  ARG A 108      20.398  17.960  23.664  1.00  0.00     0.087 H 
ATOM   1394  C   ARG A 108      18.652  17.457  22.459  1.00 46.84     0.241 C 
ATOM   1395  O   ARG A 108      17.489  17.068  22.511  1.00 46.67    -0.271 OA
ATOM   1396  CB  ARG A 108      20.205  15.780  23.559  1.00 47.02    -0.036 C 
ATOM   1397  HB1 ARG A 108      19.643  15.151  22.830  1.00  0.00     0.036 H 
ATOM   1398  HB2 ARG A 108      19.991  15.224  24.502  1.00  0.00     0.036 H 
ATOM   1399  CG  ARG A 108      21.686  15.737  23.253  1.00 48.54    -0.048 C 
ATOM   1400  HG1 ARG A 108      22.111  16.765  23.183  1.00  0.00     0.035 H 
ATOM   1401  HG2 ARG A 108      21.870  15.395  22.208  1.00  0.00     0.035 H 
ATOM   1402  CD  ARG A 108      22.467  14.887  24.254  1.00 47.68     0.009 C 
ATOM   1403  HD1 ARG A 108      23.556  14.876  24.013  1.00  0.00     0.064 H 
ATOM   1404  HD2 ARG A 108      22.513  15.379  25.254  1.00  0.00     0.064 H 
ATOM   1405  NE  ARG A 108      21.935  13.539  24.353  1.00 49.71    -0.227 N 
ATOM   1406  HE  ARG A 108      21.132  13.301  23.771  1.00  0.00     0.177 HD
ATOM   1407  CZ  ARG A 108      22.423  12.595  25.149  1.00 50.38     0.665 C 
ATOM   1408  NH1 ARG A 108      23.469  12.846  25.925  1.00 50.11    -0.235 N 
ATOM   1409 1HH1 ARG A 108      23.907  13.767  25.903  1.00  0.00     0.174 HD
ATOM   1410 2HH1 ARG A 108      23.844  12.121  26.537  1.00  0.00     0.174 HD
ATOM   1411  NH2 ARG A 108      21.854  11.397  25.177  1.00 50.63    -0.235 N 
ATOM   1412 1HH2 ARG A 108      21.050  11.204  24.580  1.00  0.00     0.174 HD
ATOM   1413 2HH2 ARG A 108      22.229  10.672  25.789  1.00  0.00     0.174 HD
ATOM   1414  N   CYS A 109      19.112  18.161  21.432  1.00 45.49    -0.345 N 
ATOM   1415  HN  CYS A 109      20.069  18.515  21.430  1.00  0.00     0.163 HD
ATOM   1416  CA  CYS A 109      18.222  18.417  20.310  1.00 46.32     0.098 C 
ATOM   1417  HA  CYS A 109      17.195  18.078  20.581  1.00  0.00     0.088 H 
ATOM   1418  C   CYS A 109      18.704  17.611  19.109  1.00 46.17     0.242 C 
ATOM   1419  O   CYS A 109      18.112  17.657  18.024  1.00 47.49    -0.271 OA
ATOM   1420  CB  CYS A 109      18.176  19.908  19.980  1.00 46.74     0.014 C 
ATOM   1421  HB1 CYS A 109      17.853  20.494  20.872  1.00  0.00     0.053 H 
ATOM   1422  HB2 CYS A 109      17.328  20.128  19.290  1.00  0.00     0.053 H 
ATOM   1423  SG  CYS A 109      19.708  20.568  19.319  1.00 52.04    -0.095 SA
ATOM   1424  N   ILE A 110      19.803  16.888  19.310  1.00 43.71    -0.346 N 
ATOM   1425  HN  ILE A 110      20.271  16.941  20.215  1.00  0.00     0.163 HD
ATOM   1426  CA  ILE A 110      20.356  16.028  18.283  1.00 41.46     0.092 C 
ATOM   1427  HA  ILE A 110      19.798  16.171  17.328  1.00  0.00     0.088 H 
ATOM   1428  C   ILE A 110      20.130  14.623  18.806  1.00 41.29     0.241 C 
ATOM   1429  O   ILE A 110      20.408  14.333  19.962  1.00 42.98    -0.271 OA
ATOM   1430  CB  ILE A 110      21.841  16.302  18.061  1.00 40.19    -0.030 C 
ATOM   1431  HB  ILE A 110      22.343  16.394  19.052  1.00  0.00     0.043 H 
ATOM   1432  CG1 ILE A 110      21.986  17.621  17.310  1.00 38.23    -0.063 C 
ATOM   1433 1HG1 ILE A 110      21.414  17.593  16.353  1.00  0.00     0.033 H 
ATOM   1434 2HG1 ILE A 110      21.433  18.434  17.835  1.00  0.00     0.033 H 
ATOM   1435  CG2 ILE A 110      22.487  15.151  17.284  1.00 39.23    -0.071 C 
ATOM   1436 1HG2 ILE A 110      22.381  14.186  17.833  1.00  0.00     0.028 H 
ATOM   1437 2HG2 ILE A 110      23.553  15.369  17.038  1.00  0.00     0.028 H 
ATOM   1438 3HG2 ILE A 110      22.085  15.079  16.247  1.00  0.00     0.028 H 
ATOM   1439  CD1 ILE A 110      23.404  18.023  17.063  1.00 40.49    -0.076 C 
ATOM   1440 1HD1 ILE A 110      23.510  18.988  16.514  1.00  0.00     0.027 H 
ATOM   1441 2HD1 ILE A 110      23.957  17.210  16.538  1.00  0.00     0.027 H 
ATOM   1442 3HD1 ILE A 110      23.976  18.051  18.020  1.00  0.00     0.027 H 
ATOM   1443  N   HIS A 111      19.603  13.761  17.954  1.00 40.54    -0.346 N 
ATOM   1444  HN  HIS A 111      19.420  14.060  16.996  1.00  0.00     0.163 HD
ATOM   1445  CA  HIS A 111      19.277  12.403  18.342  1.00 40.15     0.094 C 
ATOM   1446  HA  HIS A 111      19.653  12.236  19.378  1.00  0.00     0.088 H 
ATOM   1447  C   HIS A 111      19.921  11.368  17.428  1.00 39.64     0.241 C 
ATOM   1448  O   HIS A 111      19.855  11.456  16.194  1.00 40.07    -0.271 OA
ATOM   1449  CB  HIS A 111      17.756  12.270  18.357  1.00 40.77     0.002 C 
ATOM   1450  HB1 HIS A 111      17.351  12.204  17.320  1.00  0.00     0.046 H 
ATOM   1451  HB2 HIS A 111      17.447  11.268  18.737  1.00  0.00     0.046 H 
ATOM   1452  CG  HIS A 111      17.084  13.364  19.125  1.00 45.20     0.028 A 
ATOM   1453  CD2 HIS A 111      16.923  14.678  18.840  1.00 46.58    -0.000 A 
ATOM   1454  HD2 HIS A 111      17.226  15.188  17.910  1.00  0.00     0.114 H 
ATOM   1455  ND1 HIS A 111      16.555  13.179  20.386  1.00 48.82    -0.354 N 
ATOM   1456  HD1 HIS A 111      16.521  12.291  20.886  1.00  0.00     0.166 HD
ATOM   1457  CE1 HIS A 111      16.099  14.332  20.845  1.00 46.83     0.040 A 
ATOM   1458  HE1 HIS A 111      15.623  14.494  21.827  1.00  0.00     0.140 H 
ATOM   1459  NE2 HIS A 111      16.311  15.258  19.926  1.00 47.12    -0.360 N 
ATOM   1460  HE2 HIS A 111      16.061  16.243  20.009  1.00  0.00     0.166 HD
ATOM   1461  N   SER A 112      20.545  10.384  18.058  1.00 38.28    -0.344 N 
ATOM   1462  HN  SER A 112      20.531  10.369  19.078  1.00  0.00     0.163 HD
ATOM   1463  CA  SER A 112      21.246   9.329  17.357  1.00 36.86     0.109 C 
ATOM   1464  HA  SER A 112      21.268   9.579  16.271  1.00  0.00     0.090 H 
ATOM   1465  C   SER A 112      20.587   7.970  17.527  1.00 37.08     0.243 C 
ATOM   1466  O   SER A 112      20.136   7.612  18.602  1.00 39.76    -0.271 OA
ATOM   1467  CB  SER A 112      22.678   9.276  17.870  1.00 36.02     0.044 C 
ATOM   1468  HB1 SER A 112      22.732   9.513  18.958  1.00  0.00     0.077 H 
ATOM   1469  HB2 SER A 112      23.285  10.126  17.480  1.00  0.00     0.077 H 
ATOM   1470  OG  SER A 112      23.279   8.034  17.579  1.00 37.98    -0.398 OA
ATOM   1471  HG  SER A 112      24.173   8.001  17.899  1.00  0.00     0.209 HD
ATOM   1472  N   PHE A 113      20.523   7.206  16.451  1.00 37.70    -0.346 N 
ATOM   1473  HN  PHE A 113      20.893   7.553  15.566  1.00  0.00     0.163 HD
ATOM   1474  CA  PHE A 113      19.933   5.878  16.509  1.00 36.11     0.093 C 
ATOM   1475  HA  PHE A 113      19.621   5.640  17.552  1.00  0.00     0.088 H 
ATOM   1476  C   PHE A 113      21.035   4.955  16.072  1.00 35.55     0.241 C 
ATOM   1477  O   PHE A 113      21.477   5.016  14.931  1.00 35.30    -0.271 OA
ATOM   1478  CB  PHE A 113      18.741   5.822  15.580  1.00 33.76    -0.014 C 
ATOM   1479  HB1 PHE A 113      19.065   5.707  14.519  1.00  0.00     0.043 H 
ATOM   1480  HB2 PHE A 113      18.183   4.865  15.703  1.00  0.00     0.043 H 
ATOM   1481  CG  PHE A 113      17.833   6.996  15.738  1.00 31.89    -0.056 A 
ATOM   1482  CD1 PHE A 113      18.057   8.161  15.018  1.00 30.84    -0.077 A 
ATOM   1483  HD1 PHE A 113      18.890   8.205  14.297  1.00  0.00     0.084 H 
ATOM   1484  CD2 PHE A 113      16.779   6.956  16.642  1.00 29.48    -0.077 A 
ATOM   1485  HD2 PHE A 113      16.592   6.035  17.219  1.00  0.00     0.084 H 
ATOM   1486  CE1 PHE A 113      17.239   9.277  15.197  1.00 32.57    -0.082 A 
ATOM   1487  HE1 PHE A 113      17.426  10.199  14.621  1.00  0.00     0.083 H 
ATOM   1488  CE2 PHE A 113      15.961   8.055  16.828  1.00 30.71    -0.082 A 
ATOM   1489  HE2 PHE A 113      15.129   8.006  17.550  1.00  0.00     0.083 H 
ATOM   1490  CZ  PHE A 113      16.187   9.223  16.105  1.00 31.79    -0.083 A 
ATOM   1491  HZ  PHE A 113      15.535  10.101  16.252  1.00  0.00     0.083 H 
ATOM   1492  N   GLN A 114      21.493   4.119  16.997  1.00 37.64    -0.346 N 
ATOM   1493  HN  GLN A 114      21.056   4.105  17.919  1.00  0.00     0.163 HD
ATOM   1494  CA  GLN A 114      22.608   3.220  16.721  1.00 39.56     0.090 C 
ATOM   1495  HA  GLN A 114      23.027   3.496  15.725  1.00  0.00     0.087 H 
ATOM   1496  C   GLN A 114      22.262   1.736  16.683  1.00 39.91     0.241 C 
ATOM   1497  O   GLN A 114      23.163   0.897  16.535  1.00 38.61    -0.271 OA
ATOM   1498  CB  GLN A 114      23.694   3.454  17.760  1.00 39.16    -0.030 C 
ATOM   1499  HB1 GLN A 114      23.507   2.845  18.675  1.00  0.00     0.037 H 
ATOM   1500  HB2 GLN A 114      24.660   3.002  17.435  1.00  0.00     0.037 H 
ATOM   1501  CG  GLN A 114      23.872   4.912  18.110  1.00 39.79     0.011 C 
ATOM   1502  HG1 GLN A 114      22.897   5.380  18.382  1.00  0.00     0.047 H 
ATOM   1503  HG2 GLN A 114      24.115   5.514  17.203  1.00  0.00     0.047 H 
ATOM   1504  CD  GLN A 114      24.895   5.130  19.192  1.00 39.82     0.215 C 
ATOM   1505  NE2 GLN A 114      25.557   4.054  19.609  1.00 42.31    -0.370 N 
ATOM   1506 1HE2 GLN A 114      26.250   4.202  20.342  1.00  0.00     0.159 HD
ATOM   1507 2HE2 GLN A 114      25.389   3.122  19.230  1.00  0.00     0.159 HD
ATOM   1508  OE1 GLN A 114      25.097   6.251  19.648  1.00 38.15    -0.274 OA
ATOM   1509  N   ASN A 115      20.969   1.420  16.777  1.00 39.21    -0.346 N 
ATOM   1510  HN  ASN A 115      20.276   2.166  16.839  1.00  0.00     0.163 HD
ATOM   1511  CA  ASN A 115      20.526   0.033  16.793  1.00 39.10     0.097 C 
ATOM   1512  HA  ASN A 115      21.406  -0.610  16.558  1.00  0.00     0.088 H 
ATOM   1513  C   ASN A 115      19.434  -0.295  15.798  1.00 39.13     0.241 C 
ATOM   1514  O   ASN A 115      18.542  -1.089  16.097  1.00 38.97    -0.271 OA
ATOM   1515  CB  ASN A 115      20.049  -0.322  18.196  1.00 40.54     0.036 C 
ATOM   1516  HB1 ASN A 115      19.097   0.202  18.444  1.00  0.00     0.051 H 
ATOM   1517  HB2 ASN A 115      19.688  -1.376  18.245  1.00  0.00     0.051 H 
ATOM   1518  CG  ASN A 115      21.110  -0.056  19.242  1.00 43.95     0.217 C 
ATOM   1519  ND2 ASN A 115      20.864   0.940  20.103  1.00 44.77    -0.370 N 
ATOM   1520 1HD2 ASN A 115      21.579   1.119  20.808  1.00  0.00     0.159 HD
ATOM   1521 2HD2 ASN A 115      20.005   1.489  20.082  1.00  0.00     0.159 HD
ATOM   1522  OD1 ASN A 115      22.155  -0.724  19.268  1.00 43.97    -0.274 OA
ATOM   1523  N   LEU A 116      19.505   0.304  14.616  1.00 37.93    -0.346 N 
ATOM   1524  HN  LEU A 116      20.269   0.952  14.425  1.00  0.00     0.163 HD
ATOM   1525  CA  LEU A 116      18.509   0.049  13.593  1.00 36.69     0.089 C 
ATOM   1526  HA  LEU A 116      17.560  -0.260  14.091  1.00  0.00     0.087 H 
ATOM   1527  C   LEU A 116      18.945  -1.061  12.651  1.00 36.49     0.240 C 
ATOM   1528  O   LEU A 116      19.971  -0.960  11.987  1.00 37.37    -0.271 OA
ATOM   1529  CB  LEU A 116      18.243   1.317  12.785  1.00 37.40    -0.035 C 
ATOM   1530  HB1 LEU A 116      17.653   1.070  11.871  1.00  0.00     0.037 H 
ATOM   1531  HB2 LEU A 116      19.189   1.677  12.318  1.00  0.00     0.037 H 
ATOM   1532  CG  LEU A 116      17.573   2.452  13.546  1.00 37.67    -0.059 C 
ATOM   1533  HG  LEU A 116      18.168   2.668  14.464  1.00  0.00     0.039 H 
ATOM   1534  CD1 LEU A 116      17.525   3.702  12.692  1.00 35.96    -0.073 C 
ATOM   1535 1HD1 LEU A 116      18.547   4.027  12.388  1.00  0.00     0.028 H 
ATOM   1536 2HD1 LEU A 116      16.970   4.524  13.202  1.00  0.00     0.028 H 
ATOM   1537 3HD1 LEU A 116      16.860   3.567  11.808  1.00  0.00     0.028 H 
ATOM   1538  CD2 LEU A 116      16.187   2.011  13.958  1.00 36.75    -0.073 C 
ATOM   1539 1HD2 LEU A 116      16.222   1.091  14.587  1.00  0.00     0.028 H 
ATOM   1540 2HD2 LEU A 116      15.522   1.876  13.074  1.00  0.00     0.028 H 
ATOM   1541 3HD2 LEU A 116      15.632   2.833  14.468  1.00  0.00     0.028 H 
ATOM   1542  N   GLY A 117      18.157  -2.125  12.606  1.00 36.09    -0.351 N 
ATOM   1543  HN  GLY A 117      17.331  -2.163  13.204  1.00  0.00     0.163 HD
ATOM   1544  CA  GLY A 117      18.448  -3.235  11.723  1.00 35.25     0.069 C 
ATOM   1545  HA1 GLY A 117      18.734  -4.166  12.266  1.00  0.00     0.078 H 
ATOM   1546  HA2 GLY A 117      19.398  -3.107  11.154  1.00  0.00     0.078 H 
ATOM   1547  C   GLY A 117      17.237  -3.412  10.832  1.00 35.86     0.236 C 
ATOM   1548  O   GLY A 117      16.104  -3.163  11.251  1.00 35.79    -0.272 OA
ATOM   1549  N   ILE A 118      17.467  -3.823   9.594  1.00 36.26    -0.346 N 
ATOM   1550  HN  ILE A 118      18.425  -4.005   9.295  1.00  0.00     0.163 HD
ATOM   1551  CA  ILE A 118      16.374  -4.018   8.655  1.00 36.17     0.092 C 
ATOM   1552  HA  ILE A 118      15.442  -3.560   9.062  1.00  0.00     0.088 H 
ATOM   1553  C   ILE A 118      16.167  -5.493   8.452  1.00 35.36     0.241 C 
ATOM   1554  O   ILE A 118      17.069  -6.169   7.983  1.00 35.42    -0.271 OA
ATOM   1555  CB  ILE A 118      16.688  -3.413   7.269  1.00 37.26    -0.030 C 
ATOM   1556  HB  ILE A 118      17.633  -3.867   6.890  1.00  0.00     0.043 H 
ATOM   1557  CG1 ILE A 118      16.887  -1.900   7.382  1.00 35.08    -0.063 C 
ATOM   1558 1HG1 ILE A 118      16.000  -1.419   7.857  1.00  0.00     0.033 H 
ATOM   1559 2HG1 ILE A 118      17.660  -1.659   8.148  1.00  0.00     0.033 H 
ATOM   1560  CG2 ILE A 118      15.557  -3.752   6.289  1.00 38.00    -0.071 C 
ATOM   1561 1HG2 ILE A 118      15.784  -3.315   5.288  1.00  0.00     0.028 H 
ATOM   1562 2HG2 ILE A 118      14.560  -3.431   6.671  1.00  0.00     0.028 H 
ATOM   1563 3HG2 ILE A 118      15.363  -4.849   6.234  1.00  0.00     0.028 H 
ATOM   1564  CD1 ILE A 118      17.213  -1.239   6.070  1.00 34.63    -0.076 C 
ATOM   1565 1HD1 ILE A 118      17.358  -0.137   6.152  1.00  0.00     0.027 H 
ATOM   1566 2HD1 ILE A 118      16.440  -1.480   5.304  1.00  0.00     0.027 H 
ATOM   1567 3HD1 ILE A 118      18.100  -1.720   5.595  1.00  0.00     0.027 H 
ATOM   1568  N   GLN A 119      14.989  -5.996   8.801  1.00 35.77    -0.346 N 
ATOM   1569  HN  GLN A 119      14.279  -5.385   9.205  1.00  0.00     0.163 HD
ATOM   1570  CA  GLN A 119      14.698  -7.417   8.612  1.00 36.48     0.090 C 
ATOM   1571  HA  GLN A 119      15.651  -7.969   8.436  1.00  0.00     0.087 H 
ATOM   1572  C   GLN A 119      13.806  -7.553   7.394  1.00 36.79     0.241 C 
ATOM   1573  O   GLN A 119      12.709  -7.007   7.357  1.00 37.15    -0.271 OA
ATOM   1574  CB  GLN A 119      14.008  -7.983   9.840  1.00 34.81    -0.030 C 
ATOM   1575  HB1 GLN A 119      13.118  -7.367  10.108  1.00  0.00     0.037 H 
ATOM   1576  HB2 GLN A 119      14.632  -7.819  10.750  1.00  0.00     0.037 H 
ATOM   1577  CG  GLN A 119      13.629  -9.426   9.716  1.00 37.90     0.011 C 
ATOM   1578  HG1 GLN A 119      12.777  -9.559   9.009  1.00  0.00     0.047 H 
ATOM   1579  HG2 GLN A 119      14.409 -10.001   9.165  1.00  0.00     0.047 H 
ATOM   1580  CD  GLN A 119      13.327 -10.063  11.067  1.00 40.77     0.215 C 
ATOM   1581  NE2 GLN A 119      12.043 -10.264  11.358  1.00 41.81    -0.370 N 
ATOM   1582 1HE2 GLN A 119      11.289 -10.018  10.717  1.00  0.00     0.159 HD
ATOM   1583 2HE2 GLN A 119      11.841 -10.690  12.262  1.00  0.00     0.159 HD
ATOM   1584  OE1 GLN A 119      14.240 -10.361  11.843  1.00 39.81    -0.274 OA
ATOM   1585  N   CYS A 120      14.277  -8.261   6.378  1.00 38.87    -0.345 N 
ATOM   1586  HN  CYS A 120      15.195  -8.702   6.441  1.00  0.00     0.163 HD
ATOM   1587  CA  CYS A 120      13.475  -8.405   5.172  1.00 41.55     0.098 C 
ATOM   1588  HA  CYS A 120      12.861  -7.482   5.056  1.00  0.00     0.088 H 
ATOM   1589  C   CYS A 120      12.531  -9.586   5.252  1.00 42.14     0.242 C 
ATOM   1590  O   CYS A 120      12.902 -10.649   5.746  1.00 45.38    -0.271 OA
ATOM   1591  CB  CYS A 120      14.384  -8.523   3.945  1.00 42.79     0.014 C 
ATOM   1592  HB1 CYS A 120      14.886  -7.546   3.751  1.00  0.00     0.053 H 
ATOM   1593  HB2 CYS A 120      13.764  -8.616   3.023  1.00  0.00     0.053 H 
ATOM   1594  SG  CYS A 120      15.611  -9.842   3.992  1.00 47.10    -0.095 SA
ATOM   1595  N   VAL A 121      11.304  -9.392   4.784  1.00 42.23    -0.346 N 
ATOM   1596  HN  VAL A 121      11.054  -8.477   4.410  1.00  0.00     0.163 HD
ATOM   1597  CA  VAL A 121      10.306 -10.453   4.791  1.00 44.71     0.092 C 
ATOM   1598  HA  VAL A 121      10.516 -11.146   5.639  1.00  0.00     0.088 H 
ATOM   1599  C   VAL A 121      10.387 -11.232   3.474  1.00 45.28     0.241 C 
ATOM   1600  O   VAL A 121      10.765 -10.674   2.448  1.00 45.09    -0.271 OA
ATOM   1601  CB  VAL A 121       8.878  -9.883   4.945  1.00 46.18    -0.033 C 
ATOM   1602  HB  VAL A 121       8.861  -9.176   5.807  1.00  0.00     0.042 H 
ATOM   1603  CG1 VAL A 121       8.480  -9.138   3.692  1.00 46.34    -0.071 C 
ATOM   1604 1HG1 VAL A 121       9.205  -8.313   3.498  1.00  0.00     0.028 H 
ATOM   1605 2HG1 VAL A 121       7.428  -8.770   3.739  1.00  0.00     0.028 H 
ATOM   1606 3HG1 VAL A 121       8.374  -9.818   2.815  1.00  0.00     0.028 H 
ATOM   1607  CG2 VAL A 121       7.895 -11.002   5.208  1.00 48.37    -0.071 C 
ATOM   1608 1HG2 VAL A 121       8.189 -11.552   6.133  1.00  0.00     0.028 H 
ATOM   1609 2HG2 VAL A 121       7.789 -11.682   4.331  1.00  0.00     0.028 H 
ATOM   1610 3HG2 VAL A 121       6.843 -10.634   5.255  1.00  0.00     0.028 H 
ATOM   1611  N   LYS A 122      10.035 -12.518   3.511  1.00 46.84    -0.346 N 
ATOM   1612  HN  LYS A 122       9.732 -12.920   4.398  1.00  0.00     0.163 HD
ATOM   1613  CA  LYS A 122      10.068 -13.376   2.320  1.00 48.37     0.089 C 
ATOM   1614  HA  LYS A 122      11.014 -13.185   1.762  1.00  0.00     0.087 H 
ATOM   1615  C   LYS A 122       8.889 -13.083   1.408  1.00 48.77     0.241 C 
ATOM   1616  O   LYS A 122       7.838 -12.668   1.881  1.00 48.59    -0.271 OA
ATOM   1617  CB  LYS A 122      10.023 -14.844   2.730  1.00 48.78    -0.038 C 
ATOM   1618  HB1 LYS A 122       9.014 -15.117   3.118  1.00  0.00     0.036 H 
ATOM   1619  HB2 LYS A 122      10.061 -15.508   1.835  1.00  0.00     0.036 H 
ATOM   1620  CG  LYS A 122      11.097 -15.215   3.719  1.00 51.84    -0.061 C 
ATOM   1621  HG1 LYS A 122      12.086 -14.805   3.408  1.00  0.00     0.033 H 
ATOM   1622  HG2 LYS A 122      10.966 -14.662   4.678  1.00  0.00     0.033 H 
ATOM   1623  CD  LYS A 122      11.178 -16.705   3.959  1.00 51.56    -0.043 C 
ATOM   1624  HD1 LYS A 122      12.073 -16.973   4.567  1.00  0.00     0.035 H 
ATOM   1625  HD2 LYS A 122      11.434 -17.257   3.024  1.00  0.00     0.035 H 
ATOM   1626  CE  LYS A 122       9.916 -17.227   4.578  1.00 52.89     0.080 C 
ATOM   1627  HE1 LYS A 122       9.600 -16.633   5.467  1.00  0.00     0.075 H 
ATOM   1628  HE2 LYS A 122       9.020 -17.041   3.941  1.00  0.00     0.075 H 
ATOM   1629  NZ  LYS A 122      10.099 -18.664   4.893  1.00 55.78    -0.079 N 
ATOM   1630  HZ1 LYS A 122       9.241 -19.019   5.314  1.00  0.00     0.274 HD
ATOM   1631  HZ2 LYS A 122      10.919 -18.834   5.476  1.00  0.00     0.274 HD
ATOM   1632  HZ3 LYS A 122      10.388 -19.208   4.080  1.00  0.00     0.274 HD
ATOM   1633  N   LYS A 123       9.056 -13.306   0.107  1.00 50.79    -0.346 N 
ATOM   1634  HN  LYS A 123       9.952 -13.660  -0.228  1.00  0.00     0.163 HD
ATOM   1635  CA  LYS A 123       7.979 -13.053  -0.854  1.00 53.45     0.089 C 
ATOM   1636  HA  LYS A 123       7.709 -11.973  -0.792  1.00  0.00     0.087 H 
ATOM   1637  C   LYS A 123       6.735 -13.869  -0.527  1.00 55.74     0.241 C 
ATOM   1638  O   LYS A 123       5.615 -13.370  -0.619  1.00 56.67    -0.271 OA
ATOM   1639  CB  LYS A 123       8.462 -13.338  -2.278  1.00 51.42    -0.038 C 
ATOM   1640  HB1 LYS A 123       8.904 -14.358  -2.362  1.00  0.00     0.036 H 
ATOM   1641  HB2 LYS A 123       7.606 -13.461  -2.982  1.00  0.00     0.036 H 
ATOM   1642  CG  LYS A 123       9.428 -12.275  -2.762  1.00 52.15    -0.061 C 
ATOM   1643  HG1 LYS A 123      10.079 -11.923  -1.928  1.00  0.00     0.033 H 
ATOM   1644  HG2 LYS A 123       8.890 -11.325  -2.989  1.00  0.00     0.033 H 
ATOM   1645  CD  LYS A 123      10.263 -12.716  -3.947  1.00 52.64    -0.043 C 
ATOM   1646  HD1 LYS A 123      10.034 -13.768  -4.236  1.00  0.00     0.035 H 
ATOM   1647  HD2 LYS A 123      11.334 -12.842  -3.665  1.00  0.00     0.035 H 
ATOM   1648  CE  LYS A 123      10.108 -11.765  -5.135  1.00 52.65     0.080 C 
ATOM   1649  HE1 LYS A 123      10.928 -11.910  -5.877  1.00  0.00     0.075 H 
ATOM   1650  HE2 LYS A 123      10.321 -10.712  -4.838  1.00  0.00     0.075 H 
ATOM   1651  NZ  LYS A 123       8.762 -11.882  -5.786  1.00 52.60    -0.079 N 
ATOM   1652  HZ1 LYS A 123       8.659 -11.248  -6.578  1.00  0.00     0.274 HD
ATOM   1653  HZ2 LYS A 123       8.012 -11.749  -5.108  1.00  0.00     0.274 HD
ATOM   1654  HZ3 LYS A 123       8.567 -12.846  -6.058  1.00  0.00     0.274 HD
ATOM   1655  N   ARG A 124       6.931 -15.119  -0.128  1.00 58.37    -0.346 N 
ATOM   1656  HN  ARG A 124       7.881 -15.487  -0.081  1.00  0.00     0.163 HD
ATOM   1657  CA  ARG A 124       5.812 -15.974   0.244  1.00 62.08     0.089 C 
ATOM   1658  HA  ARG A 124       5.195 -16.176  -0.662  1.00  0.00     0.087 H 
ATOM   1659  C   ARG A 124       4.927 -15.298   1.311  1.00 62.57     0.241 C 
ATOM   1660  O   ARG A 124       3.702 -15.418   1.289  1.00 63.76    -0.271 OA
ATOM   1661  CB  ARG A 124       6.338 -17.305   0.793  1.00 64.23    -0.036 C 
ATOM   1662  HB1 ARG A 124       5.949 -17.468   1.825  1.00  0.00     0.036 H 
ATOM   1663  HB2 ARG A 124       7.430 -17.223   1.001  1.00  0.00     0.036 H 
ATOM   1664  CG  ARG A 124       6.063 -18.544  -0.069  1.00 69.28    -0.048 C 
ATOM   1665  HG1 ARG A 124       4.967 -18.723  -0.165  1.00  0.00     0.035 H 
ATOM   1666  HG2 ARG A 124       6.356 -19.474   0.472  1.00  0.00     0.035 H 
ATOM   1667  CD  ARG A 124       6.726 -18.488  -1.449  1.00 74.71     0.009 C 
ATOM   1668  HD1 ARG A 124       7.617 -17.818  -1.441  1.00  0.00     0.064 H 
ATOM   1669  HD2 ARG A 124       6.092 -17.932  -2.178  1.00  0.00     0.064 H 
ATOM   1670  NE  ARG A 124       7.071 -19.822  -1.956  1.00 78.53    -0.227 N 
ATOM   1671  HE  ARG A 124       6.451 -20.241  -2.649  1.00  0.00     0.177 HD
ATOM   1672  CZ  ARG A 124       8.140 -20.526  -1.574  1.00 80.87     0.665 C 
ATOM   1673  NH1 ARG A 124       8.994 -20.033  -0.680  1.00 81.03    -0.235 N 
ATOM   1674 1HH1 ARG A 124       9.810 -20.571  -0.388  1.00  0.00     0.174 HD
ATOM   1675 2HH1 ARG A 124       8.828 -19.103  -0.295  1.00  0.00     0.174 HD
ATOM   1676  NH2 ARG A 124       8.356 -21.737  -2.076  1.00 81.86    -0.235 N 
ATOM   1677 1HH2 ARG A 124       9.172 -22.275  -1.784  1.00  0.00     0.174 HD
ATOM   1678 2HH2 ARG A 124       7.702 -22.115  -2.761  1.00  0.00     0.174 HD
ATOM   1679  N   ASP A 125       5.553 -14.567   2.227  1.00 62.43    -0.346 N 
ATOM   1680  HN  ASP A 125       6.565 -14.456   2.162  1.00  0.00     0.163 HD
ATOM   1681  CA  ASP A 125       4.840 -13.916   3.326  1.00 62.16     0.098 C 
ATOM   1682  HA  ASP A 125       3.849 -14.415   3.438  1.00  0.00     0.088 H 
ATOM   1683  C   ASP A 125       4.597 -12.423   3.154  1.00 61.73     0.241 C 
ATOM   1684  O   ASP A 125       4.307 -11.721   4.124  1.00 59.98    -0.271 OA
ATOM   1685  CB  ASP A 125       5.626 -14.131   4.621  1.00 63.03     0.043 C 
ATOM   1686  HB1 ASP A 125       5.105 -13.661   5.488  1.00  0.00     0.052 H 
ATOM   1687  HB2 ASP A 125       6.563 -13.527   4.625  1.00  0.00     0.052 H 
ATOM   1688  CG  ASP A 125       5.920 -15.596   4.891  1.00 65.25     0.175 C 
ATOM   1689  OD1 ASP A 125       6.733 -15.872   5.797  1.00 66.14    -0.648 OA
ATOM   1690  OD2 ASP A 125       5.341 -16.473   4.206  1.00 67.19    -0.648 OA
ATOM   1691  N   LEU A 126       4.683 -11.929   1.929  1.00 61.51    -0.346 N 
ATOM   1692  HN  LEU A 126       4.867 -12.546   1.138  1.00  0.00     0.163 HD
ATOM   1693  CA  LEU A 126       4.514 -10.500   1.719  1.00 62.27     0.089 C 
ATOM   1694  HA  LEU A 126       5.254  -9.984   2.374  1.00  0.00     0.087 H 
ATOM   1695  C   LEU A 126       3.138  -9.933   2.065  1.00 63.39     0.241 C 
ATOM   1696  O   LEU A 126       3.046  -8.869   2.675  1.00 63.50    -0.271 OA
ATOM   1697  CB  LEU A 126       4.872 -10.148   0.274  1.00 60.85    -0.035 C 
ATOM   1698  HB1 LEU A 126       3.993 -10.343  -0.384  1.00  0.00     0.037 H 
ATOM   1699  HB2 LEU A 126       5.597 -10.897  -0.121  1.00  0.00     0.037 H 
ATOM   1700  CG  LEU A 126       5.402  -8.739   0.009  1.00 59.06    -0.059 C 
ATOM   1701  HG  LEU A 126       6.305  -8.564   0.639  1.00  0.00     0.039 H 
ATOM   1702  CD1 LEU A 126       5.784  -8.625  -1.448  1.00 60.41    -0.073 C 
ATOM   1703 1HD1 LEU A 126       6.171  -7.597  -1.641  1.00  0.00     0.028 H 
ATOM   1704 2HD1 LEU A 126       4.945  -8.899  -2.130  1.00  0.00     0.028 H 
ATOM   1705 3HD1 LEU A 126       6.504  -9.416  -1.762  1.00  0.00     0.028 H 
ATOM   1706  CD2 LEU A 126       4.361  -7.709   0.344  1.00 59.39    -0.073 C 
ATOM   1707 1HD2 LEU A 126       4.748  -6.681   0.151  1.00  0.00     0.028 H 
ATOM   1708 2HD2 LEU A 126       3.990  -7.821   1.389  1.00  0.00     0.028 H 
ATOM   1709 3HD2 LEU A 126       3.403  -7.899  -0.195  1.00  0.00     0.028 H 
ATOM   1710  N   GLU A 127       2.070 -10.642   1.718  1.00 64.90    -0.346 N 
ATOM   1711  HN  GLU A 127       2.187 -11.551   1.269  1.00  0.00     0.163 HD
ATOM   1712  CA  GLU A 127       0.726 -10.124   1.977  1.00 66.11     0.090 C 
ATOM   1713  HA  GLU A 127       0.637  -9.129   1.482  1.00  0.00     0.087 H 
ATOM   1714  C   GLU A 127       0.435  -9.940   3.471  1.00 65.20     0.241 C 
ATOM   1715  O   GLU A 127      -0.139  -8.932   3.890  1.00 63.51    -0.271 OA
ATOM   1716  CB  GLU A 127      -0.316 -11.057   1.358  1.00 68.02    -0.029 C 
ATOM   1717  HB1 GLU A 127      -0.734 -11.743   2.131  1.00  0.00     0.037 H 
ATOM   1718  HB2 GLU A 127       0.175 -11.802   0.689  1.00  0.00     0.037 H 
ATOM   1719  CG  GLU A 127      -1.436 -10.339   0.623  1.00 72.62     0.018 C 
ATOM   1720  HG1 GLU A 127      -1.082  -9.938  -0.355  1.00  0.00     0.049 H 
ATOM   1721  HG2 GLU A 127      -1.696  -9.379   1.126  1.00  0.00     0.049 H 
ATOM   1722  CD  GLU A 127      -2.672 -11.218   0.443  1.00 76.90     0.172 C 
ATOM   1723  OE1 GLU A 127      -2.533 -12.365  -0.049  1.00 78.29    -0.648 OA
ATOM   1724  OE2 GLU A 127      -3.786 -10.760   0.796  1.00 78.29    -0.648 OA
ATOM   1725  N   GLN A 128       0.850 -10.905   4.275  1.00 64.78    -0.346 N 
ATOM   1726  HN  GLN A 128       1.327 -11.716   3.880  1.00  0.00     0.163 HD
ATOM   1727  CA  GLN A 128       0.639 -10.830   5.709  1.00 64.85     0.090 C 
ATOM   1728  HA  GLN A 128      -0.448 -10.675   5.902  1.00  0.00     0.087 H 
ATOM   1729  C   GLN A 128       1.412  -9.661   6.303  1.00 65.31     0.241 C 
ATOM   1730  O   GLN A 128       0.965  -9.027   7.262  1.00 64.88    -0.271 OA
ATOM   1731  CB  GLN A 128       1.073 -12.128   6.378  1.00 64.79    -0.030 C 
ATOM   1732  HB1 GLN A 128       2.019 -12.509   5.927  1.00  0.00     0.037 H 
ATOM   1733  HB2 GLN A 128       0.388 -12.964   6.103  1.00  0.00     0.037 H 
ATOM   1734  CG  GLN A 128       1.202 -12.012   7.874  1.00 66.44     0.011 C 
ATOM   1735  HG1 GLN A 128       0.295 -11.542   8.320  1.00  0.00     0.047 H 
ATOM   1736  HG2 GLN A 128       1.958 -11.242   8.154  1.00  0.00     0.047 H 
ATOM   1737  CD  GLN A 128       1.506 -13.332   8.527  1.00 67.54     0.215 C 
ATOM   1738  NE2 GLN A 128       1.353 -14.414   7.768  1.00 69.86    -0.370 N 
ATOM   1739 1HE2 GLN A 128       1.055 -14.368   6.794  1.00  0.00     0.159 HD
ATOM   1740 2HE2 GLN A 128       1.559 -15.309   8.211  1.00  0.00     0.159 HD
ATOM   1741  OE1 GLN A 128       1.866 -13.388   9.704  1.00 67.06    -0.274 OA
ATOM   1742  N   ALA A 129       2.595  -9.406   5.752  1.00 65.73    -0.346 N 
ATOM   1743  HN  ALA A 129       2.920  -9.982   4.976  1.00  0.00     0.163 HD
ATOM   1744  CA  ALA A 129       3.433  -8.322   6.235  1.00 65.72     0.086 C 
ATOM   1745  HA  ALA A 129       3.571  -8.437   7.335  1.00  0.00     0.086 H 
ATOM   1746  C   ALA A 129       2.787  -6.977   5.960  1.00 66.82     0.240 C 
ATOM   1747  O   ALA A 129       2.765  -6.092   6.823  1.00 66.32    -0.271 OA
ATOM   1748  CB  ALA A 129       4.792  -8.384   5.561  1.00 64.96    -0.049 C 
ATOM   1749  HB1 ALA A 129       5.435  -7.552   5.932  1.00  0.00     0.030 H 
ATOM   1750  HB2 ALA A 129       4.709  -8.387   4.449  1.00  0.00     0.030 H 
ATOM   1751  HB3 ALA A 129       5.278  -9.379   5.689  1.00  0.00     0.030 H 
ATOM   1752  N   ILE A 130       2.232  -6.839   4.762  1.00 68.59    -0.346 N 
ATOM   1753  HN  ILE A 130       2.256  -7.621   4.108  1.00  0.00     0.163 HD
ATOM   1754  CA  ILE A 130       1.591  -5.596   4.363  1.00 70.54     0.092 C 
ATOM   1755  HA  ILE A 130       2.298  -4.756   4.558  1.00  0.00     0.088 H 
ATOM   1756  C   ILE A 130       0.332  -5.373   5.200  1.00 71.04     0.241 C 
ATOM   1757  O   ILE A 130      -0.005  -4.246   5.554  1.00 71.11    -0.271 OA
ATOM   1758  CB  ILE A 130       1.251  -5.608   2.855  1.00 71.35    -0.030 C 
ATOM   1759  HB  ILE A 130       2.032  -6.193   2.316  1.00  0.00     0.043 H 
ATOM   1760  CG1 ILE A 130       1.254  -4.178   2.324  1.00 72.74    -0.063 C 
ATOM   1761 1HG1 ILE A 130       0.454  -3.572   2.810  1.00  0.00     0.033 H 
ATOM   1762 2HG1 ILE A 130       0.894  -4.145   1.269  1.00  0.00     0.033 H 
ATOM   1763  CG2 ILE A 130      -0.101  -6.260   2.614  1.00 72.61    -0.071 C 
ATOM   1764 1HG2 ILE A 130      -0.103  -7.305   3.002  1.00  0.00     0.028 H 
ATOM   1765 2HG2 ILE A 130      -0.398  -6.215   1.540  1.00  0.00     0.028 H 
ATOM   1766 3HG2 ILE A 130      -0.935  -5.656   3.042  1.00  0.00     0.028 H 
ATOM   1767  CD1 ILE A 130       2.605  -3.496   2.456  1.00 73.40    -0.076 C 
ATOM   1768 1HD1 ILE A 130       2.607  -2.451   2.068  1.00  0.00     0.027 H 
ATOM   1769 2HD1 ILE A 130       3.405  -4.102   1.970  1.00  0.00     0.027 H 
ATOM   1770 3HD1 ILE A 130       2.965  -3.529   3.511  1.00  0.00     0.027 H 
ATOM   1771  N   SER A 131      -0.364  -6.462   5.505  1.00 71.92    -0.344 N 
ATOM   1772  HN  SER A 131      -0.043  -7.371   5.172  1.00  0.00     0.163 HD
ATOM   1773  CA  SER A 131      -1.573  -6.383   6.303  1.00 71.95     0.109 C 
ATOM   1774  HA  SER A 131      -2.259  -5.628   5.853  1.00  0.00     0.090 H 
ATOM   1775  C   SER A 131      -1.205  -5.946   7.712  1.00 72.31     0.243 C 
ATOM   1776  O   SER A 131      -1.913  -5.140   8.313  1.00 73.82    -0.271 OA
ATOM   1777  CB  SER A 131      -2.278  -7.741   6.341  1.00 72.29     0.044 C 
ATOM   1778  HB1 SER A 131      -2.260  -8.242   5.345  1.00  0.00     0.077 H 
ATOM   1779  HB2 SER A 131      -1.692  -8.493   6.919  1.00  0.00     0.077 H 
ATOM   1780  OG  SER A 131      -3.599  -7.613   6.838  1.00 73.28    -0.398 OA
ATOM   1781  HG  SER A 131      -4.037  -8.456   6.862  1.00  0.00     0.209 HD
ATOM   1782  N   GLN A 132      -0.090  -6.458   8.232  1.00 71.53    -0.346 N 
ATOM   1783  HN  GLN A 132       0.470  -7.111   7.684  1.00  0.00     0.163 HD
ATOM   1784  CA  GLN A 132       0.336  -6.091   9.580  1.00 70.61     0.090 C 
ATOM   1785  HA  GLN A 132      -0.486  -6.323  10.296  1.00  0.00     0.087 H 
ATOM   1786  C   GLN A 132       0.615  -4.600   9.613  1.00 69.54     0.241 C 
ATOM   1787  O   GLN A 132       0.353  -3.933  10.611  1.00 68.35    -0.271 OA
ATOM   1788  CB  GLN A 132       1.609  -6.834  10.021  1.00 71.21    -0.030 C 
ATOM   1789  HB1 GLN A 132       1.486  -7.939   9.937  1.00  0.00     0.037 H 
ATOM   1790  HB2 GLN A 132       2.437  -6.696   9.287  1.00  0.00     0.037 H 
ATOM   1791  CG  GLN A 132       2.042  -6.420  11.444  1.00 72.87     0.011 C 
ATOM   1792  HG1 GLN A 132       1.306  -6.794  12.194  1.00  0.00     0.047 H 
ATOM   1793  HG2 GLN A 132       1.917  -5.320  11.579  1.00  0.00     0.047 H 
ATOM   1794  CD  GLN A 132       3.462  -6.843  11.840  1.00 73.99     0.215 C 
ATOM   1795  NE2 GLN A 132       3.580  -7.528  12.980  1.00 72.83    -0.370 N 
ATOM   1796 1HE2 GLN A 132       2.775  -7.779  13.553  1.00  0.00     0.159 HD
ATOM   1797 2HE2 GLN A 132       4.524  -7.809  13.243  1.00  0.00     0.159 HD
ATOM   1798  OE1 GLN A 132       4.437  -6.539  11.146  1.00 71.85    -0.274 OA
ATOM   1799  N   ARG A 133       1.151  -4.073   8.521  1.00 68.48    -0.346 N 
ATOM   1800  HN  ARG A 133       1.344  -4.656   7.707  1.00  0.00     0.163 HD
ATOM   1801  CA  ARG A 133       1.459  -2.660   8.500  1.00 68.95     0.089 C 
ATOM   1802  HA  ARG A 133       2.142  -2.425   9.350  1.00  0.00     0.087 H 
ATOM   1803  C   ARG A 133       0.179  -1.834   8.646  1.00 70.32     0.241 C 
ATOM   1804  O   ARG A 133       0.142  -0.895   9.439  1.00 69.30    -0.271 OA
ATOM   1805  CB  ARG A 133       2.158  -2.304   7.187  1.00 67.57    -0.036 C 
ATOM   1806  HB1 ARG A 133       1.447  -1.803   6.489  1.00  0.00     0.036 H 
ATOM   1807  HB2 ARG A 133       2.381  -3.226   6.601  1.00  0.00     0.036 H 
ATOM   1808  CG  ARG A 133       3.408  -1.470   7.359  1.00 67.37    -0.048 C 
ATOM   1809  HG1 ARG A 133       3.460  -0.658   6.596  1.00  0.00     0.035 H 
ATOM   1810  HG2 ARG A 133       3.352  -0.844   8.280  1.00  0.00     0.035 H 
ATOM   1811  CD  ARG A 133       4.670  -2.319   7.346  1.00 66.57     0.009 C 
ATOM   1812  HD1 ARG A 133       4.907  -2.668   6.314  1.00  0.00     0.064 H 
ATOM   1813  HD2 ARG A 133       5.574  -1.695   7.537  1.00  0.00     0.064 H 
ATOM   1814  NE  ARG A 133       4.602  -3.441   8.275  1.00 67.18    -0.227 N 
ATOM   1815  HE  ARG A 133       3.760  -3.546   8.841  1.00  0.00     0.177 HD
ATOM   1816  CZ  ARG A 133       5.573  -4.335   8.427  1.00 67.33     0.665 C 
ATOM   1817  NH1 ARG A 133       6.682  -4.228   7.715  1.00 68.84    -0.235 N 
ATOM   1818 1HH1 ARG A 133       6.789  -3.451   7.063  1.00  0.00     0.174 HD
ATOM   1819 2HH1 ARG A 133       7.427  -4.914   7.832  1.00  0.00     0.174 HD
ATOM   1820  NH2 ARG A 133       5.434  -5.344   9.273  1.00 67.44    -0.235 N 
ATOM   1821 1HH2 ARG A 133       4.578  -5.427   9.822  1.00  0.00     0.174 HD
ATOM   1822 2HH2 ARG A 133       6.179  -6.030   9.390  1.00  0.00     0.174 HD
ATOM   1823  N   ILE A 134      -0.877  -2.198   7.915  1.00 72.31    -0.346 N 
ATOM   1824  HN  ILE A 134      -0.799  -2.993   7.280  1.00  0.00     0.163 HD
ATOM   1825  CA  ILE A 134      -2.148  -1.471   8.012  1.00 74.10     0.092 C 
ATOM   1826  HA  ILE A 134      -1.930  -0.381   7.930  1.00  0.00     0.088 H 
ATOM   1827  C   ILE A 134      -2.798  -1.725   9.374  1.00 75.07     0.241 C 
ATOM   1828  O   ILE A 134      -3.408  -0.837   9.971  1.00 75.38    -0.271 OA
ATOM   1829  CB  ILE A 134      -3.164  -1.853   6.875  1.00 73.56    -0.030 C 
ATOM   1830  HB  ILE A 134      -4.003  -1.119   6.885  1.00  0.00     0.043 H 
ATOM   1831  CG1 ILE A 134      -3.734  -3.249   7.092  1.00 74.57    -0.063 C 
ATOM   1832 1HG1 ILE A 134      -2.921  -4.012   7.103  1.00  0.00     0.033 H 
ATOM   1833 2HG1 ILE A 134      -4.110  -3.366   8.135  1.00  0.00     0.033 H 
ATOM   1834  CG2 ILE A 134      -2.487  -1.795   5.527  1.00 72.80    -0.071 C 
ATOM   1835 1HG2 ILE A 134      -2.070  -0.773   5.368  1.00  0.00     0.028 H 
ATOM   1836 2HG2 ILE A 134      -3.166  -2.108   4.699  1.00  0.00     0.028 H 
ATOM   1837 3HG2 ILE A 134      -1.715  -2.590   5.407  1.00  0.00     0.028 H 
ATOM   1838  CD1 ILE A 134      -4.814  -3.623   6.081  1.00 75.79    -0.076 C 
ATOM   1839 1HD1 ILE A 134      -5.231  -4.645   6.240  1.00  0.00     0.027 H 
ATOM   1840 2HD1 ILE A 134      -4.438  -3.506   5.038  1.00  0.00     0.027 H 
ATOM   1841 3HD1 ILE A 134      -5.627  -2.860   6.070  1.00  0.00     0.027 H 
ATOM   1842  N   GLN A 135      -2.652  -2.955   9.851  1.00 75.05    -0.346 N 
ATOM   1843  HN  GLN A 135      -2.120  -3.631   9.302  1.00  0.00     0.163 HD
ATOM   1844  CA  GLN A 135      -3.216  -3.381  11.120  1.00 75.34     0.090 C 
ATOM   1845  HA  GLN A 135      -4.315  -3.194  11.093  1.00  0.00     0.087 H 
ATOM   1846  C   GLN A 135      -2.633  -2.633  12.321  1.00 74.97     0.241 C 
ATOM   1847  O   GLN A 135      -3.208  -2.662  13.408  1.00 75.52    -0.271 OA
ATOM   1848  CB  GLN A 135      -2.990  -4.888  11.279  1.00 76.64    -0.030 C 
ATOM   1849  HB1 GLN A 135      -2.518  -5.303  10.358  1.00  0.00     0.037 H 
ATOM   1850  HB2 GLN A 135      -2.178  -5.077  12.019  1.00  0.00     0.037 H 
ATOM   1851  CG  GLN A 135      -4.230  -5.699  11.643  1.00 78.02     0.011 C 
ATOM   1852  HG1 GLN A 135      -4.132  -6.755  11.299  1.00  0.00     0.047 H 
ATOM   1853  HG2 GLN A 135      -5.106  -5.388  11.027  1.00  0.00     0.047 H 
ATOM   1854  CD  GLN A 135      -4.557  -5.638  13.121  1.00 78.67     0.215 C 
ATOM   1855  NE2 GLN A 135      -5.759  -5.172  13.445  1.00 78.61    -0.370 N 
ATOM   1856 1HE2 GLN A 135      -6.436  -4.862  12.748  1.00  0.00     0.159 HD
ATOM   1857 2HE2 GLN A 135      -5.979  -5.131  14.440  1.00  0.00     0.159 HD
ATOM   1858  OE1 GLN A 135      -3.738  -6.013  13.965  1.00 79.78    -0.274 OA
ATOM   1859  N   THR A 136      -1.504  -1.957  12.132  1.00 74.19    -0.344 N 
ATOM   1860  HN  THR A 136      -1.070  -1.943  11.209  1.00  0.00     0.163 HD
ATOM   1861  CA  THR A 136      -0.881  -1.234  13.238  1.00 72.93     0.113 C 
ATOM   1862  HA  THR A 136      -1.522  -1.389  14.137  1.00  0.00     0.091 H 
ATOM   1863  C   THR A 136      -0.763   0.278  13.019  1.00 73.25     0.243 C 
ATOM   1864  O   THR A 136      -0.080   0.968  13.771  1.00 73.85    -0.271 OA
ATOM   1865  CB  THR A 136       0.526  -1.821  13.565  1.00 71.32     0.060 C 
ATOM   1866  HB  THR A 136       0.947  -1.289  14.450  1.00  0.00     0.086 H 
ATOM   1867  CG2 THR A 136       0.412  -3.295  13.880  1.00 69.52    -0.050 C 
ATOM   1868 1HG2 THR A 136      -0.275  -3.428  14.748  1.00  0.00     0.031 H 
ATOM   1869 2HG2 THR A 136       1.406  -3.772  14.048  1.00  0.00     0.031 H 
ATOM   1870 3HG2 THR A 136       0.099  -3.896  12.994  1.00  0.00     0.031 H 
ATOM   1871  OG1 THR A 136       1.410  -1.650  12.449  1.00 69.79    -0.393 OA
ATOM   1872  HG1 THR A 136       1.482  -0.724  12.251  1.00  0.00     0.210 HD
ATOM   1873  N   ASN A 137      -1.443   0.791  12.001  1.00 73.50    -0.345 N 
ATOM   1874  HN  ASN A 137      -2.008   0.171  11.420  1.00  0.00     0.163 HD
ATOM   1875  CA  ASN A 137      -1.406   2.218  11.689  1.00 74.06     0.097 C 
ATOM   1876  HA  ASN A 137      -2.058   2.382  10.800  1.00  0.00     0.088 H 
ATOM   1877  C   ASN A 137      -0.019   2.754  11.343  1.00 73.28     0.241 C 
ATOM   1878  O   ASN A 137       0.238   3.956  11.443  1.00 73.60    -0.271 OA
ATOM   1879  CB  ASN A 137      -1.989   3.035  12.841  1.00 76.07     0.036 C 
ATOM   1880  HB1 ASN A 137      -1.461   2.814  13.798  1.00  0.00     0.051 H 
ATOM   1881  HB2 ASN A 137      -1.730   4.115  12.739  1.00  0.00     0.051 H 
ATOM   1882  CG  ASN A 137      -3.482   2.845  12.986  1.00 78.24     0.217 C 
ATOM   1883  ND2 ASN A 137      -3.943   2.679  14.223  1.00 79.29    -0.370 N 
ATOM   1884 1HD2 ASN A 137      -3.334   2.669  15.042  1.00  0.00     0.159 HD
ATOM   1885 2HD2 ASN A 137      -4.950   2.551  14.321  1.00  0.00     0.159 HD
ATOM   1886  OD1 ASN A 137      -4.218   2.857  11.996  1.00 78.75    -0.274 OA
ATOM   1887  N   ASN A 138       0.880   1.860  10.950  1.00 71.57    -0.346 N 
ATOM   1888  HN  ASN A 138       0.631   0.871  10.924  1.00  0.00     0.163 HD
ATOM   1889  CA  ASN A 138       2.214   2.275  10.557  1.00 70.23     0.097 C 
ATOM   1890  HA  ASN A 138       2.560   3.125  11.190  1.00  0.00     0.088 H 
ATOM   1891  C   ASN A 138       2.057   2.718   9.109  1.00 69.60     0.241 C 
ATOM   1892  O   ASN A 138       2.352   1.971   8.179  1.00 69.66    -0.271 OA
ATOM   1893  CB  ASN A 138       3.196   1.106  10.647  1.00 69.99     0.036 C 
ATOM   1894  HB1 ASN A 138       3.162   0.630  11.655  1.00  0.00     0.051 H 
ATOM   1895  HB2 ASN A 138       2.851   0.244  10.030  1.00  0.00     0.051 H 
ATOM   1896  CG  ASN A 138       4.612   1.507  10.280  1.00 69.22     0.217 C 
ATOM   1897  ND2 ASN A 138       4.820   2.796  10.043  1.00 69.74    -0.370 N 
ATOM   1898 1HD2 ASN A 138       5.772   3.066   9.796  1.00  0.00     0.159 HD
ATOM   1899 2HD2 ASN A 138       4.077   3.492  10.099  1.00  0.00     0.159 HD
ATOM   1900  OD1 ASN A 138       5.508   0.668  10.213  1.00 69.21    -0.274 OA
ATOM   1901  N   ASN A 139       1.576   3.938   8.925  1.00 68.41    -0.346 N 
ATOM   1902  HN  ASN A 139       1.360   4.520   9.734  1.00  0.00     0.163 HD
ATOM   1903  CA  ASN A 139       1.353   4.457   7.593  1.00 67.85     0.097 C 
ATOM   1904  HA  ASN A 139       2.074   3.990   6.882  1.00  0.00     0.088 H 
ATOM   1905  C   ASN A 139       1.562   5.955   7.621  1.00 67.92     0.243 C 
ATOM   1906  O   ASN A 139       0.613   6.725   7.537  1.00 67.48    -0.271 OA
ATOM   1907  CB  ASN A 139      -0.072   4.126   7.171  1.00 68.48     0.036 C 
ATOM   1908  HB1 ASN A 139      -0.811   4.704   7.774  1.00  0.00     0.051 H 
ATOM   1909  HB2 ASN A 139      -0.351   3.093   7.484  1.00  0.00     0.051 H 
ATOM   1910  CG  ASN A 139      -0.307   4.324   5.699  1.00 68.53     0.217 C 
ATOM   1911  ND2 ASN A 139       0.558   5.102   5.055  1.00 69.12    -0.370 N 
ATOM   1912 1HD2 ASN A 139       0.399   5.236   4.057  1.00  0.00     0.159 HD
ATOM   1913 2HD2 ASN A 139       1.351   5.548   5.516  1.00  0.00     0.159 HD
ATOM   1914  OD1 ASN A 139      -1.264   3.786   5.143  1.00 68.58    -0.274 OA
ATOM   1915  N   PRO A 140       2.822   6.384   7.738  1.00 68.56    -0.337 N 
ATOM   1916  CA  PRO A 140       3.214   7.790   7.788  1.00 69.84     0.091 C 
ATOM   1917  HA  PRO A 140       3.114   8.139   8.842  1.00  0.00     0.087 H 
ATOM   1918  C   PRO A 140       2.437   8.753   6.896  1.00 71.47     0.241 C 
ATOM   1919  O   PRO A 140       1.851   9.708   7.394  1.00 71.71    -0.271 OA
ATOM   1920  CB  PRO A 140       4.696   7.733   7.449  1.00 69.17    -0.036 C 
ATOM   1921  HB1 PRO A 140       5.280   8.646   7.711  1.00  0.00     0.036 H 
ATOM   1922  HB2 PRO A 140       4.937   7.768   6.361  1.00  0.00     0.036 H 
ATOM   1923  CG  PRO A 140       5.111   6.491   8.151  1.00 67.85    -0.048 C 
ATOM   1924  HG1 PRO A 140       5.279   6.606   9.247  1.00  0.00     0.035 H 
ATOM   1925  HG2 PRO A 140       6.145   6.144   7.918  1.00  0.00     0.035 H 
ATOM   1926  CD  PRO A 140       4.014   5.519   7.774  1.00 68.49    -0.001 C 
ATOM   1927  HD1 PRO A 140       4.201   4.939   6.840  1.00  0.00     0.064 H 
ATOM   1928  HD2 PRO A 140       3.927   4.628   8.439  1.00  0.00     0.064 H 
ATOM   1929  N   PHE A 141       2.418   8.511   5.590  1.00 73.73    -0.346 N 
ATOM   1930  HN  PHE A 141       2.897   7.691   5.218  1.00  0.00     0.163 HD
ATOM   1931  CA  PHE A 141       1.713   9.416   4.684  1.00 75.90     0.093 C 
ATOM   1932  HA  PHE A 141       1.679  10.422   5.163  1.00  0.00     0.088 H 
ATOM   1933  C   PHE A 141       0.281   8.982   4.405  1.00 77.91     0.241 C 
ATOM   1934  O   PHE A 141      -0.298   9.341   3.378  1.00 78.14    -0.271 OA
ATOM   1935  CB  PHE A 141       2.489   9.547   3.373  1.00 74.43    -0.014 C 
ATOM   1936  HB1 PHE A 141       2.343   8.644   2.736  1.00  0.00     0.043 H 
ATOM   1937  HB2 PHE A 141       2.024  10.316   2.714  1.00  0.00     0.043 H 
ATOM   1938  CG  PHE A 141       3.943   9.827   3.568  1.00 73.69    -0.056 A 
ATOM   1939  CD1 PHE A 141       4.795   8.835   4.037  1.00 74.12    -0.077 A 
ATOM   1940  HD1 PHE A 141       4.396   7.825   4.229  1.00  0.00     0.084 H 
ATOM   1941  CD2 PHE A 141       4.458  11.089   3.328  1.00 74.48    -0.077 A 
ATOM   1942  HD2 PHE A 141       3.795  11.887   2.953  1.00  0.00     0.084 H 
ATOM   1943  CE1 PHE A 141       6.139   9.093   4.268  1.00 73.97    -0.082 A 
ATOM   1944  HE1 PHE A 141       6.799   8.293   4.642  1.00  0.00     0.083 H 
ATOM   1945  CE2 PHE A 141       5.806  11.361   3.555  1.00 76.26    -0.082 A 
ATOM   1946  HE2 PHE A 141       6.206  12.370   3.360  1.00  0.00     0.083 H 
ATOM   1947  CZ  PHE A 141       6.648  10.357   4.028  1.00 75.56    -0.083 A 
ATOM   1948  HZ  PHE A 141       7.715  10.569   4.210  1.00  0.00     0.083 H 
ATOM   1949  N   GLN A 142      -0.281   8.219   5.340  1.00 80.54    -0.346 N 
ATOM   1950  HN  GLN A 142       0.268   7.984   6.167  1.00  0.00     0.163 HD
ATOM   1951  CA  GLN A 142      -1.643   7.701   5.242  1.00 82.88     0.090 C 
ATOM   1952  HA  GLN A 142      -1.682   6.747   5.818  1.00  0.00     0.087 H 
ATOM   1953  C   GLN A 142      -2.064   7.391   3.807  1.00 82.97     0.241 C 
ATOM   1954  O   GLN A 142      -3.172   7.721   3.387  1.00 83.00    -0.271 OA
ATOM   1955  CB  GLN A 142      -2.630   8.680   5.899  1.00 84.75    -0.030 C 
ATOM   1956  HB1 GLN A 142      -2.335   8.868   6.958  1.00  0.00     0.037 H 
ATOM   1957  HB2 GLN A 142      -2.496   9.702   5.473  1.00  0.00     0.037 H 
ATOM   1958  CG  GLN A 142      -4.111   8.267   5.828  1.00 88.65     0.011 C 
ATOM   1959  HG1 GLN A 142      -4.731   8.918   6.487  1.00  0.00     0.047 H 
ATOM   1960  HG2 GLN A 142      -4.545   8.535   4.837  1.00  0.00     0.047 H 
ATOM   1961  CD  GLN A 142      -4.361   6.784   6.144  1.00 91.04     0.215 C 
ATOM   1962  NE2 GLN A 142      -5.015   6.085   5.214  1.00 90.44    -0.370 N 
ATOM   1963 1HE2 GLN A 142      -5.181   5.101   5.424  1.00  0.00     0.159 HD
ATOM   1964 2HE2 GLN A 142      -5.328   6.499   4.336  1.00  0.00     0.159 HD
ATOM   1965  OE1 GLN A 142      -3.981   6.281   7.212  1.00 91.83    -0.274 OA
ATOM   1966  N   VAL A 143      -1.170   6.754   3.057  1.00 83.24    -0.346 N 
ATOM   1967  HN  VAL A 143      -0.261   6.517   3.455  1.00  0.00     0.163 HD
ATOM   1968  CA  VAL A 143      -1.463   6.389   1.679  1.00 84.07     0.092 C 
ATOM   1969  HA  VAL A 143      -1.627   7.314   1.079  1.00  0.00     0.088 H 
ATOM   1970  C   VAL A 143      -2.722   5.532   1.639  1.00 84.94     0.243 C 
ATOM   1971  O   VAL A 143      -2.782   4.471   2.259  1.00 85.01    -0.271 OA
ATOM   1972  CB  VAL A 143      -0.315   5.584   1.066  1.00 84.19    -0.033 C 
ATOM   1973  HB  VAL A 143      -0.179   4.647   1.655  1.00  0.00     0.042 H 
ATOM   1974  CG1 VAL A 143      -0.647   5.216  -0.372  1.00 84.83    -0.071 C 
ATOM   1975 1HG1 VAL A 143       0.189   4.629  -0.819  1.00  0.00     0.028 H 
ATOM   1976 2HG1 VAL A 143      -0.902   6.112  -0.984  1.00  0.00     0.028 H 
ATOM   1977 3HG1 VAL A 143      -1.622   4.681  -0.452  1.00  0.00     0.028 H 
ATOM   1978  CG2 VAL A 143       0.963   6.389   1.129  1.00 84.69    -0.071 C 
ATOM   1979 1HG2 VAL A 143       1.799   5.802   0.682  1.00  0.00     0.028 H 
ATOM   1980 2HG2 VAL A 143       1.195   6.728   2.166  1.00  0.00     0.028 H 
ATOM   1981 3HG2 VAL A 143       0.852   7.391   0.653  1.00  0.00     0.028 H 
ATOM   1982  N   PRO A 144      -3.750   5.982   0.906  1.00 86.06    -0.337 N 
ATOM   1983  CA  PRO A 144      -4.990   5.209   0.824  1.00 86.65     0.091 C 
ATOM   1984  HA  PRO A 144      -5.481   5.187   1.825  1.00  0.00     0.087 H 
ATOM   1985  C   PRO A 144      -4.756   3.783   0.343  1.00 87.47     0.241 C 
ATOM   1986  O   PRO A 144      -3.999   3.548  -0.593  1.00 86.81    -0.271 OA
ATOM   1987  CB  PRO A 144      -5.843   6.027  -0.142  1.00 86.51    -0.036 C 
ATOM   1988  HB1 PRO A 144      -6.608   5.437  -0.698  1.00  0.00     0.036 H 
ATOM   1989  HB2 PRO A 144      -6.566   6.718   0.350  1.00  0.00     0.036 H 
ATOM   1990  CG  PRO A 144      -4.827   6.703  -1.009  1.00 86.86    -0.048 C 
ATOM   1991  HG1 PRO A 144      -4.437   6.082  -1.849  1.00  0.00     0.035 H 
ATOM   1992  HG2 PRO A 144      -5.228   7.518  -1.656  1.00  0.00     0.035 H 
ATOM   1993  CD  PRO A 144      -3.791   7.138  -0.006  1.00 86.53    -0.001 C 
ATOM   1994  HD1 PRO A 144      -3.989   8.120   0.483  1.00  0.00     0.064 H 
ATOM   1995  HD2 PRO A 144      -2.807   7.434  -0.439  1.00  0.00     0.064 H 
ATOM   1996  N   ILE A 145      -5.413   2.840   1.007  1.00 89.43    -0.346 N 
ATOM   1997  HN  ILE A 145      -6.020   3.125   1.776  1.00  0.00     0.163 HD
ATOM   1998  CA  ILE A 145      -5.315   1.416   0.697  1.00 91.50     0.092 C 
ATOM   1999  HA  ILE A 145      -4.371   1.037   1.155  1.00  0.00     0.088 H 
ATOM   2000  C   ILE A 145      -5.264   1.091  -0.806  1.00 93.62     0.241 C 
ATOM   2001  O   ILE A 145      -4.884  -0.019  -1.203  1.00 92.73    -0.271 OA
ATOM   2002  CB  ILE A 145      -6.495   0.655   1.361  1.00 90.66    -0.030 C 
ATOM   2003  HB  ILE A 145      -6.390   0.746   2.467  1.00  0.00     0.043 H 
ATOM   2004  CG1 ILE A 145      -6.445  -0.829   0.998  1.00 89.88    -0.063 C 
ATOM   2005 1HG1 ILE A 145      -5.436  -1.252   1.212  1.00  0.00     0.033 H 
ATOM   2006 2HG1 ILE A 145      -6.473  -0.964  -0.108  1.00  0.00     0.033 H 
ATOM   2007  CG2 ILE A 145      -7.817   1.294   0.955  1.00 89.84    -0.071 C 
ATOM   2008 1HG2 ILE A 145      -7.853   2.376   1.220  1.00  0.00     0.028 H 
ATOM   2009 2HG2 ILE A 145      -8.684   0.741   1.387  1.00  0.00     0.028 H 
ATOM   2010 3HG2 ILE A 145      -8.029   1.134  -0.128  1.00  0.00     0.028 H 
ATOM   2011  CD1 ILE A 145      -7.518  -1.652   1.661  1.00 89.24    -0.076 C 
ATOM   2012 1HD1 ILE A 145      -7.482  -2.734   1.396  1.00  0.00     0.027 H 
ATOM   2013 2HD1 ILE A 145      -8.527  -1.229   1.447  1.00  0.00     0.027 H 
ATOM   2014 3HD1 ILE A 145      -7.490  -1.517   2.767  1.00  0.00     0.027 H 
ATOM   2015  N   GLU A 146      -5.643   2.057  -1.640  1.00 96.81    -0.346 N 
ATOM   2016  HN  GLU A 146      -5.954   2.952  -1.262  1.00  0.00     0.163 HD
ATOM   2017  CA  GLU A 146      -5.621   1.859  -3.087  1.00 99.28     0.090 C 
ATOM   2018  HA  GLU A 146      -6.069   0.863  -3.311  1.00  0.00     0.087 H 
ATOM   2019  C   GLU A 146      -4.185   1.870  -3.616  1.00100.57     0.241 C 
ATOM   2020  O   GLU A 146      -3.641   0.815  -3.957  1.00101.39    -0.271 OA
ATOM   2021  CB  GLU A 146      -6.457   2.933  -3.796  1.00 99.32    -0.029 C 
ATOM   2022  HB1 GLU A 146      -7.524   2.878  -3.478  1.00  0.00     0.037 H 
ATOM   2023  HB2 GLU A 146      -6.203   3.949  -3.414  1.00  0.00     0.037 H 
ATOM   2024  CG  GLU A 146      -6.342   2.882  -5.318  1.00 99.92     0.018 C 
ATOM   2025  HG1 GLU A 146      -6.079   1.855  -5.662  1.00  0.00     0.049 H 
ATOM   2026  HG2 GLU A 146      -5.435   3.430  -5.666  1.00  0.00     0.049 H 
ATOM   2027  CD  GLU A 146      -7.583   3.387  -6.028  1.00 99.68     0.172 C 
ATOM   2028  OE1 GLU A 146      -8.588   2.645  -6.063  1.00 98.99    -0.648 OA
ATOM   2029  OE2 GLU A 146      -7.555   4.524  -6.548  1.00 99.75    -0.648 OA
ATOM   2030  N   GLU A 147      -3.578   3.056  -3.680  1.00101.53    -0.346 N 
ATOM   2031  HN  GLU A 147      -4.088   3.891  -3.391  1.00  0.00     0.163 HD
ATOM   2032  CA  GLU A 147      -2.198   3.192  -4.155  1.00102.07     0.090 C 
ATOM   2033  HA  GLU A 147      -2.149   2.887  -5.226  1.00  0.00     0.087 H 
ATOM   2034  C   GLU A 147      -1.277   2.293  -3.338  1.00101.58     0.241 C 
ATOM   2035  O   GLU A 147      -0.171   1.965  -3.767  1.00101.52    -0.271 OA
ATOM   2036  CB  GLU A 147      -1.719   4.642  -4.024  1.00103.22    -0.029 C 
ATOM   2037  HB1 GLU A 147      -1.890   5.011  -2.986  1.00  0.00     0.037 H 
ATOM   2038  HB2 GLU A 147      -0.606   4.684  -4.065  1.00  0.00     0.037 H 
ATOM   2039  CG  GLU A 147      -2.317   5.609  -5.029  1.00106.00     0.018 C 
ATOM   2040  HG1 GLU A 147      -1.866   6.623  -4.924  1.00  0.00     0.049 H 
ATOM   2041  HG2 GLU A 147      -1.980   5.367  -6.064  1.00  0.00     0.049 H 
ATOM   2042  CD  GLU A 147      -3.831   5.677  -4.952  1.00108.16     0.172 C 
ATOM   2043  OE1 GLU A 147      -4.363   5.991  -3.864  1.00109.02    -0.648 OA
ATOM   2044  OE2 GLU A 147      -4.489   5.417  -5.983  1.00109.13    -0.648 OA
ATOM   2045  N   GLN A 148      -1.747   1.899  -2.158  1.00100.95    -0.346 N 
ATOM   2046  HN  GLN A 148      -2.677   2.204  -1.870  1.00  0.00     0.163 HD
ATOM   2047  CA  GLN A 148      -0.978   1.047  -1.264  1.00100.47     0.090 C 
ATOM   2048  HA  GLN A 148       0.020   1.519  -1.107  1.00  0.00     0.087 H 
ATOM   2049  C   GLN A 148      -0.759  -0.347  -1.842  1.00 99.71     0.241 C 
ATOM   2050  O   GLN A 148      -0.107  -1.186  -1.216  1.00100.50    -0.271 OA
ATOM   2051  CB  GLN A 148      -1.679   0.946   0.096  1.00101.03    -0.030 C 
ATOM   2052  HB1 GLN A 148      -2.688   0.486  -0.017  1.00  0.00     0.037 H 
ATOM   2053  HB2 GLN A 148      -1.973   1.958   0.461  1.00  0.00     0.037 H 
ATOM   2054  CG  GLN A 148      -0.872   0.210   1.156  1.00101.33     0.011 C 
ATOM   2055  HG1 GLN A 148       0.189   0.552   1.159  1.00  0.00     0.047 H 
ATOM   2056  HG2 GLN A 148      -0.718  -0.857   0.871  1.00  0.00     0.047 H 
ATOM   2057  CD  GLN A 148      -1.480   0.319   2.537  1.00101.61     0.215 C 
ATOM   2058  NE2 GLN A 148      -2.667   0.906   2.615  1.00101.28    -0.370 N 
ATOM   2059 1HE2 GLN A 148      -3.157   1.269   1.797  1.00  0.00     0.159 HD
ATOM   2060 2HE2 GLN A 148      -3.077   0.979   3.546  1.00  0.00     0.159 HD
ATOM   2061  OE1 GLN A 148      -0.888  -0.120   3.525  1.00102.12    -0.274 OA
ATOM   2062  N   ARG A 149      -1.302  -0.598  -3.032  1.00 98.39    -0.346 N 
ATOM   2063  HN  ARG A 149      -1.839   0.131  -3.501  1.00  0.00     0.163 HD
ATOM   2064  CA  ARG A 149      -1.142  -1.901  -3.679  1.00 96.12     0.089 C 
ATOM   2065  HA  ARG A 149      -0.565  -2.553  -2.982  1.00  0.00     0.087 H 
ATOM   2066  C   ARG A 149      -0.366  -1.828  -4.986  1.00 92.47     0.240 C 
ATOM   2067  O   ARG A 149      -0.391  -0.813  -5.687  1.00 92.02    -0.271 OA
ATOM   2068  CB  ARG A 149      -2.503  -2.567  -3.913  1.00 98.60    -0.036 C 
ATOM   2069  HB1 ARG A 149      -3.251  -1.821  -4.270  1.00  0.00     0.036 H 
ATOM   2070  HB2 ARG A 149      -2.467  -3.235  -4.805  1.00  0.00     0.036 H 
ATOM   2071  CG  ARG A 149      -3.030  -3.320  -2.694  1.00100.93    -0.048 C 
ATOM   2072  HG1 ARG A 149      -3.278  -2.626  -1.858  1.00  0.00     0.035 H 
ATOM   2073  HG2 ARG A 149      -4.048  -3.736  -2.877  1.00  0.00     0.035 H 
ATOM   2074  CD  ARG A 149      -2.050  -4.404  -2.253  1.00103.39     0.009 C 
ATOM   2075  HD1 ARG A 149      -1.749  -5.049  -3.112  1.00  0.00     0.064 H 
ATOM   2076  HD2 ARG A 149      -1.055  -3.969  -2.001  1.00  0.00     0.064 H 
ATOM   2077  NE  ARG A 149      -2.571  -5.206  -1.148  1.00106.44    -0.227 N 
ATOM   2078  HE  ARG A 149      -3.469  -4.936  -0.746  1.00  0.00     0.177 HD
ATOM   2079  CZ  ARG A 149      -1.952  -6.266  -0.631  1.00108.00     0.665 C 
ATOM   2080  NH1 ARG A 149      -2.502  -6.938   0.375  1.00107.77    -0.235 N 
ATOM   2081 1HH1 ARG A 149      -3.402  -6.639   0.750  1.00  0.00     0.174 HD
ATOM   2082 2HH1 ARG A 149      -2.028  -7.750   0.771  1.00  0.00     0.174 HD
ATOM   2083  NH2 ARG A 149      -0.779  -6.656  -1.120  1.00108.97    -0.235 N 
ATOM   2084 1HH2 ARG A 149      -0.357  -6.140  -1.892  1.00  0.00     0.174 HD
ATOM   2085 2HH2 ARG A 149      -0.305  -7.468  -0.724  1.00  0.00     0.174 HD
ATOM   2086  N   GLY A 150       0.313  -2.930  -5.299  1.00 88.41    -0.351 N 
ATOM   2087  HN  GLY A 150       0.254  -3.738  -4.679  1.00  0.00     0.163 HD
ATOM   2088  CA  GLY A 150       1.133  -3.019  -6.492  1.00 82.77     0.069 C 
ATOM   2089  HA1 GLY A 150       1.178  -2.071  -7.078  1.00  0.00     0.078 H 
ATOM   2090  HA2 GLY A 150       0.688  -3.649  -7.297  1.00  0.00     0.078 H 
ATOM   2091  C   GLY A 150       2.485  -3.505  -6.014  1.00 79.13     0.236 C 
ATOM   2092  O   GLY A 150       2.811  -3.324  -4.843  1.00 79.00    -0.272 OA
ATOM   2093  N   ASP A 151       3.268  -4.122  -6.891  1.00 75.71    -0.346 N 
ATOM   2094  HN  ASP A 151       2.949  -4.239  -7.853  1.00  0.00     0.163 HD
ATOM   2095  CA  ASP A 151       4.579  -4.637  -6.501  1.00 72.07     0.098 C 
ATOM   2096  HA  ASP A 151       4.428  -5.589  -5.941  1.00  0.00     0.088 H 
ATOM   2097  C   ASP A 151       5.357  -3.677  -5.611  1.00 68.09     0.241 C 
ATOM   2098  O   ASP A 151       5.165  -2.459  -5.669  1.00 67.11    -0.271 OA
ATOM   2099  CB  ASP A 151       5.432  -4.935  -7.733  1.00 75.40     0.043 C 
ATOM   2100  HB1 ASP A 151       6.460  -5.252  -7.440  1.00  0.00     0.052 H 
ATOM   2101  HB2 ASP A 151       5.682  -3.998  -8.282  1.00  0.00     0.052 H 
ATOM   2102  CG  ASP A 151       4.795  -5.946  -8.651  1.00 78.50     0.175 C 
ATOM   2103  OD1 ASP A 151       4.465  -7.052  -8.168  1.00 80.02    -0.648 OA
ATOM   2104  OD2 ASP A 151       4.632  -5.637  -9.854  1.00 79.73    -0.648 OA
ATOM   2105  N   TYR A 152       6.235  -4.244  -4.788  1.00 61.94    -0.346 N 
ATOM   2106  HN  TYR A 152       6.317  -5.261  -4.781  1.00  0.00     0.163 HD
ATOM   2107  CA  TYR A 152       7.082  -3.466  -3.898  1.00 55.84     0.093 C 
ATOM   2108  HA  TYR A 152       6.897  -2.376  -4.045  1.00  0.00     0.088 H 
ATOM   2109  C   TYR A 152       8.524  -3.805  -4.243  1.00 53.89     0.241 C 
ATOM   2110  O   TYR A 152       8.818  -4.943  -4.607  1.00 53.66    -0.271 OA
ATOM   2111  CB  TYR A 152       6.849  -3.848  -2.437  1.00 53.54    -0.014 C 
ATOM   2112  HB1 TYR A 152       7.022  -4.941  -2.299  1.00  0.00     0.043 H 
ATOM   2113  HB2 TYR A 152       7.667  -3.434  -1.803  1.00  0.00     0.043 H 
ATOM   2114  CG  TYR A 152       5.509  -3.465  -1.859  1.00 51.98    -0.056 A 
ATOM   2115  CD1 TYR A 152       4.454  -4.370  -1.824  1.00 51.16    -0.074 A 
ATOM   2116  HD1 TYR A 152       4.590  -5.381  -2.244  1.00  0.00     0.084 H 
ATOM   2117  CD2 TYR A 152       5.299  -2.198  -1.325  1.00 50.02    -0.074 A 
ATOM   2118  HD2 TYR A 152       6.119  -1.461  -1.342  1.00  0.00     0.084 H 
ATOM   2119  CE1 TYR A 152       3.226  -4.018  -1.265  1.00 49.57    -0.051 A 
ATOM   2120  HE1 TYR A 152       2.398  -4.747  -1.241  1.00  0.00     0.087 H 
ATOM   2121  CE2 TYR A 152       4.078  -1.844  -0.772  1.00 48.26    -0.051 A 
ATOM   2122  HE2 TYR A 152       3.932  -0.833  -0.357  1.00  0.00     0.087 H 
ATOM   2123  CZ  TYR A 152       3.052  -2.754  -0.742  1.00 47.36     0.065 A 
ATOM   2124  OH  TYR A 152       1.863  -2.407  -0.156  1.00 47.11    -0.361 OA
ATOM   2125  HH  TYR A 152       1.743  -1.536   0.204  1.00  0.00     0.217 HD
ATOM   2126  N   ASP A 153       9.424  -2.830  -4.139  1.00 51.16    -0.345 N 
ATOM   2127  HN  ASP A 153       9.127  -1.891  -3.873  1.00  0.00     0.163 HD
ATOM   2128  CA  ASP A 153      10.833  -3.099  -4.404  1.00 48.66     0.098 C 
ATOM   2129  HA  ASP A 153      10.935  -3.900  -5.173  1.00  0.00     0.088 H 
ATOM   2130  C   ASP A 153      11.401  -3.569  -3.078  1.00 47.14     0.241 C 
ATOM   2131  O   ASP A 153      11.614  -2.762  -2.175  1.00 48.37    -0.271 OA
ATOM   2132  CB  ASP A 153      11.575  -1.841  -4.851  1.00 49.08     0.043 C 
ATOM   2133  HB1 ASP A 153      11.053  -1.348  -5.704  1.00  0.00     0.052 H 
ATOM   2134  HB2 ASP A 153      11.484  -1.029  -4.092  1.00  0.00     0.052 H 
ATOM   2135  CG  ASP A 153      13.035  -2.117  -5.187  1.00 51.60     0.175 C 
ATOM   2136  OD1 ASP A 153      13.502  -3.250  -4.936  1.00 52.18    -0.648 OA
ATOM   2137  OD2 ASP A 153      13.723  -1.203  -5.700  1.00 52.86    -0.648 OA
ATOM   2138  N   LEU A 154      11.633  -4.872  -2.956  1.00 43.52    -0.346 N 
ATOM   2139  HN  LEU A 154      11.442  -5.489  -3.746  1.00  0.00     0.163 HD
ATOM   2140  CA  LEU A 154      12.154  -5.438  -1.718  1.00 40.37     0.089 C 
ATOM   2141  HA  LEU A 154      11.660  -4.914  -0.867  1.00  0.00     0.087 H 
ATOM   2142  C   LEU A 154      13.667  -5.284  -1.552  1.00 39.47     0.241 C 
ATOM   2143  O   LEU A 154      14.265  -5.891  -0.659  1.00 37.39    -0.271 OA
ATOM   2144  CB  LEU A 154      11.783  -6.917  -1.638  1.00 38.19    -0.035 C 
ATOM   2145  HB1 LEU A 154      12.387  -7.500  -2.372  1.00  0.00     0.037 H 
ATOM   2146  HB2 LEU A 154      12.157  -7.351  -0.682  1.00  0.00     0.037 H 
ATOM   2147  CG  LEU A 154      10.301  -7.242  -1.811  1.00 37.15    -0.059 C 
ATOM   2148  HG  LEU A 154       9.966  -6.883  -2.812  1.00  0.00     0.039 H 
ATOM   2149  CD1 LEU A 154      10.120  -8.745  -1.741  1.00 37.22    -0.073 C 
ATOM   2150 1HD1 LEU A 154       9.038  -8.982  -1.867  1.00  0.00     0.028 H 
ATOM   2151 2HD1 LEU A 154      10.546  -9.183  -0.808  1.00  0.00     0.028 H 
ATOM   2152 3HD1 LEU A 154      10.763  -9.286  -2.473  1.00  0.00     0.028 H 
ATOM   2153  CD2 LEU A 154       9.484  -6.557  -0.748  1.00 34.87    -0.073 C 
ATOM   2154 1HD2 LEU A 154       8.402  -6.794  -0.874  1.00  0.00     0.028 H 
ATOM   2155 2HD2 LEU A 154       9.668  -5.457  -0.728  1.00  0.00     0.028 H 
ATOM   2156 3HD2 LEU A 154       9.846  -6.805   0.277  1.00  0.00     0.028 H 
ATOM   2157  N   ASN A 155      14.283  -4.476  -2.411  1.00 39.13    -0.346 N 
ATOM   2158  HN  ASN A 155      13.735  -3.993  -3.123  1.00  0.00     0.163 HD
ATOM   2159  CA  ASN A 155      15.726  -4.267  -2.355  1.00 39.33     0.097 C 
ATOM   2160  HA  ASN A 155      16.152  -4.948  -1.581  1.00  0.00     0.088 H 
ATOM   2161  C   ASN A 155      16.069  -2.836  -1.978  1.00 38.79     0.241 C 
ATOM   2162  O   ASN A 155      17.232  -2.434  -1.998  1.00 37.64    -0.271 OA
ATOM   2163  CB  ASN A 155      16.371  -4.600  -3.701  1.00 40.26     0.036 C 
ATOM   2164  HB1 ASN A 155      16.008  -3.912  -4.500  1.00  0.00     0.051 H 
ATOM   2165  HB2 ASN A 155      17.452  -4.327  -3.705  1.00  0.00     0.051 H 
ATOM   2166  CG  ASN A 155      16.174  -6.057  -4.104  1.00 43.34     0.217 C 
ATOM   2167  ND2 ASN A 155      15.853  -6.277  -5.372  1.00 43.01    -0.370 N 
ATOM   2168 1HD2 ASN A 155      15.730  -5.520  -6.045  1.00  0.00     0.159 HD
ATOM   2169 2HD2 ASN A 155      15.721  -7.252  -5.642  1.00  0.00     0.159 HD
ATOM   2170  OD1 ASN A 155      16.323  -6.974  -3.289  1.00 46.89    -0.274 OA
ATOM   2171  N   ALA A 156      15.056  -2.067  -1.614  1.00 36.70    -0.346 N 
ATOM   2172  HN  ALA A 156      14.108  -2.443  -1.582  1.00  0.00     0.163 HD
ATOM   2173  CA  ALA A 156      15.306  -0.695  -1.264  1.00 36.26     0.086 C 
ATOM   2174  HA  ALA A 156      16.291  -0.633  -0.745  1.00  0.00     0.086 H 
ATOM   2175  C   ALA A 156      14.238  -0.160  -0.338  1.00 37.21     0.240 C 
ATOM   2176  O   ALA A 156      13.062  -0.522  -0.438  1.00 38.66    -0.271 OA
ATOM   2177  CB  ALA A 156      15.370   0.133  -2.515  1.00 35.95    -0.049 C 
ATOM   2178  HB1 ALA A 156      15.564   1.197  -2.244  1.00  0.00     0.030 H 
ATOM   2179  HB2 ALA A 156      14.458   0.017  -3.145  1.00  0.00     0.030 H 
ATOM   2180  HB3 ALA A 156      16.117  -0.260  -3.244  1.00  0.00     0.030 H 
ATOM   2181  N   VAL A 157      14.653   0.708   0.573  1.00 36.06    -0.346 N 
ATOM   2182  HN  VAL A 157      15.640   0.961   0.613  1.00  0.00     0.163 HD
ATOM   2183  CA  VAL A 157      13.723   1.305   1.515  1.00 34.52     0.092 C 
ATOM   2184  HA  VAL A 157      12.721   1.403   1.035  1.00  0.00     0.088 H 
ATOM   2185  C   VAL A 157      14.233   2.679   1.901  1.00 34.13     0.241 C 
ATOM   2186  O   VAL A 157      15.405   3.006   1.709  1.00 33.35    -0.271 OA
ATOM   2187  CB  VAL A 157      13.591   0.458   2.829  1.00 35.14    -0.033 C 
ATOM   2188  HB  VAL A 157      12.840   0.947   3.492  1.00  0.00     0.042 H 
ATOM   2189  CG1 VAL A 157      13.116  -0.943   2.515  1.00 32.43    -0.071 C 
ATOM   2190 1HG1 VAL A 157      13.022  -1.545   3.449  1.00  0.00     0.028 H 
ATOM   2191 2HG1 VAL A 157      13.771  -1.443   1.764  1.00  0.00     0.028 H 
ATOM   2192 3HG1 VAL A 157      12.167  -0.936   1.930  1.00  0.00     0.028 H 
ATOM   2193  CG2 VAL A 157      14.933   0.404   3.569  1.00 32.77    -0.071 C 
ATOM   2194 1HG2 VAL A 157      14.839  -0.198   4.503  1.00  0.00     0.028 H 
ATOM   2195 2HG2 VAL A 157      15.336   1.424   3.771  1.00  0.00     0.028 H 
ATOM   2196 3HG2 VAL A 157      15.753   0.028   2.914  1.00  0.00     0.028 H 
ATOM   2197  N   ARG A 158      13.339   3.488   2.434  1.00 33.89    -0.346 N 
ATOM   2198  HN  ARG A 158      12.369   3.183   2.514  1.00  0.00     0.163 HD
ATOM   2199  CA  ARG A 158      13.714   4.800   2.906  1.00 35.71     0.089 C 
ATOM   2200  HA  ARG A 158      14.822   4.918   2.858  1.00  0.00     0.087 H 
ATOM   2201  C   ARG A 158      13.248   4.860   4.360  1.00 35.87     0.241 C 
ATOM   2202  O   ARG A 158      12.172   4.352   4.693  1.00 35.05    -0.271 OA
ATOM   2203  CB  ARG A 158      13.030   5.917   2.086  1.00 37.17    -0.036 C 
ATOM   2204  HB1 ARG A 158      12.926   6.834   2.712  1.00  0.00     0.036 H 
ATOM   2205  HB2 ARG A 158      11.957   5.661   1.922  1.00  0.00     0.036 H 
ATOM   2206  CG  ARG A 158      13.697   6.282   0.726  1.00 39.14    -0.048 C 
ATOM   2207  HG1 ARG A 158      14.786   6.489   0.845  1.00  0.00     0.035 H 
ATOM   2208  HG2 ARG A 158      13.765   5.397   0.052  1.00  0.00     0.035 H 
ATOM   2209  CD  ARG A 158      12.965   7.460   0.046  1.00 37.80     0.009 C 
ATOM   2210  HD1 ARG A 158      11.867   7.269   0.016  1.00  0.00     0.064 H 
ATOM   2211  HD2 ARG A 158      12.985   8.361   0.703  1.00  0.00     0.064 H 
ATOM   2212  NE  ARG A 158      13.461   7.793  -1.290  1.00 38.30    -0.227 N 
ATOM   2213  HE  ARG A 158      12.940   7.430  -2.089  1.00  0.00     0.177 HD
ATOM   2214  CZ  ARG A 158      14.540   8.533  -1.545  1.00 40.69     0.665 C 
ATOM   2215  NH1 ARG A 158      15.260   9.032  -0.553  1.00 42.78    -0.235 N 
ATOM   2216 1HH1 ARG A 158      14.980   8.838   0.409  1.00  0.00     0.174 HD
ATOM   2217 2HH1 ARG A 158      16.086   9.598  -0.748  1.00  0.00     0.174 HD
ATOM   2218  NH2 ARG A 158      14.904   8.785  -2.797  1.00 39.05    -0.235 N 
ATOM   2219 1HH2 ARG A 158      14.349   8.400  -3.562  1.00  0.00     0.174 HD
ATOM   2220 2HH2 ARG A 158      15.730   9.351  -2.992  1.00  0.00     0.174 HD
ATOM   2221  N   LEU A 159      14.074   5.438   5.229  1.00 35.77    -0.346 N 
ATOM   2222  HN  LEU A 159      14.987   5.764   4.913  1.00  0.00     0.163 HD
ATOM   2223  CA  LEU A 159      13.693   5.612   6.626  1.00 35.49     0.089 C 
ATOM   2224  HA  LEU A 159      13.168   4.701   6.999  1.00  0.00     0.087 H 
ATOM   2225  C   LEU A 159      12.752   6.825   6.676  1.00 36.44     0.241 C 
ATOM   2226  O   LEU A 159      12.942   7.814   5.958  1.00 35.92    -0.271 OA
ATOM   2227  CB  LEU A 159      14.915   5.911   7.495  1.00 33.63    -0.035 C 
ATOM   2228  HB1 LEU A 159      14.560   6.227   8.503  1.00  0.00     0.037 H 
ATOM   2229  HB2 LEU A 159      15.391   6.847   7.121  1.00  0.00     0.037 H 
ATOM   2230  CG  LEU A 159      16.004   4.859   7.678  1.00 33.30    -0.059 C 
ATOM   2231  HG  LEU A 159      16.449   4.619   6.684  1.00  0.00     0.039 H 
ATOM   2232  CD1 LEU A 159      17.080   5.430   8.576  1.00 30.44    -0.073 C 
ATOM   2233 1HD1 LEU A 159      17.876   4.661   8.710  1.00  0.00     0.028 H 
ATOM   2234 2HD1 LEU A 159      16.675   5.799   9.547  1.00  0.00     0.028 H 
ATOM   2235 3HD1 LEU A 159      17.481   6.400   8.199  1.00  0.00     0.028 H 
ATOM   2236  CD2 LEU A 159      15.427   3.591   8.281  1.00 32.43    -0.073 C 
ATOM   2237 1HD2 LEU A 159      16.223   2.822   8.415  1.00  0.00     0.028 H 
ATOM   2238 2HD2 LEU A 159      14.571   3.201   7.682  1.00  0.00     0.028 H 
ATOM   2239 3HD2 LEU A 159      14.885   3.795   9.234  1.00  0.00     0.028 H 
ATOM   2240  N   CYS A 160      11.738   6.755   7.519  1.00 37.47    -0.345 N 
ATOM   2241  HN  CYS A 160      11.607   5.917   8.085  1.00  0.00     0.163 HD
ATOM   2242  CA  CYS A 160      10.809   7.861   7.646  1.00 41.21     0.098 C 
ATOM   2243  HA  CYS A 160      11.171   8.723   7.038  1.00  0.00     0.088 H 
ATOM   2244  C   CYS A 160      10.731   8.267   9.105  1.00 42.33     0.242 C 
ATOM   2245  O   CYS A 160      10.206   7.509   9.929  1.00 42.90    -0.271 OA
ATOM   2246  CB  CYS A 160       9.426   7.445   7.166  1.00 43.80     0.014 C 
ATOM   2247  HB1 CYS A 160       9.450   7.126   6.098  1.00  0.00     0.053 H 
ATOM   2248  HB2 CYS A 160       9.111   6.482   7.632  1.00  0.00     0.053 H 
ATOM   2249  SG  CYS A 160       8.195   8.728   7.433  1.00 52.50    -0.095 SA
ATOM   2250  N   PHE A 161      11.236   9.462   9.417  1.00 43.36    -0.346 N 
ATOM   2251  HN  PHE A 161      11.624  10.039   8.670  1.00  0.00     0.163 HD
ATOM   2252  CA  PHE A 161      11.257   9.981  10.791  1.00 44.32     0.093 C 
ATOM   2253  HA  PHE A 161      11.353   9.117  11.489  1.00  0.00     0.088 H 
ATOM   2254  C   PHE A 161      10.007  10.750  11.161  1.00 44.78     0.241 C 
ATOM   2255  O   PHE A 161       9.664  11.725  10.513  1.00 46.31    -0.271 OA
ATOM   2256  CB  PHE A 161      12.470  10.885  10.982  1.00 43.56    -0.014 C 
ATOM   2257  HB1 PHE A 161      12.417  11.414  11.962  1.00  0.00     0.043 H 
ATOM   2258  HB2 PHE A 161      12.420  11.762  10.295  1.00  0.00     0.043 H 
ATOM   2259  CG  PHE A 161      13.776  10.172  10.836  1.00 43.93    -0.056 A 
ATOM   2260  CD1 PHE A 161      14.400   9.599  11.942  1.00 44.48    -0.077 A 
ATOM   2261  HD1 PHE A 161      13.931   9.687  12.936  1.00  0.00     0.084 H 
ATOM   2262  CD2 PHE A 161      14.377  10.051   9.590  1.00 43.90    -0.077 A 
ATOM   2263  HD2 PHE A 161      13.893  10.499   8.706  1.00  0.00     0.084 H 
ATOM   2264  CE1 PHE A 161      15.610   8.915  11.812  1.00 44.98    -0.082 A 
ATOM   2265  HE1 PHE A 161      16.091   8.468  12.698  1.00  0.00     0.083 H 
ATOM   2266  CE2 PHE A 161      15.590   9.367   9.443  1.00 44.81    -0.082 A 
ATOM   2267  HE2 PHE A 161      16.056   9.277   8.447  1.00  0.00     0.083 H 
ATOM   2268  CZ  PHE A 161      16.208   8.799  10.558  1.00 44.23    -0.083 A 
ATOM   2269  HZ  PHE A 161      17.165   8.261  10.448  1.00  0.00     0.083 H 
ATOM   2270  N   GLN A 162       9.341  10.324  12.223  1.00 46.51    -0.346 N 
ATOM   2271  HN  GLN A 162       9.692   9.522  12.747  1.00  0.00     0.163 HD
ATOM   2272  CA  GLN A 162       8.115  10.981  12.656  1.00 48.90     0.090 C 
ATOM   2273  HA  GLN A 162       7.917  11.850  11.986  1.00  0.00     0.087 H 
ATOM   2274  C   GLN A 162       8.228  11.482  14.092  1.00 48.85     0.241 C 
ATOM   2275  O   GLN A 162       7.946  10.749  15.044  1.00 50.79    -0.271 OA
ATOM   2276  CB  GLN A 162       6.960   9.997  12.537  1.00 50.37    -0.030 C 
ATOM   2277  HB1 GLN A 162       5.978  10.514  12.648  1.00  0.00     0.037 H 
ATOM   2278  HB2 GLN A 162       6.910   9.326  13.426  1.00  0.00     0.037 H 
ATOM   2279  CG  GLN A 162       7.014   9.198  11.252  1.00 54.47     0.011 C 
ATOM   2280  HG1 GLN A 162       7.080   9.867  10.362  1.00  0.00     0.047 H 
ATOM   2281  HG2 GLN A 162       7.989   8.667  11.146  1.00  0.00     0.047 H 
ATOM   2282  CD  GLN A 162       5.853   8.241  11.133  1.00 58.98     0.215 C 
ATOM   2283  NE2 GLN A 162       6.154   6.943  11.106  1.00 60.12    -0.370 N 
ATOM   2284 1HE2 GLN A 162       7.112   6.597  11.155  1.00  0.00     0.159 HD
ATOM   2285 2HE2 GLN A 162       5.369   6.296  11.026  1.00  0.00     0.159 HD
ATOM   2286  OE1 GLN A 162       4.691   8.660  11.073  1.00 60.00    -0.274 OA
ATOM   2287  N   VAL A 163       8.620  12.739  14.243  1.00 48.02    -0.346 N 
ATOM   2288  HN  VAL A 163       8.804  13.307  13.416  1.00  0.00     0.163 HD
ATOM   2289  CA  VAL A 163       8.794  13.326  15.564  1.00 49.47     0.092 C 
ATOM   2290  HA  VAL A 163       9.055  12.501  16.267  1.00  0.00     0.088 H 
ATOM   2291  C   VAL A 163       7.555  14.036  16.124  1.00 51.22     0.241 C 
ATOM   2292  O   VAL A 163       6.731  14.569  15.383  1.00 50.78    -0.271 OA
ATOM   2293  CB  VAL A 163       9.974  14.319  15.553  1.00 48.42    -0.033 C 
ATOM   2294  HB  VAL A 163       9.737  15.144  14.841  1.00  0.00     0.042 H 
ATOM   2295  CG1 VAL A 163      10.170  14.915  16.935  1.00 48.45    -0.071 C 
ATOM   2296 1HG1 VAL A 163      11.023  15.633  16.927  1.00  0.00     0.028 H 
ATOM   2297 2HG1 VAL A 163      10.295  14.128  17.714  1.00  0.00     0.028 H 
ATOM   2298 3HG1 VAL A 163       9.235  15.383  17.323  1.00  0.00     0.028 H 
ATOM   2299  CG2 VAL A 163      11.230  13.619  15.078  1.00 46.27    -0.071 C 
ATOM   2300 1HG2 VAL A 163      12.083  14.337  15.070  1.00  0.00     0.028 H 
ATOM   2301 2HG2 VAL A 163      11.087  13.127  14.087  1.00  0.00     0.028 H 
ATOM   2302 3HG2 VAL A 163      11.455  12.708  15.680  1.00  0.00     0.028 H 
ATOM   2303  N   THR A 164       7.434  14.042  17.446  1.00 54.28    -0.344 N 
ATOM   2304  HN  THR A 164       8.144  13.583  18.016  1.00  0.00     0.163 HD
ATOM   2305  CA  THR A 164       6.304  14.693  18.096  1.00 57.60     0.113 C 
ATOM   2306  HA  THR A 164       5.844  15.408  17.375  1.00  0.00     0.091 H 
ATOM   2307  C   THR A 164       6.717  15.460  19.342  1.00 59.16     0.243 C 
ATOM   2308  O   THR A 164       6.839  14.881  20.429  1.00 59.49    -0.271 OA
ATOM   2309  CB  THR A 164       5.257  13.686  18.509  1.00 57.78     0.060 C 
ATOM   2310  HB  THR A 164       5.586  13.169  19.440  1.00  0.00     0.086 H 
ATOM   2311  CG2 THR A 164       3.940  14.395  18.764  1.00 57.51    -0.050 C 
ATOM   2312 1HG2 THR A 164       4.067  15.145  19.580  1.00  0.00     0.031 H 
ATOM   2313 2HG2 THR A 164       3.113  13.679  18.978  1.00  0.00     0.031 H 
ATOM   2314 3HG2 THR A 164       3.523  14.851  17.836  1.00  0.00     0.031 H 
ATOM   2315  OG1 THR A 164       5.094  12.723  17.461  1.00 60.20    -0.393 OA
ATOM   2316  HG1 THR A 164       5.919  12.279  17.301  1.00  0.00     0.210 HD
ATOM   2317  N   VAL A 165       6.934  16.762  19.176  1.00 59.97    -0.346 N 
ATOM   2318  HN  VAL A 165       6.824  17.169  18.247  1.00  0.00     0.163 HD
ATOM   2319  CA  VAL A 165       7.324  17.621  20.286  1.00 60.59     0.092 C 
ATOM   2320  HA  VAL A 165       7.951  17.027  20.991  1.00  0.00     0.088 H 
ATOM   2321  C   VAL A 165       6.073  18.112  21.037  1.00 62.38     0.241 C 
ATOM   2322  O   VAL A 165       5.099  17.368  21.201  1.00 58.66    -0.271 OA
ATOM   2323  CB  VAL A 165       8.160  18.839  19.783  1.00 58.03    -0.033 C 
ATOM   2324  HB  VAL A 165       8.556  19.392  20.667  1.00  0.00     0.042 H 
ATOM   2325  CG1 VAL A 165       9.320  18.358  18.954  1.00 56.70    -0.071 C 
ATOM   2326 1HG1 VAL A 165       9.917  19.228  18.595  1.00  0.00     0.028 H 
ATOM   2327 2HG1 VAL A 165       8.991  17.702  18.115  1.00  0.00     0.028 H 
ATOM   2328 3HG1 VAL A 165       9.948  17.618  19.503  1.00  0.00     0.028 H 
ATOM   2329  CG2 VAL A 165       7.304  19.775  18.969  1.00 56.44    -0.071 C 
ATOM   2330 1HG2 VAL A 165       7.901  20.645  18.610  1.00  0.00     0.028 H 
ATOM   2331 2HG2 VAL A 165       6.398  20.100  19.532  1.00  0.00     0.028 H 
ATOM   2332 3HG2 VAL A 165       6.798  19.246  18.128  1.00  0.00     0.028 H 
ATOM   2333  N   ARG A 166       6.113  19.363  21.489  1.00 66.73    -0.346 N 
ATOM   2334  HN  ARG A 166       6.953  19.918  21.323  1.00  0.00     0.163 HD
ATOM   2335  CA  ARG A 166       5.001  19.971  22.213  1.00 71.08     0.089 C 
ATOM   2336  HA  ARG A 166       4.057  19.483  21.874  1.00  0.00     0.087 H 
ATOM   2337  C   ARG A 166       4.881  21.473  21.953  1.00 73.86     0.241 C 
ATOM   2338  O   ARG A 166       5.853  22.219  22.105  1.00 75.05    -0.271 OA
ATOM   2339  CB  ARG A 166       5.161  19.710  23.711  1.00 69.55    -0.036 C 
ATOM   2340  HB1 ARG A 166       6.225  19.819  24.026  1.00  0.00     0.036 H 
ATOM   2341  HB2 ARG A 166       4.711  20.534  24.312  1.00  0.00     0.036 H 
ATOM   2342  CG  ARG A 166       4.608  18.374  24.124  1.00 70.22    -0.048 C 
ATOM   2343  HG1 ARG A 166       3.558  18.467  24.488  1.00  0.00     0.035 H 
ATOM   2344  HG2 ARG A 166       4.431  17.720  23.239  1.00  0.00     0.035 H 
ATOM   2345  CD  ARG A 166       5.482  17.686  25.146  1.00 71.09     0.009 C 
ATOM   2346  HD1 ARG A 166       5.659  18.338  26.033  1.00  0.00     0.064 H 
ATOM   2347  HD2 ARG A 166       6.533  17.593  24.785  1.00  0.00     0.064 H 
ATOM   2348  NE  ARG A 166       4.937  16.385  25.540  1.00 72.61    -0.227 N 
ATOM   2349  HE  ARG A 166       4.756  16.229  26.532  1.00  0.00     0.177 HD
ATOM   2350  CZ  ARG A 166       4.660  15.390  24.697  1.00 72.68     0.665 C 
ATOM   2351  NH1 ARG A 166       4.870  15.529  23.392  1.00 72.62    -0.235 N 
ATOM   2352 1HH1 ARG A 166       5.242  16.408  23.032  1.00  0.00     0.174 HD
ATOM   2353 2HH1 ARG A 166       4.658  14.768  22.747  1.00  0.00     0.174 HD
ATOM   2354  NH2 ARG A 166       4.176  14.248  25.165  1.00 73.01    -0.235 N 
ATOM   2355 1HH2 ARG A 166       4.015  14.141  26.167  1.00  0.00     0.174 HD
ATOM   2356 2HH2 ARG A 166       3.964  13.487  24.520  1.00  0.00     0.174 HD
ATOM   2357  N   ASP A 167       3.688  21.914  21.552  1.00 77.20    -0.346 N 
ATOM   2358  HN  ASP A 167       2.925  21.249  21.427  1.00  0.00     0.163 HD
ATOM   2359  CA  ASP A 167       3.454  23.335  21.288  1.00 80.22     0.099 C 
ATOM   2360  HA  ASP A 167       4.214  23.699  20.558  1.00  0.00     0.088 H 
ATOM   2361  C   ASP A 167       3.610  24.105  22.595  1.00 81.50     0.243 C 
ATOM   2362  O   ASP A 167       3.506  23.525  23.686  1.00 80.78    -0.271 OA
ATOM   2363  CB  ASP A 167       2.045  23.577  20.710  1.00 81.21     0.043 C 
ATOM   2364  HB1 ASP A 167       1.930  24.633  20.371  1.00  0.00     0.052 H 
ATOM   2365  HB2 ASP A 167       1.922  23.057  19.731  1.00  0.00     0.052 H 
ATOM   2366  CG  ASP A 167       0.926  23.190  21.678  1.00 83.05     0.175 C 
ATOM   2367  OD1 ASP A 167       0.919  23.682  22.828  1.00 84.53    -0.648 OA
ATOM   2368  OD2 ASP A 167       0.045  22.394  21.283  1.00 83.26    -0.648 OA
ATOM   2369  N   PRO A 168       3.861  25.422  22.502  1.00 82.61    -0.337 N 
ATOM   2370  CA  PRO A 168       4.028  26.257  23.692  1.00 83.76     0.091 C 
ATOM   2371  HA  PRO A 168       5.101  26.253  23.996  1.00  0.00     0.087 H 
ATOM   2372  C   PRO A 168       3.169  25.787  24.870  1.00 84.95     0.241 C 
ATOM   2373  O   PRO A 168       1.957  26.032  24.934  1.00 83.33    -0.271 OA
ATOM   2374  CB  PRO A 168       3.658  27.640  23.180  1.00 83.48    -0.036 C 
ATOM   2375  HB1 PRO A 168       3.981  28.489  23.827  1.00  0.00     0.036 H 
ATOM   2376  HB2 PRO A 168       2.572  27.889  23.222  1.00  0.00     0.036 H 
ATOM   2377  CG  PRO A 168       4.257  27.618  21.806  1.00 82.67    -0.048 C 
ATOM   2378  HG1 PRO A 168       3.952  28.469  21.153  1.00  0.00     0.035 H 
ATOM   2379  HG2 PRO A 168       5.350  27.835  21.773  1.00  0.00     0.035 H 
ATOM   2380  CD  PRO A 168       3.869  26.247  21.279  1.00 82.36    -0.001 C 
ATOM   2381  HD1 PRO A 168       4.517  25.861  20.458  1.00  0.00     0.064 H 
ATOM   2382  HD2 PRO A 168       2.922  26.222  20.692  1.00  0.00     0.064 H 
ATOM   2383  N   SER A 169       3.835  25.085  25.785  1.00 86.83    -0.344 N 
ATOM   2384  HN  SER A 169       4.831  24.928  25.635  1.00  0.00     0.163 HD
ATOM   2385  CA  SER A 169       3.230  24.528  26.987  1.00 87.92     0.109 C 
ATOM   2386  HA  SER A 169       3.934  23.758  27.381  1.00  0.00     0.090 H 
ATOM   2387  C   SER A 169       1.886  23.833  26.757  1.00 88.18     0.242 C 
ATOM   2388  O   SER A 169       0.879  24.453  26.392  1.00 86.59    -0.271 OA
ATOM   2389  CB  SER A 169       3.098  25.613  28.066  1.00 88.86     0.044 C 
ATOM   2390  HB1 SER A 169       2.443  26.450  27.729  1.00  0.00     0.077 H 
ATOM   2391  HB2 SER A 169       2.490  25.260  28.931  1.00  0.00     0.077 H 
ATOM   2392  OG  SER A 169       4.375  26.081  28.480  1.00 88.76    -0.398 OA
ATOM   2393  HG  SER A 169       4.293  26.752  29.147  1.00  0.00     0.209 HD
ATOM   2394  N   GLY A 170       1.897  22.522  26.966  1.00 88.72    -0.350 N 
ATOM   2395  HN  GLY A 170       2.764  22.061  27.243  1.00  0.00     0.163 HD
ATOM   2396  CA  GLY A 170       0.691  21.742  26.805  1.00 88.80     0.069 C 
ATOM   2397  HA1 GLY A 170      -0.173  22.420  26.616  1.00  0.00     0.078 H 
ATOM   2398  HA2 GLY A 170       0.393  21.303  27.786  1.00  0.00     0.078 H 
ATOM   2399  C   GLY A 170       0.729  20.656  25.749  1.00 88.05     0.236 C 
ATOM   2400  O   GLY A 170       1.705  19.921  25.602  1.00 87.10    -0.272 OA
ATOM   2401  N   ARG A 171      -0.378  20.582  25.019  1.00 87.82    -0.346 N 
ATOM   2402  HN  ARG A 171      -1.116  21.257  25.218  1.00  0.00     0.163 HD
ATOM   2403  CA  ARG A 171      -0.625  19.615  23.957  1.00 86.84     0.089 C 
ATOM   2404  HA  ARG A 171      -1.089  18.717  24.428  1.00  0.00     0.087 H 
ATOM   2405  C   ARG A 171       0.599  19.135  23.173  1.00 85.68     0.243 C 
ATOM   2406  O   ARG A 171       1.612  19.834  23.073  1.00 86.35    -0.271 OA
ATOM   2407  CB  ARG A 171      -1.658  20.203  22.981  1.00 86.78    -0.036 C 
ATOM   2408  HB1 ARG A 171      -1.153  20.587  22.064  1.00  0.00     0.036 H 
ATOM   2409  HB2 ARG A 171      -2.276  19.391  22.532  1.00  0.00     0.036 H 
ATOM   2410  CG  ARG A 171      -2.554  21.283  23.590  1.00 86.18    -0.048 C 
ATOM   2411  HG1 ARG A 171      -1.984  22.222  23.781  1.00  0.00     0.035 H 
ATOM   2412  HG2 ARG A 171      -3.286  21.671  22.843  1.00  0.00     0.035 H 
ATOM   2413  CD  ARG A 171      -3.260  20.792  24.858  1.00 88.03     0.009 C 
ATOM   2414  HD1 ARG A 171      -4.017  20.009  24.619  1.00  0.00     0.064 H 
ATOM   2415  HD2 ARG A 171      -2.571  20.186  25.492  1.00  0.00     0.064 H 
ATOM   2416  NE  ARG A 171      -3.858  21.888  25.626  1.00 89.11    -0.227 N 
ATOM   2417  HE  ARG A 171      -3.845  22.820  25.211  1.00  0.00     0.177 HD
ATOM   2418  CZ  ARG A 171      -4.418  21.752  26.829  1.00 88.99     0.665 C 
ATOM   2419  NH1 ARG A 171      -4.463  20.563  27.414  1.00 89.04    -0.235 N 
ATOM   2420 1HH1 ARG A 171      -4.891  20.459  28.334  1.00  0.00     0.174 HD
ATOM   2421 2HH1 ARG A 171      -4.075  19.752  26.932  1.00  0.00     0.174 HD
ATOM   2422  NH2 ARG A 171      -4.924  22.810  27.457  1.00 88.36    -0.235 N 
ATOM   2423 1HH2 ARG A 171      -5.352  22.706  28.377  1.00  0.00     0.174 HD
ATOM   2424 2HH2 ARG A 171      -4.889  23.725  27.007  1.00  0.00     0.174 HD
ATOM   2425  N   PRO A 172       0.522  17.911  22.629  1.00 83.72    -0.337 N 
ATOM   2426  CA  PRO A 172       1.603  17.314  21.840  1.00 82.25     0.091 C 
ATOM   2427  HA  PRO A 172       2.576  17.386  22.379  1.00  0.00     0.087 H 
ATOM   2428  C   PRO A 172       1.675  18.018  20.485  1.00 80.32     0.241 C 
ATOM   2429  O   PRO A 172       0.818  18.842  20.170  1.00 80.82    -0.271 OA
ATOM   2430  CB  PRO A 172       1.161  15.860  21.705  1.00 82.45    -0.036 C 
ATOM   2431  HB1 PRO A 172       0.608  15.627  20.765  1.00  0.00     0.036 H 
ATOM   2432  HB2 PRO A 172       1.990  15.136  21.530  1.00  0.00     0.036 H 
ATOM   2433  CG  PRO A 172       0.384  15.628  22.961  1.00 82.76    -0.048 C 
ATOM   2434  HG1 PRO A 172      -0.191  14.673  22.995  1.00  0.00     0.035 H 
ATOM   2435  HG2 PRO A 172       0.997  15.410  23.866  1.00  0.00     0.035 H 
ATOM   2436  CD  PRO A 172      -0.446  16.879  23.035  1.00 83.53    -0.001 C 
ATOM   2437  HD1 PRO A 172      -1.389  16.856  22.441  1.00  0.00     0.064 H 
ATOM   2438  HD2 PRO A 172      -0.944  17.058  24.016  1.00  0.00     0.064 H 
ATOM   2439  N   LEU A 173       2.688  17.702  19.687  1.00 77.74    -0.346 N 
ATOM   2440  HN  LEU A 173       3.381  17.019  19.993  1.00  0.00     0.163 HD
ATOM   2441  CA  LEU A 173       2.814  18.327  18.376  1.00 75.65     0.089 C 
ATOM   2442  HA  LEU A 173       1.790  18.423  17.946  1.00  0.00     0.087 H 
ATOM   2443  C   LEU A 173       3.659  17.519  17.389  1.00 75.10     0.241 C 
ATOM   2444  O   LEU A 173       4.884  17.445  17.513  1.00 74.98    -0.271 OA
ATOM   2445  CB  LEU A 173       3.394  19.739  18.518  1.00 74.04    -0.035 C 
ATOM   2446  HB1 LEU A 173       4.360  19.698  19.073  1.00  0.00     0.037 H 
ATOM   2447  HB2 LEU A 173       2.777  20.332  19.233  1.00  0.00     0.037 H 
ATOM   2448  CG  LEU A 173       3.576  20.523  17.213  1.00 74.27    -0.059 C 
ATOM   2449  HG  LEU A 173       4.327  19.995  16.581  1.00  0.00     0.039 H 
ATOM   2450  CD1 LEU A 173       2.259  20.582  16.457  1.00 73.58    -0.073 C 
ATOM   2451 1HD1 LEU A 173       2.391  21.152  15.508  1.00  0.00     0.028 H 
ATOM   2452 2HD1 LEU A 173       1.435  20.997  17.083  1.00  0.00     0.028 H 
ATOM   2453 3HD1 LEU A 173       1.832  19.567  16.280  1.00  0.00     0.028 H 
ATOM   2454  CD2 LEU A 173       4.087  21.927  17.507  1.00 73.55    -0.073 C 
ATOM   2455 1HD2 LEU A 173       4.219  22.497  16.558  1.00  0.00     0.028 H 
ATOM   2456 2HD2 LEU A 173       5.021  21.911  18.116  1.00  0.00     0.028 H 
ATOM   2457 3HD2 LEU A 173       3.429  22.466  18.228  1.00  0.00     0.028 H 
ATOM   2458  N   ARG A 174       2.994  16.911  16.408  1.00 73.66    -0.346 N 
ATOM   2459  HN  ARG A 174       1.978  16.998  16.370  1.00  0.00     0.163 HD
ATOM   2460  CA  ARG A 174       3.678  16.124  15.386  1.00 71.82     0.089 C 
ATOM   2461  HA  ARG A 174       4.545  15.590  15.840  1.00  0.00     0.087 H 
ATOM   2462  C   ARG A 174       4.172  17.082  14.308  1.00 69.83     0.241 C 
ATOM   2463  O   ARG A 174       3.429  17.950  13.858  1.00 69.46    -0.271 OA
ATOM   2464  CB  ARG A 174       2.725  15.108  14.743  1.00 72.38    -0.036 C 
ATOM   2465  HB1 ARG A 174       3.283  14.454  14.033  1.00  0.00     0.036 H 
ATOM   2466  HB2 ARG A 174       2.036  15.623  14.033  1.00  0.00     0.036 H 
ATOM   2467  CG  ARG A 174       1.928  14.258  15.725  1.00 74.60    -0.048 C 
ATOM   2468  HG1 ARG A 174       2.293  14.395  16.770  1.00  0.00     0.035 H 
ATOM   2469  HG2 ARG A 174       0.891  14.647  15.850  1.00  0.00     0.035 H 
ATOM   2470  CD  ARG A 174       1.924  12.779  15.326  1.00 76.51     0.009 C 
ATOM   2471  HD1 ARG A 174       1.363  12.166  16.070  1.00  0.00     0.064 H 
ATOM   2472  HD2 ARG A 174       2.937  12.329  15.448  1.00  0.00     0.064 H 
ATOM   2473  NE  ARG A 174       1.413  12.560  13.975  1.00 78.21    -0.227 N 
ATOM   2474  HE  ARG A 174       2.085  12.310  13.249  1.00  0.00     0.177 HD
ATOM   2475  CZ  ARG A 174       0.133  12.663  13.624  1.00 80.25     0.665 C 
ATOM   2476  NH1 ARG A 174      -0.784  12.979  14.529  1.00 81.02    -0.235 N 
ATOM   2477 1HH1 ARG A 174      -0.504  13.135  15.497  1.00  0.00     0.174 HD
ATOM   2478 2HH1 ARG A 174      -1.765  13.058  14.260  1.00  0.00     0.174 HD
ATOM   2479  NH2 ARG A 174      -0.232  12.460  12.362  1.00 82.08    -0.235 N 
ATOM   2480 1HH2 ARG A 174       0.473  12.217  11.666  1.00  0.00     0.174 HD
ATOM   2481 2HH2 ARG A 174      -1.213  12.539  12.093  1.00  0.00     0.174 HD
ATOM   2482  N   LEU A 175       5.428  16.951  13.907  1.00 67.54    -0.346 N 
ATOM   2483  HN  LEU A 175       6.035  16.249  14.330  1.00  0.00     0.163 HD
ATOM   2484  CA  LEU A 175       5.929  17.818  12.860  1.00 64.78     0.090 C 
ATOM   2485  HA  LEU A 175       5.150  18.587  12.650  1.00  0.00     0.087 H 
ATOM   2486  C   LEU A 175       6.126  16.999  11.599  1.00 62.19     0.243 C 
ATOM   2487  O   LEU A 175       6.186  15.772  11.653  1.00 62.79    -0.271 OA
ATOM   2488  CB  LEU A 175       7.210  18.550  13.297  1.00 65.77    -0.035 C 
ATOM   2489  HB1 LEU A 175       7.578  19.095  12.396  1.00  0.00     0.037 H 
ATOM   2490  HB2 LEU A 175       6.881  19.370  13.977  1.00  0.00     0.037 H 
ATOM   2491  CG  LEU A 175       8.441  17.929  13.948  1.00 66.72    -0.059 C 
ATOM   2492  HG  LEU A 175       8.958  17.272  13.210  1.00  0.00     0.039 H 
ATOM   2493  CD1 LEU A 175       9.381  19.066  14.362  1.00 65.15    -0.073 C 
ATOM   2494 1HD1 LEU A 175      10.281  18.612  14.838  1.00  0.00     0.028 H 
ATOM   2495 2HD1 LEU A 175       8.883  19.822  15.013  1.00  0.00     0.028 H 
ATOM   2496 3HD1 LEU A 175       9.637  19.745  13.515  1.00  0.00     0.028 H 
ATOM   2497  CD2 LEU A 175       8.048  17.110  15.161  1.00 66.91    -0.073 C 
ATOM   2498 1HD2 LEU A 175       8.948  16.656  15.637  1.00  0.00     0.028 H 
ATOM   2499 2HD2 LEU A 175       7.281  16.341  14.910  1.00  0.00     0.028 H 
ATOM   2500 3HD2 LEU A 175       7.453  17.709  15.889  1.00  0.00     0.028 H 
ATOM   2501  N   PRO A 176       6.200  17.664  10.440  1.00 59.70    -0.337 N 
ATOM   2502  CA  PRO A 176       6.374  16.965   9.166  1.00 58.02     0.092 C 
ATOM   2503  HA  PRO A 176       5.383  16.589   8.821  1.00  0.00     0.087 H 
ATOM   2504  C   PRO A 176       7.355  15.802   9.212  1.00 55.25     0.243 C 
ATOM   2505  O   PRO A 176       8.421  15.903   9.808  1.00 54.69    -0.271 OA
ATOM   2506  CB  PRO A 176       6.836  18.079   8.228  1.00 58.87    -0.036 C 
ATOM   2507  HB1 PRO A 176       6.661  17.881   7.145  1.00  0.00     0.036 H 
ATOM   2508  HB2 PRO A 176       7.942  18.190   8.142  1.00  0.00     0.036 H 
ATOM   2509  CG  PRO A 176       6.131  19.267   8.765  1.00 58.36    -0.048 C 
ATOM   2510  HG1 PRO A 176       6.461  20.243   8.339  1.00  0.00     0.035 H 
ATOM   2511  HG2 PRO A 176       5.067  19.366   8.448  1.00  0.00     0.035 H 
ATOM   2512  CD  PRO A 176       6.342  19.117  10.252  1.00 58.87    -0.001 C 
ATOM   2513  HD1 PRO A 176       5.673  19.742  10.888  1.00  0.00     0.064 H 
ATOM   2514  HD2 PRO A 176       7.293  19.552  10.639  1.00  0.00     0.064 H 
ATOM   2515  N   PRO A 177       6.995  14.672   8.589  1.00 53.48    -0.337 N 
ATOM   2516  CA  PRO A 177       7.896  13.518   8.588  1.00 50.52     0.091 C 
ATOM   2517  HA  PRO A 177       8.335  13.348   9.599  1.00  0.00     0.087 H 
ATOM   2518  C   PRO A 177       8.981  13.775   7.552  1.00 47.37     0.241 C 
ATOM   2519  O   PRO A 177       8.729  14.439   6.549  1.00 47.71    -0.271 OA
ATOM   2520  CB  PRO A 177       6.976  12.376   8.188  1.00 50.81    -0.036 C 
ATOM   2521  HB1 PRO A 177       7.493  11.461   7.815  1.00  0.00     0.036 H 
ATOM   2522  HB2 PRO A 177       6.459  11.866   9.034  1.00  0.00     0.036 H 
ATOM   2523  CG  PRO A 177       6.065  13.045   7.194  1.00 52.97    -0.048 C 
ATOM   2524  HG1 PRO A 177       6.487  13.157   6.168  1.00  0.00     0.035 H 
ATOM   2525  HG2 PRO A 177       5.183  12.439   6.880  1.00  0.00     0.035 H 
ATOM   2526  CD  PRO A 177       5.731  14.351   7.899  1.00 53.86    -0.001 C 
ATOM   2527  HD1 PRO A 177       4.833  14.312   8.559  1.00  0.00     0.064 H 
ATOM   2528  HD2 PRO A 177       5.342  15.157   7.234  1.00  0.00     0.064 H 
ATOM   2529  N   VAL A 178      10.189  13.285   7.798  1.00 43.38    -0.346 N 
ATOM   2530  HN  VAL A 178      10.364  12.769   8.661  1.00  0.00     0.163 HD
ATOM   2531  CA  VAL A 178      11.263  13.482   6.840  1.00 41.00     0.092 C 
ATOM   2532  HA  VAL A 178      10.868  14.059   5.972  1.00  0.00     0.088 H 
ATOM   2533  C   VAL A 178      11.757  12.136   6.348  1.00 40.62     0.241 C 
ATOM   2534  O   VAL A 178      11.757  11.149   7.090  1.00 42.92    -0.271 OA
ATOM   2535  CB  VAL A 178      12.447  14.255   7.454  1.00 40.86    -0.033 C 
ATOM   2536  HB  VAL A 178      12.759  13.752   8.399  1.00  0.00     0.042 H 
ATOM   2537  CG1 VAL A 178      13.619  14.264   6.488  1.00 37.95    -0.071 C 
ATOM   2538 1HG1 VAL A 178      14.475  14.823   6.932  1.00  0.00     0.028 H 
ATOM   2539 2HG1 VAL A 178      13.333  14.664   5.487  1.00  0.00     0.028 H 
ATOM   2540 3HG1 VAL A 178      13.910  13.234   6.174  1.00  0.00     0.028 H 
ATOM   2541  CG2 VAL A 178      12.034  15.678   7.764  1.00 38.92    -0.071 C 
ATOM   2542 1HG2 VAL A 178      12.890  16.237   8.208  1.00  0.00     0.028 H 
ATOM   2543 2HG2 VAL A 178      11.128  15.718   8.413  1.00  0.00     0.028 H 
ATOM   2544 3HG2 VAL A 178      11.617  16.196   6.869  1.00  0.00     0.028 H 
ATOM   2545  N   LEU A 179      12.170  12.093   5.091  1.00 37.88    -0.346 N 
ATOM   2546  HN  LEU A 179      12.137  12.937   4.519  1.00  0.00     0.163 HD
ATOM   2547  CA  LEU A 179      12.666  10.864   4.524  1.00 36.41     0.089 C 
ATOM   2548  HA  LEU A 179      12.427  10.028   5.223  1.00  0.00     0.087 H 
ATOM   2549  C   LEU A 179      14.168  10.919   4.332  1.00 36.70     0.241 C 
ATOM   2550  O   LEU A 179      14.736  11.963   4.032  1.00 36.99    -0.271 OA
ATOM   2551  CB  LEU A 179      11.993  10.585   3.185  1.00 35.18    -0.035 C 
ATOM   2552  HB1 LEU A 179      12.261  11.385   2.456  1.00  0.00     0.037 H 
ATOM   2553  HB2 LEU A 179      12.471   9.702   2.701  1.00  0.00     0.037 H 
ATOM   2554  CG  LEU A 179      10.481  10.400   3.212  1.00 34.99    -0.059 C 
ATOM   2555  HG  LEU A 179      10.001  11.366   3.495  1.00  0.00     0.039 H 
ATOM   2556  CD1 LEU A 179      10.020  10.007   1.830  1.00 34.74    -0.073 C 
ATOM   2557 1HD1 LEU A 179      10.307  10.788   1.088  1.00  0.00     0.028 H 
ATOM   2558 2HD1 LEU A 179       8.927   9.791   1.803  1.00  0.00     0.028 H 
ATOM   2559 3HD1 LEU A 179      10.396   8.999   1.538  1.00  0.00     0.028 H 
ATOM   2560  CD2 LEU A 179      10.093   9.345   4.215  1.00 34.03    -0.073 C 
ATOM   2561 1HD2 LEU A 179      10.434   9.635   5.236  1.00  0.00     0.028 H 
ATOM   2562 2HD2 LEU A 179      10.469   8.337   3.923  1.00  0.00     0.028 H 
ATOM   2563 3HD2 LEU A 179       9.000   9.129   4.188  1.00  0.00     0.028 H 
ATOM   2564  N   SER A 180      14.801   9.769   4.508  1.00 37.33    -0.344 N 
ATOM   2565  HN  SER A 180      14.254   8.946   4.761  1.00  0.00     0.163 HD
ATOM   2566  CA  SER A 180      16.238   9.625   4.357  1.00 36.00     0.109 C 
ATOM   2567  HA  SER A 180      16.755  10.583   4.598  1.00  0.00     0.090 H 
ATOM   2568  C   SER A 180      16.523   9.211   2.932  1.00 34.36     0.243 C 
ATOM   2569  O   SER A 180      15.604   8.956   2.166  1.00 32.23    -0.271 OA
ATOM   2570  CB  SER A 180      16.727   8.510   5.269  1.00 38.98     0.044 C 
ATOM   2571  HB1 SER A 180      17.840   8.450   5.296  1.00  0.00     0.077 H 
ATOM   2572  HB2 SER A 180      16.550   8.743   6.345  1.00  0.00     0.077 H 
ATOM   2573  OG  SER A 180      16.134   7.268   4.886  1.00 40.08    -0.398 OA
ATOM   2574  HG  SER A 180      16.439   6.572   5.456  1.00  0.00     0.209 HD
ATOM   2575  N   HIS A 181      17.803   9.146   2.584  1.00 34.77    -0.346 N 
ATOM   2576  HN  HIS A 181      18.520   9.434   3.250  1.00  0.00     0.163 HD
ATOM   2577  CA  HIS A 181      18.198   8.672   1.272  1.00 35.89     0.094 C 
ATOM   2578  HA  HIS A 181      17.660   9.222   0.465  1.00  0.00     0.088 H 
ATOM   2579  C   HIS A 181      17.808   7.188   1.288  1.00 37.51     0.243 C 
ATOM   2580  O   HIS A 181      17.775   6.555   2.346  1.00 37.88    -0.271 OA
ATOM   2581  CB  HIS A 181      19.710   8.763   1.089  1.00 37.40     0.002 C 
ATOM   2582  HB1 HIS A 181      20.033   8.157   0.210  1.00  0.00     0.046 H 
ATOM   2583  HB2 HIS A 181      20.234   8.211   1.904  1.00  0.00     0.046 H 
ATOM   2584  CG  HIS A 181      20.236  10.159   0.982  1.00 40.01     0.028 A 
ATOM   2585  CD2 HIS A 181      21.502  10.635   1.035  1.00 39.51    -0.000 A 
ATOM   2586  HD2 HIS A 181      22.416  10.048   1.230  1.00  0.00     0.114 H 
ATOM   2587  ND1 HIS A 181      19.429  11.246   0.720  1.00 41.04    -0.354 N 
ATOM   2588  HD1 HIS A 181      18.414  11.216   0.623  1.00  0.00     0.166 HD
ATOM   2589  CE1 HIS A 181      20.173  12.331   0.614  1.00 39.59     0.040 A 
ATOM   2590  HE1 HIS A 181      19.805  13.350   0.406  1.00  0.00     0.140 H 
ATOM   2591  NE2 HIS A 181      21.434  11.987   0.800  1.00 41.06    -0.360 N 
ATOM   2592  HE2 HIS A 181      22.231  12.623   0.773  1.00  0.00     0.166 HD
ATOM   2593  N   PRO A 182      17.510   6.604   0.126  1.00 38.28    -0.337 N 
ATOM   2594  CA  PRO A 182      17.146   5.187   0.186  1.00 38.54     0.091 C 
ATOM   2595  HA  PRO A 182      16.272   5.048   0.864  1.00  0.00     0.087 H 
ATOM   2596  C   PRO A 182      18.318   4.316   0.658  1.00 38.16     0.241 C 
ATOM   2597  O   PRO A 182      19.482   4.718   0.550  1.00 37.06    -0.271 OA
ATOM   2598  CB  PRO A 182      16.740   4.884  -1.255  1.00 39.88    -0.036 C 
ATOM   2599  HB1 PRO A 182      16.789   3.807  -1.538  1.00  0.00     0.036 H 
ATOM   2600  HB2 PRO A 182      15.653   5.005  -1.470  1.00  0.00     0.036 H 
ATOM   2601  CG  PRO A 182      17.647   5.790  -2.051  1.00 38.97    -0.048 C 
ATOM   2602  HG1 PRO A 182      17.389   5.882  -3.132  1.00  0.00     0.035 H 
ATOM   2603  HG2 PRO A 182      18.676   5.395  -2.220  1.00  0.00     0.035 H 
ATOM   2604  CD  PRO A 182      17.581   7.082  -1.267  1.00 38.47    -0.001 C 
ATOM   2605  HD1 PRO A 182      16.759   7.773  -1.569  1.00  0.00     0.064 H 
ATOM   2606  HD2 PRO A 182      18.408   7.800  -1.475  1.00  0.00     0.064 H 
ATOM   2607  N   ILE A 183      17.996   3.136   1.187  1.00 37.36    -0.346 N 
ATOM   2608  HN  ILE A 183      17.009   2.892   1.267  1.00  0.00     0.163 HD
ATOM   2609  CA  ILE A 183      18.994   2.174   1.659  1.00 36.52     0.092 C 
ATOM   2610  HA  ILE A 183      20.020   2.584   1.508  1.00  0.00     0.088 H 
ATOM   2611  C   ILE A 183      18.816   0.887   0.835  1.00 38.13     0.241 C 
ATOM   2612  O   ILE A 183      17.745   0.262   0.873  1.00 38.19    -0.271 OA
ATOM   2613  CB  ILE A 183      18.771   1.860   3.127  1.00 34.76    -0.030 C 
ATOM   2614  HB  ILE A 183      17.765   1.392   3.240  1.00  0.00     0.043 H 
ATOM   2615  CG1 ILE A 183      18.792   3.164   3.922  1.00 34.48    -0.063 C 
ATOM   2616 1HG1 ILE A 183      18.206   3.951   3.392  1.00  0.00     0.033 H 
ATOM   2617 2HG1 ILE A 183      19.807   3.624   3.886  1.00  0.00     0.033 H 
ATOM   2618  CG2 ILE A 183      19.815   0.877   3.609  1.00 31.29    -0.071 C 
ATOM   2619 1HG2 ILE A 183      19.651   0.646   4.688  1.00  0.00     0.028 H 
ATOM   2620 2HG2 ILE A 183      20.852   1.237   3.411  1.00  0.00     0.028 H 
ATOM   2621 3HG2 ILE A 183      19.841  -0.046   2.983  1.00  0.00     0.028 H 
ATOM   2622  CD1 ILE A 183      18.323   3.035   5.356  1.00 35.55    -0.076 C 
ATOM   2623 1HD1 ILE A 183      18.338   3.987   5.936  1.00  0.00     0.027 H 
ATOM   2624 2HD1 ILE A 183      18.909   2.248   5.886  1.00  0.00     0.027 H 
ATOM   2625 3HD1 ILE A 183      17.308   2.575   5.392  1.00  0.00     0.027 H 
ATOM   2626  N   PHE A 184      19.856   0.498   0.095  1.00 36.90    -0.346 N 
ATOM   2627  HN  PHE A 184      20.721   1.037   0.131  1.00  0.00     0.163 HD
ATOM   2628  CA  PHE A 184      19.787  -0.682  -0.766  1.00 37.29     0.093 C 
ATOM   2629  HA  PHE A 184      18.709  -0.889  -0.959  1.00  0.00     0.088 H 
ATOM   2630  C   PHE A 184      20.396  -1.951  -0.206  1.00 38.76     0.241 C 
ATOM   2631  O   PHE A 184      21.459  -1.931   0.406  1.00 40.46    -0.271 OA
ATOM   2632  CB  PHE A 184      20.449  -0.404  -2.123  1.00 36.27    -0.014 C 
ATOM   2633  HB1 PHE A 184      21.557  -0.345  -2.011  1.00  0.00     0.043 H 
ATOM   2634  HB2 PHE A 184      20.372  -1.298  -2.785  1.00  0.00     0.043 H 
ATOM   2635  CG  PHE A 184      19.924   0.821  -2.829  1.00 35.01    -0.056 A 
ATOM   2636  CD1 PHE A 184      20.530   2.065  -2.637  1.00 33.60    -0.077 A 
ATOM   2637  HD1 PHE A 184      21.413   2.145  -1.980  1.00  0.00     0.084 H 
ATOM   2638  CD2 PHE A 184      18.810   0.734  -3.665  1.00 31.66    -0.077 A 
ATOM   2639  HD2 PHE A 184      18.326  -0.244  -3.826  1.00  0.00     0.084 H 
ATOM   2640  CE1 PHE A 184      20.035   3.204  -3.263  1.00 34.07    -0.082 A 
ATOM   2641  HE1 PHE A 184      20.523   4.180  -3.103  1.00  0.00     0.083 H 
ATOM   2642  CE2 PHE A 184      18.301   1.866  -4.299  1.00 33.00    -0.082 A 
ATOM   2643  HE2 PHE A 184      17.419   1.782  -4.956  1.00  0.00     0.083 H 
ATOM   2644  CZ  PHE A 184      18.911   3.107  -4.100  1.00 34.21    -0.083 A 
ATOM   2645  HZ  PHE A 184      18.512   4.007  -4.598  1.00  0.00     0.083 H 
ATOM   2646  N   ASP A 185      19.720  -3.064  -0.460  1.00 40.55    -0.345 N 
ATOM   2647  HN  ASP A 185      18.853  -2.996  -0.994  1.00  0.00     0.163 HD
ATOM   2648  CA  ASP A 185      20.158  -4.378  -0.012  1.00 40.40     0.098 C 
ATOM   2649  HA  ASP A 185      20.372  -4.340   1.082  1.00  0.00     0.088 H 
ATOM   2650  C   ASP A 185      21.418  -4.796  -0.754  1.00 40.06     0.241 C 
ATOM   2651  O   ASP A 185      21.394  -5.076  -1.945  1.00 39.84    -0.271 OA
ATOM   2652  CB  ASP A 185      19.059  -5.400  -0.272  1.00 42.22     0.043 C 
ATOM   2653  HB1 ASP A 185      18.077  -5.041   0.115  1.00  0.00     0.052 H 
ATOM   2654  HB2 ASP A 185      18.813  -5.458  -1.358  1.00  0.00     0.052 H 
ATOM   2655  CG  ASP A 185      19.397  -6.761   0.282  1.00 44.41     0.175 C 
ATOM   2656  OD1 ASP A 185      20.552  -6.938   0.743  1.00 44.49    -0.648 OA
ATOM   2657  OD2 ASP A 185      18.506  -7.647   0.254  1.00 44.16    -0.648 OA
ATOM   2658  N   ASN A 186      22.523  -4.863  -0.035  1.00 41.21    -0.346 N 
ATOM   2659  HN  ASN A 186      22.485  -4.652   0.962  1.00  0.00     0.163 HD
ATOM   2660  CA  ASN A 186      23.795  -5.233  -0.640  1.00 40.88     0.097 C 
ATOM   2661  HA  ASN A 186      23.932  -4.607  -1.553  1.00  0.00     0.088 H 
ATOM   2662  C   ASN A 186      23.913  -6.686  -1.053  1.00 41.03     0.241 C 
ATOM   2663  O   ASN A 186      24.839  -7.052  -1.760  1.00 42.27    -0.271 OA
ATOM   2664  CB  ASN A 186      24.938  -4.922   0.312  1.00 38.09     0.036 C 
ATOM   2665  HB1 ASN A 186      24.871  -5.538   1.239  1.00  0.00     0.051 H 
ATOM   2666  HB2 ASN A 186      24.823  -3.909   0.764  1.00  0.00     0.051 H 
ATOM   2667  CG  ASN A 186      26.270  -5.073  -0.341  1.00 34.21     0.217 C 
ATOM   2668  ND2 ASN A 186      26.511  -4.277  -1.359  1.00 36.56    -0.370 N 
ATOM   2669 1HD2 ASN A 186      25.837  -3.586  -1.690  1.00  0.00     0.159 HD
ATOM   2670 2HD2 ASN A 186      27.422  -4.380  -1.806  1.00  0.00     0.159 HD
ATOM   2671  OD1 ASN A 186      27.070  -5.893   0.052  1.00 34.39    -0.274 OA
ATOM   2672  N   ARG A 187      22.997  -7.526  -0.598  1.00 42.31    -0.346 N 
ATOM   2673  HN  ARG A 187      22.244  -7.184  -0.001  1.00  0.00     0.163 HD
ATOM   2674  CA  ARG A 187      23.062  -8.939  -0.949  1.00 43.31     0.089 C 
ATOM   2675  HA  ARG A 187      24.133  -9.222  -1.075  1.00  0.00     0.087 H 
ATOM   2676  C   ARG A 187      22.332  -9.225  -2.255  1.00 43.11     0.241 C 
ATOM   2677  O   ARG A 187      22.731 -10.115  -3.016  1.00 42.75    -0.271 OA
ATOM   2678  CB  ARG A 187      22.472  -9.778   0.172  1.00 43.50    -0.036 C 
ATOM   2679  HB1 ARG A 187      23.092  -9.691   1.095  1.00  0.00     0.036 H 
ATOM   2680  HB2 ARG A 187      21.522  -9.327   0.541  1.00  0.00     0.036 H 
ATOM   2681  CG  ARG A 187      22.266 -11.217  -0.191  1.00 46.49    -0.048 C 
ATOM   2682  HG1 ARG A 187      21.905 -11.347  -1.238  1.00  0.00     0.035 H 
ATOM   2683  HG2 ARG A 187      23.226 -11.775  -0.290  1.00  0.00     0.035 H 
ATOM   2684  CD  ARG A 187      21.335 -11.838   0.826  1.00 48.37     0.009 C 
ATOM   2685  HD1 ARG A 187      20.632 -12.552   0.337  1.00  0.00     0.064 H 
ATOM   2686  HD2 ARG A 187      20.601 -11.088   1.203  1.00  0.00     0.064 H 
ATOM   2687  NE  ARG A 187      22.038 -12.477   1.931  1.00 47.07    -0.227 N 
ATOM   2688  HE  ARG A 187      22.919 -12.950   1.731  1.00  0.00     0.177 HD
ATOM   2689  CZ  ARG A 187      21.598 -12.479   3.180  1.00 45.46     0.665 C 
ATOM   2690  NH1 ARG A 187      20.465 -11.862   3.488  1.00 42.85    -0.235 N 
ATOM   2691 1HH1 ARG A 187      20.126 -11.864   4.450  1.00  0.00     0.174 HD
ATOM   2692 2HH1 ARG A 187      19.941 -11.359   2.772  1.00  0.00     0.174 HD
ATOM   2693  NH2 ARG A 187      22.278 -13.131   4.109  1.00 45.76    -0.235 N 
ATOM   2694 1HH2 ARG A 187      21.939 -13.133   5.071  1.00  0.00     0.174 HD
ATOM   2695 2HH2 ARG A 187      23.149 -13.605   3.872  1.00  0.00     0.174 HD
ATOM   2696  N   ALA A 188      21.271  -8.459  -2.504  1.00 41.50    -0.346 N 
ATOM   2697  HN  ALA A 188      21.006  -7.748  -1.822  1.00  0.00     0.163 HD
ATOM   2698  CA  ALA A 188      20.479  -8.601  -3.713  1.00 40.53     0.086 C 
ATOM   2699  HA  ALA A 188      20.129  -9.657  -3.795  1.00  0.00     0.086 H 
ATOM   2700  C   ALA A 188      21.339  -8.270  -4.925  1.00 41.20     0.243 C 
ATOM   2701  O   ALA A 188      22.001  -7.249  -4.972  1.00 40.43    -0.271 OA
ATOM   2702  CB  ALA A 188      19.283  -7.694  -3.650  1.00 40.50    -0.049 C 
ATOM   2703  HB1 ALA A 188      18.653  -7.936  -2.762  1.00  0.00     0.030 H 
ATOM   2704  HB2 ALA A 188      18.693  -7.721  -4.596  1.00  0.00     0.030 H 
ATOM   2705  HB3 ALA A 188      19.578  -6.619  -3.667  1.00  0.00     0.030 H 
ATOM   2706  N   PRO A 189      21.325  -9.140  -5.933  1.00 44.04    -0.337 N 
ATOM   2707  CA  PRO A 189      22.110  -8.963  -7.162  1.00 46.51     0.091 C 
ATOM   2708  HA  PRO A 189      23.186  -9.052  -6.884  1.00  0.00     0.087 H 
ATOM   2709  C   PRO A 189      21.952  -7.669  -7.959  1.00 47.49     0.241 C 
ATOM   2710  O   PRO A 189      22.918  -7.175  -8.528  1.00 48.66    -0.271 OA
ATOM   2711  CB  PRO A 189      21.747 -10.205  -7.987  1.00 45.96    -0.036 C 
ATOM   2712  HB1 PRO A 189      22.490 -11.035  -7.927  1.00  0.00     0.036 H 
ATOM   2713  HB2 PRO A 189      21.819 -10.066  -9.091  1.00  0.00     0.036 H 
ATOM   2714  CG  PRO A 189      20.373 -10.559  -7.490  1.00 45.85    -0.048 C 
ATOM   2715  HG1 PRO A 189      19.542  -9.993  -7.971  1.00  0.00     0.035 H 
ATOM   2716  HG2 PRO A 189      20.011 -11.568  -7.796  1.00  0.00     0.035 H 
ATOM   2717  CD  PRO A 189      20.496 -10.357  -6.004  1.00 43.23    -0.001 C 
ATOM   2718  HD1 PRO A 189      20.891 -11.233  -5.438  1.00  0.00     0.064 H 
ATOM   2719  HD2 PRO A 189      19.529 -10.304  -5.451  1.00  0.00     0.064 H 
ATOM   2720  N   ASN A 190      20.754  -7.114  -8.020  1.00 49.27    -0.346 N 
ATOM   2721  HN  ASN A 190      19.964  -7.535  -7.530  1.00  0.00     0.163 HD
ATOM   2722  CA  ASN A 190      20.574  -5.887  -8.799  1.00 52.73     0.097 C 
ATOM   2723  HA  ASN A 190      21.459  -5.751  -9.463  1.00  0.00     0.088 H 
ATOM   2724  C   ASN A 190      20.446  -4.671  -7.900  1.00 51.43     0.241 C 
ATOM   2725  O   ASN A 190      19.490  -3.915  -8.012  1.00 52.07    -0.271 OA
ATOM   2726  CB  ASN A 190      19.315  -5.995  -9.670  1.00 55.33     0.036 C 
ATOM   2727  HB1 ASN A 190      19.398  -6.841 -10.392  1.00  0.00     0.051 H 
ATOM   2728  HB2 ASN A 190      19.253  -5.148 -10.393  1.00  0.00     0.051 H 
ATOM   2729  CG  ASN A 190      18.046  -6.103  -8.846  1.00 56.22     0.217 C 
ATOM   2730  ND2 ASN A 190      18.183  -5.991  -7.524  1.00 54.08    -0.370 N 
ATOM   2731 1HD2 ASN A 190      19.085  -5.839  -7.073  1.00  0.00     0.159 HD
ATOM   2732 2HD2 ASN A 190      17.330  -6.064  -6.970  1.00  0.00     0.159 HD
ATOM   2733  OD1 ASN A 190      16.953  -6.287  -9.392  1.00 58.30    -0.274 OA
ATOM   2734  N   THR A 191      21.414  -4.470  -7.023  1.00 49.57    -0.344 N 
ATOM   2735  HN  THR A 191      22.222  -5.092  -7.004  1.00  0.00     0.163 HD
ATOM   2736  CA  THR A 191      21.327  -3.369  -6.091  1.00 48.46     0.113 C 
ATOM   2737  HA  THR A 191      21.386  -2.401  -6.642  1.00  0.00     0.091 H 
ATOM   2738  C   THR A 191      22.507  -3.490  -5.127  1.00 48.34     0.243 C 
ATOM   2739  O   THR A 191      22.628  -2.725  -4.175  1.00 48.75    -0.271 OA
ATOM   2740  CB  THR A 191      19.979  -3.453  -5.314  1.00 46.80     0.060 C 
ATOM   2741  HB  THR A 191      19.182  -3.805  -6.009  1.00  0.00     0.086 H 
ATOM   2742  CG2 THR A 191      20.090  -4.421  -4.168  1.00 45.62    -0.050 C 
ATOM   2743 1HG2 THR A 191      19.125  -4.481  -3.612  1.00  0.00     0.031 H 
ATOM   2744 2HG2 THR A 191      20.942  -4.169  -3.494  1.00  0.00     0.031 H 
ATOM   2745 3HG2 THR A 191      20.437  -5.425  -4.506  1.00  0.00     0.031 H 
ATOM   2746  OG1 THR A 191      19.618  -2.168  -4.807  1.00 46.38    -0.393 OA
ATOM   2747  HG1 THR A 191      18.796  -2.219  -4.333  1.00  0.00     0.210 HD
ATOM   2748  N   ALA A 192      23.375  -4.463  -5.390  1.00 48.16    -0.346 N 
ATOM   2749  HN  ALA A 192      23.208  -5.069  -6.193  1.00  0.00     0.163 HD
ATOM   2750  CA  ALA A 192      24.557  -4.692  -4.569  1.00 47.31     0.086 C 
ATOM   2751  HA  ALA A 192      24.277  -4.593  -3.494  1.00  0.00     0.086 H 
ATOM   2752  C   ALA A 192      25.622  -3.652  -4.903  1.00 47.88     0.240 C 
ATOM   2753  O   ALA A 192      25.558  -2.977  -5.929  1.00 48.63    -0.271 OA
ATOM   2754  CB  ALA A 192      25.100  -6.085  -4.812  1.00 45.69    -0.049 C 
ATOM   2755  HB1 ALA A 192      26.004  -6.260  -4.184  1.00  0.00     0.030 H 
ATOM   2756  HB2 ALA A 192      25.301  -6.271  -5.893  1.00  0.00     0.030 H 
ATOM   2757  HB3 ALA A 192      24.323  -6.869  -4.652  1.00  0.00     0.030 H 
ATOM   2758  N   GLU A 193      26.611  -3.531  -4.034  1.00 47.70    -0.346 N 
ATOM   2759  HN  GLU A 193      26.627  -4.130  -3.209  1.00  0.00     0.163 HD
ATOM   2760  CA  GLU A 193      27.673  -2.565  -4.229  1.00 47.66     0.090 C 
ATOM   2761  HA  GLU A 193      27.235  -1.624  -4.636  1.00  0.00     0.087 H 
ATOM   2762  C   GLU A 193      28.702  -3.100  -5.219  1.00 46.31     0.241 C 
ATOM   2763  O   GLU A 193      29.180  -4.221  -5.064  1.00 45.94    -0.271 OA
ATOM   2764  CB  GLU A 193      28.310  -2.269  -2.877  1.00 48.87    -0.029 C 
ATOM   2765  HB1 GLU A 193      27.548  -1.861  -2.173  1.00  0.00     0.037 H 
ATOM   2766  HB2 GLU A 193      28.566  -3.220  -2.355  1.00  0.00     0.037 H 
ATOM   2767  CG  GLU A 193      29.500  -1.371  -2.927  1.00 53.68     0.018 C 
ATOM   2768  HG1 GLU A 193      29.329  -0.502  -3.604  1.00  0.00     0.049 H 
ATOM   2769  HG2 GLU A 193      30.349  -1.847  -3.471  1.00  0.00     0.049 H 
ATOM   2770  CD  GLU A 193      29.907  -0.925  -1.546  1.00 56.10     0.172 C 
ATOM   2771  OE1 GLU A 193      30.275  -1.795  -0.722  1.00 55.74    -0.648 OA
ATOM   2772  OE2 GLU A 193      29.849   0.298  -1.288  1.00 57.57    -0.648 OA
ATOM   2773  N   LEU A 194      29.040  -2.292  -6.225  1.00 44.46    -0.346 N 
ATOM   2774  HN  LEU A 194      28.613  -1.367  -6.277  1.00  0.00     0.163 HD
ATOM   2775  CA  LEU A 194      30.000  -2.684  -7.256  1.00 44.00     0.089 C 
ATOM   2776  HA  LEU A 194      29.784  -3.738  -7.550  1.00  0.00     0.087 H 
ATOM   2777  C   LEU A 194      31.436  -2.606  -6.811  1.00 44.75     0.241 C 
ATOM   2778  O   LEU A 194      31.859  -1.597  -6.257  1.00 48.47    -0.271 OA
ATOM   2779  CB  LEU A 194      29.846  -1.807  -8.487  1.00 41.90    -0.035 C 
ATOM   2780  HB1 LEU A 194      30.617  -2.059  -9.252  1.00  0.00     0.037 H 
ATOM   2781  HB2 LEU A 194      30.144  -0.756  -8.264  1.00  0.00     0.037 H 
ATOM   2782  CG  LEU A 194      28.452  -1.856  -9.090  1.00 42.01    -0.059 C 
ATOM   2783  HG  LEU A 194      27.721  -1.500  -8.327  1.00  0.00     0.039 H 
ATOM   2784  CD1 LEU A 194      28.411  -0.916 -10.275  1.00 40.35    -0.073 C 
ATOM   2785 1HD1 LEU A 194      28.670   0.131  -9.993  1.00  0.00     0.028 H 
ATOM   2786 2HD1 LEU A 194      27.424  -0.961 -10.791  1.00  0.00     0.028 H 
ATOM   2787 3HD1 LEU A 194      29.061  -1.283 -11.103  1.00  0.00     0.028 H 
ATOM   2788  CD2 LEU A 194      28.095  -3.297  -9.478  1.00 38.11    -0.073 C 
ATOM   2789 1HD2 LEU A 194      28.125  -3.990  -8.605  1.00  0.00     0.028 H 
ATOM   2790 2HD2 LEU A 194      28.745  -3.664 -10.306  1.00  0.00     0.028 H 
ATOM   2791 3HD2 LEU A 194      27.108  -3.342  -9.994  1.00  0.00     0.028 H 
ATOM   2792  N   LYS A 195      32.202  -3.656  -7.081  1.00 43.98    -0.346 N 
ATOM   2793  HN  LYS A 195      31.809  -4.462  -7.567  1.00  0.00     0.163 HD
ATOM   2794  CA  LYS A 195      33.598  -3.659  -6.686  1.00 43.99     0.089 C 
ATOM   2795  HA  LYS A 195      33.957  -2.603  -6.704  1.00  0.00     0.087 H 
ATOM   2796  C   LYS A 195      34.494  -4.466  -7.612  1.00 45.35     0.241 C 
ATOM   2797  O   LYS A 195      34.289  -5.665  -7.808  1.00 47.27    -0.271 OA
ATOM   2798  CB  LYS A 195      33.724  -4.168  -5.246  1.00 43.27    -0.038 C 
ATOM   2799  HB1 LYS A 195      33.227  -3.456  -4.546  1.00  0.00     0.036 H 
ATOM   2800  HB2 LYS A 195      33.081  -5.068  -5.103  1.00  0.00     0.036 H 
ATOM   2801  CG  LYS A 195      35.143  -4.461  -4.770  1.00 45.70    -0.061 C 
ATOM   2802  HG1 LYS A 195      35.844  -3.631  -5.021  1.00  0.00     0.033 H 
ATOM   2803  HG2 LYS A 195      35.622  -5.270  -5.369  1.00  0.00     0.033 H 
ATOM   2804  CD  LYS A 195      35.152  -4.782  -3.267  1.00 48.49    -0.043 C 
ATOM   2805  HD1 LYS A 195      34.801  -3.906  -2.674  1.00  0.00     0.035 H 
ATOM   2806  HD2 LYS A 195      34.347  -5.511  -3.014  1.00  0.00     0.035 H 
ATOM   2807  CE  LYS A 195      36.519  -5.277  -2.753  1.00 50.42     0.080 C 
ATOM   2808  HE1 LYS A 195      36.574  -5.183  -1.643  1.00  0.00     0.075 H 
ATOM   2809  HE2 LYS A 195      37.325  -4.564  -3.046  1.00  0.00     0.075 H 
ATOM   2810  NZ  LYS A 195      36.877  -6.676  -3.178  1.00 50.78    -0.079 N 
ATOM   2811  HZ1 LYS A 195      37.781  -7.003  -2.838  1.00  0.00     0.274 HD
ATOM   2812  HZ2 LYS A 195      36.827  -6.762  -4.193  1.00  0.00     0.274 HD
ATOM   2813  HZ3 LYS A 195      36.140  -7.328  -2.910  1.00  0.00     0.274 HD
ATOM   2814  N   ILE A 196      35.475  -3.789  -8.201  1.00 46.13    -0.346 N 
ATOM   2815  HN  ILE A 196      35.551  -2.786  -8.033  1.00  0.00     0.163 HD
ATOM   2816  CA  ILE A 196      36.445  -4.429  -9.078  1.00 46.99     0.092 C 
ATOM   2817  HA  ILE A 196      35.947  -5.185  -9.729  1.00  0.00     0.088 H 
ATOM   2818  C   ILE A 196      37.426  -5.105  -8.123  1.00 48.53     0.241 C 
ATOM   2819  O   ILE A 196      37.845  -4.508  -7.126  1.00 47.86    -0.271 OA
ATOM   2820  CB  ILE A 196      37.167  -3.390  -9.920  1.00 47.30    -0.030 C 
ATOM   2821  HB  ILE A 196      37.612  -2.629  -9.238  1.00  0.00     0.043 H 
ATOM   2822  CG1 ILE A 196      36.151  -2.696 -10.823  1.00 47.68    -0.063 C 
ATOM   2823 1HG1 ILE A 196      35.237  -2.419 -10.247  1.00  0.00     0.033 H 
ATOM   2824 2HG1 ILE A 196      35.705  -3.421 -11.543  1.00  0.00     0.033 H 
ATOM   2825  CG2 ILE A 196      38.290  -4.042 -10.715  1.00 47.99    -0.071 C 
ATOM   2826 1HG2 ILE A 196      38.820  -3.280 -11.333  1.00  0.00     0.028 H 
ATOM   2827 2HG2 ILE A 196      37.922  -4.895 -11.332  1.00  0.00     0.028 H 
ATOM   2828 3HG2 ILE A 196      38.992  -4.605 -10.057  1.00  0.00     0.028 H 
ATOM   2829  CD1 ILE A 196      36.705  -1.494 -11.552  1.00 49.32    -0.076 C 
ATOM   2830 1HD1 ILE A 196      35.963  -0.987 -12.212  1.00  0.00     0.027 H 
ATOM   2831 2HD1 ILE A 196      37.619  -1.771 -12.128  1.00  0.00     0.027 H 
ATOM   2832 3HD1 ILE A 196      37.151  -0.769 -10.832  1.00  0.00     0.027 H 
ATOM   2833  N   CYS A 197      37.799  -6.345  -8.411  1.00 49.43    -0.345 N 
ATOM   2834  HN  CYS A 197      37.473  -6.798  -9.265  1.00  0.00     0.163 HD
ATOM   2835  CA  CYS A 197      38.677  -7.048  -7.495  1.00 51.16     0.098 C 
ATOM   2836  HA  CYS A 197      38.763  -6.414  -6.582  1.00  0.00     0.088 H 
ATOM   2837  C   CYS A 197      40.083  -7.310  -7.977  1.00 51.82     0.241 C 
ATOM   2838  O   CYS A 197      41.003  -7.316  -7.178  1.00 52.14    -0.271 OA
ATOM   2839  CB  CYS A 197      38.023  -8.361  -7.061  1.00 52.18     0.014 C 
ATOM   2840  HB1 CYS A 197      37.902  -9.045  -7.934  1.00  0.00     0.053 H 
ATOM   2841  HB2 CYS A 197      38.729  -8.965  -6.445  1.00  0.00     0.053 H 
ATOM   2842  SG  CYS A 197      36.441  -8.150  -6.193  1.00 55.45    -0.095 SA
ATOM   2843  N   ARG A 198      40.251  -7.538  -9.270  1.00 54.23    -0.346 N 
ATOM   2844  HN  ARG A 198      39.437  -7.533  -9.885  1.00  0.00     0.163 HD
ATOM   2845  CA  ARG A 198      41.571  -7.796  -9.838  1.00 57.75     0.089 C 
ATOM   2846  HA  ARG A 198      42.298  -7.060  -9.423  1.00  0.00     0.087 H 
ATOM   2847  C   ARG A 198      41.511  -7.642 -11.336  1.00 59.81     0.241 C 
ATOM   2848  O   ARG A 198      40.581  -8.130 -11.987  1.00 59.97    -0.271 OA
ATOM   2849  CB  ARG A 198      42.066  -9.214  -9.539  1.00 58.66    -0.036 C 
ATOM   2850  HB1 ARG A 198      42.916  -9.474 -10.212  1.00  0.00     0.036 H 
ATOM   2851  HB2 ARG A 198      41.312  -9.963  -9.877  1.00  0.00     0.036 H 
ATOM   2852  CG  ARG A 198      42.443  -9.469  -8.109  1.00 60.15    -0.048 C 
ATOM   2853  HG1 ARG A 198      41.596  -9.247  -7.419  1.00  0.00     0.035 H 
ATOM   2854  HG2 ARG A 198      43.172  -8.710  -7.739  1.00  0.00     0.035 H 
ATOM   2855  CD  ARG A 198      42.965 -10.883  -7.910  1.00 62.50     0.009 C 
ATOM   2856  HD1 ARG A 198      42.900 -11.184  -6.838  1.00  0.00     0.064 H 
ATOM   2857  HD2 ARG A 198      42.266 -11.631  -8.353  1.00  0.00     0.064 H 
ATOM   2858  NE  ARG A 198      44.321 -11.070  -8.422  1.00 62.06    -0.227 N 
ATOM   2859  HE  ARG A 198      44.679 -10.394  -9.097  1.00  0.00     0.177 HD
ATOM   2860  CZ  ARG A 198      45.113 -12.074  -8.055  1.00 61.91     0.665 C 
ATOM   2861  NH1 ARG A 198      46.335 -12.172  -8.567  1.00 61.02    -0.235 N 
ATOM   2862 1HH1 ARG A 198      46.942 -12.942  -8.286  1.00  0.00     0.174 HD
ATOM   2863 2HH1 ARG A 198      46.665 -11.482  -9.241  1.00  0.00     0.174 HD
ATOM   2864  NH2 ARG A 198      44.681 -12.978  -7.172  1.00 59.47    -0.235 N 
ATOM   2865 1HH2 ARG A 198      45.288 -13.748  -6.891  1.00  0.00     0.174 HD
ATOM   2866 2HH2 ARG A 198      43.743 -12.903  -6.779  1.00  0.00     0.174 HD
ATOM   2867  N   VAL A 199      42.525  -6.983 -11.882  1.00 61.07    -0.346 N 
ATOM   2868  HN  VAL A 199      43.270  -6.621 -11.286  1.00  0.00     0.163 HD
ATOM   2869  CA  VAL A 199      42.587  -6.772 -13.310  1.00 61.49     0.092 C 
ATOM   2870  HA  VAL A 199      41.653  -7.187 -13.756  1.00  0.00     0.088 H 
ATOM   2871  C   VAL A 199      43.767  -7.487 -13.952  1.00 61.38     0.241 C 
ATOM   2872  O   VAL A 199      44.848  -7.598 -13.391  1.00 61.62    -0.271 OA
ATOM   2873  CB  VAL A 199      42.636  -5.271 -13.637  1.00 62.00    -0.033 C 
ATOM   2874  HB  VAL A 199      43.532  -4.821 -13.150  1.00  0.00     0.042 H 
ATOM   2875  CG1 VAL A 199      42.735  -5.073 -15.126  1.00 63.27    -0.071 C 
ATOM   2876 1HG1 VAL A 199      42.771  -3.984 -15.363  1.00  0.00     0.028 H 
ATOM   2877 2HG1 VAL A 199      41.914  -5.594 -15.673  1.00  0.00     0.028 H 
ATOM   2878 3HG1 VAL A 199      43.599  -5.625 -15.565  1.00  0.00     0.028 H 
ATOM   2879  CG2 VAL A 199      41.384  -4.588 -13.102  1.00 62.22    -0.071 C 
ATOM   2880 1HG2 VAL A 199      41.420  -3.499 -13.339  1.00  0.00     0.028 H 
ATOM   2881 2HG2 VAL A 199      41.236  -4.776 -12.013  1.00  0.00     0.028 H 
ATOM   2882 3HG2 VAL A 199      40.451  -5.069 -13.477  1.00  0.00     0.028 H 
ATOM   2883  N   ASN A 200      43.505  -7.988 -15.144  1.00 62.79    -0.346 N 
ATOM   2884  HN  ASN A 200      42.562  -7.860 -15.512  1.00  0.00     0.163 HD
ATOM   2885  CA  ASN A 200      44.454  -8.707 -15.972  1.00 62.79     0.097 C 
ATOM   2886  HA  ASN A 200      44.755  -9.657 -15.472  1.00  0.00     0.088 H 
ATOM   2887  C   ASN A 200      45.686  -7.844 -16.241  1.00 65.26     0.241 C 
ATOM   2888  O   ASN A 200      46.817  -8.204 -15.901  1.00 64.91    -0.271 OA
ATOM   2889  CB  ASN A 200      43.761  -9.008 -17.289  1.00 59.63     0.036 C 
ATOM   2890  HB1 ASN A 200      42.681  -9.236 -17.131  1.00  0.00     0.051 H 
ATOM   2891  HB2 ASN A 200      43.661  -8.087 -17.910  1.00  0.00     0.051 H 
ATOM   2892  CG  ASN A 200      44.423 -10.082 -18.040  1.00 58.15     0.217 C 
ATOM   2893  ND2 ASN A 200      45.316 -10.794 -17.377  1.00 57.66    -0.370 N 
ATOM   2894 1HD2 ASN A 200      45.554 -10.618 -16.401  1.00  0.00     0.159 HD
ATOM   2895 2HD2 ASN A 200      45.776 -11.540 -17.899  1.00  0.00     0.159 HD
ATOM   2896  OD1 ASN A 200      44.137 -10.294 -19.214  1.00 60.48    -0.274 OA
ATOM   2897  N   ARG A 201      45.432  -6.700 -16.875  1.00 66.93    -0.346 N 
ATOM   2898  HN  ARG A 201      44.464  -6.493 -17.120  1.00  0.00     0.163 HD
ATOM   2899  CA  ARG A 201      46.452  -5.726 -17.240  1.00 68.39     0.089 C 
ATOM   2900  HA  ARG A 201      47.355  -5.859 -16.599  1.00  0.00     0.087 H 
ATOM   2901  C   ARG A 201      45.862  -4.333 -17.031  1.00 68.61     0.241 C 
ATOM   2902  O   ARG A 201      44.718  -4.082 -17.397  1.00 67.78    -0.271 OA
ATOM   2903  CB  ARG A 201      46.823  -5.902 -18.710  1.00 70.06    -0.036 C 
ATOM   2904  HB1 ARG A 201      47.588  -5.148 -19.009  1.00  0.00     0.036 H 
ATOM   2905  HB2 ARG A 201      45.976  -5.587 -19.363  1.00  0.00     0.036 H 
ATOM   2906  CG  ARG A 201      47.286  -7.301 -19.085  1.00 72.34    -0.048 C 
ATOM   2907  HG1 ARG A 201      48.337  -7.496 -18.767  1.00  0.00     0.035 H 
ATOM   2908  HG2 ARG A 201      46.786  -8.088 -18.474  1.00  0.00     0.035 H 
ATOM   2909  CD  ARG A 201      47.087  -7.518 -20.577  1.00 76.06     0.009 C 
ATOM   2910  HD1 ARG A 201      47.560  -8.469 -20.917  1.00  0.00     0.064 H 
ATOM   2911  HD2 ARG A 201      46.025  -7.758 -20.816  1.00  0.00     0.064 H 
ATOM   2912  NE  ARG A 201      47.565  -6.375 -21.355  1.00 79.13    -0.227 N 
ATOM   2913  HE  ARG A 201      48.163  -5.697 -20.884  1.00  0.00     0.177 HD
ATOM   2914  CZ  ARG A 201      47.273  -6.159 -22.635  1.00 79.99     0.665 C 
ATOM   2915  NH1 ARG A 201      46.493  -7.007 -23.300  1.00 80.01    -0.235 N 
ATOM   2916 1HH1 ARG A 201      46.269  -6.841 -24.281  1.00  0.00     0.174 HD
ATOM   2917 2HH1 ARG A 201      46.115  -7.828 -22.827  1.00  0.00     0.174 HD
ATOM   2918  NH2 ARG A 201      47.765  -5.090 -23.251  1.00 79.98    -0.235 N 
ATOM   2919 1HH2 ARG A 201      47.541  -4.924 -24.232  1.00  0.00     0.174 HD
ATOM   2920 2HH2 ARG A 201      48.363  -4.440 -22.741  1.00  0.00     0.174 HD
ATOM   2921  N   ASN A 202      46.638  -3.423 -16.456  1.00 69.77    -0.346 N 
ATOM   2922  HN  ASN A 202      47.589  -3.672 -16.185  1.00  0.00     0.163 HD
ATOM   2923  CA  ASN A 202      46.149  -2.069 -16.205  1.00 71.48     0.097 C 
ATOM   2924  HA  ASN A 202      45.038  -2.064 -16.304  1.00  0.00     0.088 H 
ATOM   2925  C   ASN A 202      46.736  -1.063 -17.192  1.00 72.99     0.241 C 
ATOM   2926  O   ASN A 202      46.632   0.149 -16.990  1.00 72.83    -0.271 OA
ATOM   2927  CB  ASN A 202      46.518  -1.650 -14.788  1.00 71.13     0.036 C 
ATOM   2928  HB1 ASN A 202      45.899  -2.189 -14.033  1.00  0.00     0.051 H 
ATOM   2929  HB2 ASN A 202      46.187  -0.607 -14.576  1.00  0.00     0.051 H 
ATOM   2930  CG  ASN A 202      47.999  -1.824 -14.509  1.00 72.10     0.217 C 
ATOM   2931  ND2 ASN A 202      48.397  -1.646 -13.252  1.00 71.45    -0.370 N 
ATOM   2932 1HD2 ASN A 202      49.393  -1.763 -13.064  1.00  0.00     0.159 HD
ATOM   2933 2HD2 ASN A 202      47.753  -1.407 -12.498  1.00  0.00     0.159 HD
ATOM   2934  OD1 ASN A 202      48.779  -2.113 -15.422  1.00 71.79    -0.274 OA
ATOM   2935  N   SER A 203      47.345  -1.570 -18.261  1.00 74.46    -0.344 N 
ATOM   2936  HN  SER A 203      47.380  -2.583 -18.378  1.00  0.00     0.163 HD
ATOM   2937  CA  SER A 203      47.964  -0.716 -19.270  1.00 75.80     0.109 C 
ATOM   2938  HA  SER A 203      47.556   0.315 -19.154  1.00  0.00     0.090 H 
ATOM   2939  C   SER A 203      47.692  -1.182 -20.699  1.00 75.80     0.242 C 
ATOM   2940  O   SER A 203      47.485  -2.371 -20.940  1.00 75.07    -0.271 OA
ATOM   2941  CB  SER A 203      49.472  -0.664 -19.035  1.00 76.21     0.044 C 
ATOM   2942  HB1 SER A 203      49.919  -1.684 -18.984  1.00  0.00     0.077 H 
ATOM   2943  HB2 SER A 203      49.719  -0.323 -18.003  1.00  0.00     0.077 H 
ATOM   2944  OG  SER A 203      50.099   0.135 -20.016  1.00 77.71    -0.398 OA
ATOM   2945  HG  SER A 203      51.037   0.167 -19.870  1.00  0.00     0.209 HD
ATOM   2946  N   GLY A 204      47.704  -0.245 -21.647  1.00 76.62    -0.350 N 
ATOM   2947  HN  GLY A 204      47.887   0.727 -21.399  1.00  0.00     0.163 HD
ATOM   2948  CA  GLY A 204      47.457  -0.605 -23.035  1.00 77.76     0.069 C 
ATOM   2949  HA1 GLY A 204      48.081  -1.485 -23.316  1.00  0.00     0.078 H 
ATOM   2950  HA2 GLY A 204      46.437  -1.043 -23.138  1.00  0.00     0.078 H 
ATOM   2951  C   GLY A 204      47.647   0.509 -24.052  1.00 78.18     0.236 C 
ATOM   2952  O   GLY A 204      47.934   1.652 -23.697  1.00 77.93    -0.272 OA
ATOM   2953  N   SER A 205      47.480   0.156 -25.324  1.00 79.10    -0.344 N 
ATOM   2954  HN  SER A 205      47.245  -0.815 -25.528  1.00  0.00     0.163 HD
ATOM   2955  CA  SER A 205      47.615   1.085 -26.447  1.00 79.95     0.109 C 
ATOM   2956  HA  SER A 205      48.615   1.573 -26.380  1.00  0.00     0.090 H 
ATOM   2957  C   SER A 205      46.548   2.175 -26.457  1.00 80.56     0.243 C 
ATOM   2958  O   SER A 205      45.407   1.947 -26.045  1.00 80.87    -0.271 OA
ATOM   2959  CB  SER A 205      47.542   0.313 -27.768  1.00 80.42     0.044 C 
ATOM   2960  HB1 SER A 205      48.392  -0.401 -27.872  1.00  0.00     0.077 H 
ATOM   2961  HB2 SER A 205      46.701  -0.420 -27.768  1.00  0.00     0.077 H 
ATOM   2962  OG  SER A 205      47.464   1.194 -28.877  1.00 80.74    -0.398 OA
ATOM   2963  HG  SER A 205      47.419   0.715 -29.696  1.00  0.00     0.209 HD
ATOM   2964  N   CYS A 206      46.924   3.356 -26.948  1.00 80.70    -0.345 N 
ATOM   2965  HN  CYS A 206      47.881   3.471 -27.281  1.00  0.00     0.163 HD
ATOM   2966  CA  CYS A 206      46.005   4.492 -27.024  1.00 80.53     0.098 C 
ATOM   2967  HA  CYS A 206      45.507   4.613 -26.034  1.00  0.00     0.088 H 
ATOM   2968  C   CYS A 206      44.937   4.241 -28.078  1.00 78.71     0.241 C 
ATOM   2969  O   CYS A 206      43.912   4.926 -28.127  1.00 77.66    -0.271 OA
ATOM   2970  CB  CYS A 206      46.772   5.786 -27.350  1.00 82.91     0.014 C 
ATOM   2971  HB1 CYS A 206      47.446   6.044 -26.500  1.00  0.00     0.053 H 
ATOM   2972  HB2 CYS A 206      46.070   6.652 -27.325  1.00  0.00     0.053 H 
ATOM   2973  SG  CYS A 206      47.723   5.812 -28.917  1.00 86.94    -0.095 SA
ATOM   2974  N   LEU A 207      45.194   3.247 -28.921  1.00 77.36    -0.346 N 
ATOM   2975  HN  LEU A 207      46.070   2.733 -28.824  1.00  0.00     0.163 HD
ATOM   2976  CA  LEU A 207      44.272   2.866 -29.976  1.00 76.88     0.089 C 
ATOM   2977  HA  LEU A 207      43.830   3.781 -30.436  1.00  0.00     0.087 H 
ATOM   2978  C   LEU A 207      43.166   2.019 -29.356  1.00 76.45     0.240 C 
ATOM   2979  O   LEU A 207      42.087   1.860 -29.935  1.00 76.41    -0.271 OA
ATOM   2980  CB  LEU A 207      45.008   2.054 -31.049  1.00 77.76    -0.035 C 
ATOM   2981  HB1 LEU A 207      44.252   1.526 -31.675  1.00  0.00     0.037 H 
ATOM   2982  HB2 LEU A 207      45.523   1.197 -30.555  1.00  0.00     0.037 H 
ATOM   2983  CG  LEU A 207      46.012   2.757 -31.982  1.00 80.07    -0.059 C 
ATOM   2984  HG  LEU A 207      45.450   3.434 -32.667  1.00  0.00     0.039 H 
ATOM   2985  CD1 LEU A 207      47.014   3.587 -31.187  1.00 79.88    -0.073 C 
ATOM   2986 1HD1 LEU A 207      46.483   4.353 -30.576  1.00  0.00     0.028 H 
ATOM   2987 2HD1 LEU A 207      47.790   4.044 -31.844  1.00  0.00     0.028 H 
ATOM   2988 3HD1 LEU A 207      47.682   2.948 -30.564  1.00  0.00     0.028 H 
ATOM   2989  CD2 LEU A 207      46.741   1.705 -32.821  1.00 79.67    -0.073 C 
ATOM   2990 1HD2 LEU A 207      46.008   1.098 -33.402  1.00  0.00     0.028 H 
ATOM   2991 2HD2 LEU A 207      47.409   1.066 -32.198  1.00  0.00     0.028 H 
ATOM   2992 3HD2 LEU A 207      47.517   2.162 -33.478  1.00  0.00     0.028 H 
ATOM   2993  N   GLY A 208      43.443   1.489 -28.165  1.00 74.99    -0.351 N 
ATOM   2994  HN  GLY A 208      44.344   1.680 -27.727  1.00  0.00     0.163 HD
ATOM   2995  CA  GLY A 208      42.480   0.644 -27.482  1.00 72.80     0.069 C 
ATOM   2996  HA1 GLY A 208      41.461   1.097 -27.457  1.00  0.00     0.078 H 
ATOM   2997  HA2 GLY A 208      42.659   0.600 -26.382  1.00  0.00     0.078 H 
ATOM   2998  C   GLY A 208      42.484  -0.733 -28.123  1.00 71.04     0.235 C 
ATOM   2999  O   GLY A 208      43.355  -1.028 -28.940  1.00 70.78    -0.272 OA
ATOM   3000  N   GLY A 209      41.526  -1.582 -27.762  1.00 68.95    -0.351 N 
ATOM   3001  HN  GLY A 209      40.831  -1.304 -27.069  1.00  0.00     0.163 HD
ATOM   3002  CA  GLY A 209      41.473  -2.904 -28.356  1.00 66.99     0.069 C 
ATOM   3003  HA1 GLY A 209      40.415  -3.238 -28.466  1.00  0.00     0.078 H 
ATOM   3004  HA2 GLY A 209      41.773  -2.860 -29.429  1.00  0.00     0.078 H 
ATOM   3005  C   GLY A 209      42.285  -3.955 -27.624  1.00 66.45     0.236 C 
ATOM   3006  O   GLY A 209      42.341  -5.101 -28.058  1.00 65.40    -0.272 OA
ATOM   3007  N   ASP A 210      42.937  -3.574 -26.529  1.00 66.86    -0.346 N 
ATOM   3008  HN  ASP A 210      42.900  -2.599 -26.230  1.00  0.00     0.163 HD
ATOM   3009  CA  ASP A 210      43.707  -4.545 -25.750  1.00 66.81     0.098 C 
ATOM   3010  HA  ASP A 210      44.252  -5.240 -26.430  1.00  0.00     0.088 H 
ATOM   3011  C   ASP A 210      42.664  -5.315 -24.929  1.00 65.01     0.241 C 
ATOM   3012  O   ASP A 210      41.766  -4.704 -24.341  1.00 63.90    -0.271 OA
ATOM   3013  CB  ASP A 210      44.696  -3.853 -24.789  1.00 69.01     0.043 C 
ATOM   3014  HB1 ASP A 210      45.395  -4.596 -24.339  1.00  0.00     0.052 H 
ATOM   3015  HB2 ASP A 210      44.175  -3.508 -23.866  1.00  0.00     0.052 H 
ATOM   3016  CG  ASP A 210      45.470  -2.702 -25.439  1.00 70.88     0.175 C 
ATOM   3017  OD1 ASP A 210      45.011  -1.541 -25.310  1.00 71.70    -0.648 OA
ATOM   3018  OD2 ASP A 210      46.530  -2.954 -26.067  1.00 69.45    -0.648 OA
ATOM   3019  N   GLU A 211      42.772  -6.641 -24.891  1.00 62.62    -0.346 N 
ATOM   3020  HN  GLU A 211      43.535  -7.097 -25.391  1.00  0.00     0.163 HD
ATOM   3021  CA  GLU A 211      41.814  -7.453 -24.143  1.00 60.13     0.090 C 
ATOM   3022  HA  GLU A 211      40.812  -6.972 -24.232  1.00  0.00     0.087 H 
ATOM   3023  C   GLU A 211      42.159  -7.552 -22.660  1.00 58.75     0.241 C 
ATOM   3024  O   GLU A 211      43.264  -7.960 -22.286  1.00 58.10    -0.271 OA
ATOM   3025  CB  GLU A 211      41.719  -8.855 -24.738  1.00 59.37    -0.029 C 
ATOM   3026  HB1 GLU A 211      41.700  -8.811 -25.852  1.00  0.00     0.037 H 
ATOM   3027  HB2 GLU A 211      42.674  -9.412 -24.591  1.00  0.00     0.037 H 
ATOM   3028  CG  GLU A 211      40.548  -9.652 -24.214  1.00 59.86     0.018 C 
ATOM   3029  HG1 GLU A 211      40.582  -9.730 -23.102  1.00  0.00     0.049 H 
ATOM   3030  HG2 GLU A 211      39.595  -9.084 -24.326  1.00  0.00     0.049 H 
ATOM   3031  CD  GLU A 211      40.443 -11.028 -24.855  1.00 61.89     0.172 C 
ATOM   3032  OE1 GLU A 211      41.389 -11.836 -24.692  1.00 59.72    -0.648 OA
ATOM   3033  OE2 GLU A 211      39.409 -11.301 -25.520  1.00 61.90    -0.648 OA
ATOM   3034  N   ILE A 212      41.192  -7.187 -21.824  1.00 56.69    -0.346 N 
ATOM   3035  HN  ILE A 212      40.300  -6.878 -22.210  1.00  0.00     0.163 HD
ATOM   3036  CA  ILE A 212      41.358  -7.212 -20.374  1.00 54.35     0.092 C 
ATOM   3037  HA  ILE A 212      42.394  -7.561 -20.156  1.00  0.00     0.088 H 
ATOM   3038  C   ILE A 212      40.385  -8.138 -19.629  1.00 52.62     0.241 C 
ATOM   3039  O   ILE A 212      39.198  -8.211 -19.957  1.00 53.05    -0.271 OA
ATOM   3040  CB  ILE A 212      41.208  -5.789 -19.795  1.00 54.78    -0.030 C 
ATOM   3041  HB  ILE A 212      40.294  -5.328 -20.237  1.00  0.00     0.043 H 
ATOM   3042  CG1 ILE A 212      42.416  -4.942 -20.202  1.00 53.68    -0.063 C 
ATOM   3043 1HG1 ILE A 212      42.464  -4.826 -21.310  1.00  0.00     0.033 H 
ATOM   3044 2HG1 ILE A 212      43.366  -5.501 -20.035  1.00  0.00     0.033 H 
ATOM   3045  CG2 ILE A 212      41.029  -5.845 -18.278  1.00 52.29    -0.071 C 
ATOM   3046 1HG2 ILE A 212      40.921  -4.817 -17.860  1.00  0.00     0.028 H 
ATOM   3047 2HG2 ILE A 212      41.854  -6.409 -17.784  1.00  0.00     0.028 H 
ATOM   3048 3HG2 ILE A 212      40.179  -6.504 -17.985  1.00  0.00     0.028 H 
ATOM   3049  CD1 ILE A 212      42.457  -3.591 -19.516  1.00 53.89    -0.076 C 
ATOM   3050 1HD1 ILE A 212      43.337  -2.974 -19.813  1.00  0.00     0.027 H 
ATOM   3051 2HD1 ILE A 212      42.409  -3.707 -18.408  1.00  0.00     0.027 H 
ATOM   3052 3HD1 ILE A 212      41.507  -3.032 -19.683  1.00  0.00     0.027 H 
ATOM   3053  N   PHE A 213      40.910  -8.847 -18.630  1.00 50.14    -0.346 N 
ATOM   3054  HN  PHE A 213      41.909  -8.760 -18.444  1.00  0.00     0.163 HD
ATOM   3055  CA  PHE A 213      40.119  -9.743 -17.790  1.00 46.28     0.093 C 
ATOM   3056  HA  PHE A 213      39.140  -9.959 -18.278  1.00  0.00     0.088 H 
ATOM   3057  C   PHE A 213      39.896  -9.036 -16.466  1.00 46.15     0.241 C 
ATOM   3058  O   PHE A 213      40.846  -8.767 -15.746  1.00 46.81    -0.271 OA
ATOM   3059  CB  PHE A 213      40.873 -11.043 -17.531  1.00 43.37    -0.014 C 
ATOM   3060  HB1 PHE A 213      40.511 -11.529 -16.595  1.00  0.00     0.043 H 
ATOM   3061  HB2 PHE A 213      41.928 -10.835 -17.236  1.00  0.00     0.043 H 
ATOM   3062  CG  PHE A 213      40.824 -11.999 -18.674  1.00 43.29    -0.056 A 
ATOM   3063  CD1 PHE A 213      41.276 -11.624 -19.933  1.00 41.71    -0.077 A 
ATOM   3064  HD1 PHE A 213      41.689 -10.612 -20.083  1.00  0.00     0.084 H 
ATOM   3065  CD2 PHE A 213      40.311 -13.270 -18.503  1.00 42.23    -0.077 A 
ATOM   3066  HD2 PHE A 213      39.950 -13.585 -17.510  1.00  0.00     0.084 H 
ATOM   3067  CE1 PHE A 213      41.215 -12.502 -21.001  1.00 41.35    -0.082 A 
ATOM   3068  HE1 PHE A 213      41.579 -12.189 -21.994  1.00  0.00     0.083 H 
ATOM   3069  CE2 PHE A 213      40.246 -14.156 -19.574  1.00 43.21    -0.082 A 
ATOM   3070  HE2 PHE A 213      39.833 -15.168 -19.427  1.00  0.00     0.083 H 
ATOM   3071  CZ  PHE A 213      40.698 -13.770 -20.823  1.00 42.65    -0.083 A 
ATOM   3072  HZ  PHE A 213      40.646 -14.472 -21.673  1.00  0.00     0.083 H 
ATOM   3073  N   LEU A 214      38.651  -8.722 -16.138  1.00 45.94    -0.346 N 
ATOM   3074  HN  LEU A 214      37.884  -8.957 -16.768  1.00  0.00     0.163 HD
ATOM   3075  CA  LEU A 214      38.374  -8.042 -14.879  1.00 46.07     0.089 C 
ATOM   3076  HA  LEU A 214      39.345  -7.795 -14.391  1.00  0.00     0.087 H 
ATOM   3077  C   LEU A 214      37.564  -8.930 -13.926  1.00 46.58     0.241 C 
ATOM   3078  O   LEU A 214      36.490  -9.413 -14.287  1.00 47.67    -0.271 OA
ATOM   3079  CB  LEU A 214      37.631  -6.738 -15.164  1.00 44.78    -0.035 C 
ATOM   3080  HB1 LEU A 214      38.240  -6.112 -15.858  1.00  0.00     0.037 H 
ATOM   3081  HB2 LEU A 214      36.741  -6.954 -15.801  1.00  0.00     0.037 H 
ATOM   3082  CG  LEU A 214      37.201  -5.891 -13.969  1.00 46.43    -0.059 C 
ATOM   3083  HG  LEU A 214      38.044  -5.840 -13.241  1.00  0.00     0.039 H 
ATOM   3084  CD1 LEU A 214      36.870  -4.481 -14.437  1.00 44.41    -0.073 C 
ATOM   3085 1HD1 LEU A 214      37.750  -4.013 -14.937  1.00  0.00     0.028 H 
ATOM   3086 2HD1 LEU A 214      36.485  -3.849 -13.603  1.00  0.00     0.028 H 
ATOM   3087 3HD1 LEU A 214      35.967  -4.465 -15.091  1.00  0.00     0.028 H 
ATOM   3088  CD2 LEU A 214      35.999  -6.531 -13.286  1.00 45.56    -0.073 C 
ATOM   3089 1HD2 LEU A 214      36.241  -7.564 -12.943  1.00  0.00     0.028 H 
ATOM   3090 2HD2 LEU A 214      35.096  -6.515 -13.940  1.00  0.00     0.028 H 
ATOM   3091 3HD2 LEU A 214      35.614  -5.899 -12.452  1.00  0.00     0.028 H 
ATOM   3092  N   LEU A 215      38.083  -9.150 -12.717  1.00 46.00    -0.346 N 
ATOM   3093  HN  LEU A 215      38.985  -8.736 -12.481  1.00  0.00     0.163 HD
ATOM   3094  CA  LEU A 215      37.390  -9.974 -11.714  1.00 44.46     0.089 C 
ATOM   3095  HA  LEU A 215      36.680 -10.661 -12.231  1.00  0.00     0.087 H 
ATOM   3096  C   LEU A 215      36.608  -9.048 -10.791  1.00 44.48     0.241 C 
ATOM   3097  O   LEU A 215      37.175  -8.143 -10.176  1.00 45.40    -0.271 OA
ATOM   3098  CB  LEU A 215      38.391 -10.801 -10.908  1.00 41.21    -0.035 C 
ATOM   3099  HB1 LEU A 215      37.875 -11.357 -10.091  1.00  0.00     0.037 H 
ATOM   3100  HB2 LEU A 215      39.048 -10.139 -10.297  1.00  0.00     0.037 H 
ATOM   3101  CG  LEU A 215      39.229 -11.752 -11.764  1.00 41.04    -0.059 C 
ATOM   3102  HG  LEU A 215      39.815 -11.150 -12.497  1.00  0.00     0.039 H 
ATOM   3103  CD1 LEU A 215      40.198 -12.525 -10.882  1.00 39.44    -0.073 C 
ATOM   3104 1HD1 LEU A 215      40.867 -11.831 -10.322  1.00  0.00     0.028 H 
ATOM   3105 2HD1 LEU A 215      40.780 -13.274 -11.468  1.00  0.00     0.028 H 
ATOM   3106 3HD1 LEU A 215      39.664 -13.224 -10.197  1.00  0.00     0.028 H 
ATOM   3107  CD2 LEU A 215      38.325 -12.690 -12.521  1.00 38.93    -0.073 C 
ATOM   3108 1HD2 LEU A 215      37.615 -12.123 -13.167  1.00  0.00     0.028 H 
ATOM   3109 2HD2 LEU A 215      37.791 -13.389 -11.836  1.00  0.00     0.028 H 
ATOM   3110 3HD2 LEU A 215      38.907 -13.439 -13.107  1.00  0.00     0.028 H 
ATOM   3111  N   CYS A 216      35.307  -9.281 -10.686  1.00 43.26    -0.345 N 
ATOM   3112  HN  CYS A 216      34.897 -10.078 -11.173  1.00  0.00     0.163 HD
ATOM   3113  CA  CYS A 216      34.458  -8.414  -9.884  1.00 43.77     0.098 C 
ATOM   3114  HA  CYS A 216      35.111  -7.766  -9.254  1.00  0.00     0.088 H 
ATOM   3115  C   CYS A 216      33.486  -9.139  -8.979  1.00 45.02     0.242 C 
ATOM   3116  O   CYS A 216      33.440 -10.361  -8.930  1.00 44.27    -0.271 OA
ATOM   3117  CB  CYS A 216      33.643  -7.517 -10.817  1.00 42.13     0.014 C 
ATOM   3118  HB1 CYS A 216      34.289  -6.749 -11.303  1.00  0.00     0.053 H 
ATOM   3119  HB2 CYS A 216      32.969  -6.843 -10.239  1.00  0.00     0.053 H 
ATOM   3120  SG  CYS A 216      32.707  -8.478 -12.064  1.00 39.28    -0.095 SA
ATOM   3121  N   ASP A 217      32.701  -8.344  -8.263  1.00 46.57    -0.345 N 
ATOM   3122  HN  ASP A 217      32.829  -7.334  -8.323  1.00  0.00     0.163 HD
ATOM   3123  CA  ASP A 217      31.671  -8.872  -7.402  1.00 47.76     0.098 C 
ATOM   3124  HA  ASP A 217      31.997  -9.855  -6.989  1.00  0.00     0.088 H 
ATOM   3125  C   ASP A 217      30.451  -9.071  -8.292  1.00 47.70     0.241 C 
ATOM   3126  O   ASP A 217      30.425  -8.595  -9.430  1.00 47.80    -0.271 OA
ATOM   3127  CB  ASP A 217      31.387  -7.905  -6.257  1.00 49.22     0.043 C 
ATOM   3128  HB1 ASP A 217      30.332  -7.988  -5.907  1.00  0.00     0.052 H 
ATOM   3129  HB2 ASP A 217      31.370  -6.848  -6.612  1.00  0.00     0.052 H 
ATOM   3130  CG  ASP A 217      32.363  -8.088  -5.116  1.00 51.21     0.175 C 
ATOM   3131  OD1 ASP A 217      32.239  -7.418  -4.061  1.00 52.38    -0.648 OA
ATOM   3132  OD2 ASP A 217      33.266  -8.928  -5.290  1.00 51.93    -0.648 OA
ATOM   3133  N   LYS A 218      29.451  -9.784  -7.783  1.00 46.34    -0.346 N 
ATOM   3134  HN  LYS A 218      29.524 -10.127  -6.825  1.00  0.00     0.163 HD
ATOM   3135  CA  LYS A 218      28.255 -10.089  -8.553  1.00 43.98     0.089 C 
ATOM   3136  HA  LYS A 218      28.495 -10.944  -9.227  1.00  0.00     0.087 H 
ATOM   3137  C   LYS A 218      27.755  -8.938  -9.423  1.00 42.39     0.241 C 
ATOM   3138  O   LYS A 218      27.457  -7.861  -8.927  1.00 43.44    -0.271 OA
ATOM   3139  CB  LYS A 218      27.135 -10.543  -7.605  1.00 43.65    -0.038 C 
ATOM   3140  HB1 LYS A 218      27.559 -10.778  -6.601  1.00  0.00     0.036 H 
ATOM   3141  HB2 LYS A 218      26.482  -9.677  -7.347  1.00  0.00     0.036 H 
ATOM   3142  CG  LYS A 218      26.275 -11.720  -8.100  1.00 46.83    -0.061 C 
ATOM   3143  HG1 LYS A 218      25.764 -11.484  -9.062  1.00  0.00     0.033 H 
ATOM   3144  HG2 LYS A 218      26.902 -12.573  -8.449  1.00  0.00     0.033 H 
ATOM   3145  CD  LYS A 218      25.269 -12.156  -7.007  1.00 49.87    -0.043 C 
ATOM   3146  HD1 LYS A 218      25.733 -12.080  -5.996  1.00  0.00     0.035 H 
ATOM   3147  HD2 LYS A 218      24.457 -11.400  -6.900  1.00  0.00     0.035 H 
ATOM   3148  CE  LYS A 218      24.670 -13.568  -7.224  1.00 51.71     0.080 C 
ATOM   3149  HE1 LYS A 218      25.482 -14.274  -7.516  1.00  0.00     0.075 H 
ATOM   3150  HE2 LYS A 218      24.366 -13.997  -6.241  1.00  0.00     0.075 H 
ATOM   3151  NZ  LYS A 218      23.519 -13.688  -8.205  1.00 49.94    -0.079 N 
ATOM   3152  HZ1 LYS A 218      23.125 -14.618  -8.348  1.00  0.00     0.274 HD
ATOM   3153  HZ2 LYS A 218      23.797 -13.295  -9.104  1.00  0.00     0.274 HD
ATOM   3154  HZ3 LYS A 218      22.777 -13.042  -7.938  1.00  0.00     0.274 HD
ATOM   3155  N   VAL A 219      27.696  -9.154 -10.728  1.00 39.49    -0.346 N 
ATOM   3156  HN  VAL A 219      28.043 -10.032 -11.113  1.00  0.00     0.163 HD
ATOM   3157  CA  VAL A 219      27.136  -8.141 -11.620  1.00 39.33     0.092 C 
ATOM   3158  HA  VAL A 219      26.654  -7.341 -11.011  1.00  0.00     0.088 H 
ATOM   3159  C   VAL A 219      26.066  -8.845 -12.471  1.00 37.72     0.241 C 
ATOM   3160  O   VAL A 219      25.989 -10.067 -12.491  1.00 36.51    -0.271 OA
ATOM   3161  CB  VAL A 219      28.207  -7.492 -12.574  1.00 39.42    -0.033 C 
ATOM   3162  HB  VAL A 219      27.675  -6.837 -13.303  1.00  0.00     0.042 H 
ATOM   3163  CG1 VAL A 219      29.175  -6.630 -11.775  1.00 37.40    -0.071 C 
ATOM   3164 1HG1 VAL A 219      28.630  -5.842 -11.205  1.00  0.00     0.028 H 
ATOM   3165 2HG1 VAL A 219      29.969  -6.193 -12.424  1.00  0.00     0.028 H 
ATOM   3166 3HG1 VAL A 219      29.822  -7.247 -11.108  1.00  0.00     0.028 H 
ATOM   3167  CG2 VAL A 219      28.951  -8.568 -13.352  1.00 37.40    -0.071 C 
ATOM   3168 1HG2 VAL A 219      28.242  -9.199 -13.937  1.00  0.00     0.028 H 
ATOM   3169 2HG2 VAL A 219      29.598  -9.185 -12.685  1.00  0.00     0.028 H 
ATOM   3170 3HG2 VAL A 219      29.745  -8.131 -14.001  1.00  0.00     0.028 H 
ATOM   3171  N   GLN A 220      25.234  -8.083 -13.158  1.00 36.29    -0.346 N 
ATOM   3172  HN  GLN A 220      25.299  -7.067 -13.089  1.00  0.00     0.163 HD
ATOM   3173  CA  GLN A 220      24.229  -8.688 -14.009  1.00 36.92     0.090 C 
ATOM   3174  HA  GLN A 220      24.213  -9.789 -13.834  1.00  0.00     0.087 H 
ATOM   3175  C   GLN A 220      24.639  -8.412 -15.458  1.00 38.82     0.241 C 
ATOM   3176  O   GLN A 220      24.623  -7.272 -15.918  1.00 40.25    -0.271 OA
ATOM   3177  CB  GLN A 220      22.861  -8.108 -13.684  1.00 34.73    -0.030 C 
ATOM   3178  HB1 GLN A 220      22.070  -8.553 -14.331  1.00  0.00     0.037 H 
ATOM   3179  HB2 GLN A 220      22.784  -7.046 -14.015  1.00  0.00     0.037 H 
ATOM   3180  CG  GLN A 220      22.516  -8.250 -12.226  1.00 37.10     0.011 C 
ATOM   3181  HG1 GLN A 220      22.638  -9.307 -11.892  1.00  0.00     0.047 H 
ATOM   3182  HG2 GLN A 220      23.290  -7.764 -11.587  1.00  0.00     0.047 H 
ATOM   3183  CD  GLN A 220      21.134  -7.734 -11.883  1.00 40.52     0.215 C 
ATOM   3184  NE2 GLN A 220      20.931  -6.426 -12.023  1.00 41.85    -0.370 N 
ATOM   3185 1HE2 GLN A 220      20.000  -6.078 -11.792  1.00  0.00     0.159 HD
ATOM   3186 2HE2 GLN A 220      21.659  -5.788 -12.344  1.00  0.00     0.159 HD
ATOM   3187  OE1 GLN A 220      20.254  -8.505 -11.495  1.00 44.52    -0.274 OA
ATOM   3188  N   LYS A 221      25.023  -9.464 -16.170  1.00 39.69    -0.346 N 
ATOM   3189  HN  LYS A 221      24.993 -10.390 -15.744  1.00  0.00     0.163 HD
ATOM   3190  CA  LYS A 221      25.486  -9.329 -17.545  1.00 41.38     0.089 C 
ATOM   3191  HA  LYS A 221      26.494  -8.854 -17.502  1.00  0.00     0.087 H 
ATOM   3192  C   LYS A 221      24.634  -8.474 -18.474  1.00 42.83     0.241 C 
ATOM   3193  O   LYS A 221      25.091  -8.106 -19.555  1.00 42.46    -0.271 OA
ATOM   3194  CB  LYS A 221      25.672 -10.706 -18.182  1.00 41.30    -0.038 C 
ATOM   3195  HB1 LYS A 221      26.302 -10.627 -19.098  1.00  0.00     0.036 H 
ATOM   3196  HB2 LYS A 221      26.334 -11.340 -17.547  1.00  0.00     0.036 H 
ATOM   3197  CG  LYS A 221      24.377 -11.440 -18.493  1.00 39.60    -0.061 C 
ATOM   3198  HG1 LYS A 221      23.709 -11.512 -17.603  1.00  0.00     0.033 H 
ATOM   3199  HG2 LYS A 221      23.702 -10.844 -19.151  1.00  0.00     0.033 H 
ATOM   3200  CD  LYS A 221      24.697 -12.798 -19.080  1.00 38.95    -0.043 C 
ATOM   3201  HD1 LYS A 221      25.283 -12.701 -20.024  1.00  0.00     0.035 H 
ATOM   3202  HD2 LYS A 221      25.449 -13.338 -18.459  1.00  0.00     0.035 H 
ATOM   3203  CE  LYS A 221      23.457 -13.640 -19.291  1.00 39.16     0.080 C 
ATOM   3204  HE1 LYS A 221      22.673 -13.067 -19.839  1.00  0.00     0.075 H 
ATOM   3205  HE2 LYS A 221      23.645 -14.448 -20.036  1.00  0.00     0.075 H 
ATOM   3206  NZ  LYS A 221      22.919 -14.199 -18.025  1.00 41.48    -0.079 N 
ATOM   3207  HZ1 LYS A 221      22.083 -14.766 -18.167  1.00  0.00     0.274 HD
ATOM   3208  HZ2 LYS A 221      22.747 -13.460 -17.343  1.00  0.00     0.274 HD
ATOM   3209  HZ3 LYS A 221      23.636 -14.723 -17.523  1.00  0.00     0.274 HD
ATOM   3210  N   GLU A 222      23.410  -8.151 -18.075  1.00 44.07    -0.346 N 
ATOM   3211  HN  GLU A 222      23.069  -8.467 -17.167  1.00  0.00     0.163 HD
ATOM   3212  CA  GLU A 222      22.551  -7.343 -18.937  1.00 47.19     0.090 C 
ATOM   3213  HA  GLU A 222      23.007  -7.316 -19.954  1.00  0.00     0.087 H 
ATOM   3214  C   GLU A 222      22.391  -5.912 -18.453  1.00 48.54     0.241 C 
ATOM   3215  O   GLU A 222      21.583  -5.157 -18.992  1.00 50.65    -0.271 OA
ATOM   3216  CB  GLU A 222      21.176  -7.989 -19.051  1.00 47.38    -0.029 C 
ATOM   3217  HB1 GLU A 222      20.854  -8.057 -20.116  1.00  0.00     0.037 H 
ATOM   3218  HB2 GLU A 222      20.382  -7.308 -18.665  1.00  0.00     0.037 H 
ATOM   3219  CG  GLU A 222      21.106  -9.338 -18.378  1.00 52.19     0.018 C 
ATOM   3220  HG1 GLU A 222      20.333  -9.984 -18.855  1.00  0.00     0.049 H 
ATOM   3221  HG2 GLU A 222      22.013  -9.946 -18.604  1.00  0.00     0.049 H 
ATOM   3222  CD  GLU A 222      20.881  -9.231 -16.885  1.00 53.43     0.172 C 
ATOM   3223  OE1 GLU A 222      21.376 -10.114 -16.146  1.00 55.84    -0.648 OA
ATOM   3224  OE2 GLU A 222      20.194  -8.278 -16.457  1.00 52.83    -0.648 OA
ATOM   3225  N   ASP A 223      23.170  -5.540 -17.445  1.00 48.18    -0.346 N 
ATOM   3226  HN  ASP A 223      23.837  -6.211 -17.063  1.00  0.00     0.163 HD
ATOM   3227  CA  ASP A 223      23.104  -4.207 -16.868  1.00 47.21     0.098 C 
ATOM   3228  HA  ASP A 223      22.953  -3.454 -17.676  1.00  0.00     0.088 H 
ATOM   3229  C   ASP A 223      24.434  -3.947 -16.162  1.00 47.66     0.241 C 
ATOM   3230  O   ASP A 223      24.520  -3.972 -14.936  1.00 47.48    -0.271 OA
ATOM   3231  CB  ASP A 223      21.923  -4.163 -15.892  1.00 46.65     0.043 C 
ATOM   3232  HB1 ASP A 223      22.009  -4.974 -15.132  1.00  0.00     0.052 H 
ATOM   3233  HB2 ASP A 223      20.981  -4.481 -16.397  1.00  0.00     0.052 H 
ATOM   3234  CG  ASP A 223      21.742  -2.809 -15.218  1.00 46.67     0.175 C 
ATOM   3235  OD1 ASP A 223      22.317  -1.796 -15.686  1.00 44.97    -0.648 OA
ATOM   3236  OD2 ASP A 223      20.992  -2.774 -14.215  1.00 44.16    -0.648 OA
ATOM   3237  N   ILE A 224      25.473  -3.709 -16.955  1.00 48.88    -0.346 N 
ATOM   3238  HN  ILE A 224      25.334  -3.695 -17.965  1.00  0.00     0.163 HD
ATOM   3239  CA  ILE A 224      26.805  -3.467 -16.419  1.00 49.65     0.092 C 
ATOM   3240  HA  ILE A 224      26.752  -2.638 -15.675  1.00  0.00     0.088 H 
ATOM   3241  C   ILE A 224      27.769  -3.070 -17.541  1.00 51.18     0.241 C 
ATOM   3242  O   ILE A 224      27.689  -3.578 -18.659  1.00 50.16    -0.271 OA
ATOM   3243  CB  ILE A 224      27.324  -4.745 -15.715  1.00 49.55    -0.030 C 
ATOM   3244  HB  ILE A 224      26.462  -5.215 -15.186  1.00  0.00     0.043 H 
ATOM   3245  CG1 ILE A 224      28.386  -4.397 -14.662  1.00 47.30    -0.063 C 
ATOM   3246 1HG1 ILE A 224      28.543  -5.260 -13.973  1.00  0.00     0.033 H 
ATOM   3247 2HG1 ILE A 224      27.984  -3.645 -13.943  1.00  0.00     0.033 H 
ATOM   3248  CG2 ILE A 224      27.826  -5.736 -16.758  1.00 47.98    -0.071 C 
ATOM   3249 1HG2 ILE A 224      28.200  -6.656 -16.251  1.00  0.00     0.028 H 
ATOM   3250 2HG2 ILE A 224      28.593  -5.286 -17.431  1.00  0.00     0.028 H 
ATOM   3251 3HG2 ILE A 224      27.052  -5.965 -17.527  1.00  0.00     0.028 H 
ATOM   3252  CD1 ILE A 224      29.683  -3.938 -15.212  1.00 47.77    -0.076 C 
ATOM   3253 1HD1 ILE A 224      30.454  -3.685 -14.447  1.00  0.00     0.027 H 
ATOM   3254 2HD1 ILE A 224      29.526  -3.075 -15.901  1.00  0.00     0.027 H 
ATOM   3255 3HD1 ILE A 224      30.085  -4.690 -15.931  1.00  0.00     0.027 H 
ATOM   3256  N   GLU A 225      28.681  -2.157 -17.240  1.00 53.69    -0.346 N 
ATOM   3257  HN  GLU A 225      28.704  -1.755 -16.303  1.00  0.00     0.163 HD
ATOM   3258  CA  GLU A 225      29.648  -1.724 -18.234  1.00 57.97     0.090 C 
ATOM   3259  HA  GLU A 225      29.854  -2.575 -18.924  1.00  0.00     0.087 H 
ATOM   3260  C   GLU A 225      30.952  -1.298 -17.589  1.00 58.17     0.241 C 
ATOM   3261  O   GLU A 225      30.986  -0.961 -16.409  1.00 57.61    -0.271 OA
ATOM   3262  CB  GLU A 225      29.085  -0.556 -19.053  1.00 60.74    -0.029 C 
ATOM   3263  HB1 GLU A 225      29.804  -0.256 -19.851  1.00  0.00     0.037 H 
ATOM   3264  HB2 GLU A 225      28.232  -0.897 -19.685  1.00  0.00     0.037 H 
ATOM   3265  CG  GLU A 225      28.680   0.652 -18.217  1.00 65.04     0.018 C 
ATOM   3266  HG1 GLU A 225      29.554   1.061 -17.658  1.00  0.00     0.049 H 
ATOM   3267  HG2 GLU A 225      28.041   0.345 -17.356  1.00  0.00     0.049 H 
ATOM   3268  CD  GLU A 225      28.001   1.740 -19.038  1.00 68.88     0.172 C 
ATOM   3269  OE1 GLU A 225      27.096   1.410 -19.834  1.00 70.15    -0.648 OA
ATOM   3270  OE2 GLU A 225      28.361   2.929 -18.882  1.00 72.46    -0.648 OA
ATOM   3271  N   VAL A 226      32.025  -1.343 -18.371  1.00 59.29    -0.346 N 
ATOM   3272  HN  VAL A 226      31.927  -1.690 -19.325  1.00  0.00     0.163 HD
ATOM   3273  CA  VAL A 226      33.333  -0.914 -17.910  1.00 61.78     0.092 C 
ATOM   3274  HA  VAL A 226      33.406  -0.982 -16.799  1.00  0.00     0.088 H 
ATOM   3275  C   VAL A 226      33.393   0.544 -18.375  1.00 64.71     0.241 C 
ATOM   3276  O   VAL A 226      33.423   0.822 -19.575  1.00 65.35    -0.271 OA
ATOM   3277  CB  VAL A 226      34.436  -1.722 -18.579  1.00 61.15    -0.033 C 
ATOM   3278  HB  VAL A 226      34.534  -1.389 -19.639  1.00  0.00     0.042 H 
ATOM   3279  CG1 VAL A 226      35.754  -1.495 -17.871  1.00 61.68    -0.071 C 
ATOM   3280 1HG1 VAL A 226      36.027  -0.414 -17.885  1.00  0.00     0.028 H 
ATOM   3281 2HG1 VAL A 226      36.566  -2.132 -18.294  1.00  0.00     0.028 H 
ATOM   3282 3HG1 VAL A 226      35.743  -1.905 -16.834  1.00  0.00     0.028 H 
ATOM   3283  CG2 VAL A 226      34.069  -3.176 -18.560  1.00 61.88    -0.071 C 
ATOM   3284 1HG2 VAL A 226      33.098  -3.343 -19.082  1.00  0.00     0.028 H 
ATOM   3285 2HG2 VAL A 226      34.058  -3.586 -17.523  1.00  0.00     0.028 H 
ATOM   3286 3HG2 VAL A 226      34.881  -3.813 -18.983  1.00  0.00     0.028 H 
ATOM   3287  N   TYR A 227      33.399   1.464 -17.416  1.00 67.40    -0.346 N 
ATOM   3288  HN  TYR A 227      33.417   1.151 -16.445  1.00  0.00     0.163 HD
ATOM   3289  CA  TYR A 227      33.381   2.902 -17.680  1.00 70.08     0.093 C 
ATOM   3290  HA  TYR A 227      33.060   3.057 -18.736  1.00  0.00     0.088 H 
ATOM   3291  C   TYR A 227      34.726   3.605 -17.483  1.00 72.05     0.241 C 
ATOM   3292  O   TYR A 227      35.227   3.701 -16.362  1.00 73.35    -0.271 OA
ATOM   3293  CB  TYR A 227      32.317   3.511 -16.764  1.00 70.20    -0.014 C 
ATOM   3294  HB1 TYR A 227      32.552   3.251 -15.706  1.00  0.00     0.043 H 
ATOM   3295  HB2 TYR A 227      31.355   2.966 -16.906  1.00  0.00     0.043 H 
ATOM   3296  CG  TYR A 227      32.065   4.997 -16.866  1.00 71.45    -0.056 A 
ATOM   3297  CD1 TYR A 227      31.595   5.579 -18.047  1.00 72.03    -0.074 A 
ATOM   3298  HD1 TYR A 227      31.504   4.962 -18.957  1.00  0.00     0.084 H 
ATOM   3299  CD2 TYR A 227      32.182   5.806 -15.737  1.00 71.68    -0.074 A 
ATOM   3300  HD2 TYR A 227      32.562   5.370 -14.798  1.00  0.00     0.084 H 
ATOM   3301  CE1 TYR A 227      31.237   6.937 -18.093  1.00 72.08    -0.051 A 
ATOM   3302  HE1 TYR A 227      30.866   7.384 -19.031  1.00  0.00     0.087 H 
ATOM   3303  CE2 TYR A 227      31.830   7.151 -15.770  1.00 72.41    -0.051 A 
ATOM   3304  HE2 TYR A 227      31.929   7.770 -14.862  1.00  0.00     0.087 H 
ATOM   3305  CZ  TYR A 227      31.355   7.713 -16.944  1.00 72.52     0.065 A 
ATOM   3306  OH  TYR A 227      30.985   9.039 -16.939  1.00 71.89    -0.361 OA
ATOM   3307  HH  TYR A 227      31.066   9.569 -16.155  1.00  0.00     0.217 HD
ATOM   3308  N   PHE A 228      35.305   4.098 -18.576  1.00 74.13    -0.346 N 
ATOM   3309  HN  PHE A 228      34.845   3.976 -19.478  1.00  0.00     0.163 HD
ATOM   3310  CA  PHE A 228      36.584   4.810 -18.520  1.00 75.73     0.093 C 
ATOM   3311  HA  PHE A 228      37.112   4.531 -17.578  1.00  0.00     0.088 H 
ATOM   3312  C   PHE A 228      36.369   6.328 -18.538  1.00 77.13     0.241 C 
ATOM   3313  O   PHE A 228      35.505   6.827 -19.259  1.00 76.90    -0.271 OA
ATOM   3314  CB  PHE A 228      37.471   4.444 -19.714  1.00 74.45    -0.014 C 
ATOM   3315  HB1 PHE A 228      36.943   4.663 -20.671  1.00  0.00     0.043 H 
ATOM   3316  HB2 PHE A 228      38.323   5.158 -19.798  1.00  0.00     0.043 H 
ATOM   3317  CG  PHE A 228      37.975   3.027 -19.706  1.00 73.80    -0.056 A 
ATOM   3318  CD1 PHE A 228      37.151   1.974 -20.094  1.00 73.38    -0.077 A 
ATOM   3319  HD1 PHE A 228      36.099   2.174 -20.360  1.00  0.00     0.084 H 
ATOM   3320  CD2 PHE A 228      39.299   2.751 -19.364  1.00 72.93    -0.077 A 
ATOM   3321  HD2 PHE A 228      39.960   3.575 -19.048  1.00  0.00     0.084 H 
ATOM   3322  CE1 PHE A 228      37.641   0.668 -20.150  1.00 73.10    -0.082 A 
ATOM   3323  HE1 PHE A 228      36.979  -0.158 -20.462  1.00  0.00     0.083 H 
ATOM   3324  CE2 PHE A 228      39.801   1.454 -19.415  1.00 72.28    -0.082 A 
ATOM   3325  HE2 PHE A 228      40.851   1.255 -19.144  1.00  0.00     0.083 H 
ATOM   3326  CZ  PHE A 228      38.971   0.409 -19.810  1.00 73.50    -0.083 A 
ATOM   3327  HZ  PHE A 228      39.362  -0.621 -19.854  1.00  0.00     0.083 H 
ATOM   3328  N   THR A 229      37.152   7.061 -17.749  1.00 78.94    -0.344 N 
ATOM   3329  HN  THR A 229      37.841   6.597 -17.156  1.00  0.00     0.163 HD
ATOM   3330  CA  THR A 229      37.042   8.518 -17.717  1.00 81.29     0.113 C 
ATOM   3331  HA  THR A 229      36.667   8.857 -18.711  1.00  0.00     0.091 H 
ATOM   3332  C   THR A 229      38.379   9.208 -17.457  1.00 83.43     0.243 C 
ATOM   3333  O   THR A 229      39.441   8.582 -17.504  1.00 84.21    -0.271 OA
ATOM   3334  CB  THR A 229      36.053   9.008 -16.642  1.00 80.81     0.060 C 
ATOM   3335  HB  THR A 229      35.961  10.117 -16.718  1.00  0.00     0.086 H 
ATOM   3336  CG2 THR A 229      34.684   8.388 -16.856  1.00 80.05    -0.050 C 
ATOM   3337 1HG2 THR A 229      33.968   8.743 -16.078  1.00  0.00     0.031 H 
ATOM   3338 2HG2 THR A 229      34.735   7.275 -16.896  1.00  0.00     0.031 H 
ATOM   3339 3HG2 THR A 229      34.301   8.574 -17.887  1.00  0.00     0.031 H 
ATOM   3340  OG1 THR A 229      36.554   8.676 -15.341  1.00 80.66    -0.393 OA
ATOM   3341  HG1 THR A 229      35.944   8.978 -14.678  1.00  0.00     0.210 HD
ATOM   3342  N   GLY A 230      38.309  10.508 -17.181  1.00 84.70    -0.350 N 
ATOM   3343  HN  GLY A 230      37.397  10.964 -17.157  1.00  0.00     0.163 HD
ATOM   3344  CA  GLY A 230      39.501  11.292 -16.914  1.00 85.29     0.069 C 
ATOM   3345  HA1 GLY A 230      40.389  10.891 -17.456  1.00  0.00     0.078 H 
ATOM   3346  HA2 GLY A 230      39.864  11.149 -15.869  1.00  0.00     0.078 H 
ATOM   3347  C   GLY A 230      39.263  12.757 -17.231  1.00 85.40     0.238 C 
ATOM   3348  O   GLY A 230      38.117  13.207 -17.221  1.00 85.98    -0.272 OA
ATOM   3349  N   PRO A 231      40.324  13.531 -17.521  1.00 84.96    -0.337 N 
ATOM   3350  CA  PRO A 231      40.197  14.958 -17.843  1.00 83.52     0.091 C 
ATOM   3351  HA  PRO A 231      39.890  15.534 -16.939  1.00  0.00     0.087 H 
ATOM   3352  C   PRO A 231      39.196  15.174 -18.976  1.00 82.08     0.241 C 
ATOM   3353  O   PRO A 231      39.566  15.144 -20.150  1.00 81.07    -0.271 OA
ATOM   3354  CB  PRO A 231      41.615  15.340 -18.260  1.00 84.74    -0.036 C 
ATOM   3355  HB1 PRO A 231      41.794  15.325 -19.360  1.00  0.00     0.036 H 
ATOM   3356  HB2 PRO A 231      41.866  16.417 -18.117  1.00  0.00     0.036 H 
ATOM   3357  CG  PRO A 231      42.476  14.387 -17.473  1.00 84.42    -0.048 C 
ATOM   3358  HG1 PRO A 231      43.546  14.352 -17.784  1.00  0.00     0.035 H 
ATOM   3359  HG2 PRO A 231      42.682  14.696 -16.422  1.00  0.00     0.035 H 
ATOM   3360  CD  PRO A 231      41.729  13.093 -17.620  1.00 84.49    -0.001 C 
ATOM   3361  HD1 PRO A 231      42.025  12.294 -16.901  1.00  0.00     0.064 H 
ATOM   3362  HD2 PRO A 231      41.976  12.508 -18.536  1.00  0.00     0.064 H 
ATOM   3363  N   GLY A 232      37.932  15.381 -18.623  1.00 80.89    -0.351 N 
ATOM   3364  HN  GLY A 232      37.676  15.397 -17.636  1.00  0.00     0.163 HD
ATOM   3365  CA  GLY A 232      36.913  15.584 -19.639  1.00 80.97     0.069 C 
ATOM   3366  HA1 GLY A 232      35.899  15.618 -19.176  1.00  0.00     0.078 H 
ATOM   3367  HA2 GLY A 232      36.968  16.620 -20.048  1.00  0.00     0.078 H 
ATOM   3368  C   GLY A 232      36.952  14.559 -20.769  1.00 80.79     0.236 C 
ATOM   3369  O   GLY A 232      37.315  14.885 -21.904  1.00 80.26    -0.272 OA
ATOM   3370  N   TRP A 233      36.583  13.316 -20.449  1.00 79.68    -0.346 N 
ATOM   3371  HN  TRP A 233      36.311  13.126 -19.484  1.00  0.00     0.163 HD
ATOM   3372  CA  TRP A 233      36.548  12.209 -21.411  1.00 76.56     0.093 C 
ATOM   3373  HA  TRP A 233      36.055  12.558 -22.348  1.00  0.00     0.088 H 
ATOM   3374  C   TRP A 233      35.753  11.041 -20.837  1.00 75.74     0.241 C 
ATOM   3375  O   TRP A 233      35.680  10.863 -19.619  1.00 75.68    -0.271 OA
ATOM   3376  CB  TRP A 233      37.957  11.724 -21.742  1.00 74.58    -0.012 C 
ATOM   3377  HB1 TRP A 233      38.522  11.487 -20.810  1.00  0.00     0.044 H 
ATOM   3378  HB2 TRP A 233      38.582  12.562 -22.129  1.00  0.00     0.044 H 
ATOM   3379  CG  TRP A 233      37.982  10.555 -22.694  1.00 73.49    -0.028 A 
ATOM   3380  CD1 TRP A 233      37.522  10.529 -23.984  1.00 72.88    -0.016 A 
ATOM   3381  HD1 TRP A 233      37.031  11.374 -24.495  1.00  0.00     0.112 H 
ATOM   3382  CD2 TRP A 233      38.534   9.258 -22.443  1.00 73.18    -0.002 A 
ATOM   3383  CE2 TRP A 233      38.381   8.501 -23.627  1.00 72.76     0.042 A 
ATOM   3384  CE3 TRP A 233      39.148   8.660 -21.332  1.00 73.51    -0.070 A 
ATOM   3385  HE3 TRP A 233      39.282   9.224 -20.394  1.00  0.00     0.084 H 
ATOM   3386  NE1 TRP A 233      37.760   9.300 -24.551  1.00 71.50    -0.365 N 
ATOM   3387  HE1 TRP A 233      37.515   9.027 -25.503  1.00  0.00     0.165 HD
ATOM   3388  CZ2 TRP A 233      38.821   7.177 -23.731  1.00 73.00    -0.056 A 
ATOM   3389  HZ2 TRP A 233      38.692   6.604 -24.664  1.00  0.00     0.086 H 
ATOM   3390  CZ3 TRP A 233      39.586   7.341 -21.435  1.00 72.92    -0.082 A 
ATOM   3391  HZ3 TRP A 233      40.070   6.859 -20.569  1.00  0.00     0.083 H 
ATOM   3392  CH2 TRP A 233      39.420   6.616 -22.627  1.00 72.85    -0.081 A 
ATOM   3393  HH2 TRP A 233      39.778   5.574 -22.679  1.00  0.00     0.083 H 
ATOM   3394  N   GLU A 234      35.158  10.250 -21.724  1.00 74.48    -0.346 N 
ATOM   3395  HN  GLU A 234      35.256  10.462 -22.717  1.00  0.00     0.163 HD
ATOM   3396  CA  GLU A 234      34.370   9.091 -21.326  1.00 72.94     0.090 C 
ATOM   3397  HA  GLU A 234      34.776   8.689 -20.369  1.00  0.00     0.087 H 
ATOM   3398  C   GLU A 234      34.438   8.013 -22.378  1.00 71.04     0.241 C 
ATOM   3399  O   GLU A 234      34.232   8.277 -23.556  1.00 71.07    -0.271 OA
ATOM   3400  CB  GLU A 234      32.909   9.467 -21.123  1.00 73.66    -0.029 C 
ATOM   3401  HB1 GLU A 234      32.252   8.591 -21.331  1.00  0.00     0.037 H 
ATOM   3402  HB2 GLU A 234      32.572  10.158 -21.931  1.00  0.00     0.037 H 
ATOM   3403  CG  GLU A 234      32.588  10.051 -19.768  1.00 75.39     0.018 C 
ATOM   3404  HG1 GLU A 234      33.216  10.946 -19.548  1.00  0.00     0.049 H 
ATOM   3405  HG2 GLU A 234      32.940   9.389 -18.943  1.00  0.00     0.049 H 
ATOM   3406  CD  GLU A 234      31.115  10.361 -19.642  1.00 77.72     0.172 C 
ATOM   3407  OE1 GLU A 234      30.684  10.829 -18.569  1.00 79.38    -0.648 OA
ATOM   3408  OE2 GLU A 234      30.383  10.134 -20.630  1.00 78.87    -0.648 OA
ATOM   3409  N   ALA A 235      34.720   6.794 -21.943  1.00 70.22    -0.346 N 
ATOM   3410  HN  ALA A 235      34.885   6.647 -20.947  1.00  0.00     0.163 HD
ATOM   3411  CA  ALA A 235      34.800   5.660 -22.850  1.00 69.55     0.086 C 
ATOM   3412  HA  ALA A 235      34.215   5.895 -23.770  1.00  0.00     0.086 H 
ATOM   3413  C   ALA A 235      34.210   4.417 -22.199  1.00 68.33     0.240 C 
ATOM   3414  O   ALA A 235      34.038   4.364 -20.982  1.00 67.09    -0.271 OA
ATOM   3415  CB  ALA A 235      36.231   5.412 -23.238  1.00 70.28    -0.049 C 
ATOM   3416  HB1 ALA A 235      36.663   6.323 -23.715  1.00  0.00     0.030 H 
ATOM   3417  HB2 ALA A 235      36.337   4.511 -23.887  1.00  0.00     0.030 H 
ATOM   3418  HB3 ALA A 235      36.843   5.064 -22.373  1.00  0.00     0.030 H 
ATOM   3419  N   ARG A 236      33.900   3.418 -23.016  1.00 67.81    -0.346 N 
ATOM   3420  HN  ARG A 236      34.070   3.520 -24.017  1.00  0.00     0.163 HD
ATOM   3421  CA  ARG A 236      33.322   2.178 -22.514  1.00 67.56     0.089 C 
ATOM   3422  HA  ARG A 236      33.526   2.110 -21.420  1.00  0.00     0.087 H 
ATOM   3423  C   ARG A 236      33.931   0.962 -23.194  1.00 65.48     0.240 C 
ATOM   3424  O   ARG A 236      34.022   0.913 -24.420  1.00 66.42    -0.271 OA
ATOM   3425  CB  ARG A 236      31.802   2.190 -22.725  1.00 68.87    -0.036 C 
ATOM   3426  HB1 ARG A 236      31.371   1.174 -22.569  1.00  0.00     0.036 H 
ATOM   3427  HB2 ARG A 236      31.551   2.331 -23.802  1.00  0.00     0.036 H 
ATOM   3428  CG  ARG A 236      31.086   3.225 -21.858  1.00 72.80    -0.048 C 
ATOM   3429  HG1 ARG A 236      31.042   2.890 -20.796  1.00  0.00     0.035 H 
ATOM   3430  HG2 ARG A 236      31.711   4.140 -21.737  1.00  0.00     0.035 H 
ATOM   3431  CD  ARG A 236      29.694   3.583 -22.371  1.00 75.14     0.009 C 
ATOM   3432  HD1 ARG A 236      29.271   4.448 -21.809  1.00  0.00     0.064 H 
ATOM   3433  HD2 ARG A 236      29.747   4.037 -23.388  1.00  0.00     0.064 H 
ATOM   3434  NE  ARG A 236      28.778   2.448 -22.351  1.00 78.39    -0.227 N 
ATOM   3435  HE  ARG A 236      29.172   1.516 -22.220  1.00  0.00     0.177 HD
ATOM   3436  CZ  ARG A 236      27.460   2.554 -22.493  1.00 80.28     0.665 C 
ATOM   3437  NH1 ARG A 236      26.698   1.465 -22.460  1.00 80.42    -0.235 N 
ATOM   3438 1HH1 ARG A 236      27.126   0.548 -22.330  1.00  0.00     0.174 HD
ATOM   3439 2HH1 ARG A 236      25.687   1.546 -22.569  1.00  0.00     0.174 HD
ATOM   3440  NH2 ARG A 236      26.902   3.749 -22.662  1.00 80.34    -0.235 N 
ATOM   3441 1HH2 ARG A 236      27.487   4.584 -22.687  1.00  0.00     0.174 HD
ATOM   3442 2HH2 ARG A 236      25.891   3.830 -22.771  1.00  0.00     0.174 HD
ATOM   3443  N   GLY A 237      34.354  -0.013 -22.394  1.00 62.21    -0.351 N 
ATOM   3444  HN  GLY A 237      34.277   0.089 -21.382  1.00  0.00     0.163 HD
ATOM   3445  CA  GLY A 237      34.926  -1.224 -22.959  1.00 58.67     0.069 C 
ATOM   3446  HA1 GLY A 237      35.803  -1.007 -23.612  1.00  0.00     0.078 H 
ATOM   3447  HA2 GLY A 237      35.446  -1.840 -22.189  1.00  0.00     0.078 H 
ATOM   3448  C   GLY A 237      33.854  -2.009 -23.688  1.00 55.40     0.236 C 
ATOM   3449  O   GLY A 237      32.680  -1.943 -23.329  1.00 53.41    -0.272 OA
ATOM   3450  N   SER A 238      34.228  -2.762 -24.711  1.00 53.59    -0.344 N 
ATOM   3451  HN  SER A 238      35.208  -2.821 -24.987  1.00  0.00     0.163 HD
ATOM   3452  CA  SER A 238      33.203  -3.504 -25.432  1.00 52.53     0.109 C 
ATOM   3453  HA  SER A 238      32.215  -3.108 -25.101  1.00  0.00     0.090 H 
ATOM   3454  C   SER A 238      33.205  -5.002 -25.154  1.00 50.45     0.243 C 
ATOM   3455  O   SER A 238      34.245  -5.668 -25.209  1.00 50.20    -0.271 OA
ATOM   3456  CB  SER A 238      33.312  -3.251 -26.950  1.00 51.78     0.044 C 
ATOM   3457  HB1 SER A 238      32.402  -3.607 -27.487  1.00  0.00     0.077 H 
ATOM   3458  HB2 SER A 238      33.240  -2.164 -27.187  1.00  0.00     0.077 H 
ATOM   3459  OG  SER A 238      34.486  -3.819 -27.493  1.00 50.78    -0.398 OA
ATOM   3460  HG  SER A 238      34.553  -3.663 -28.428  1.00  0.00     0.209 HD
ATOM   3461  N   PHE A 239      32.022  -5.516 -24.840  1.00 47.59    -0.346 N 
ATOM   3462  HN  PHE A 239      31.214  -4.896 -24.781  1.00  0.00     0.163 HD
ATOM   3463  CA  PHE A 239      31.840  -6.937 -24.577  1.00 45.90     0.093 C 
ATOM   3464  HA  PHE A 239      32.409  -7.526 -25.334  1.00  0.00     0.088 H 
ATOM   3465  C   PHE A 239      30.370  -7.270 -24.692  1.00 46.29     0.241 C 
ATOM   3466  O   PHE A 239      29.509  -6.456 -24.361  1.00 47.71    -0.271 OA
ATOM   3467  CB  PHE A 239      32.327  -7.319 -23.169  1.00 42.93    -0.014 C 
ATOM   3468  HB1 PHE A 239      33.438  -7.243 -23.105  1.00  0.00     0.043 H 
ATOM   3469  HB2 PHE A 239      32.203  -8.413 -22.995  1.00  0.00     0.043 H 
ATOM   3470  CG  PHE A 239      31.673  -6.525 -22.053  1.00 39.65    -0.056 A 
ATOM   3471  CD1 PHE A 239      32.170  -5.284 -21.682  1.00 36.44    -0.077 A 
ATOM   3472  HD1 PHE A 239      33.059  -4.876 -22.192  1.00  0.00     0.084 H 
ATOM   3473  CD2 PHE A 239      30.549  -7.018 -21.394  1.00 37.04    -0.077 A 
ATOM   3474  HD2 PHE A 239      30.143  -8.004 -21.677  1.00  0.00     0.084 H 
ATOM   3475  CE1 PHE A 239      31.564  -4.557 -20.683  1.00 35.01    -0.082 A 
ATOM   3476  HE1 PHE A 239      31.968  -3.572 -20.395  1.00  0.00     0.083 H 
ATOM   3477  CE2 PHE A 239      29.936  -6.294 -20.394  1.00 32.86    -0.082 A 
ATOM   3478  HE2 PHE A 239      29.046  -6.697 -19.883  1.00  0.00     0.083 H 
ATOM   3479  CZ  PHE A 239      30.442  -5.064 -20.037  1.00 35.01    -0.083 A 
ATOM   3480  HZ  PHE A 239      29.956  -4.480 -19.237  1.00  0.00     0.083 H 
ATOM   3481  N   SER A 240      30.086  -8.463 -25.187  1.00 47.01    -0.344 N 
ATOM   3482  HN  SER A 240      30.846  -9.069 -25.496  1.00  0.00     0.163 HD
ATOM   3483  CA  SER A 240      28.717  -8.927 -25.300  1.00 48.05     0.109 C 
ATOM   3484  HA  SER A 240      28.030  -8.070 -25.491  1.00  0.00     0.090 H 
ATOM   3485  C   SER A 240      28.403  -9.573 -23.946  1.00 49.62     0.243 C 
ATOM   3486  O   SER A 240      29.312  -9.854 -23.159  1.00 49.71    -0.271 OA
ATOM   3487  CB  SER A 240      28.607  -9.958 -26.422  1.00 48.19     0.044 C 
ATOM   3488  HB1 SER A 240      28.603  -9.471 -27.425  1.00  0.00     0.077 H 
ATOM   3489  HB2 SER A 240      27.594 -10.423 -26.452  1.00  0.00     0.077 H 
ATOM   3490  OG  SER A 240      29.627 -10.940 -26.324  1.00 48.68    -0.398 OA
ATOM   3491  HG  SER A 240      29.559 -11.581 -27.022  1.00  0.00     0.209 HD
ATOM   3492  N   GLN A 241      27.130  -9.804 -23.660  1.00 49.96    -0.346 N 
ATOM   3493  HN  GLN A 241      26.401  -9.554 -24.328  1.00  0.00     0.163 HD
ATOM   3494  CA  GLN A 241      26.778 -10.417 -22.388  1.00 49.36     0.090 C 
ATOM   3495  HA  GLN A 241      27.087  -9.736 -21.561  1.00  0.00     0.087 H 
ATOM   3496  C   GLN A 241      27.510 -11.750 -22.232  1.00 48.12     0.241 C 
ATOM   3497  O   GLN A 241      27.786 -12.198 -21.116  1.00 49.53    -0.271 OA
ATOM   3498  CB  GLN A 241      25.269 -10.649 -22.302  1.00 49.41    -0.030 C 
ATOM   3499  HB1 GLN A 241      24.955 -11.430 -23.033  1.00  0.00     0.037 H 
ATOM   3500  HB2 GLN A 241      25.010 -11.163 -21.347  1.00  0.00     0.037 H 
ATOM   3501  CG  GLN A 241      24.429  -9.403 -22.472  1.00 49.88     0.011 C 
ATOM   3502  HG1 GLN A 241      24.846  -8.549 -21.889  1.00  0.00     0.047 H 
ATOM   3503  HG2 GLN A 241      24.532  -8.980 -23.498  1.00  0.00     0.047 H 
ATOM   3504  CD  GLN A 241      22.975  -9.655 -22.121  1.00 52.14     0.215 C 
ATOM   3505  NE2 GLN A 241      22.182  -8.588 -22.042  1.00 51.24    -0.370 N 
ATOM   3506 1HE2 GLN A 241      22.519  -7.639 -22.204  1.00  0.00     0.159 HD
ATOM   3507 2HE2 GLN A 241      21.204  -8.757 -21.806  1.00  0.00     0.159 HD
ATOM   3508  OE1 GLN A 241      22.567 -10.804 -21.925  1.00 54.37    -0.274 OA
ATOM   3509  N   ALA A 242      27.835 -12.376 -23.355  1.00 45.31    -0.346 N 
ATOM   3510  HN  ALA A 242      27.607 -11.952 -24.254  1.00  0.00     0.163 HD
ATOM   3511  CA  ALA A 242      28.511 -13.657 -23.317  1.00 43.77     0.086 C 
ATOM   3512  HA  ALA A 242      27.943 -14.340 -22.644  1.00  0.00     0.086 H 
ATOM   3513  C   ALA A 242      29.910 -13.503 -22.778  1.00 43.73     0.240 C 
ATOM   3514  O   ALA A 242      30.547 -14.485 -22.417  1.00 43.15    -0.271 OA
ATOM   3515  CB  ALA A 242      28.553 -14.263 -24.694  1.00 43.78    -0.049 C 
ATOM   3516  HB1 ALA A 242      27.518 -14.377 -25.093  1.00  0.00     0.030 H 
ATOM   3517  HB2 ALA A 242      29.115 -15.226 -24.710  1.00  0.00     0.030 H 
ATOM   3518  HB3 ALA A 242      29.206 -13.682 -25.386  1.00  0.00     0.030 H 
ATOM   3519  N   ASP A 243      30.393 -12.268 -22.728  1.00 43.62    -0.346 N 
ATOM   3520  HN  ASP A 243      29.816 -11.488 -23.043  1.00  0.00     0.163 HD
ATOM   3521  CA  ASP A 243      31.734 -12.015 -22.230  1.00 44.02     0.098 C 
ATOM   3522  HA  ASP A 243      32.365 -12.893 -22.504  1.00  0.00     0.088 H 
ATOM   3523  C   ASP A 243      31.795 -11.861 -20.717  1.00 43.68     0.241 C 
ATOM   3524  O   ASP A 243      32.878 -11.745 -20.143  1.00 44.72    -0.271 OA
ATOM   3525  CB  ASP A 243      32.326 -10.792 -22.921  1.00 47.14     0.043 C 
ATOM   3526  HB1 ASP A 243      33.150 -10.347 -22.316  1.00  0.00     0.052 H 
ATOM   3527  HB2 ASP A 243      31.612  -9.935 -22.906  1.00  0.00     0.052 H 
ATOM   3528  CG  ASP A 243      32.786 -11.098 -24.334  1.00 51.02     0.175 C 
ATOM   3529  OD1 ASP A 243      33.592 -12.042 -24.492  1.00 52.45    -0.648 OA
ATOM   3530  OD2 ASP A 243      32.352 -10.404 -25.283  1.00 52.01    -0.648 OA
ATOM   3531  N   VAL A 244      30.630 -11.855 -20.076  1.00 41.83    -0.346 N 
ATOM   3532  HN  VAL A 244      29.767 -11.911 -20.617  1.00  0.00     0.163 HD
ATOM   3533  CA  VAL A 244      30.551 -11.771 -18.625  1.00 40.12     0.092 C 
ATOM   3534  HA  VAL A 244      31.468 -11.289 -18.213  1.00  0.00     0.088 H 
ATOM   3535  C   VAL A 244      30.456 -13.223 -18.155  1.00 38.92     0.241 C 
ATOM   3536  O   VAL A 244      29.530 -13.935 -18.533  1.00 38.55    -0.271 OA
ATOM   3537  CB  VAL A 244      29.302 -11.009 -18.177  1.00 40.49    -0.033 C 
ATOM   3538  HB  VAL A 244      28.400 -11.510 -18.600  1.00  0.00     0.042 H 
ATOM   3539  CG1 VAL A 244      29.211 -11.021 -16.672  1.00 39.79    -0.071 C 
ATOM   3540 1HG1 VAL A 244      28.301 -10.466 -16.346  1.00  0.00     0.028 H 
ATOM   3541 2HG1 VAL A 244      30.137 -10.627 -16.192  1.00  0.00     0.028 H 
ATOM   3542 3HG1 VAL A 244      29.242 -12.056 -16.258  1.00  0.00     0.028 H 
ATOM   3543  CG2 VAL A 244      29.356  -9.585 -18.680  1.00 40.85    -0.071 C 
ATOM   3544 1HG2 VAL A 244      28.446  -9.030 -18.354  1.00  0.00     0.028 H 
ATOM   3545 2HG2 VAL A 244      29.500  -9.537 -19.785  1.00  0.00     0.028 H 
ATOM   3546 3HG2 VAL A 244      30.294  -9.068 -18.370  1.00  0.00     0.028 H 
ATOM   3547  N   HIS A 245      31.422 -13.660 -17.349  1.00 37.90    -0.346 N 
ATOM   3548  HN  HIS A 245      32.151 -13.007 -17.062  1.00  0.00     0.163 HD
ATOM   3549  CA  HIS A 245      31.482 -15.039 -16.857  1.00 36.15     0.094 C 
ATOM   3550  HA  HIS A 245      30.935 -15.686 -17.582  1.00  0.00     0.088 H 
ATOM   3551  C   HIS A 245      30.862 -15.245 -15.489  1.00 35.84     0.241 C 
ATOM   3552  O   HIS A 245      31.270 -14.617 -14.519  1.00 35.70    -0.271 OA
ATOM   3553  CB  HIS A 245      32.933 -15.509 -16.810  1.00 35.56     0.002 C 
ATOM   3554  HB1 HIS A 245      33.550 -14.817 -16.191  1.00  0.00     0.046 H 
ATOM   3555  HB2 HIS A 245      33.425 -15.364 -17.800  1.00  0.00     0.046 H 
ATOM   3556  CG  HIS A 245      33.095 -16.920 -16.343  1.00 37.69     0.028 A 
ATOM   3557  CD2 HIS A 245      33.829 -17.447 -15.334  1.00 38.05    -0.000 A 
ATOM   3558  HD2 HIS A 245      34.449 -16.887 -14.614  1.00  0.00     0.114 H 
ATOM   3559  ND1 HIS A 245      32.484 -17.985 -16.968  1.00 38.30    -0.354 N 
ATOM   3560  HD1 HIS A 245      31.854 -17.917 -17.768  1.00  0.00     0.166 HD
ATOM   3561  CE1 HIS A 245      32.841 -19.108 -16.370  1.00 37.26     0.040 A 
ATOM   3562  HE1 HIS A 245      32.513 -20.122 -16.653  1.00  0.00     0.140 H 
ATOM   3563  NE2 HIS A 245      33.657 -18.809 -15.376  1.00 37.16    -0.360 N 
ATOM   3564  HE2 HIS A 245      34.090 -19.481 -14.742  1.00  0.00     0.166 HD
ATOM   3565  N   ARG A 246      29.883 -16.142 -15.420  1.00 36.53    -0.346 N 
ATOM   3566  HN  ARG A 246      29.606 -16.631 -16.271  1.00  0.00     0.163 HD
ATOM   3567  CA  ARG A 246      29.188 -16.455 -14.173  1.00 37.47     0.089 C 
ATOM   3568  HA  ARG A 246      28.161 -16.796 -14.442  1.00  0.00     0.087 H 
ATOM   3569  C   ARG A 246      29.039 -15.283 -13.212  1.00 35.86     0.241 C 
ATOM   3570  O   ARG A 246      29.203 -15.445 -12.008  1.00 36.68    -0.271 OA
ATOM   3571  CB  ARG A 246      29.884 -17.623 -13.453  1.00 41.02    -0.036 C 
ATOM   3572  HB1 ARG A 246      30.991 -17.534 -13.554  1.00  0.00     0.036 H 
ATOM   3573  HB2 ARG A 246      29.781 -17.512 -12.348  1.00  0.00     0.036 H 
ATOM   3574  CG  ARG A 246      29.425 -19.009 -13.888  1.00 45.04    -0.048 C 
ATOM   3575  HG1 ARG A 246      30.114 -19.801 -13.512  1.00  0.00     0.035 H 
ATOM   3576  HG2 ARG A 246      28.497 -19.315 -13.352  1.00  0.00     0.035 H 
ATOM   3577  CD  ARG A 246      29.248 -19.101 -15.397  1.00 52.93     0.009 C 
ATOM   3578  HD1 ARG A 246      28.478 -18.374 -15.747  1.00  0.00     0.064 H 
ATOM   3579  HD2 ARG A 246      30.143 -18.694 -15.923  1.00  0.00     0.064 H 
ATOM   3580  NE  ARG A 246      28.938 -20.452 -15.874  1.00 56.90    -0.227 N 
ATOM   3581  HE  ARG A 246      29.507 -20.830 -16.631  1.00  0.00     0.177 HD
ATOM   3582  CZ  ARG A 246      27.965 -21.219 -15.387  1.00 59.89     0.665 C 
ATOM   3583  NH1 ARG A 246      27.194 -20.776 -14.390  1.00 62.06    -0.235 N 
ATOM   3584 1HH1 ARG A 246      27.355 -19.850 -13.993  1.00  0.00     0.174 HD
ATOM   3585 2HH1 ARG A 246      26.448 -21.364 -14.017  1.00  0.00     0.174 HD
ATOM   3586  NH2 ARG A 246      27.755 -22.426 -15.905  1.00 58.46    -0.235 N 
ATOM   3587 1HH2 ARG A 246      28.344 -22.764 -16.666  1.00  0.00     0.174 HD
ATOM   3588 2HH2 ARG A 246      27.009 -23.014 -15.532  1.00  0.00     0.174 HD
ATOM   3589  N   GLN A 247      28.751 -14.105 -13.753  1.00 35.41    -0.346 N 
ATOM   3590  HN  GLN A 247      28.684 -14.036 -14.768  1.00  0.00     0.163 HD
ATOM   3591  CA  GLN A 247      28.526 -12.904 -12.954  1.00 35.09     0.090 C 
ATOM   3592  HA  GLN A 247      28.171 -12.115 -13.657  1.00  0.00     0.087 H 
ATOM   3593  C   GLN A 247      29.681 -12.301 -12.172  1.00 35.17     0.241 C 
ATOM   3594  O   GLN A 247      29.495 -11.264 -11.526  1.00 36.21    -0.271 OA
ATOM   3595  CB  GLN A 247      27.386 -13.150 -11.961  1.00 35.27    -0.030 C 
ATOM   3596  HB1 GLN A 247      27.519 -14.140 -11.466  1.00  0.00     0.037 H 
ATOM   3597  HB2 GLN A 247      27.495 -12.473 -11.082  1.00  0.00     0.037 H 
ATOM   3598  CG  GLN A 247      25.987 -13.040 -12.528  1.00 36.78     0.011 C 
ATOM   3599  HG1 GLN A 247      25.855 -12.094 -13.103  1.00  0.00     0.047 H 
ATOM   3600  HG2 GLN A 247      25.825 -13.770 -13.355  1.00  0.00     0.047 H 
ATOM   3601  CD  GLN A 247      24.932 -13.183 -11.452  1.00 37.58     0.215 C 
ATOM   3602  NE2 GLN A 247      24.161 -12.132 -11.217  1.00 33.26    -0.370 N 
ATOM   3603 1HE2 GLN A 247      23.450 -12.228 -10.492  1.00  0.00     0.159 HD
ATOM   3604 2HE2 GLN A 247      24.255 -11.257 -11.732  1.00  0.00     0.159 HD
ATOM   3605  OE1 GLN A 247      24.820 -14.231 -10.835  1.00 41.82    -0.274 OA
ATOM   3606  N   VAL A 248      30.856 -12.920 -12.213  1.00 34.74    -0.346 N 
ATOM   3607  HN  VAL A 248      30.965 -13.755 -12.789  1.00  0.00     0.163 HD
ATOM   3608  CA  VAL A 248      31.995 -12.419 -11.443  1.00 34.27     0.092 C 
ATOM   3609  HA  VAL A 248      31.677 -11.471 -10.949  1.00  0.00     0.088 H 
ATOM   3610  C   VAL A 248      33.257 -12.125 -12.228  1.00 36.32     0.241 C 
ATOM   3611  O   VAL A 248      34.296 -11.862 -11.636  1.00 37.39    -0.271 OA
ATOM   3612  CB  VAL A 248      32.381 -13.408 -10.340  1.00 32.92    -0.033 C 
ATOM   3613  HB  VAL A 248      33.338 -13.079  -9.872  1.00  0.00     0.042 H 
ATOM   3614  CG1 VAL A 248      31.315 -13.458  -9.293  1.00 32.78    -0.071 C 
ATOM   3615 1HG1 VAL A 248      31.177 -12.443  -8.853  1.00  0.00     0.028 H 
ATOM   3616 2HG1 VAL A 248      31.524 -14.229  -8.515  1.00  0.00     0.028 H 
ATOM   3617 3HG1 VAL A 248      30.360 -13.881  -9.684  1.00  0.00     0.028 H 
ATOM   3618  CG2 VAL A 248      32.567 -14.776 -10.933  1.00 31.48    -0.071 C 
ATOM   3619 1HG2 VAL A 248      33.362 -14.739 -11.714  1.00  0.00     0.028 H 
ATOM   3620 2HG2 VAL A 248      31.612 -15.199 -11.324  1.00  0.00     0.028 H 
ATOM   3621 3HG2 VAL A 248      32.776 -15.547 -10.155  1.00  0.00     0.028 H 
ATOM   3622  N   ALA A 249      33.179 -12.181 -13.551  1.00 38.53    -0.346 N 
ATOM   3623  HN  ALA A 249      32.288 -12.416 -13.988  1.00  0.00     0.163 HD
ATOM   3624  CA  ALA A 249      34.338 -11.915 -14.396  1.00 40.25     0.086 C 
ATOM   3625  HA  ALA A 249      34.963 -11.139 -13.895  1.00  0.00     0.086 H 
ATOM   3626  C   ALA A 249      33.928 -11.381 -15.784  1.00 42.76     0.240 C 
ATOM   3627  O   ALA A 249      33.090 -11.969 -16.472  1.00 45.00    -0.271 OA
ATOM   3628  CB  ALA A 249      35.168 -13.176 -14.530  1.00 37.56    -0.049 C 
ATOM   3629  HB1 ALA A 249      36.054 -12.973 -15.176  1.00  0.00     0.030 H 
ATOM   3630  HB2 ALA A 249      34.566 -14.039 -14.900  1.00  0.00     0.030 H 
ATOM   3631  HB3 ALA A 249      35.457 -13.597 -13.539  1.00  0.00     0.030 H 
ATOM   3632  N   ILE A 250      34.521 -10.259 -16.186  1.00 42.69    -0.346 N 
ATOM   3633  HN  ILE A 250      35.210  -9.821 -15.574  1.00  0.00     0.163 HD
ATOM   3634  CA  ILE A 250      34.222  -9.634 -17.469  1.00 42.20     0.092 C 
ATOM   3635  HA  ILE A 250      33.435 -10.223 -17.995  1.00  0.00     0.088 H 
ATOM   3636  C   ILE A 250      35.471  -9.573 -18.331  1.00 43.73     0.241 C 
ATOM   3637  O   ILE A 250      36.511  -9.109 -17.873  1.00 44.38    -0.271 OA
ATOM   3638  CB  ILE A 250      33.732  -8.180 -17.269  1.00 41.77    -0.030 C 
ATOM   3639  HB  ILE A 250      34.535  -7.604 -16.753  1.00  0.00     0.043 H 
ATOM   3640  CG1 ILE A 250      32.482  -8.160 -16.391  1.00 41.28    -0.063 C 
ATOM   3641 1HG1 ILE A 250      32.596  -8.850 -15.522  1.00  0.00     0.033 H 
ATOM   3642 2HG1 ILE A 250      31.626  -8.655 -16.907  1.00  0.00     0.033 H 
ATOM   3643  CG2 ILE A 250      33.454  -7.525 -18.607  1.00 38.77    -0.071 C 
ATOM   3644 1HG2 ILE A 250      33.101  -6.477 -18.463  1.00  0.00     0.028 H 
ATOM   3645 2HG2 ILE A 250      32.740  -8.122 -19.221  1.00  0.00     0.028 H 
ATOM   3646 3HG2 ILE A 250      34.338  -7.575 -19.285  1.00  0.00     0.028 H 
ATOM   3647  CD1 ILE A 250      32.102  -6.769 -15.929  1.00 39.40    -0.076 C 
ATOM   3648 1HD1 ILE A 250      31.190  -6.754 -15.288  1.00  0.00     0.027 H 
ATOM   3649 2HD1 ILE A 250      31.988  -6.079 -16.798  1.00  0.00     0.027 H 
ATOM   3650 3HD1 ILE A 250      32.958  -6.274 -15.413  1.00  0.00     0.027 H 
ATOM   3651  N   VAL A 251      35.378 -10.050 -19.569  1.00 45.78    -0.346 N 
ATOM   3652  HN  VAL A 251      34.500 -10.468 -19.877  1.00  0.00     0.163 HD
ATOM   3653  CA  VAL A 251      36.506  -9.988 -20.498  1.00 48.43     0.092 C 
ATOM   3654  HA  VAL A 251      37.403  -9.574 -19.982  1.00  0.00     0.088 H 
ATOM   3655  C   VAL A 251      36.069  -9.053 -21.613  1.00 49.35     0.241 C 
ATOM   3656  O   VAL A 251      35.179  -9.381 -22.381  1.00 48.80    -0.271 OA
ATOM   3657  CB  VAL A 251      36.838 -11.353 -21.114  1.00 49.70    -0.033 C 
ATOM   3658  HB  VAL A 251      35.913 -11.791 -21.555  1.00  0.00     0.042 H 
ATOM   3659  CG1 VAL A 251      37.876 -11.178 -22.204  1.00 51.63    -0.071 C 
ATOM   3660 1HG1 VAL A 251      37.478 -10.487 -22.983  1.00  0.00     0.028 H 
ATOM   3661 2HG1 VAL A 251      38.207 -12.152 -22.633  1.00  0.00     0.028 H 
ATOM   3662 3HG1 VAL A 251      38.859 -10.840 -21.801  1.00  0.00     0.028 H 
ATOM   3663  CG2 VAL A 251      37.378 -12.291 -20.057  1.00 51.38    -0.071 C 
ATOM   3664 1HG2 VAL A 251      36.614 -12.420 -19.255  1.00  0.00     0.028 H 
ATOM   3665 2HG2 VAL A 251      38.361 -11.953 -19.654  1.00  0.00     0.028 H 
ATOM   3666 3HG2 VAL A 251      37.709 -13.265 -20.486  1.00  0.00     0.028 H 
ATOM   3667  N   PHE A 252      36.693  -7.886 -21.695  1.00 52.45    -0.346 N 
ATOM   3668  HN  PHE A 252      37.444  -7.678 -21.037  1.00  0.00     0.163 HD
ATOM   3669  CA  PHE A 252      36.335  -6.887 -22.704  1.00 56.46     0.093 C 
ATOM   3670  HA  PHE A 252      35.639  -7.355 -23.438  1.00  0.00     0.088 H 
ATOM   3671  C   PHE A 252      37.556  -6.358 -23.456  1.00 57.80     0.241 C 
ATOM   3672  O   PHE A 252      38.644  -6.924 -23.372  1.00 58.84    -0.271 OA
ATOM   3673  CB  PHE A 252      35.617  -5.712 -22.026  1.00 56.27    -0.014 C 
ATOM   3674  HB1 PHE A 252      35.208  -5.008 -22.788  1.00  0.00     0.043 H 
ATOM   3675  HB2 PHE A 252      34.665  -6.051 -21.555  1.00  0.00     0.043 H 
ATOM   3676  CG  PHE A 252      36.472  -4.978 -21.028  1.00 57.13    -0.056 A 
ATOM   3677  CD1 PHE A 252      36.819  -3.650 -21.234  1.00 57.92    -0.077 A 
ATOM   3678  HD1 PHE A 252      36.446  -3.122 -22.128  1.00  0.00     0.084 H 
ATOM   3679  CD2 PHE A 252      36.952  -5.624 -19.894  1.00 57.02    -0.077 A 
ATOM   3680  HD2 PHE A 252      36.684  -6.679 -19.716  1.00  0.00     0.084 H 
ATOM   3681  CE1 PHE A 252      37.630  -2.978 -20.329  1.00 58.40    -0.082 A 
ATOM   3682  HE1 PHE A 252      37.899  -1.923 -20.505  1.00  0.00     0.083 H 
ATOM   3683  CE2 PHE A 252      37.763  -4.962 -18.983  1.00 57.06    -0.082 A 
ATOM   3684  HE2 PHE A 252      38.135  -5.490 -18.089  1.00  0.00     0.083 H 
ATOM   3685  CZ  PHE A 252      38.103  -3.640 -19.199  1.00 58.72    -0.083 A 
ATOM   3686  HZ  PHE A 252      38.748  -3.110 -18.478  1.00  0.00     0.083 H 
ATOM   3687  N   ARG A 253      37.362  -5.276 -24.204  1.00 60.30    -0.346 N 
ATOM   3688  HN  ARG A 253      36.427  -4.871 -24.261  1.00  0.00     0.163 HD
ATOM   3689  CA  ARG A 253      38.454  -4.653 -24.946  1.00 62.14     0.089 C 
ATOM   3690  HA  ARG A 253      39.418  -5.102 -24.611  1.00  0.00     0.087 H 
ATOM   3691  C   ARG A 253      38.470  -3.170 -24.632  1.00 63.08     0.241 C 
ATOM   3692  O   ARG A 253      37.421  -2.535 -24.502  1.00 61.88    -0.271 OA
ATOM   3693  CB  ARG A 253      38.308  -4.868 -26.454  1.00 62.14    -0.036 C 
ATOM   3694  HB1 ARG A 253      37.384  -4.374 -26.834  1.00  0.00     0.036 H 
ATOM   3695  HB2 ARG A 253      39.076  -4.282 -27.011  1.00  0.00     0.036 H 
ATOM   3696  CG  ARG A 253      38.344  -6.328 -26.869  1.00 65.77    -0.048 C 
ATOM   3697  HG1 ARG A 253      39.247  -6.853 -26.479  1.00  0.00     0.035 H 
ATOM   3698  HG2 ARG A 253      38.545  -6.450 -27.959  1.00  0.00     0.035 H 
ATOM   3699  CD  ARG A 253      37.056  -7.014 -26.445  1.00 69.92     0.009 C 
ATOM   3700  HD1 ARG A 253      36.758  -6.690 -25.420  1.00  0.00     0.064 H 
ATOM   3701  HD2 ARG A 253      36.191  -6.617 -27.026  1.00  0.00     0.064 H 
ATOM   3702  NE  ARG A 253      37.105  -8.470 -26.528  1.00 71.71    -0.227 N 
ATOM   3703  HE  ARG A 253      37.970  -8.907 -26.846  1.00  0.00     0.177 HD
ATOM   3704  CZ  ARG A 253      36.083  -9.255 -26.211  1.00 72.16     0.665 C 
ATOM   3705  NH1 ARG A 253      34.944  -8.716 -25.793  1.00 70.89    -0.235 N 
ATOM   3706 1HH1 ARG A 253      34.855  -7.703 -25.716  1.00  0.00     0.174 HD
ATOM   3707 2HH1 ARG A 253      34.158  -9.319 -25.549  1.00  0.00     0.174 HD
ATOM   3708  NH2 ARG A 253      36.199 -10.573 -26.311  1.00 73.72    -0.235 N 
ATOM   3709 1HH2 ARG A 253      37.074 -10.987 -26.632  1.00  0.00     0.174 HD
ATOM   3710 2HH2 ARG A 253      35.413 -11.176 -26.067  1.00  0.00     0.174 HD
ATOM   3711  N   THR A 254      39.679  -2.637 -24.489  1.00 65.35    -0.344 N 
ATOM   3712  HN  THR A 254      40.495  -3.238 -24.606  1.00  0.00     0.163 HD
ATOM   3713  CA  THR A 254      39.887  -1.233 -24.173  1.00 67.38     0.114 C 
ATOM   3714  HA  THR A 254      39.345  -0.999 -23.227  1.00  0.00     0.091 H 
ATOM   3715  C   THR A 254      39.357  -0.327 -25.270  1.00 69.18     0.246 C 
ATOM   3716  O   THR A 254      39.574  -0.567 -26.456  1.00 68.77    -0.271 OA
ATOM   3717  CB  THR A 254      41.385  -0.935 -23.965  1.00 67.40     0.060 C 
ATOM   3718  HB  THR A 254      41.518   0.149 -23.742  1.00  0.00     0.086 H 
ATOM   3719  CG2 THR A 254      41.929  -1.758 -22.807  1.00 66.98    -0.050 C 
ATOM   3720 1HG2 THR A 254      43.013  -1.542 -22.657  1.00  0.00     0.031 H 
ATOM   3721 2HG2 THR A 254      41.736  -2.848 -22.944  1.00  0.00     0.031 H 
ATOM   3722 3HG2 THR A 254      41.340  -1.603 -21.873  1.00  0.00     0.031 H 
ATOM   3723  OG1 THR A 254      42.111  -1.267 -25.155  1.00 66.08    -0.393 OA
ATOM   3724  HG1 THR A 254      43.034  -1.083 -25.027  1.00  0.00     0.210 HD
ATOM   3725  N   PRO A 255      38.644   0.734 -24.883  1.00 71.50    -0.337 N 
ATOM   3726  CA  PRO A 255      38.102   1.653 -25.880  1.00 73.09     0.092 C 
ATOM   3727  HA  PRO A 255      37.628   1.097 -26.722  1.00  0.00     0.087 H 
ATOM   3728  C   PRO A 255      39.235   2.543 -26.378  1.00 74.57     0.243 C 
ATOM   3729  O   PRO A 255      40.283   2.642 -25.739  1.00 74.71    -0.271 OA
ATOM   3730  CB  PRO A 255      37.065   2.429 -25.083  1.00 72.15    -0.036 C 
ATOM   3731  HB1 PRO A 255      36.054   1.961 -25.035  1.00  0.00     0.036 H 
ATOM   3732  HB2 PRO A 255      36.716   3.377 -25.554  1.00  0.00     0.036 H 
ATOM   3733  CG  PRO A 255      37.759   2.588 -23.763  1.00 71.77    -0.048 C 
ATOM   3734  HG1 PRO A 255      37.111   2.971 -22.940  1.00  0.00     0.035 H 
ATOM   3735  HG2 PRO A 255      38.497   3.423 -23.723  1.00  0.00     0.035 H 
ATOM   3736  CD  PRO A 255      38.349   1.206 -23.516  1.00 72.07    -0.001 C 
ATOM   3737  HD1 PRO A 255      39.217   1.185 -22.816  1.00  0.00     0.064 H 
ATOM   3738  HD2 PRO A 255      37.706   0.523 -22.913  1.00  0.00     0.064 H 
ATOM   3739  N   PRO A 256      39.049   3.181 -27.536  1.00 76.18    -0.337 N 
ATOM   3740  CA  PRO A 256      40.098   4.057 -28.062  1.00 77.38     0.091 C 
ATOM   3741  HA  PRO A 256      41.073   3.521 -28.137  1.00  0.00     0.087 H 
ATOM   3742  C   PRO A 256      40.202   5.273 -27.144  1.00 79.20     0.241 C 
ATOM   3743  O   PRO A 256      39.188   5.737 -26.613  1.00 79.20    -0.271 OA
ATOM   3744  CB  PRO A 256      39.569   4.439 -29.440  1.00 76.72    -0.036 C 
ATOM   3745  HB1 PRO A 256      39.089   5.444 -29.487  1.00  0.00     0.036 H 
ATOM   3746  HB2 PRO A 256      40.361   4.652 -30.195  1.00  0.00     0.036 H 
ATOM   3747  CG  PRO A 256      38.656   3.295 -29.801  1.00 76.64    -0.048 C 
ATOM   3748  HG1 PRO A 256      37.983   3.487 -30.669  1.00  0.00     0.035 H 
ATOM   3749  HG2 PRO A 256      39.165   2.412 -30.253  1.00  0.00     0.035 H 
ATOM   3750  CD  PRO A 256      37.955   3.025 -28.508  1.00 76.22    -0.001 C 
ATOM   3751  HD1 PRO A 256      37.411   2.053 -28.458  1.00  0.00     0.064 H 
ATOM   3752  HD2 PRO A 256      37.056   3.656 -28.315  1.00  0.00     0.064 H 
ATOM   3753  N   TYR A 257      41.414   5.786 -26.947  1.00 80.99    -0.346 N 
ATOM   3754  HN  TYR A 257      42.225   5.355 -27.391  1.00  0.00     0.163 HD
ATOM   3755  CA  TYR A 257      41.591   6.962 -26.099  1.00 82.24     0.093 C 
ATOM   3756  HA  TYR A 257      40.873   6.913 -25.248  1.00  0.00     0.088 H 
ATOM   3757  C   TYR A 257      41.300   8.211 -26.934  1.00 83.76     0.241 C 
ATOM   3758  O   TYR A 257      41.442   8.188 -28.158  1.00 83.39    -0.271 OA
ATOM   3759  CB  TYR A 257      43.018   7.023 -25.552  1.00 81.74    -0.014 C 
ATOM   3760  HB1 TYR A 257      43.288   6.064 -25.051  1.00  0.00     0.043 H 
ATOM   3761  HB2 TYR A 257      43.759   7.014 -26.385  1.00  0.00     0.043 H 
ATOM   3762  CG  TYR A 257      43.270   8.197 -24.628  1.00 82.55    -0.056 A 
ATOM   3763  CD1 TYR A 257      44.536   8.769 -24.531  1.00 83.29    -0.074 A 
ATOM   3764  HD1 TYR A 257      45.369   8.342 -25.115  1.00  0.00     0.084 H 
ATOM   3765  CD2 TYR A 257      42.239   8.755 -23.871  1.00 83.22    -0.074 A 
ATOM   3766  HD2 TYR A 257      41.229   8.316 -23.925  1.00  0.00     0.084 H 
ATOM   3767  CE1 TYR A 257      44.772   9.874 -23.708  1.00 83.07    -0.051 A 
ATOM   3768  HE1 TYR A 257      45.782  10.313 -23.646  1.00  0.00     0.087 H 
ATOM   3769  CE2 TYR A 257      42.464   9.861 -23.046  1.00 83.41    -0.051 A 
ATOM   3770  HE2 TYR A 257      41.637  10.291 -22.457  1.00  0.00     0.087 H 
ATOM   3771  CZ  TYR A 257      43.734  10.414 -22.973  1.00 82.63     0.065 A 
ATOM   3772  OH  TYR A 257      43.968  11.510 -22.176  1.00 81.08    -0.361 OA
ATOM   3773  HH  TYR A 257      44.838  11.889 -22.126  1.00  0.00     0.217 HD
ATOM   3774  N   ALA A 258      40.890   9.289 -26.269  1.00 86.01    -0.346 N 
ATOM   3775  HN  ALA A 258      40.794   9.227 -25.255  1.00  0.00     0.163 HD
ATOM   3776  CA  ALA A 258      40.570  10.559 -26.924  1.00 88.56     0.086 C 
ATOM   3777  HA  ALA A 258      39.600  10.436 -27.460  1.00  0.00     0.086 H 
ATOM   3778  C   ALA A 258      41.626  10.998 -27.948  1.00 90.78     0.240 C 
ATOM   3779  O   ALA A 258      41.301  11.319 -29.096  1.00 90.36    -0.271 OA
ATOM   3780  CB  ALA A 258      40.390  11.643 -25.868  1.00 88.09    -0.049 C 
ATOM   3781  HB1 ALA A 258      39.623  11.324 -25.124  1.00  0.00     0.030 H 
ATOM   3782  HB2 ALA A 258      40.148  12.633 -26.321  1.00  0.00     0.030 H 
ATOM   3783  HB3 ALA A 258      41.355  11.919 -25.382  1.00  0.00     0.030 H 
ATOM   3784  N   ASP A 259      42.887  11.007 -27.515  1.00 93.03    -0.346 N 
ATOM   3785  HN  ASP A 259      43.070  10.726 -26.552  1.00  0.00     0.163 HD
ATOM   3786  CA  ASP A 259      44.023  11.399 -28.351  1.00 94.47     0.099 C 
ATOM   3787  HA  ASP A 259      43.646  12.011 -29.203  1.00  0.00     0.088 H 
ATOM   3788  C   ASP A 259      44.747  10.167 -28.912  1.00 95.13     0.243 C 
ATOM   3789  O   ASP A 259      45.593   9.576 -28.241  1.00 95.65    -0.271 OA
ATOM   3790  CB  ASP A 259      44.986  12.261 -27.512  1.00 95.32     0.043 C 
ATOM   3791  HB1 ASP A 259      45.132  11.821 -26.498  1.00  0.00     0.052 H 
ATOM   3792  HB2 ASP A 259      44.508  13.226 -27.225  1.00  0.00     0.052 H 
ATOM   3793  CG  ASP A 259      46.320  12.500 -28.196  1.00 95.94     0.175 C 
ATOM   3794  OD1 ASP A 259      46.325  12.852 -29.394  1.00 96.38    -0.648 OA
ATOM   3795  OD2 ASP A 259      47.365  12.347 -27.526  1.00 95.58    -0.648 OA
ATOM   3796  N   PRO A 260      44.414   9.762 -30.153  1.00 95.76    -0.337 N 
ATOM   3797  CA  PRO A 260      45.026   8.599 -30.809  1.00 96.72     0.091 C 
ATOM   3798  HA  PRO A 260      45.000   7.734 -30.106  1.00  0.00     0.087 H 
ATOM   3799  C   PRO A 260      46.465   8.813 -31.278  1.00 97.83     0.241 C 
ATOM   3800  O   PRO A 260      46.888   8.267 -32.299  1.00 97.42    -0.271 OA
ATOM   3801  CB  PRO A 260      44.074   8.322 -31.968  1.00 96.35    -0.036 C 
ATOM   3802  HB1 PRO A 260      44.518   7.742 -32.810  1.00  0.00     0.036 H 
ATOM   3803  HB2 PRO A 260      43.265   7.588 -31.744  1.00  0.00     0.036 H 
ATOM   3804  CG  PRO A 260      43.600   9.681 -32.330  1.00 95.75    -0.048 C 
ATOM   3805  HG1 PRO A 260      42.741   9.703 -33.040  1.00  0.00     0.035 H 
ATOM   3806  HG2 PRO A 260      44.295  10.261 -32.981  1.00  0.00     0.035 H 
ATOM   3807  CD  PRO A 260      43.324  10.306 -30.981  1.00 95.57    -0.001 C 
ATOM   3808  HD1 PRO A 260      42.298  10.129 -30.582  1.00  0.00     0.064 H 
ATOM   3809  HD2 PRO A 260      43.248  11.418 -30.985  1.00  0.00     0.064 H 
ATOM   3810  N   SER A 261      47.215   9.603 -30.522  1.00 99.41    -0.344 N 
ATOM   3811  HN  SER A 261      46.811  10.020 -29.683  1.00  0.00     0.163 HD
ATOM   3812  CA  SER A 261      48.602   9.889 -30.862  1.00101.01     0.109 C 
ATOM   3813  HA  SER A 261      49.068   8.960 -31.266  1.00  0.00     0.090 H 
ATOM   3814  C   SER A 261      49.384  10.330 -29.626  1.00102.01     0.243 C 
ATOM   3815  O   SER A 261      49.646  11.521 -29.423  1.00101.66    -0.271 OA
ATOM   3816  CB  SER A 261      48.659  10.973 -31.940  1.00100.66     0.044 C 
ATOM   3817  HB1 SER A 261      49.709  11.252 -32.190  1.00  0.00     0.077 H 
ATOM   3818  HB2 SER A 261      48.348  10.581 -32.936  1.00  0.00     0.077 H 
ATOM   3819  OG  SER A 261      47.894  12.100 -31.558  1.00100.73    -0.398 OA
ATOM   3820  HG  SER A 261      47.929  12.773 -32.227  1.00  0.00     0.209 HD
ATOM   3821  N   LEU A 262      49.752   9.349 -28.806  1.00103.16    -0.346 N 
ATOM   3822  HN  LEU A 262      49.502   8.389 -29.044  1.00  0.00     0.163 HD
ATOM   3823  CA  LEU A 262      50.500   9.596 -27.580  1.00103.88     0.089 C 
ATOM   3824  HA  LEU A 262      50.154  10.561 -27.142  1.00  0.00     0.087 H 
ATOM   3825  C   LEU A 262      51.991   9.689 -27.832  1.00104.21     0.241 C 
ATOM   3826  O   LEU A 262      52.522   9.068 -28.754  1.00104.26    -0.271 OA
ATOM   3827  CB  LEU A 262      50.246   8.478 -26.558  1.00103.88    -0.035 C 
ATOM   3828  HB1 LEU A 262      51.126   8.413 -25.876  1.00  0.00     0.037 H 
ATOM   3829  HB2 LEU A 262      50.302   7.496 -27.084  1.00  0.00     0.037 H 
ATOM   3830  CG  LEU A 262      48.971   8.506 -25.709  1.00104.49    -0.059 C 
ATOM   3831  HG  LEU A 262      49.041   9.351 -24.985  1.00  0.00     0.039 H 
ATOM   3832  CD1 LEU A 262      47.754   8.718 -26.590  1.00104.71    -0.073 C 
ATOM   3833 1HD1 LEU A 262      46.826   8.738 -25.972  1.00  0.00     0.028 H 
ATOM   3834 2HD1 LEU A 262      47.694   7.959 -27.405  1.00  0.00     0.028 H 
ATOM   3835 3HD1 LEU A 262      47.853   9.632 -27.222  1.00  0.00     0.028 H 
ATOM   3836  CD2 LEU A 262      48.852   7.205 -24.933  1.00104.17    -0.073 C 
ATOM   3837 1HD2 LEU A 262      47.924   7.225 -24.315  1.00  0.00     0.028 H 
ATOM   3838 2HD2 LEU A 262      49.761   6.993 -24.322  1.00  0.00     0.028 H 
ATOM   3839 3HD2 LEU A 262      48.896   6.311 -25.598  1.00  0.00     0.028 H 
ATOM   3840  N   GLN A 263      52.652  10.485 -27.001  1.00104.59    -0.346 N 
ATOM   3841  HN  GLN A 263      52.126  10.995 -26.291  1.00  0.00     0.163 HD
ATOM   3842  CA  GLN A 263      54.095  10.662 -27.059  1.00105.11     0.090 C 
ATOM   3843  HA  GLN A 263      54.546   9.966 -27.805  1.00  0.00     0.087 H 
ATOM   3844  C   GLN A 263      54.543  10.302 -25.651  1.00105.01     0.241 C 
ATOM   3845  O   GLN A 263      55.735  10.199 -25.353  1.00105.23    -0.271 OA
ATOM   3846  CB  GLN A 263      54.453  12.116 -27.391  1.00105.78    -0.030 C 
ATOM   3847  HB1 GLN A 263      55.545  12.293 -27.255  1.00  0.00     0.037 H 
ATOM   3848  HB2 GLN A 263      54.053  12.807 -26.612  1.00  0.00     0.037 H 
ATOM   3849  CG  GLN A 263      54.006  12.558 -28.783  1.00106.39     0.011 C 
ATOM   3850  HG1 GLN A 263      52.895  12.534 -28.870  1.00  0.00     0.047 H 
ATOM   3851  HG2 GLN A 263      54.176  13.650 -28.927  1.00  0.00     0.047 H 
ATOM   3852  CD  GLN A 263      54.657  11.754 -29.901  1.00106.88     0.215 C 
ATOM   3853  NE2 GLN A 263      55.716  11.019 -29.570  1.00107.03    -0.370 N 
ATOM   3854 1HE2 GLN A 263      56.080  10.979 -28.618  1.00  0.00     0.159 HD
ATOM   3855 2HE2 GLN A 263      56.152  10.481 -30.319  1.00  0.00     0.159 HD
ATOM   3856  OE1 GLN A 263      54.217  11.802 -31.050  1.00106.68    -0.274 OA
ATOM   3857  N   ALA A 264      53.546  10.103 -24.793  1.00104.16    -0.346 N 
ATOM   3858  HN  ALA A 264      52.588  10.212 -25.127  1.00  0.00     0.163 HD
ATOM   3859  CA  ALA A 264      53.757   9.737 -23.402  1.00103.14     0.086 C 
ATOM   3860  HA  ALA A 264      54.604   9.016 -23.334  1.00  0.00     0.086 H 
ATOM   3861  C   ALA A 264      52.475   9.066 -22.886  1.00102.34     0.243 C 
ATOM   3862  O   ALA A 264      51.393   9.260 -23.451  1.00102.79    -0.271 OA
ATOM   3863  CB  ALA A 264      54.085  10.984 -22.576  1.00102.27    -0.049 C 
ATOM   3864  HB1 ALA A 264      54.247  10.703 -21.509  1.00  0.00     0.030 H 
ATOM   3865  HB2 ALA A 264      53.307  11.775 -22.687  1.00  0.00     0.030 H 
ATOM   3866  HB3 ALA A 264      54.951  11.547 -22.996  1.00  0.00     0.030 H 
ATOM   3867  N   PRO A 265      52.584   8.256 -21.816  1.00100.79    -0.337 N 
ATOM   3868  CA  PRO A 265      51.446   7.553 -21.215  1.00 98.57     0.091 C 
ATOM   3869  HA  PRO A 265      50.853   7.041 -22.008  1.00  0.00     0.087 H 
ATOM   3870  C   PRO A 265      50.544   8.485 -20.409  1.00 96.50     0.241 C 
ATOM   3871  O   PRO A 265      51.016   9.469 -19.834  1.00 96.48    -0.271 OA
ATOM   3872  CB  PRO A 265      52.124   6.521 -20.327  1.00 99.44    -0.036 C 
ATOM   3873  HB1 PRO A 265      51.479   6.090 -19.526  1.00  0.00     0.036 H 
ATOM   3874  HB2 PRO A 265      52.344   5.545 -20.819  1.00  0.00     0.036 H 
ATOM   3875  CG  PRO A 265      53.319   7.269 -19.843  1.00 99.88    -0.048 C 
ATOM   3876  HG1 PRO A 265      53.124   7.986 -19.012  1.00  0.00     0.035 H 
ATOM   3877  HG2 PRO A 265      54.064   6.659 -19.281  1.00  0.00     0.035 H 
ATOM   3878  CD  PRO A 265      53.834   7.893 -21.124  1.00100.41    -0.001 C 
ATOM   3879  HD1 PRO A 265      54.530   7.252 -21.714  1.00  0.00     0.064 H 
ATOM   3880  HD2 PRO A 265      54.555   8.731 -20.983  1.00  0.00     0.064 H 
ATOM   3881  N   VAL A 266      49.252   8.162 -20.358  1.00 93.76    -0.346 N 
ATOM   3882  HN  VAL A 266      48.930   7.328 -20.849  1.00  0.00     0.163 HD
ATOM   3883  CA  VAL A 266      48.281   8.970 -19.618  1.00 90.47     0.092 C 
ATOM   3884  HA  VAL A 266      48.832   9.742 -19.032  1.00  0.00     0.088 H 
ATOM   3885  C   VAL A 266      47.454   8.120 -18.652  1.00 88.36     0.241 C 
ATOM   3886  O   VAL A 266      46.836   7.137 -19.061  1.00 87.96    -0.271 OA
ATOM   3887  CB  VAL A 266      47.305   9.681 -20.574  1.00 89.97    -0.033 C 
ATOM   3888  HB  VAL A 266      46.618   8.919 -21.011  1.00  0.00     0.042 H 
ATOM   3889  CG1 VAL A 266      46.477  10.693 -19.806  1.00 89.63    -0.071 C 
ATOM   3890 1HG1 VAL A 266      45.916  10.204 -18.976  1.00  0.00     0.028 H 
ATOM   3891 2HG1 VAL A 266      45.797  11.264 -20.480  1.00  0.00     0.028 H 
ATOM   3892 3HG1 VAL A 266      47.102  11.540 -19.437  1.00  0.00     0.028 H 
ATOM   3893  CG2 VAL A 266      48.067  10.345 -21.702  1.00 89.96    -0.071 C 
ATOM   3894 1HG2 VAL A 266      48.676   9.601 -22.267  1.00  0.00     0.028 H 
ATOM   3895 2HG2 VAL A 266      48.692  11.192 -21.333  1.00  0.00     0.028 H 
ATOM   3896 3HG2 VAL A 266      47.387  10.916 -22.376  1.00  0.00     0.028 H 
ATOM   3897  N   ARG A 267      47.437   8.512 -17.379  1.00 85.86    -0.346 N 
ATOM   3898  HN  ARG A 267      47.967   9.342 -17.114  1.00  0.00     0.163 HD
ATOM   3899  CA  ARG A 267      46.686   7.796 -16.344  1.00 82.96     0.089 C 
ATOM   3900  HA  ARG A 267      46.755   6.705 -16.563  1.00  0.00     0.087 H 
ATOM   3901  C   ARG A 267      45.205   8.168 -16.273  1.00 80.13     0.241 C 
ATOM   3902  O   ARG A 267      44.843   9.246 -15.800  1.00 79.16    -0.271 OA
ATOM   3903  CB  ARG A 267      47.312   8.039 -14.977  1.00 83.99    -0.036 C 
ATOM   3904  HB1 ARG A 267      46.556   7.881 -14.173  1.00  0.00     0.036 H 
ATOM   3905  HB2 ARG A 267      47.521   9.125 -14.836  1.00  0.00     0.036 H 
ATOM   3906  CG  ARG A 267      48.554   7.226 -14.695  1.00 86.47    -0.048 C 
ATOM   3907  HG1 ARG A 267      49.348   7.380 -15.463  1.00  0.00     0.035 H 
ATOM   3908  HG2 ARG A 267      48.395   6.134 -14.855  1.00  0.00     0.035 H 
ATOM   3909  CD  ARG A 267      49.034   7.542 -13.293  1.00 89.47     0.009 C 
ATOM   3910  HD1 ARG A 267      49.706   8.432 -13.275  1.00  0.00     0.064 H 
ATOM   3911  HD2 ARG A 267      49.758   6.780 -12.920  1.00  0.00     0.064 H 
ATOM   3912  NE  ARG A 267      47.896   7.700 -12.388  1.00 91.83    -0.227 N 
ATOM   3913  HE  ARG A 267      46.960   7.610 -12.783  1.00  0.00     0.177 HD
ATOM   3914  CZ  ARG A 267      47.995   7.953 -11.086  1.00 92.60     0.665 C 
ATOM   3915  NH1 ARG A 267      46.893   8.082 -10.351  1.00 92.16    -0.235 N 
ATOM   3916 1HH1 ARG A 267      45.975   7.994 -10.787  1.00  0.00     0.174 HD
ATOM   3917 2HH1 ARG A 267      46.969   8.276  -9.353  1.00  0.00     0.174 HD
ATOM   3918  NH2 ARG A 267      49.190   8.068 -10.518  1.00 91.97    -0.235 N 
ATOM   3919 1HH2 ARG A 267      50.035   7.969 -11.081  1.00  0.00     0.174 HD
ATOM   3920 2HH2 ARG A 267      49.266   8.262  -9.520  1.00  0.00     0.174 HD
ATOM   3921  N   VAL A 268      44.356   7.249 -16.721  1.00 77.11    -0.346 N 
ATOM   3922  HN  VAL A 268      44.729   6.368 -17.075  1.00  0.00     0.163 HD
ATOM   3923  CA  VAL A 268      42.913   7.451 -16.726  1.00 73.57     0.092 C 
ATOM   3924  HA  VAL A 268      42.701   8.530 -16.539  1.00  0.00     0.088 H 
ATOM   3925  C   VAL A 268      42.233   6.621 -15.638  1.00 71.44     0.241 C 
ATOM   3926  O   VAL A 268      42.897   5.938 -14.860  1.00 70.58    -0.271 OA
ATOM   3927  CB  VAL A 268      42.316   7.058 -18.091  1.00 73.37    -0.033 C 
ATOM   3928  HB  VAL A 268      41.209   7.190 -18.054  1.00  0.00     0.042 H 
ATOM   3929  CG1 VAL A 268      42.884   7.949 -19.182  1.00 72.50    -0.071 C 
ATOM   3930 1HG1 VAL A 268      42.654   9.017 -18.961  1.00  0.00     0.028 H 
ATOM   3931 2HG1 VAL A 268      42.530   7.646 -20.195  1.00  0.00     0.028 H 
ATOM   3932 3HG1 VAL A 268      43.976   7.780 -19.333  1.00  0.00     0.028 H 
ATOM   3933  CG2 VAL A 268      42.630   5.600 -18.392  1.00 72.36    -0.071 C 
ATOM   3934 1HG2 VAL A 268      42.213   4.946 -17.591  1.00  0.00     0.028 H 
ATOM   3935 2HG2 VAL A 268      43.722   5.431 -18.543  1.00  0.00     0.028 H 
ATOM   3936 3HG2 VAL A 268      42.276   5.297 -19.405  1.00  0.00     0.028 H 
ATOM   3937  N   SER A 269      40.907   6.698 -15.582  1.00 69.05    -0.344 N 
ATOM   3938  HN  SER A 269      40.416   7.302 -16.241  1.00  0.00     0.163 HD
ATOM   3939  CA  SER A 269      40.137   5.941 -14.602  1.00 66.41     0.109 C 
ATOM   3940  HA  SER A 269      40.847   5.477 -13.879  1.00  0.00     0.090 H 
ATOM   3941  C   SER A 269      39.338   4.833 -15.269  1.00 64.72     0.243 C 
ATOM   3942  O   SER A 269      38.832   4.982 -16.382  1.00 64.78    -0.271 OA
ATOM   3943  CB  SER A 269      39.185   6.853 -13.827  1.00 66.18     0.044 C 
ATOM   3944  HB1 SER A 269      38.960   7.789 -14.390  1.00  0.00     0.077 H 
ATOM   3945  HB2 SER A 269      38.154   6.431 -13.784  1.00  0.00     0.077 H 
ATOM   3946  OG  SER A 269      39.693   7.129 -12.534  1.00 65.69    -0.398 OA
ATOM   3947  HG  SER A 269      39.102   7.696 -12.053  1.00  0.00     0.209 HD
ATOM   3948  N   MET A 270      39.233   3.714 -14.571  1.00 62.76    -0.346 N 
ATOM   3949  HN  MET A 270      39.676   3.659 -13.654  1.00  0.00     0.163 HD
ATOM   3950  CA  MET A 270      38.507   2.564 -15.071  1.00 60.60     0.090 C 
ATOM   3951  HA  MET A 270      37.920   2.845 -15.976  1.00  0.00     0.087 H 
ATOM   3952  C   MET A 270      37.571   2.119 -13.958  1.00 60.28     0.241 C 
ATOM   3953  O   MET A 270      38.014   1.897 -12.827  1.00 61.57    -0.271 OA
ATOM   3954  CB  MET A 270      39.505   1.462 -15.414  1.00 59.33    -0.030 C 
ATOM   3955  HB1 MET A 270      40.138   1.230 -14.526  1.00  0.00     0.037 H 
ATOM   3956  HB2 MET A 270      40.281   1.853 -16.112  1.00  0.00     0.037 H 
ATOM   3957  CG  MET A 270      38.906   0.198 -15.965  1.00 60.18    -0.021 C 
ATOM   3958  HG1 MET A 270      38.112   0.416 -16.717  1.00  0.00     0.049 H 
ATOM   3959  HG2 MET A 270      38.282  -0.325 -15.203  1.00  0.00     0.049 H 
ATOM   3960  SD  MET A 270      40.179  -0.894 -16.642  1.00 62.12    -0.173 SA
ATOM   3961  CE  MET A 270      41.168  -1.231 -15.169  1.00 59.12    -0.035 C 
ATOM   3962  HE1 MET A 270      41.953  -1.904 -15.586  1.00  0.00     0.041 H 
ATOM   3963  HE2 MET A 270      40.604  -1.637 -14.297  1.00  0.00     0.041 H 
ATOM   3964  HE3 MET A 270      41.547  -0.331 -14.631  1.00  0.00     0.041 H 
ATOM   3965  N   GLN A 271      36.278   2.025 -14.250  1.00 57.82    -0.346 N 
ATOM   3966  HN  GLN A 271      35.942   2.265 -15.183  1.00  0.00     0.163 HD
ATOM   3967  CA  GLN A 271      35.348   1.578 -13.230  1.00 57.51     0.090 C 
ATOM   3968  HA  GLN A 271      35.880   0.801 -12.633  1.00  0.00     0.087 H 
ATOM   3969  C   GLN A 271      34.074   0.930 -13.747  1.00 56.79     0.241 C 
ATOM   3970  O   GLN A 271      33.604   1.227 -14.843  1.00 56.79    -0.271 OA
ATOM   3971  CB  GLN A 271      35.012   2.717 -12.264  1.00 57.35    -0.030 C 
ATOM   3972  HB1 GLN A 271      34.244   2.378 -11.530  1.00  0.00     0.037 H 
ATOM   3973  HB2 GLN A 271      35.873   2.901 -11.580  1.00  0.00     0.037 H 
ATOM   3974  CG  GLN A 271      34.577   4.011 -12.901  1.00 61.70     0.011 C 
ATOM   3975  HG1 GLN A 271      33.684   3.861 -13.552  1.00  0.00     0.047 H 
ATOM   3976  HG2 GLN A 271      35.306   4.345 -13.676  1.00  0.00     0.047 H 
ATOM   3977  CD  GLN A 271      34.329   5.107 -11.864  1.00 63.08     0.215 C 
ATOM   3978  NE2 GLN A 271      34.576   4.785 -10.602  1.00 63.48    -0.370 N 
ATOM   3979 1HE2 GLN A 271      34.411   5.516  -9.910  1.00  0.00     0.159 HD
ATOM   3980 2HE2 GLN A 271      34.912   3.861 -10.329  1.00  0.00     0.159 HD
ATOM   3981  OE1 GLN A 271      33.923   6.224 -12.194  1.00 63.77    -0.274 OA
ATOM   3982  N   LEU A 272      33.545   0.008 -12.947  1.00 54.80    -0.346 N 
ATOM   3983  HN  LEU A 272      34.015  -0.206 -12.068  1.00  0.00     0.163 HD
ATOM   3984  CA  LEU A 272      32.325  -0.706 -13.276  1.00 51.98     0.089 C 
ATOM   3985  HA  LEU A 272      32.391  -1.100 -14.317  1.00  0.00     0.087 H 
ATOM   3986  C   LEU A 272      31.161   0.253 -13.169  1.00 50.72     0.241 C 
ATOM   3987  O   LEU A 272      31.116   1.072 -12.260  1.00 50.67    -0.271 OA
ATOM   3988  CB  LEU A 272      32.130  -1.864 -12.302  1.00 52.13    -0.035 C 
ATOM   3989  HB1 LEU A 272      31.062  -1.884 -11.983  1.00  0.00     0.037 H 
ATOM   3990  HB2 LEU A 272      32.641  -1.612 -11.344  1.00  0.00     0.037 H 
ATOM   3991  CG  LEU A 272      32.542  -3.277 -12.718  1.00 52.51    -0.059 C 
ATOM   3992  HG  LEU A 272      31.636  -3.815 -13.083  1.00  0.00     0.039 H 
ATOM   3993  CD1 LEU A 272      33.561  -3.240 -13.839  1.00 53.91    -0.073 C 
ATOM   3994 1HD1 LEU A 272      33.168  -2.702 -14.733  1.00  0.00     0.028 H 
ATOM   3995 2HD1 LEU A 272      33.914  -4.264 -14.103  1.00  0.00     0.028 H 
ATOM   3996 3HD1 LEU A 272      34.529  -2.806 -13.496  1.00  0.00     0.028 H 
ATOM   3997  CD2 LEU A 272      33.080  -4.013 -11.495  1.00 52.63    -0.073 C 
ATOM   3998 1HD2 LEU A 272      32.330  -4.040 -10.670  1.00  0.00     0.028 H 
ATOM   3999 2HD2 LEU A 272      34.048  -3.579 -11.152  1.00  0.00     0.028 H 
ATOM   4000 3HD2 LEU A 272      33.433  -5.037 -11.759  1.00  0.00     0.028 H 
ATOM   4001  N   ARG A 273      30.219   0.156 -14.098  1.00 50.43    -0.346 N 
ATOM   4002  HN  ARG A 273      30.310  -0.543 -14.835  1.00  0.00     0.163 HD
ATOM   4003  CA  ARG A 273      29.058   1.033 -14.081  1.00 50.86     0.089 C 
ATOM   4004  HA  ARG A 273      28.999   1.507 -13.073  1.00  0.00     0.087 H 
ATOM   4005  C   ARG A 273      27.744   0.284 -14.330  1.00 50.99     0.241 C 
ATOM   4006  O   ARG A 273      27.631  -0.508 -15.270  1.00 50.67    -0.271 OA
ATOM   4007  CB  ARG A 273      29.243   2.145 -15.116  1.00 51.36    -0.036 C 
ATOM   4008  HB1 ARG A 273      29.384   1.710 -16.133  1.00  0.00     0.036 H 
ATOM   4009  HB2 ARG A 273      30.232   2.641 -14.982  1.00  0.00     0.036 H 
ATOM   4010  CG  ARG A 273      28.133   3.175 -15.131  1.00 53.02    -0.048 C 
ATOM   4011  HG1 ARG A 273      27.195   2.763 -15.571  1.00  0.00     0.035 H 
ATOM   4012  HG2 ARG A 273      27.758   3.391 -14.103  1.00  0.00     0.035 H 
ATOM   4013  CD  ARG A 273      28.577   4.441 -15.843  1.00 54.30     0.009 C 
ATOM   4014  HD1 ARG A 273      28.993   4.214 -16.852  1.00  0.00     0.064 H 
ATOM   4015  HD2 ARG A 273      29.490   4.873 -15.370  1.00  0.00     0.064 H 
ATOM   4016  NE  ARG A 273      27.503   5.425 -15.921  1.00 56.21    -0.227 N 
ATOM   4017  HE  ARG A 273      27.503   6.183 -15.239  1.00  0.00     0.177 HD
ATOM   4018  CZ  ARG A 273      26.522   5.401 -16.823  1.00 58.25     0.665 C 
ATOM   4019  NH1 ARG A 273      25.584   6.345 -16.804  1.00 57.91    -0.235 N 
ATOM   4020 1HH1 ARG A 273      25.612   7.075 -16.092  1.00  0.00     0.174 HD
ATOM   4021 2HH1 ARG A 273      24.833   6.327 -17.494  1.00  0.00     0.174 HD
ATOM   4022  NH2 ARG A 273      26.485   4.447 -17.753  1.00 57.94    -0.235 N 
ATOM   4023 1HH2 ARG A 273      27.204   3.724 -17.768  1.00  0.00     0.174 HD
ATOM   4024 2HH2 ARG A 273      25.734   4.429 -18.443  1.00  0.00     0.174 HD
ATOM   4025  N   ARG A 274      26.760   0.525 -13.469  1.00 50.49    -0.346 N 
ATOM   4026  HN  ARG A 274      26.922   1.171 -12.696  1.00  0.00     0.163 HD
ATOM   4027  CA  ARG A 274      25.457  -0.111 -13.603  1.00 50.06     0.089 C 
ATOM   4028  HA  ARG A 274      25.542  -1.028 -14.231  1.00  0.00     0.087 H 
ATOM   4029  C   ARG A 274      24.555   0.908 -14.286  1.00 48.90     0.243 C 
ATOM   4030  O   ARG A 274      24.014   1.801 -13.640  1.00 49.98    -0.271 OA
ATOM   4031  CB  ARG A 274      24.880  -0.466 -12.229  1.00 50.07    -0.036 C 
ATOM   4032  HB1 ARG A 274      25.650  -0.965 -11.595  1.00  0.00     0.036 H 
ATOM   4033  HB2 ARG A 274      24.709   0.455 -11.624  1.00  0.00     0.036 H 
ATOM   4034  CG  ARG A 274      23.605  -1.313 -12.298  1.00 51.22    -0.048 C 
ATOM   4035  HG1 ARG A 274      23.838  -2.368 -12.574  1.00  0.00     0.035 H 
ATOM   4036  HG2 ARG A 274      22.983  -1.031 -13.179  1.00  0.00     0.035 H 
ATOM   4037  CD  ARG A 274      22.793  -1.249 -11.009  1.00 51.45     0.009 C 
ATOM   4038  HD1 ARG A 274      21.882  -1.888 -11.081  1.00  0.00     0.064 H 
ATOM   4039  HD2 ARG A 274      22.308  -0.252 -10.894  1.00  0.00     0.064 H 
ATOM   4040  NE  ARG A 274      23.576  -1.589  -9.820  1.00 52.49    -0.227 N 
ATOM   4041  HE  ARG A 274      23.852  -0.828  -9.200  1.00  0.00     0.177 HD
ATOM   4042  CZ  ARG A 274      23.952  -2.821  -9.493  1.00 52.39     0.665 C 
ATOM   4043  NH1 ARG A 274      24.663  -3.009  -8.394  1.00 50.59    -0.235 N 
ATOM   4044 1HH1 ARG A 274      24.952  -3.955  -8.143  1.00  0.00     0.174 HD
ATOM   4045 2HH1 ARG A 274      24.924  -2.214  -7.811  1.00  0.00     0.174 HD
ATOM   4046  NH2 ARG A 274      23.611  -3.862 -10.256  1.00 52.62    -0.235 N 
ATOM   4047 1HH2 ARG A 274      23.900  -4.808 -10.005  1.00  0.00     0.174 HD
ATOM   4048 2HH2 ARG A 274      23.063  -3.717 -11.104  1.00  0.00     0.174 HD
ATOM   4049  N   PRO A 275      24.381   0.786 -15.605  1.00 47.71    -0.337 N 
ATOM   4050  CA  PRO A 275      23.547   1.700 -16.391  1.00 48.31     0.091 C 
ATOM   4051  HA  PRO A 275      24.134   2.626 -16.594  1.00  0.00     0.087 H 
ATOM   4052  C   PRO A 275      22.214   2.101 -15.765  1.00 48.40     0.241 C 
ATOM   4053  O   PRO A 275      21.962   3.273 -15.537  1.00 49.46    -0.271 OA
ATOM   4054  CB  PRO A 275      23.368   0.947 -17.700  1.00 46.21    -0.036 C 
ATOM   4055  HB1 PRO A 275      22.485   0.267 -17.739  1.00  0.00     0.036 H 
ATOM   4056  HB2 PRO A 275      23.054   1.572 -18.568  1.00  0.00     0.036 H 
ATOM   4057  CG  PRO A 275      24.689   0.279 -17.846  1.00 45.94    -0.048 C 
ATOM   4058  HG1 PRO A 275      25.505   0.932 -18.235  1.00  0.00     0.035 H 
ATOM   4059  HG2 PRO A 275      24.747  -0.470 -18.670  1.00  0.00     0.035 H 
ATOM   4060  CD  PRO A 275      24.927  -0.279 -16.460  1.00 46.76    -0.001 C 
ATOM   4061  HD1 PRO A 275      25.982  -0.567 -16.241  1.00  0.00     0.064 H 
ATOM   4062  HD2 PRO A 275      24.502  -1.294 -16.280  1.00  0.00     0.064 H 
ATOM   4063  N   SER A 276      21.369   1.125 -15.475  1.00 49.17    -0.344 N 
ATOM   4064  HN  SER A 276      21.641   0.159 -15.658  1.00  0.00     0.163 HD
ATOM   4065  CA  SER A 276      20.059   1.399 -14.901  1.00 49.12     0.109 C 
ATOM   4066  HA  SER A 276      19.396   1.717 -15.739  1.00  0.00     0.090 H 
ATOM   4067  C   SER A 276      19.990   2.491 -13.839  1.00 50.14     0.243 C 
ATOM   4068  O   SER A 276      19.014   3.232 -13.793  1.00 50.27    -0.271 OA
ATOM   4069  CB  SER A 276      19.467   0.117 -14.325  1.00 46.63     0.044 C 
ATOM   4070  HB1 SER A 276      19.274  -0.644 -15.117  1.00  0.00     0.077 H 
ATOM   4071  HB2 SER A 276      18.418   0.263 -13.978  1.00  0.00     0.077 H 
ATOM   4072  OG  SER A 276      20.295  -0.388 -13.300  1.00 48.53    -0.398 OA
ATOM   4073  HG  SER A 276      19.926  -1.187 -12.941  1.00  0.00     0.209 HD
ATOM   4074  N   ASP A 277      21.001   2.610 -12.986  1.00 51.46    -0.345 N 
ATOM   4075  HN  ASP A 277      21.816   2.000 -13.059  1.00  0.00     0.163 HD
ATOM   4076  CA  ASP A 277      20.927   3.627 -11.943  1.00 53.40     0.098 C 
ATOM   4077  HA  ASP A 277      20.121   4.336 -12.245  1.00  0.00     0.088 H 
ATOM   4078  C   ASP A 277      22.179   4.464 -11.706  1.00 54.37     0.241 C 
ATOM   4079  O   ASP A 277      22.280   5.164 -10.701  1.00 51.29    -0.271 OA
ATOM   4080  CB  ASP A 277      20.472   2.979 -10.631  1.00 53.14     0.043 C 
ATOM   4081  HB1 ASP A 277      19.488   2.470 -10.757  1.00  0.00     0.052 H 
ATOM   4082  HB2 ASP A 277      20.181   3.753  -9.883  1.00  0.00     0.052 H 
ATOM   4083  CG  ASP A 277      21.503   2.032 -10.059  1.00 53.70     0.175 C 
ATOM   4084  OD1 ASP A 277      22.320   1.499 -10.839  1.00 55.96    -0.648 OA
ATOM   4085  OD2 ASP A 277      21.486   1.811  -8.832  1.00 51.55    -0.648 OA
ATOM   4086  N   ARG A 278      23.125   4.386 -12.635  1.00 58.41    -0.346 N 
ATOM   4087  HN  ARG A 278      22.979   3.761 -13.428  1.00  0.00     0.163 HD
ATOM   4088  CA  ARG A 278      24.368   5.157 -12.571  1.00 62.92     0.089 C 
ATOM   4089  HA  ARG A 278      24.881   5.038 -13.554  1.00  0.00     0.087 H 
ATOM   4090  C   ARG A 278      25.370   4.754 -11.485  1.00 63.95     0.241 C 
ATOM   4091  O   ARG A 278      26.457   5.323 -11.416  1.00 64.76    -0.271 OA
ATOM   4092  CB  ARG A 278      24.059   6.652 -12.397  1.00 66.56    -0.036 C 
ATOM   4093  HB1 ARG A 278      24.020   6.907 -11.312  1.00  0.00     0.036 H 
ATOM   4094  HB2 ARG A 278      24.938   7.259 -12.714  1.00  0.00     0.036 H 
ATOM   4095  CG  ARG A 278      22.797   7.162 -13.095  1.00 70.80    -0.048 C 
ATOM   4096  HG1 ARG A 278      22.565   8.207 -12.782  1.00  0.00     0.035 H 
ATOM   4097  HG2 ARG A 278      21.890   6.647 -12.701  1.00  0.00     0.035 H 
ATOM   4098  CD  ARG A 278      22.866   7.054 -14.605  1.00 73.57     0.009 C 
ATOM   4099  HD1 ARG A 278      22.943   5.994 -14.941  1.00  0.00     0.064 H 
ATOM   4100  HD2 ARG A 278      23.839   7.426 -15.002  1.00  0.00     0.064 H 
ATOM   4101  NE  ARG A 278      21.731   7.737 -15.223  1.00 76.86    -0.227 N 
ATOM   4102  HE  ARG A 278      21.092   8.245 -14.611  1.00  0.00     0.177 HD
ATOM   4103  CZ  ARG A 278      21.473   7.742 -16.529  1.00 78.63     0.665 C 
ATOM   4104  NH1 ARG A 278      20.414   8.398 -16.994  1.00 78.56    -0.235 N 
ATOM   4105 1HH1 ARG A 278      19.805   8.903 -16.350  1.00  0.00     0.174 HD
ATOM   4106 2HH1 ARG A 278      20.216   8.402 -17.995  1.00  0.00     0.174 HD
ATOM   4107  NH2 ARG A 278      22.267   7.084 -17.369  1.00 78.82    -0.235 N 
ATOM   4108 1HH2 ARG A 278      23.079   6.581 -17.012  1.00  0.00     0.174 HD
ATOM   4109 2HH2 ARG A 278      22.069   7.088 -18.370  1.00  0.00     0.174 HD
ATOM   4110  N   GLU A 279      25.015   3.799 -10.632  1.00 65.30    -0.346 N 
ATOM   4111  HN  GLU A 279      24.097   3.363 -10.719  1.00  0.00     0.163 HD
ATOM   4112  CA  GLU A 279      25.922   3.363  -9.569  1.00 66.15     0.090 C 
ATOM   4113  HA  GLU A 279      25.965   4.151  -8.781  1.00  0.00     0.087 H 
ATOM   4114  C   GLU A 279      27.337   3.151 -10.146  1.00 66.42     0.241 C 
ATOM   4115  O   GLU A 279      27.491   2.712 -11.292  1.00 67.63    -0.271 OA
ATOM   4116  CB  GLU A 279      25.403   2.060  -8.946  1.00 67.44    -0.029 C 
ATOM   4117  HB1 GLU A 279      25.519   1.217  -9.667  1.00  0.00     0.037 H 
ATOM   4118  HB2 GLU A 279      24.292   2.092  -8.860  1.00  0.00     0.037 H 
ATOM   4119  CG  GLU A 279      26.027   1.688  -7.593  1.00 69.16     0.018 C 
ATOM   4120  HG1 GLU A 279      25.614   2.326  -6.777  1.00  0.00     0.049 H 
ATOM   4121  HG2 GLU A 279      27.096   2.003  -7.549  1.00  0.00     0.049 H 
ATOM   4122  CD  GLU A 279      25.881   0.195  -7.249  1.00 70.31     0.172 C 
ATOM   4123  OE1 GLU A 279      24.892  -0.441  -7.693  1.00 68.61    -0.648 OA
ATOM   4124  OE2 GLU A 279      26.757  -0.335  -6.523  1.00 69.98    -0.648 OA
ATOM   4125  N   LEU A 280      28.364   3.478  -9.363  1.00 65.56    -0.346 N 
ATOM   4126  HN  LEU A 280      28.178   3.850  -8.432  1.00  0.00     0.163 HD
ATOM   4127  CA  LEU A 280      29.752   3.318  -9.802  1.00 64.23     0.089 C 
ATOM   4128  HA  LEU A 280      29.770   2.682 -10.717  1.00  0.00     0.087 H 
ATOM   4129  C   LEU A 280      30.580   2.647  -8.719  1.00 64.27     0.241 C 
ATOM   4130  O   LEU A 280      30.197   2.634  -7.551  1.00 64.32    -0.271 OA
ATOM   4131  CB  LEU A 280      30.381   4.675 -10.128  1.00 63.76    -0.035 C 
ATOM   4132  HB1 LEU A 280      31.464   4.521 -10.345  1.00  0.00     0.037 H 
ATOM   4133  HB2 LEU A 280      30.426   5.279  -9.192  1.00  0.00     0.037 H 
ATOM   4134  CG  LEU A 280      29.780   5.542 -11.239  1.00 63.47    -0.059 C 
ATOM   4135  HG  LEU A 280      28.730   5.802 -10.970  1.00  0.00     0.039 H 
ATOM   4136  CD1 LEU A 280      30.588   6.814 -11.364  1.00 61.41    -0.073 C 
ATOM   4137 1HD1 LEU A 280      30.587   7.369 -10.397  1.00  0.00     0.028 H 
ATOM   4138 2HD1 LEU A 280      30.235   7.450 -12.209  1.00  0.00     0.028 H 
ATOM   4139 3HD1 LEU A 280      31.623   6.616 -11.728  1.00  0.00     0.028 H 
ATOM   4140  CD2 LEU A 280      29.782   4.786 -12.557  1.00 64.28    -0.073 C 
ATOM   4141 1HD2 LEU A 280      29.186   3.848 -12.465  1.00  0.00     0.028 H 
ATOM   4142 2HD2 LEU A 280      30.817   4.588 -12.921  1.00  0.00     0.028 H 
ATOM   4143 3HD2 LEU A 280      29.429   5.422 -13.402  1.00  0.00     0.028 H 
ATOM   4144  N   SER A 281      31.720   2.094  -9.110  1.00 63.81    -0.344 N 
ATOM   4145  HN  SER A 281      31.983   2.140 -10.094  1.00  0.00     0.163 HD
ATOM   4146  CA  SER A 281      32.606   1.423  -8.168  1.00 64.82     0.109 C 
ATOM   4147  HA  SER A 281      32.087   1.292  -7.190  1.00  0.00     0.090 H 
ATOM   4148  C   SER A 281      33.854   2.274  -7.978  1.00 65.97     0.243 C 
ATOM   4149  O   SER A 281      34.058   3.239  -8.704  1.00 65.90    -0.271 OA
ATOM   4150  CB  SER A 281      33.022   0.060  -8.718  1.00 64.12     0.044 C 
ATOM   4151  HB1 SER A 281      32.140  -0.593  -8.916  1.00  0.00     0.077 H 
ATOM   4152  HB2 SER A 281      33.521  -0.565  -7.941  1.00  0.00     0.077 H 
ATOM   4153  OG  SER A 281      33.836   0.213  -9.875  1.00 61.27    -0.398 OA
ATOM   4154  HG  SER A 281      34.095  -0.635 -10.217  1.00  0.00     0.209 HD
ATOM   4155  N   GLU A 282      34.688   1.921  -7.002  1.00 67.41    -0.346 N 
ATOM   4156  HN  GLU A 282      34.458   1.129  -6.401  1.00  0.00     0.163 HD
ATOM   4157  CA  GLU A 282      35.927   2.658  -6.786  1.00 68.14     0.090 C 
ATOM   4158  HA  GLU A 282      35.706   3.736  -6.609  1.00  0.00     0.087 H 
ATOM   4159  C   GLU A 282      36.730   2.492  -8.068  1.00 67.75     0.243 C 
ATOM   4160  O   GLU A 282      36.714   1.432  -8.691  1.00 68.23    -0.271 OA
ATOM   4161  CB  GLU A 282      36.715   2.083  -5.607  1.00 70.43    -0.029 C 
ATOM   4162  HB1 GLU A 282      37.007   1.027  -5.813  1.00  0.00     0.037 H 
ATOM   4163  HB2 GLU A 282      37.725   2.552  -5.549  1.00  0.00     0.037 H 
ATOM   4164  CG  GLU A 282      36.002   2.186  -4.262  1.00 74.22     0.018 C 
ATOM   4165  HG1 GLU A 282      36.558   1.628  -3.473  1.00  0.00     0.049 H 
ATOM   4166  HG2 GLU A 282      35.055   1.598  -4.268  1.00  0.00     0.049 H 
ATOM   4167  CD  GLU A 282      35.748   3.619  -3.835  1.00 75.95     0.172 C 
ATOM   4168  OE1 GLU A 282      35.033   3.819  -2.830  1.00 77.85    -0.648 OA
ATOM   4169  OE2 GLU A 282      36.267   4.544  -4.499  1.00 77.53    -0.648 OA
ATOM   4170  N   PRO A 283      37.443   3.539  -8.484  1.00 67.41    -0.337 N 
ATOM   4171  CA  PRO A 283      38.226   3.434  -9.716  1.00 67.02     0.091 C 
ATOM   4172  HA  PRO A 283      37.584   2.985 -10.509  1.00  0.00     0.087 H 
ATOM   4173  C   PRO A 283      39.516   2.620  -9.613  1.00 66.82     0.241 C 
ATOM   4174  O   PRO A 283      40.069   2.414  -8.533  1.00 66.59    -0.271 OA
ATOM   4175  CB  PRO A 283      38.486   4.893 -10.067  1.00 66.51    -0.036 C 
ATOM   4176  HB1 PRO A 283      37.720   5.365 -10.726  1.00  0.00     0.036 H 
ATOM   4177  HB2 PRO A 283      39.341   5.068 -10.761  1.00  0.00     0.036 H 
ATOM   4178  CG  PRO A 283      38.629   5.513  -8.713  1.00 66.35    -0.048 C 
ATOM   4179  HG1 PRO A 283      38.639   6.628  -8.714  1.00  0.00     0.035 H 
ATOM   4180  HG2 PRO A 283      39.636   5.388  -8.251  1.00  0.00     0.035 H 
ATOM   4181  CD  PRO A 283      37.503   4.901  -7.927  1.00 65.62    -0.001 C 
ATOM   4182  HD1 PRO A 283      36.543   5.467  -7.960  1.00  0.00     0.064 H 
ATOM   4183  HD2 PRO A 283      37.618   4.953  -6.819  1.00  0.00     0.064 H 
ATOM   4184  N   MET A 284      39.984   2.152 -10.759  1.00 66.70    -0.346 N 
ATOM   4185  HN  MET A 284      39.466   2.335 -11.618  1.00  0.00     0.163 HD
ATOM   4186  CA  MET A 284      41.216   1.385 -10.827  1.00 66.54     0.090 C 
ATOM   4187  HA  MET A 284      41.730   1.387  -9.838  1.00  0.00     0.087 H 
ATOM   4188  C   MET A 284      42.068   2.098 -11.870  1.00 66.82     0.241 C 
ATOM   4189  O   MET A 284      41.612   2.358 -12.989  1.00 66.13    -0.271 OA
ATOM   4190  CB  MET A 284      40.934  -0.052 -11.280  1.00 67.09    -0.030 C 
ATOM   4191  HB1 MET A 284      40.044  -0.459 -10.746  1.00  0.00     0.037 H 
ATOM   4192  HB2 MET A 284      40.550  -0.060 -12.327  1.00  0.00     0.037 H 
ATOM   4193  CG  MET A 284      42.112  -1.001 -11.143  1.00 66.83    -0.021 C 
ATOM   4194  HG1 MET A 284      42.295  -1.543 -12.100  1.00  0.00     0.049 H 
ATOM   4195  HG2 MET A 284      43.069  -0.434 -11.065  1.00  0.00     0.049 H 
ATOM   4196  SD  MET A 284      41.945  -2.172  -9.762  1.00 68.91    -0.173 SA
ATOM   4197  CE  MET A 284      41.642  -1.042  -8.377  1.00 68.33    -0.035 C 
ATOM   4198  HE1 MET A 284      41.540  -1.760  -7.530  1.00  0.00     0.041 H 
ATOM   4199  HE2 MET A 284      40.788  -0.338  -8.513  1.00  0.00     0.041 H 
ATOM   4200  HE3 MET A 284      42.407  -0.243  -8.236  1.00  0.00     0.041 H 
ATOM   4201  N   GLU A 285      43.298   2.434 -11.498  1.00 67.16    -0.346 N 
ATOM   4202  HN  GLU A 285      43.616   2.209 -10.555  1.00  0.00     0.163 HD
ATOM   4203  CA  GLU A 285      44.197   3.117 -12.412  1.00 66.39     0.090 C 
ATOM   4204  HA  GLU A 285      43.765   4.111 -12.675  1.00  0.00     0.087 H 
ATOM   4205  C   GLU A 285      44.383   2.305 -13.679  1.00 65.63     0.241 C 
ATOM   4206  O   GLU A 285      44.331   1.078 -13.668  1.00 65.60    -0.271 OA
ATOM   4207  CB  GLU A 285      45.575   3.322 -11.778  1.00 67.99    -0.029 C 
ATOM   4208  HB1 GLU A 285      46.317   3.572 -12.572  1.00  0.00     0.037 H 
ATOM   4209  HB2 GLU A 285      45.972   2.341 -11.426  1.00  0.00     0.037 H 
ATOM   4210  CG  GLU A 285      45.672   4.339 -10.657  1.00 70.96     0.018 C 
ATOM   4211  HG1 GLU A 285      45.358   5.353 -10.999  1.00  0.00     0.049 H 
ATOM   4212  HG2 GLU A 285      44.889   4.167  -9.882  1.00  0.00     0.049 H 
ATOM   4213  CD  GLU A 285      47.073   4.365 -10.040  1.00 73.57     0.172 C 
ATOM   4214  OE1 GLU A 285      47.342   3.589  -9.091  1.00 73.94    -0.648 OA
ATOM   4215  OE2 GLU A 285      47.918   5.150 -10.522  1.00 74.69    -0.648 OA
ATOM   4216  N   PHE A 286      44.600   3.018 -14.772  1.00 65.52    -0.346 N 
ATOM   4217  HN  PHE A 286      44.580   4.035 -14.698  1.00  0.00     0.163 HD
ATOM   4218  CA  PHE A 286      44.865   2.427 -16.071  1.00 64.98     0.093 C 
ATOM   4219  HA  PHE A 286      45.580   1.578 -15.963  1.00  0.00     0.088 H 
ATOM   4220  C   PHE A 286      45.504   3.540 -16.882  1.00 66.92     0.241 C 
ATOM   4221  O   PHE A 286      45.024   4.676 -16.878  1.00 65.76    -0.271 OA
ATOM   4222  CB  PHE A 286      43.592   1.947 -16.754  1.00 61.74    -0.014 C 
ATOM   4223  HB1 PHE A 286      43.048   1.217 -16.110  1.00  0.00     0.043 H 
ATOM   4224  HB2 PHE A 286      42.832   2.762 -16.792  1.00  0.00     0.043 H 
ATOM   4225  CG  PHE A 286      43.830   1.375 -18.124  1.00 59.43    -0.056 A 
ATOM   4226  CD1 PHE A 286      43.959   2.210 -19.230  1.00 58.78    -0.077 A 
ATOM   4227  HD1 PHE A 286      43.865   3.302 -19.103  1.00  0.00     0.084 H 
ATOM   4228  CD2 PHE A 286      43.954   0.001 -18.307  1.00 58.06    -0.077 A 
ATOM   4229  HD2 PHE A 286      43.855  -0.673 -17.440  1.00  0.00     0.084 H 
ATOM   4230  CE1 PHE A 286      44.206   1.682 -20.497  1.00 56.89    -0.082 A 
ATOM   4231  HE1 PHE A 286      44.306   2.354 -21.366  1.00  0.00     0.083 H 
ATOM   4232  CE2 PHE A 286      44.200  -0.535 -19.565  1.00 55.70    -0.082 A 
ATOM   4233  HE2 PHE A 286      44.295  -1.627 -19.692  1.00  0.00     0.083 H 
ATOM   4234  CZ  PHE A 286      44.326   0.307 -20.662  1.00 57.24    -0.083 A 
ATOM   4235  HZ  PHE A 286      44.521  -0.114 -21.662  1.00  0.00     0.083 H 
ATOM   4236  N   GLN A 287      46.595   3.213 -17.564  1.00 69.04    -0.346 N 
ATOM   4237  HN  GLN A 287      46.937   2.253 -17.529  1.00  0.00     0.163 HD
ATOM   4238  CA  GLN A 287      47.309   4.192 -18.357  1.00 70.84     0.090 C 
ATOM   4239  HA  GLN A 287      46.756   5.159 -18.316  1.00  0.00     0.087 H 
ATOM   4240  C   GLN A 287      47.419   3.751 -19.810  1.00 72.71     0.241 C 
ATOM   4241  O   GLN A 287      47.688   2.577 -20.092  1.00 73.19    -0.271 OA
ATOM   4242  CB  GLN A 287      48.712   4.400 -17.776  1.00 71.61    -0.030 C 
ATOM   4243  HB1 GLN A 287      48.653   4.605 -16.682  1.00  0.00     0.037 H 
ATOM   4244  HB2 GLN A 287      49.139   5.368 -18.129  1.00  0.00     0.037 H 
ATOM   4245  CG  GLN A 287      49.690   3.253 -18.052  1.00 72.89     0.011 C 
ATOM   4246  HG1 GLN A 287      49.238   2.272 -17.773  1.00  0.00     0.047 H 
ATOM   4247  HG2 GLN A 287      49.814   3.094 -19.149  1.00  0.00     0.047 H 
ATOM   4248  CD  GLN A 287      51.050   3.437 -17.373  1.00 74.89     0.215 C 
ATOM   4249  NE2 GLN A 287      51.142   4.403 -16.453  1.00 75.35    -0.370 N 
ATOM   4250 1HE2 GLN A 287      50.356   5.005 -16.209  1.00  0.00     0.159 HD
ATOM   4251 2HE2 GLN A 287      52.048   4.526 -16.001  1.00  0.00     0.159 HD
ATOM   4252  OE1 GLN A 287      52.001   2.709 -17.668  1.00 74.90    -0.274 OA
ATOM   4253  N   TYR A 288      47.192   4.689 -20.729  1.00 73.64    -0.346 N 
ATOM   4254  HN  TYR A 288      46.929   5.628 -20.431  1.00  0.00     0.163 HD
ATOM   4255  CA  TYR A 288      47.313   4.397 -22.152  1.00 74.80     0.093 C 
ATOM   4256  HA  TYR A 288      47.062   3.326 -22.337  1.00  0.00     0.088 H 
ATOM   4257  C   TYR A 288      48.760   4.660 -22.554  1.00 77.34     0.241 C 
ATOM   4258  O   TYR A 288      49.455   5.452 -21.918  1.00 77.50    -0.271 OA
ATOM   4259  CB  TYR A 288      46.394   5.288 -22.980  1.00 72.19    -0.014 C 
ATOM   4260  HB1 TYR A 288      46.493   6.351 -22.658  1.00  0.00     0.043 H 
ATOM   4261  HB2 TYR A 288      46.772   5.368 -24.026  1.00  0.00     0.043 H 
ATOM   4262  CG  TYR A 288      44.947   4.873 -22.977  1.00 69.53    -0.056 A 
ATOM   4263  CD1 TYR A 288      44.034   5.445 -22.088  1.00 69.21    -0.074 A 
ATOM   4264  HD1 TYR A 288      44.383   6.204 -21.368  1.00  0.00     0.084 H 
ATOM   4265  CD2 TYR A 288      44.481   3.917 -23.874  1.00 69.00    -0.074 A 
ATOM   4266  HD2 TYR A 288      45.184   3.451 -24.585  1.00  0.00     0.084 H 
ATOM   4267  CE1 TYR A 288      42.685   5.074 -22.094  1.00 68.02    -0.051 A 
ATOM   4268  HE1 TYR A 288      41.978   5.537 -21.385  1.00  0.00     0.087 H 
ATOM   4269  CE2 TYR A 288      43.136   3.537 -23.889  1.00 69.13    -0.051 A 
ATOM   4270  HE2 TYR A 288      42.784   2.777 -24.606  1.00  0.00     0.087 H 
ATOM   4271  CZ  TYR A 288      42.245   4.120 -22.998  1.00 67.89     0.065 A 
ATOM   4272  OH  TYR A 288      40.922   3.745 -23.020  1.00 67.73    -0.361 OA
ATOM   4273  HH  TYR A 288      40.312   4.144 -22.410  1.00  0.00     0.217 HD
ATOM   4274  N   LEU A 289      49.209   4.005 -23.615  1.00 80.10    -0.346 N 
ATOM   4275  HN  LEU A 289      48.585   3.377 -24.121  1.00  0.00     0.163 HD
ATOM   4276  CA  LEU A 289      50.578   4.171 -24.065  1.00 83.28     0.090 C 
ATOM   4277  HA  LEU A 289      51.049   4.997 -23.483  1.00  0.00     0.087 H 
ATOM   4278  C   LEU A 289      50.637   4.519 -25.544  1.00 86.34     0.243 C 
ATOM   4279  O   LEU A 289      49.689   4.267 -26.290  1.00 86.81    -0.271 OA
ATOM   4280  CB  LEU A 289      51.357   2.883 -23.809  1.00 83.41    -0.035 C 
ATOM   4281  HB1 LEU A 289      52.436   3.037 -24.044  1.00  0.00     0.037 H 
ATOM   4282  HB2 LEU A 289      51.094   2.119 -24.577  1.00  0.00     0.037 H 
ATOM   4283  CG  LEU A 289      51.207   2.288 -22.407  1.00 83.33    -0.059 C 
ATOM   4284  HG  LEU A 289      50.127   2.091 -22.214  1.00  0.00     0.039 H 
ATOM   4285  CD1 LEU A 289      51.965   0.975 -22.332  1.00 82.42    -0.073 C 
ATOM   4286 1HD1 LEU A 289      51.856   0.542 -21.311  1.00  0.00     0.028 H 
ATOM   4287 2HD1 LEU A 289      53.033   1.087 -22.630  1.00  0.00     0.028 H 
ATOM   4288 3HD1 LEU A 289      51.652   0.261 -23.129  1.00  0.00     0.028 H 
ATOM   4289  CD2 LEU A 289      51.720   3.271 -21.366  1.00 82.89    -0.073 C 
ATOM   4290 1HD2 LEU A 289      51.611   2.838 -20.345  1.00  0.00     0.028 H 
ATOM   4291 2HD2 LEU A 289      51.225   4.267 -21.452  1.00  0.00     0.028 H 
ATOM   4292 3HD2 LEU A 289      52.768   3.591 -21.574  1.00  0.00     0.028 H 
ATOM   4293  N   PRO A 290      51.761   5.105 -25.988  1.00 88.88    -0.337 N 
ATOM   4294  CA  PRO A 290      51.965   5.497 -27.384  1.00 90.72     0.091 C 
ATOM   4295  HA  PRO A 290      51.376   6.419 -27.601  1.00  0.00     0.087 H 
ATOM   4296  C   PRO A 290      51.581   4.404 -28.374  1.00 92.54     0.241 C 
ATOM   4297  O   PRO A 290      51.597   3.220 -28.043  1.00 92.60    -0.271 OA
ATOM   4298  CB  PRO A 290      53.450   5.823 -27.425  1.00 90.52    -0.036 C 
ATOM   4299  HB1 PRO A 290      53.773   6.449 -28.290  1.00  0.00     0.036 H 
ATOM   4300  HB2 PRO A 290      54.117   4.962 -27.665  1.00  0.00     0.036 H 
ATOM   4301  CG  PRO A 290      53.668   6.437 -26.084  1.00 90.03    -0.048 C 
ATOM   4302  HG1 PRO A 290      53.357   7.504 -25.999  1.00  0.00     0.035 H 
ATOM   4303  HG2 PRO A 290      54.735   6.615 -25.816  1.00  0.00     0.035 H 
ATOM   4304  CD  PRO A 290      52.930   5.481 -25.171  1.00 89.62    -0.001 C 
ATOM   4305  HD1 PRO A 290      53.538   4.624 -24.798  1.00  0.00     0.064 H 
ATOM   4306  HD2 PRO A 290      52.687   5.888 -24.162  1.00  0.00     0.064 H 
ATOM   4307  N   ASP A 291      51.240   4.824 -29.589  1.00 95.21    -0.348 N 
ATOM   4308  HN  ASP A 291      51.263   5.826 -29.778  1.00  0.00     0.163 HD
ATOM   4309  CA  ASP A 291      50.833   3.924 -30.669  1.00 97.23     0.071 C 
ATOM   4310  HA  ASP A 291      49.745   3.707 -30.556  1.00  0.00     0.084 H 
ATOM   4311  C   ASP A 291      51.596   2.596 -30.652  1.00 97.71     0.110 C 
ATOM   4312  HC  ASP A 291      51.130   1.672 -31.033  1.00  0.00     0.146 H 
ATOM   4313  O   ASP A 291      52.763   2.586 -30.194  1.00 97.38    -0.305 OA
ATOM   4314  CB  ASP A 291      51.050   4.623 -32.018  1.00 98.62     0.040 C 
ATOM   4315  HB1 ASP A 291      50.725   5.689 -31.972  1.00  0.00     0.052 H 
ATOM   4316  HB2 ASP A 291      52.136   4.773 -32.219  1.00  0.00     0.052 H 
ATOM   4317  CG  ASP A 291      50.379   3.900 -33.173  1.00100.51     0.174 C 
ATOM   4318  OD1 ASP A 291      50.626   2.685 -33.348  1.00101.80    -0.648 OA
ATOM   4319  OD2 ASP A 291      49.608   4.554 -33.912  1.00101.02    -0.648 OA
ATOM   4320  N   ALA A1008      34.909 -16.237 -27.675  1.00 79.12    -0.067 N 
ATOM   4321  HN1 ALA A1008      34.681 -17.081 -28.200  1.00  0.00     0.275 HD
ATOM   4322  HN2 ALA A1008      35.731 -16.363 -27.084  1.00  0.00     0.275 HD
ATOM   4323  HN3 ALA A1008      35.271 -15.497 -28.276  1.00  0.00     0.275 HD
ATOM   4324  CA  ALA A1008      33.716 -15.793 -26.892  1.00 79.01     0.172 C 
ATOM   4325  HA  ALA A1008      33.432 -16.599 -26.176  1.00  0.00     0.098 H 
ATOM   4326  C   ALA A1008      32.541 -15.523 -27.826  1.00 79.38     0.248 C 
ATOM   4327  O   ALA A1008      32.334 -14.386 -28.263  1.00 79.77    -0.271 OA
ATOM   4328  CB  ALA A1008      34.055 -14.537 -26.110  1.00 79.06    -0.042 C 
ATOM   4329  HB1 ALA A1008      33.165 -14.206 -25.526  1.00  0.00     0.030 H 
ATOM   4330  HB2 ALA A1008      34.451 -13.728 -26.767  1.00  0.00     0.030 H 
ATOM   4331  HB3 ALA A1008      34.954 -14.674 -25.464  1.00  0.00     0.030 H 
ATOM   4332  N   ALA A1009      31.763 -16.565 -28.111  1.00 79.24    -0.346 N 
ATOM   4333  HN  ALA A1009      31.967 -17.467 -27.681  1.00  0.00     0.163 HD
ATOM   4334  CA  ALA A1009      30.622 -16.455 -29.025  1.00 78.35     0.086 C 
ATOM   4335  HA  ALA A1009      30.931 -15.780 -29.857  1.00  0.00     0.086 H 
ATOM   4336  C   ALA A1009      29.336 -15.877 -28.429  1.00 76.76     0.243 C 
ATOM   4337  O   ALA A1009      28.717 -16.496 -27.561  1.00 76.44    -0.271 OA
ATOM   4338  CB  ALA A1009      30.330 -17.826 -29.640  1.00 78.98    -0.049 C 
ATOM   4339  HB1 ALA A1009      29.462 -17.742 -30.335  1.00  0.00     0.030 H 
ATOM   4340  HB2 ALA A1009      30.175 -18.612 -28.865  1.00  0.00     0.030 H 
ATOM   4341  HB3 ALA A1009      31.227 -18.266 -30.135  1.00  0.00     0.030 H 
ATOM   4342  N   PRO A1010      28.916 -14.682 -28.901  1.00 75.43    -0.337 N 
ATOM   4343  CA  PRO A1010      27.697 -14.000 -28.436  1.00 72.94     0.091 C 
ATOM   4344  HA  PRO A1010      27.837 -13.653 -27.385  1.00  0.00     0.087 H 
ATOM   4345  C   PRO A1010      26.465 -14.895 -28.524  1.00 70.36     0.241 C 
ATOM   4346  O   PRO A1010      26.422 -15.846 -29.309  1.00 70.45    -0.271 OA
ATOM   4347  CB  PRO A1010      27.599 -12.795 -29.368  1.00 73.12    -0.036 C 
ATOM   4348  HB1 PRO A1010      26.966 -11.959 -28.990  1.00  0.00     0.036 H 
ATOM   4349  HB2 PRO A1010      27.007 -12.966 -30.297  1.00  0.00     0.036 H 
ATOM   4350  CG  PRO A1010      29.042 -12.446 -29.591  1.00 74.61    -0.048 C 
ATOM   4351  HG1 PRO A1010      29.227 -11.695 -30.394  1.00  0.00     0.035 H 
ATOM   4352  HG2 PRO A1010      29.514 -11.848 -28.777  1.00  0.00     0.035 H 
ATOM   4353  CD  PRO A1010      29.670 -13.816 -29.832  1.00 75.38    -0.001 C 
ATOM   4354  HD1 PRO A1010      30.778 -13.851 -29.712  1.00  0.00     0.064 H 
ATOM   4355  HD2 PRO A1010      29.665 -14.154 -30.895  1.00  0.00     0.064 H 
ATOM   4356  N   ARG A1011      25.464 -14.590 -27.712  1.00 67.67    -0.346 N 
ATOM   4357  HN  ARG A1011      25.550 -13.790 -27.086  1.00  0.00     0.163 HD
ATOM   4358  CA  ARG A1011      24.243 -15.381 -27.701  1.00 65.67     0.089 C 
ATOM   4359  HA  ARG A1011      24.521 -16.456 -27.805  1.00  0.00     0.087 H 
ATOM   4360  C   ARG A1011      23.317 -15.012 -28.853  1.00 63.01     0.241 C 
ATOM   4361  O   ARG A1011      23.028 -13.835 -29.099  1.00 62.54    -0.271 OA
ATOM   4362  CB  ARG A1011      23.515 -15.199 -26.371  1.00 67.53    -0.036 C 
ATOM   4363  HB1 ARG A1011      24.180 -15.481 -25.522  1.00  0.00     0.036 H 
ATOM   4364  HB2 ARG A1011      23.373 -14.115 -26.150  1.00  0.00     0.036 H 
ATOM   4365  CG  ARG A1011      22.191 -15.937 -26.275  1.00 68.66    -0.048 C 
ATOM   4366  HG1 ARG A1011      21.448 -15.537 -27.004  1.00  0.00     0.035 H 
ATOM   4367  HG2 ARG A1011      21.655 -15.690 -25.329  1.00  0.00     0.035 H 
ATOM   4368  CD  ARG A1011      22.373 -17.431 -26.434  1.00 69.65     0.009 C 
ATOM   4369  HD1 ARG A1011      22.339 -17.735 -27.506  1.00  0.00     0.064 H 
ATOM   4370  HD2 ARG A1011      23.418 -17.743 -26.200  1.00  0.00     0.064 H 
ATOM   4371  NE  ARG A1011      21.399 -18.176 -25.634  1.00 71.92    -0.227 N 
ATOM   4372  HE  ARG A1011      21.754 -18.732 -24.856  1.00  0.00     0.177 HD
ATOM   4373  CZ  ARG A1011      20.087 -18.182 -25.847  1.00 72.25     0.665 C 
ATOM   4374  NH1 ARG A1011      19.289 -18.892 -25.059  1.00 71.97    -0.235 N 
ATOM   4375 1HH1 ARG A1011      19.685 -19.425 -24.285  1.00  0.00     0.174 HD
ATOM   4376 2HH1 ARG A1011      18.282 -18.897 -25.222  1.00  0.00     0.174 HD
ATOM   4377  NH2 ARG A1011      19.572 -17.490 -26.853  1.00 74.56    -0.235 N 
ATOM   4378 1HH2 ARG A1011      20.185 -16.944 -27.459  1.00  0.00     0.174 HD
ATOM   4379 2HH2 ARG A1011      18.565 -17.495 -27.016  1.00  0.00     0.174 HD
ATOM   4380  N   VAL A1012      22.850 -16.031 -29.560  1.00 59.27    -0.346 N 
ATOM   4381  HN  VAL A1012      23.117 -16.982 -29.306  1.00  0.00     0.163 HD
ATOM   4382  CA  VAL A1012      21.960 -15.815 -30.695  1.00 54.32     0.092 C 
ATOM   4383  HA  VAL A1012      22.238 -14.848 -31.176  1.00  0.00     0.088 H 
ATOM   4384  C   VAL A1012      20.493 -15.726 -30.252  1.00 50.93     0.241 C 
ATOM   4385  O   VAL A1012      19.853 -16.764 -30.047  1.00 52.89    -0.271 OA
ATOM   4386  CB  VAL A1012      22.112 -16.975 -31.781  1.00 50.79    -0.033 C 
ATOM   4387  HB  VAL A1012      21.335 -16.834 -32.568  1.00  0.00     0.042 H 
ATOM   4388  CG1 VAL A1012      23.475 -16.926 -32.428  1.00 46.09    -0.071 C 
ATOM   4389 1HG1 VAL A1012      23.618 -15.925 -32.898  1.00  0.00     0.028 H 
ATOM   4390 2HG1 VAL A1012      23.632 -17.761 -33.150  1.00  0.00     0.028 H 
ATOM   4391 3HG1 VAL A1012      24.293 -17.181 -31.714  1.00  0.00     0.028 H 
ATOM   4392  CG2 VAL A1012      21.919 -18.327 -31.146  1.00 47.83    -0.071 C 
ATOM   4393 1HG2 VAL A1012      20.912 -18.363 -30.668  1.00  0.00     0.028 H 
ATOM   4394 2HG2 VAL A1012      22.737 -18.582 -30.432  1.00  0.00     0.028 H 
ATOM   4395 3HG2 VAL A1012      22.076 -19.162 -31.868  1.00  0.00     0.028 H 
ATOM   4396  N   LEU A1013      19.956 -14.522 -30.059  1.00 44.96    -0.346 N 
ATOM   4397  HN  LEU A1013      20.513 -13.674 -30.159  1.00  0.00     0.163 HD
ATOM   4398  CA  LEU A1013      18.538 -14.458 -29.698  1.00 42.97     0.089 C 
ATOM   4399  HA  LEU A1013      18.275 -15.382 -29.132  1.00  0.00     0.087 H 
ATOM   4400  C   LEU A1013      17.753 -14.451 -31.008  1.00 41.78     0.241 C 
ATOM   4401  O   LEU A1013      18.085 -13.717 -31.943  1.00 41.50    -0.271 OA
ATOM   4402  CB  LEU A1013      18.211 -13.246 -28.827  1.00 42.68    -0.035 C 
ATOM   4403  HB1 LEU A1013      18.764 -12.351 -29.196  1.00  0.00     0.037 H 
ATOM   4404  HB2 LEU A1013      17.161 -12.918 -29.008  1.00  0.00     0.037 H 
ATOM   4405  CG  LEU A1013      18.453 -13.429 -27.314  1.00 42.14    -0.059 C 
ATOM   4406  HG  LEU A1013      19.430 -12.965 -27.042  1.00  0.00     0.039 H 
ATOM   4407  CD1 LEU A1013      17.337 -12.731 -26.544  1.00 41.26    -0.073 C 
ATOM   4408 1HD1 LEU A1013      17.512 -12.863 -25.451  1.00  0.00     0.028 H 
ATOM   4409 2HD1 LEU A1013      16.324 -13.078 -26.857  1.00  0.00     0.028 H 
ATOM   4410 3HD1 LEU A1013      17.230 -11.659 -26.830  1.00  0.00     0.028 H 
ATOM   4411  CD2 LEU A1013      18.476 -14.901 -26.929  1.00 37.56    -0.073 C 
ATOM   4412 1HD2 LEU A1013      18.651 -15.033 -25.836  1.00  0.00     0.028 H 
ATOM   4413 2HD2 LEU A1013      19.221 -15.470 -27.533  1.00  0.00     0.028 H 
ATOM   4414 3HD2 LEU A1013      17.549 -15.424 -27.261  1.00  0.00     0.028 H 
ATOM   4415  N   PHE A1014      16.660 -15.198 -31.067  1.00 39.71    -0.346 N 
ATOM   4416  HN  PHE A1014      16.295 -15.665 -30.237  1.00  0.00     0.163 HD
ATOM   4417  CA  PHE A1014      16.002 -15.328 -32.352  1.00 38.78     0.093 C 
ATOM   4418  HA  PHE A1014      16.746 -15.796 -33.038  1.00  0.00     0.088 H 
ATOM   4419  C   PHE A1014      15.503 -14.081 -33.054  1.00 37.44     0.241 C 
ATOM   4420  O   PHE A1014      15.726 -13.941 -34.249  1.00 38.45    -0.271 OA
ATOM   4421  CB  PHE A1014      14.832 -16.306 -32.257  1.00 36.21    -0.014 C 
ATOM   4422  HB1 PHE A1014      14.065 -15.939 -31.536  1.00  0.00     0.043 H 
ATOM   4423  HB2 PHE A1014      15.139 -17.243 -31.736  1.00  0.00     0.043 H 
ATOM   4424  CG  PHE A1014      14.212 -16.612 -33.588  1.00 34.51    -0.056 A 
ATOM   4425  CD1 PHE A1014      14.789 -17.562 -34.434  1.00 33.06    -0.077 A 
ATOM   4426  HD1 PHE A1014      15.669 -18.134 -34.094  1.00  0.00     0.084 H 
ATOM   4427  CD2 PHE A1014      13.096 -15.896 -34.031  1.00 32.58    -0.077 A 
ATOM   4428  HD2 PHE A1014      12.633 -15.147 -33.367  1.00  0.00     0.084 H 
ATOM   4429  CE1 PHE A1014      14.263 -17.794 -35.704  1.00 33.14    -0.082 A 
ATOM   4430  HE1 PHE A1014      14.723 -18.547 -36.365  1.00  0.00     0.083 H 
ATOM   4431  CE2 PHE A1014      12.562 -16.113 -35.294  1.00 32.20    -0.082 A 
ATOM   4432  HE2 PHE A1014      11.683 -15.539 -35.631  1.00  0.00     0.083 H 
ATOM   4433  CZ  PHE A1014      13.147 -17.066 -36.137  1.00 33.53    -0.083 A 
ATOM   4434  HZ  PHE A1014      12.729 -17.244 -37.142  1.00  0.00     0.083 H 
ATOM   4435  N   GLY A1015      14.869 -13.160 -32.353  1.00 36.70    -0.351 N 
ATOM   4436  HN  GLY A1015      14.722 -13.265 -31.349  1.00  0.00     0.163 HD
ATOM   4437  CA  GLY A1015      14.391 -11.996 -33.065  1.00 36.69     0.069 C 
ATOM   4438  HA1 GLY A1015      13.701 -12.292 -33.890  1.00  0.00     0.078 H 
ATOM   4439  HA2 GLY A1015      13.683 -11.409 -32.434  1.00  0.00     0.078 H 
ATOM   4440  C   GLY A1015      15.509 -11.111 -33.588  1.00 36.88     0.236 C 
ATOM   4441  O   GLY A1015      15.500 -10.692 -34.753  1.00 35.44    -0.272 OA
ATOM   4442  N   GLU A1016      16.510 -10.872 -32.753  1.00 37.02    -0.346 N 
ATOM   4443  HN  GLU A1016      16.509 -11.287 -31.821  1.00  0.00     0.163 HD
ATOM   4444  CA  GLU A1016      17.604 -10.021 -33.166  1.00 38.43     0.090 C 
ATOM   4445  HA  GLU A1016      17.201  -9.048 -33.534  1.00  0.00     0.087 H 
ATOM   4446  C   GLU A1016      18.343 -10.726 -34.296  1.00 38.01     0.241 C 
ATOM   4447  O   GLU A1016      18.775 -10.099 -35.265  1.00 36.90    -0.271 OA
ATOM   4448  CB  GLU A1016      18.542  -9.773 -31.992  1.00 42.40    -0.029 C 
ATOM   4449  HB1 GLU A1016      19.209 -10.653 -31.839  1.00  0.00     0.037 H 
ATOM   4450  HB2 GLU A1016      17.973  -9.792 -31.033  1.00  0.00     0.037 H 
ATOM   4451  CG  GLU A1016      19.368  -8.496 -32.089  1.00 49.29     0.018 C 
ATOM   4452  HG1 GLU A1016      18.739  -7.595 -31.899  1.00  0.00     0.049 H 
ATOM   4453  HG2 GLU A1016      19.664  -8.288 -33.144  1.00  0.00     0.049 H 
ATOM   4454  CD  GLU A1016      20.591  -8.521 -31.166  1.00 53.84     0.172 C 
ATOM   4455  OE1 GLU A1016      20.429  -8.753 -29.942  1.00 58.12    -0.648 OA
ATOM   4456  OE2 GLU A1016      21.717  -8.309 -31.667  1.00 56.01    -0.648 OA
ATOM   4457  N   TRP A1017      18.465 -12.043 -34.174  1.00 36.21    -0.346 N 
ATOM   4458  HN  TRP A1017      18.068 -12.512 -33.360  1.00  0.00     0.163 HD
ATOM   4459  CA  TRP A1017      19.155 -12.822 -35.182  1.00 33.99     0.093 C 
ATOM   4460  HA  TRP A1017      20.180 -12.408 -35.325  1.00  0.00     0.088 H 
ATOM   4461  C   TRP A1017      18.414 -12.771 -36.494  1.00 34.49     0.241 C 
ATOM   4462  O   TRP A1017      19.015 -12.570 -37.546  1.00 36.63    -0.271 OA
ATOM   4463  CB  TRP A1017      19.261 -14.277 -34.732  1.00 32.97    -0.012 C 
ATOM   4464  HB1 TRP A1017      19.804 -14.342 -33.760  1.00  0.00     0.044 H 
ATOM   4465  HB2 TRP A1017      18.261 -14.659 -34.421  1.00  0.00     0.044 H 
ATOM   4466  CG  TRP A1017      19.880 -15.202 -35.735  1.00 29.94    -0.028 A 
ATOM   4467  CD1 TRP A1017      21.209 -15.436 -35.934  1.00 28.15    -0.016 A 
ATOM   4468  HD1 TRP A1017      22.026 -14.946 -35.378  1.00  0.00     0.112 H 
ATOM   4469  CD2 TRP A1017      19.185 -16.032 -36.662  1.00 29.45    -0.002 A 
ATOM   4470  CE2 TRP A1017      20.153 -16.750 -37.388  1.00 30.56     0.042 A 
ATOM   4471  CE3 TRP A1017      17.831 -16.244 -36.947  1.00 29.42    -0.070 A 
ATOM   4472  HE3 TRP A1017      17.050 -15.693 -36.397  1.00  0.00     0.084 H 
ATOM   4473  NE1 TRP A1017      21.384 -16.368 -36.925  1.00 26.86    -0.365 N 
ATOM   4474  HE1 TRP A1017      22.281 -16.718 -37.261  1.00  0.00     0.165 HD
ATOM   4475  CZ2 TRP A1017      19.807 -17.666 -38.381  1.00 31.41    -0.056 A 
ATOM   4476  HZ2 TRP A1017      20.578 -18.219 -38.943  1.00  0.00     0.086 H 
ATOM   4477  CZ3 TRP A1017      17.489 -17.153 -37.927  1.00 28.70    -0.082 A 
ATOM   4478  HZ3 TRP A1017      16.425 -17.329 -38.157  1.00  0.00     0.083 H 
ATOM   4479  CH2 TRP A1017      18.470 -17.853 -38.632  1.00 30.76    -0.081 A 
ATOM   4480  HH2 TRP A1017      18.164 -18.573 -39.409  1.00  0.00     0.083 H 
ATOM   4481  N   LEU A1018      17.098 -12.902 -36.442  1.00 34.87    -0.346 N 
ATOM   4482  HN  LEU A1018      16.623 -13.008 -35.546  1.00  0.00     0.163 HD
ATOM   4483  CA  LEU A1018      16.344 -12.893 -37.676  1.00 35.77     0.089 C 
ATOM   4484  HA  LEU A1018      16.751 -13.689 -38.343  1.00  0.00     0.087 H 
ATOM   4485  C   LEU A1018      16.454 -11.557 -38.399  1.00 36.94     0.241 C 
ATOM   4486  O   LEU A1018      16.639 -11.530 -39.611  1.00 37.47    -0.271 OA
ATOM   4487  CB  LEU A1018      14.880 -13.191 -37.413  1.00 34.76    -0.035 C 
ATOM   4488  HB1 LEU A1018      14.324 -12.248 -37.200  1.00  0.00     0.037 H 
ATOM   4489  HB2 LEU A1018      14.760 -13.710 -36.434  1.00  0.00     0.037 H 
ATOM   4490  CG  LEU A1018      14.183 -13.980 -38.523  1.00 36.61    -0.059 C 
ATOM   4491  HG  LEU A1018      14.407 -15.065 -38.394  1.00  0.00     0.039 H 
ATOM   4492  CD1 LEU A1018      12.688 -13.769 -38.417  1.00 35.38    -0.073 C 
ATOM   4493 1HD1 LEU A1018      12.333 -14.097 -37.412  1.00  0.00     0.028 H 
ATOM   4494 2HD1 LEU A1018      12.133 -14.272 -39.243  1.00  0.00     0.028 H 
ATOM   4495 3HD1 LEU A1018      12.395 -12.717 -38.643  1.00  0.00     0.028 H 
ATOM   4496  CD2 LEU A1018      14.662 -13.538 -39.877  1.00 36.89    -0.073 C 
ATOM   4497 1HD2 LEU A1018      15.763 -13.693 -39.955  1.00  0.00     0.028 H 
ATOM   4498 2HD2 LEU A1018      14.369 -12.486 -40.103  1.00  0.00     0.028 H 
ATOM   4499 3HD2 LEU A1018      14.107 -14.041 -40.703  1.00  0.00     0.028 H 
ATOM   4500  N   LEU A1019      16.383 -10.452 -37.661  1.00 36.95    -0.346 N 
ATOM   4501  HN  LEU A1019      16.281 -10.522 -36.649  1.00  0.00     0.163 HD
ATOM   4502  CA  LEU A1019      16.451  -9.140 -38.297  1.00 36.60     0.089 C 
ATOM   4503  HA  LEU A1019      15.642  -9.068 -39.061  1.00  0.00     0.087 H 
ATOM   4504  C   LEU A1019      17.794  -8.964 -38.986  1.00 36.97     0.240 C 
ATOM   4505  O   LEU A1019      17.875  -8.416 -40.093  1.00 35.60    -0.271 OA
ATOM   4506  CB  LEU A1019      16.259  -8.030 -37.272  1.00 34.88    -0.035 C 
ATOM   4507  HB1 LEU A1019      16.434  -7.043 -37.759  1.00  0.00     0.037 H 
ATOM   4508  HB2 LEU A1019      17.100  -8.053 -36.540  1.00  0.00     0.037 H 
ATOM   4509  CG  LEU A1019      14.930  -7.994 -36.516  1.00 35.04    -0.059 C 
ATOM   4510  HG  LEU A1019      14.830  -8.927 -35.913  1.00  0.00     0.039 H 
ATOM   4511  CD1 LEU A1019      14.935  -6.800 -35.581  1.00 34.30    -0.073 C 
ATOM   4512 1HD1 LEU A1019      13.966  -6.774 -35.030  1.00  0.00     0.028 H 
ATOM   4513 2HD1 LEU A1019      15.150  -5.843 -36.112  1.00  0.00     0.028 H 
ATOM   4514 3HD1 LEU A1019      15.815  -6.798 -34.897  1.00  0.00     0.028 H 
ATOM   4515  CD2 LEU A1019      13.766  -7.902 -37.476  1.00 33.72    -0.073 C 
ATOM   4516 1HD2 LEU A1019      12.797  -7.876 -36.925  1.00  0.00     0.028 H 
ATOM   4517 2HD2 LEU A1019      13.789  -8.723 -38.231  1.00  0.00     0.028 H 
ATOM   4518 3HD2 LEU A1019      13.870  -7.034 -38.168  1.00  0.00     0.028 H 
ATOM   4519  N   GLY A1020      18.842  -9.451 -38.336  1.00 37.10    -0.351 N 
ATOM   4520  HN  GLY A1020      18.716  -9.905 -37.431  1.00  0.00     0.163 HD
ATOM   4521  CA  GLY A1020      20.162  -9.338 -38.911  1.00 37.46     0.069 C 
ATOM   4522  HA1 GLY A1020      20.953  -9.630 -38.182  1.00  0.00     0.078 H 
ATOM   4523  HA2 GLY A1020      20.454  -8.272 -39.062  1.00  0.00     0.078 H 
ATOM   4524  C   GLY A1020      20.269 -10.132 -40.197  1.00 39.67     0.236 C 
ATOM   4525  O   GLY A1020      20.845  -9.648 -41.182  1.00 40.48    -0.272 OA
ATOM   4526  N   GLU A1021      19.706 -11.341 -40.212  1.00 38.59    -0.346 N 
ATOM   4527  HN  GLU A1021      19.215 -11.684 -39.386  1.00  0.00     0.163 HD
ATOM   4528  CA  GLU A1021      19.791 -12.171 -41.402  1.00 37.27     0.090 C 
ATOM   4529  HA  GLU A1021      20.863 -12.207 -41.707  1.00  0.00     0.087 H 
ATOM   4530  C   GLU A1021      19.005 -11.618 -42.575  1.00 37.59     0.241 C 
ATOM   4531  O   GLU A1021      19.455 -11.714 -43.707  1.00 37.87    -0.271 OA
ATOM   4532  CB  GLU A1021      19.353 -13.603 -41.104  1.00 37.35    -0.029 C 
ATOM   4533  HB1 GLU A1021      18.294 -13.622 -40.756  1.00  0.00     0.037 H 
ATOM   4534  HB2 GLU A1021      19.253 -14.185 -42.050  1.00  0.00     0.037 H 
ATOM   4535  CG  GLU A1021      20.244 -14.333 -40.126  1.00 36.23     0.018 C 
ATOM   4536  HG1 GLU A1021      20.013 -15.424 -40.113  1.00  0.00     0.049 H 
ATOM   4537  HG2 GLU A1021      19.975 -14.078 -39.074  1.00  0.00     0.049 H 
ATOM   4538  CD  GLU A1021      21.716 -14.095 -40.381  1.00 36.56     0.172 C 
ATOM   4539  OE1 GLU A1021      22.303 -14.717 -41.303  1.00 35.12    -0.648 OA
ATOM   4540  OE2 GLU A1021      22.286 -13.266 -39.642  1.00 37.67    -0.648 OA
ATOM   4541  N   ILE A1022      17.835 -11.047 -42.311  1.00 38.11    -0.346 N 
ATOM   4542  HN  ILE A1022      17.500 -11.015 -41.348  1.00  0.00     0.163 HD
ATOM   4543  CA  ILE A1022      17.019 -10.464 -43.373  1.00 39.45     0.092 C 
ATOM   4544  HA  ILE A1022      16.841 -11.226 -44.167  1.00  0.00     0.088 H 
ATOM   4545  C   ILE A1022      17.770  -9.281 -43.962  1.00 40.96     0.241 C 
ATOM   4546  O   ILE A1022      17.767  -9.060 -45.166  1.00 43.88    -0.271 OA
ATOM   4547  CB  ILE A1022      15.671  -9.942 -42.849  1.00 39.78    -0.030 C 
ATOM   4548  HB  ILE A1022      15.863  -9.108 -42.135  1.00  0.00     0.043 H 
ATOM   4549  CG1 ILE A1022      14.923 -11.064 -42.109  1.00 39.01    -0.063 C 
ATOM   4550 1HG1 ILE A1022      15.617 -11.602 -41.422  1.00  0.00     0.033 H 
ATOM   4551 2HG1 ILE A1022      14.670 -11.890 -42.815  1.00  0.00     0.033 H 
ATOM   4552  CG2 ILE A1022      14.846  -9.408 -44.017  1.00 38.51    -0.071 C 
ATOM   4553 1HG2 ILE A1022      13.868  -9.029 -43.637  1.00  0.00     0.028 H 
ATOM   4554 2HG2 ILE A1022      14.720 -10.165 -44.826  1.00  0.00     0.028 H 
ATOM   4555 3HG2 ILE A1022      15.397  -8.638 -44.606  1.00  0.00     0.028 H 
ATOM   4556  CD1 ILE A1022      13.682 -10.617 -41.358  1.00 38.24    -0.076 C 
ATOM   4557 1HD1 ILE A1022      13.140 -11.430 -40.822  1.00  0.00     0.027 H 
ATOM   4558 2HD1 ILE A1022      12.988 -10.079 -42.045  1.00  0.00     0.027 H 
ATOM   4559 3HD1 ILE A1022      13.935  -9.791 -40.652  1.00  0.00     0.027 H 
ATOM   4560  N   SER A1023      18.405  -8.506 -43.098  1.00 42.76    -0.344 N 
ATOM   4561  HN  SER A1023      18.352  -8.725 -42.103  1.00  0.00     0.163 HD
ATOM   4562  CA  SER A1023      19.178  -7.347 -43.528  1.00 41.89     0.109 C 
ATOM   4563  HA  SER A1023      18.528  -6.734 -44.195  1.00  0.00     0.090 H 
ATOM   4564  C   SER A1023      20.426  -7.735 -44.321  1.00 40.44     0.243 C 
ATOM   4565  O   SER A1023      20.836  -7.028 -45.239  1.00 40.85    -0.271 OA
ATOM   4566  CB  SER A1023      19.540  -6.490 -42.313  1.00 42.16     0.044 C 
ATOM   4567  HB1 SER A1023      20.327  -5.736 -42.549  1.00  0.00     0.077 H 
ATOM   4568  HB2 SER A1023      20.100  -7.069 -41.542  1.00  0.00     0.077 H 
ATOM   4569  OG  SER A1023      18.363  -5.890 -41.785  1.00 45.17    -0.398 OA
ATOM   4570  HG  SER A1023      18.588  -5.358 -41.031  1.00  0.00     0.209 HD
ATOM   4571  N   SER A1024      21.050  -8.842 -43.945  1.00 38.82    -0.344 N 
ATOM   4572  HN  SER A1024      20.684  -9.381 -43.161  1.00  0.00     0.163 HD
ATOM   4573  CA  SER A1024      22.253  -9.304 -44.633  1.00 38.33     0.109 C 
ATOM   4574  HA  SER A1024      23.075  -8.585 -44.410  1.00  0.00     0.090 H 
ATOM   4575  C   SER A1024      22.109  -9.399 -46.146  1.00 36.25     0.242 C 
ATOM   4576  O   SER A1024      23.063  -9.179 -46.868  1.00 37.19    -0.271 OA
ATOM   4577  CB  SER A1024      22.676 -10.682 -44.113  1.00 38.82     0.044 C 
ATOM   4578  HB1 SER A1024      23.705 -10.953 -44.446  1.00  0.00     0.077 H 
ATOM   4579  HB2 SER A1024      22.855 -10.672 -43.012  1.00  0.00     0.077 H 
ATOM   4580  OG  SER A1024      21.723 -11.670 -44.485  1.00 39.66    -0.398 OA
ATOM   4581  HG  SER A1024      21.985 -12.524 -44.163  1.00  0.00     0.209 HD
ATOM   4582  N   GLY A1025      20.933  -9.746 -46.635  1.00 33.59    -0.350 N 
ATOM   4583  HN  GLY A1025      20.140  -9.926 -46.019  1.00  0.00     0.163 HD
ATOM   4584  CA  GLY A1025      20.802  -9.863 -48.068  1.00 36.01     0.069 C 
ATOM   4585  HA1 GLY A1025      21.208  -8.964 -48.588  1.00  0.00     0.078 H 
ATOM   4586  HA2 GLY A1025      19.737  -9.782 -48.387  1.00  0.00     0.078 H 
ATOM   4587  C   GLY A1025      21.441 -11.141 -48.590  1.00 38.68     0.236 C 
ATOM   4588  O   GLY A1025      21.598 -11.324 -49.802  1.00 38.28    -0.272 OA
ATOM   4589  N   CYS A1026      21.788 -12.043 -47.672  1.00 39.59    -0.346 N 
ATOM   4590  HN  CYS A1026      21.621 -11.837 -46.687  1.00  0.00     0.163 HD
ATOM   4591  CA  CYS A1026      22.400 -13.315 -48.036  1.00 38.39     0.098 C 
ATOM   4592  HA  CYS A1026      22.908 -13.167 -49.018  1.00  0.00     0.088 H 
ATOM   4593  C   CYS A1026      21.445 -14.503 -48.194  1.00 38.83     0.242 C 
ATOM   4594  O   CYS A1026      21.895 -15.612 -48.470  1.00 40.32    -0.271 OA
ATOM   4595  CB  CYS A1026      23.474 -13.679 -47.025  1.00 36.74     0.014 C 
ATOM   4596  HB1 CYS A1026      23.848 -14.715 -47.201  1.00  0.00     0.053 H 
ATOM   4597  HB2 CYS A1026      23.033 -13.812 -46.010  1.00  0.00     0.053 H 
ATOM   4598  SG  CYS A1026      24.836 -12.508 -46.980  1.00 40.35    -0.095 SA
ATOM   4599  N   TYR A1027      20.144 -14.296 -48.022  1.00 37.11    -0.346 N 
ATOM   4600  HN  TYR A1027      19.802 -13.364 -47.787  1.00  0.00     0.163 HD
ATOM   4601  CA  TYR A1027      19.203 -15.407 -48.171  1.00 37.36     0.093 C 
ATOM   4602  HA  TYR A1027      19.772 -16.315 -48.479  1.00  0.00     0.088 H 
ATOM   4603  C   TYR A1027      18.177 -15.088 -49.251  1.00 39.28     0.241 C 
ATOM   4604  O   TYR A1027      17.137 -14.479 -48.990  1.00 39.36    -0.271 OA
ATOM   4605  CB  TYR A1027      18.494 -15.702 -46.845  1.00 33.17    -0.014 C 
ATOM   4606  HB1 TYR A1027      17.732 -16.507 -46.967  1.00  0.00     0.043 H 
ATOM   4607  HB2 TYR A1027      17.821 -14.862 -46.553  1.00  0.00     0.043 H 
ATOM   4608  CG  TYR A1027      19.456 -16.030 -45.745  1.00 30.14    -0.056 A 
ATOM   4609  CD1 TYR A1027      20.245 -15.039 -45.187  1.00 27.94    -0.074 A 
ATOM   4610  HD1 TYR A1027      20.129 -13.998 -45.534  1.00  0.00     0.084 H 
ATOM   4611  CD2 TYR A1027      19.615 -17.344 -45.288  1.00 30.23    -0.074 A 
ATOM   4612  HD2 TYR A1027      18.994 -18.149 -45.714  1.00  0.00     0.084 H 
ATOM   4613  CE1 TYR A1027      21.163 -15.321 -44.217  1.00 26.94    -0.051 A 
ATOM   4614  HE1 TYR A1027      21.780 -14.514 -43.788  1.00  0.00     0.087 H 
ATOM   4615  CE2 TYR A1027      20.544 -17.642 -44.307  1.00 27.16    -0.051 A 
ATOM   4616  HE2 TYR A1027      20.669 -18.679 -43.951  1.00  0.00     0.087 H 
ATOM   4617  CZ  TYR A1027      21.317 -16.616 -43.776  1.00 28.29     0.065 A 
ATOM   4618  OH  TYR A1027      22.264 -16.855 -42.803  1.00 30.15    -0.361 OA
ATOM   4619  HH  TYR A1027      22.792 -16.154 -42.440  1.00  0.00     0.217 HD
ATOM   4620  N   GLU A1028      18.473 -15.501 -50.472  1.00 40.61    -0.346 N 
ATOM   4621  HN  GLU A1028      19.333 -16.024 -50.639  1.00  0.00     0.163 HD
ATOM   4622  CA  GLU A1028      17.582 -15.213 -51.566  1.00 42.54     0.090 C 
ATOM   4623  HA  GLU A1028      17.649 -14.126 -51.803  1.00  0.00     0.087 H 
ATOM   4624  C   GLU A1028      16.162 -15.527 -51.133  1.00 40.33     0.240 C 
ATOM   4625  O   GLU A1028      15.877 -16.632 -50.686  1.00 41.58    -0.271 OA
ATOM   4626  CB  GLU A1028      18.014 -16.009 -52.799  1.00 47.02    -0.029 C 
ATOM   4627  HB1 GLU A1028      17.739 -17.085 -52.695  1.00  0.00     0.037 H 
ATOM   4628  HB2 GLU A1028      17.387 -15.746 -53.683  1.00  0.00     0.037 H 
ATOM   4629  CG  GLU A1028      19.551 -15.848 -53.129  1.00 55.90     0.018 C 
ATOM   4630  HG1 GLU A1028      19.793 -16.374 -54.082  1.00  0.00     0.049 H 
ATOM   4631  HG2 GLU A1028      20.159 -16.448 -52.412  1.00  0.00     0.049 H 
ATOM   4632  CD  GLU A1028      20.085 -14.373 -53.181  1.00 58.63     0.172 C 
ATOM   4633  OE1 GLU A1028      19.573 -13.549 -53.984  1.00 62.11    -0.648 OA
ATOM   4634  OE2 GLU A1028      21.034 -14.044 -52.425  1.00 56.19    -0.648 OA
ATOM   4635  N   GLY A1029      15.292 -14.521 -51.223  1.00 38.00    -0.351 N 
ATOM   4636  HN  GLY A1029      15.612 -13.620 -51.577  1.00  0.00     0.163 HD
ATOM   4637  CA  GLY A1029      13.902 -14.672 -50.831  1.00 37.04     0.069 C 
ATOM   4638  HA1 GLY A1029      13.599 -15.745 -50.847  1.00  0.00     0.078 H 
ATOM   4639  HA2 GLY A1029      13.221 -14.278 -51.622  1.00  0.00     0.078 H 
ATOM   4640  C   GLY A1029      13.589 -14.040 -49.482  1.00 38.20     0.236 C 
ATOM   4641  O   GLY A1029      12.454 -13.661 -49.218  1.00 37.95    -0.272 OA
ATOM   4642  N   LEU A1030      14.609 -13.919 -48.636  1.00 38.10    -0.346 N 
ATOM   4643  HN  LEU A1030      15.530 -14.230 -48.944  1.00  0.00     0.163 HD
ATOM   4644  CA  LEU A1030      14.482 -13.366 -47.292  1.00 38.07     0.089 C 
ATOM   4645  HA  LEU A1030      13.434 -13.476 -46.928  1.00  0.00     0.087 H 
ATOM   4646  C   LEU A1030      14.851 -11.898 -47.392  1.00 39.37     0.241 C 
ATOM   4647  O   LEU A1030      16.018 -11.532 -47.264  1.00 39.09    -0.271 OA
ATOM   4648  CB  LEU A1030      15.453 -14.101 -46.349  1.00 36.88    -0.035 C 
ATOM   4649  HB1 LEU A1030      15.705 -15.076 -46.827  1.00  0.00     0.037 H 
ATOM   4650  HB2 LEU A1030      16.426 -13.557 -46.386  1.00  0.00     0.037 H 
ATOM   4651  CG  LEU A1030      15.143 -14.385 -44.867  1.00 36.05    -0.059 C 
ATOM   4652  HG  LEU A1030      15.105 -15.491 -44.729  1.00  0.00     0.039 H 
ATOM   4653  CD1 LEU A1030      16.274 -13.844 -44.011  1.00 34.54    -0.073 C 
ATOM   4654 1HD1 LEU A1030      17.261 -14.264 -44.315  1.00  0.00     0.028 H 
ATOM   4655 2HD1 LEU A1030      16.078 -14.012 -42.926  1.00  0.00     0.028 H 
ATOM   4656 3HD1 LEU A1030      16.289 -12.729 -44.015  1.00  0.00     0.028 H 
ATOM   4657  CD2 LEU A1030      13.793 -13.811 -44.452  1.00 33.78    -0.073 C 
ATOM   4658 1HD2 LEU A1030      12.962 -14.208 -45.081  1.00  0.00     0.028 H 
ATOM   4659 2HD2 LEU A1030      13.808 -12.696 -44.456  1.00  0.00     0.028 H 
ATOM   4660 3HD2 LEU A1030      13.597 -13.979 -43.367  1.00  0.00     0.028 H 
ATOM   4661  N   GLN A1031      13.847 -11.056 -47.605  1.00 41.49    -0.346 N 
ATOM   4662  HN  GLN A1031      12.893 -11.415 -47.647  1.00  0.00     0.163 HD
ATOM   4663  CA  GLN A1031      14.082  -9.625 -47.780  1.00 42.74     0.090 C 
ATOM   4664  HA  GLN A1031      15.049  -9.366 -47.289  1.00  0.00     0.087 H 
ATOM   4665  C   GLN A1031      12.987  -8.720 -47.197  1.00 42.37     0.241 C 
ATOM   4666  O   GLN A1031      11.841  -9.145 -47.011  1.00 41.78    -0.271 OA
ATOM   4667  CB  GLN A1031      14.215  -9.355 -49.272  1.00 44.27    -0.030 C 
ATOM   4668  HB1 GLN A1031      14.339  -8.267 -49.483  1.00  0.00     0.037 H 
ATOM   4669  HB2 GLN A1031      15.191  -9.718 -49.670  1.00  0.00     0.037 H 
ATOM   4670  CG  GLN A1031      13.037  -9.948 -50.044  1.00 50.54     0.011 C 
ATOM   4671  HG1 GLN A1031      12.075  -9.502 -49.699  1.00  0.00     0.047 H 
ATOM   4672  HG2 GLN A1031      12.867 -11.010 -49.749  1.00  0.00     0.047 H 
ATOM   4673  CD  GLN A1031      13.174  -9.826 -51.544  1.00 52.88     0.215 C 
ATOM   4674  NE2 GLN A1031      12.178  -9.201 -52.181  1.00 53.18    -0.370 N 
ATOM   4675 1HE2 GLN A1031      11.367  -8.816 -51.697  1.00  0.00     0.159 HD
ATOM   4676 2HE2 GLN A1031      12.270  -9.119 -53.193  1.00  0.00     0.159 HD
ATOM   4677  OE1 GLN A1031      14.157 -10.292 -52.130  1.00 52.31    -0.274 OA
ATOM   4678  N   TRP A1032      13.361  -7.470 -46.920  1.00 42.74    -0.346 N 
ATOM   4679  HN  TRP A1032      14.332  -7.205 -47.086  1.00  0.00     0.163 HD
ATOM   4680  CA  TRP A1032      12.443  -6.458 -46.388  1.00 43.15     0.093 C 
ATOM   4681  HA  TRP A1032      11.840  -6.899 -45.561  1.00  0.00     0.088 H 
ATOM   4682  C   TRP A1032      11.507  -5.970 -47.504  1.00 46.06     0.241 C 
ATOM   4683  O   TRP A1032      11.924  -5.840 -48.650  1.00 46.17    -0.271 OA
ATOM   4684  CB  TRP A1032      13.224  -5.252 -45.866  1.00 39.21    -0.012 C 
ATOM   4685  HB1 TRP A1032      12.529  -4.398 -45.693  1.00  0.00     0.044 H 
ATOM   4686  HB2 TRP A1032      13.860  -4.832 -46.680  1.00  0.00     0.044 H 
ATOM   4687  CG  TRP A1032      14.055  -5.485 -44.643  1.00 34.39    -0.028 A 
ATOM   4688  CD1 TRP A1032      15.423  -5.502 -44.562  1.00 33.61    -0.016 A 
ATOM   4689  HD1 TRP A1032      16.108  -5.375 -45.417  1.00  0.00     0.112 H 
ATOM   4690  CD2 TRP A1032      13.572  -5.687 -43.316  1.00 31.27    -0.002 A 
ATOM   4691  CE2 TRP A1032      14.698  -5.817 -42.475  1.00 32.42     0.042 A 
ATOM   4692  CE3 TRP A1032      12.294  -5.767 -42.751  1.00 30.37    -0.070 A 
ATOM   4693  HE3 TRP A1032      11.395  -5.670 -43.382  1.00  0.00     0.084 H 
ATOM   4694  NE1 TRP A1032      15.818  -5.700 -43.260  1.00 33.02    -0.365 N 
ATOM   4695  HE1 TRP A1032      16.782  -5.751 -42.932  1.00  0.00     0.165 HD
ATOM   4696  CZ2 TRP A1032      14.579  -6.024 -41.096  1.00 31.99    -0.056 A 
ATOM   4697  HZ2 TRP A1032      15.470  -6.126 -40.454  1.00  0.00     0.086 H 
ATOM   4698  CZ3 TRP A1032      12.178  -5.971 -41.383  1.00 29.70    -0.082 A 
ATOM   4699  HZ3 TRP A1032      11.175  -6.036 -40.928  1.00  0.00     0.083 H 
ATOM   4700  CH2 TRP A1032      13.311  -6.096 -40.572  1.00 28.32    -0.081 A 
ATOM   4701  HH2 TRP A1032      13.184  -6.256 -39.488  1.00  0.00     0.083 H 
ATOM   4702  N   LEU A1033      10.252  -5.679 -47.171  1.00 49.18    -0.346 N 
ATOM   4703  HN  LEU A1033       9.949  -5.782 -46.202  1.00  0.00     0.163 HD
ATOM   4704  CA  LEU A1033       9.304  -5.214 -48.180  1.00 51.19     0.089 C 
ATOM   4705  HA  LEU A1033       9.753  -5.410 -49.182  1.00  0.00     0.087 H 
ATOM   4706  C   LEU A1033       8.996  -3.703 -48.092  1.00 54.44     0.241 C 
ATOM   4707  O   LEU A1033       7.986  -3.233 -48.618  1.00 55.42    -0.271 OA
ATOM   4708  CB  LEU A1033       8.010  -6.033 -48.082  1.00 49.07    -0.035 C 
ATOM   4709  HB1 LEU A1033       7.492  -5.809 -47.121  1.00  0.00     0.037 H 
ATOM   4710  HB2 LEU A1033       7.259  -5.644 -48.809  1.00  0.00     0.037 H 
ATOM   4711  CG  LEU A1033       8.164  -7.553 -48.252  1.00 47.89    -0.059 C 
ATOM   4712  HG  LEU A1033       8.968  -7.910 -47.566  1.00  0.00     0.039 H 
ATOM   4713  CD1 LEU A1033       6.884  -8.257 -47.902  1.00 44.87    -0.073 C 
ATOM   4714 1HD1 LEU A1033       6.592  -8.016 -46.853  1.00  0.00     0.028 H 
ATOM   4715 2HD1 LEU A1033       6.950  -9.356 -48.076  1.00  0.00     0.028 H 
ATOM   4716 3HD1 LEU A1033       6.068  -8.027 -48.626  1.00  0.00     0.028 H 
ATOM   4717  CD2 LEU A1033       8.559  -7.879 -49.673  1.00 47.12    -0.073 C 
ATOM   4718 1HD2 LEU A1033       9.509  -7.356 -49.933  1.00  0.00     0.028 H 
ATOM   4719 2HD2 LEU A1033       7.743  -7.649 -50.397  1.00  0.00     0.028 H 
ATOM   4720 3HD2 LEU A1033       8.625  -8.978 -49.847  1.00  0.00     0.028 H 
ATOM   4721  N   ASP A1034       9.867  -2.943 -47.434  1.00 56.40    -0.346 N 
ATOM   4722  HN  ASP A1034      10.687  -3.375 -47.008  1.00  0.00     0.163 HD
ATOM   4723  CA  ASP A1034       9.671  -1.502 -47.311  1.00 58.59     0.098 C 
ATOM   4724  HA  ASP A1034       9.469  -1.101 -48.332  1.00  0.00     0.088 H 
ATOM   4725  C   ASP A1034      10.908  -0.781 -46.766  1.00 60.18     0.241 C 
ATOM   4726  O   ASP A1034      11.860  -1.419 -46.303  1.00 60.86    -0.271 OA
ATOM   4727  CB  ASP A1034       8.446  -1.191 -46.439  1.00 58.58     0.043 C 
ATOM   4728  HB1 ASP A1034       7.512  -1.573 -46.914  1.00  0.00     0.052 H 
ATOM   4729  HB2 ASP A1034       8.220  -0.099 -46.445  1.00  0.00     0.052 H 
ATOM   4730  CG  ASP A1034       8.581  -1.705 -45.029  1.00 60.67     0.175 C 
ATOM   4731  OD1 ASP A1034       7.868  -1.199 -44.136  1.00 61.18    -0.648 OA
ATOM   4732  OD2 ASP A1034       9.393  -2.624 -44.805  1.00 64.36    -0.648 OA
ATOM   4733  N   GLU A1035      10.893   0.550 -46.829  1.00 60.71    -0.346 N 
ATOM   4734  HN  GLU A1035      10.070   1.019 -47.206  1.00  0.00     0.163 HD
ATOM   4735  CA  GLU A1035      12.024   1.357 -46.372  1.00 60.61     0.086 C 
ATOM   4736  HA  GLU A1035      12.959   0.865 -46.728  1.00  0.00     0.086 H 
ATOM   4737  C   GLU A1035      12.107   1.467 -44.845  1.00 61.06     0.240 C 
ATOM   4738  O   GLU A1035      13.190   1.680 -44.279  1.00 61.27    -0.271 OA
ATOM   4739  CB  GLU A1035      11.958   2.748 -47.008  1.00 59.55    -0.049 C 
ATOM   4740  HB1 GLU A1035      12.820   3.363 -46.660  1.00  0.00     0.030 H 
ATOM   4741  HB2 GLU A1035      10.981   3.250 -46.818  1.00  0.00     0.030 H 
ATOM   4742  HB3 GLU A1035      11.900   2.698 -48.120  1.00  0.00     0.030 H 
ATOM   4743  N   ALA A1036      10.972   1.322 -44.172  1.00 59.69    -0.346 N 
ATOM   4744  HN  ALA A1036      10.100   1.156 -44.674  1.00  0.00     0.163 HD
ATOM   4745  CA  ALA A1036      10.971   1.399 -42.718  1.00 60.08     0.086 C 
ATOM   4746  HA  ALA A1036      11.603   2.262 -42.403  1.00  0.00     0.086 H 
ATOM   4747  C   ALA A1036      11.554   0.110 -42.115  1.00 60.38     0.240 C 
ATOM   4748  O   ALA A1036      12.119   0.118 -41.007  1.00 59.37    -0.271 OA
ATOM   4749  CB  ALA A1036       9.556   1.617 -42.214  1.00 59.34    -0.049 C 
ATOM   4750  HB1 ALA A1036       9.555   1.676 -41.101  1.00  0.00     0.030 H 
ATOM   4751  HB2 ALA A1036       8.852   0.840 -42.593  1.00  0.00     0.030 H 
ATOM   4752  HB3 ALA A1036       9.078   2.510 -42.681  1.00  0.00     0.030 H 
ATOM   4753  N   ARG A1037      11.432  -0.985 -42.869  1.00 58.83    -0.346 N 
ATOM   4754  HN  ARG A1037      10.997  -0.902 -43.788  1.00  0.00     0.163 HD
ATOM   4755  CA  ARG A1037      11.896  -2.291 -42.430  1.00 56.49     0.089 C 
ATOM   4756  HA  ARG A1037      11.778  -3.022 -43.264  1.00  0.00     0.087 H 
ATOM   4757  C   ARG A1037      11.008  -2.703 -41.276  1.00 55.40     0.241 C 
ATOM   4758  O   ARG A1037      11.454  -2.832 -40.141  1.00 56.03    -0.271 OA
ATOM   4759  CB  ARG A1037      13.373  -2.240 -42.006  1.00 56.07    -0.036 C 
ATOM   4760  HB1 ARG A1037      13.566  -2.919 -41.143  1.00  0.00     0.036 H 
ATOM   4761  HB2 ARG A1037      13.619  -1.265 -41.525  1.00  0.00     0.036 H 
ATOM   4762  CG  ARG A1037      14.325  -2.537 -43.162  1.00 57.22    -0.048 C 
ATOM   4763  HG1 ARG A1037      14.606  -3.616 -43.174  1.00  0.00     0.035 H 
ATOM   4764  HG2 ARG A1037      13.791  -2.473 -44.139  1.00  0.00     0.035 H 
ATOM   4765  CD  ARG A1037      15.557  -1.665 -43.170  1.00 59.17     0.009 C 
ATOM   4766  HD1 ARG A1037      15.384  -0.737 -42.577  1.00  0.00     0.064 H 
ATOM   4767  HD2 ARG A1037      15.714  -1.218 -44.179  1.00  0.00     0.064 H 
ATOM   4768  NE  ARG A1037      16.769  -2.345 -42.716  1.00 60.88    -0.227 N 
ATOM   4769  HE  ARG A1037      16.808  -2.654 -41.745  1.00  0.00     0.177 HD
ATOM   4770  CZ  ARG A1037      17.827  -2.587 -43.490  1.00 62.14     0.665 C 
ATOM   4771  NH1 ARG A1037      17.823  -2.217 -44.766  1.00 62.04    -0.235 N 
ATOM   4772 1HH1 ARG A1037      16.991  -1.776 -45.157  1.00  0.00     0.174 HD
ATOM   4773 2HH1 ARG A1037      18.633  -2.402 -45.358  1.00  0.00     0.174 HD
ATOM   4774  NH2 ARG A1037      18.911  -3.162 -42.980  1.00 62.50    -0.235 N 
ATOM   4775 1HH2 ARG A1037      18.914  -3.446 -42.000  1.00  0.00     0.174 HD
ATOM   4776 2HH2 ARG A1037      19.721  -3.347 -43.572  1.00  0.00     0.174 HD
ATOM   4777  N   THR A1038       9.734  -2.892 -41.581  1.00 54.14    -0.344 N 
ATOM   4778  HN  THR A1038       9.427  -2.755 -42.544  1.00  0.00     0.163 HD
ATOM   4779  CA  THR A1038       8.764  -3.289 -40.579  1.00 55.16     0.113 C 
ATOM   4780  HA  THR A1038       9.294  -3.536 -39.630  1.00  0.00     0.091 H 
ATOM   4781  C   THR A1038       8.023  -4.521 -41.077  1.00 56.33     0.243 C 
ATOM   4782  O   THR A1038       7.289  -5.170 -40.323  1.00 57.31    -0.271 OA
ATOM   4783  CB  THR A1038       7.756  -2.159 -40.318  1.00 55.88     0.060 C 
ATOM   4784  HB  THR A1038       7.108  -2.435 -39.454  1.00  0.00     0.086 H 
ATOM   4785  CG2 THR A1038       8.495  -0.860 -40.000  1.00 54.78    -0.050 C 
ATOM   4786 1HG2 THR A1038       7.764  -0.040 -39.811  1.00  0.00     0.031 H 
ATOM   4787 2HG2 THR A1038       9.227  -0.591 -40.797  1.00  0.00     0.031 H 
ATOM   4788 3HG2 THR A1038       9.212  -0.984 -39.155  1.00  0.00     0.031 H 
ATOM   4789  OG1 THR A1038       6.938  -1.965 -41.481  1.00 55.99    -0.393 OA
ATOM   4790  HG1 THR A1038       6.315  -1.266 -41.320  1.00  0.00     0.210 HD
ATOM   4791  N   CYS A1039       8.220  -4.828 -42.359  1.00 56.11    -0.345 N 
ATOM   4792  HN  CYS A1039       8.829  -4.228 -42.915  1.00  0.00     0.163 HD
ATOM   4793  CA  CYS A1039       7.603  -5.985 -43.004  1.00 56.82     0.098 C 
ATOM   4794  HA  CYS A1039       7.125  -6.629 -42.230  1.00  0.00     0.088 H 
ATOM   4795  C   CYS A1039       8.671  -6.784 -43.738  1.00 54.81     0.242 C 
ATOM   4796  O   CYS A1039       9.656  -6.222 -44.217  1.00 56.69    -0.271 OA
ATOM   4797  CB  CYS A1039       6.546  -5.541 -44.019  1.00 60.45     0.014 C 
ATOM   4798  HB1 CYS A1039       6.354  -6.361 -44.750  1.00  0.00     0.053 H 
ATOM   4799  HB2 CYS A1039       6.973  -4.765 -44.696  1.00  0.00     0.053 H 
ATOM   4800  SG  CYS A1039       4.982  -4.958 -43.326  1.00 70.63    -0.095 SA
ATOM   4801  N   PHE A1040       8.480  -8.092 -43.837  1.00 50.62    -0.346 N 
ATOM   4802  HN  PHE A1040       7.651  -8.517 -43.423  1.00  0.00     0.163 HD
ATOM   4803  CA  PHE A1040       9.447  -8.922 -44.533  1.00 46.81     0.093 C 
ATOM   4804  HA  PHE A1040       9.781  -8.365 -45.439  1.00  0.00     0.088 H 
ATOM   4805  C   PHE A1040       8.859 -10.251 -44.998  1.00 45.58     0.241 C 
ATOM   4806  O   PHE A1040       7.825 -10.723 -44.495  1.00 45.01    -0.271 OA
ATOM   4807  CB  PHE A1040      10.679  -9.154 -43.649  1.00 45.39    -0.014 C 
ATOM   4808  HB1 PHE A1040      11.151  -8.182 -43.373  1.00  0.00     0.043 H 
ATOM   4809  HB2 PHE A1040      11.507  -9.604 -44.244  1.00  0.00     0.043 H 
ATOM   4810  CG  PHE A1040      10.409  -9.971 -42.425  1.00 44.67    -0.056 A 
ATOM   4811  CD1 PHE A1040      10.427 -11.362 -42.480  1.00 43.77    -0.077 A 
ATOM   4812  HD1 PHE A1040      10.650 -11.866 -43.435  1.00  0.00     0.084 H 
ATOM   4813  CD2 PHE A1040      10.128  -9.355 -41.212  1.00 44.19    -0.077 A 
ATOM   4814  HD2 PHE A1040      10.112  -8.254 -41.152  1.00  0.00     0.084 H 
ATOM   4815  CE1 PHE A1040      10.165 -12.130 -41.337  1.00 43.15    -0.082 A 
ATOM   4816  HE1 PHE A1040      10.183 -13.231 -41.397  1.00  0.00     0.083 H 
ATOM   4817  CE2 PHE A1040       9.864 -10.115 -40.061  1.00 43.17    -0.082 A 
ATOM   4818  HE2 PHE A1040       9.642  -9.610 -39.106  1.00  0.00     0.083 H 
ATOM   4819  CZ  PHE A1040       9.882 -11.504 -40.125  1.00 42.54    -0.083 A 
ATOM   4820  HZ  PHE A1040       9.674 -12.105 -39.224  1.00  0.00     0.083 H 
ATOM   4821  N   ARG A1041       9.512 -10.845 -45.989  1.00 42.87    -0.346 N 
ATOM   4822  HN  ARG A1041      10.341 -10.403 -46.386  1.00  0.00     0.163 HD
ATOM   4823  CA  ARG A1041       9.055 -12.118 -46.511  1.00 40.03     0.089 C 
ATOM   4824  HA  ARG A1041       8.070 -12.362 -46.050  1.00  0.00     0.087 H 
ATOM   4825  C   ARG A1041      10.038 -13.221 -46.175  1.00 37.54     0.241 C 
ATOM   4826  O   ARG A1041      11.254 -13.009 -46.131  1.00 35.76    -0.271 OA
ATOM   4827  CB  ARG A1041       8.882 -12.036 -48.028  1.00 42.20    -0.036 C 
ATOM   4828  HB1 ARG A1041       8.608 -13.032 -48.449  1.00  0.00     0.036 H 
ATOM   4829  HB2 ARG A1041       7.961 -11.465 -48.290  1.00  0.00     0.036 H 
ATOM   4830  CG  ARG A1041      10.078 -11.470 -48.737  1.00 43.82    -0.048 C 
ATOM   4831  HG1 ARG A1041      10.311 -10.437 -48.388  1.00  0.00     0.035 H 
ATOM   4832  HG2 ARG A1041      11.020 -11.974 -48.418  1.00  0.00     0.035 H 
ATOM   4833  CD  ARG A1041       9.899 -11.523 -50.235  1.00 44.25     0.009 C 
ATOM   4834  HD1 ARG A1041      10.480 -10.715 -50.737  1.00  0.00     0.064 H 
ATOM   4835  HD2 ARG A1041       8.869 -11.212 -50.527  1.00  0.00     0.064 H 
ATOM   4836  NE  ARG A1041      10.230 -12.830 -50.791  1.00 43.33    -0.227 N 
ATOM   4837  HE  ARG A1041      11.187 -13.166 -50.680  1.00  0.00     0.177 HD
ATOM   4838  CZ  ARG A1041       9.371 -13.609 -51.430  1.00 41.55     0.665 C 
ATOM   4839  NH1 ARG A1041       9.764 -14.778 -51.908  1.00 40.67    -0.235 N 
ATOM   4840 1HH1 ARG A1041      10.732 -15.078 -51.795  1.00  0.00     0.174 HD
ATOM   4841 2HH1 ARG A1041       9.102 -15.378 -52.400  1.00  0.00     0.174 HD
ATOM   4842  NH2 ARG A1041       8.118 -13.221 -51.576  1.00 42.63    -0.235 N 
ATOM   4843 1HH2 ARG A1041       7.815 -12.320 -51.207  1.00  0.00     0.174 HD
ATOM   4844 2HH2 ARG A1041       7.456 -13.821 -52.068  1.00  0.00     0.174 HD
ATOM   4845  N   VAL A1042       9.502 -14.400 -45.907  1.00 34.53    -0.346 N 
ATOM   4846  HN  VAL A1042       8.488 -14.508 -45.906  1.00  0.00     0.163 HD
ATOM   4847  CA  VAL A1042      10.348 -15.540 -45.614  1.00 31.86     0.092 C 
ATOM   4848  HA  VAL A1042      11.422 -15.261 -45.726  1.00  0.00     0.088 H 
ATOM   4849  C   VAL A1042       9.984 -16.616 -46.606  1.00 32.00     0.243 C 
ATOM   4850  O   VAL A1042       8.817 -16.963 -46.748  1.00 32.87    -0.271 OA
ATOM   4851  CB  VAL A1042      10.095 -16.124 -44.214  1.00 30.09    -0.033 C 
ATOM   4852  HB  VAL A1042       9.049 -16.509 -44.178  1.00  0.00     0.042 H 
ATOM   4853  CG1 VAL A1042      11.044 -17.290 -43.968  1.00 25.57    -0.071 C 
ATOM   4854 1HG1 VAL A1042      10.861 -17.713 -42.953  1.00  0.00     0.028 H 
ATOM   4855 2HG1 VAL A1042      12.111 -17.003 -44.117  1.00  0.00     0.028 H 
ATOM   4856 3HG1 VAL A1042      10.974 -18.065 -44.766  1.00  0.00     0.028 H 
ATOM   4857  CG2 VAL A1042      10.242 -15.056 -43.168  1.00 25.33    -0.071 C 
ATOM   4858 1HG2 VAL A1042      10.059 -15.479 -42.153  1.00  0.00     0.028 H 
ATOM   4859 2HG2 VAL A1042       9.588 -14.178 -43.376  1.00  0.00     0.028 H 
ATOM   4860 3HG2 VAL A1042      11.231 -14.545 -43.232  1.00  0.00     0.028 H 
ATOM   4861  N   PRO A1043      10.967 -17.135 -47.338  1.00 32.16    -0.337 N 
ATOM   4862  CA  PRO A1043      10.679 -18.196 -48.308  1.00 30.96     0.091 C 
ATOM   4863  HA  PRO A1043      10.001 -17.824 -49.111  1.00  0.00     0.087 H 
ATOM   4864  C   PRO A1043      10.053 -19.375 -47.576  1.00 32.24     0.241 C 
ATOM   4865  O   PRO A1043      10.551 -19.795 -46.537  1.00 34.58    -0.271 OA
ATOM   4866  CB  PRO A1043      12.057 -18.529 -48.875  1.00 33.01    -0.036 C 
ATOM   4867  HB1 PRO A1043      12.216 -19.616 -49.067  1.00  0.00     0.036 H 
ATOM   4868  HB2 PRO A1043      12.206 -18.191 -49.927  1.00  0.00     0.036 H 
ATOM   4869  CG  PRO A1043      13.043 -17.928 -47.890  1.00 33.83    -0.048 C 
ATOM   4870  HG1 PRO A1043      13.347 -18.611 -47.063  1.00  0.00     0.035 H 
ATOM   4871  HG2 PRO A1043      14.070 -17.776 -48.296  1.00  0.00     0.035 H 
ATOM   4872  CD  PRO A1043      12.360 -16.677 -47.443  1.00 32.54    -0.001 C 
ATOM   4873  HD1 PRO A1043      12.522 -15.785 -48.093  1.00  0.00     0.064 H 
ATOM   4874  HD2 PRO A1043      12.779 -16.206 -46.523  1.00  0.00     0.064 H 
ATOM   4875  N   TRP A1044       8.977 -19.923 -48.114  1.00 33.07    -0.346 N 
ATOM   4876  HN  TRP A1044       8.620 -19.572 -49.003  1.00  0.00     0.163 HD
ATOM   4877  CA  TRP A1044       8.298 -21.024 -47.446  1.00 35.84     0.093 C 
ATOM   4878  HA  TRP A1044       9.011 -21.472 -46.715  1.00  0.00     0.088 H 
ATOM   4879  C   TRP A1044       7.791 -22.149 -48.359  1.00 37.30     0.241 C 
ATOM   4880  O   TRP A1044       6.621 -22.538 -48.266  1.00 38.35    -0.271 OA
ATOM   4881  CB  TRP A1044       7.123 -20.447 -46.659  1.00 35.98    -0.012 C 
ATOM   4882  HB1 TRP A1044       7.288 -19.362 -46.462  1.00  0.00     0.044 H 
ATOM   4883  HB2 TRP A1044       6.217 -20.392 -47.307  1.00  0.00     0.044 H 
ATOM   4884  CG  TRP A1044       6.805 -21.154 -45.394  1.00 37.78    -0.028 A 
ATOM   4885  CD1 TRP A1044       6.015 -22.248 -45.236  1.00 37.37    -0.016 A 
ATOM   4886  HD1 TRP A1044       5.513 -22.788 -46.057  1.00  0.00     0.112 H 
ATOM   4887  CD2 TRP A1044       7.253 -20.786 -44.088  1.00 40.05    -0.002 A 
ATOM   4888  CE2 TRP A1044       6.685 -21.703 -43.178  1.00 40.08     0.042 A 
ATOM   4889  CE3 TRP A1044       8.082 -19.765 -43.598  1.00 40.19    -0.070 A 
ATOM   4890  HE3 TRP A1044       8.543 -19.036 -44.286  1.00  0.00     0.084 H 
ATOM   4891  NE1 TRP A1044       5.931 -22.585 -43.905  1.00 39.57    -0.365 N 
ATOM   4892  HE1 TRP A1044       5.395 -23.364 -43.522  1.00  0.00     0.165 HD
ATOM   4893  CZ2 TRP A1044       6.916 -21.632 -41.803  1.00 40.78    -0.056 A 
ATOM   4894  HZ2 TRP A1044       6.463 -22.360 -41.109  1.00  0.00     0.086 H 
ATOM   4895  CZ3 TRP A1044       8.311 -19.691 -42.229  1.00 42.44    -0.082 A 
ATOM   4896  HZ3 TRP A1044       8.958 -18.893 -41.828  1.00  0.00     0.083 H 
ATOM   4897  CH2 TRP A1044       7.727 -20.623 -41.346  1.00 41.66    -0.081 A 
ATOM   4898  HH2 TRP A1044       7.926 -20.539 -40.264  1.00  0.00     0.083 H 
ATOM   4899  N   LYS A1045       8.648 -22.686 -49.225  1.00 37.79    -0.346 N 
ATOM   4900  HN  LYS A1045       9.611 -22.353 -49.267  1.00  0.00     0.163 HD
ATOM   4901  CA  LYS A1045       8.201 -23.756 -50.115  1.00 38.24     0.089 C 
ATOM   4902  HA  LYS A1045       7.252 -23.438 -50.607  1.00  0.00     0.087 H 
ATOM   4903  C   LYS A1045       7.943 -25.038 -49.349  1.00 37.29     0.241 C 
ATOM   4904  O   LYS A1045       8.713 -25.383 -48.459  1.00 37.01    -0.271 OA
ATOM   4905  CB  LYS A1045       9.238 -24.042 -51.195  1.00 41.39    -0.038 C 
ATOM   4906  HB1 LYS A1045       9.570 -23.101 -51.692  1.00  0.00     0.036 H 
ATOM   4907  HB2 LYS A1045      10.208 -24.359 -50.746  1.00  0.00     0.036 H 
ATOM   4908  CG  LYS A1045       8.743 -25.069 -52.228  1.00 44.07    -0.061 C 
ATOM   4909  HG1 LYS A1045       8.252 -25.935 -51.726  1.00  0.00     0.033 H 
ATOM   4910  HG2 LYS A1045       7.871 -24.672 -52.799  1.00  0.00     0.033 H 
ATOM   4911  CD  LYS A1045       9.836 -25.534 -53.164  1.00 43.62    -0.043 C 
ATOM   4912  HD1 LYS A1045      10.648 -26.058 -52.608  1.00  0.00     0.035 H 
ATOM   4913  HD2 LYS A1045       9.488 -26.377 -53.805  1.00  0.00     0.035 H 
ATOM   4914  CE  LYS A1045      10.385 -24.407 -53.997  1.00 43.03     0.080 C 
ATOM   4915  HE1 LYS A1045       9.600 -23.921 -54.623  1.00  0.00     0.075 H 
ATOM   4916  HE2 LYS A1045      10.664 -23.521 -53.380  1.00  0.00     0.075 H 
ATOM   4917  NZ  LYS A1045      11.518 -24.909 -54.805  1.00 45.99    -0.079 N 
ATOM   4918  HZ1 LYS A1045      11.890 -24.145 -55.370  1.00  0.00     0.274 HD
ATOM   4919  HZ2 LYS A1045      11.263 -25.719 -55.369  1.00  0.00     0.274 HD
ATOM   4920  HZ3 LYS A1045      12.236 -25.353 -54.232  1.00  0.00     0.274 HD
ATOM   4921  N   HIS A1046       6.864 -25.742 -49.691  1.00 37.80    -0.346 N 
ATOM   4922  HN  HIS A1046       6.259 -25.395 -50.435  1.00  0.00     0.163 HD
ATOM   4923  CA  HIS A1046       6.525 -27.007 -49.022  1.00 39.81     0.094 C 
ATOM   4924  HA  HIS A1046       6.353 -26.831 -47.935  1.00  0.00     0.088 H 
ATOM   4925  C   HIS A1046       7.722 -27.927 -49.219  1.00 41.24     0.241 C 
ATOM   4926  O   HIS A1046       8.219 -28.053 -50.335  1.00 42.74    -0.271 OA
ATOM   4927  CB  HIS A1046       5.278 -27.631 -49.657  1.00 40.38     0.002 C 
ATOM   4928  HB1 HIS A1046       5.497 -27.973 -50.696  1.00  0.00     0.046 H 
ATOM   4929  HB2 HIS A1046       4.515 -26.847 -49.873  1.00  0.00     0.046 H 
ATOM   4930  CG  HIS A1046       4.677 -28.742 -48.854  1.00 39.53     0.028 A 
ATOM   4931  CD2 HIS A1046       3.511 -28.814 -48.170  1.00 38.48    -0.000 A 
ATOM   4932  HD2 HIS A1046       2.741 -28.027 -48.106  1.00  0.00     0.114 H 
ATOM   4933  ND1 HIS A1046       5.311 -29.949 -48.656  1.00 40.98    -0.354 N 
ATOM   4934  HD1 HIS A1046       6.216 -30.211 -49.047  1.00  0.00     0.166 HD
ATOM   4935  CE1 HIS A1046       4.563 -30.714 -47.879  1.00 40.39     0.040 A 
ATOM   4936  HE1 HIS A1046       4.814 -31.735 -47.545  1.00  0.00     0.140 H 
ATOM   4937  NE2 HIS A1046       3.465 -30.049 -47.571  1.00 38.05    -0.360 N 
ATOM   4938  HE2 HIS A1046       2.706 -30.396 -46.984  1.00  0.00     0.166 HD
ATOM   4939  N   PHE A1047       8.188 -28.575 -48.158  1.00 41.52    -0.346 N 
ATOM   4940  HN  PHE A1047       7.724 -28.480 -47.255  1.00  0.00     0.163 HD
ATOM   4941  CA  PHE A1047       9.367 -29.423 -48.291  1.00 43.65     0.093 C 
ATOM   4942  HA  PHE A1047      10.061 -28.877 -48.972  1.00  0.00     0.088 H 
ATOM   4943  C   PHE A1047       9.175 -30.809 -48.912  1.00 44.36     0.241 C 
ATOM   4944  O   PHE A1047      10.136 -31.553 -49.107  1.00 42.91    -0.271 OA
ATOM   4945  CB  PHE A1047      10.091 -29.516 -46.940  1.00 43.85    -0.014 C 
ATOM   4946  HB1 PHE A1047       9.378 -29.790 -46.128  1.00  0.00     0.043 H 
ATOM   4947  HB2 PHE A1047      10.758 -30.409 -46.910  1.00  0.00     0.043 H 
ATOM   4948  CG  PHE A1047      10.858 -28.263 -46.579  1.00 44.06    -0.056 A 
ATOM   4949  CD1 PHE A1047      11.735 -28.251 -45.497  1.00 43.86    -0.077 A 
ATOM   4950  HD1 PHE A1047      11.844 -29.155 -44.874  1.00  0.00     0.084 H 
ATOM   4951  CD2 PHE A1047      10.734 -27.105 -47.346  1.00 42.88    -0.077 A 
ATOM   4952  HD2 PHE A1047      10.041 -27.093 -48.204  1.00  0.00     0.084 H 
ATOM   4953  CE1 PHE A1047      12.476 -27.112 -45.192  1.00 40.93    -0.082 A 
ATOM   4954  HE1 PHE A1047      13.168 -27.118 -44.333  1.00  0.00     0.083 H 
ATOM   4955  CE2 PHE A1047      11.470 -25.969 -47.045  1.00 41.38    -0.082 A 
ATOM   4956  HE2 PHE A1047      11.361 -25.062 -47.663  1.00  0.00     0.083 H 
ATOM   4957  CZ  PHE A1047      12.344 -25.973 -45.966  1.00 40.94    -0.083 A 
ATOM   4958  HZ  PHE A1047      12.931 -25.071 -45.727  1.00  0.00     0.083 H 
ATOM   4959  N   ALA A1048       7.938 -31.146 -49.250  1.00 45.50    -0.346 N 
ATOM   4960  HN  ALA A1048       7.167 -30.507 -49.059  1.00  0.00     0.163 HD
ATOM   4961  CA  ALA A1048       7.679 -32.420 -49.890  1.00 46.31     0.086 C 
ATOM   4962  HA  ALA A1048       8.333 -33.199 -49.433  1.00  0.00     0.086 H 
ATOM   4963  C   ALA A1048       8.007 -32.302 -51.386  1.00 48.16     0.240 C 
ATOM   4964  O   ALA A1048       8.096 -33.305 -52.092  1.00 50.13    -0.271 OA
ATOM   4965  CB  ALA A1048       6.224 -32.816 -49.699  1.00 44.48    -0.049 C 
ATOM   4966  HB1 ALA A1048       5.986 -32.902 -48.613  1.00  0.00     0.030 H 
ATOM   4967  HB2 ALA A1048       5.970 -33.748 -50.255  1.00  0.00     0.030 H 
ATOM   4968  HB3 ALA A1048       5.531 -32.118 -50.223  1.00  0.00     0.030 H 
ATOM   4969  N   ARG A1049       8.192 -31.078 -51.870  1.00 48.98    -0.346 N 
ATOM   4970  HN  ARG A1049       8.117 -30.274 -51.246  1.00  0.00     0.163 HD
ATOM   4971  CA  ARG A1049       8.500 -30.867 -53.278  1.00 50.81     0.089 C 
ATOM   4972  HA  ARG A1049       7.730 -31.409 -53.875  1.00  0.00     0.087 H 
ATOM   4973  C   ARG A1049       9.856 -31.414 -53.677  1.00 51.74     0.241 C 
ATOM   4974  O   ARG A1049      10.856 -31.116 -53.050  1.00 53.22    -0.271 OA
ATOM   4975  CB  ARG A1049       8.392 -29.380 -53.628  1.00 51.24    -0.036 C 
ATOM   4976  HB1 ARG A1049       8.979 -29.133 -54.543  1.00  0.00     0.036 H 
ATOM   4977  HB2 ARG A1049       8.942 -28.747 -52.893  1.00  0.00     0.036 H 
ATOM   4978  CG  ARG A1049       6.928 -28.939 -53.764  1.00 55.15    -0.048 C 
ATOM   4979  HG1 ARG A1049       6.401 -29.003 -52.784  1.00  0.00     0.035 H 
ATOM   4980  HG2 ARG A1049       6.338 -29.691 -54.338  1.00  0.00     0.035 H 
ATOM   4981  CD  ARG A1049       6.777 -27.564 -54.366  1.00 56.83     0.009 C 
ATOM   4982  HD1 ARG A1049       6.877 -26.762 -53.598  1.00  0.00     0.064 H 
ATOM   4983  HD2 ARG A1049       5.727 -27.362 -54.681  1.00  0.00     0.064 H 
ATOM   4984  NE  ARG A1049       7.716 -27.383 -55.464  1.00 58.30    -0.227 N 
ATOM   4985  HE  ARG A1049       8.361 -28.146 -55.669  1.00  0.00     0.177 HD
ATOM   4986  CZ  ARG A1049       7.788 -26.293 -56.214  1.00 56.95     0.665 C 
ATOM   4987  NH1 ARG A1049       8.690 -26.225 -57.181  1.00 55.61    -0.235 N 
ATOM   4988 1HH1 ARG A1049       9.332 -27.000 -57.343  1.00  0.00     0.174 HD
ATOM   4989 2HH1 ARG A1049       8.745 -25.386 -57.758  1.00  0.00     0.174 HD
ATOM   4990  NH2 ARG A1049       6.952 -25.284 -56.003  1.00 56.82    -0.235 N 
ATOM   4991 1HH2 ARG A1049       6.257 -25.336 -55.258  1.00  0.00     0.174 HD
ATOM   4992 2HH2 ARG A1049       7.007 -24.445 -56.580  1.00  0.00     0.174 HD
ATOM   4993  N   LYS A1050       9.882 -32.212 -54.737  1.00 53.31    -0.346 N 
ATOM   4994  HN  LYS A1050       9.015 -32.401 -55.240  1.00  0.00     0.163 HD
ATOM   4995  CA  LYS A1050      11.117 -32.823 -55.197  1.00 54.96     0.089 C 
ATOM   4996  HA  LYS A1050      11.602 -33.258 -54.292  1.00  0.00     0.087 H 
ATOM   4997  C   LYS A1050      12.165 -31.934 -55.852  1.00 55.24     0.241 C 
ATOM   4998  O   LYS A1050      13.256 -32.407 -56.159  1.00 56.39    -0.271 OA
ATOM   4999  CB  LYS A1050      10.809 -34.005 -56.124  1.00 56.90    -0.038 C
[truncated: 627,737 more chars]
