# Supplementary material for: Investigation of the Mechanism of Cinnamaldehyde in Irritable Bowel Syndrome Based via Network Pharmacology, Molecular Docking, and Animal Experiments
Source: Pediatr Discov. 2025 Oct 5:e70017. Online ahead of print. doi: 10.1002/pdi3.70017 (PMC13398650; doi:10.1002/pdi3.70017)
Supplement: Supplementary file 1 — Supporting Information S1 [file PDI3-9999-0-s001.zip › Supplementary Materials/Molecular Docking/RELA/GPQ_out.pdbqt]

MODEL 1
REMARK VINA RESULT:      -5.1      0.000      0.000
REMARK  2 active torsions:
REMARK  status: ('A' for Active; 'I' for Inactive)
REMARK    1  A    between atoms: C_2  and  C_7 
REMARK    2  A    between atoms: C_9  and  C_10 
ROOT
HETATM    1  C   UNL     1      19.194  -7.734  12.919  1.00  0.00    -0.036 A 
HETATM    2  C   UNL     1      18.525  -8.894  13.310  1.00  0.00     0.011 A 
HETATM    3  C   UNL     1      18.950  -7.178  11.663  1.00  0.00     0.011 A 
HETATM    4  C   UNL     1      17.613  -9.498  12.445  1.00  0.00     0.001 A 
HETATM    5  C   UNL     1      18.037  -7.782  10.798  1.00  0.00     0.001 A 
HETATM    6  C   UNL     1      17.368  -8.941  11.189  1.00  0.00     0.000 A 
ENDROOT
BRANCH   1   7
HETATM    7  C   UNL     1      20.146  -7.104  13.821  1.00  0.00     0.014 C 
HETATM    8  C   UNL     1      20.306  -7.411  15.126  1.00  0.00     0.042 C 
BRANCH   8   9
HETATM    9  C   UNL     1      21.310  -6.676  15.924  1.00  0.00     0.258 C 
HETATM   10  O   UNL     1      22.509  -6.752  15.683  1.00  0.00    -0.302 OA
ENDBRANCH   8   9
ENDBRANCH   1   7
TORSDOF 2
ENDMDL
MODEL 2
REMARK VINA RESULT:      -4.9     51.338     53.092
REMARK  2 active torsions:
REMARK  status: ('A' for Active; 'I' for Inactive)
REMARK    1  A    between atoms: C_2  and  C_7 
REMARK    2  A    between atoms: C_9  and  C_10 
ROOT
HETATM    1  C   UNL     1       6.586 -58.513   9.365  1.00  0.00    -0.036 A 
HETATM    2  C   UNL     1       5.682 -57.560   8.897  1.00  0.00     0.011 A 
HETATM    3  C   UNL     1       7.955 -58.253   9.327  1.00  0.00     0.011 A 
HETATM    4  C   UNL     1       6.148 -56.346   8.390  1.00  0.00     0.001 A 
HETATM    5  C   UNL     1       8.422 -57.039   8.822  1.00  0.00     0.001 A 
HETATM    6  C   UNL     1       7.518 -56.086   8.353  1.00  0.00     0.000 A 
ENDROOT
BRANCH   1   7
HETATM    7  C   UNL     1       6.100 -59.779   9.893  1.00  0.00     0.014 C 
HETATM    8  C   UNL     1       6.269 -60.985   9.311  1.00  0.00     0.042 C 
BRANCH   8   9
HETATM    9  C   UNL     1       5.709 -62.187   9.961  1.00  0.00     0.258 C 
HETATM   10  O   UNL     1       6.031 -63.319   9.618  1.00  0.00    -0.302 OA
ENDBRANCH   8   9
ENDBRANCH   1   7
TORSDOF 2
ENDMDL
MODEL 3
REMARK VINA RESULT:      -4.7     55.201     55.830
REMARK  2 active torsions:
REMARK  status: ('A' for Active; 'I' for Inactive)
REMARK    1  A    between atoms: C_2  and  C_7 
REMARK    2  A    between atoms: C_9  and  C_10 
ROOT
HETATM    1  C   UNL     1       5.844 -57.296  -8.519  1.00  0.00    -0.036 A 
HETATM    2  C   UNL     1       4.815 -56.487  -8.037  1.00  0.00     0.011 A 
HETATM    3  C   UNL     1       6.189 -58.464  -7.839  1.00  0.00     0.011 A 
HETATM    4  C   UNL     1       4.132 -56.846  -6.875  1.00  0.00     0.001 A 
HETATM    5  C   UNL     1       5.506 -58.824  -6.678  1.00  0.00     0.001 A 
HETATM    6  C   UNL     1       4.477 -58.015  -6.196  1.00  0.00     0.000 A 
ENDROOT
BRANCH   1   7
HETATM    7  C   UNL     1       6.556 -56.921  -9.731  1.00  0.00     0.014 C 
HETATM    8  C   UNL     1       6.048 -56.180 -10.738  1.00  0.00     0.042 C 
BRANCH   8   9
HETATM    9  C   UNL     1       6.890 -55.886 -11.917  1.00  0.00     0.258 C 
HETATM   10  O   UNL     1       6.661 -54.935 -12.655  1.00  0.00    -0.302 OA
ENDBRANCH   8   9
ENDBRANCH   1   7
TORSDOF 2
ENDMDL
MODEL 4
REMARK VINA RESULT:      -4.6     72.239     73.844
REMARK  2 active torsions:
REMARK  status: ('A' for Active; 'I' for Inactive)
REMARK    1  A    between atoms: C_2  and  C_7 
REMARK    2  A    between atoms: C_9  and  C_10 
ROOT
HETATM    1  C   UNL     1     -23.219 -25.052 -44.884  1.00  0.00    -0.036 A 
HETATM    2  C   UNL     1     -23.844 -25.468 -43.709  1.00  0.00     0.011 A 
HETATM    3  C   UNL     1     -23.017 -25.960 -45.924  1.00  0.00     0.011 A 
HETATM    4  C   UNL     1     -24.265 -26.791 -43.572  1.00  0.00     0.001 A 
HETATM    5  C   UNL     1     -23.439 -27.282 -45.788  1.00  0.00     0.001 A 
HETATM    6  C   UNL     1     -24.063 -27.698 -44.612  1.00  0.00     0.000 A 
ENDROOT
BRANCH   1   7
HETATM    7  C   UNL     1     -22.780 -23.672 -45.027  1.00  0.00     0.014 C 
HETATM    8  C   UNL     1     -22.208 -22.930 -44.055  1.00  0.00     0.042 C 
BRANCH   8   9
HETATM    9  C   UNL     1     -21.821 -21.534 -44.344  1.00  0.00     0.258 C 
HETATM   10  O   UNL     1     -21.037 -21.252 -45.242  1.00  0.00    -0.302 OA
ENDBRANCH   8   9
ENDBRANCH   1   7
TORSDOF 2
ENDMDL
MODEL 5
REMARK VINA RESULT:      -4.5     29.643     31.608
REMARK  2 active torsions:
REMARK  status: ('A' for Active; 'I' for Inactive)
REMARK    1  A    between atoms: C_2  and  C_7 
REMARK    2  A    between atoms: C_9  and  C_10 
ROOT
HETATM    1  C   UNL     1      10.180 -34.133  -1.835  1.00  0.00    -0.036 A 
HETATM    2  C   UNL     1      10.614 -34.715  -3.026  1.00  0.00     0.011 A 
HETATM    3  C   UNL     1       9.482 -34.898  -0.900  1.00  0.00     0.011 A 
HETATM    4  C   UNL     1      10.350 -36.060  -3.283  1.00  0.00     0.001 A 
HETATM    5  C   UNL     1       9.218 -36.244  -1.156  1.00  0.00     0.001 A 
HETATM    6  C   UNL     1       9.653 -36.825  -2.347  1.00  0.00     0.000 A 
ENDROOT
BRANCH   1   7
HETATM    7  C   UNL     1      10.455 -32.730  -1.567  1.00  0.00     0.014 C 
HETATM    8  C   UNL     1       9.522 -31.772  -1.383  1.00  0.00     0.042 C 
BRANCH   8   9
HETATM    9  C   UNL     1       9.953 -30.382  -1.129  1.00  0.00     0.258 C 
HETATM   10  O   UNL     1      10.845 -29.851  -1.779  1.00  0.00    -0.302 OA
ENDBRANCH   8   9
ENDBRANCH   1   7
TORSDOF 2
ENDMDL
MODEL 6
REMARK VINA RESULT:      -4.5     54.569     56.350
REMARK  2 active torsions:
REMARK  status: ('A' for Active; 'I' for Inactive)
REMARK    1  A    between atoms: C_2  and  C_7 
REMARK    2  A    between atoms: C_9  and  C_10 
ROOT
HETATM    1  C   UNL     1      25.069 -21.432 -41.467  1.00  0.00    -0.036 A 
HETATM    2  C   UNL     1      24.053 -22.107 -42.145  1.00  0.00     0.011 A 
HETATM    3  C   UNL     1      26.372 -21.928 -41.494  1.00  0.00     0.011 A 
HETATM    4  C   UNL     1      24.340 -23.277 -42.847  1.00  0.00     0.001 A 
HETATM    5  C   UNL     1      26.660 -23.098 -42.197  1.00  0.00     0.001 A 
HETATM    6  C   UNL     1      25.644 -23.772 -42.874  1.00  0.00     0.000 A 
ENDROOT
BRANCH   1   7
HETATM    7  C   UNL     1      24.769 -20.212 -40.735  1.00  0.00     0.014 C 
HETATM    8  C   UNL     1      24.716 -20.101 -39.390  1.00  0.00     0.042 C 
BRANCH   8   9
HETATM    9  C   UNL     1      24.389 -18.794 -38.784  1.00  0.00     0.258 C 
HETATM   10  O   UNL     1      23.248 -18.347 -38.786  1.00  0.00    -0.302 OA
ENDBRANCH   8   9
ENDBRANCH   1   7
TORSDOF 2
ENDMDL
MODEL 7
REMARK VINA RESULT:      -4.4      1.401      2.080
REMARK  2 active torsions:
REMARK  status: ('A' for Active; 'I' for Inactive)
REMARK    1  A    between atoms: C_2  and  C_7 
REMARK    2  A    between atoms: C_9  and  C_10 
ROOT
HETATM    1  C   UNL     1      19.429  -7.536  13.515  1.00  0.00    -0.036 A 
HETATM    2  C   UNL     1      19.396  -6.896  12.276  1.00  0.00     0.011 A 
HETATM    3  C   UNL     1      18.761  -8.747  13.691  1.00  0.00     0.011 A 
HETATM    4  C   UNL     1      18.693  -7.465  11.215  1.00  0.00     0.001 A 
HETATM    5  C   UNL     1      18.058  -9.318  12.630  1.00  0.00     0.001 A 
HETATM    6  C   UNL     1      18.025  -8.678  11.391  1.00  0.00     0.000 A 
ENDROOT
BRANCH   1   7
HETATM    7  C   UNL     1      20.163  -6.942  14.622  1.00  0.00     0.014 C 
HETATM    8  C   UNL     1      19.832  -5.794  15.251  1.00  0.00     0.042 C 
BRANCH   8   9
HETATM    9  C   UNL     1      20.680  -5.305  16.358  1.00  0.00     0.258 C 
HETATM   10  O   UNL     1      20.666  -4.134  16.716  1.00  0.00    -0.302 OA
ENDBRANCH   8   9
ENDBRANCH   1   7
TORSDOF 2
ENDMDL
MODEL 8
REMARK VINA RESULT:      -4.4     43.316     44.842
REMARK  2 active torsions:
REMARK  status: ('A' for Active; 'I' for Inactive)
REMARK    1  A    between atoms: C_2  and  C_7 
REMARK    2  A    between atoms: C_9  and  C_10 
ROOT
HETATM    1  C   UNL     1      14.717 -19.099 -29.405  1.00  0.00    -0.036 A 
HETATM    2  C   UNL     1      13.749 -18.120 -29.187  1.00  0.00     0.011 A 
HETATM    3  C   UNL     1      16.043 -18.860 -29.046  1.00  0.00     0.011 A 
HETATM    4  C   UNL     1      14.106 -16.900 -28.611  1.00  0.00     0.001 A 
HETATM    5  C   UNL     1      16.401 -17.641 -28.469  1.00  0.00     0.001 A 
HETATM    6  C   UNL     1      15.433 -16.662 -28.251  1.00  0.00     0.000 A 
ENDROOT
BRANCH   1   7
HETATM    7  C   UNL     1      14.344 -20.371 -30.005  1.00  0.00     0.014 C 
HETATM    8  C   UNL     1      15.077 -21.504 -29.954  1.00  0.00     0.042 C 
BRANCH   8   9
HETATM    9  C   UNL     1      14.573 -22.722 -30.622  1.00  0.00     0.258 C 
HETATM   10  O   UNL     1      14.630 -22.864 -31.837  1.00  0.00    -0.302 OA
ENDBRANCH   8   9
ENDBRANCH   1   7
TORSDOF 2
ENDMDL
MODEL 9
REMARK VINA RESULT:      -4.3     30.089     32.131
REMARK  2 active torsions:
REMARK  status: ('A' for Active; 'I' for Inactive)
REMARK    1  A    between atoms: C_2  and  C_7 
REMARK    2  A    between atoms: C_9  and  C_10 
ROOT
HETATM    1  C   UNL     1       9.897 -33.539  -1.941  1.00  0.00    -0.036 A 
HETATM    2  C   UNL     1      10.816 -32.491  -1.896  1.00  0.00     0.011 A 
HETATM    3  C   UNL     1       8.623 -33.372  -1.399  1.00  0.00     0.011 A 
HETATM    4  C   UNL     1      10.462 -31.276  -1.309  1.00  0.00     0.001 A 
HETATM    5  C   UNL     1       8.267 -32.157  -0.812  1.00  0.00     0.001 A 
HETATM    6  C   UNL     1       9.187 -31.109  -0.768  1.00  0.00     0.000 A 
ENDROOT
BRANCH   1   7
HETATM    7  C   UNL     1      10.267 -34.806  -2.554  1.00  0.00     0.014 C 
HETATM    8  C   UNL     1       9.617 -35.977  -2.381  1.00  0.00     0.042 C 
BRANCH   8   9
HETATM    9  C   UNL     1      10.116 -37.188  -3.062  1.00  0.00     0.258 C 
HETATM   10  O   UNL     1       9.475 -38.233  -3.078  1.00  0.00    -0.302 OA
ENDBRANCH   8   9
ENDBRANCH   1   7
TORSDOF 2
ENDMDL
