# Supplementary material for: Investigation of the Mechanism of Cinnamaldehyde in Irritable Bowel Syndrome Based via Network Pharmacology, Molecular Docking, and Animal Experiments
Source: Pediatr Discov. 2025 Oct 5:e70017. Online ahead of print. doi: 10.1002/pdi3.70017 (PMC13398650; doi:10.1002/pdi3.70017)
Supplement: Supplementary file 1 — Supporting Information S1 [file PDI3-9999-0-s001.zip › Supplementary Materials/Molecular Docking/STAT1/3wwt.pdb]

HEADER    TRANSCRIPTION/VIRAL PROTEIN             27-JUN-14   3WWT              
TITLE     CRYSTAL STRUCTURE OF THE Y3:STAT1ND COMPLEX                           
COMPND    MOL_ID: 1;                                                            
COMPND   2 MOLECULE: SIGNAL TRANSDUCER AND ACTIVATOR OF TRANSCRIPTION 1-        
COMPND   3 ALPHA/BETA;                                                          
COMPND   4 CHAIN: A;                                                            
COMPND   5 FRAGMENT: N-TERMINAL DOMAIN, UNP RESIDUES 1-126;                     
COMPND   6 SYNONYM: TRANSCRIPTION FACTOR ISGF-3 COMPONENTS P91/P84;             
COMPND   7 ENGINEERED: YES;                                                     
COMPND   8 MOL_ID: 2;                                                           
COMPND   9 MOLECULE: C' PROTEIN;                                                
COMPND  10 CHAIN: B;                                                            
COMPND  11 FRAGMENT: UNP RESIDUES 109-215;                                      
COMPND  12 ENGINEERED: YES                                                      
SOURCE    MOL_ID: 1;                                                            
SOURCE   2 ORGANISM_SCIENTIFIC: HOMO SAPIENS;                                   
SOURCE   3 ORGANISM_COMMON: HUMAN;                                              
SOURCE   4 ORGANISM_TAXID: 9606;                                                
SOURCE   5 GENE: STAT1;                                                         
SOURCE   6 EXPRESSION_SYSTEM: ESCHERICHIA COLI BL21(DE3);                       
SOURCE   7 EXPRESSION_SYSTEM_TAXID: 469008;                                     
SOURCE   8 EXPRESSION_SYSTEM_VECTOR_TYPE: PLASMID;                              
SOURCE   9 EXPRESSION_SYSTEM_PLASMID: PCOLD PROS2;                              
SOURCE  10 MOL_ID: 2;                                                           
SOURCE  11 ORGANISM_SCIENTIFIC: SENDAI VIRUS (Z);                               
SOURCE  12 ORGANISM_TAXID: 11198;                                               
SOURCE  13 GENE: P/V/C;                                                         
SOURCE  14 EXPRESSION_SYSTEM: ESCHERICHIA COLI BL21(DE3);                       
SOURCE  15 EXPRESSION_SYSTEM_TAXID: 469008;                                     
SOURCE  16 EXPRESSION_SYSTEM_STRAIN: BL21(DE3);                                 
SOURCE  17 EXPRESSION_SYSTEM_VECTOR_TYPE: PLASMID;                              
SOURCE  18 EXPRESSION_SYSTEM_PLASMID: PCOLD PROS2                               
KEYWDS    ALPHA PROTEIN, INTERFERON INHIBITION, SIGNAL TRANSDUCTION,            
KEYWDS   2 TRANSCRIPTIONAL ACTIVATION, TRANSCRIPTION-VIRAL PROTEIN COMPLEX      
EXPDTA    X-RAY DIFFRACTION                                                     
AUTHOR    K.ODA,T.SAKAGUCHI,Y.MATOBA                                            
REVDAT   6   08-NOV-23 3WWT    1       REMARK                                   
REVDAT   5   12-OCT-22 3WWT    1       REMARK                                   
REVDAT   4   18-MAY-22 3WWT    1       COMPND SOURCE AUTHOR REMARK              
REVDAT   4 2                   1       SEQADV HELIX  LINK   SITE                
REVDAT   4 3                   1       CRYST1 SCALE  ATOM                       
REVDAT   3   02-DEC-20 3WWT    1       JRNL   REMARK SEQADV LINK                
REVDAT   2   22-NOV-17 3WWT    1       REMARK                                   
REVDAT   1   01-JUL-15 3WWT    0                                                
JRNL        AUTH   K.ODA,Y.MATOBA,T.IRIE,R.KAWABATA,M.FUKUSHI,M.SUGIYAMA,       
JRNL        AUTH 2 T.SAKAGUCHI                                                  
JRNL        TITL   STRUCTURAL BASIS OF THE INHIBITION OF STAT1 ACTIVITY BY      
JRNL        TITL 2 SENDAI VIRUS C PROTEIN.                                      
JRNL        REF    J.VIROL.                      V.  89 11487 2015              
JRNL        REFN                   ESSN 1098-5514                               
JRNL        PMID   26339056                                                     
JRNL        DOI    10.1128/JVI.01887-15                                         
REMARK   2                                                                      
REMARK   2 RESOLUTION.    2.00 ANGSTROMS.                                       
REMARK   3                                                                      
REMARK   3 REFINEMENT.                                                          
REMARK   3   PROGRAM     : PHENIX 1.17.1_3660+SVN                               
REMARK   3   AUTHORS     : PAUL ADAMS,PAVEL AFONINE,VINCENT CHEN,IAN            
REMARK   3               : DAVIS,KRESHNA GOPAL,RALF GROSSE-KUNSTLEVE,           
REMARK   3               : LI-WEI HUNG,ROBERT IMMORMINO,TOM IOERGER,            
REMARK   3               : AIRLIE MCCOY,ERIK MCKEE,NIGEL MORIARTY,              
REMARK   3               : REETAL PAI,RANDY READ,JANE RICHARDSON,               
REMARK   3               : DAVID RICHARDSON,TOD ROMO,JIM SACCHETTINI,           
REMARK   3               : NICHOLAS SAUTER,JACOB SMITH,LAURENT                  
REMARK   3               : STORONI,TOM TERWILLIGER,PETER ZWART                  
REMARK   3                                                                      
REMARK   3    REFINEMENT TARGET : GEOSTD + MONOMER LIBRARY + CDL V1.2           
REMARK   3                                                                      
REMARK   3  DATA USED IN REFINEMENT.                                            
REMARK   3   RESOLUTION RANGE HIGH (ANGSTROMS) : 2.00                           
REMARK   3   RESOLUTION RANGE LOW  (ANGSTROMS) : 34.02                          
REMARK   3   MIN(FOBS/SIGMA_FOBS)              : 1.360                          
REMARK   3   COMPLETENESS FOR RANGE        (%) : 98.7                           
REMARK   3   NUMBER OF REFLECTIONS             : 21427                          
REMARK   3                                                                      
REMARK   3  FIT TO DATA USED IN REFINEMENT.                                     
REMARK   3   R VALUE     (WORKING + TEST SET) : 0.207                           
REMARK   3   R VALUE            (WORKING SET) : 0.205                           
REMARK   3   FREE R VALUE                     : 0.237                           
REMARK   3   FREE R VALUE TEST SET SIZE   (%) : 5.090                           
REMARK   3   FREE R VALUE TEST SET COUNT      : 1091                            
REMARK   3                                                                      
REMARK   3  FIT TO DATA USED IN REFINEMENT (IN BINS).                           
REMARK   3   BIN  RESOLUTION RANGE  COMPL.    NWORK NFREE   RWORK  RFREE        
REMARK   3     1 34.0200 -  4.0000    0.95     2701   120  0.1919 0.2015        
REMARK   3     2  4.0000 -  3.1700    0.98     2558   163  0.1913 0.2342        
REMARK   3     3  3.1700 -  2.7700    0.99     2536   149  0.2144 0.2599        
REMARK   3     4  2.7700 -  2.5200    0.99     2536   123  0.2205 0.2469        
REMARK   3     5  2.5200 -  2.3400    0.99     2516   126  0.2181 0.2385        
REMARK   3     6  2.3400 -  2.2000    1.00     2519   123  0.2224 0.2527        
REMARK   3     7  2.2000 -  2.0900    1.00     2499   144  0.2256 0.2891        
REMARK   3     8  2.0900 -  2.0000    0.99     2471   143  0.2301 0.2807        
REMARK   3                                                                      
REMARK   3  BULK SOLVENT MODELLING.                                             
REMARK   3   METHOD USED        : FLAT BULK SOLVENT MODEL                       
REMARK   3   SOLVENT RADIUS     : 1.11                                          
REMARK   3   SHRINKAGE RADIUS   : 0.90                                          
REMARK   3   K_SOL              : NULL                                          
REMARK   3   B_SOL              : NULL                                          
REMARK   3                                                                      
REMARK   3  ERROR ESTIMATES.                                                    
REMARK   3   COORDINATE ERROR (MAXIMUM-LIKELIHOOD BASED)     : 0.201            
REMARK   3   PHASE ERROR (DEGREES, MAXIMUM-LIKELIHOOD BASED) : 22.645           
REMARK   3                                                                      
REMARK   3  B VALUES.                                                           
REMARK   3   FROM WILSON PLOT           (A**2) : 32.19                          
REMARK   3   MEAN B VALUE      (OVERALL, A**2) : 38.74                          
REMARK   3   OVERALL ANISOTROPIC B VALUE.                                       
REMARK   3    B11 (A**2) : NULL                                                 
REMARK   3    B22 (A**2) : NULL                                                 
REMARK   3    B33 (A**2) : NULL                                                 
REMARK   3    B12 (A**2) : NULL                                                 
REMARK   3    B13 (A**2) : NULL                                                 
REMARK   3    B23 (A**2) : NULL                                                 
REMARK   3                                                                      
REMARK   3  TWINNING INFORMATION.                                               
REMARK   3   FRACTION: NULL                                                     
REMARK   3   OPERATOR: NULL                                                     
REMARK   3                                                                      
REMARK   3  DEVIATIONS FROM IDEAL VALUES.                                       
REMARK   3                 RMSD          COUNT                                  
REMARK   3   BOND      :  0.007           2023                                  
REMARK   3   ANGLE     :  0.784           2722                                  
REMARK   3   CHIRALITY :  0.041            288                                  
REMARK   3   PLANARITY :  0.005            349                                  
REMARK   3   DIHEDRAL  :  4.808            252                                  
REMARK   3                                                                      
REMARK   3  TLS DETAILS                                                         
REMARK   3   NUMBER OF TLS GROUPS  : NULL                                       
REMARK   3                                                                      
REMARK   3  NCS DETAILS                                                         
REMARK   3   NUMBER OF NCS GROUPS : NULL                                        
REMARK   3                                                                      
REMARK   3  OTHER REFINEMENT REMARKS: NULL                                      
REMARK   4                                                                      
REMARK   4 3WWT COMPLIES WITH FORMAT V. 3.30, 13-JUL-11                         
REMARK 100                                                                      
REMARK 100 THIS ENTRY HAS BEEN PROCESSED BY PDBJ ON 08-JUL-14.                  
REMARK 100 THE DEPOSITION ID IS D_1000096891.                                   
REMARK 200                                                                      
REMARK 200 EXPERIMENTAL DETAILS                                                 
REMARK 200  EXPERIMENT TYPE                : X-RAY DIFFRACTION                  
REMARK 200  DATE OF DATA COLLECTION        : 30-MAY-14                          
REMARK 200  TEMPERATURE           (KELVIN) : 100                                
REMARK 200  PH                             : 8.0                                
REMARK 200  NUMBER OF CRYSTALS USED        : 1                                  
REMARK 200                                                                      
REMARK 200  SYNCHROTRON              (Y/N) : Y                                  
REMARK 200  RADIATION SOURCE               : SPRING-8                           
REMARK 200  BEAMLINE                       : BL38B1                             
REMARK 200  X-RAY GENERATOR MODEL          : NULL                               
REMARK 200  MONOCHROMATIC OR LAUE    (M/L) : M                                  
REMARK 200  WAVELENGTH OR RANGE        (A) : 1.0                                
REMARK 200  MONOCHROMATOR                  : FIXED EXIST SI 111 DOUBLE          
REMARK 200                                   CRYSTAL MONOCHROMATOR              
REMARK 200  OPTICS                         : NULL                               
REMARK 200                                                                      
REMARK 200  DETECTOR TYPE                  : CCD                                
REMARK 200  DETECTOR MANUFACTURER          : ADSC QUANTUM 315R                  
REMARK 200  INTENSITY-INTEGRATION SOFTWARE : DENZO, HKL-2000                    
REMARK 200  DATA SCALING SOFTWARE          : SCALEPACK, HKL-2000                
REMARK 200                                                                      
REMARK 200  NUMBER OF UNIQUE REFLECTIONS   : 21429                              
REMARK 200  RESOLUTION RANGE HIGH      (A) : 2.000                              
REMARK 200  RESOLUTION RANGE LOW       (A) : 100.000                            
REMARK 200  REJECTION CRITERIA  (SIGMA(I)) : 1.000                              
REMARK 200                                                                      
REMARK 200 OVERALL.                                                             
REMARK 200  COMPLETENESS FOR RANGE     (%) : 98.4                               
REMARK 200  DATA REDUNDANCY                : 11.80                              
REMARK 200  R MERGE                    (I) : 0.07400                            
REMARK 200  R SYM                      (I) : NULL                               
REMARK 200  <I/SIGMA(I)> FOR THE DATA SET  : 9.1000                             
REMARK 200                                                                      
REMARK 200 IN THE HIGHEST RESOLUTION SHELL.                                     
REMARK 200  HIGHEST RESOLUTION SHELL, RANGE HIGH (A) : 2.00                     
REMARK 200  HIGHEST RESOLUTION SHELL, RANGE LOW  (A) : 2.07                     
REMARK 200  COMPLETENESS FOR SHELL     (%) : 99.6                               
REMARK 200  DATA REDUNDANCY IN SHELL       : 11.70                              
REMARK 200  R MERGE FOR SHELL          (I) : 0.43200                            
REMARK 200  R SYM FOR SHELL            (I) : NULL                               
REMARK 200  <I/SIGMA(I)> FOR SHELL         : NULL                               
REMARK 200                                                                      
REMARK 200 DIFFRACTION PROTOCOL: SINGLE WAVELENGTH                              
REMARK 200 METHOD USED TO DETERMINE THE STRUCTURE: MOLECULAR REPLACEMENT        
REMARK 200 SOFTWARE USED: MOLREP                                                
REMARK 200 STARTING MODEL: 1YVL                                                 
REMARK 200                                                                      
REMARK 200 REMARK: NULL                                                         
REMARK 280                                                                      
REMARK 280 CRYSTAL                                                              
REMARK 280 SOLVENT CONTENT, VS   (%): 47.51                                     
REMARK 280 MATTHEWS COEFFICIENT, VM (ANGSTROMS**3/DA): 2.34                     
REMARK 280                                                                      
REMARK 280 CRYSTALLIZATION CONDITIONS: 30% PEG400, 0.2M CACL2, PH 8.0, VAPOR    
REMARK 280  DIFFUSION, SITTING DROP, TEMPERATURE 298K                           
REMARK 290                                                                      
REMARK 290 CRYSTALLOGRAPHIC SYMMETRY                                            
REMARK 290 SYMMETRY OPERATORS FOR SPACE GROUP: P 65 2 2                         
REMARK 290                                                                      
REMARK 290      SYMOP   SYMMETRY                                                
REMARK 290     NNNMMM   OPERATOR                                                
REMARK 290       1555   X,Y,Z                                                   
REMARK 290       2555   -Y,X-Y,Z+2/3                                            
REMARK 290       3555   -X+Y,-X,Z+1/3                                           
REMARK 290       4555   -X,-Y,Z+1/2                                             
REMARK 290       5555   Y,-X+Y,Z+1/6                                            
REMARK 290       6555   X-Y,X,Z+5/6                                             
REMARK 290       7555   Y,X,-Z+2/3                                              
REMARK 290       8555   X-Y,-Y,-Z                                               
REMARK 290       9555   -X,-X+Y,-Z+1/3                                          
REMARK 290      10555   -Y,-X,-Z+1/6                                            
REMARK 290      11555   -X+Y,Y,-Z+1/2                                           
REMARK 290      12555   X,X-Y,-Z+5/6                                            
REMARK 290                                                                      
REMARK 290     WHERE NNN -> OPERATOR NUMBER                                     
REMARK 290           MMM -> TRANSLATION VECTOR                                  
REMARK 290                                                                      
REMARK 290 CRYSTALLOGRAPHIC SYMMETRY TRANSFORMATIONS                            
REMARK 290 THE FOLLOWING TRANSFORMATIONS OPERATE ON THE ATOM/HETATM             
REMARK 290 RECORDS IN THIS ENTRY TO PRODUCE CRYSTALLOGRAPHICALLY                
REMARK 290 RELATED MOLECULES.                                                   
REMARK 290   SMTRY1   1  1.000000  0.000000  0.000000        0.00000            
REMARK 290   SMTRY2   1  0.000000  1.000000  0.000000        0.00000            
REMARK 290   SMTRY3   1  0.000000  0.000000  1.000000        0.00000            
REMARK 290   SMTRY1   2 -0.500000 -0.866025  0.000000        0.00000            
REMARK 290   SMTRY2   2  0.866025 -0.500000  0.000000        0.00000            
REMARK 290   SMTRY3   2  0.000000  0.000000  1.000000      131.43333            
REMARK 290   SMTRY1   3 -0.500000  0.866025  0.000000        0.00000            
REMARK 290   SMTRY2   3 -0.866025 -0.500000  0.000000        0.00000            
REMARK 290   SMTRY3   3  0.000000  0.000000  1.000000       65.71667            
REMARK 290   SMTRY1   4 -1.000000  0.000000  0.000000        0.00000            
REMARK 290   SMTRY2   4  0.000000 -1.000000  0.000000        0.00000            
REMARK 290   SMTRY3   4  0.000000  0.000000  1.000000       98.57500            
REMARK 290   SMTRY1   5  0.500000  0.866025  0.000000        0.00000            
REMARK 290   SMTRY2   5 -0.866025  0.500000  0.000000        0.00000            
REMARK 290   SMTRY3   5  0.000000  0.000000  1.000000       32.85833            
REMARK 290   SMTRY1   6  0.500000 -0.866025  0.000000        0.00000            
REMARK 290   SMTRY2   6  0.866025  0.500000  0.000000        0.00000            
REMARK 290   SMTRY3   6  0.000000  0.000000  1.000000      164.29167            
REMARK 290   SMTRY1   7 -0.500000  0.866025  0.000000        0.00000            
REMARK 290   SMTRY2   7  0.866025  0.500000  0.000000        0.00000            
REMARK 290   SMTRY3   7  0.000000  0.000000 -1.000000      131.43333            
REMARK 290   SMTRY1   8  1.000000  0.000000  0.000000        0.00000            
REMARK 290   SMTRY2   8  0.000000 -1.000000  0.000000        0.00000            
REMARK 290   SMTRY3   8  0.000000  0.000000 -1.000000        0.00000            
REMARK 290   SMTRY1   9 -0.500000 -0.866025  0.000000        0.00000            
REMARK 290   SMTRY2   9 -0.866025  0.500000  0.000000        0.00000            
REMARK 290   SMTRY3   9  0.000000  0.000000 -1.000000       65.71667            
REMARK 290   SMTRY1  10  0.500000 -0.866025  0.000000        0.00000            
REMARK 290   SMTRY2  10 -0.866025 -0.500000  0.000000        0.00000            
REMARK 290   SMTRY3  10  0.000000  0.000000 -1.000000       32.85833            
REMARK 290   SMTRY1  11 -1.000000  0.000000  0.000000        0.00000            
REMARK 290   SMTRY2  11  0.000000  1.000000  0.000000        0.00000            
REMARK 290   SMTRY3  11  0.000000  0.000000 -1.000000       98.57500            
REMARK 290   SMTRY1  12  0.500000  0.866025  0.000000        0.00000            
REMARK 290   SMTRY2  12  0.866025 -0.500000  0.000000        0.00000            
REMARK 290   SMTRY3  12  0.000000  0.000000 -1.000000      164.29167            
REMARK 290                                                                      
REMARK 290 REMARK: NULL                                                         
REMARK 300                                                                      
REMARK 300 BIOMOLECULE: 1                                                       
REMARK 300 SEE REMARK 350 FOR THE AUTHOR PROVIDED AND/OR PROGRAM                
REMARK 300 GENERATED ASSEMBLY INFORMATION FOR THE STRUCTURE IN                  
REMARK 300 THIS ENTRY. THE REMARK MAY ALSO PROVIDE INFORMATION ON               
REMARK 300 BURIED SURFACE AREA.                                                 
REMARK 350                                                                      
REMARK 350 COORDINATES FOR A COMPLETE MULTIMER REPRESENTING THE KNOWN           
REMARK 350 BIOLOGICALLY SIGNIFICANT OLIGOMERIZATION STATE OF THE                
REMARK 350 MOLECULE CAN BE GENERATED BY APPLYING BIOMT TRANSFORMATIONS          
REMARK 350 GIVEN BELOW.  BOTH NON-CRYSTALLOGRAPHIC AND                          
REMARK 350 CRYSTALLOGRAPHIC OPERATIONS ARE GIVEN.                               
REMARK 350                                                                      
REMARK 350 BIOMOLECULE: 1                                                       
REMARK 350 AUTHOR DETERMINED BIOLOGICAL UNIT: TETRAMERIC                        
REMARK 350 SOFTWARE DETERMINED QUATERNARY STRUCTURE: TETRAMERIC                 
REMARK 350 SOFTWARE USED: PISA                                                  
REMARK 350 TOTAL BURIED SURFACE AREA: 6490 ANGSTROM**2                          
REMARK 350 SURFACE AREA OF THE COMPLEX: 22100 ANGSTROM**2                       
REMARK 350 CHANGE IN SOLVENT FREE ENERGY: -37.0 KCAL/MOL                        
REMARK 350 APPLY THE FOLLOWING TO CHAINS: A, B                                  
REMARK 350   BIOMT1   1  1.000000  0.000000  0.000000        0.00000            
REMARK 350   BIOMT2   1  0.000000  1.000000  0.000000        0.00000            
REMARK 350   BIOMT3   1  0.000000  0.000000  1.000000        0.00000            
REMARK 350   BIOMT1   2  0.500000  0.866025  0.000000      -36.13500            
REMARK 350   BIOMT2   2  0.866025 -0.500000  0.000000       62.58766            
REMARK 350   BIOMT3   2  0.000000  0.000000 -1.000000      -32.85833            
REMARK 375                                                                      
REMARK 375 SPECIAL POSITION                                                     
REMARK 375 THE FOLLOWING ATOMS ARE FOUND TO BE WITHIN 0.15 ANGSTROMS            
REMARK 375 OF A SYMMETRY RELATED ATOM AND ARE ASSUMED TO BE ON SPECIAL          
REMARK 375 POSITIONS.                                                           
REMARK 375                                                                      
REMARK 375 ATOM RES CSSEQI                                                      
REMARK 375 CA    CA B 301  LIES ON A SPECIAL POSITION.                          
REMARK 375      HOH B1143  LIES ON A SPECIAL POSITION.                          
REMARK 375      HOH B1155  LIES ON A SPECIAL POSITION.                          
REMARK 465                                                                      
REMARK 465 MISSING RESIDUES                                                     
REMARK 465 THE FOLLOWING RESIDUES WERE NOT LOCATED IN THE                       
REMARK 465 EXPERIMENT. (M=MODEL NUMBER; RES=RESIDUE NAME; C=CHAIN               
REMARK 465 IDENTIFIER; SSSEQ=SEQUENCE NUMBER; I=INSERTION CODE.)                
REMARK 465                                                                      
REMARK 465   M RES C SSSEQI                                                     
REMARK 465     MET A   -12                                                      
REMARK 465     ASN A   -11                                                      
REMARK 465     HIS A   -10                                                      
REMARK 465     LYS A    -9                                                      
REMARK 465     VAL A    -8                                                      
REMARK 465     HIS A    -7                                                      
REMARK 465     HIS A    -6                                                      
REMARK 465     HIS A    -5                                                      
REMARK 465     HIS A    -4                                                      
REMARK 465     HIS A    -3                                                      
REMARK 465     HIS A    -2                                                      
REMARK 465     HIS A    -1                                                      
REMARK 465     HIS A     0                                                      
REMARK 465     ALA A   125                                                      
REMARK 465     GLN A   126                                                      
REMARK 465     MET B    86                                                      
REMARK 465     ASN B    87                                                      
REMARK 465     HIS B    88                                                      
REMARK 465     LYS B    89                                                      
REMARK 465     VAL B    90                                                      
REMARK 465     HIS B    91                                                      
REMARK 465     HIS B    92                                                      
REMARK 465     HIS B    93                                                      
REMARK 465     HIS B    94                                                      
REMARK 465     HIS B    95                                                      
REMARK 465     HIS B    96                                                      
REMARK 465     GLU B   204                                                      
REMARK 500                                                                      
REMARK 500 GEOMETRY AND STEREOCHEMISTRY                                         
REMARK 500 SUBTOPIC: TORSION ANGLES                                             
REMARK 500                                                                      
REMARK 500 TORSION ANGLES OUTSIDE THE EXPECTED RAMACHANDRAN REGIONS:            
REMARK 500 (M=MODEL NUMBER; RES=RESIDUE NAME; C=CHAIN IDENTIFIER;               
REMARK 500 SSEQ=SEQUENCE NUMBER; I=INSERTION CODE).                             
REMARK 500                                                                      
REMARK 500 STANDARD TABLE:                                                      
REMARK 500 FORMAT:(10X,I3,1X,A3,1X,A1,I4,A1,4X,F7.2,3X,F7.2)                    
REMARK 500                                                                      
REMARK 500 EXPECTED VALUES: GJ KLEYWEGT AND TA JONES (1996). PHI/PSI-           
REMARK 500 CHOLOGY: RAMACHANDRAN REVISITED. STRUCTURE 4, 1395 - 1400            
REMARK 500                                                                      
REMARK 500  M RES CSSEQI        PSI       PHI                                   
REMARK 500    TYR A  22       42.92    -98.89                                   
REMARK 500    SER A  25      -75.59   -117.38                                   
REMARK 500                                                                      
REMARK 500 REMARK: NULL                                                         
REMARK 620                                                                      
REMARK 620 METAL COORDINATION                                                   
REMARK 620 (M=MODEL NUMBER; RES=RESIDUE NAME; C=CHAIN IDENTIFIER;               
REMARK 620 SSEQ=SEQUENCE NUMBER; I=INSERTION CODE):                             
REMARK 620                                                                      
REMARK 620 COORDINATION ANGLES FOR:  M RES CSSEQI METAL                         
REMARK 620                              CA B 301  CA                            
REMARK 620 N RES CSSEQI ATOM                                                    
REMARK 620 1 GLU B 128   OE1                                                    
REMARK 620 2 GLU B 128   OE2  54.1                                              
REMARK 620 3 GLU B 128   OE1   0.0  54.1                                        
REMARK 620 4 GLU B 128   OE2  54.1   0.0  54.1                                  
REMARK 620 5 GLU B 129   O    87.1  89.7  87.1  89.7                            
REMARK 620 6 GLU B 129   O    87.1  89.7  87.1  89.7   0.0                      
REMARK 620 N                    1     2     3     4     5                       
DBREF  3WWT A    1   126  UNP    P42224   STAT1_HUMAN      1    126             
DBREF  3WWT B   98   204  UNP    P04862   C_SENDZ        109    215             
SEQADV 3WWT MET A  -12  UNP  P42224              INITIATING METHIONINE          
SEQADV 3WWT ASN A  -11  UNP  P42224              EXPRESSION TAG                 
SEQADV 3WWT HIS A  -10  UNP  P42224              EXPRESSION TAG                 
SEQADV 3WWT LYS A   -9  UNP  P42224              EXPRESSION TAG                 
SEQADV 3WWT VAL A   -8  UNP  P42224              EXPRESSION TAG                 
SEQADV 3WWT HIS A   -7  UNP  P42224              EXPRESSION TAG                 
SEQADV 3WWT HIS A   -6  UNP  P42224              EXPRESSION TAG                 
SEQADV 3WWT HIS A   -5  UNP  P42224              EXPRESSION TAG                 
SEQADV 3WWT HIS A   -4  UNP  P42224              EXPRESSION TAG                 
SEQADV 3WWT HIS A   -3  UNP  P42224              EXPRESSION TAG                 
SEQADV 3WWT HIS A   -2  UNP  P42224              EXPRESSION TAG                 
SEQADV 3WWT HIS A   -1  UNP  P42224              EXPRESSION TAG                 
SEQADV 3WWT HIS A    0  UNP  P42224              EXPRESSION TAG                 
SEQADV 3WWT MET B   86  UNP  P04862              INITIATING METHIONINE          
SEQADV 3WWT ASN B   87  UNP  P04862              EXPRESSION TAG                 
SEQADV 3WWT HIS B   88  UNP  P04862              EXPRESSION TAG                 
SEQADV 3WWT LYS B   89  UNP  P04862              EXPRESSION TAG                 
SEQADV 3WWT VAL B   90  UNP  P04862              EXPRESSION TAG                 
SEQADV 3WWT HIS B   91  UNP  P04862              EXPRESSION TAG                 
SEQADV 3WWT HIS B   92  UNP  P04862              EXPRESSION TAG                 
SEQADV 3WWT HIS B   93  UNP  P04862              EXPRESSION TAG                 
SEQADV 3WWT HIS B   94  UNP  P04862              EXPRESSION TAG                 
SEQADV 3WWT HIS B   95  UNP  P04862              EXPRESSION TAG                 
SEQADV 3WWT HIS B   96  UNP  P04862              EXPRESSION TAG                 
SEQADV 3WWT HIS B   97  UNP  P04862              EXPRESSION TAG                 
SEQRES   1 A  139  MET ASN HIS LYS VAL HIS HIS HIS HIS HIS HIS HIS HIS          
SEQRES   2 A  139  MET SER GLN TRP TYR GLU LEU GLN GLN LEU ASP SER LYS          
SEQRES   3 A  139  PHE LEU GLU GLN VAL HIS GLN LEU TYR ASP ASP SER PHE          
SEQRES   4 A  139  PRO MET GLU ILE ARG GLN TYR LEU ALA GLN TRP LEU GLU          
SEQRES   5 A  139  LYS GLN ASP TRP GLU HIS ALA ALA ASN ASP VAL SER PHE          
SEQRES   6 A  139  ALA THR ILE ARG PHE HIS ASP LEU LEU SER GLN LEU ASP          
SEQRES   7 A  139  ASP GLN TYR SER ARG PHE SER LEU GLU ASN ASN PHE LEU          
SEQRES   8 A  139  LEU GLN HIS ASN ILE ARG LYS SER LYS ARG ASN LEU GLN          
SEQRES   9 A  139  ASP ASN PHE GLN GLU ASP PRO ILE GLN MET SER MET ILE          
SEQRES  10 A  139  ILE TYR SER CYS LEU LYS GLU GLU ARG LYS ILE LEU GLU          
SEQRES  11 A  139  ASN ALA GLN ARG PHE ASN GLN ALA GLN                          
SEQRES   1 B  119  MET ASN HIS LYS VAL HIS HIS HIS HIS HIS HIS HIS HIS          
SEQRES   2 B  119  MET LEU GLU THR LEU ILE ASN LYS ILE TYR THR GLY PRO          
SEQRES   3 B  119  LEU GLY GLU GLU LEU VAL GLN THR LEU TYR LEU ARG ILE          
SEQRES   4 B  119  TRP ALA MET GLU GLU THR PRO GLU SER LEU LYS ILE LEU          
SEQRES   5 B  119  GLN MET ARG GLU ASP ILE ARG ASP GLN VAL LEU LYS MET          
SEQRES   6 B  119  LYS THR GLU ARG TRP LEU ARG THR LEU ILE ARG GLY GLU          
SEQRES   7 B  119  LYS THR LYS LEU LYS ASP PHE GLN LYS ARG TYR GLU GLU          
SEQRES   8 B  119  VAL HIS PRO TYR LEU MET LYS GLU LYS VAL GLU GLN VAL          
SEQRES   9 B  119  ILE MET GLU GLU ALA TRP SER LEU ALA ALA HIS ILE VAL          
SEQRES  10 B  119  GLN GLU                                                      
HET     CA  B 301       1                                                       
HETNAM      CA CALCIUM ION                                                      
FORMUL   3   CA    CA 2+                                                        
FORMUL   4  HOH   *163(H2 O)                                                    
HELIX    1 AA1 SER A    2  GLN A    9  1                                   8    
HELIX    2 AA2 ASP A   11  TYR A   22  1                                  12    
HELIX    3 AA3 PRO A   27  LEU A   34  1                                   8    
HELIX    4 AA4 LEU A   34  GLN A   41  1                                   8    
HELIX    5 AA5 ASP A   42  ALA A   47  1                                   6    
HELIX    6 AA6 ASP A   49  GLU A   74  1                                  26    
HELIX    7 AA7 ASN A   76  GLN A   95  1                                  20    
HELIX    8 AA8 PRO A   98  ASN A  123  1                                  26    
HELIX    9 AA9 HIS B   98  GLY B  110  1                                  13    
HELIX   10 AB1 GLY B  110  MET B  127  1                                  18    
HELIX   11 AB2 THR B  130  GLN B  138  1                                   9    
HELIX   12 AB3 ARG B  140  ILE B  160  1                                  21    
HELIX   13 AB4 LYS B  166  LYS B  168  5                                   3    
HELIX   14 AB5 ASP B  169  GLU B  184  1                                  16    
HELIX   15 AB6 GLU B  184  HIS B  200  1                                  17    
LINK         OE1 GLU B 128                CA    CA B 301     1555   1555  2.46  
LINK         OE2 GLU B 128                CA    CA B 301     1555   1555  2.38  
LINK         OE1 GLU B 128                CA    CA B 301     1555  12554  2.60  
LINK         OE2 GLU B 128                CA    CA B 301     1555  12554  2.55  
LINK         O   GLU B 129                CA    CA B 301     1555   1555  2.29  
LINK         O   GLU B 129                CA    CA B 301     1555  12554  2.46  
CRYST1   72.270   72.270  197.150  90.00  90.00 120.00 P 65 2 2     12          
ORIGX1      1.000000  0.000000  0.000000        0.00000                         
ORIGX2      0.000000  1.000000  0.000000        0.00000                         
ORIGX3      0.000000  0.000000  1.000000        0.00000                         
SCALE1      0.013807  0.007971  0.000000        0.00000                         
SCALE2      0.000000  0.015943  0.000000        0.00000                         
SCALE3      0.000000  0.000000  0.005036        0.00000                         
ATOM      1  N   MET A   1     -46.974   4.900  -0.037  1.00 48.77           N  
ATOM      2  CA  MET A   1     -46.232   4.892   1.213  1.00 47.61           C  
ATOM      3  C   MET A   1     -44.878   5.607   1.089  1.00 44.23           C  
ATOM      4  O   MET A   1     -44.131   5.722   2.075  1.00 46.74           O  
ATOM      5  CB  MET A   1     -46.022   3.442   1.688  1.00 55.49           C  
ATOM      6  CG  MET A   1     -45.549   3.295   3.135  1.00 63.80           C  
ATOM      7  SD  MET A   1     -46.205   1.843   3.993  1.00 87.31           S  
ATOM      8  CE  MET A   1     -47.813   1.688   3.208  1.00 69.90           C  
ATOM      9  N   SER A   2     -44.545   6.087  -0.109  1.00 41.36           N  
ATOM     10  CA  SER A   2     -43.238   6.707  -0.281  1.00 36.64           C  
ATOM     11  C   SER A   2     -43.163   8.021   0.489  1.00 32.02           C  
ATOM     12  O   SER A   2     -44.171   8.667   0.768  1.00 35.04           O  
ATOM     13  CB  SER A   2     -42.926   6.932  -1.761  1.00 37.41           C  
ATOM     14  OG  SER A   2     -43.542   8.092  -2.284  1.00 35.15           O  
ATOM     15  N   GLN A   3     -41.948   8.394   0.879  1.00 29.62           N  
ATOM     16  CA  GLN A   3     -41.753   9.694   1.510  1.00 33.07           C  
ATOM     17  C   GLN A   3     -42.166  10.818   0.563  1.00 31.89           C  
ATOM     18  O   GLN A   3     -42.780  11.810   0.986  1.00 31.27           O  
ATOM     19  CB  GLN A   3     -40.294   9.849   1.954  1.00 31.68           C  
ATOM     20  CG  GLN A   3     -39.954  11.169   2.592  1.00 33.36           C  
ATOM     21  CD  GLN A   3     -38.622  11.104   3.302  1.00 37.20           C  
ATOM     22  OE1 GLN A   3     -38.459  10.353   4.261  1.00 42.62           O  
ATOM     23  NE2 GLN A   3     -37.651  11.861   2.819  1.00 31.13           N  
ATOM     24  N   TRP A   4     -41.862  10.665  -0.731  1.00 30.83           N  
ATOM     25  CA  TRP A   4     -42.274  11.669  -1.715  1.00 30.40           C  
ATOM     26  C   TRP A   4     -43.790  11.840  -1.727  1.00 32.98           C  
ATOM     27  O   TRP A   4     -44.300  12.966  -1.717  1.00 33.54           O  
ATOM     28  CB  TRP A   4     -41.770  11.296  -3.114  1.00 25.92           C  
ATOM     29  CG  TRP A   4     -41.929  12.453  -4.088  1.00 28.77           C  
ATOM     30  CD1 TRP A   4     -42.681  12.478  -5.229  1.00 27.47           C  
ATOM     31  CD2 TRP A   4     -41.332  13.752  -3.972  1.00 24.76           C  
ATOM     32  NE1 TRP A   4     -42.579  13.713  -5.837  1.00 25.79           N  
ATOM     33  CE2 TRP A   4     -41.759  14.513  -5.085  1.00 29.11           C  
ATOM     34  CE3 TRP A   4     -40.473  14.346  -3.039  1.00 25.86           C  
ATOM     35  CZ2 TRP A   4     -41.362  15.841  -5.282  1.00 25.16           C  
ATOM     36  CZ3 TRP A   4     -40.073  15.668  -3.241  1.00 24.34           C  
ATOM     37  CH2 TRP A   4     -40.519  16.394  -4.357  1.00 26.69           C  
ATOM     38  N   TYR A   5     -44.531  10.731  -1.750  1.00 34.16           N  
ATOM     39  CA  TYR A   5     -45.988  10.811  -1.707  1.00 34.48           C  
ATOM     40  C   TYR A   5     -46.465  11.540  -0.451  1.00 39.22           C  
ATOM     41  O   TYR A   5     -47.341  12.410  -0.522  1.00 39.55           O  
ATOM     42  CB  TYR A   5     -46.605   9.410  -1.779  1.00 41.67           C  
ATOM     43  CG  TYR A   5     -48.107   9.419  -1.597  1.00 44.13           C  
ATOM     44  CD1 TYR A   5     -48.680   9.376  -0.326  1.00 47.43           C  
ATOM     45  CD2 TYR A   5     -48.956   9.495  -2.692  1.00 47.43           C  
ATOM     46  CE1 TYR A   5     -50.059   9.407  -0.157  1.00 48.14           C  
ATOM     47  CE2 TYR A   5     -50.333   9.525  -2.532  1.00 46.89           C  
ATOM     48  CZ  TYR A   5     -50.877   9.482  -1.265  1.00 49.40           C  
ATOM     49  OH  TYR A   5     -52.243   9.507  -1.109  1.00 55.57           O  
ATOM     50  N   GLU A   6     -45.911  11.190   0.713  1.00 34.69           N  
ATOM     51  CA  GLU A   6     -46.369  11.813   1.955  1.00 40.63           C  
ATOM     52  C   GLU A   6     -46.107  13.316   1.953  1.00 40.36           C  
ATOM     53  O   GLU A   6     -46.941  14.099   2.426  1.00 40.13           O  
ATOM     54  CB  GLU A   6     -45.699  11.157   3.166  1.00 42.77           C  
ATOM     55  CG  GLU A   6     -46.061   9.671   3.405  1.00 49.90           C  
ATOM     56  CD  GLU A   6     -47.561   9.393   3.616  1.00 53.53           C  
ATOM     57  OE1 GLU A   6     -47.965   8.209   3.533  1.00 57.52           O  
ATOM     58  OE2 GLU A   6     -48.336  10.339   3.878  1.00 53.79           O  
ATOM     59  N   LEU A   7     -44.958  13.741   1.422  1.00 37.05           N  
ATOM     60  CA  LEU A   7     -44.667  15.170   1.348  1.00 34.41           C  
ATOM     61  C   LEU A   7     -45.745  15.918   0.575  1.00 36.65           C  
ATOM     62  O   LEU A   7     -46.162  17.009   0.971  1.00 41.10           O  
ATOM     63  CB  LEU A   7     -43.317  15.394   0.690  1.00 30.19           C  
ATOM     64  CG  LEU A   7     -42.060  15.231   1.523  1.00 35.88           C  
ATOM     65  CD1 LEU A   7     -40.891  15.281   0.561  1.00 31.97           C  
ATOM     66  CD2 LEU A   7     -41.945  16.306   2.613  1.00 30.73           C  
ATOM     67  N   GLN A   8     -46.216  15.343  -0.526  1.00 37.26           N  
ATOM     68  CA  GLN A   8     -47.187  16.033  -1.366  1.00 38.55           C  
ATOM     69  C   GLN A   8     -48.543  16.219  -0.700  1.00 44.62           C  
ATOM     70  O   GLN A   8     -49.343  17.024  -1.195  1.00 41.89           O  
ATOM     71  CB  GLN A   8     -47.364  15.273  -2.668  1.00 37.18           C  
ATOM     72  CG  GLN A   8     -46.177  15.408  -3.588  1.00 36.07           C  
ATOM     73  CD  GLN A   8     -46.300  14.496  -4.761  1.00 38.59           C  
ATOM     74  OE1 GLN A   8     -46.997  14.799  -5.727  1.00 38.69           O  
ATOM     75  NE2 GLN A   8     -45.640  13.351  -4.685  1.00 42.93           N  
ATOM     76  N   GLN A   9     -48.826  15.505   0.389  1.00 41.93           N  
ATOM     77  CA  GLN A   9     -50.090  15.659   1.098  1.00 44.07           C  
ATOM     78  C   GLN A   9     -50.058  16.788   2.117  1.00 45.82           C  
ATOM     79  O   GLN A   9     -51.087  17.071   2.736  1.00 47.86           O  
ATOM     80  CB  GLN A   9     -50.475  14.348   1.790  1.00 38.82           C  
ATOM     81  CG  GLN A   9     -50.315  13.124   0.906  1.00 43.64           C  
ATOM     82  CD  GLN A   9     -51.031  13.259  -0.429  1.00 47.27           C  
ATOM     83  OE1 GLN A   9     -52.167  13.721  -0.494  1.00 49.51           O  
ATOM     84  NE2 GLN A   9     -50.361  12.856  -1.506  1.00 45.62           N  
ATOM     85  N   LEU A  10     -48.913  17.441   2.300  1.00 40.63           N  
ATOM     86  CA  LEU A  10     -48.810  18.487   3.299  1.00 40.17           C  
ATOM     87  C   LEU A  10     -49.528  19.755   2.830  1.00 46.80           C  
ATOM     88  O   LEU A  10     -49.901  19.905   1.661  1.00 44.19           O  
ATOM     89  CB  LEU A  10     -47.347  18.786   3.608  1.00 37.70           C  
ATOM     90  CG  LEU A  10     -46.527  17.607   4.133  1.00 42.67           C  
ATOM     91  CD1 LEU A  10     -45.171  18.092   4.606  1.00 38.82           C  
ATOM     92  CD2 LEU A  10     -47.264  16.859   5.248  1.00 38.57           C  
ATOM     93  N   ASP A  11     -49.723  20.675   3.770  1.00 42.78           N  
ATOM     94  CA  ASP A  11     -50.344  21.953   3.463  1.00 42.93           C  
ATOM     95  C   ASP A  11     -49.362  22.877   2.755  1.00 44.85           C  
ATOM     96  O   ASP A  11     -48.142  22.788   2.942  1.00 39.37           O  
ATOM     97  CB  ASP A  11     -50.852  22.630   4.738  1.00 45.43           C  
ATOM     98  CG  ASP A  11     -52.182  22.069   5.203  1.00 56.51           C  
ATOM     99  OD1 ASP A  11     -52.538  22.274   6.385  1.00 63.73           O  
ATOM    100  OD2 ASP A  11     -52.869  21.421   4.387  1.00 56.62           O  
ATOM    101  N   SER A  12     -49.928  23.812   1.983  1.00 43.97           N  
ATOM    102  CA  SER A  12     -49.149  24.683   1.110  1.00 39.66           C  
ATOM    103  C   SER A  12     -47.965  25.314   1.835  1.00 40.93           C  
ATOM    104  O   SER A  12     -46.901  25.501   1.244  1.00 37.79           O  
ATOM    105  CB  SER A  12     -50.066  25.764   0.526  1.00 45.26           C  
ATOM    106  OG  SER A  12     -49.321  26.836  -0.023  1.00 49.69           O  
ATOM    107  N   LYS A  13     -48.131  25.658   3.116  1.00 38.51           N  
ATOM    108  CA  LYS A  13     -47.024  26.217   3.895  1.00 40.22           C  
ATOM    109  C   LYS A  13     -45.797  25.318   3.866  1.00 40.87           C  
ATOM    110  O   LYS A  13     -44.659  25.804   3.790  1.00 38.48           O  
ATOM    111  CB  LYS A  13     -47.470  26.445   5.338  1.00 46.04           C  
ATOM    112  CG  LYS A  13     -46.395  27.019   6.243  1.00 53.64           C  
ATOM    113  CD  LYS A  13     -46.718  26.739   7.706  1.00 54.99           C  
ATOM    114  CE  LYS A  13     -45.494  26.905   8.591  1.00 59.34           C  
ATOM    115  NZ  LYS A  13     -45.282  28.334   8.948  1.00 63.94           N  
ATOM    116  N   PHE A  14     -46.007  24.006   3.936  1.00 36.53           N  
ATOM    117  CA  PHE A  14     -44.885  23.079   3.944  1.00 39.36           C  
ATOM    118  C   PHE A  14     -44.445  22.671   2.539  1.00 34.17           C  
ATOM    119  O   PHE A  14     -43.251  22.431   2.320  1.00 33.07           O  
ATOM    120  CB  PHE A  14     -45.244  21.853   4.782  1.00 38.94           C  
ATOM    121  CG  PHE A  14     -45.507  22.185   6.226  1.00 46.09           C  
ATOM    122  CD1 PHE A  14     -44.482  22.662   7.037  1.00 47.79           C  
ATOM    123  CD2 PHE A  14     -46.783  22.078   6.757  1.00 49.64           C  
ATOM    124  CE1 PHE A  14     -44.721  22.997   8.366  1.00 57.19           C  
ATOM    125  CE2 PHE A  14     -47.030  22.412   8.092  1.00 55.88           C  
ATOM    126  CZ  PHE A  14     -45.998  22.870   8.892  1.00 56.35           C  
ATOM    127  N   LEU A  15     -45.369  22.627   1.579  1.00 31.98           N  
ATOM    128  CA  LEU A  15     -44.972  22.433   0.184  1.00 34.49           C  
ATOM    129  C   LEU A  15     -44.030  23.538  -0.270  1.00 31.60           C  
ATOM    130  O   LEU A  15     -43.074  23.286  -1.009  1.00 33.30           O  
ATOM    131  CB  LEU A  15     -46.204  22.382  -0.715  1.00 35.04           C  
ATOM    132  CG  LEU A  15     -47.224  21.265  -0.477  1.00 40.17           C  
ATOM    133  CD1 LEU A  15     -48.415  21.434  -1.413  1.00 42.52           C  
ATOM    134  CD2 LEU A  15     -46.598  19.885  -0.653  1.00 39.01           C  
ATOM    135  N   GLU A  16     -44.261  24.771   0.188  1.00 33.57           N  
ATOM    136  CA  GLU A  16     -43.339  25.856  -0.143  1.00 33.17           C  
ATOM    137  C   GLU A  16     -41.931  25.560   0.350  1.00 32.50           C  
ATOM    138  O   GLU A  16     -40.947  25.909  -0.318  1.00 35.26           O  
ATOM    139  CB  GLU A  16     -43.838  27.184   0.433  1.00 35.93           C  
ATOM    140  CG  GLU A  16     -45.094  27.693  -0.254  1.00 35.27           C  
ATOM    141  CD  GLU A  16     -44.899  27.975  -1.750  1.00 33.76           C  
ATOM    142  OE1 GLU A  16     -45.933  28.073  -2.448  1.00 34.72           O  
ATOM    143  OE2 GLU A  16     -43.735  28.105  -2.216  1.00 29.68           O  
ATOM    144  N   GLN A  17     -41.810  24.920   1.517  1.00 31.85           N  
ATOM    145  CA  GLN A  17     -40.496  24.521   2.015  1.00 30.67           C  
ATOM    146  C   GLN A  17     -39.848  23.476   1.110  1.00 28.58           C  
ATOM    147  O   GLN A  17     -38.624  23.458   0.953  1.00 28.79           O  
ATOM    148  CB  GLN A  17     -40.617  23.954   3.428  1.00 35.48           C  
ATOM    149  CG  GLN A  17     -40.849  24.975   4.529  1.00 36.70           C  
ATOM    150  CD  GLN A  17     -40.627  24.357   5.897  1.00 43.70           C  
ATOM    151  OE1 GLN A  17     -41.439  23.558   6.364  1.00 43.94           O  
ATOM    152  NE2 GLN A  17     -39.513  24.704   6.536  1.00 54.65           N  
ATOM    153  N   VAL A  18     -40.646  22.556   0.570  1.00 28.53           N  
ATOM    154  CA  VAL A  18     -40.102  21.555  -0.349  1.00 31.43           C  
ATOM    155  C   VAL A  18     -39.635  22.216  -1.640  1.00 29.57           C  
ATOM    156  O   VAL A  18     -38.578  21.869  -2.180  1.00 29.64           O  
ATOM    157  CB  VAL A  18     -41.143  20.450  -0.605  1.00 30.59           C  
ATOM    158  CG1 VAL A  18     -40.572  19.357  -1.529  1.00 25.10           C  
ATOM    159  CG2 VAL A  18     -41.599  19.851   0.727  1.00 27.70           C  
ATOM    160  N   HIS A  19     -40.405  23.187  -2.151  1.00 28.69           N  
ATOM    161  CA  HIS A  19     -39.947  23.977  -3.301  1.00 32.46           C  
ATOM    162  C   HIS A  19     -38.560  24.558  -3.060  1.00 32.66           C  
ATOM    163  O   HIS A  19     -37.656  24.437  -3.901  1.00 28.63           O  
ATOM    164  CB  HIS A  19     -40.918  25.122  -3.582  1.00 32.27           C  
ATOM    165  CG  HIS A  19     -42.174  24.716  -4.286  1.00 32.20           C  
ATOM    166  ND1 HIS A  19     -42.175  24.055  -5.497  1.00 33.66           N  
ATOM    167  CD2 HIS A  19     -43.473  24.930  -3.974  1.00 31.43           C  
ATOM    168  CE1 HIS A  19     -43.421  23.859  -5.887  1.00 30.28           C  
ATOM    169  NE2 HIS A  19     -44.228  24.384  -4.980  1.00 30.43           N  
ATOM    170  N   GLN A  20     -38.381  25.225  -1.916  1.00 30.30           N  
ATOM    171  CA  GLN A  20     -37.115  25.897  -1.653  1.00 33.69           C  
ATOM    172  C   GLN A  20     -35.992  24.884  -1.540  1.00 35.45           C  
ATOM    173  O   GLN A  20     -34.858  25.145  -1.960  1.00 36.16           O  
ATOM    174  CB  GLN A  20     -37.220  26.745  -0.381  1.00 38.23           C  
ATOM    175  CG  GLN A  20     -38.261  27.869  -0.481  1.00 44.15           C  
ATOM    176  CD  GLN A  20     -37.935  28.911  -1.560  1.00 52.24           C  
ATOM    177  OE1 GLN A  20     -36.868  29.527  -1.537  1.00 57.98           O  
ATOM    178  NE2 GLN A  20     -38.859  29.107  -2.508  1.00 49.24           N  
ATOM    179  N   LEU A  21     -36.302  23.710  -0.990  1.00 33.34           N  
ATOM    180  CA  LEU A  21     -35.301  22.660  -0.883  1.00 35.58           C  
ATOM    181  C   LEU A  21     -34.794  22.256  -2.258  1.00 30.01           C  
ATOM    182  O   LEU A  21     -33.594  22.035  -2.438  1.00 30.53           O  
ATOM    183  CB  LEU A  21     -35.894  21.458  -0.147  1.00 32.25           C  
ATOM    184  CG  LEU A  21     -35.027  20.205  -0.024  1.00 33.19           C  
ATOM    185  CD1 LEU A  21     -33.740  20.487   0.747  1.00 27.81           C  
ATOM    186  CD2 LEU A  21     -35.866  19.123   0.658  1.00 28.53           C  
ATOM    187  N   TYR A  22     -35.685  22.186  -3.244  1.00 29.03           N  
ATOM    188  CA  TYR A  22     -35.316  21.781  -4.601  1.00 31.62           C  
ATOM    189  C   TYR A  22     -35.121  22.978  -5.526  1.00 35.15           C  
ATOM    190  O   TYR A  22     -35.569  22.971  -6.675  1.00 32.44           O  
ATOM    191  CB  TYR A  22     -36.350  20.810  -5.160  1.00 29.95           C  
ATOM    192  CG  TYR A  22     -36.196  19.463  -4.502  1.00 27.67           C  
ATOM    193  CD1 TYR A  22     -35.238  18.551  -4.951  1.00 27.38           C  
ATOM    194  CD2 TYR A  22     -36.936  19.142  -3.373  1.00 26.23           C  
ATOM    195  CE1 TYR A  22     -35.062  17.321  -4.308  1.00 28.19           C  
ATOM    196  CE2 TYR A  22     -36.769  17.923  -2.721  1.00 27.26           C  
ATOM    197  CZ  TYR A  22     -35.835  17.018  -3.189  1.00 27.04           C  
ATOM    198  OH  TYR A  22     -35.689  15.821  -2.518  1.00 25.15           O  
ATOM    199  N   ASP A  23     -34.453  24.022  -5.033  1.00 34.11           N  
ATOM    200  CA  ASP A  23     -34.022  25.163  -5.846  1.00 40.31           C  
ATOM    201  C   ASP A  23     -32.530  24.972  -6.114  1.00 39.98           C  
ATOM    202  O   ASP A  23     -31.694  25.311  -5.273  1.00 47.60           O  
ATOM    203  CB  ASP A  23     -34.287  26.493  -5.136  1.00 40.81           C  
ATOM    204  CG  ASP A  23     -35.751  26.944  -5.219  1.00 43.13           C  
ATOM    205  OD1 ASP A  23     -36.551  26.328  -5.968  1.00 40.02           O  
ATOM    206  OD2 ASP A  23     -36.102  27.932  -4.520  1.00 47.33           O  
ATOM    207  N   ASP A  24     -32.200  24.384  -7.267  1.00 40.00           N  
ATOM    208  CA  ASP A  24     -30.810  24.200  -7.696  1.00 46.72           C  
ATOM    209  C   ASP A  24     -30.007  23.337  -6.719  1.00 46.74           C  
ATOM    210  O   ASP A  24     -28.884  23.674  -6.334  1.00 52.98           O  
ATOM    211  CB  ASP A  24     -30.127  25.555  -7.907  1.00 57.63           C  
ATOM    212  CG  ASP A  24     -29.118  25.530  -9.042  1.00 62.76           C  
ATOM    213  OD1 ASP A  24     -27.959  25.111  -8.814  1.00 64.35           O  
ATOM    214  OD2 ASP A  24     -29.493  25.926 -10.168  1.00 69.22           O  
ATOM    215  N   SER A  25     -30.590  22.212  -6.304  1.00 44.26           N  
ATOM    216  CA  SER A  25     -29.831  21.252  -5.505  1.00 42.53           C  
ATOM    217  C   SER A  25     -29.717  19.932  -6.261  1.00 40.70           C  
ATOM    218  O   SER A  25     -28.663  19.612  -6.825  1.00 40.79           O  
ATOM    219  CB  SER A  25     -30.470  21.053  -4.126  1.00 35.75           C  
ATOM    220  OG  SER A  25     -31.793  20.549  -4.226  1.00 44.66           O  
ATOM    221  N   PHE A  26     -30.810  19.175  -6.285  1.00 36.46           N  
ATOM    222  CA  PHE A  26     -30.984  17.968  -7.078  1.00 34.10           C  
ATOM    223  C   PHE A  26     -32.287  18.121  -7.842  1.00 26.59           C  
ATOM    224  O   PHE A  26     -33.242  18.679  -7.299  1.00 28.70           O  
ATOM    225  CB  PHE A  26     -31.023  16.744  -6.145  1.00 35.62           C  
ATOM    226  CG  PHE A  26     -31.069  15.428  -6.854  1.00 31.79           C  
ATOM    227  CD1 PHE A  26     -29.936  14.916  -7.463  1.00 30.66           C  
ATOM    228  CD2 PHE A  26     -32.234  14.686  -6.875  1.00 28.24           C  
ATOM    229  CE1 PHE A  26     -29.975  13.696  -8.095  1.00 27.50           C  
ATOM    230  CE2 PHE A  26     -32.274  13.462  -7.508  1.00 27.86           C  
ATOM    231  CZ  PHE A  26     -31.141  12.979  -8.125  1.00 26.21           C  
ATOM    232  N   PRO A  27     -32.375  17.669  -9.096  1.00 28.95           N  
ATOM    233  CA  PRO A  27     -33.571  17.957  -9.905  1.00 26.67           C  
ATOM    234  C   PRO A  27     -34.815  17.273  -9.349  1.00 26.97           C  
ATOM    235  O   PRO A  27     -34.824  16.058  -9.135  1.00 22.15           O  
ATOM    236  CB  PRO A  27     -33.201  17.418 -11.292  1.00 28.78           C  
ATOM    237  CG  PRO A  27     -31.735  17.341 -11.299  1.00 27.41           C  
ATOM    238  CD  PRO A  27     -31.311  17.046  -9.897  1.00 32.48           C  
ATOM    239  N   MET A  28     -35.879  18.060  -9.109  1.00 23.93           N  
ATOM    240  CA  MET A  28     -37.071  17.465  -8.504  1.00 25.64           C  
ATOM    241  C   MET A  28     -37.724  16.435  -9.419  1.00 22.10           C  
ATOM    242  O   MET A  28     -38.357  15.492  -8.928  1.00 19.62           O  
ATOM    243  CB  MET A  28     -38.107  18.531  -8.120  1.00 28.26           C  
ATOM    244  CG  MET A  28     -39.304  17.928  -7.374  1.00 25.37           C  
ATOM    245  SD  MET A  28     -40.719  19.028  -7.047  1.00 26.68           S  
ATOM    246  CE  MET A  28     -39.913  20.142  -5.925  1.00 22.56           C  
ATOM    247  N   GLU A  29     -37.610  16.611 -10.742  1.00 22.00           N  
ATOM    248  CA  GLU A  29     -38.144  15.628 -11.685  1.00 26.23           C  
ATOM    249  C   GLU A  29     -37.585  14.238 -11.389  1.00 23.57           C  
ATOM    250  O   GLU A  29     -38.311  13.237 -11.416  1.00 23.81           O  
ATOM    251  CB  GLU A  29     -37.789  16.013 -13.137  1.00 28.04           C  
ATOM    252  CG  GLU A  29     -38.335  17.352 -13.638  1.00 41.63           C  
ATOM    253  CD  GLU A  29     -38.451  17.415 -15.170  1.00 47.78           C  
ATOM    254  OE1 GLU A  29     -37.928  18.377 -15.779  1.00 56.84           O  
ATOM    255  OE2 GLU A  29     -39.076  16.505 -15.771  1.00 52.68           O  
ATOM    256  N   ILE A  30     -36.275  14.158 -11.158  1.00 21.77           N  
ATOM    257  CA  ILE A  30     -35.662  12.861 -10.882  1.00 23.89           C  
ATOM    258  C   ILE A  30     -36.082  12.362  -9.509  1.00 22.81           C  
ATOM    259  O   ILE A  30     -36.377  11.174  -9.327  1.00 21.38           O  
ATOM    260  CB  ILE A  30     -34.135  12.958 -11.010  1.00 21.94           C  
ATOM    261  CG1 ILE A  30     -33.747  13.406 -12.408  1.00 23.70           C  
ATOM    262  CG2 ILE A  30     -33.468  11.623 -10.668  1.00 23.48           C  
ATOM    263  CD1 ILE A  30     -32.285  13.773 -12.497  1.00 25.58           C  
ATOM    264  N   ARG A  31     -36.138  13.268  -8.529  1.00 20.66           N  
ATOM    265  CA  ARG A  31     -36.618  12.920  -7.198  1.00 21.98           C  
ATOM    266  C   ARG A  31     -37.982  12.251  -7.273  1.00 23.98           C  
ATOM    267  O   ARG A  31     -38.255  11.280  -6.558  1.00 22.93           O  
ATOM    268  CB  ARG A  31     -36.675  14.184  -6.330  1.00 23.65           C  
ATOM    269  CG  ARG A  31     -37.382  13.999  -4.995  1.00 22.99           C  
ATOM    270  CD  ARG A  31     -36.585  13.062  -4.059  1.00 25.10           C  
ATOM    271  NE  ARG A  31     -37.283  12.772  -2.796  1.00 22.02           N  
ATOM    272  CZ  ARG A  31     -37.955  11.654  -2.528  1.00 27.52           C  
ATOM    273  NH1 ARG A  31     -38.062  10.692  -3.444  1.00 24.53           N  
ATOM    274  NH2 ARG A  31     -38.532  11.503  -1.336  1.00 24.74           N  
ATOM    275  N   GLN A  32     -38.841  12.723  -8.172  1.00 20.70           N  
ATOM    276  CA  GLN A  32     -40.165  12.126  -8.251  1.00 19.66           C  
ATOM    277  C   GLN A  32     -40.154  10.848  -9.074  1.00 22.83           C  
ATOM    278  O   GLN A  32     -40.697   9.829  -8.642  1.00 23.87           O  
ATOM    279  CB  GLN A  32     -41.171  13.098  -8.851  1.00 24.49           C  
ATOM    280  CG  GLN A  32     -42.503  12.416  -9.171  1.00 25.10           C  
ATOM    281  CD  GLN A  32     -43.626  13.421  -9.314  1.00 29.22           C  
ATOM    282  OE1 GLN A  32     -43.836  14.251  -8.433  1.00 27.47           O  
ATOM    283  NE2 GLN A  32     -44.364  13.332 -10.411  1.00 25.55           N  
ATOM    284  N   TYR A  33     -39.559  10.892 -10.270  1.00 22.55           N  
ATOM    285  CA  TYR A  33     -39.636   9.745 -11.176  1.00 28.29           C  
ATOM    286  C   TYR A  33     -38.954   8.518 -10.602  1.00 27.81           C  
ATOM    287  O   TYR A  33     -39.370   7.396 -10.910  1.00 25.55           O  
ATOM    288  CB  TYR A  33     -39.031  10.078 -12.536  1.00 27.67           C  
ATOM    289  CG  TYR A  33     -39.809  11.179 -13.219  1.00 33.62           C  
ATOM    290  CD1 TYR A  33     -41.151  11.383 -12.902  1.00 34.94           C  
ATOM    291  CD2 TYR A  33     -39.213  12.021 -14.144  1.00 35.71           C  
ATOM    292  CE1 TYR A  33     -41.891  12.397 -13.490  1.00 39.38           C  
ATOM    293  CE2 TYR A  33     -39.954  13.051 -14.753  1.00 35.75           C  
ATOM    294  CZ  TYR A  33     -41.290  13.224 -14.410  1.00 38.38           C  
ATOM    295  OH  TYR A  33     -42.053  14.222 -14.985  1.00 49.98           O  
ATOM    296  N   LEU A  34     -37.908   8.709  -9.789  1.00 23.01           N  
ATOM    297  CA  LEU A  34     -37.192   7.609  -9.148  1.00 23.54           C  
ATOM    298  C   LEU A  34     -37.423   7.565  -7.643  1.00 24.26           C  
ATOM    299  O   LEU A  34     -36.565   7.071  -6.905  1.00 25.47           O  
ATOM    300  CB  LEU A  34     -35.694   7.701  -9.417  1.00 19.89           C  
ATOM    301  CG  LEU A  34     -35.213   7.715 -10.863  1.00 27.17           C  
ATOM    302  CD1 LEU A  34     -33.696   7.796 -10.907  1.00 25.07           C  
ATOM    303  CD2 LEU A  34     -35.722   6.485 -11.555  1.00 26.37           C  
ATOM    304  N   ALA A  35     -38.572   8.064  -7.172  1.00 24.89           N  
ATOM    305  CA  ALA A  35     -38.803   8.175  -5.734  1.00 22.10           C  
ATOM    306  C   ALA A  35     -38.562   6.848  -5.016  1.00 25.06           C  
ATOM    307  O   ALA A  35     -37.804   6.789  -4.046  1.00 23.16           O  
ATOM    308  CB  ALA A  35     -40.226   8.668  -5.457  1.00 24.98           C  
ATOM    309  N   GLN A  36     -39.206   5.774  -5.484  1.00 23.84           N  
ATOM    310  CA  GLN A  36     -39.084   4.478  -4.817  1.00 30.96           C  
ATOM    311  C   GLN A  36     -37.633   4.001  -4.775  1.00 27.04           C  
ATOM    312  O   GLN A  36     -37.132   3.601  -3.720  1.00 25.82           O  
ATOM    313  CB  GLN A  36     -39.971   3.457  -5.523  1.00 34.13           C  
ATOM    314  CG  GLN A  36     -40.107   2.147  -4.804  1.00 45.44           C  
ATOM    315  CD  GLN A  36     -41.223   1.301  -5.378  1.00 54.43           C  
ATOM    316  OE1 GLN A  36     -42.404   1.537  -5.099  1.00 60.49           O  
ATOM    317  NE2 GLN A  36     -40.858   0.309  -6.188  1.00 56.92           N  
ATOM    318  N   TRP A  37     -36.939   4.045  -5.915  1.00 24.37           N  
ATOM    319  CA  TRP A  37     -35.544   3.612  -5.967  1.00 25.01           C  
ATOM    320  C   TRP A  37     -34.645   4.493  -5.097  1.00 27.13           C  
ATOM    321  O   TRP A  37     -33.818   3.985  -4.328  1.00 24.15           O  
ATOM    322  CB  TRP A  37     -35.052   3.616  -7.407  1.00 25.34           C  
ATOM    323  CG  TRP A  37     -33.646   3.122  -7.560  1.00 25.47           C  
ATOM    324  CD1 TRP A  37     -33.248   1.813  -7.663  1.00 25.23           C  
ATOM    325  CD2 TRP A  37     -32.450   3.911  -7.624  1.00 25.05           C  
ATOM    326  NE1 TRP A  37     -31.890   1.746  -7.792  1.00 25.19           N  
ATOM    327  CE2 TRP A  37     -31.371   3.015  -7.760  1.00 27.84           C  
ATOM    328  CE3 TRP A  37     -32.183   5.289  -7.575  1.00 25.35           C  
ATOM    329  CZ2 TRP A  37     -30.047   3.446  -7.857  1.00 22.53           C  
ATOM    330  CZ3 TRP A  37     -30.857   5.717  -7.672  1.00 20.71           C  
ATOM    331  CH2 TRP A  37     -29.810   4.794  -7.806  1.00 23.35           C  
ATOM    332  N   LEU A  38     -34.781   5.821  -5.215  1.00 23.34           N  
ATOM    333  CA  LEU A  38     -33.946   6.734  -4.433  1.00 22.87           C  
ATOM    334  C   LEU A  38     -34.121   6.518  -2.940  1.00 23.16           C  
ATOM    335  O   LEU A  38     -33.152   6.597  -2.173  1.00 24.70           O  
ATOM    336  CB  LEU A  38     -34.291   8.181  -4.772  1.00 23.25           C  
ATOM    337  CG  LEU A  38     -33.809   8.735  -6.100  1.00 24.74           C  
ATOM    338  CD1 LEU A  38     -34.457  10.101  -6.334  1.00 23.14           C  
ATOM    339  CD2 LEU A  38     -32.312   8.847  -6.099  1.00 22.40           C  
ATOM    340  N   GLU A  39     -35.358   6.303  -2.500  1.00 23.02           N  
ATOM    341  CA  GLU A  39     -35.621   6.166  -1.074  1.00 26.63           C  
ATOM    342  C   GLU A  39     -35.100   4.846  -0.509  1.00 31.14           C  
ATOM    343  O   GLU A  39     -35.027   4.712   0.715  1.00 33.46           O  
ATOM    344  CB  GLU A  39     -37.125   6.333  -0.821  1.00 26.87           C  
ATOM    345  CG  GLU A  39     -37.622   7.788  -1.060  1.00 27.05           C  
ATOM    346  CD  GLU A  39     -39.139   7.950  -0.999  1.00 33.86           C  
ATOM    347  OE1 GLU A  39     -39.651   8.959  -1.542  1.00 25.96           O  
ATOM    348  OE2 GLU A  39     -39.823   7.083  -0.404  1.00 34.11           O  
ATOM    349  N   LYS A  40     -34.704   3.899  -1.369  1.00 29.95           N  
ATOM    350  CA  LYS A  40     -34.154   2.610  -0.949  1.00 30.56           C  
ATOM    351  C   LYS A  40     -32.649   2.664  -0.685  1.00 33.07           C  
ATOM    352  O   LYS A  40     -32.153   1.901   0.150  1.00 35.12           O  
ATOM    353  CB  LYS A  40     -34.399   1.543  -2.031  1.00 30.35           C  
ATOM    354  CG  LYS A  40     -35.697   0.785  -1.957  1.00 38.31           C  
ATOM    355  CD  LYS A  40     -35.751  -0.270  -3.068  1.00 40.76           C  
ATOM    356  CE  LYS A  40     -34.571  -1.237  -2.973  1.00 49.93           C  
ATOM    357  NZ  LYS A  40     -34.754  -2.466  -3.812  1.00 53.99           N  
ATOM    358  N   GLN A  41     -31.905   3.514  -1.399  1.00 26.41           N  
ATOM    359  CA  GLN A  41     -30.448   3.429  -1.424  1.00 25.12           C  
ATOM    360  C   GLN A  41     -29.849   3.987  -0.142  1.00 25.80           C  
ATOM    361  O   GLN A  41     -30.446   4.831   0.527  1.00 30.22           O  
ATOM    362  CB  GLN A  41     -29.873   4.187  -2.624  1.00 25.58           C  
ATOM    363  CG  GLN A  41     -30.559   3.875  -3.967  1.00 22.02           C  
ATOM    364  CD  GLN A  41     -30.646   2.388  -4.240  1.00 27.63           C  
ATOM    365  OE1 GLN A  41     -29.627   1.706  -4.287  1.00 29.57           O  
ATOM    366  NE2 GLN A  41     -31.864   1.880  -4.430  1.00 24.74           N  
ATOM    367  N   ASP A  42     -28.659   3.503   0.207  1.00 23.44           N  
ATOM    368  CA  ASP A  42     -27.948   4.015   1.383  1.00 28.62           C  
ATOM    369  C   ASP A  42     -27.068   5.171   0.921  1.00 24.31           C  
ATOM    370  O   ASP A  42     -25.860   5.044   0.709  1.00 26.63           O  
ATOM    371  CB  ASP A  42     -27.138   2.918   2.068  1.00 29.53           C  
ATOM    372  CG  ASP A  42     -26.564   3.369   3.411  1.00 34.24           C  
ATOM    373  OD1 ASP A  42     -26.604   4.578   3.711  1.00 33.29           O  
ATOM    374  OD2 ASP A  42     -26.074   2.512   4.172  1.00 33.59           O  
ATOM    375  N   TRP A  43     -27.712   6.326   0.737  1.00 24.73           N  
ATOM    376  CA  TRP A  43     -26.975   7.505   0.314  1.00 24.80           C  
ATOM    377  C   TRP A  43     -26.006   7.974   1.393  1.00 25.06           C  
ATOM    378  O   TRP A  43     -24.948   8.524   1.072  1.00 22.97           O  
ATOM    379  CB  TRP A  43     -27.959   8.607  -0.075  1.00 24.43           C  
ATOM    380  CG  TRP A  43     -28.795   8.200  -1.275  1.00 21.63           C  
ATOM    381  CD1 TRP A  43     -30.129   7.901  -1.282  1.00 20.78           C  
ATOM    382  CD2 TRP A  43     -28.337   8.028  -2.617  1.00 22.35           C  
ATOM    383  NE1 TRP A  43     -30.529   7.552  -2.548  1.00 24.43           N  
ATOM    384  CE2 TRP A  43     -29.450   7.633  -3.389  1.00 22.99           C  
ATOM    385  CE3 TRP A  43     -27.102   8.183  -3.245  1.00 21.43           C  
ATOM    386  CZ2 TRP A  43     -29.362   7.385  -4.737  1.00 21.00           C  
ATOM    387  CZ3 TRP A  43     -27.016   7.931  -4.595  1.00 21.00           C  
ATOM    388  CH2 TRP A  43     -28.136   7.536  -5.327  1.00 20.48           C  
ATOM    389  N   GLU A  44     -26.336   7.766   2.668  1.00 25.44           N  
ATOM    390  CA  GLU A  44     -25.385   8.124   3.723  1.00 28.26           C  
ATOM    391  C   GLU A  44     -24.070   7.374   3.546  1.00 27.88           C  
ATOM    392  O   GLU A  44     -22.984   7.968   3.608  1.00 29.29           O  
ATOM    393  CB  GLU A  44     -25.981   7.850   5.105  1.00 31.86           C  
ATOM    394  CG  GLU A  44     -25.136   8.451   6.219  1.00 32.77           C  
ATOM    395  CD  GLU A  44     -25.684   8.164   7.610  1.00 36.93           C  
ATOM    396  OE1 GLU A  44     -25.333   8.917   8.544  1.00 43.33           O  
ATOM    397  OE2 GLU A  44     -26.470   7.202   7.765  1.00 37.36           O  
ATOM    398  N   HIS A  45     -24.137   6.071   3.283  1.00 28.03           N  
ATOM    399  CA  HIS A  45     -22.892   5.357   3.042  1.00 26.77           C  
ATOM    400  C   HIS A  45     -22.211   5.852   1.776  1.00 28.49           C  
ATOM    401  O   HIS A  45     -20.990   6.060   1.757  1.00 26.67           O  
ATOM    402  CB  HIS A  45     -23.122   3.850   2.951  1.00 26.38           C  
ATOM    403  CG  HIS A  45     -21.847   3.083   2.797  1.00 32.89           C  
ATOM    404  ND1 HIS A  45     -21.415   2.588   1.585  1.00 33.86           N  
ATOM    405  CD2 HIS A  45     -20.878   2.778   3.694  1.00 31.03           C  
ATOM    406  CE1 HIS A  45     -20.250   1.985   1.745  1.00 32.30           C  
ATOM    407  NE2 HIS A  45     -19.902   2.087   3.015  1.00 40.86           N  
ATOM    408  N   ALA A  46     -22.984   6.047   0.702  1.00 27.78           N  
ATOM    409  CA  ALA A  46     -22.407   6.541  -0.542  1.00 26.13           C  
ATOM    410  C   ALA A  46     -21.744   7.902  -0.349  1.00 27.47           C  
ATOM    411  O   ALA A  46     -20.704   8.186  -0.959  1.00 25.66           O  
ATOM    412  CB  ALA A  46     -23.486   6.623  -1.619  1.00 24.56           C  
ATOM    413  N   ALA A  47     -22.334   8.761   0.487  1.00 27.22           N  
ATOM    414  CA  ALA A  47     -21.754  10.077   0.730  1.00 30.90           C  
ATOM    415  C   ALA A  47     -20.401   9.990   1.428  1.00 33.09           C  
ATOM    416  O   ALA A  47     -19.686  10.999   1.494  1.00 33.64           O  
ATOM    417  CB  ALA A  47     -22.724  10.930   1.548  1.00 28.11           C  
ATOM    418  N   ASN A  48     -20.018   8.805   1.909  1.00 29.90           N  
ATOM    419  CA  ASN A  48     -18.768   8.609   2.633  1.00 33.87           C  
ATOM    420  C   ASN A  48     -17.868   7.572   1.971  1.00 36.27           C  
ATOM    421  O   ASN A  48     -16.929   7.087   2.611  1.00 38.10           O  
ATOM    422  CB  ASN A  48     -19.062   8.195   4.088  1.00 33.32           C  
ATOM    423  CG  ASN A  48     -19.703   9.312   4.902  1.00 34.78           C  
ATOM    424  OD1 ASN A  48     -19.005  10.145   5.479  1.00 42.06           O  
ATOM    425  ND2 ASN A  48     -21.036   9.331   4.959  1.00 33.38           N  
ATOM    426  N   ASP A  49     -18.125   7.211   0.710  1.00 33.64           N  
ATOM    427  CA  ASP A  49     -17.379   6.138   0.056  1.00 33.92           C  
ATOM    428  C   ASP A  49     -17.424   6.356  -1.448  1.00 34.54           C  
ATOM    429  O   ASP A  49     -18.466   6.148  -2.076  1.00 31.88           O  
ATOM    430  CB  ASP A  49     -17.941   4.770   0.432  1.00 33.63           C  
ATOM    431  CG  ASP A  49     -17.070   3.626  -0.057  1.00 37.79           C  
ATOM    432  OD1 ASP A  49     -16.982   3.414  -1.278  1.00 34.74           O  
ATOM    433  OD2 ASP A  49     -16.450   2.936   0.776  1.00 46.33           O  
ATOM    434  N   VAL A  50     -16.285   6.745  -2.020  1.00 34.35           N  
ATOM    435  CA  VAL A  50     -16.260   7.164  -3.417  1.00 33.76           C  
ATOM    436  C   VAL A  50     -16.611   6.003  -4.331  1.00 36.82           C  
ATOM    437  O   VAL A  50     -17.351   6.169  -5.313  1.00 33.81           O  
ATOM    438  CB  VAL A  50     -14.891   7.778  -3.772  1.00 36.52           C  
ATOM    439  CG1 VAL A  50     -14.758   7.968  -5.273  1.00 34.85           C  
ATOM    440  CG2 VAL A  50     -14.714   9.117  -3.075  1.00 35.17           C  
ATOM    441  N   SER A  51     -16.104   4.804  -4.035  1.00 35.53           N  
ATOM    442  CA  SER A  51     -16.329   3.708  -4.962  1.00 33.48           C  
ATOM    443  C   SER A  51     -17.811   3.333  -4.989  1.00 32.29           C  
ATOM    444  O   SER A  51     -18.391   3.136  -6.060  1.00 30.44           O  
ATOM    445  CB  SER A  51     -15.427   2.524  -4.610  1.00 34.30           C  
ATOM    446  OG  SER A  51     -15.902   1.865  -3.459  1.00 43.15           O  
ATOM    447  N   PHE A  52     -18.443   3.281  -3.813  1.00 28.36           N  
ATOM    448  CA  PHE A  52     -19.879   2.998  -3.722  1.00 30.54           C  
ATOM    449  C   PHE A  52     -20.707   4.101  -4.374  1.00 28.72           C  
ATOM    450  O   PHE A  52     -21.662   3.822  -5.113  1.00 24.07           O  
ATOM    451  CB  PHE A  52     -20.255   2.834  -2.247  1.00 27.20           C  
ATOM    452  CG  PHE A  52     -21.646   2.315  -1.992  1.00 30.37           C  
ATOM    453  CD1 PHE A  52     -21.938   0.972  -2.115  1.00 31.98           C  
ATOM    454  CD2 PHE A  52     -22.647   3.173  -1.563  1.00 27.53           C  
ATOM    455  CE1 PHE A  52     -23.219   0.500  -1.854  1.00 33.92           C  
ATOM    456  CE2 PHE A  52     -23.918   2.709  -1.309  1.00 30.07           C  
ATOM    457  CZ  PHE A  52     -24.203   1.372  -1.441  1.00 33.27           C  
ATOM    458  N   ALA A  53     -20.351   5.362  -4.109  1.00 26.34           N  
ATOM    459  CA  ALA A  53     -21.021   6.494  -4.738  1.00 25.96           C  
ATOM    460  C   ALA A  53     -20.922   6.434  -6.257  1.00 25.28           C  
ATOM    461  O   ALA A  53     -21.845   6.862  -6.960  1.00 23.25           O  
ATOM    462  CB  ALA A  53     -20.424   7.804  -4.221  1.00 26.04           C  
ATOM    463  N   THR A  54     -19.798   5.933  -6.784  1.00 26.08           N  
ATOM    464  CA  THR A  54     -19.638   5.842  -8.235  1.00 26.26           C  
ATOM    465  C   THR A  54     -20.593   4.811  -8.829  1.00 27.76           C  
ATOM    466  O   THR A  54     -21.159   5.029  -9.909  1.00 25.23           O  
ATOM    467  CB  THR A  54     -18.187   5.500  -8.581  1.00 30.58           C  
ATOM    468  OG1 THR A  54     -17.320   6.508  -8.052  1.00 32.54           O  
ATOM    469  CG2 THR A  54     -17.973   5.427 -10.087  1.00 27.58           C  
ATOM    470  N   ILE A  55     -20.776   3.680  -8.137  1.00 24.87           N  
ATOM    471  CA  ILE A  55     -21.734   2.662  -8.570  1.00 25.42           C  
ATOM    472  C   ILE A  55     -23.154   3.224  -8.529  1.00 25.37           C  
ATOM    473  O   ILE A  55     -23.935   3.056  -9.472  1.00 26.21           O  
ATOM    474  CB  ILE A  55     -21.596   1.400  -7.694  1.00 25.82           C  
ATOM    475  CG1 ILE A  55     -20.284   0.657  -7.998  1.00 26.84           C  
ATOM    476  CG2 ILE A  55     -22.798   0.467  -7.851  1.00 27.50           C  
ATOM    477  CD1 ILE A  55     -19.969  -0.409  -6.981  1.00 34.42           C  
ATOM    478  N   ARG A  56     -23.501   3.912  -7.439  1.00 22.74           N  
ATOM    479  CA  ARG A  56     -24.845   4.459  -7.307  1.00 24.43           C  
ATOM    480  C   ARG A  56     -25.120   5.540  -8.342  1.00 22.31           C  
ATOM    481  O   ARG A  56     -26.264   5.688  -8.778  1.00 22.81           O  
ATOM    482  CB  ARG A  56     -25.051   5.022  -5.905  1.00 22.67           C  
ATOM    483  CG  ARG A  56     -25.334   3.962  -4.868  1.00 26.88           C  
ATOM    484  CD  ARG A  56     -26.571   3.173  -5.288  1.00 27.00           C  
ATOM    485  NE  ARG A  56     -26.765   2.056  -4.392  1.00 35.81           N  
ATOM    486  CZ  ARG A  56     -26.212   0.860  -4.555  1.00 35.31           C  
ATOM    487  NH1 ARG A  56     -25.444   0.605  -5.619  1.00 32.99           N  
ATOM    488  NH2 ARG A  56     -26.453  -0.085  -3.661  1.00 32.19           N  
ATOM    489  N   PHE A  57     -24.095   6.308  -8.728  1.00 19.93           N  
ATOM    490  CA  PHE A  57     -24.262   7.321  -9.771  1.00 22.40           C  
ATOM    491  C   PHE A  57     -24.645   6.667 -11.097  1.00 26.52           C  
ATOM    492  O   PHE A  57     -25.613   7.067 -11.759  1.00 22.52           O  
ATOM    493  CB  PHE A  57     -22.962   8.122  -9.895  1.00 23.68           C  
ATOM    494  CG  PHE A  57     -22.900   9.039 -11.095  1.00 24.56           C  
ATOM    495  CD1 PHE A  57     -23.553  10.264 -11.090  1.00 25.55           C  
ATOM    496  CD2 PHE A  57     -22.154   8.696 -12.206  1.00 29.78           C  
ATOM    497  CE1 PHE A  57     -23.488  11.121 -12.192  1.00 27.72           C  
ATOM    498  CE2 PHE A  57     -22.086   9.558 -13.324  1.00 29.55           C  
ATOM    499  CZ  PHE A  57     -22.753  10.767 -13.305  1.00 27.22           C  
ATOM    500  N   HIS A  58     -23.918   5.619 -11.477  1.00 23.77           N  
ATOM    501  CA  HIS A  58     -24.240   4.923 -12.713  1.00 23.49           C  
ATOM    502  C   HIS A  58     -25.490   4.063 -12.591  1.00 21.94           C  
ATOM    503  O   HIS A  58     -26.211   3.897 -13.585  1.00 23.84           O  
ATOM    504  CB  HIS A  58     -23.030   4.117 -13.159  1.00 19.95           C  
ATOM    505  CG  HIS A  58     -21.964   4.988 -13.724  1.00 26.08           C  
ATOM    506  ND1 HIS A  58     -22.121   5.653 -14.921  1.00 23.10           N  
ATOM    507  CD2 HIS A  58     -20.768   5.381 -13.226  1.00 25.47           C  
ATOM    508  CE1 HIS A  58     -21.047   6.383 -15.155  1.00 27.59           C  
ATOM    509  NE2 HIS A  58     -20.211   6.236 -14.141  1.00 26.13           N  
ATOM    510  N   ASP A  59     -25.784   3.540 -11.398  1.00 20.23           N  
ATOM    511  CA  ASP A  59     -27.091   2.923 -11.169  1.00 22.09           C  
ATOM    512  C   ASP A  59     -28.214   3.910 -11.460  1.00 25.77           C  
ATOM    513  O   ASP A  59     -29.258   3.545 -12.018  1.00 23.82           O  
ATOM    514  CB  ASP A  59     -27.241   2.461  -9.718  1.00 22.93           C  
ATOM    515  CG  ASP A  59     -26.526   1.152  -9.400  1.00 29.52           C  
ATOM    516  OD1 ASP A  59     -26.179   0.378 -10.312  1.00 30.20           O  
ATOM    517  OD2 ASP A  59     -26.326   0.900  -8.185  1.00 30.95           O  
ATOM    518  N   LEU A  60     -28.048   5.152 -11.013  1.00 19.51           N  
ATOM    519  CA  LEU A  60     -29.106   6.138 -11.192  1.00 22.43           C  
ATOM    520  C   LEU A  60     -29.350   6.406 -12.675  1.00 17.44           C  
ATOM    521  O   LEU A  60     -30.496   6.472 -13.117  1.00 22.05           O  
ATOM    522  CB  LEU A  60     -28.738   7.427 -10.437  1.00 20.81           C  
ATOM    523  CG  LEU A  60     -29.890   8.402 -10.161  1.00 22.22           C  
ATOM    524  CD1 LEU A  60     -29.574   9.340  -8.997  1.00 23.16           C  
ATOM    525  CD2 LEU A  60     -30.203   9.202 -11.418  1.00 25.99           C  
ATOM    526  N   LEU A  61     -28.284   6.564 -13.454  1.00 20.92           N  
ATOM    527  CA  LEU A  61     -28.446   6.776 -14.891  1.00 20.46           C  
ATOM    528  C   LEU A  61     -29.176   5.613 -15.552  1.00 24.11           C  
ATOM    529  O   LEU A  61     -30.008   5.816 -16.441  1.00 22.11           O  
ATOM    530  CB  LEU A  61     -27.083   6.982 -15.531  1.00 19.89           C  
ATOM    531  CG  LEU A  61     -26.427   8.237 -14.979  1.00 23.03           C  
ATOM    532  CD1 LEU A  61     -25.010   8.342 -15.483  1.00 25.19           C  
ATOM    533  CD2 LEU A  61     -27.267   9.451 -15.419  1.00 29.26           C  
ATOM    534  N   SER A  62     -28.871   4.382 -15.138  1.00 23.22           N  
ATOM    535  CA  SER A  62     -29.573   3.238 -15.705  1.00 24.04           C  
ATOM    536  C   SER A  62     -31.023   3.181 -15.244  1.00 23.05           C  
ATOM    537  O   SER A  62     -31.895   2.765 -16.018  1.00 23.97           O  
ATOM    538  CB  SER A  62     -28.840   1.934 -15.350  1.00 27.83           C  
ATOM    539  OG  SER A  62     -29.654   0.823 -15.696  1.00 34.44           O  
ATOM    540  N   GLN A  63     -31.318   3.590 -14.005  1.00 21.88           N  
ATOM    541  CA  GLN A  63     -32.716   3.689 -13.591  1.00 22.54           C  
ATOM    542  C   GLN A  63     -33.476   4.708 -14.433  1.00 20.95           C  
ATOM    543  O   GLN A  63     -34.673   4.532 -14.677  1.00 23.64           O  
ATOM    544  CB  GLN A  63     -32.838   4.056 -12.111  1.00 25.76           C  
ATOM    545  CG  GLN A  63     -32.449   2.945 -11.133  1.00 27.24           C  
ATOM    546  CD  GLN A  63     -33.405   1.773 -11.176  1.00 29.11           C  
ATOM    547  OE1 GLN A  63     -34.620   1.944 -11.119  1.00 33.42           O  
ATOM    548  NE2 GLN A  63     -32.858   0.572 -11.281  1.00 30.80           N  
ATOM    549  N   LEU A  64     -32.810   5.777 -14.874  1.00 22.92           N  
ATOM    550  CA  LEU A  64     -33.479   6.736 -15.753  1.00 24.43           C  
ATOM    551  C   LEU A  64     -33.772   6.125 -17.123  1.00 25.54           C  
ATOM    552  O   LEU A  64     -34.778   6.472 -17.750  1.00 25.58           O  
ATOM    553  CB  LEU A  64     -32.631   8.003 -15.898  1.00 18.20           C  
ATOM    554  CG  LEU A  64     -32.574   8.918 -14.663  1.00 21.04           C  
ATOM    555  CD1 LEU A  64     -31.559  10.069 -14.846  1.00 17.15           C  
ATOM    556  CD2 LEU A  64     -33.953   9.441 -14.326  1.00 20.92           C  
ATOM    557  N   ASP A  65     -32.925   5.207 -17.600  1.00 23.94           N  
ATOM    558  CA  ASP A  65     -33.262   4.464 -18.821  1.00 24.69           C  
ATOM    559  C   ASP A  65     -34.522   3.632 -18.628  1.00 25.67           C  
ATOM    560  O   ASP A  65     -35.353   3.535 -19.539  1.00 23.98           O  
ATOM    561  CB  ASP A  65     -32.111   3.551 -19.255  1.00 23.17           C  
ATOM    562  CG  ASP A  65     -30.849   4.311 -19.656  1.00 27.28           C  
ATOM    563  OD1 ASP A  65     -30.946   5.444 -20.188  1.00 27.60           O  
ATOM    564  OD2 ASP A  65     -29.729   3.763 -19.449  1.00 26.11           O  
ATOM    565  N   ASP A  66     -34.675   3.005 -17.456  1.00 24.51           N  
ATOM    566  CA  ASP A  66     -35.877   2.222 -17.184  1.00 25.95           C  
ATOM    567  C   ASP A  66     -37.107   3.115 -17.149  1.00 33.87           C  
ATOM    568  O   ASP A  66     -38.174   2.733 -17.645  1.00 30.57           O  
ATOM    569  CB  ASP A  66     -35.749   1.469 -15.857  1.00 29.90           C  
ATOM    570  CG  ASP A  66     -34.759   0.320 -15.932  1.00 41.10           C  
ATOM    571  OD1 ASP A  66     -34.387  -0.083 -17.063  1.00 42.65           O  
ATOM    572  OD2 ASP A  66     -34.345  -0.177 -14.861  1.00 40.03           O  
ATOM    573  N   GLN A  67     -36.979   4.303 -16.547  1.00 27.95           N  
ATOM    574  CA  GLN A  67     -38.073   5.275 -16.563  1.00 29.34           C  
ATOM    575  C   GLN A  67     -38.413   5.693 -17.986  1.00 28.33           C  
ATOM    576  O   GLN A  67     -39.588   5.759 -18.369  1.00 33.44           O  
ATOM    577  CB  GLN A  67     -37.695   6.502 -15.736  1.00 27.74           C  
ATOM    578  CG  GLN A  67     -37.900   6.303 -14.263  1.00 32.64           C  
ATOM    579  CD  GLN A  67     -39.282   5.798 -13.939  1.00 38.60           C  
ATOM    580  OE1 GLN A  67     -39.449   4.721 -13.364  1.00 40.91           O  
ATOM    581  NE2 GLN A  67     -40.290   6.576 -14.307  1.00 40.77           N  
ATOM    582  N   TYR A  68     -37.387   5.994 -18.779  1.00 26.95           N  
ATOM    583  CA  TYR A  68     -37.598   6.350 -20.173  1.00 28.62           C  
ATOM    584  C   TYR A  68     -38.423   5.299 -20.911  1.00 32.43           C  
ATOM    585  O   TYR A  68     -39.350   5.637 -21.656  1.00 29.40           O  
ATOM    586  CB  TYR A  68     -36.251   6.553 -20.861  1.00 30.08           C  
ATOM    587  CG  TYR A  68     -36.381   6.958 -22.311  1.00 27.75           C  
ATOM    588  CD1 TYR A  68     -36.547   6.000 -23.308  1.00 29.92           C  
ATOM    589  CD2 TYR A  68     -36.340   8.297 -22.686  1.00 28.86           C  
ATOM    590  CE1 TYR A  68     -36.672   6.362 -24.633  1.00 30.60           C  
ATOM    591  CE2 TYR A  68     -36.447   8.670 -24.021  1.00 31.44           C  
ATOM    592  CZ  TYR A  68     -36.621   7.695 -24.988  1.00 29.82           C  
ATOM    593  OH  TYR A  68     -36.735   8.043 -26.314  1.00 32.44           O  
ATOM    594  N   SER A  69     -38.104   4.015 -20.725  1.00 31.34           N  
ATOM    595  CA  SER A  69     -38.841   2.989 -21.460  1.00 29.07           C  
ATOM    596  C   SER A  69     -40.302   2.930 -21.025  1.00 32.30           C  
ATOM    597  O   SER A  69     -41.177   2.637 -21.850  1.00 33.41           O  
ATOM    598  CB  SER A  69     -38.158   1.618 -21.313  1.00 27.80           C  
ATOM    599  OG  SER A  69     -38.208   1.148 -19.982  1.00 35.39           O  
ATOM    600  N   ARG A  70     -40.600   3.243 -19.761  1.00 30.89           N  
ATOM    601  CA  ARG A  70     -41.999   3.315 -19.338  1.00 30.66           C  
ATOM    602  C   ARG A  70     -42.720   4.497 -19.990  1.00 37.59           C  
ATOM    603  O   ARG A  70     -43.811   4.335 -20.549  1.00 37.92           O  
ATOM    604  CB  ARG A  70     -42.092   3.395 -17.814  1.00 37.31           C  
ATOM    605  CG  ARG A  70     -41.384   2.269 -17.083  1.00 39.19           C  
ATOM    606  CD  ARG A  70     -41.936   2.132 -15.664  1.00 48.50           C  
ATOM    607  NE  ARG A  70     -40.927   1.691 -14.697  1.00 55.53           N  
ATOM    608  CZ  ARG A  70     -41.029   0.591 -13.954  1.00 64.94           C  
ATOM    609  NH1 ARG A  70     -42.096  -0.195 -14.059  1.00 65.34           N  
ATOM    610  NH2 ARG A  70     -40.065   0.277 -13.094  1.00 63.89           N  
ATOM    611  N   PHE A  71     -42.123   5.696 -19.941  1.00 34.85           N  
ATOM    612  CA  PHE A  71     -42.743   6.859 -20.580  1.00 34.47           C  
ATOM    613  C   PHE A  71     -42.895   6.664 -22.085  1.00 35.52           C  
ATOM    614  O   PHE A  71     -43.855   7.159 -22.685  1.00 34.10           O  
ATOM    615  CB  PHE A  71     -41.921   8.123 -20.296  1.00 32.74           C  
ATOM    616  CG  PHE A  71     -42.023   8.609 -18.866  1.00 35.13           C  
ATOM    617  CD1 PHE A  71     -43.263   8.749 -18.253  1.00 37.71           C  
ATOM    618  CD2 PHE A  71     -40.877   8.923 -18.138  1.00 33.64           C  
ATOM    619  CE1 PHE A  71     -43.360   9.197 -16.933  1.00 42.96           C  
ATOM    620  CE2 PHE A  71     -40.962   9.373 -16.815  1.00 35.54           C  
ATOM    621  CZ  PHE A  71     -42.207   9.504 -16.211  1.00 36.19           C  
ATOM    622  N   SER A  72     -41.944   5.976 -22.715  1.00 32.73           N  
ATOM    623  CA  SER A  72     -42.053   5.662 -24.137  1.00 34.71           C  
ATOM    624  C   SER A  72     -43.261   4.778 -24.425  1.00 36.34           C  
ATOM    625  O   SER A  72     -43.983   4.992 -25.413  1.00 35.08           O  
ATOM    626  CB  SER A  72     -40.770   4.974 -24.608  1.00 33.74           C  
ATOM    627  OG  SER A  72     -39.748   5.913 -24.821  1.00 43.77           O  
ATOM    628  N   LEU A  73     -43.465   3.750 -23.598  1.00 37.64           N  
ATOM    629  CA  LEU A  73     -44.639   2.901 -23.738  1.00 40.29           C  
ATOM    630  C   LEU A  73     -45.923   3.700 -23.610  1.00 41.00           C  
ATOM    631  O   LEU A  73     -46.927   3.363 -24.247  1.00 41.99           O  
ATOM    632  CB  LEU A  73     -44.606   1.804 -22.682  1.00 40.22           C  
ATOM    633  CG  LEU A  73     -44.122   0.411 -23.077  1.00 47.17           C  
ATOM    634  CD1 LEU A  73     -44.388  -0.549 -21.929  1.00 42.13           C  
ATOM    635  CD2 LEU A  73     -44.794  -0.066 -24.361  1.00 45.10           C  
ATOM    636  N   GLU A  74     -45.920   4.721 -22.752  1.00 39.69           N  
ATOM    637  CA  GLU A  74     -47.039   5.628 -22.528  1.00 43.57           C  
ATOM    638  C   GLU A  74     -47.143   6.718 -23.594  1.00 41.05           C  
ATOM    639  O   GLU A  74     -48.003   7.594 -23.468  1.00 44.67           O  
ATOM    640  CB  GLU A  74     -46.904   6.273 -21.136  1.00 41.85           C  
ATOM    641  CG  GLU A  74     -47.224   5.329 -19.953  1.00 46.00           C  
ATOM    642  CD  GLU A  74     -46.499   5.681 -18.642  1.00 50.71           C  
ATOM    643  OE1 GLU A  74     -45.738   6.669 -18.601  1.00 45.11           O  
ATOM    644  OE2 GLU A  74     -46.704   4.965 -17.635  1.00 56.45           O  
ATOM    645  N   ASN A  75     -46.276   6.693 -24.613  1.00 37.65           N  
ATOM    646  CA  ASN A  75     -46.256   7.685 -25.699  1.00 41.19           C  
ATOM    647  C   ASN A  75     -46.100   9.117 -25.183  1.00 39.40           C  
ATOM    648  O   ASN A  75     -46.704  10.054 -25.709  1.00 41.37           O  
ATOM    649  CB  ASN A  75     -47.503   7.569 -26.579  1.00 44.62           C  
ATOM    650  CG  ASN A  75     -47.651   6.200 -27.191  1.00 42.30           C  
ATOM    651  OD1 ASN A  75     -46.870   5.809 -28.057  1.00 48.20           O  
ATOM    652  ND2 ASN A  75     -48.650   5.456 -26.739  1.00 46.78           N  
ATOM    653  N   ASN A  76     -45.260   9.303 -24.170  1.00 36.08           N  
ATOM    654  CA  ASN A  76     -45.108  10.599 -23.505  1.00 32.19           C  
ATOM    655  C   ASN A  76     -43.816  11.241 -23.995  1.00 31.72           C  
ATOM    656  O   ASN A  76     -42.757  11.110 -23.375  1.00 26.95           O  
ATOM    657  CB  ASN A  76     -45.124  10.424 -21.991  1.00 33.39           C  
ATOM    658  CG  ASN A  76     -45.368  11.733 -21.250  1.00 34.86           C  
ATOM    659  OD1 ASN A  76     -44.925  12.806 -21.679  1.00 32.72           O  
ATOM    660  ND2 ASN A  76     -46.065  11.644 -20.123  1.00 36.59           N  
ATOM    661  N   PHE A  77     -43.924  11.981 -25.107  1.00 27.94           N  
ATOM    662  CA  PHE A  77     -42.748  12.494 -25.799  1.00 26.06           C  
ATOM    663  C   PHE A  77     -41.986  13.510 -24.951  1.00 26.42           C  
ATOM    664  O   PHE A  77     -40.749  13.522 -24.953  1.00 27.76           O  
ATOM    665  CB  PHE A  77     -43.174  13.111 -27.139  1.00 28.75           C  
ATOM    666  CG  PHE A  77     -42.047  13.721 -27.919  1.00 29.44           C  
ATOM    667  CD1 PHE A  77     -41.054  12.917 -28.478  1.00 29.78           C  
ATOM    668  CD2 PHE A  77     -41.980  15.091 -28.108  1.00 27.48           C  
ATOM    669  CE1 PHE A  77     -40.016  13.469 -29.188  1.00 28.18           C  
ATOM    670  CE2 PHE A  77     -40.947  15.659 -28.830  1.00 24.79           C  
ATOM    671  CZ  PHE A  77     -39.954  14.845 -29.371  1.00 30.21           C  
ATOM    672  N   LEU A  78     -42.700  14.388 -24.238  1.00 23.22           N  
ATOM    673  CA  LEU A  78     -42.021  15.379 -23.398  1.00 21.78           C  
ATOM    674  C   LEU A  78     -41.210  14.720 -22.279  1.00 21.82           C  
ATOM    675  O   LEU A  78     -40.070  15.109 -22.013  1.00 22.50           O  
ATOM    676  CB  LEU A  78     -43.032  16.349 -22.790  1.00 24.03           C  
ATOM    677  CG  LEU A  78     -42.403  17.333 -21.800  1.00 28.09           C  
ATOM    678  CD1 LEU A  78     -41.436  18.240 -22.544  1.00 23.45           C  
ATOM    679  CD2 LEU A  78     -43.458  18.155 -21.079  1.00 28.92           C  
ATOM    680  N   LEU A  79     -41.788  13.744 -21.590  1.00 24.50           N  
ATOM    681  CA  LEU A  79     -41.026  13.145 -20.500  1.00 27.29           C  
ATOM    682  C   LEU A  79     -39.892  12.282 -21.023  1.00 26.10           C  
ATOM    683  O   LEU A  79     -38.852  12.172 -20.364  1.00 26.22           O  
ATOM    684  CB  LEU A  79     -41.938  12.351 -19.580  1.00 31.87           C  
ATOM    685  CG  LEU A  79     -43.081  13.226 -19.049  1.00 37.85           C  
ATOM    686  CD1 LEU A  79     -43.889  12.497 -17.989  1.00 43.08           C  
ATOM    687  CD2 LEU A  79     -42.558  14.561 -18.540  1.00 37.07           C  
ATOM    688  N   GLN A  80     -40.054  11.694 -22.215  1.00 25.84           N  
ATOM    689  CA  GLN A  80     -38.925  11.066 -22.894  1.00 25.57           C  
ATOM    690  C   GLN A  80     -37.821  12.074 -23.082  1.00 26.76           C  
ATOM    691  O   GLN A  80     -36.657  11.802 -22.778  1.00 24.40           O  
ATOM    692  CB  GLN A  80     -39.351  10.506 -24.260  1.00 27.60           C  
ATOM    693  CG  GLN A  80     -40.259   9.324 -24.208  1.00 27.99           C  
ATOM    694  CD  GLN A  80     -40.637   8.871 -25.603  1.00 37.23           C  
ATOM    695  OE1 GLN A  80     -39.809   8.330 -26.334  1.00 39.68           O  
ATOM    696  NE2 GLN A  80     -41.886   9.112 -25.989  1.00 34.99           N  
ATOM    697  N   HIS A  81     -38.176  13.267 -23.580  1.00 23.92           N  
ATOM    698  CA  HIS A  81     -37.183  14.311 -23.777  1.00 24.85           C  
ATOM    699  C   HIS A  81     -36.591  14.758 -22.444  1.00 24.17           C  
ATOM    700  O   HIS A  81     -35.383  14.976 -22.337  1.00 24.72           O  
ATOM    701  CB  HIS A  81     -37.815  15.500 -24.516  1.00 23.39           C  
ATOM    702  CG  HIS A  81     -36.829  16.533 -24.951  1.00 26.91           C  
ATOM    703  ND1 HIS A  81     -36.628  17.711 -24.263  1.00 27.14           N  
ATOM    704  CD2 HIS A  81     -35.991  16.571 -26.012  1.00 22.37           C  
ATOM    705  CE1 HIS A  81     -35.709  18.428 -24.883  1.00 24.06           C  
ATOM    706  NE2 HIS A  81     -35.310  17.760 -25.948  1.00 28.24           N  
ATOM    707  N   ASN A  82     -37.432  14.919 -21.422  1.00 26.52           N  
ATOM    708  CA  ASN A  82     -36.937  15.387 -20.130  1.00 28.63           C  
ATOM    709  C   ASN A  82     -36.000  14.366 -19.475  1.00 26.78           C  
ATOM    710  O   ASN A  82     -34.972  14.740 -18.900  1.00 28.05           O  
ATOM    711  CB  ASN A  82     -38.124  15.707 -19.231  1.00 28.39           C  
ATOM    712  CG  ASN A  82     -38.792  17.022 -19.611  1.00 35.75           C  
ATOM    713  OD1 ASN A  82     -38.287  17.769 -20.457  1.00 34.03           O  
ATOM    714  ND2 ASN A  82     -39.919  17.317 -18.978  1.00 41.30           N  
ATOM    715  N   ILE A  83     -36.320  13.073 -19.573  1.00 26.59           N  
ATOM    716  CA  ILE A  83     -35.416  12.062 -19.016  1.00 25.06           C  
ATOM    717  C   ILE A  83     -34.048  12.177 -19.665  1.00 22.86           C  
ATOM    718  O   ILE A  83     -33.017  12.143 -18.986  1.00 26.34           O  
ATOM    719  CB  ILE A  83     -36.007  10.647 -19.180  1.00 23.39           C  
ATOM    720  CG1 ILE A  83     -37.223  10.451 -18.277  1.00 24.36           C  
ATOM    721  CG2 ILE A  83     -34.923   9.558 -18.895  1.00 26.94           C  
ATOM    722  CD1 ILE A  83     -36.875  10.560 -16.812  1.00 33.63           C  
ATOM    723  N   ARG A  84     -34.010  12.363 -20.987  1.00 24.15           N  
ATOM    724  CA  ARG A  84     -32.726  12.431 -21.673  1.00 24.76           C  
ATOM    725  C   ARG A  84     -31.945  13.668 -21.256  1.00 29.48           C  
ATOM    726  O   ARG A  84     -30.729  13.595 -21.042  1.00 26.07           O  
ATOM    727  CB  ARG A  84     -32.935  12.390 -23.193  1.00 28.60           C  
ATOM    728  CG  ARG A  84     -33.019  10.946 -23.713  1.00 31.44           C  
ATOM    729  CD  ARG A  84     -33.903  10.736 -24.942  1.00 34.33           C  
ATOM    730  NE  ARG A  84     -33.295  11.190 -26.169  1.00 38.93           N  
ATOM    731  CZ  ARG A  84     -33.526  10.661 -27.373  1.00 36.78           C  
ATOM    732  NH1 ARG A  84     -34.335   9.616 -27.532  1.00 37.98           N  
ATOM    733  NH2 ARG A  84     -32.925  11.176 -28.422  1.00 30.47           N  
ATOM    734  N   LYS A  85     -32.627  14.812 -21.154  1.00 24.31           N  
ATOM    735  CA  LYS A  85     -32.001  16.020 -20.620  1.00 30.59           C  
ATOM    736  C   LYS A  85     -31.503  15.798 -19.190  1.00 25.46           C  
ATOM    737  O   LYS A  85     -30.373  16.170 -18.844  1.00 29.26           O  
ATOM    738  CB  LYS A  85     -33.014  17.176 -20.686  1.00 30.82           C  
ATOM    739  CG  LYS A  85     -32.530  18.520 -20.147  1.00 38.62           C  
ATOM    740  CD  LYS A  85     -33.503  19.661 -20.531  1.00 40.38           C  
ATOM    741  CE  LYS A  85     -34.953  19.358 -20.145  1.00 42.01           C  
ATOM    742  NZ  LYS A  85     -35.289  19.793 -18.744  1.00 49.79           N  
ATOM    743  N   SER A  86     -32.333  15.180 -18.346  1.00 26.24           N  
ATOM    744  CA  SER A  86     -31.925  14.902 -16.962  1.00 29.75           C  
ATOM    745  C   SER A  86     -30.618  14.113 -16.905  1.00 26.27           C  
ATOM    746  O   SER A  86     -29.704  14.454 -16.139  1.00 23.46           O  
ATOM    747  CB  SER A  86     -33.028  14.141 -16.229  1.00 29.26           C  
ATOM    748  OG  SER A  86     -34.162  14.956 -16.013  1.00 33.38           O  
ATOM    749  N   LYS A  87     -30.512  13.051 -17.710  1.00 26.30           N  
ATOM    750  CA  LYS A  87     -29.305  12.224 -17.711  1.00 23.68           C  
ATOM    751  C   LYS A  87     -28.087  13.037 -18.100  1.00 29.18           C  
ATOM    752  O   LYS A  87     -27.037  12.950 -17.452  1.00 26.67           O  
ATOM    753  CB  LYS A  87     -29.449  11.042 -18.692  1.00 28.19           C  
ATOM    754  CG  LYS A  87     -30.387   9.939 -18.250  1.00 27.31           C  
ATOM    755  CD  LYS A  87     -30.278   8.714 -19.180  1.00 28.93           C  
ATOM    756  CE  LYS A  87     -28.931   7.997 -19.028  1.00 25.32           C  
ATOM    757  NZ  LYS A  87     -28.713   7.014 -20.156  1.00 24.30           N  
ATOM    758  N   ARG A  88     -28.192  13.787 -19.203  1.00 25.63           N  
ATOM    759  CA  ARG A  88     -27.087  14.627 -19.652  1.00 29.32           C  
ATOM    760  C   ARG A  88     -26.641  15.590 -18.558  1.00 27.67           C  
ATOM    761  O   ARG A  88     -25.442  15.733 -18.291  1.00 28.42           O  
ATOM    762  CB  ARG A  88     -27.499  15.407 -20.903  1.00 31.54           C  
ATOM    763  CG  ARG A  88     -27.082  14.757 -22.203  1.00 42.07           C  
ATOM    764  CD  ARG A  88     -28.021  15.170 -23.344  1.00 43.63           C  
ATOM    765  NE  ARG A  88     -28.420  14.029 -24.173  1.00 50.48           N  
ATOM    766  CZ  ARG A  88     -29.451  14.036 -25.017  1.00 49.95           C  
ATOM    767  NH1 ARG A  88     -30.195  15.132 -25.144  1.00 44.81           N  
ATOM    768  NH2 ARG A  88     -29.747  12.944 -25.722  1.00 41.65           N  
ATOM    769  N   ASN A  89     -27.592  16.269 -17.922  1.00 26.39           N  
ATOM    770  CA  ASN A  89     -27.229  17.261 -16.913  1.00 27.40           C  
ATOM    771  C   ASN A  89     -26.536  16.607 -15.719  1.00 30.20           C  
ATOM    772  O   ASN A  89     -25.510  17.109 -15.234  1.00 28.38           O  
ATOM    773  CB  ASN A  89     -28.475  18.040 -16.481  1.00 26.25           C  
ATOM    774  CG  ASN A  89     -29.015  18.939 -17.593  1.00 32.71           C  
ATOM    775  OD1 ASN A  89     -28.296  19.270 -18.533  1.00 38.07           O  
ATOM    776  ND2 ASN A  89     -30.274  19.338 -17.486  1.00 30.93           N  
ATOM    777  N   LEU A  90     -27.063  15.469 -15.248  1.00 28.43           N  
ATOM    778  CA  LEU A  90     -26.423  14.765 -14.132  1.00 27.84           C  
ATOM    779  C   LEU A  90     -24.985  14.401 -14.459  1.00 27.85           C  
ATOM    780  O   LEU A  90     -24.089  14.559 -13.621  1.00 28.13           O  
ATOM    781  CB  LEU A  90     -27.194  13.495 -13.781  1.00 26.68           C  
ATOM    782  CG  LEU A  90     -28.354  13.550 -12.796  1.00 33.40           C  
ATOM    783  CD1 LEU A  90     -28.864  12.145 -12.589  1.00 35.43           C  
ATOM    784  CD2 LEU A  90     -27.966  14.154 -11.458  1.00 30.01           C  
ATOM    785  N   GLN A  91     -24.748  13.899 -15.675  1.00 27.40           N  
ATOM    786  CA  GLN A  91     -23.397  13.525 -16.073  1.00 28.96           C  
ATOM    787  C   GLN A  91     -22.485  14.744 -16.156  1.00 32.82           C  
ATOM    788  O   GLN A  91     -21.345  14.713 -15.684  1.00 35.34           O  
ATOM    789  CB  GLN A  91     -23.439  12.790 -17.414  1.00 33.78           C  
ATOM    790  CG  GLN A  91     -23.706  11.306 -17.280  1.00 33.89           C  
ATOM    791  CD  GLN A  91     -23.407  10.527 -18.559  1.00 28.98           C  
ATOM    792  OE1 GLN A  91     -24.230  10.478 -19.464  1.00 32.69           O  
ATOM    793  NE2 GLN A  91     -22.238   9.897 -18.616  1.00 30.65           N  
ATOM    794  N   ASP A  92     -22.951  15.813 -16.798  1.00 35.29           N  
ATOM    795  CA  ASP A  92     -22.215  17.074 -16.777  1.00 37.46           C  
ATOM    796  C   ASP A  92     -21.896  17.510 -15.351  1.00 34.19           C  
ATOM    797  O   ASP A  92     -20.752  17.857 -15.029  1.00 37.64           O  
ATOM    798  CB  ASP A  92     -23.031  18.162 -17.477  1.00 33.72           C  
ATOM    799  CG  ASP A  92     -23.023  18.025 -18.982  1.00 45.37           C  
ATOM    800  OD1 ASP A  92     -23.928  18.613 -19.622  1.00 46.82           O  
ATOM    801  OD2 ASP A  92     -22.121  17.341 -19.519  1.00 43.47           O  
ATOM    802  N   ASN A  93     -22.904  17.498 -14.479  1.00 34.00           N  
ATOM    803  CA  ASN A  93     -22.756  18.139 -13.173  1.00 31.47           C  
ATOM    804  C   ASN A  93     -22.019  17.289 -12.152  1.00 35.82           C  
ATOM    805  O   ASN A  93     -21.381  17.843 -11.252  1.00 34.92           O  
ATOM    806  CB  ASN A  93     -24.121  18.522 -12.620  1.00 32.24           C  
ATOM    807  CG  ASN A  93     -24.775  19.597 -13.443  1.00 36.87           C  
ATOM    808  OD1 ASN A  93     -24.093  20.314 -14.169  1.00 40.52           O  
ATOM    809  ND2 ASN A  93     -26.094  19.707 -13.356  1.00 37.61           N  
ATOM    810  N   PHE A  94     -22.089  15.962 -12.248  1.00 32.97           N  
ATOM    811  CA  PHE A  94     -21.622  15.131 -11.149  1.00 31.65           C  
ATOM    812  C   PHE A  94     -20.590  14.081 -11.516  1.00 36.20           C  
ATOM    813  O   PHE A  94     -20.008  13.489 -10.599  1.00 34.56           O  
ATOM    814  CB  PHE A  94     -22.810  14.430 -10.473  1.00 30.66           C  
ATOM    815  CG  PHE A  94     -23.741  15.379  -9.763  1.00 30.35           C  
ATOM    816  CD1 PHE A  94     -23.295  16.140  -8.702  1.00 31.69           C  
ATOM    817  CD2 PHE A  94     -25.050  15.521 -10.175  1.00 30.23           C  
ATOM    818  CE1 PHE A  94     -24.155  17.026  -8.055  1.00 34.89           C  
ATOM    819  CE2 PHE A  94     -25.911  16.394  -9.543  1.00 33.05           C  
ATOM    820  CZ  PHE A  94     -25.468  17.145  -8.477  1.00 35.73           C  
ATOM    821  N   GLN A  95     -20.330  13.823 -12.802  1.00 31.67           N  
ATOM    822  CA  GLN A  95     -19.472  12.681 -13.101  1.00 30.91           C  
ATOM    823  C   GLN A  95     -18.022  12.897 -12.687  1.00 35.46           C  
ATOM    824  O   GLN A  95     -17.307  11.913 -12.459  1.00 35.42           O  
ATOM    825  CB  GLN A  95     -19.527  12.318 -14.582  1.00 32.26           C  
ATOM    826  CG  GLN A  95     -19.103  10.883 -14.816  1.00 35.55           C  
ATOM    827  CD  GLN A  95     -19.698  10.290 -16.076  1.00 38.96           C  
ATOM    828  OE1 GLN A  95     -20.403  10.969 -16.832  1.00 37.37           O  
ATOM    829  NE2 GLN A  95     -19.416   9.017 -16.309  1.00 30.20           N  
ATOM    830  N   GLU A  96     -17.563  14.146 -12.590  1.00 35.73           N  
ATOM    831  CA  GLU A  96     -16.187  14.373 -12.157  1.00 39.93           C  
ATOM    832  C   GLU A  96     -15.988  14.007 -10.694  1.00 35.52           C  
ATOM    833  O   GLU A  96     -14.909  13.541 -10.319  1.00 36.86           O  
ATOM    834  CB  GLU A  96     -15.771  15.830 -12.376  1.00 37.34           C  
ATOM    835  CG  GLU A  96     -15.594  16.261 -13.821  1.00 48.67           C  
ATOM    836  CD  GLU A  96     -14.692  15.335 -14.614  1.00 54.76           C  
ATOM    837  OE1 GLU A  96     -14.862  15.276 -15.854  1.00 57.85           O  
ATOM    838  OE2 GLU A  96     -13.828  14.653 -14.008  1.00 56.82           O  
ATOM    839  N   ASP A  97     -17.009  14.197  -9.863  1.00 34.81           N  
ATOM    840  CA  ASP A  97     -16.913  13.944  -8.423  1.00 36.83           C  
ATOM    841  C   ASP A  97     -18.233  13.349  -7.955  1.00 32.43           C  
ATOM    842  O   ASP A  97     -18.998  13.983  -7.220  1.00 34.55           O  
ATOM    843  CB  ASP A  97     -16.570  15.237  -7.672  1.00 32.53           C  
ATOM    844  CG  ASP A  97     -15.954  14.979  -6.299  1.00 38.84           C  
ATOM    845  OD1 ASP A  97     -15.564  13.822  -5.996  1.00 37.24           O  
ATOM    846  OD2 ASP A  97     -15.861  15.943  -5.517  1.00 45.70           O  
ATOM    847  N   PRO A  98     -18.541  12.117  -8.371  1.00 29.19           N  
ATOM    848  CA  PRO A  98     -19.882  11.565  -8.109  1.00 27.41           C  
ATOM    849  C   PRO A  98     -20.243  11.466  -6.629  1.00 28.43           C  
ATOM    850  O   PRO A  98     -21.439  11.432  -6.308  1.00 25.07           O  
ATOM    851  CB  PRO A  98     -19.833  10.181  -8.777  1.00 27.11           C  
ATOM    852  CG  PRO A  98     -18.362   9.860  -8.911  1.00 27.93           C  
ATOM    853  CD  PRO A  98     -17.687  11.181  -9.127  1.00 28.22           C  
ATOM    854  N   ILE A  99     -19.266  11.450  -5.712  1.00 28.01           N  
ATOM    855  CA  ILE A  99     -19.620  11.374  -4.295  1.00 25.42           C  
ATOM    856  C   ILE A  99     -20.471  12.565  -3.890  1.00 24.02           C  
ATOM    857  O   ILE A  99     -21.310  12.466  -2.985  1.00 24.80           O  
ATOM    858  CB  ILE A  99     -18.352  11.249  -3.418  1.00 29.70           C  
ATOM    859  CG1 ILE A  99     -18.738  10.884  -1.984  1.00 30.79           C  
ATOM    860  CG2 ILE A  99     -17.487  12.536  -3.465  1.00 27.91           C  
ATOM    861  CD1 ILE A  99     -17.534  10.636  -1.057  1.00 35.06           C  
ATOM    862  N   GLN A 100     -20.302  13.703  -4.568  1.00 27.22           N  
ATOM    863  CA  GLN A 100     -21.058  14.887  -4.185  1.00 26.18           C  
ATOM    864  C   GLN A 100     -22.533  14.746  -4.521  1.00 23.66           C  
ATOM    865  O   GLN A 100     -23.379  15.304  -3.813  1.00 25.28           O  
ATOM    866  CB  GLN A 100     -20.463  16.127  -4.850  1.00 31.43           C  
ATOM    867  CG  GLN A 100     -19.047  16.423  -4.349  1.00 30.80           C  
ATOM    868  CD  GLN A 100     -18.521  17.766  -4.821  1.00 43.06           C  
ATOM    869  OE1 GLN A 100     -19.072  18.383  -5.745  1.00 37.55           O  
ATOM    870  NE2 GLN A 100     -17.453  18.238  -4.173  1.00 35.88           N  
ATOM    871  N   MET A 101     -22.878  13.989  -5.568  1.00 23.68           N  
ATOM    872  CA  MET A 101     -24.295  13.711  -5.795  1.00 23.67           C  
ATOM    873  C   MET A 101     -24.909  12.954  -4.625  1.00 18.99           C  
ATOM    874  O   MET A 101     -26.044  13.233  -4.227  1.00 22.99           O  
ATOM    875  CB  MET A 101     -24.506  12.919  -7.083  1.00 23.43           C  
ATOM    876  CG  MET A 101     -25.970  12.911  -7.508  1.00 26.58           C  
ATOM    877  SD  MET A 101     -26.275  11.836  -8.913  1.00 28.58           S  
ATOM    878  CE  MET A 101     -26.287  10.265  -8.056  1.00 23.00           C  
ATOM    879  N   SER A 102     -24.197  11.968  -4.082  1.00 22.09           N  
ATOM    880  CA  SER A 102     -24.750  11.225  -2.948  1.00 23.77           C  
ATOM    881  C   SER A 102     -24.900  12.102  -1.713  1.00 23.43           C  
ATOM    882  O   SER A 102     -25.884  11.976  -0.969  1.00 21.00           O  
ATOM    883  CB  SER A 102     -23.880  10.008  -2.644  1.00 23.40           C  
ATOM    884  OG  SER A 102     -23.922   9.088  -3.721  1.00 24.45           O  
ATOM    885  N   MET A 103     -23.937  12.995  -1.468  1.00 25.57           N  
ATOM    886  CA  MET A 103     -24.065  13.914  -0.336  1.00 22.11           C  
ATOM    887  C   MET A 103     -25.325  14.745  -0.458  1.00 23.67           C  
ATOM    888  O   MET A 103     -26.072  14.920   0.515  1.00 23.84           O  
ATOM    889  CB  MET A 103     -22.839  14.834  -0.263  1.00 23.23           C  
ATOM    890  CG  MET A 103     -21.543  14.121   0.060  1.00 25.55           C  
ATOM    891  SD  MET A 103     -20.131  15.243  -0.168  1.00 30.75           S  
ATOM    892  CE  MET A 103     -18.731  14.132  -0.096  1.00 26.49           C  
ATOM    893  N   ILE A 104     -25.587  15.250  -1.666  1.00 24.69           N  
ATOM    894  CA  ILE A 104     -26.751  16.096  -1.896  1.00 25.01           C  
ATOM    895  C   ILE A 104     -28.033  15.298  -1.748  1.00 22.50           C  
ATOM    896  O   ILE A 104     -28.999  15.762  -1.132  1.00 22.36           O  
ATOM    897  CB  ILE A 104     -26.662  16.745  -3.286  1.00 23.62           C  
ATOM    898  CG1 ILE A 104     -25.514  17.762  -3.331  1.00 24.75           C  
ATOM    899  CG2 ILE A 104     -28.005  17.367  -3.659  1.00 25.16           C  
ATOM    900  CD1 ILE A 104     -25.191  18.264  -4.758  1.00 25.89           C  
ATOM    901  N   ILE A 105     -28.086  14.102  -2.352  1.00 22.49           N  
ATOM    902  CA  ILE A 105     -29.301  13.293  -2.263  1.00 18.50           C  
ATOM    903  C   ILE A 105     -29.605  12.949  -0.810  1.00 22.13           C  
ATOM    904  O   ILE A 105     -30.746  13.085  -0.348  1.00 23.15           O  
ATOM    905  CB  ILE A 105     -29.190  12.015  -3.128  1.00 19.87           C  
ATOM    906  CG1 ILE A 105     -29.156  12.355  -4.625  1.00 19.59           C  
ATOM    907  CG2 ILE A 105     -30.394  11.106  -2.839  1.00 20.39           C  
ATOM    908  CD1 ILE A 105     -28.820  11.174  -5.571  1.00 19.24           C  
ATOM    909  N   TYR A 106     -28.600  12.469  -0.072  1.00 23.64           N  
ATOM    910  CA  TYR A 106     -28.841  12.156   1.334  1.00 22.74           C  
ATOM    911  C   TYR A 106     -29.346  13.384   2.074  1.00 26.06           C  
ATOM    912  O   TYR A 106     -30.302  13.304   2.858  1.00 25.59           O  
ATOM    913  CB  TYR A 106     -27.570  11.634   2.003  1.00 21.62           C  
ATOM    914  CG  TYR A 106     -27.805  11.277   3.463  1.00 27.52           C  
ATOM    915  CD1 TYR A 106     -28.785  10.356   3.817  1.00 28.08           C  
ATOM    916  CD2 TYR A 106     -27.082  11.885   4.477  1.00 28.22           C  
ATOM    917  CE1 TYR A 106     -29.028  10.033   5.150  1.00 30.75           C  
ATOM    918  CE2 TYR A 106     -27.319  11.570   5.824  1.00 33.19           C  
ATOM    919  CZ  TYR A 106     -28.294  10.645   6.148  1.00 33.79           C  
ATOM    920  OH  TYR A 106     -28.551  10.320   7.466  1.00 32.41           O  
ATOM    921  N   SER A 107     -28.734  14.538   1.810  1.00 25.63           N  
ATOM    922  CA  SER A 107     -29.114  15.756   2.522  1.00 25.76           C  
ATOM    923  C   SER A 107     -30.549  16.156   2.202  1.00 27.48           C  
ATOM    924  O   SER A 107     -31.309  16.510   3.109  1.00 27.49           O  
ATOM    925  CB  SER A 107     -28.148  16.883   2.168  1.00 28.29           C  
ATOM    926  OG  SER A 107     -26.845  16.613   2.662  1.00 31.30           O  
ATOM    927  N   CYS A 108     -30.950  16.083   0.922  1.00 24.79           N  
ATOM    928  CA  CYS A 108     -32.329  16.391   0.568  1.00 20.27           C  
ATOM    929  C   CYS A 108     -33.308  15.469   1.287  1.00 25.02           C  
ATOM    930  O   CYS A 108     -34.331  15.924   1.805  1.00 25.91           O  
ATOM    931  CB  CYS A 108     -32.536  16.282  -0.942  1.00 24.05           C  
ATOM    932  SG  CYS A 108     -31.644  17.546  -1.891  1.00 28.81           S  
ATOM    933  N   LEU A 109     -33.042  14.161   1.279  1.00 23.55           N  
ATOM    934  CA  LEU A 109     -33.947  13.238   1.963  1.00 22.55           C  
ATOM    935  C   LEU A 109     -34.012  13.545   3.458  1.00 25.70           C  
ATOM    936  O   LEU A 109     -35.078  13.431   4.081  1.00 29.61           O  
ATOM    937  CB  LEU A 109     -33.514  11.786   1.711  1.00 27.99           C  
ATOM    938  CG  LEU A 109     -33.645  11.250   0.276  1.00 25.47           C  
ATOM    939  CD1 LEU A 109     -33.050   9.831   0.139  1.00 29.29           C  
ATOM    940  CD2 LEU A 109     -35.097  11.259  -0.221  1.00 26.63           C  
ATOM    941  N   LYS A 110     -32.882  13.948   4.046  1.00 26.12           N  
ATOM    942  CA  LYS A 110     -32.862  14.385   5.444  1.00 33.62           C  
ATOM    943  C   LYS A 110     -33.739  15.613   5.658  1.00 34.90           C  
ATOM    944  O   LYS A 110     -34.574  15.646   6.572  1.00 33.94           O  
ATOM    945  CB  LYS A 110     -31.431  14.697   5.870  1.00 31.62           C  
ATOM    946  CG  LYS A 110     -30.666  13.535   6.444  1.00 37.93           C  
ATOM    947  CD  LYS A 110     -29.611  14.033   7.437  1.00 36.33           C  
ATOM    948  CE  LYS A 110     -28.854  15.254   6.890  1.00 40.12           C  
ATOM    949  NZ  LYS A 110     -27.654  15.631   7.731  1.00 40.13           N  
ATOM    950  N   GLU A 111     -33.552  16.649   4.831  1.00 31.02           N  
ATOM    951  CA  GLU A 111     -34.357  17.857   4.982  1.00 31.64           C  
ATOM    952  C   GLU A 111     -35.836  17.573   4.776  1.00 31.41           C  
ATOM    953  O   GLU A 111     -36.680  18.205   5.422  1.00 30.22           O  
ATOM    954  CB  GLU A 111     -33.883  18.946   4.014  1.00 29.13           C  
ATOM    955  CG  GLU A 111     -32.453  19.346   4.216  1.00 26.94           C  
ATOM    956  CD  GLU A 111     -32.245  20.120   5.532  1.00 38.62           C  
ATOM    957  OE1 GLU A 111     -33.237  20.514   6.183  1.00 37.52           O  
ATOM    958  OE2 GLU A 111     -31.082  20.338   5.908  1.00 36.91           O  
ATOM    959  N   GLU A 112     -36.174  16.640   3.878  1.00 28.14           N  
ATOM    960  CA  GLU A 112     -37.578  16.279   3.698  1.00 27.39           C  
ATOM    961  C   GLU A 112     -38.170  15.751   5.000  1.00 34.88           C  
ATOM    962  O   GLU A 112     -39.300  16.098   5.371  1.00 30.07           O  
ATOM    963  CB  GLU A 112     -37.724  15.232   2.594  1.00 27.33           C  
ATOM    964  CG  GLU A 112     -37.420  15.738   1.154  1.00 29.34           C  
ATOM    965  CD  GLU A 112     -37.535  14.624   0.120  1.00 27.15           C  
ATOM    966  OE1 GLU A 112     -37.811  13.469   0.520  1.00 26.43           O  
ATOM    967  OE2 GLU A 112     -37.322  14.898  -1.077  1.00 26.20           O  
ATOM    968  N   ARG A 113     -37.424  14.893   5.696  1.00 32.02           N  
ATOM    969  CA  ARG A 113     -37.915  14.354   6.958  1.00 37.09           C  
ATOM    970  C   ARG A 113     -38.097  15.462   7.986  1.00 34.34           C  
ATOM    971  O   ARG A 113     -39.096  15.481   8.713  1.00 41.93           O  
ATOM    972  CB  ARG A 113     -36.961  13.278   7.468  1.00 36.66           C  
ATOM    973  CG  ARG A 113     -37.121  11.966   6.747  1.00 41.25           C  
ATOM    974  CD  ARG A 113     -36.336  10.850   7.424  1.00 48.23           C  
ATOM    975  NE  ARG A 113     -34.913  10.877   7.085  1.00 47.19           N  
ATOM    976  CZ  ARG A 113     -34.403  10.427   5.940  1.00 42.72           C  
ATOM    977  NH1 ARG A 113     -35.194   9.922   4.995  1.00 40.95           N  
ATOM    978  NH2 ARG A 113     -33.095  10.488   5.739  1.00 41.84           N  
ATOM    979  N   LYS A 114     -37.161  16.415   8.035  1.00 36.41           N  
ATOM    980  CA  LYS A 114     -37.308  17.548   8.950  1.00 38.19           C  
ATOM    981  C   LYS A 114     -38.552  18.369   8.627  1.00 43.70           C  
ATOM    982  O   LYS A 114     -39.252  18.831   9.536  1.00 44.32           O  
ATOM    983  CB  LYS A 114     -36.063  18.433   8.907  1.00 39.24           C  
ATOM    984  CG  LYS A 114     -34.802  17.757   9.375  1.00 42.13           C  
ATOM    985  CD  LYS A 114     -33.841  18.737  10.034  1.00 51.80           C  
ATOM    986  CE  LYS A 114     -33.697  20.019   9.231  1.00 49.39           C  
ATOM    987  NZ  LYS A 114     -32.393  20.704   9.480  1.00 52.72           N  
ATOM    988  N   ILE A 115     -38.846  18.565   7.336  1.00 40.03           N  
ATOM    989  CA  ILE A 115     -40.074  19.258   6.947  1.00 37.93           C  
ATOM    990  C   ILE A 115     -41.292  18.465   7.396  1.00 42.67           C  
ATOM    991  O   ILE A 115     -42.264  19.022   7.923  1.00 43.31           O  
ATOM    992  CB  ILE A 115     -40.101  19.497   5.427  1.00 36.10           C  
ATOM    993  CG1 ILE A 115     -39.122  20.605   5.044  1.00 33.55           C  
ATOM    994  CG2 ILE A 115     -41.514  19.838   4.979  1.00 33.76           C  
ATOM    995  CD1 ILE A 115     -38.874  20.679   3.542  1.00 34.22           C  
ATOM    996  N   LEU A 116     -41.262  17.152   7.177  1.00 35.59           N  
ATOM    997  CA  LEU A 116     -42.345  16.310   7.661  1.00 39.39           C  
ATOM    998  C   LEU A 116     -42.476  16.430   9.177  1.00 50.89           C  
ATOM    999  O   LEU A 116     -43.589  16.531   9.705  1.00 52.28           O  
ATOM   1000  CB  LEU A 116     -42.106  14.862   7.235  1.00 39.52           C  
ATOM   1001  CG  LEU A 116     -42.477  14.500   5.793  1.00 38.94           C  
ATOM   1002  CD1 LEU A 116     -41.806  13.210   5.355  1.00 38.97           C  
ATOM   1003  CD2 LEU A 116     -43.986  14.382   5.614  1.00 42.22           C  
ATOM   1004  N   GLU A 117     -41.344  16.485   9.885  1.00 45.77           N  
ATOM   1005  CA  GLU A 117     -41.364  16.669  11.338  1.00 50.73           C  
ATOM   1006  C   GLU A 117     -42.136  17.924  11.734  1.00 51.81           C  
ATOM   1007  O   GLU A 117     -43.025  17.872  12.591  1.00 59.94           O  
ATOM   1008  CB  GLU A 117     -39.931  16.729  11.870  1.00 51.18           C  
ATOM   1009  CG  GLU A 117     -39.801  16.676  13.380  1.00 63.81           C  
ATOM   1010  CD  GLU A 117     -38.348  16.621  13.826  1.00 71.05           C  
ATOM   1011  OE1 GLU A 117     -37.454  16.699  12.948  1.00 65.98           O  
ATOM   1012  OE2 GLU A 117     -38.102  16.499  15.047  1.00 72.49           O  
ATOM   1013  N   ASN A 118     -41.798  19.068  11.125  1.00 49.27           N  
ATOM   1014  CA  ASN A 118     -42.574  20.291  11.317  1.00 54.88           C  
ATOM   1015  C   ASN A 118     -44.066  20.039  11.123  1.00 60.77           C  
ATOM   1016  O   ASN A 118     -44.886  20.420  11.963  1.00 65.99           O  
ATOM   1017  CB  ASN A 118     -42.120  21.385  10.343  1.00 54.09           C  
ATOM   1018  CG  ASN A 118     -40.627  21.651  10.388  1.00 54.91           C  
ATOM   1019  OD1 ASN A 118     -39.956  21.349  11.376  1.00 56.36           O  
ATOM   1020  ND2 ASN A 118     -40.095  22.227   9.299  1.00 55.06           N  
ATOM   1021  N   ALA A 119     -44.435  19.396  10.013  1.00 55.33           N  
ATOM   1022  CA  ALA A 119     -45.846  19.273   9.654  1.00 56.92           C  
ATOM   1023  C   ALA A 119     -46.634  18.472  10.687  1.00 64.74           C  
ATOM   1024  O   ALA A 119     -47.778  18.819  11.003  1.00 67.01           O  
ATOM   1025  CB  ALA A 119     -45.979  18.642   8.270  1.00 53.87           C  
ATOM   1026  N   GLN A 120     -46.051  17.392  11.220  1.00 66.77           N  
ATOM   1027  CA  GLN A 120     -46.760  16.597  12.222  1.00 69.04           C  
ATOM   1028  C   GLN A 120     -46.780  17.289  13.580  1.00 71.95           C  
ATOM   1029  O   GLN A 120     -47.753  17.150  14.333  1.00 75.14           O  
ATOM   1030  CB  GLN A 120     -46.133  15.207  12.356  1.00 69.46           C  
ATOM   1031  CG  GLN A 120     -46.363  14.269  11.170  1.00 71.16           C  
ATOM   1032  CD  GLN A 120     -45.324  14.437  10.069  1.00 68.19           C  
ATOM   1033  OE1 GLN A 120     -45.631  14.888   8.956  1.00 58.88           O  
ATOM   1034  NE2 GLN A 120     -44.074  14.099  10.385  1.00 65.93           N  
ATOM   1035  N   ARG A 121     -45.719  18.027  13.912  1.00 71.20           N  
ATOM   1036  CA  ARG A 121     -45.679  18.788  15.155  1.00 71.58           C  
ATOM   1037  C   ARG A 121     -46.577  20.018  15.091  1.00 74.90           C  
ATOM   1038  O   ARG A 121     -47.184  20.396  16.101  1.00 79.09           O  
ATOM   1039  CB  ARG A 121     -44.238  19.201  15.463  1.00 69.39           C  
ATOM   1040  CG  ARG A 121     -43.774  18.865  16.868  1.00 76.84           C  
ATOM   1041  CD  ARG A 121     -42.506  19.630  17.226  1.00 83.05           C  
ATOM   1042  NE  ARG A 121     -42.411  19.888  18.663  1.00 87.09           N  
ATOM   1043  CZ  ARG A 121     -41.617  20.807  19.209  1.00 87.89           C  
ATOM   1044  NH1 ARG A 121     -40.842  21.558  18.437  1.00 87.94           N  
ATOM   1045  NH2 ARG A 121     -41.597  20.975  20.526  1.00 80.78           N  
ATOM   1046  N   PHE A 122     -46.674  20.642  13.914  1.00 72.17           N  
ATOM   1047  CA  PHE A 122     -47.526  21.812  13.726  1.00 71.15           C  
ATOM   1048  C   PHE A 122     -49.001  21.428  13.665  1.00 73.28           C  
ATOM   1049  O   PHE A 122     -49.869  22.249  13.984  1.00 75.27           O  
ATOM   1050  CB  PHE A 122     -47.090  22.541  12.452  1.00 70.13           C  
ATOM   1051  CG  PHE A 122     -47.966  23.696  12.058  1.00 73.15           C  
ATOM   1052  CD1 PHE A 122     -47.627  24.986  12.423  1.00 71.79           C  
ATOM   1053  CD2 PHE A 122     -49.097  23.499  11.273  1.00 74.48           C  
ATOM   1054  CE1 PHE A 122     -48.417  26.057  12.045  1.00 75.14           C  
ATOM   1055  CE2 PHE A 122     -49.894  24.565  10.894  1.00 72.45           C  
ATOM   1056  CZ  PHE A 122     -49.552  25.846  11.278  1.00 74.87           C  
ATOM   1057  N   ASN A 123     -49.300  20.189  13.269  1.00 73.83           N  
ATOM   1058  CA  ASN A 123     -50.674  19.724  13.131  1.00 71.63           C  
ATOM   1059  C   ASN A 123     -51.385  19.533  14.464  1.00 78.54           C  
ATOM   1060  O   ASN A 123     -52.598  19.290  14.462  1.00 79.37           O  
ATOM   1061  CB  ASN A 123     -50.701  18.404  12.361  1.00 71.90           C  
ATOM   1062  CG  ASN A 123     -51.169  18.575  10.934  1.00 76.98           C  
ATOM   1063  OD1 ASN A 123     -51.198  19.690  10.408  1.00 75.74           O  
ATOM   1064  ND2 ASN A 123     -51.535  17.468  10.294  1.00 75.28           N  
ATOM   1065  N   GLN A 124     -50.679  19.624  15.588  1.00 77.91           N  
ATOM   1066  CA  GLN A 124     -51.295  19.355  16.884  1.00 80.87           C  
ATOM   1067  C   GLN A 124     -51.354  20.609  17.754  1.00 80.26           C  
ATOM   1068  O   GLN A 124     -50.753  21.633  17.429  1.00 83.33           O  
ATOM   1069  CB  GLN A 124     -50.538  18.239  17.611  1.00 80.23           C  
ATOM   1070  CG  GLN A 124     -51.149  17.836  18.949  1.00 83.31           C  
ATOM   1071  CD  GLN A 124     -52.293  16.843  18.807  1.00 86.56           C  
ATOM   1072  OE1 GLN A 124     -53.455  17.175  19.055  1.00 88.21           O  
ATOM   1073  NE2 GLN A 124     -51.968  15.616  18.406  1.00 80.05           N  
TER    1074      GLN A 124                                                      
ATOM   1075  N   HIS B  97     -16.855  19.410 -26.621  1.00 73.43           N  
ATOM   1076  CA  HIS B  97     -16.339  18.530 -27.666  1.00 72.13           C  
ATOM   1077  C   HIS B  97     -17.269  18.497 -28.881  1.00 68.58           C  
ATOM   1078  O   HIS B  97     -18.393  17.994 -28.801  1.00 64.84           O  
ATOM   1079  CB  HIS B  97     -16.127  17.116 -27.119  1.00 70.99           C  
ATOM   1080  CG  HIS B  97     -15.196  16.279 -27.944  1.00 72.83           C  
ATOM   1081  ND1 HIS B  97     -15.459  15.944 -29.256  1.00 71.10           N  
ATOM   1082  CD2 HIS B  97     -14.005  15.708 -27.642  1.00 75.01           C  
ATOM   1083  CE1 HIS B  97     -14.471  15.201 -29.725  1.00 72.61           C  
ATOM   1084  NE2 HIS B  97     -13.577  15.042 -28.765  1.00 71.58           N  
ATOM   1085  N   HIS B  98     -16.783  19.025 -30.009  1.00 73.90           N  
ATOM   1086  CA  HIS B  98     -17.620  19.161 -31.198  1.00 67.93           C  
ATOM   1087  C   HIS B  98     -17.986  17.801 -31.774  1.00 64.30           C  
ATOM   1088  O   HIS B  98     -19.168  17.495 -31.969  1.00 63.38           O  
ATOM   1089  CB  HIS B  98     -16.912  20.008 -32.259  1.00 70.24           C  
ATOM   1090  CG  HIS B  98     -17.363  19.716 -33.662  1.00 75.29           C  
ATOM   1091  ND1 HIS B  98     -16.695  18.841 -34.496  1.00 75.02           N  
ATOM   1092  CD2 HIS B  98     -18.423  20.174 -34.372  1.00 76.98           C  
ATOM   1093  CE1 HIS B  98     -17.321  18.778 -35.659  1.00 75.45           C  
ATOM   1094  NE2 HIS B  98     -18.372  19.578 -35.610  1.00 75.32           N  
ATOM   1095  N   MET B  99     -16.977  16.977 -32.072  1.00 62.99           N  
ATOM   1096  CA  MET B  99     -17.237  15.713 -32.749  1.00 66.69           C  
ATOM   1097  C   MET B  99     -18.031  14.744 -31.882  1.00 62.08           C  
ATOM   1098  O   MET B  99     -18.763  13.907 -32.422  1.00 59.58           O  
ATOM   1099  CB  MET B  99     -15.926  15.063 -33.200  1.00 67.31           C  
ATOM   1100  CG  MET B  99     -15.221  15.803 -34.328  1.00 72.89           C  
ATOM   1101  SD  MET B  99     -14.267  14.693 -35.382  1.00 81.62           S  
ATOM   1102  CE  MET B  99     -15.505  14.244 -36.609  1.00 67.83           C  
ATOM   1103  N   LEU B 100     -17.912  14.837 -30.556  1.00 61.24           N  
ATOM   1104  CA  LEU B 100     -18.793  14.064 -29.691  1.00 59.16           C  
ATOM   1105  C   LEU B 100     -20.249  14.415 -29.967  1.00 57.61           C  
ATOM   1106  O   LEU B 100     -21.083  13.526 -30.188  1.00 50.18           O  
ATOM   1107  CB  LEU B 100     -18.437  14.308 -28.223  1.00 59.92           C  
ATOM   1108  CG  LEU B 100     -19.284  13.535 -27.210  1.00 54.38           C  
ATOM   1109  CD1 LEU B 100     -19.277  12.038 -27.505  1.00 45.64           C  
ATOM   1110  CD2 LEU B 100     -18.805  13.796 -25.797  1.00 52.16           C  
ATOM   1111  N   GLU B 101     -20.563  15.716 -29.993  1.00 53.33           N  
ATOM   1112  CA  GLU B 101     -21.935  16.140 -30.258  1.00 55.88           C  
ATOM   1113  C   GLU B 101     -22.422  15.643 -31.616  1.00 53.76           C  
ATOM   1114  O   GLU B 101     -23.573  15.212 -31.747  1.00 50.10           O  
ATOM   1115  CB  GLU B 101     -22.052  17.665 -30.181  1.00 57.26           C  
ATOM   1116  CG  GLU B 101     -22.195  18.247 -28.773  1.00 54.64           C  
ATOM   1117  CD  GLU B 101     -23.036  17.381 -27.844  1.00 58.25           C  
ATOM   1118  OE1 GLU B 101     -24.201  17.066 -28.182  1.00 62.05           O  
ATOM   1119  OE2 GLU B 101     -22.523  17.019 -26.762  1.00 59.35           O  
ATOM   1120  N   THR B 102     -21.569  15.704 -32.642  1.00 53.31           N  
ATOM   1121  CA  THR B 102     -22.009  15.242 -33.955  1.00 55.84           C  
ATOM   1122  C   THR B 102     -22.089  13.721 -33.992  1.00 49.67           C  
ATOM   1123  O   THR B 102     -22.991  13.161 -34.626  1.00 46.42           O  
ATOM   1124  CB  THR B 102     -21.092  15.776 -35.065  1.00 57.94           C  
ATOM   1125  OG1 THR B 102     -19.722  15.535 -34.731  1.00 59.22           O  
ATOM   1126  CG2 THR B 102     -21.306  17.271 -35.267  1.00 53.47           C  
ATOM   1127  N   LEU B 103     -21.170  13.033 -33.302  1.00 50.44           N  
ATOM   1128  CA  LEU B 103     -21.284  11.582 -33.178  1.00 47.09           C  
ATOM   1129  C   LEU B 103     -22.620  11.199 -32.552  1.00 44.94           C  
ATOM   1130  O   LEU B 103     -23.340  10.332 -33.068  1.00 41.42           O  
ATOM   1131  CB  LEU B 103     -20.123  11.025 -32.350  1.00 49.95           C  
ATOM   1132  CG  LEU B 103     -20.249   9.548 -31.943  1.00 46.88           C  
ATOM   1133  CD1 LEU B 103     -20.413   8.658 -33.167  1.00 43.09           C  
ATOM   1134  CD2 LEU B 103     -19.063   9.088 -31.091  1.00 43.14           C  
ATOM   1135  N   ILE B 104     -22.985  11.866 -31.454  1.00 42.57           N  
ATOM   1136  CA  ILE B 104     -24.239  11.553 -30.775  1.00 42.33           C  
ATOM   1137  C   ILE B 104     -25.423  11.859 -31.677  1.00 40.94           C  
ATOM   1138  O   ILE B 104     -26.376  11.074 -31.761  1.00 40.52           O  
ATOM   1139  CB  ILE B 104     -24.325  12.304 -29.433  1.00 42.85           C  
ATOM   1140  CG1 ILE B 104     -23.334  11.686 -28.443  1.00 41.35           C  
ATOM   1141  CG2 ILE B 104     -25.741  12.264 -28.889  1.00 38.24           C  
ATOM   1142  CD1 ILE B 104     -22.989  12.581 -27.270  1.00 48.05           C  
ATOM   1143  N   ASN B 105     -25.382  12.996 -32.376  1.00 46.21           N  
ATOM   1144  CA  ASN B 105     -26.459  13.314 -33.312  1.00 46.75           C  
ATOM   1145  C   ASN B 105     -26.557  12.263 -34.416  1.00 39.70           C  
ATOM   1146  O   ASN B 105     -27.661  11.858 -34.802  1.00 40.02           O  
ATOM   1147  CB  ASN B 105     -26.247  14.709 -33.906  1.00 49.58           C  
ATOM   1148  CG  ASN B 105     -27.394  15.137 -34.809  1.00 52.93           C  
ATOM   1149  OD1 ASN B 105     -28.529  15.348 -34.352  1.00 56.02           O  
ATOM   1150  ND2 ASN B 105     -27.108  15.260 -36.102  1.00 58.12           N  
ATOM   1151  N   LYS B 106     -25.409  11.800 -34.925  1.00 37.87           N  
ATOM   1152  CA  LYS B 106     -25.400  10.695 -35.882  1.00 40.31           C  
ATOM   1153  C   LYS B 106     -26.024   9.436 -35.286  1.00 39.83           C  
ATOM   1154  O   LYS B 106     -26.769   8.719 -35.965  1.00 40.86           O  
ATOM   1155  CB  LYS B 106     -23.966  10.414 -36.334  1.00 45.74           C  
ATOM   1156  CG  LYS B 106     -23.352  11.481 -37.245  1.00 50.11           C  
ATOM   1157  CD  LYS B 106     -22.292  10.862 -38.145  1.00 51.70           C  
ATOM   1158  CE  LYS B 106     -21.088  11.771 -38.316  1.00 54.20           C  
ATOM   1159  NZ  LYS B 106     -19.922  11.023 -38.870  1.00 59.79           N  
ATOM   1160  N   ILE B 107     -25.732   9.149 -34.015  1.00 40.78           N  
ATOM   1161  CA  ILE B 107     -26.305   7.969 -33.377  1.00 33.99           C  
ATOM   1162  C   ILE B 107     -27.822   8.061 -33.349  1.00 33.54           C  
ATOM   1163  O   ILE B 107     -28.520   7.079 -33.623  1.00 30.61           O  
ATOM   1164  CB  ILE B 107     -25.713   7.784 -31.967  1.00 31.98           C  
ATOM   1165  CG1 ILE B 107     -24.272   7.291 -32.078  1.00 38.06           C  
ATOM   1166  CG2 ILE B 107     -26.548   6.806 -31.145  1.00 31.69           C  
ATOM   1167  CD1 ILE B 107     -23.562   7.152 -30.755  1.00 37.47           C  
ATOM   1168  N   TYR B 108     -28.365   9.241 -33.040  1.00 32.55           N  
ATOM   1169  CA  TYR B 108     -29.813   9.321 -32.885  1.00 30.20           C  
ATOM   1170  C   TYR B 108     -30.543   9.447 -34.219  1.00 32.45           C  
ATOM   1171  O   TYR B 108     -31.644   8.901 -34.369  1.00 33.43           O  
ATOM   1172  CB  TYR B 108     -30.180  10.486 -31.964  1.00 37.45           C  
ATOM   1173  CG  TYR B 108     -29.978  10.170 -30.485  1.00 34.95           C  
ATOM   1174  CD1 TYR B 108     -30.825   9.290 -29.810  1.00 34.05           C  
ATOM   1175  CD2 TYR B 108     -28.921  10.727 -29.780  1.00 35.54           C  
ATOM   1176  CE1 TYR B 108     -30.624   8.999 -28.440  1.00 32.85           C  
ATOM   1177  CE2 TYR B 108     -28.716  10.445 -28.442  1.00 36.49           C  
ATOM   1178  CZ  TYR B 108     -29.565   9.590 -27.777  1.00 33.12           C  
ATOM   1179  OH  TYR B 108     -29.326   9.336 -26.444  1.00 32.47           O  
ATOM   1180  N   THR B 109     -29.963  10.147 -35.199  1.00 38.09           N  
ATOM   1181  CA  THR B 109     -30.666  10.412 -36.453  1.00 41.07           C  
ATOM   1182  C   THR B 109     -30.024   9.801 -37.700  1.00 42.79           C  
ATOM   1183  O   THR B 109     -30.679   9.763 -38.749  1.00 47.85           O  
ATOM   1184  CB  THR B 109     -30.813  11.929 -36.672  1.00 37.83           C  
ATOM   1185  OG1 THR B 109     -29.523  12.497 -36.923  1.00 41.29           O  
ATOM   1186  CG2 THR B 109     -31.414  12.599 -35.432  1.00 36.37           C  
ATOM   1187  N   GLY B 110     -28.784   9.323 -37.632  1.00 37.99           N  
ATOM   1188  CA  GLY B 110     -28.095   8.881 -38.820  1.00 42.70           C  
ATOM   1189  C   GLY B 110     -28.022   7.374 -38.988  1.00 46.18           C  
ATOM   1190  O   GLY B 110     -28.380   6.596 -38.095  1.00 37.12           O  
ATOM   1191  N   PRO B 111     -27.548   6.934 -40.158  1.00 49.27           N  
ATOM   1192  CA  PRO B 111     -27.364   5.488 -40.373  1.00 45.29           C  
ATOM   1193  C   PRO B 111     -26.380   4.864 -39.404  1.00 39.22           C  
ATOM   1194  O   PRO B 111     -26.472   3.659 -39.137  1.00 36.40           O  
ATOM   1195  CB  PRO B 111     -26.853   5.406 -41.821  1.00 46.82           C  
ATOM   1196  CG  PRO B 111     -26.281   6.766 -42.105  1.00 45.86           C  
ATOM   1197  CD  PRO B 111     -27.122   7.734 -41.319  1.00 46.71           C  
ATOM   1198  N   LEU B 112     -25.428   5.648 -38.888  1.00 40.62           N  
ATOM   1199  CA  LEU B 112     -24.497   5.138 -37.887  1.00 42.17           C  
ATOM   1200  C   LEU B 112     -25.245   4.557 -36.693  1.00 39.62           C  
ATOM   1201  O   LEU B 112     -24.826   3.545 -36.118  1.00 39.95           O  
ATOM   1202  CB  LEU B 112     -23.548   6.252 -37.441  1.00 41.04           C  
ATOM   1203  CG  LEU B 112     -22.405   5.864 -36.486  1.00 42.80           C  
ATOM   1204  CD1 LEU B 112     -21.202   6.756 -36.716  1.00 45.86           C  
ATOM   1205  CD2 LEU B 112     -22.806   5.933 -35.020  1.00 41.07           C  
ATOM   1206  N   GLY B 113     -26.366   5.175 -36.319  1.00 35.97           N  
ATOM   1207  CA  GLY B 113     -27.115   4.701 -35.171  1.00 35.75           C  
ATOM   1208  C   GLY B 113     -27.933   3.464 -35.475  1.00 37.26           C  
ATOM   1209  O   GLY B 113     -28.121   2.609 -34.604  1.00 31.18           O  
ATOM   1210  N   GLU B 114     -28.461   3.366 -36.703  1.00 34.45           N  
ATOM   1211  CA  GLU B 114     -29.134   2.136 -37.113  1.00 36.42           C  
ATOM   1212  C   GLU B 114     -28.176   0.952 -37.078  1.00 29.48           C  
ATOM   1213  O   GLU B 114     -28.555  -0.147 -36.660  1.00 33.49           O  
ATOM   1214  CB  GLU B 114     -29.737   2.282 -38.517  1.00 38.82           C  
ATOM   1215  CG  GLU B 114     -30.412   3.615 -38.773  1.00 41.43           C  
ATOM   1216  CD  GLU B 114     -30.708   3.860 -40.251  1.00 52.33           C  
ATOM   1217  OE1 GLU B 114     -30.485   2.945 -41.081  1.00 53.83           O  
ATOM   1218  OE2 GLU B 114     -31.151   4.983 -40.585  1.00 57.65           O  
ATOM   1219  N   GLU B 115     -26.936   1.154 -37.528  1.00 32.78           N  
ATOM   1220  CA  GLU B 115     -25.948   0.076 -37.481  1.00 38.58           C  
ATOM   1221  C   GLU B 115     -25.598  -0.279 -36.042  1.00 35.17           C  
ATOM   1222  O   GLU B 115     -25.479  -1.460 -35.691  1.00 32.10           O  
ATOM   1223  CB  GLU B 115     -24.675   0.477 -38.227  1.00 37.20           C  
ATOM   1224  CG  GLU B 115     -24.788   0.524 -39.740  1.00 49.02           C  
ATOM   1225  CD  GLU B 115     -23.564   1.164 -40.381  1.00 56.45           C  
ATOM   1226  OE1 GLU B 115     -23.733   2.036 -41.270  1.00 64.99           O  
ATOM   1227  OE2 GLU B 115     -22.432   0.796 -39.982  1.00 58.05           O  
ATOM   1228  N   LEU B 116     -25.420   0.741 -35.202  1.00 31.74           N  
ATOM   1229  CA  LEU B 116     -25.141   0.528 -33.785  1.00 30.25           C  
ATOM   1230  C   LEU B 116     -26.205  -0.342 -33.123  1.00 28.85           C  
ATOM   1231  O   LEU B 116     -25.882  -1.340 -32.470  1.00 28.72           O  
ATOM   1232  CB  LEU B 116     -25.031   1.882 -33.080  1.00 32.60           C  
ATOM   1233  CG  LEU B 116     -25.005   1.842 -31.549  1.00 30.86           C  
ATOM   1234  CD1 LEU B 116     -23.704   1.198 -31.093  1.00 27.87           C  
ATOM   1235  CD2 LEU B 116     -25.146   3.253 -31.014  1.00 32.33           C  
ATOM   1236  N   VAL B 117     -27.486   0.011 -33.287  1.00 29.51           N  
ATOM   1237  CA  VAL B 117     -28.531  -0.670 -32.527  1.00 28.22           C  
ATOM   1238  C   VAL B 117     -28.775  -2.082 -33.052  1.00 30.91           C  
ATOM   1239  O   VAL B 117     -29.231  -2.957 -32.302  1.00 28.14           O  
ATOM   1240  CB  VAL B 117     -29.835   0.160 -32.492  1.00 32.20           C  
ATOM   1241  CG1 VAL B 117     -29.581   1.502 -31.791  1.00 28.96           C  
ATOM   1242  CG2 VAL B 117     -30.406   0.387 -33.892  1.00 30.87           C  
ATOM   1243  N   GLN B 118     -28.497  -2.337 -34.331  1.00 28.75           N  
ATOM   1244  CA  GLN B 118     -28.599  -3.707 -34.829  1.00 28.88           C  
ATOM   1245  C   GLN B 118     -27.469  -4.571 -34.281  1.00 27.14           C  
ATOM   1246  O   GLN B 118     -27.705  -5.701 -33.844  1.00 29.20           O  
ATOM   1247  CB  GLN B 118     -28.592  -3.714 -36.359  1.00 34.01           C  
ATOM   1248  CG  GLN B 118     -28.875  -5.078 -36.998  1.00 35.99           C  
ATOM   1249  CD  GLN B 118     -28.805  -5.024 -38.525  1.00 51.73           C  
ATOM   1250  OE1 GLN B 118     -29.549  -4.273 -39.176  1.00 53.98           O  
ATOM   1251  NE2 GLN B 118     -27.892  -5.806 -39.101  1.00 49.66           N  
ATOM   1252  N   THR B 119     -26.243  -4.046 -34.284  1.00 25.49           N  
ATOM   1253  CA  THR B 119     -25.128  -4.717 -33.619  1.00 30.36           C  
ATOM   1254  C   THR B 119     -25.449  -5.019 -32.154  1.00 33.47           C  
ATOM   1255  O   THR B 119     -25.272  -6.151 -31.686  1.00 30.01           O  
ATOM   1256  CB  THR B 119     -23.876  -3.848 -33.720  1.00 30.31           C  
ATOM   1257  OG1 THR B 119     -23.453  -3.764 -35.086  1.00 33.45           O  
ATOM   1258  CG2 THR B 119     -22.752  -4.422 -32.854  1.00 30.50           C  
ATOM   1259  N   LEU B 120     -25.937  -4.014 -31.412  1.00 29.40           N  
ATOM   1260  CA  LEU B 120     -26.194  -4.204 -29.983  1.00 24.66           C  
ATOM   1261  C   LEU B 120     -27.265  -5.250 -29.736  1.00 24.01           C  
ATOM   1262  O   LEU B 120     -27.137  -6.081 -28.828  1.00 24.83           O  
ATOM   1263  CB  LEU B 120     -26.600  -2.878 -29.342  1.00 24.82           C  
ATOM   1264  CG  LEU B 120     -25.432  -1.909 -29.236  1.00 23.98           C  
ATOM   1265  CD1 LEU B 120     -25.884  -0.600 -28.578  1.00 24.93           C  
ATOM   1266  CD2 LEU B 120     -24.308  -2.553 -28.449  1.00 26.65           C  
ATOM   1267  N   TYR B 121     -28.342  -5.213 -30.519  1.00 25.08           N  
ATOM   1268  CA  TYR B 121     -29.412  -6.185 -30.352  1.00 25.30           C  
ATOM   1269  C   TYR B 121     -28.889  -7.610 -30.505  1.00 27.14           C  
ATOM   1270  O   TYR B 121     -29.230  -8.492 -29.711  1.00 25.62           O  
ATOM   1271  CB  TYR B 121     -30.518  -5.918 -31.371  1.00 27.88           C  
ATOM   1272  CG  TYR B 121     -31.601  -6.965 -31.370  1.00 33.40           C  
ATOM   1273  CD1 TYR B 121     -32.502  -7.053 -30.325  1.00 33.93           C  
ATOM   1274  CD2 TYR B 121     -31.725  -7.870 -32.421  1.00 41.09           C  
ATOM   1275  CE1 TYR B 121     -33.500  -8.005 -30.311  1.00 38.67           C  
ATOM   1276  CE2 TYR B 121     -32.726  -8.837 -32.416  1.00 43.21           C  
ATOM   1277  CZ  TYR B 121     -33.610  -8.893 -31.359  1.00 45.65           C  
ATOM   1278  OH  TYR B 121     -34.608  -9.841 -31.338  1.00 49.32           O  
ATOM   1279  N   LEU B 122     -28.065  -7.852 -31.528  1.00 29.20           N  
ATOM   1280  CA  LEU B 122     -27.549  -9.199 -31.758  1.00 28.50           C  
ATOM   1281  C   LEU B 122     -26.550  -9.603 -30.672  1.00 24.04           C  
ATOM   1282  O   LEU B 122     -26.566 -10.744 -30.207  1.00 25.86           O  
ATOM   1283  CB  LEU B 122     -26.912  -9.275 -33.143  1.00 24.49           C  
ATOM   1284  CG  LEU B 122     -27.858  -9.117 -34.339  1.00 30.25           C  
ATOM   1285  CD1 LEU B 122     -27.093  -9.192 -35.662  1.00 27.25           C  
ATOM   1286  CD2 LEU B 122     -28.991 -10.139 -34.297  1.00 28.81           C  
ATOM   1287  N   ARG B 123     -25.685  -8.677 -30.243  1.00 29.98           N  
ATOM   1288  CA  ARG B 123     -24.760  -8.991 -29.156  1.00 28.35           C  
ATOM   1289  C   ARG B 123     -25.504  -9.283 -27.855  1.00 30.81           C  
ATOM   1290  O   ARG B 123     -25.106 -10.173 -27.090  1.00 28.36           O  
ATOM   1291  CB  ARG B 123     -23.757  -7.857 -28.970  1.00 29.32           C  
ATOM   1292  CG  ARG B 123     -22.853  -7.664 -30.169  1.00 28.42           C  
ATOM   1293  CD  ARG B 123     -21.546  -7.006 -29.810  1.00 31.14           C  
ATOM   1294  NE  ARG B 123     -20.863  -7.729 -28.743  1.00 34.29           N  
ATOM   1295  CZ  ARG B 123     -19.932  -7.202 -27.955  1.00 42.00           C  
ATOM   1296  NH1 ARG B 123     -19.575  -5.930 -28.099  1.00 39.16           N  
ATOM   1297  NH2 ARG B 123     -19.368  -7.944 -27.006  1.00 41.33           N  
ATOM   1298  N   ILE B 124     -26.605  -8.572 -27.599  1.00 28.64           N  
ATOM   1299  CA  ILE B 124     -27.353  -8.799 -26.365  1.00 29.68           C  
ATOM   1300  C   ILE B 124     -28.185 -10.073 -26.467  1.00 28.90           C  
ATOM   1301  O   ILE B 124     -28.443 -10.743 -25.456  1.00 29.41           O  
ATOM   1302  CB  ILE B 124     -28.215  -7.562 -26.028  1.00 27.73           C  
ATOM   1303  CG1 ILE B 124     -27.321  -6.387 -25.636  1.00 27.81           C  
ATOM   1304  CG2 ILE B 124     -29.195  -7.847 -24.896  1.00 25.21           C  
ATOM   1305  CD1 ILE B 124     -28.069  -5.031 -25.552  1.00 27.29           C  
ATOM   1306  N   TRP B 125     -28.616 -10.437 -27.677  1.00 28.49           N  
ATOM   1307  CA  TRP B 125     -29.227 -11.750 -27.876  1.00 28.64           C  
ATOM   1308  C   TRP B 125     -28.215 -12.866 -27.620  1.00 30.10           C  
ATOM   1309  O   TRP B 125     -28.526 -13.858 -26.946  1.00 31.11           O  
ATOM   1310  CB  TRP B 125     -29.787 -11.846 -29.300  1.00 29.77           C  
ATOM   1311  CG  TRP B 125     -30.679 -13.025 -29.553  1.00 28.96           C  
ATOM   1312  CD1 TRP B 125     -31.353 -13.762 -28.623  1.00 30.65           C  
ATOM   1313  CD2 TRP B 125     -30.998 -13.601 -30.832  1.00 29.28           C  
ATOM   1314  NE1 TRP B 125     -32.067 -14.761 -29.239  1.00 30.39           N  
ATOM   1315  CE2 TRP B 125     -31.869 -14.683 -30.596  1.00 30.64           C  
ATOM   1316  CE3 TRP B 125     -30.617 -13.313 -32.151  1.00 30.08           C  
ATOM   1317  CZ2 TRP B 125     -32.369 -15.486 -31.630  1.00 31.15           C  
ATOM   1318  CZ3 TRP B 125     -31.124 -14.105 -33.184  1.00 26.84           C  
ATOM   1319  CH2 TRP B 125     -31.988 -15.178 -32.914  1.00 27.79           C  
ATOM   1320  N   ALA B 126     -26.984 -12.691 -28.114  1.00 30.17           N  
ATOM   1321  CA  ALA B 126     -25.960 -13.733 -28.088  1.00 32.04           C  
ATOM   1322  C   ALA B 126     -25.322 -13.921 -26.718  1.00 34.92           C  
ATOM   1323  O   ALA B 126     -24.721 -14.973 -26.475  1.00 32.19           O  
ATOM   1324  CB  ALA B 126     -24.866 -13.415 -29.117  1.00 27.08           C  
ATOM   1325  N   MET B 127     -25.427 -12.935 -25.826  1.00 30.51           N  
ATOM   1326  CA  MET B 127     -24.765 -13.027 -24.537  1.00 28.09           C  
ATOM   1327  C   MET B 127     -25.516 -13.984 -23.625  1.00 23.58           C  
ATOM   1328  O   MET B 127     -26.724 -14.191 -23.766  1.00 25.84           O  
ATOM   1329  CB  MET B 127     -24.664 -11.639 -23.884  1.00 29.61           C  
ATOM   1330  CG  MET B 127     -25.992 -11.097 -23.373  1.00 26.43           C  
ATOM   1331  SD  MET B 127     -25.851  -9.360 -22.845  1.00 29.27           S  
ATOM   1332  CE  MET B 127     -24.887  -9.542 -21.340  1.00 25.70           C  
ATOM   1333  N   GLU B 128     -24.781 -14.591 -22.691  1.00 30.00           N  
ATOM   1334  CA  GLU B 128     -25.424 -15.406 -21.669  1.00 28.78           C  
ATOM   1335  C   GLU B 128     -26.450 -14.547 -20.941  1.00 28.69           C  
ATOM   1336  O   GLU B 128     -26.149 -13.420 -20.538  1.00 27.47           O  
ATOM   1337  CB  GLU B 128     -24.387 -15.972 -20.686  1.00 29.54           C  
ATOM   1338  CG  GLU B 128     -24.908 -17.137 -19.818  1.00 29.13           C  
ATOM   1339  CD  GLU B 128     -25.703 -16.676 -18.593  1.00 29.92           C  
ATOM   1340  OE1 GLU B 128     -25.301 -15.663 -17.968  1.00 28.18           O  
ATOM   1341  OE2 GLU B 128     -26.719 -17.326 -18.246  1.00 29.33           O  
ATOM   1342  N   GLU B 129     -27.659 -15.073 -20.793  1.00 28.92           N  
ATOM   1343  CA  GLU B 129     -28.810 -14.241 -20.470  1.00 30.66           C  
ATOM   1344  C   GLU B 129     -28.745 -13.740 -19.034  1.00 34.33           C  
ATOM   1345  O   GLU B 129     -28.347 -14.463 -18.118  1.00 27.76           O  
ATOM   1346  CB  GLU B 129     -30.109 -15.014 -20.687  1.00 33.60           C  
ATOM   1347  CG  GLU B 129     -30.243 -16.233 -19.780  1.00 44.30           C  
ATOM   1348  CD  GLU B 129     -31.688 -16.678 -19.562  1.00 49.82           C  
ATOM   1349  OE1 GLU B 129     -32.469 -16.686 -20.540  1.00 48.86           O  
ATOM   1350  OE2 GLU B 129     -32.035 -17.016 -18.403  1.00 60.21           O  
ATOM   1351  N   THR B 130     -29.148 -12.500 -18.842  1.00 26.11           N  
ATOM   1352  CA  THR B 130     -29.343 -11.929 -17.511  1.00 25.68           C  
ATOM   1353  C   THR B 130     -30.754 -11.361 -17.470  1.00 30.24           C  
ATOM   1354  O   THR B 130     -31.393 -11.206 -18.512  1.00 31.71           O  
ATOM   1355  CB  THR B 130     -28.326 -10.823 -17.212  1.00 25.90           C  
ATOM   1356  OG1 THR B 130     -28.637  -9.689 -18.022  1.00 28.93           O  
ATOM   1357  CG2 THR B 130     -26.890 -11.278 -17.502  1.00 29.02           C  
ATOM   1358  N   PRO B 131     -31.271 -11.057 -16.270  1.00 28.85           N  
ATOM   1359  CA  PRO B 131     -32.573 -10.366 -16.218  1.00 29.75           C  
ATOM   1360  C   PRO B 131     -32.596  -9.111 -17.080  1.00 30.64           C  
ATOM   1361  O   PRO B 131     -33.587  -8.860 -17.778  1.00 32.81           O  
ATOM   1362  CB  PRO B 131     -32.738 -10.045 -14.725  1.00 29.49           C  
ATOM   1363  CG  PRO B 131     -31.932 -11.101 -14.021  1.00 32.76           C  
ATOM   1364  CD  PRO B 131     -30.765 -11.395 -14.925  1.00 32.33           C  
ATOM   1365  N   GLU B 132     -31.493  -8.355 -17.093  1.00 26.91           N  
ATOM   1366  CA  GLU B 132     -31.422  -7.110 -17.852  1.00 30.13           C  
ATOM   1367  C   GLU B 132     -31.392  -7.364 -19.358  1.00 34.45           C  
ATOM   1368  O   GLU B 132     -32.014  -6.624 -20.129  1.00 29.03           O  
ATOM   1369  CB  GLU B 132     -30.194  -6.316 -17.411  1.00 28.39           C  
ATOM   1370  CG  GLU B 132     -30.289  -5.738 -15.958  1.00 38.74           C  
ATOM   1371  CD  GLU B 132     -29.751  -6.685 -14.849  1.00 43.48           C  
ATOM   1372  OE1 GLU B 132     -29.621  -6.215 -13.689  1.00 38.89           O  
ATOM   1373  OE2 GLU B 132     -29.463  -7.886 -15.121  1.00 35.92           O  
ATOM   1374  N   SER B 133     -30.656  -8.389 -19.811  1.00 28.69           N  
ATOM   1375  CA  SER B 133     -30.650  -8.683 -21.245  1.00 25.96           C  
ATOM   1376  C   SER B 133     -32.032  -9.133 -21.704  1.00 30.62           C  
ATOM   1377  O   SER B 133     -32.498  -8.720 -22.771  1.00 30.80           O  
ATOM   1378  CB  SER B 133     -29.559  -9.721 -21.584  1.00 26.49           C  
ATOM   1379  OG  SER B 133     -29.987 -11.056 -21.352  1.00 28.17           O  
ATOM   1380  N   LEU B 134     -32.735  -9.907 -20.869  1.00 28.45           N  
ATOM   1381  CA  LEU B 134     -34.083 -10.351 -21.222  1.00 33.03           C  
ATOM   1382  C   LEU B 134     -35.058  -9.185 -21.343  1.00 35.47           C  
ATOM   1383  O   LEU B 134     -35.879  -9.157 -22.264  1.00 36.66           O  
ATOM   1384  CB  LEU B 134     -34.596 -11.356 -20.196  1.00 31.50           C  
ATOM   1385  CG  LEU B 134     -33.998 -12.752 -20.377  1.00 39.75           C  
ATOM   1386  CD1 LEU B 134     -34.281 -13.646 -19.165  1.00 46.06           C  
ATOM   1387  CD2 LEU B 134     -34.533 -13.372 -21.658  1.00 38.01           C  
ATOM   1388  N   LYS B 135     -35.009  -8.223 -20.421  1.00 36.18           N  
ATOM   1389  CA  LYS B 135     -35.948  -7.109 -20.523  1.00 39.50           C  
ATOM   1390  C   LYS B 135     -35.652  -6.249 -21.748  1.00 36.56           C  
ATOM   1391  O   LYS B 135     -36.583  -5.742 -22.386  1.00 38.42           O  
ATOM   1392  CB  LYS B 135     -35.950  -6.276 -19.235  1.00 43.34           C  
ATOM   1393  CG  LYS B 135     -34.670  -5.527 -18.929  1.00 43.12           C  
ATOM   1394  CD  LYS B 135     -34.913  -4.394 -17.920  1.00 50.54           C  
ATOM   1395  CE  LYS B 135     -34.080  -4.579 -16.643  1.00 47.94           C  
ATOM   1396  NZ  LYS B 135     -33.711  -3.280 -16.004  1.00 56.30           N  
ATOM   1397  N   ILE B 136     -34.379  -6.111 -22.125  1.00 33.13           N  
ATOM   1398  CA  ILE B 136     -34.061  -5.413 -23.365  1.00 35.52           C  
ATOM   1399  C   ILE B 136     -34.548  -6.208 -24.567  1.00 39.68           C  
ATOM   1400  O   ILE B 136     -35.083  -5.640 -25.527  1.00 34.12           O  
ATOM   1401  CB  ILE B 136     -32.557  -5.123 -23.448  1.00 33.28           C  
ATOM   1402  CG1 ILE B 136     -32.222  -3.967 -22.500  1.00 35.72           C  
ATOM   1403  CG2 ILE B 136     -32.169  -4.754 -24.878  1.00 34.12           C  
ATOM   1404  CD1 ILE B 136     -30.923  -3.323 -22.789  1.00 35.39           C  
ATOM   1405  N   LEU B 137     -34.369  -7.533 -24.542  1.00 34.06           N  
ATOM   1406  CA  LEU B 137     -34.820  -8.331 -25.671  1.00 35.96           C  
ATOM   1407  C   LEU B 137     -36.336  -8.330 -25.787  1.00 37.56           C  
ATOM   1408  O   LEU B 137     -36.859  -8.558 -26.876  1.00 39.63           O  
ATOM   1409  CB  LEU B 137     -34.293  -9.760 -25.547  1.00 33.00           C  
ATOM   1410  CG  LEU B 137     -32.781  -9.905 -25.704  1.00 34.07           C  
ATOM   1411  CD1 LEU B 137     -32.341 -11.325 -25.355  1.00 34.16           C  
ATOM   1412  CD2 LEU B 137     -32.341  -9.536 -27.116  1.00 30.31           C  
ATOM   1413  N   GLN B 138     -37.048  -8.040 -24.707  1.00 36.70           N  
ATOM   1414  CA  GLN B 138     -38.500  -8.058 -24.722  1.00 37.40           C  
ATOM   1415  C   GLN B 138     -39.108  -6.693 -25.025  1.00 40.64           C  
ATOM   1416  O   GLN B 138     -40.334  -6.591 -25.144  1.00 40.25           O  
ATOM   1417  CB  GLN B 138     -39.021  -8.584 -23.379  1.00 38.38           C  
ATOM   1418  CG  GLN B 138     -38.839 -10.099 -23.204  1.00 47.31           C  
ATOM   1419  CD  GLN B 138     -38.761 -10.528 -21.744  1.00 50.11           C  
ATOM   1420  OE1 GLN B 138     -39.113  -9.764 -20.844  1.00 51.23           O  
ATOM   1421  NE2 GLN B 138     -38.295 -11.757 -21.505  1.00 46.42           N  
ATOM   1422  N   MET B 139     -38.292  -5.650 -25.148  1.00 35.42           N  
ATOM   1423  CA  MET B 139     -38.824  -4.316 -25.387  1.00 39.33           C  
ATOM   1424  C   MET B 139     -39.380  -4.200 -26.791  1.00 38.36           C  
ATOM   1425  O   MET B 139     -38.856  -4.797 -27.736  1.00 36.80           O  
ATOM   1426  CB  MET B 139     -37.745  -3.256 -25.219  1.00 35.76           C  
ATOM   1427  CG  MET B 139     -37.475  -2.873 -23.796  1.00 39.13           C  
ATOM   1428  SD  MET B 139     -36.051  -1.789 -23.724  1.00 40.14           S  
ATOM   1429  CE  MET B 139     -36.723  -0.307 -24.312  1.00 38.01           C  
ATOM   1430  N   ARG B 140     -40.439  -3.399 -26.926  1.00 38.01           N  
ATOM   1431  CA  ARG B 140     -40.884  -3.008 -28.256  1.00 38.18           C  
ATOM   1432  C   ARG B 140     -39.714  -2.416 -29.019  1.00 36.12           C  
ATOM   1433  O   ARG B 140     -38.837  -1.765 -28.444  1.00 34.11           O  
ATOM   1434  CB  ARG B 140     -42.034  -2.003 -28.182  1.00 39.97           C  
ATOM   1435  CG  ARG B 140     -43.036  -2.178 -29.311  1.00 45.48           C  
ATOM   1436  CD  ARG B 140     -44.201  -1.224 -29.168  1.00 45.30           C  
ATOM   1437  NE  ARG B 140     -43.772   0.169 -29.214  1.00 45.44           N  
ATOM   1438  CZ  ARG B 140     -44.429   1.156 -28.616  1.00 46.75           C  
ATOM   1439  NH1 ARG B 140     -45.532   0.887 -27.930  1.00 43.70           N  
ATOM   1440  NH2 ARG B 140     -43.981   2.402 -28.696  1.00 44.55           N  
ATOM   1441  N   GLU B 141     -39.694  -2.662 -30.329  1.00 33.66           N  
ATOM   1442  CA  GLU B 141     -38.472  -2.463 -31.099  1.00 32.88           C  
ATOM   1443  C   GLU B 141     -38.048  -1.001 -31.130  1.00 36.21           C  
ATOM   1444  O   GLU B 141     -36.852  -0.699 -31.068  1.00 32.71           O  
ATOM   1445  CB  GLU B 141     -38.653  -2.992 -32.527  1.00 39.00           C  
ATOM   1446  CG  GLU B 141     -37.710  -2.345 -33.534  1.00 44.37           C  
ATOM   1447  CD  GLU B 141     -37.602  -3.114 -34.844  1.00 57.67           C  
ATOM   1448  OE1 GLU B 141     -38.204  -4.212 -34.946  1.00 55.94           O  
ATOM   1449  OE2 GLU B 141     -36.906  -2.620 -35.764  1.00 57.62           O  
ATOM   1450  N   ASP B 142     -39.004  -0.076 -31.265  1.00 34.60           N  
ATOM   1451  CA  ASP B 142     -38.618   1.330 -31.332  1.00 35.78           C  
ATOM   1452  C   ASP B 142     -38.111   1.818 -29.981  1.00 30.28           C  
ATOM   1453  O   ASP B 142     -37.182   2.626 -29.918  1.00 33.71           O  
ATOM   1454  CB  ASP B 142     -39.787   2.197 -31.812  1.00 33.81           C  
ATOM   1455  CG  ASP B 142     -40.989   2.108 -30.908  1.00 35.36           C  
ATOM   1456  OD1 ASP B 142     -41.433   0.978 -30.611  1.00 43.01           O  
ATOM   1457  OD2 ASP B 142     -41.488   3.173 -30.480  1.00 43.41           O  
ATOM   1458  N   ILE B 143     -38.704   1.331 -28.892  1.00 30.98           N  
ATOM   1459  CA  ILE B 143     -38.230   1.725 -27.570  1.00 33.25           C  
ATOM   1460  C   ILE B 143     -36.857   1.125 -27.309  1.00 32.61           C  
ATOM   1461  O   ILE B 143     -35.950   1.812 -26.829  1.00 28.36           O  
ATOM   1462  CB  ILE B 143     -39.251   1.329 -26.494  1.00 33.27           C  
ATOM   1463  CG1 ILE B 143     -40.638   1.831 -26.872  1.00 34.89           C  
ATOM   1464  CG2 ILE B 143     -38.910   1.960 -25.170  1.00 35.32           C  
ATOM   1465  CD1 ILE B 143     -41.716   1.300 -25.946  1.00 33.45           C  
ATOM   1466  N   ARG B 144     -36.662  -0.151 -27.667  1.00 32.51           N  
ATOM   1467  CA  ARG B 144     -35.338  -0.749 -27.521  1.00 29.42           C  
ATOM   1468  C   ARG B 144     -34.283   0.056 -28.257  1.00 29.54           C  
ATOM   1469  O   ARG B 144     -33.197   0.305 -27.719  1.00 28.60           O  
ATOM   1470  CB  ARG B 144     -35.335  -2.188 -28.020  1.00 35.77           C  
ATOM   1471  CG  ARG B 144     -33.962  -2.842 -27.859  1.00 34.52           C  
ATOM   1472  CD  ARG B 144     -33.992  -4.302 -28.268  1.00 37.17           C  
ATOM   1473  NE  ARG B 144     -34.456  -4.476 -29.642  1.00 43.12           N  
ATOM   1474  CZ  ARG B 144     -35.524  -5.194 -29.964  1.00 42.35           C  
ATOM   1475  NH1 ARG B 144     -36.231  -5.794 -29.003  1.00 42.93           N  
ATOM   1476  NH2 ARG B 144     -35.877  -5.316 -31.233  1.00 41.79           N  
ATOM   1477  N   ASP B 145     -34.585   0.488 -29.484  1.00 26.78           N  
ATOM   1478  CA  ASP B 145     -33.630   1.292 -30.242  1.00 28.74           C  
ATOM   1479  C   ASP B 145     -33.243   2.553 -29.478  1.00 28.06           C  
ATOM   1480  O   ASP B 145     -32.061   2.909 -29.399  1.00 28.73           O  
ATOM   1481  CB  ASP B 145     -34.216   1.671 -31.615  1.00 31.35           C  
ATOM   1482  CG  ASP B 145     -34.108   0.539 -32.640  1.00 39.76           C  
ATOM   1483  OD1 ASP B 145     -33.622  -0.557 -32.268  1.00 37.86           O  
ATOM   1484  OD2 ASP B 145     -34.510   0.756 -33.810  1.00 36.87           O  
ATOM   1485  N   GLN B 146     -34.239   3.265 -28.950  1.00 27.23           N  
ATOM   1486  CA  GLN B 146     -33.976   4.505 -28.224  1.00 27.82           C  
ATOM   1487  C   GLN B 146     -33.103   4.250 -26.991  1.00 24.33           C  
ATOM   1488  O   GLN B 146     -32.091   4.925 -26.788  1.00 28.13           O  
ATOM   1489  CB  GLN B 146     -35.308   5.157 -27.831  1.00 29.77           C  
ATOM   1490  CG  GLN B 146     -36.106   5.660 -29.029  1.00 34.11           C  
ATOM   1491  CD  GLN B 146     -37.581   5.909 -28.720  1.00 39.60           C  
ATOM   1492  OE1 GLN B 146     -38.072   5.591 -27.639  1.00 39.36           O  
ATOM   1493  NE2 GLN B 146     -38.294   6.470 -29.688  1.00 46.50           N  
ATOM   1494  N   VAL B 147     -33.467   3.257 -26.178  1.00 27.79           N  
ATOM   1495  CA  VAL B 147     -32.706   2.961 -24.954  1.00 25.36           C  
ATOM   1496  C   VAL B 147     -31.258   2.598 -25.291  1.00 23.75           C  
ATOM   1497  O   VAL B 147     -30.314   3.082 -24.652  1.00 25.61           O  
ATOM   1498  CB  VAL B 147     -33.419   1.853 -24.155  1.00 25.22           C  
ATOM   1499  CG1 VAL B 147     -32.534   1.313 -23.019  1.00 24.20           C  
ATOM   1500  CG2 VAL B 147     -34.715   2.383 -23.579  1.00 29.66           C  
ATOM   1501  N   LEU B 148     -31.052   1.771 -26.325  1.00 24.42           N  
ATOM   1502  CA  LEU B 148     -29.692   1.378 -26.689  1.00 24.18           C  
ATOM   1503  C   LEU B 148     -28.868   2.580 -27.130  1.00 22.49           C  
ATOM   1504  O   LEU B 148     -27.682   2.693 -26.788  1.00 23.38           O  
ATOM   1505  CB  LEU B 148     -29.724   0.304 -27.786  1.00 27.11           C  
ATOM   1506  CG  LEU B 148     -30.285  -1.046 -27.344  1.00 24.38           C  
ATOM   1507  CD1 LEU B 148     -30.299  -2.066 -28.523  1.00 28.61           C  
ATOM   1508  CD2 LEU B 148     -29.489  -1.592 -26.149  1.00 29.19           C  
ATOM   1509  N   LYS B 149     -29.475   3.502 -27.883  1.00 25.82           N  
ATOM   1510  CA  LYS B 149     -28.754   4.727 -28.223  1.00 24.69           C  
ATOM   1511  C   LYS B 149     -28.437   5.535 -26.969  1.00 21.74           C  
ATOM   1512  O   LYS B 149     -27.340   6.084 -26.834  1.00 25.17           O  
ATOM   1513  CB  LYS B 149     -29.568   5.569 -29.205  1.00 25.70           C  
ATOM   1514  CG  LYS B 149     -29.700   4.970 -30.606  1.00 29.52           C  
ATOM   1515  CD  LYS B 149     -30.806   5.692 -31.374  1.00 28.58           C  
ATOM   1516  CE  LYS B 149     -30.926   5.147 -32.813  1.00 33.55           C  
ATOM   1517  NZ  LYS B 149     -32.111   5.731 -33.513  1.00 36.26           N  
ATOM   1518  N   MET B 150     -29.397   5.639 -26.054  1.00 21.94           N  
ATOM   1519  CA  MET B 150     -29.155   6.387 -24.821  1.00 23.35           C  
ATOM   1520  C   MET B 150     -28.082   5.717 -23.975  1.00 26.41           C  
ATOM   1521  O   MET B 150     -27.233   6.394 -23.373  1.00 24.92           O  
ATOM   1522  CB  MET B 150     -30.455   6.505 -24.037  1.00 23.92           C  
ATOM   1523  CG  MET B 150     -31.465   7.469 -24.672  1.00 24.87           C  
ATOM   1524  SD  MET B 150     -33.046   7.233 -23.889  1.00 25.83           S  
ATOM   1525  CE  MET B 150     -32.650   7.687 -22.169  1.00 23.87           C  
ATOM   1526  N   LYS B 151     -28.115   4.381 -23.905  1.00 21.63           N  
ATOM   1527  CA  LYS B 151     -27.108   3.665 -23.125  1.00 21.59           C  
ATOM   1528  C   LYS B 151     -25.730   3.832 -23.746  1.00 25.66           C  
ATOM   1529  O   LYS B 151     -24.735   3.992 -23.030  1.00 28.26           O  
ATOM   1530  CB  LYS B 151     -27.505   2.193 -23.001  1.00 23.87           C  
ATOM   1531  CG  LYS B 151     -28.581   1.980 -21.947  1.00 23.40           C  
ATOM   1532  CD  LYS B 151     -28.875   0.509 -21.674  1.00 24.88           C  
ATOM   1533  CE  LYS B 151     -29.889   0.360 -20.539  1.00 26.10           C  
ATOM   1534  NZ  LYS B 151     -29.442   1.027 -19.246  1.00 26.51           N  
ATOM   1535  N   THR B 152     -25.653   3.861 -25.078  1.00 24.98           N  
ATOM   1536  CA  THR B 152     -24.367   4.132 -25.710  1.00 25.69           C  
ATOM   1537  C   THR B 152     -23.893   5.551 -25.421  1.00 25.33           C  
ATOM   1538  O   THR B 152     -22.707   5.770 -25.153  1.00 28.09           O  
ATOM   1539  CB  THR B 152     -24.441   3.902 -27.222  1.00 29.62           C  
ATOM   1540  OG1 THR B 152     -24.953   2.587 -27.496  1.00 29.77           O  
ATOM   1541  CG2 THR B 152     -23.042   4.046 -27.825  1.00 25.35           C  
ATOM   1542  N   GLU B 153     -24.801   6.527 -25.468  1.00 28.55           N  
ATOM   1543  CA  GLU B 153     -24.412   7.911 -25.191  1.00 30.68           C  
ATOM   1544  C   GLU B 153     -23.851   8.054 -23.778  1.00 27.13           C  
ATOM   1545  O   GLU B 153     -22.892   8.804 -23.556  1.00 31.14           O  
ATOM   1546  CB  GLU B 153     -25.611   8.851 -25.386  1.00 30.83           C  
ATOM   1547  CG  GLU B 153     -25.313  10.302 -25.030  1.00 34.99           C  
ATOM   1548  CD  GLU B 153     -26.545  11.207 -25.022  1.00 38.41           C  
ATOM   1549  OE1 GLU B 153     -27.664  10.712 -25.254  1.00 36.35           O  
ATOM   1550  OE2 GLU B 153     -26.380  12.424 -24.784  1.00 35.61           O  
ATOM   1551  N   ARG B 154     -24.448   7.352 -22.810  1.00 28.19           N  
ATOM   1552  CA  ARG B 154     -23.960   7.413 -21.430  1.00 29.26           C  
ATOM   1553  C   ARG B 154     -22.487   7.031 -21.343  1.00 28.40           C  
ATOM   1554  O   ARG B 154     -21.714   7.666 -20.615  1.00 26.84           O  
ATOM   1555  CB  ARG B 154     -24.800   6.511 -20.525  1.00 25.32           C  
ATOM   1556  CG  ARG B 154     -24.533   6.734 -19.001  1.00 25.50           C  
ATOM   1557  CD  ARG B 154     -23.600   5.651 -18.402  1.00 24.16           C  
ATOM   1558  NE  ARG B 154     -24.313   4.376 -18.303  1.00 24.39           N  
ATOM   1559  CZ  ARG B 154     -24.785   3.840 -17.182  1.00 23.78           C  
ATOM   1560  NH1 ARG B 154     -24.609   4.435 -16.012  1.00 23.95           N  
ATOM   1561  NH2 ARG B 154     -25.459   2.703 -17.241  1.00 27.78           N  
ATOM   1562  N   TRP B 155     -22.070   6.006 -22.089  1.00 28.51           N  
ATOM   1563  CA  TRP B 155     -20.673   5.588 -22.034  1.00 29.73           C  
ATOM   1564  C   TRP B 155     -19.766   6.493 -22.857  1.00 29.55           C  
ATOM   1565  O   TRP B 155     -18.623   6.735 -22.459  1.00 32.41           O  
ATOM   1566  CB  TRP B 155     -20.544   4.118 -22.463  1.00 27.53           C  
ATOM   1567  CG  TRP B 155     -21.216   3.194 -21.460  1.00 25.20           C  
ATOM   1568  CD1 TRP B 155     -22.108   2.194 -21.729  1.00 23.20           C  
ATOM   1569  CD2 TRP B 155     -21.087   3.238 -20.026  1.00 27.16           C  
ATOM   1570  NE1 TRP B 155     -22.517   1.595 -20.557  1.00 23.66           N  
ATOM   1571  CE2 TRP B 155     -21.905   2.221 -19.500  1.00 23.90           C  
ATOM   1572  CE3 TRP B 155     -20.343   4.028 -19.136  1.00 29.81           C  
ATOM   1573  CZ2 TRP B 155     -22.013   1.986 -18.125  1.00 26.64           C  
ATOM   1574  CZ3 TRP B 155     -20.453   3.786 -17.768  1.00 25.99           C  
ATOM   1575  CH2 TRP B 155     -21.277   2.780 -17.282  1.00 24.18           C  
ATOM   1576  N   LEU B 156     -20.251   7.014 -23.986  1.00 30.39           N  
ATOM   1577  CA  LEU B 156     -19.476   7.998 -24.741  1.00 33.73           C  
ATOM   1578  C   LEU B 156     -19.146   9.215 -23.876  1.00 37.19           C  
ATOM   1579  O   LEU B 156     -17.992   9.660 -23.823  1.00 39.96           O  
ATOM   1580  CB  LEU B 156     -20.246   8.421 -25.989  1.00 30.84           C  
ATOM   1581  CG  LEU B 156     -20.244   7.449 -27.170  1.00 35.10           C  
ATOM   1582  CD1 LEU B 156     -21.249   7.914 -28.218  1.00 35.46           C  
ATOM   1583  CD2 LEU B 156     -18.864   7.342 -27.779  1.00 35.91           C  
ATOM   1584  N   ARG B 157     -20.149   9.756 -23.176  1.00 33.43           N  
ATOM   1585  CA  ARG B 157     -19.927  10.875 -22.261  1.00 34.70           C  
ATOM   1586  C   ARG B 157     -19.122  10.470 -21.037  1.00 37.48           C  
ATOM   1587  O   ARG B 157     -18.600  11.342 -20.334  1.00 41.04           O  
ATOM   1588  CB  ARG B 157     -21.267  11.478 -21.822  1.00 34.16           C  
ATOM   1589  CG  ARG B 157     -22.138  11.970 -22.990  1.00 37.95           C  
ATOM   1590  CD  ARG B 157     -23.261  12.877 -22.495  1.00 36.08           C  
ATOM   1591  NE  ARG B 157     -24.054  13.420 -23.592  1.00 42.20           N  
ATOM   1592  CZ  ARG B 157     -23.684  14.450 -24.351  1.00 45.27           C  
ATOM   1593  NH1 ARG B 157     -22.523  15.064 -24.146  1.00 46.51           N  
ATOM   1594  NH2 ARG B 157     -24.478  14.865 -25.324  1.00 49.25           N  
ATOM   1595  N   THR B 158     -19.028   9.176 -20.745  1.00 35.00           N  
ATOM   1596  CA  THR B 158     -18.110   8.737 -19.702  1.00 36.48           C  
ATOM   1597  C   THR B 158     -16.667   8.758 -20.198  1.00 45.50           C  
ATOM   1598  O   THR B 158     -15.766   9.188 -19.469  1.00 42.56           O  
ATOM   1599  CB  THR B 158     -18.485   7.334 -19.216  1.00 32.25           C  
ATOM   1600  OG1 THR B 158     -19.756   7.370 -18.549  1.00 30.68           O  
ATOM   1601  CG2 THR B 158     -17.428   6.800 -18.239  1.00 34.12           C  
ATOM   1602  N   LEU B 159     -16.435   8.322 -21.444  1.00 43.04           N  
ATOM   1603  CA  LEU B 159     -15.076   8.248 -21.976  1.00 45.17           C  
ATOM   1604  C   LEU B 159     -14.587   9.608 -22.455  1.00 50.08           C  
ATOM   1605  O   LEU B 159     -13.395   9.920 -22.345  1.00 52.40           O  
ATOM   1606  CB  LEU B 159     -15.010   7.242 -23.127  1.00 43.75           C  
ATOM   1607  CG  LEU B 159     -15.306   5.772 -22.820  1.00 42.75           C  
ATOM   1608  CD1 LEU B 159     -15.334   4.953 -24.098  1.00 40.56           C  
ATOM   1609  CD2 LEU B 159     -14.304   5.193 -21.825  1.00 46.34           C  
ATOM   1610  N   ILE B 160     -15.485  10.418 -23.005  1.00 45.34           N  
ATOM   1611  CA  ILE B 160     -15.147  11.734 -23.528  1.00 51.16           C  
ATOM   1612  C   ILE B 160     -15.893  12.754 -22.692  1.00 50.02           C  
ATOM   1613  O   ILE B 160     -17.117  12.889 -22.812  1.00 51.34           O  
ATOM   1614  CB  ILE B 160     -15.509  11.885 -25.011  1.00 51.30           C  
ATOM   1615  CG1 ILE B 160     -14.896  10.761 -25.847  1.00 51.24           C  
ATOM   1616  CG2 ILE B 160     -15.066  13.243 -25.519  1.00 59.24           C  
ATOM   1617  CD1 ILE B 160     -15.531  10.638 -27.217  1.00 50.28           C  
ATOM   1618  N   ARG B 161     -15.170  13.468 -21.841  1.00 58.45           N  
ATOM   1619  CA  ARG B 161     -15.736  14.579 -21.085  1.00 60.68           C  
ATOM   1620  C   ARG B 161     -14.785  15.756 -21.240  1.00 68.08           C  
ATOM   1621  O   ARG B 161     -13.651  15.715 -20.749  1.00 65.64           O  
ATOM   1622  CB  ARG B 161     -15.959  14.203 -19.621  1.00 58.00           C  
ATOM   1623  CG  ARG B 161     -14.753  13.589 -18.956  1.00 56.32           C  
ATOM   1624  CD  ARG B 161     -15.077  13.136 -17.555  1.00 58.66           C  
ATOM   1625  NE  ARG B 161     -15.452  11.729 -17.505  1.00 53.59           N  
ATOM   1626  CZ  ARG B 161     -15.371  10.979 -16.413  1.00 50.59           C  
ATOM   1627  NH1 ARG B 161     -14.917  11.501 -15.272  1.00 49.68           N  
ATOM   1628  NH2 ARG B 161     -15.734   9.709 -16.472  1.00 40.62           N  
ATOM   1629  N   GLY B 162     -15.238  16.777 -21.954  1.00 71.08           N  
ATOM   1630  CA  GLY B 162     -14.402  17.895 -22.352  1.00 77.36           C  
ATOM   1631  C   GLY B 162     -13.799  17.699 -23.729  1.00 78.57           C  
ATOM   1632  O   GLY B 162     -13.541  16.582 -24.181  1.00 77.40           O  
ATOM   1633  N   GLU B 163     -13.582  18.821 -24.418  1.00 81.67           N  
ATOM   1634  CA  GLU B 163     -12.845  18.825 -25.677  1.00 81.66           C  
ATOM   1635  C   GLU B 163     -11.367  18.501 -25.477  1.00 82.31           C  
ATOM   1636  O   GLU B 163     -10.680  18.155 -26.445  1.00 83.90           O  
ATOM   1637  CB  GLU B 163     -13.037  20.189 -26.358  1.00 82.47           C  
ATOM   1638  CG  GLU B 163     -12.245  20.433 -27.647  1.00 85.14           C  
ATOM   1639  CD  GLU B 163     -12.393  19.320 -28.676  1.00 83.89           C  
ATOM   1640  OE1 GLU B 163     -13.529  18.864 -28.921  1.00 81.97           O  
ATOM   1641  OE2 GLU B 163     -11.362  18.904 -29.247  1.00 86.52           O  
ATOM   1642  N   LYS B 164     -10.877  18.562 -24.238  1.00 84.05           N  
ATOM   1643  CA  LYS B 164      -9.484  18.277 -23.915  1.00 82.23           C  
ATOM   1644  C   LYS B 164      -9.142  16.790 -23.966  1.00 82.11           C  
ATOM   1645  O   LYS B 164      -7.953  16.451 -23.928  1.00 82.37           O  
ATOM   1646  CB  LYS B 164      -9.170  18.825 -22.520  1.00 80.99           C  
ATOM   1647  CG  LYS B 164     -10.216  18.440 -21.477  1.00 78.69           C  
ATOM   1648  CD  LYS B 164     -10.620  19.617 -20.600  1.00 81.75           C  
ATOM   1649  CE  LYS B 164     -11.024  19.142 -19.207  1.00 82.78           C  
ATOM   1650  NZ  LYS B 164     -11.365  20.259 -18.281  1.00 77.37           N  
ATOM   1651  N   THR B 165     -10.139  15.910 -24.062  1.00 77.74           N  
ATOM   1652  CA  THR B 165      -9.919  14.479 -23.883  1.00 75.20           C  
ATOM   1653  C   THR B 165      -8.956  13.921 -24.928  1.00 74.63           C  
ATOM   1654  O   THR B 165      -9.029  14.258 -26.114  1.00 75.04           O  
ATOM   1655  CB  THR B 165     -11.262  13.734 -23.942  1.00 68.17           C  
ATOM   1656  OG1 THR B 165     -11.942  13.866 -22.687  1.00 67.04           O  
ATOM   1657  CG2 THR B 165     -11.067  12.254 -24.241  1.00 63.52           C  
ATOM   1658  N   LYS B 166      -8.035  13.073 -24.469  1.00 72.83           N  
ATOM   1659  CA  LYS B 166      -7.129  12.321 -25.324  1.00 75.63           C  
ATOM   1660  C   LYS B 166      -7.291  10.833 -25.036  1.00 74.54           C  
ATOM   1661  O   LYS B 166      -7.676  10.446 -23.930  1.00 74.67           O  
ATOM   1662  CB  LYS B 166      -5.668  12.751 -25.101  1.00 80.04           C  
ATOM   1663  CG  LYS B 166      -5.326  14.113 -25.703  1.00 81.60           C  
ATOM   1664  CD  LYS B 166      -4.165  14.785 -24.977  1.00 80.69           C  
ATOM   1665  CE  LYS B 166      -3.213  15.455 -25.962  1.00 81.60           C  
ATOM   1666  NZ  LYS B 166      -3.783  15.517 -27.339  1.00 82.84           N  
ATOM   1667  N   LEU B 167      -6.996   9.994 -26.038  1.00 75.02           N  
ATOM   1668  CA  LEU B 167      -7.215   8.556 -25.886  1.00 68.98           C  
ATOM   1669  C   LEU B 167      -6.458   7.976 -24.695  1.00 73.25           C  
ATOM   1670  O   LEU B 167      -6.879   6.953 -24.147  1.00 70.91           O  
ATOM   1671  CB  LEU B 167      -6.832   7.817 -27.175  1.00 72.02           C  
ATOM   1672  CG  LEU B 167      -6.863   6.277 -27.151  1.00 72.25           C  
ATOM   1673  CD1 LEU B 167      -7.455   5.703 -28.438  1.00 66.98           C  
ATOM   1674  CD2 LEU B 167      -5.481   5.674 -26.895  1.00 74.57           C  
ATOM   1675  N   LYS B 168      -5.358   8.606 -24.275  1.00 75.74           N  
ATOM   1676  CA  LYS B 168      -4.698   8.199 -23.038  1.00 75.33           C  
ATOM   1677  C   LYS B 168      -5.679   8.190 -21.876  1.00 71.94           C  
ATOM   1678  O   LYS B 168      -5.618   7.313 -21.006  1.00 74.70           O  
ATOM   1679  CB  LYS B 168      -3.537   9.146 -22.727  1.00 73.85           C  
ATOM   1680  CG  LYS B 168      -2.426   9.169 -23.760  1.00 78.89           C  
ATOM   1681  CD  LYS B 168      -1.592  10.452 -23.677  1.00 79.21           C  
ATOM   1682  CE  LYS B 168      -1.070  10.743 -22.264  1.00 82.34           C  
ATOM   1683  NZ  LYS B 168      -2.004  11.532 -21.405  1.00 78.21           N  
ATOM   1684  N   ASP B 169      -6.591   9.170 -21.848  1.00 71.72           N  
ATOM   1685  CA  ASP B 169      -7.550   9.309 -20.759  1.00 68.44           C  
ATOM   1686  C   ASP B 169      -8.589   8.197 -20.739  1.00 64.74           C  
ATOM   1687  O   ASP B 169      -9.247   8.008 -19.712  1.00 61.29           O  
ATOM   1688  CB  ASP B 169      -8.274  10.654 -20.857  1.00 68.37           C  
ATOM   1689  CG  ASP B 169      -7.325  11.835 -20.877  1.00 71.93           C  
ATOM   1690  OD1 ASP B 169      -7.174  12.452 -21.952  1.00 73.92           O  
ATOM   1691  OD2 ASP B 169      -6.742  12.153 -19.818  1.00 71.13           O  
ATOM   1692  N   PHE B 170      -8.772   7.480 -21.852  1.00 66.85           N  
ATOM   1693  CA  PHE B 170      -9.825   6.469 -21.918  1.00 60.20           C  
ATOM   1694  C   PHE B 170      -9.659   5.426 -20.824  1.00 56.80           C  
ATOM   1695  O   PHE B 170     -10.640   5.014 -20.193  1.00 59.05           O  
ATOM   1696  CB  PHE B 170      -9.821   5.787 -23.288  1.00 59.58           C  
ATOM   1697  CG  PHE B 170     -10.681   6.465 -24.312  1.00 55.27           C  
ATOM   1698  CD1 PHE B 170     -10.920   7.825 -24.241  1.00 55.25           C  
ATOM   1699  CD2 PHE B 170     -11.236   5.739 -25.357  1.00 53.76           C  
ATOM   1700  CE1 PHE B 170     -11.700   8.454 -25.182  1.00 56.93           C  
ATOM   1701  CE2 PHE B 170     -12.020   6.358 -26.305  1.00 52.12           C  
ATOM   1702  CZ  PHE B 170     -12.250   7.721 -26.222  1.00 57.61           C  
ATOM   1703  N   GLN B 171      -8.420   4.994 -20.582  1.00 58.14           N  
ATOM   1704  CA  GLN B 171      -8.182   3.840 -19.721  1.00 58.01           C  
ATOM   1705  C   GLN B 171      -8.598   4.121 -18.281  1.00 53.42           C  
ATOM   1706  O   GLN B 171      -9.231   3.281 -17.632  1.00 48.91           O  
ATOM   1707  CB  GLN B 171      -6.706   3.443 -19.790  1.00 62.40           C  
ATOM   1708  CG  GLN B 171      -6.407   2.081 -19.190  1.00 61.14           C  
ATOM   1709  CD  GLN B 171      -7.256   0.987 -19.798  1.00 58.08           C  
ATOM   1710  OE1 GLN B 171      -7.387   0.893 -21.021  1.00 60.80           O  
ATOM   1711  NE2 GLN B 171      -7.844   0.153 -18.947  1.00 62.47           N  
ATOM   1712  N   LYS B 172      -8.231   5.293 -17.759  1.00 56.29           N  
ATOM   1713  CA  LYS B 172      -8.616   5.653 -16.398  1.00 56.46           C  
ATOM   1714  C   LYS B 172     -10.135   5.682 -16.255  1.00 50.68           C  
ATOM   1715  O   LYS B 172     -10.693   5.109 -15.310  1.00 50.59           O  
ATOM   1716  CB  LYS B 172      -7.998   7.008 -16.016  1.00 58.88           C  
ATOM   1717  CG  LYS B 172      -8.537   8.191 -16.824  1.00 62.13           C  
ATOM   1718  CD  LYS B 172      -8.225   9.575 -16.264  1.00 65.95           C  
ATOM   1719  CE  LYS B 172      -8.563  10.628 -17.328  1.00 67.30           C  
ATOM   1720  NZ  LYS B 172      -7.665  11.818 -17.351  1.00 70.88           N  
ATOM   1721  N   ARG B 173     -10.822   6.309 -17.217  1.00 52.87           N  
ATOM   1722  CA  ARG B 173     -12.265   6.474 -17.112  1.00 49.06           C  
ATOM   1723  C   ARG B 173     -12.984   5.145 -17.268  1.00 47.92           C  
ATOM   1724  O   ARG B 173     -14.069   4.960 -16.702  1.00 42.71           O  
ATOM   1725  CB  ARG B 173     -12.743   7.485 -18.149  1.00 46.80           C  
ATOM   1726  CG  ARG B 173     -12.340   8.915 -17.815  1.00 49.94           C  
ATOM   1727  CD  ARG B 173     -12.378   9.819 -19.034  1.00 55.12           C  
ATOM   1728  NE  ARG B 173     -11.869  11.157 -18.738  1.00 55.88           N  
ATOM   1729  CZ  ARG B 173     -11.690  12.109 -19.649  1.00 60.12           C  
ATOM   1730  NH1 ARG B 173     -11.981  11.883 -20.924  1.00 58.28           N  
ATOM   1731  NH2 ARG B 173     -11.222  13.294 -19.284  1.00 64.59           N  
ATOM   1732  N   TYR B 174     -12.389   4.205 -18.005  1.00 46.84           N  
ATOM   1733  CA  TYR B 174     -12.953   2.862 -18.078  1.00 46.86           C  
ATOM   1734  C   TYR B 174     -12.738   2.115 -16.765  1.00 43.44           C  
ATOM   1735  O   TYR B 174     -13.648   1.447 -16.254  1.00 41.35           O  
ATOM   1736  CB  TYR B 174     -12.341   2.091 -19.257  1.00 45.42           C  
ATOM   1737  CG  TYR B 174     -12.783   0.653 -19.301  1.00 48.43           C  
ATOM   1738  CD1 TYR B 174     -13.989   0.294 -19.894  1.00 46.94           C  
ATOM   1739  CD2 TYR B 174     -12.011  -0.345 -18.731  1.00 51.60           C  
ATOM   1740  CE1 TYR B 174     -14.405  -1.017 -19.914  1.00 48.76           C  
ATOM   1741  CE2 TYR B 174     -12.423  -1.663 -18.745  1.00 52.91           C  
ATOM   1742  CZ  TYR B 174     -13.616  -1.995 -19.337  1.00 52.87           C  
ATOM   1743  OH  TYR B 174     -14.019  -3.311 -19.348  1.00 55.49           O  
ATOM   1744  N   GLU B 175     -11.537   2.213 -16.197  1.00 46.83           N  
ATOM   1745  CA  GLU B 175     -11.295   1.512 -14.946  1.00 44.29           C  
ATOM   1746  C   GLU B 175     -12.138   2.092 -13.820  1.00 40.83           C  
ATOM   1747  O   GLU B 175     -12.566   1.349 -12.932  1.00 33.79           O  
ATOM   1748  CB  GLU B 175      -9.809   1.545 -14.592  1.00 51.09           C  
ATOM   1749  CG  GLU B 175      -9.270   0.166 -14.192  1.00 56.90           C  
ATOM   1750  CD  GLU B 175      -9.552  -0.908 -15.248  1.00 62.79           C  
ATOM   1751  OE1 GLU B 175      -9.168  -0.708 -16.425  1.00 66.30           O  
ATOM   1752  OE2 GLU B 175     -10.163  -1.951 -14.903  1.00 65.69           O  
ATOM   1753  N   GLU B 176     -12.417   3.399 -13.869  1.00 38.38           N  
ATOM   1754  CA  GLU B 176     -13.284   4.028 -12.877  1.00 35.26           C  
ATOM   1755  C   GLU B 176     -14.664   3.378 -12.833  1.00 34.06           C  
ATOM   1756  O   GLU B 176     -15.258   3.244 -11.756  1.00 34.87           O  
ATOM   1757  CB  GLU B 176     -13.415   5.522 -13.165  1.00 38.51           C  
ATOM   1758  CG  GLU B 176     -14.059   6.288 -12.019  1.00 36.29           C  
ATOM   1759  CD  GLU B 176     -14.228   7.761 -12.306  1.00 42.71           C  
ATOM   1760  OE1 GLU B 176     -14.717   8.479 -11.396  1.00 41.56           O  
ATOM   1761  OE2 GLU B 176     -13.887   8.197 -13.434  1.00 39.30           O  
ATOM   1762  N   VAL B 177     -15.194   2.963 -13.990  1.00 36.30           N  
ATOM   1763  CA  VAL B 177     -16.517   2.344 -14.048  1.00 34.92           C  
ATOM   1764  C   VAL B 177     -16.454   0.820 -14.119  1.00 34.67           C  
ATOM   1765  O   VAL B 177     -17.504   0.164 -14.109  1.00 32.07           O  
ATOM   1766  CB  VAL B 177     -17.345   2.913 -15.221  1.00 35.06           C  
ATOM   1767  CG1 VAL B 177     -17.536   4.419 -15.049  1.00 31.33           C  
ATOM   1768  CG2 VAL B 177     -16.672   2.630 -16.563  1.00 34.05           C  
ATOM   1769  N   HIS B 178     -15.258   0.233 -14.148  1.00 42.79           N  
ATOM   1770  CA  HIS B 178     -15.171  -1.224 -14.260  1.00 38.99           C  
ATOM   1771  C   HIS B 178     -15.957  -1.971 -13.190  1.00 36.42           C  
ATOM   1772  O   HIS B 178     -16.664  -2.932 -13.551  1.00 39.60           O  
ATOM   1773  CB  HIS B 178     -13.705  -1.679 -14.259  1.00 46.80           C  
ATOM   1774  CG  HIS B 178     -13.536  -3.116 -14.645  1.00 49.59           C  
ATOM   1775  ND1 HIS B 178     -14.020  -4.155 -13.878  1.00 52.79           N  
ATOM   1776  CD2 HIS B 178     -12.971  -3.686 -15.734  1.00 52.00           C  
ATOM   1777  CE1 HIS B 178     -13.749  -5.304 -14.470  1.00 54.52           C  
ATOM   1778  NE2 HIS B 178     -13.111  -5.047 -15.598  1.00 54.43           N  
ATOM   1779  N   PRO B 179     -15.909  -1.622 -11.900  1.00 35.71           N  
ATOM   1780  CA  PRO B 179     -16.712  -2.388 -10.941  1.00 34.44           C  
ATOM   1781  C   PRO B 179     -18.196  -2.317 -11.236  1.00 39.18           C  
ATOM   1782  O   PRO B 179     -18.924  -3.287 -10.980  1.00 38.82           O  
ATOM   1783  CB  PRO B 179     -16.357  -1.753  -9.588  1.00 39.71           C  
ATOM   1784  CG  PRO B 179     -15.031  -1.115  -9.815  1.00 36.34           C  
ATOM   1785  CD  PRO B 179     -15.080  -0.611 -11.218  1.00 36.59           C  
ATOM   1786  N   TYR B 180     -18.668  -1.193 -11.778  1.00 37.98           N  
ATOM   1787  CA  TYR B 180     -20.068  -1.109 -12.173  1.00 35.43           C  
ATOM   1788  C   TYR B 180     -20.362  -2.090 -13.308  1.00 29.92           C  
ATOM   1789  O   TYR B 180     -21.324  -2.860 -13.242  1.00 34.22           O  
ATOM   1790  CB  TYR B 180     -20.422   0.332 -12.583  1.00 31.04           C  
ATOM   1791  CG  TYR B 180     -21.834   0.460 -13.111  1.00 29.66           C  
ATOM   1792  CD1 TYR B 180     -22.922   0.516 -12.242  1.00 26.06           C  
ATOM   1793  CD2 TYR B 180     -22.081   0.495 -14.478  1.00 28.72           C  
ATOM   1794  CE1 TYR B 180     -24.230   0.606 -12.733  1.00 24.01           C  
ATOM   1795  CE2 TYR B 180     -23.387   0.579 -14.985  1.00 28.07           C  
ATOM   1796  CZ  TYR B 180     -24.449   0.633 -14.108  1.00 26.35           C  
ATOM   1797  OH  TYR B 180     -25.738   0.721 -14.595  1.00 24.14           O  
ATOM   1798  N   LEU B 181     -19.529  -2.076 -14.350  1.00 33.35           N  
ATOM   1799  CA  LEU B 181     -19.726  -2.969 -15.487  1.00 34.75           C  
ATOM   1800  C   LEU B 181     -19.700  -4.435 -15.073  1.00 38.50           C  
ATOM   1801  O   LEU B 181     -20.329  -5.268 -15.736  1.00 38.95           O  
ATOM   1802  CB  LEU B 181     -18.667  -2.700 -16.550  1.00 36.82           C  
ATOM   1803  CG  LEU B 181     -18.626  -1.273 -17.076  1.00 35.17           C  
ATOM   1804  CD1 LEU B 181     -17.469  -1.106 -18.033  1.00 37.06           C  
ATOM   1805  CD2 LEU B 181     -19.956  -0.916 -17.760  1.00 33.86           C  
ATOM   1806  N   MET B 182     -19.022  -4.768 -13.966  1.00 37.28           N  
ATOM   1807  CA  MET B 182     -18.934  -6.162 -13.540  1.00 35.97           C  
ATOM   1808  C   MET B 182     -20.288  -6.691 -13.087  1.00 37.40           C  
ATOM   1809  O   MET B 182     -20.610  -7.864 -13.307  1.00 33.51           O  
ATOM   1810  CB  MET B 182     -17.897  -6.312 -12.419  1.00 41.29           C  
ATOM   1811  CG  MET B 182     -16.458  -6.547 -12.894  1.00 47.83           C  
ATOM   1812  SD  MET B 182     -16.194  -7.962 -13.997  1.00 70.43           S  
ATOM   1813  CE  MET B 182     -16.486  -9.365 -12.908  1.00 47.52           C  
ATOM   1814  N   LYS B 183     -21.101  -5.856 -12.454  1.00 33.97           N  
ATOM   1815  CA  LYS B 183     -22.433  -6.292 -12.066  1.00 30.04           C  
ATOM   1816  C   LYS B 183     -23.497  -5.976 -13.115  1.00 31.61           C  
ATOM   1817  O   LYS B 183     -24.681  -6.241 -12.872  1.00 36.95           O  
ATOM   1818  CB  LYS B 183     -22.830  -5.660 -10.723  1.00 41.61           C  
ATOM   1819  CG  LYS B 183     -23.216  -4.198 -10.843  1.00 37.53           C  
ATOM   1820  CD  LYS B 183     -23.654  -3.600  -9.520  1.00 42.72           C  
ATOM   1821  CE  LYS B 183     -24.321  -2.261  -9.757  1.00 37.70           C  
ATOM   1822  NZ  LYS B 183     -25.769  -2.382 -10.111  1.00 38.36           N  
ATOM   1823  N   GLU B 184     -23.120  -5.388 -14.259  1.00 34.40           N  
ATOM   1824  CA  GLU B 184     -24.075  -5.008 -15.314  1.00 29.80           C  
ATOM   1825  C   GLU B 184     -23.499  -5.491 -16.649  1.00 25.80           C  
ATOM   1826  O   GLU B 184     -22.875  -4.719 -17.380  1.00 27.41           O  
ATOM   1827  CB  GLU B 184     -24.340  -3.484 -15.308  1.00 31.58           C  
ATOM   1828  CG  GLU B 184     -24.872  -2.930 -13.974  1.00 33.96           C  
ATOM   1829  CD  GLU B 184     -26.325  -3.281 -13.724  1.00 33.48           C  
ATOM   1830  OE1 GLU B 184     -27.000  -3.764 -14.654  1.00 37.03           O  
ATOM   1831  OE2 GLU B 184     -26.805  -3.080 -12.594  1.00 37.52           O  
ATOM   1832  N   LYS B 185     -23.704  -6.782 -16.950  1.00 27.27           N  
ATOM   1833  CA  LYS B 185     -23.070  -7.383 -18.124  1.00 28.59           C  
ATOM   1834  C   LYS B 185     -23.551  -6.737 -19.421  1.00 25.75           C  
ATOM   1835  O   LYS B 185     -22.768  -6.575 -20.365  1.00 26.29           O  
ATOM   1836  CB  LYS B 185     -23.339  -8.886 -18.156  1.00 25.54           C  
ATOM   1837  CG  LYS B 185     -22.968  -9.632 -16.867  1.00 29.66           C  
ATOM   1838  CD  LYS B 185     -21.471  -9.633 -16.651  1.00 37.16           C  
ATOM   1839  CE  LYS B 185     -21.062 -10.382 -15.368  1.00 40.65           C  
ATOM   1840  NZ  LYS B 185     -19.665 -10.033 -14.930  1.00 36.52           N  
ATOM   1841  N   VAL B 186     -24.843  -6.399 -19.508  1.00 25.79           N  
ATOM   1842  CA  VAL B 186     -25.339  -5.707 -20.701  1.00 23.01           C  
ATOM   1843  C   VAL B 186     -24.587  -4.398 -20.913  1.00 25.16           C  
ATOM   1844  O   VAL B 186     -24.222  -4.054 -22.043  1.00 29.54           O  
ATOM   1845  CB  VAL B 186     -26.859  -5.470 -20.609  1.00 27.83           C  
ATOM   1846  CG1 VAL B 186     -27.346  -4.601 -21.807  1.00 24.91           C  
ATOM   1847  CG2 VAL B 186     -27.608  -6.775 -20.558  1.00 22.74           C  
ATOM   1848  N   GLU B 187     -24.343  -3.641 -19.832  1.00 26.77           N  
ATOM   1849  CA  GLU B 187     -23.625  -2.371 -19.970  1.00 26.13           C  
ATOM   1850  C   GLU B 187     -22.189  -2.593 -20.407  1.00 26.49           C  
ATOM   1851  O   GLU B 187     -21.593  -1.727 -21.061  1.00 28.23           O  
ATOM   1852  CB  GLU B 187     -23.630  -1.585 -18.647  1.00 28.31           C  
ATOM   1853  CG  GLU B 187     -25.007  -1.197 -18.093  1.00 25.58           C  
ATOM   1854  CD  GLU B 187     -25.736  -0.145 -18.937  1.00 26.33           C  
ATOM   1855  OE1 GLU B 187     -25.138   0.440 -19.860  1.00 24.85           O  
ATOM   1856  OE2 GLU B 187     -26.923   0.090 -18.662  1.00 28.49           O  
ATOM   1857  N   GLN B 188     -21.602  -3.721 -20.010  1.00 28.43           N  
ATOM   1858  CA  GLN B 188     -20.272  -4.067 -20.488  1.00 31.55           C  
ATOM   1859  C   GLN B 188     -20.265  -4.210 -22.011  1.00 27.98           C  
ATOM   1860  O   GLN B 188     -19.372  -3.685 -22.683  1.00 32.10           O  
ATOM   1861  CB  GLN B 188     -19.796  -5.345 -19.785  1.00 28.72           C  
ATOM   1862  CG  GLN B 188     -18.529  -5.954 -20.358  1.00 38.54           C  
ATOM   1863  CD  GLN B 188     -17.318  -5.076 -20.159  1.00 40.29           C  
ATOM   1864  OE1 GLN B 188     -17.095  -4.551 -19.071  1.00 45.99           O  
ATOM   1865  NE2 GLN B 188     -16.518  -4.922 -21.206  1.00 43.40           N  
ATOM   1866  N   VAL B 189     -21.270  -4.896 -22.572  1.00 26.29           N  
ATOM   1867  CA  VAL B 189     -21.386  -5.001 -24.030  1.00 29.33           C  
ATOM   1868  C   VAL B 189     -21.483  -3.613 -24.656  1.00 31.46           C  
ATOM   1869  O   VAL B 189     -20.770  -3.290 -25.612  1.00 31.02           O  
ATOM   1870  CB  VAL B 189     -22.593  -5.882 -24.415  1.00 35.38           C  
ATOM   1871  CG1 VAL B 189     -22.901  -5.780 -25.927  1.00 32.03           C  
ATOM   1872  CG2 VAL B 189     -22.358  -7.353 -24.008  1.00 35.52           C  
ATOM   1873  N   ILE B 190     -22.346  -2.758 -24.108  1.00 28.32           N  
ATOM   1874  CA  ILE B 190     -22.571  -1.452 -24.730  1.00 26.54           C  
ATOM   1875  C   ILE B 190     -21.335  -0.571 -24.591  1.00 27.21           C  
ATOM   1876  O   ILE B 190     -21.001   0.202 -25.499  1.00 28.14           O  
ATOM   1877  CB  ILE B 190     -23.832  -0.801 -24.128  1.00 27.40           C  
ATOM   1878  CG1 ILE B 190     -25.031  -1.710 -24.396  1.00 25.56           C  
ATOM   1879  CG2 ILE B 190     -24.064   0.602 -24.710  1.00 27.90           C  
ATOM   1880  CD1 ILE B 190     -26.337  -1.262 -23.794  1.00 24.62           C  
ATOM   1881  N   MET B 191     -20.624  -0.685 -23.464  1.00 27.54           N  
ATOM   1882  CA  MET B 191     -19.381   0.067 -23.289  1.00 31.82           C  
ATOM   1883  C   MET B 191     -18.348  -0.297 -24.356  1.00 33.02           C  
ATOM   1884  O   MET B 191     -17.631   0.576 -24.857  1.00 33.82           O  
ATOM   1885  CB  MET B 191     -18.811  -0.178 -21.888  1.00 32.16           C  
ATOM   1886  CG  MET B 191     -17.375   0.319 -21.695  1.00 29.09           C  
ATOM   1887  SD  MET B 191     -17.131   2.062 -22.076  1.00 37.68           S  
ATOM   1888  CE  MET B 191     -17.232   2.737 -20.409  1.00 34.95           C  
ATOM   1889  N   GLU B 192     -18.266  -1.580 -24.726  1.00 30.94           N  
ATOM   1890  CA  GLU B 192     -17.322  -1.976 -25.776  1.00 35.43           C  
ATOM   1891  C   GLU B 192     -17.626  -1.276 -27.102  1.00 35.46           C  
ATOM   1892  O   GLU B 192     -16.708  -0.833 -27.801  1.00 38.75           O  
ATOM   1893  CB  GLU B 192     -17.335  -3.498 -25.958  1.00 37.87           C  
ATOM   1894  CG  GLU B 192     -16.907  -4.310 -24.714  1.00 39.70           C  
ATOM   1895  CD  GLU B 192     -17.147  -5.813 -24.875  1.00 42.44           C  
ATOM   1896  OE1 GLU B 192     -17.279  -6.281 -26.031  1.00 47.67           O  
ATOM   1897  OE2 GLU B 192     -17.214  -6.529 -23.851  1.00 43.66           O  
ATOM   1898  N   GLU B 193     -18.905  -1.151 -27.466  1.00 34.88           N  
ATOM   1899  CA  GLU B 193     -19.222  -0.486 -28.730  1.00 33.35           C  
ATOM   1900  C   GLU B 193     -19.004   1.014 -28.635  1.00 36.13           C  
ATOM   1901  O   GLU B 193     -18.591   1.646 -29.611  1.00 36.13           O  
ATOM   1902  CB  GLU B 193     -20.659  -0.783 -29.150  1.00 30.73           C  
ATOM   1903  CG  GLU B 193     -20.943  -2.255 -29.304  1.00 33.39           C  
ATOM   1904  CD  GLU B 193     -20.152  -2.880 -30.444  1.00 35.35           C  
ATOM   1905  OE1 GLU B 193     -19.660  -2.137 -31.325  1.00 37.73           O  
ATOM   1906  OE2 GLU B 193     -20.024  -4.115 -30.452  1.00 34.49           O  
ATOM   1907  N   ALA B 194     -19.289   1.606 -27.468  1.00 34.74           N  
ATOM   1908  CA  ALA B 194     -18.985   3.018 -27.271  1.00 31.77           C  
ATOM   1909  C   ALA B 194     -17.481   3.272 -27.336  1.00 34.60           C  
ATOM   1910  O   ALA B 194     -17.038   4.273 -27.910  1.00 37.74           O  
ATOM   1911  CB  ALA B 194     -19.556   3.503 -25.932  1.00 31.84           C  
ATOM   1912  N   TRP B 195     -16.683   2.390 -26.734  1.00 35.27           N  
ATOM   1913  CA  TRP B 195     -15.232   2.533 -26.810  1.00 38.22           C  
ATOM   1914  C   TRP B 195     -14.765   2.635 -28.264  1.00 44.08           C  
ATOM   1915  O   TRP B 195     -14.018   3.555 -28.622  1.00 47.12           O  
ATOM   1916  CB  TRP B 195     -14.557   1.364 -26.087  1.00 38.15           C  
ATOM   1917  CG  TRP B 195     -13.055   1.460 -26.035  1.00 46.67           C  
ATOM   1918  CD1 TRP B 195     -12.185   1.243 -27.066  1.00 51.17           C  
ATOM   1919  CD2 TRP B 195     -12.248   1.793 -24.897  1.00 50.95           C  
ATOM   1920  NE1 TRP B 195     -10.892   1.428 -26.644  1.00 51.02           N  
ATOM   1921  CE2 TRP B 195     -10.901   1.767 -25.318  1.00 53.03           C  
ATOM   1922  CE3 TRP B 195     -12.531   2.114 -23.566  1.00 48.79           C  
ATOM   1923  CZ2 TRP B 195      -9.843   2.048 -24.457  1.00 54.24           C  
ATOM   1924  CZ3 TRP B 195     -11.478   2.392 -22.714  1.00 52.92           C  
ATOM   1925  CH2 TRP B 195     -10.151   2.354 -23.162  1.00 55.18           C  
ATOM   1926  N   SER B 196     -15.224   1.722 -29.130  1.00 43.03           N  
ATOM   1927  CA  SER B 196     -14.804   1.773 -30.532  1.00 42.75           C  
ATOM   1928  C   SER B 196     -15.263   3.057 -31.209  1.00 47.89           C  
ATOM   1929  O   SER B 196     -14.483   3.701 -31.923  1.00 51.15           O  
ATOM   1930  CB  SER B 196     -15.320   0.556 -31.296  1.00 43.29           C  
ATOM   1931  OG  SER B 196     -15.030  -0.636 -30.588  1.00 48.00           O  
ATOM   1932  N   LEU B 197     -16.519   3.460 -30.991  1.00 45.12           N  
ATOM   1933  CA  LEU B 197     -16.997   4.708 -31.582  1.00 44.95           C  
ATOM   1934  C   LEU B 197     -16.211   5.903 -31.063  1.00 47.86           C  
ATOM   1935  O   LEU B 197     -15.867   6.809 -31.828  1.00 50.80           O  
ATOM   1936  CB  LEU B 197     -18.487   4.894 -31.304  1.00 40.66           C  
ATOM   1937  CG  LEU B 197     -19.425   3.971 -32.069  1.00 44.16           C  
ATOM   1938  CD1 LEU B 197     -20.844   4.162 -31.583  1.00 39.00           C  
ATOM   1939  CD2 LEU B 197     -19.322   4.238 -33.574  1.00 42.34           C  
ATOM   1940  N   ALA B 198     -15.905   5.916 -29.766  1.00 46.90           N  
ATOM   1941  CA  ALA B 198     -15.227   7.068 -29.182  1.00 49.63           C  
ATOM   1942  C   ALA B 198     -13.771   7.145 -29.623  1.00 54.00           C  
ATOM   1943  O   ALA B 198     -13.250   8.241 -29.860  1.00 56.09           O  
ATOM   1944  CB  ALA B 198     -15.321   7.011 -27.661  1.00 40.81           C  
ATOM   1945  N   ALA B 199     -13.093   5.997 -29.724  1.00 55.05           N  
ATOM   1946  CA  ALA B 199     -11.680   6.002 -30.097  1.00 58.42           C  
ATOM   1947  C   ALA B 199     -11.476   6.638 -31.465  1.00 59.97           C  
ATOM   1948  O   ALA B 199     -10.521   7.394 -31.677  1.00 62.55           O  
ATOM   1949  CB  ALA B 199     -11.122   4.577 -30.073  1.00 51.30           C  
ATOM   1950  N   HIS B 200     -12.386   6.372 -32.393  1.00 58.30           N  
ATOM   1951  CA  HIS B 200     -12.289   6.885 -33.749  1.00 64.11           C  
ATOM   1952  C   HIS B 200     -12.535   8.387 -33.851  1.00 65.60           C  
ATOM   1953  O   HIS B 200     -12.538   8.899 -34.976  1.00 64.04           O  
ATOM   1954  CB  HIS B 200     -13.278   6.141 -34.653  1.00 65.15           C  
ATOM   1955  CG  HIS B 200     -12.729   5.808 -36.006  1.00 72.78           C  
ATOM   1956  ND1 HIS B 200     -12.443   6.771 -36.951  1.00 77.18           N  
ATOM   1957  CD2 HIS B 200     -12.418   4.619 -36.576  1.00 75.89           C  
ATOM   1958  CE1 HIS B 200     -11.977   6.192 -38.042  1.00 77.56           C  
ATOM   1959  NE2 HIS B 200     -11.952   4.886 -37.842  1.00 81.96           N  
ATOM   1960  N   ILE B 201     -12.749   9.107 -32.743  1.00 63.07           N  
ATOM   1961  CA  ILE B 201     -13.007  10.545 -32.827  1.00 63.85           C  
ATOM   1962  C   ILE B 201     -12.154  11.319 -31.827  1.00 66.79           C  
ATOM   1963  O   ILE B 201     -12.316  12.534 -31.672  1.00 69.25           O  
ATOM   1964  CB  ILE B 201     -14.502  10.874 -32.622  1.00 62.15           C  
ATOM   1965  CG1 ILE B 201     -14.933  10.600 -31.177  1.00 64.40           C  
ATOM   1966  CG2 ILE B 201     -15.378  10.115 -33.608  1.00 59.44           C  
ATOM   1967  CD1 ILE B 201     -16.186  11.350 -30.764  1.00 59.14           C  
ATOM   1968  N   VAL B 202     -11.239  10.635 -31.145  1.00 69.54           N  
ATOM   1969  CA  VAL B 202     -10.355  11.276 -30.181  1.00 75.92           C  
ATOM   1970  C   VAL B 202      -8.907  11.006 -30.600  1.00 79.92           C  
ATOM   1971  O   VAL B 202      -8.636  10.163 -31.459  1.00 74.00           O  
ATOM   1972  CB  VAL B 202     -10.625  10.796 -28.737  1.00 71.40           C  
ATOM   1973  CG1 VAL B 202      -9.903  11.663 -27.716  1.00 76.14           C  
ATOM   1974  CG2 VAL B 202     -12.123  10.789 -28.443  1.00 66.51           C  
ATOM   1975  N   GLN B 203      -7.987  11.772 -29.999  1.00 82.84           N  
ATOM   1976  CA  GLN B 203      -6.525  11.649 -30.121  1.00 82.58           C  
ATOM   1977  C   GLN B 203      -6.029  10.315 -30.685  1.00 87.68           C  
ATOM   1978  O   GLN B 203      -5.148  10.279 -31.548  1.00 89.23           O  
ATOM   1979  CB  GLN B 203      -5.891  11.890 -28.743  1.00 81.44           C  
ATOM   1980  CG  GLN B 203      -4.462  12.446 -28.771  1.00 82.16           C  
ATOM   1981  CD  GLN B 203      -3.412  11.431 -29.189  1.00 85.61           C  
ATOM   1982  OE1 GLN B 203      -3.588  10.222 -29.021  1.00 89.17           O  
ATOM   1983  NE2 GLN B 203      -2.310  11.924 -29.749  1.00 82.15           N  
TER    1984      GLN B 203                                                      
HETATM 1985 CA    CA B 301     -27.309 -15.765 -16.546  0.49 30.56          CA  
HETATM 1986  O   HOH A1001     -23.254   9.220  -6.275  1.00 25.14           O  
HETATM 1987  O   HOH A1002     -27.789   0.848  -1.088  1.00 22.50           O  
HETATM 1988  O   HOH A1003     -28.774   6.425   3.888  1.00 27.24           O  
HETATM 1989  O   HOH A1004     -16.884   1.756  -8.083  1.00 30.53           O  
HETATM 1990  O   HOH A1005     -16.325  11.329  -6.146  1.00 28.99           O  
HETATM 1991  O   HOH A1006     -29.144  15.683  10.431  1.00 32.66           O  
HETATM 1992  O   HOH A1007     -28.091  17.888 -12.498  1.00 35.16           O  
HETATM 1993  O   HOH A1008     -27.321  -0.190 -12.951  1.00 27.96           O  
HETATM 1994  O   HOH A1009     -38.312   4.367  -8.625  1.00 26.38           O  
HETATM 1995  O   HOH A1010     -17.292   9.309 -12.308  1.00 34.17           O  
HETATM 1996  O   HOH A1011     -46.122  15.863  -8.224  1.00 28.04           O  
HETATM 1997  O   HOH A1012     -13.935   4.204  -2.077  1.00 34.67           O  
HETATM 1998  O   HOH A1013     -17.982   7.679 -14.412  1.00 31.52           O  
HETATM 1999  O   HOH A1014     -31.595   0.105 -17.722  1.00 29.00           O  
HETATM 2000  O   HOH A1015     -16.136  15.932  -2.637  1.00 35.17           O  
HETATM 2001  O   HOH A1016     -41.143  28.375  -2.069  1.00 36.97           O  
HETATM 2002  O   HOH A1017     -31.907  18.227 -14.807  1.00 38.64           O  
HETATM 2003  O   HOH A1018     -35.782  20.858   6.001  1.00 36.18           O  
HETATM 2004  O   HOH A1019     -46.761  12.281 -27.087  1.00 39.54           O  
HETATM 2005  O   HOH A1020     -33.225  21.353  -7.406  1.00 36.31           O  
HETATM 2006  O   HOH A1021     -33.237  16.027 -24.249  1.00 34.27           O  
HETATM 2007  O   HOH A1022     -18.732  16.559 -13.611  1.00 39.00           O  
HETATM 2008  O   HOH A1023     -39.187  26.672  -6.311  1.00 38.27           O  
HETATM 2009  O   HOH A1024     -46.248  15.110 -21.522  1.00 34.79           O  
HETATM 2010  O   HOH A1025     -41.215   5.505  -7.738  1.00 32.89           O  
HETATM 2011  O   HOH A1026     -45.607  11.364  -7.079  1.00 43.46           O  
HETATM 2012  O   HOH A1027     -40.465   9.990   6.220  1.00 43.75           O  
HETATM 2013  O   HOH A1028     -42.030   6.594 -11.326  1.00 40.19           O  
HETATM 2014  O   HOH A1029     -34.130  23.913  -9.364  1.00 40.66           O  
HETATM 2015  O   HOH A1030     -38.587   2.897  -1.503  1.00 27.07           O  
HETATM 2016  O   HOH A1031     -40.444   4.417  -1.062  1.00 33.92           O  
HETATM 2017  O   HOH A1032     -37.235  24.549   2.693  1.00 40.02           O  
HETATM 2018  O   HOH A1033     -32.039  -0.960  -5.382  1.00 39.95           O  
HETATM 2019  O   HOH A1034     -32.457   6.259   0.985  1.00 32.07           O  
HETATM 2020  O   HOH A1035     -27.555  11.998   9.272  1.00 32.86           O  
HETATM 2021  O   HOH A1036     -43.831   7.935  -4.744  1.00 44.93           O  
HETATM 2022  O   HOH A1037     -15.144   7.760  -8.959  1.00 38.40           O  
HETATM 2023  O   HOH A1038     -51.304  18.954  -0.290  1.00 44.02           O  
HETATM 2024  O   HOH A1039     -13.696  13.341  -4.187  1.00 47.19           O  
HETATM 2025  O   HOH A1040     -49.366  18.083  -3.947  1.00 42.19           O  
HETATM 2026  O   HOH A1041     -36.234  25.580  -8.574  1.00 38.28           O  
HETATM 2027  O   HOH A1042     -28.968   6.571   6.672  1.00 37.33           O  
HETATM 2028  O   HOH A1043     -44.621  14.670 -14.648  1.00 43.43           O  
HETATM 2029  O   HOH A1044     -29.642  -1.014  -4.987  1.00 46.23           O  
HETATM 2030  O   HOH A1045     -24.204   2.188   6.129  1.00 39.69           O  
HETATM 2031  O   HOH A1046     -36.780   3.184 -12.867  1.00 40.34           O  
HETATM 2032  O   HOH A1047     -50.885  28.607  -1.004  1.00 37.37           O  
HETATM 2033  O   HOH A1048     -14.379  10.210  -7.814  1.00 36.91           O  
HETATM 2034  O   HOH A1049     -41.813  16.414 -15.651  1.00 39.62           O  
HETATM 2035  O   HOH A1050     -30.464   7.776   2.403  1.00 34.11           O  
HETATM 2036  O   HOH A1051     -14.605  14.135  -1.438  1.00 35.31           O  
HETATM 2037  O   HOH A1052     -40.848  -0.437 -22.676  1.00 39.35           O  
HETATM 2038  O   HOH A1053     -30.149  16.492 -13.944  1.00 36.13           O  
HETATM 2039  O   HOH A1054     -18.470  16.833 -10.516  1.00 40.24           O  
HETATM 2040  O   HOH A1055     -25.731   4.743   6.361  1.00 36.90           O  
HETATM 2041  O   HOH A1056     -26.523   9.226  11.206  1.00 44.97           O  
HETATM 2042  O   HOH A1057     -29.828   0.568 -11.718  1.00 34.24           O  
HETATM 2043  O   HOH A1058     -16.886  11.820   2.172  1.00 39.39           O  
HETATM 2044  O   HOH A1059     -42.794   9.062  -7.742  1.00 36.32           O  
HETATM 2045  O   HOH A1060     -39.011   0.510  -1.968  1.00 44.80           O  
HETATM 2046  O   HOH A1061     -18.009   0.112   3.936  1.00 36.23           O  
HETATM 2047  O   HOH A1062     -43.342   9.254 -27.931  1.00 39.18           O  
HETATM 2048  O   HOH A1063     -13.557   5.153  -7.834  1.00 40.73           O  
HETATM 2049  O   HOH A1064     -22.156  19.431  -8.913  1.00 42.96           O  
HETATM 2050  O   HOH A1065     -33.823  -0.466 -19.477  1.00 42.27           O  
HETATM 2051  O   HOH A1066     -34.043  17.031 -14.495  1.00 40.20           O  
HETATM 2052  O   HOH A1067     -33.315  12.226   8.858  1.00 50.01           O  
HETATM 2053  O   HOH A1068     -46.095   5.684  -2.867  1.00 46.17           O  
HETATM 2054  O   HOH A1069     -40.420  11.201   8.308  1.00 44.98           O  
HETATM 2055  O   HOH A1070     -14.186   7.280  -0.073  1.00 45.96           O  
HETATM 2056  O   HOH A1071     -38.688   9.916 -28.744  1.00 41.69           O  
HETATM 2057  O   HOH A1072     -43.181   9.747   4.807  1.00 45.58           O  
HETATM 2058  O   HOH A1073     -18.503  14.965 -16.819  1.00 45.32           O  
HETATM 2059  O   HOH A1074     -51.886  29.970   1.240  1.00 45.44           O  
HETATM 2060  O   HOH A1075     -46.657   9.954  -5.502  1.00 48.63           O  
HETATM 2061  O   HOH A1076     -24.000  20.864  -7.808  1.00 51.75           O  
HETATM 2062  O   HOH A1077     -14.845   1.958  -1.008  1.00 44.37           O  
HETATM 2063  O   HOH A1078     -21.474  15.130 -19.903  1.00 43.00           O  
HETATM 2064  O   HOH A1079     -31.337  -0.320 -14.198  1.00 41.67           O  
HETATM 2065  O   HOH A1080     -34.692  -1.742  -6.663  1.00 51.18           O  
HETATM 2066  O   HOH A1081     -43.185   7.474   4.194  1.00 51.30           O  
HETATM 2067  O   HOH A1082     -35.557   7.722   2.784  1.00 47.47           O  
HETATM 2068  O   HOH A1083     -35.776  21.210  -9.622  1.00 15.55           O  
HETATM 2069  O   HOH A1084     -33.525  14.938   9.171  1.00 42.08           O  
HETATM 2070  O   HOH A1085     -40.412  28.718  -5.540  1.00 40.92           O  
HETATM 2071  O   HOH A1086     -50.645  29.001   3.193  1.00 51.66           O  
HETATM 2072  O   HOH A1087     -16.746   0.656   6.327  1.00 37.56           O  
HETATM 2073  O   HOH A1088     -16.062   9.831   4.320  1.00 48.02           O  
HETATM 2074  O   HOH A1089     -12.458  10.796  -5.978  1.00 51.99           O  
HETATM 2075  O   HOH A1090     -49.504  19.760   6.803  1.00 45.90           O  
HETATM 2076  O   HOH A1091     -28.867  18.912 -21.370  1.00 44.08           O  
HETATM 2077  O   HOH A1092     -19.361  13.240 -18.117  1.00 39.28           O  
HETATM 2078  O   HOH A1093     -28.876  19.213  -9.952  1.00 43.36           O  
HETATM 2079  O   HOH A1094     -29.719  17.751 -23.311  1.00 40.38           O  
HETATM 2080  O   HOH A1095     -19.677  16.638  -8.274  1.00 41.16           O  
HETATM 2081  O   HOH A1096     -39.158   6.156   2.079  1.00 41.39           O  
HETATM 2082  O   HOH A1097     -29.806  10.542 -22.902  1.00 38.84           O  
HETATM 2083  O   HOH A1098     -32.409   8.751   3.952  1.00 41.97           O  
HETATM 2084  O   HOH A1099     -31.114  21.221  -9.880  1.00 45.47           O  
HETATM 2085  O   HOH A1100     -30.412   0.648   1.570  1.00 37.22           O  
HETATM 2086  O   HOH A1101     -46.900   9.084 -19.323  1.00 46.16           O  
HETATM 2087  O   HOH A1102     -31.261   9.777   8.056  1.00 45.72           O  
HETATM 2088  O   HOH A1103     -16.479   9.348   6.730  1.00 51.87           O  
HETATM 2089  O   HOH A1104     -37.321  22.431   8.142  1.00 49.27           O  
HETATM 2090  O   HOH A1105     -26.760  15.347 -27.077  1.00 50.26           O  
HETATM 2091  O   HOH B1106     -25.418   3.035 -20.520  1.00 22.51           O  
HETATM 2092  O   HOH B1107     -23.814 -12.277 -19.760  1.00 29.31           O  
HETATM 2093  O   HOH B1108     -28.073   8.745 -22.228  1.00 29.10           O  
HETATM 2094  O   HOH B1109     -15.153   7.242 -15.582  1.00 36.85           O  
HETATM 2095  O   HOH B1110     -26.929  -7.542 -17.190  1.00 27.74           O  
HETATM 2096  O   HOH B1111     -29.211 -12.656 -23.691  1.00 32.31           O  
HETATM 2097  O   HOH B1112     -27.389   4.737 -19.456  1.00 23.40           O  
HETATM 2098  O   HOH B1113     -29.474  -3.823 -13.046  1.00 34.53           O  
HETATM 2099  O   HOH B1114     -26.742  -4.757 -17.123  1.00 26.76           O  
HETATM 2100  O   HOH B1115     -20.684  -8.521 -20.743  1.00 30.49           O  
HETATM 2101  O   HOH B1116     -21.839 -13.886 -22.516  1.00 33.79           O  
HETATM 2102  O   HOH B1117     -17.518   1.565 -10.708  1.00 34.22           O  
HETATM 2103  O   HOH B1118     -19.437  -3.027 -34.047  1.00 41.13           O  
HETATM 2104  O   HOH B1119     -41.678  -2.371 -24.235  1.00 38.95           O  
HETATM 2105  O   HOH B1120     -19.407   0.547 -32.152  1.00 42.08           O  
HETATM 2106  O   HOH B1121     -31.135  -0.888 -37.046  1.00 42.69           O  
HETATM 2107  O   HOH B1122     -28.142  -0.937 -16.783  1.00 32.00           O  
HETATM 2108  O   HOH B1123     -25.165  -3.206 -37.789  1.00 34.18           O  
HETATM 2109  O   HOH B1124     -32.535   3.861 -35.372  1.00 42.18           O  
HETATM 2110  O   HOH B1125     -37.620   8.646 -30.882  1.00 43.41           O  
HETATM 2111  O   HOH B1126     -21.621  -1.930 -35.323  1.00 38.92           O  
HETATM 2112  O   HOH B1127     -34.423   6.169 -31.873  1.00 37.46           O  
HETATM 2113  O   HOH B1128     -33.520   7.876 -36.281  1.00 42.11           O  
HETATM 2114  O   HOH B1129     -25.627  -8.770 -14.842  1.00 24.74           O  
HETATM 2115  O   HOH B1130     -28.799  -2.916 -18.534  1.00 30.87           O  
HETATM 2116  O   HOH B1131     -21.484 -11.159 -20.955  1.00 40.71           O  
HETATM 2117  O   HOH B1132     -30.725 -14.244 -24.407  1.00 39.26           O  
HETATM 2118  O   HOH B1133     -21.781   0.437 -34.352  1.00 41.94           O  
HETATM 2119  O   HOH B1134     -14.714   2.810  -8.730  1.00 39.81           O  
HETATM 2120  O   HOH B1135     -27.131  -7.079 -12.806  1.00 43.26           O  
HETATM 2121  O   HOH B1136     -35.914  -9.719 -17.012  1.00 40.31           O  
HETATM 2122  O   HOH B1137     -21.769 -13.684 -26.983  1.00 40.74           O  
HETATM 2123  O   HOH B1138     -16.976   7.211 -34.275  1.00 46.41           O  
HETATM 2124  O   HOH B1139     -17.321  -6.129 -16.720  1.00 47.14           O  
HETATM 2125  O   HOH B1140     -22.383   2.156 -35.752  1.00 41.25           O  
HETATM 2126  O   HOH B1141     -29.137  -9.043 -12.626  1.00 43.38           O  
HETATM 2127  O   HOH B1142     -36.360  -6.345 -33.769  1.00 48.55           O  
HETATM 2128  O   HOH B1143     -15.110  -8.724 -16.546  0.50 59.01           O  
HETATM 2129  O   HOH B1144     -14.516  -2.414 -28.065  1.00 47.95           O  
HETATM 2130  O   HOH B1145     -26.491  10.716 -21.525  1.00 37.82           O  
HETATM 2131  O   HOH B1146     -23.349 -14.064 -17.657  1.00 35.63           O  
HETATM 2132  O   HOH B1147     -22.484 -11.148 -27.052  1.00 31.47           O  
HETATM 2133  O   HOH B1148     -12.447  -1.310 -29.849  1.00 51.52           O  
HETATM 2134  O   HOH B1149     -18.756  -8.792 -23.262  1.00 45.73           O  
HETATM 2135  O   HOH B1150     -27.413  -2.383 -39.782  1.00 49.11           O  
HETATM 2136  O   HOH B1151     -44.044  -3.525 -25.109  1.00 45.23           O  
HETATM 2137  O   HOH B1152     -33.466 -14.973 -25.031  1.00 52.82           O  
HETATM 2138  O   HOH B1153     -35.301   6.376 -35.306  1.00 48.66           O  
HETATM 2139  O   HOH B1154     -41.777  -4.867 -31.271  1.00 47.74           O  
HETATM 2140  O   HOH B1155     -29.404 -16.976 -16.546  0.50 39.19           O  
HETATM 2141  O   HOH B1156     -19.473  -7.420 -16.861  1.00 38.85           O  
HETATM 2142  O   HOH B1157     -30.800  -2.247 -16.565  1.00 49.74           O  
HETATM 2143  O   HOH B1158     -38.934  -5.044 -21.474  1.00 42.87           O  
HETATM 2144  O   HOH B1159     -19.759  14.840 -22.020  1.00 48.12           O  
HETATM 2145  O   HOH B1160     -25.975  16.164 -29.947  1.00 55.14           O  
HETATM 2146  O   HOH B1161     -23.641  -9.895 -13.235  1.00 45.80           O  
HETATM 2147  O   HOH B1162     -40.895  -3.810 -22.432  1.00 48.99           O  
HETATM 2148  O   HOH B1163     -40.812  -6.808 -29.015  1.00 53.26           O  
CONECT 1340 1985                                                                
CONECT 1341 1985                                                                
CONECT 1345 1985                                                                
CONECT 1985 1340 1341 1345                                                      
MASTER      313    0    1   15    0    0    0    6 2146    2    4   21          
END                                                                             
