# Supplementary material for: Investigation of the Mechanism of Cinnamaldehyde in Irritable Bowel Syndrome Based via Network Pharmacology, Molecular Docking, and Animal Experiments
Source: Pediatr Discov. 2025 Oct 5:e70017. Online ahead of print. doi: 10.1002/pdi3.70017 (PMC13398650; doi:10.1002/pdi3.70017)
Supplement: Supplementary file 1 — Supporting Information S1 [file PDI3-9999-0-s001.zip › Supplementary Materials/Molecular Docking/STAT1/3wwtQU.pdb]

CRYST1   72.270   72.270  197.150  90.00  90.00 120.00 P 65 2 2      1
ATOM      1  N   MET A   1     -46.974   4.900  -0.037  1.00 48.77           N  
ATOM      2  CA  MET A   1     -46.232   4.892   1.213  1.00 47.61           C  
ATOM      3  C   MET A   1     -44.878   5.607   1.089  1.00 44.23           C  
ATOM      4  O   MET A   1     -44.131   5.722   2.075  1.00 46.74           O  
ATOM      5  CB  MET A   1     -46.022   3.442   1.688  1.00 55.49           C  
ATOM      6  CG  MET A   1     -45.549   3.295   3.135  1.00 63.80           C  
ATOM      7  SD  MET A   1     -46.205   1.843   3.993  1.00 87.31           S  
ATOM      8  CE  MET A   1     -47.813   1.688   3.208  1.00 69.90           C  
ATOM      9  N   SER A   2     -44.545   6.087  -0.109  1.00 41.36           N  
ATOM     10  CA  SER A   2     -43.238   6.707  -0.281  1.00 36.64           C  
ATOM     11  C   SER A   2     -43.163   8.021   0.489  1.00 32.02           C  
ATOM     12  O   SER A   2     -44.171   8.667   0.768  1.00 35.04           O  
ATOM     13  CB  SER A   2     -42.926   6.932  -1.761  1.00 37.41           C  
ATOM     14  OG  SER A   2     -43.542   8.092  -2.284  1.00 35.15           O  
ATOM     15  N   GLN A   3     -41.948   8.394   0.879  1.00 29.62           N  
ATOM     16  CA  GLN A   3     -41.753   9.694   1.510  1.00 33.07           C  
ATOM     17  C   GLN A   3     -42.166  10.818   0.563  1.00 31.89           C  
ATOM     18  O   GLN A   3     -42.780  11.810   0.986  1.00 31.27           O  
ATOM     19  CB  GLN A   3     -40.294   9.849   1.954  1.00 31.68           C  
ATOM     20  CG  GLN A   3     -39.954  11.169   2.592  1.00 33.36           C  
ATOM     21  CD  GLN A   3     -38.622  11.104   3.302  1.00 37.20           C  
ATOM     22  NE2 GLN A   3     -37.651  11.861   2.819  1.00 31.13           N  
ATOM     23  OE1 GLN A   3     -38.459  10.353   4.261  1.00 42.62           O  
ATOM     24  N   TRP A   4     -41.862  10.665  -0.731  1.00 30.83           N  
ATOM     25  CA  TRP A   4     -42.274  11.669  -1.715  1.00 30.40           C  
ATOM     26  C   TRP A   4     -43.790  11.840  -1.727  1.00 32.98           C  
ATOM     27  O   TRP A   4     -44.300  12.966  -1.717  1.00 33.54           O  
ATOM     28  CB  TRP A   4     -41.770  11.296  -3.114  1.00 25.92           C  
ATOM     29  CG  TRP A   4     -41.929  12.453  -4.088  1.00 28.77           C  
ATOM     30  CD1 TRP A   4     -42.681  12.478  -5.229  1.00 27.47           C  
ATOM     31  CD2 TRP A   4     -41.332  13.752  -3.972  1.00 24.76           C  
ATOM     32  CE2 TRP A   4     -41.759  14.513  -5.085  1.00 29.11           C  
ATOM     33  CE3 TRP A   4     -40.473  14.346  -3.039  1.00 25.86           C  
ATOM     34  NE1 TRP A   4     -42.579  13.713  -5.837  1.00 25.79           N  
ATOM     35  CZ2 TRP A   4     -41.362  15.841  -5.282  1.00 25.16           C  
ATOM     36  CZ3 TRP A   4     -40.073  15.668  -3.241  1.00 24.34           C  
ATOM     37  CH2 TRP A   4     -40.519  16.394  -4.357  1.00 26.69           C  
ATOM     38  N   TYR A   5     -44.531  10.731  -1.750  1.00 34.16           N  
ATOM     39  CA  TYR A   5     -45.988  10.811  -1.707  1.00 34.48           C  
ATOM     40  C   TYR A   5     -46.465  11.540  -0.451  1.00 39.22           C  
ATOM     41  O   TYR A   5     -47.341  12.410  -0.522  1.00 39.55           O  
ATOM     42  CB  TYR A   5     -46.605   9.410  -1.779  1.00 41.67           C  
ATOM     43  CG  TYR A   5     -48.107   9.419  -1.597  1.00 44.13           C  
ATOM     44  CD1 TYR A   5     -48.680   9.376  -0.326  1.00 47.43           C  
ATOM     45  CD2 TYR A   5     -48.956   9.495  -2.692  1.00 47.43           C  
ATOM     46  CE1 TYR A   5     -50.059   9.407  -0.157  1.00 48.14           C  
ATOM     47  CE2 TYR A   5     -50.333   9.525  -2.532  1.00 46.89           C  
ATOM     48  CZ  TYR A   5     -50.877   9.482  -1.265  1.00 49.40           C  
ATOM     49  OH  TYR A   5     -52.243   9.507  -1.109  1.00 55.57           O  
ATOM     50  N   GLU A   6     -45.911  11.190   0.713  1.00 34.69           N  
ATOM     51  CA  GLU A   6     -46.369  11.813   1.955  1.00 40.63           C  
ATOM     52  C   GLU A   6     -46.107  13.316   1.953  1.00 40.36           C  
ATOM     53  O   GLU A   6     -46.941  14.099   2.426  1.00 40.13           O  
ATOM     54  CB  GLU A   6     -45.699  11.157   3.166  1.00 42.77           C  
ATOM     55  CG  GLU A   6     -46.061   9.671   3.405  1.00 49.90           C  
ATOM     56  CD  GLU A   6     -47.561   9.393   3.616  1.00 53.53           C  
ATOM     57  OE1 GLU A   6     -47.965   8.209   3.533  1.00 57.52           O  
ATOM     58  OE2 GLU A   6     -48.336  10.339   3.878  1.00 53.79           O1-
ATOM     59  N   LEU A   7     -44.958  13.741   1.422  1.00 37.05           N  
ATOM     60  CA  LEU A   7     -44.667  15.170   1.348  1.00 34.41           C  
ATOM     61  C   LEU A   7     -45.745  15.918   0.575  1.00 36.65           C  
ATOM     62  O   LEU A   7     -46.162  17.009   0.971  1.00 41.10           O  
ATOM     63  CB  LEU A   7     -43.317  15.394   0.690  1.00 30.19           C  
ATOM     64  CG  LEU A   7     -42.060  15.231   1.523  1.00 35.88           C  
ATOM     65  CD1 LEU A   7     -40.891  15.281   0.561  1.00 31.97           C  
ATOM     66  CD2 LEU A   7     -41.945  16.306   2.613  1.00 30.73           C  
ATOM     67  N   GLN A   8     -46.216  15.343  -0.526  1.00 37.26           N  
ATOM     68  CA  GLN A   8     -47.187  16.033  -1.366  1.00 38.55           C  
ATOM     69  C   GLN A   8     -48.543  16.219  -0.700  1.00 44.62           C  
ATOM     70  O   GLN A   8     -49.343  17.024  -1.195  1.00 41.89           O  
ATOM     71  CB  GLN A   8     -47.364  15.273  -2.668  1.00 37.18           C  
ATOM     72  CG  GLN A   8     -46.177  15.408  -3.588  1.00 36.07           C  
ATOM     73  CD  GLN A   8     -46.300  14.496  -4.761  1.00 38.59           C  
ATOM     74  NE2 GLN A   8     -45.640  13.351  -4.685  1.00 42.93           N  
ATOM     75  OE1 GLN A   8     -46.997  14.799  -5.727  1.00 38.69           O  
ATOM     76  N   GLN A   9     -48.826  15.505   0.389  1.00 41.93           N  
ATOM     77  CA  GLN A   9     -50.090  15.659   1.098  1.00 44.07           C  
ATOM     78  C   GLN A   9     -50.058  16.788   2.117  1.00 45.82           C  
ATOM     79  O   GLN A   9     -51.087  17.071   2.736  1.00 47.86           O  
ATOM     80  CB  GLN A   9     -50.475  14.348   1.790  1.00 38.82           C  
ATOM     81  CG  GLN A   9     -50.315  13.124   0.906  1.00 43.64           C  
ATOM     82  CD  GLN A   9     -51.031  13.259  -0.429  1.00 47.27           C  
ATOM     83  NE2 GLN A   9     -50.361  12.856  -1.506  1.00 45.62           N  
ATOM     84  OE1 GLN A   9     -52.167  13.721  -0.494  1.00 49.51           O  
ATOM     85  N   LEU A  10     -48.913  17.441   2.300  1.00 40.63           N  
ATOM     86  CA  LEU A  10     -48.810  18.487   3.299  1.00 40.17           C  
ATOM     87  C   LEU A  10     -49.528  19.755   2.830  1.00 46.80           C  
ATOM     88  O   LEU A  10     -49.901  19.905   1.661  1.00 44.19           O  
ATOM     89  CB  LEU A  10     -47.347  18.786   3.608  1.00 37.70           C  
ATOM     90  CG  LEU A  10     -46.527  17.607   4.133  1.00 42.67           C  
ATOM     91  CD1 LEU A  10     -45.171  18.092   4.606  1.00 38.82           C  
ATOM     92  CD2 LEU A  10     -47.264  16.859   5.248  1.00 38.57           C  
ATOM     93  N   ASP A  11     -49.723  20.675   3.770  1.00 42.78           N  
ATOM     94  CA  ASP A  11     -50.344  21.953   3.463  1.00 42.93           C  
ATOM     95  C   ASP A  11     -49.362  22.877   2.755  1.00 44.85           C  
ATOM     96  O   ASP A  11     -48.142  22.788   2.942  1.00 39.37           O  
ATOM     97  CB  ASP A  11     -50.852  22.630   4.738  1.00 45.43           C  
ATOM     98  CG  ASP A  11     -52.182  22.069   5.203  1.00 56.51           C  
ATOM     99  OD1 ASP A  11     -52.538  22.274   6.385  1.00 63.73           O  
ATOM    100  OD2 ASP A  11     -52.869  21.421   4.387  1.00 56.62           O1-
ATOM    101  N   SER A  12     -49.928  23.812   1.983  1.00 43.97           N  
ATOM    102  CA  SER A  12     -49.149  24.683   1.110  1.00 39.66           C  
ATOM    103  C   SER A  12     -47.965  25.314   1.835  1.00 40.93           C  
ATOM    104  O   SER A  12     -46.901  25.501   1.244  1.00 37.79           O  
ATOM    105  CB  SER A  12     -50.066  25.764   0.526  1.00 45.26           C  
ATOM    106  OG  SER A  12     -49.321  26.836  -0.023  1.00 49.69           O  
ATOM    107  N   LYS A  13     -48.131  25.658   3.116  1.00 38.51           N  
ATOM    108  CA  LYS A  13     -47.024  26.217   3.895  1.00 40.22           C  
ATOM    109  C   LYS A  13     -45.797  25.318   3.866  1.00 40.87           C  
ATOM    110  O   LYS A  13     -44.659  25.804   3.790  1.00 38.48           O  
ATOM    111  CB  LYS A  13     -47.470  26.445   5.338  1.00 46.04           C  
ATOM    112  CG  LYS A  13     -46.395  27.019   6.243  1.00 53.64           C  
ATOM    113  CD  LYS A  13     -46.718  26.739   7.706  1.00 54.99           C  
ATOM    114  CE  LYS A  13     -45.494  26.905   8.591  1.00 59.34           C  
ATOM    115  NZ  LYS A  13     -45.282  28.334   8.948  1.00 63.94           N1+
ATOM    116  N   PHE A  14     -46.007  24.006   3.936  1.00 36.53           N  
ATOM    117  CA  PHE A  14     -44.885  23.079   3.944  1.00 39.36           C  
ATOM    118  C   PHE A  14     -44.445  22.671   2.539  1.00 34.17           C  
ATOM    119  O   PHE A  14     -43.251  22.431   2.320  1.00 33.07           O  
ATOM    120  CB  PHE A  14     -45.244  21.853   4.782  1.00 38.94           C  
ATOM    121  CG  PHE A  14     -45.507  22.185   6.226  1.00 46.09           C  
ATOM    122  CD1 PHE A  14     -44.482  22.662   7.037  1.00 47.79           C  
ATOM    123  CD2 PHE A  14     -46.783  22.078   6.757  1.00 49.64           C  
ATOM    124  CE1 PHE A  14     -44.721  22.997   8.366  1.00 57.19           C  
ATOM    125  CE2 PHE A  14     -47.030  22.412   8.092  1.00 55.88           C  
ATOM    126  CZ  PHE A  14     -45.998  22.870   8.892  1.00 56.35           C  
ATOM    127  N   LEU A  15     -45.369  22.627   1.579  1.00 31.98           N  
ATOM    128  CA  LEU A  15     -44.972  22.433   0.184  1.00 34.49           C  
ATOM    129  C   LEU A  15     -44.030  23.538  -0.270  1.00 31.60           C  
ATOM    130  O   LEU A  15     -43.074  23.286  -1.009  1.00 33.30           O  
ATOM    131  CB  LEU A  15     -46.204  22.382  -0.715  1.00 35.04           C  
ATOM    132  CG  LEU A  15     -47.224  21.265  -0.477  1.00 40.17           C  
ATOM    133  CD1 LEU A  15     -48.415  21.434  -1.413  1.00 42.52           C  
ATOM    134  CD2 LEU A  15     -46.598  19.885  -0.653  1.00 39.01           C  
ATOM    135  N   GLU A  16     -44.261  24.771   0.188  1.00 33.57           N  
ATOM    136  CA  GLU A  16     -43.339  25.856  -0.143  1.00 33.17           C  
ATOM    137  C   GLU A  16     -41.931  25.560   0.350  1.00 32.50           C  
ATOM    138  O   GLU A  16     -40.947  25.909  -0.318  1.00 35.26           O  
ATOM    139  CB  GLU A  16     -43.838  27.184   0.433  1.00 35.93           C  
ATOM    140  CG  GLU A  16     -45.094  27.693  -0.254  1.00 35.27           C  
ATOM    141  CD  GLU A  16     -44.899  27.975  -1.750  1.00 33.76           C  
ATOM    142  OE1 GLU A  16     -45.933  28.073  -2.448  1.00 34.72           O  
ATOM    143  OE2 GLU A  16     -43.735  28.105  -2.216  1.00 29.68           O1-
ATOM    144  N   GLN A  17     -41.810  24.920   1.517  1.00 31.85           N  
ATOM    145  CA  GLN A  17     -40.496  24.521   2.015  1.00 30.67           C  
ATOM    146  C   GLN A  17     -39.848  23.476   1.110  1.00 28.58           C  
ATOM    147  O   GLN A  17     -38.624  23.458   0.953  1.00 28.79           O  
ATOM    148  CB  GLN A  17     -40.617  23.954   3.428  1.00 35.48           C  
ATOM    149  CG  GLN A  17     -40.849  24.975   4.529  1.00 36.70           C  
ATOM    150  CD  GLN A  17     -40.627  24.357   5.897  1.00 43.70           C  
ATOM    151  NE2 GLN A  17     -39.513  24.704   6.536  1.00 54.65           N  
ATOM    152  OE1 GLN A  17     -41.439  23.558   6.364  1.00 43.94           O  
ATOM    153  N   VAL A  18     -40.646  22.556   0.570  1.00 28.53           N  
ATOM    154  CA  VAL A  18     -40.102  21.555  -0.349  1.00 31.43           C  
ATOM    155  C   VAL A  18     -39.635  22.216  -1.640  1.00 29.57           C  
ATOM    156  O   VAL A  18     -38.578  21.869  -2.180  1.00 29.64           O  
ATOM    157  CB  VAL A  18     -41.143  20.450  -0.605  1.00 30.59           C  
ATOM    158  CG1 VAL A  18     -40.572  19.357  -1.529  1.00 25.10           C  
ATOM    159  CG2 VAL A  18     -41.599  19.851   0.727  1.00 27.70           C  
ATOM    160  N   HIS A  19     -40.405  23.187  -2.151  1.00 28.69           N  
ATOM    161  CA  HIS A  19     -39.947  23.977  -3.301  1.00 32.46           C  
ATOM    162  C   HIS A  19     -38.560  24.558  -3.060  1.00 32.66           C  
ATOM    163  O   HIS A  19     -37.656  24.437  -3.901  1.00 28.63           O  
ATOM    164  CB  HIS A  19     -40.918  25.122  -3.582  1.00 32.27           C  
ATOM    165  CG  HIS A  19     -42.174  24.716  -4.286  1.00 32.20           C  
ATOM    166  CD2 HIS A  19     -43.473  24.930  -3.974  1.00 31.43           C  
ATOM    167  ND1 HIS A  19     -42.175  24.055  -5.497  1.00 33.66           N  
ATOM    168  CE1 HIS A  19     -43.421  23.859  -5.887  1.00 30.28           C  
ATOM    169  NE2 HIS A  19     -44.228  24.384  -4.980  1.00 30.43           N  
ATOM    170  N   GLN A  20     -38.381  25.225  -1.916  1.00 30.30           N  
ATOM    171  CA  GLN A  20     -37.115  25.897  -1.653  1.00 33.69           C  
ATOM    172  C   GLN A  20     -35.992  24.884  -1.540  1.00 35.45           C  
ATOM    173  O   GLN A  20     -34.858  25.145  -1.960  1.00 36.16           O  
ATOM    174  CB  GLN A  20     -37.220  26.745  -0.381  1.00 38.23           C  
ATOM    175  CG  GLN A  20     -38.261  27.869  -0.481  1.00 44.15           C  
ATOM    176  CD  GLN A  20     -37.935  28.911  -1.560  1.00 52.24           C  
ATOM    177  NE2 GLN A  20     -38.859  29.107  -2.508  1.00 49.24           N  
ATOM    178  OE1 GLN A  20     -36.868  29.527  -1.537  1.00 57.98           O  
ATOM    179  N   LEU A  21     -36.302  23.710  -0.990  1.00 33.34           N  
ATOM    180  CA  LEU A  21     -35.301  22.660  -0.883  1.00 35.58           C  
ATOM    181  C   LEU A  21     -34.794  22.256  -2.258  1.00 30.01           C  
ATOM    182  O   LEU A  21     -33.594  22.035  -2.438  1.00 30.53           O  
ATOM    183  CB  LEU A  21     -35.894  21.458  -0.147  1.00 32.25           C  
ATOM    184  CG  LEU A  21     -35.027  20.205  -0.024  1.00 33.19           C  
ATOM    185  CD1 LEU A  21     -33.740  20.487   0.747  1.00 27.81           C  
ATOM    186  CD2 LEU A  21     -35.866  19.123   0.658  1.00 28.53           C  
ATOM    187  N   TYR A  22     -35.685  22.186  -3.244  1.00 29.03           N  
ATOM    188  CA  TYR A  22     -35.316  21.781  -4.601  1.00 31.62           C  
ATOM    189  C   TYR A  22     -35.121  22.978  -5.526  1.00 35.15           C  
ATOM    190  O   TYR A  22     -35.569  22.971  -6.675  1.00 32.44           O  
ATOM    191  CB  TYR A  22     -36.350  20.810  -5.160  1.00 29.95           C  
ATOM    192  CG  TYR A  22     -36.196  19.463  -4.502  1.00 27.67           C  
ATOM    193  CD1 TYR A  22     -35.238  18.551  -4.951  1.00 27.38           C  
ATOM    194  CD2 TYR A  22     -36.936  19.142  -3.373  1.00 26.23           C  
ATOM    195  CE1 TYR A  22     -35.062  17.321  -4.308  1.00 28.19           C  
ATOM    196  CE2 TYR A  22     -36.769  17.923  -2.721  1.00 27.26           C  
ATOM    197  CZ  TYR A  22     -35.835  17.018  -3.189  1.00 27.04           C  
ATOM    198  OH  TYR A  22     -35.689  15.821  -2.518  1.00 25.15           O  
ATOM    199  N   ASP A  23     -34.453  24.022  -5.033  1.00 34.11           N  
ATOM    200  CA  ASP A  23     -34.022  25.163  -5.846  1.00 40.31           C  
ATOM    201  C   ASP A  23     -32.530  24.972  -6.114  1.00 39.98           C  
ATOM    202  O   ASP A  23     -31.694  25.311  -5.273  1.00 47.60           O  
ATOM    203  CB  ASP A  23     -34.287  26.493  -5.136  1.00 40.81           C  
ATOM    204  CG  ASP A  23     -35.751  26.944  -5.219  1.00 43.13           C  
ATOM    205  OD1 ASP A  23     -36.551  26.328  -5.968  1.00 40.02           O  
ATOM    206  OD2 ASP A  23     -36.102  27.932  -4.520  1.00 47.33           O1-
ATOM    207  N   ASP A  24     -32.200  24.384  -7.267  1.00 40.00           N  
ATOM    208  CA  ASP A  24     -30.810  24.200  -7.696  1.00 46.72           C  
ATOM    209  C   ASP A  24     -30.007  23.337  -6.719  1.00 46.74           C  
ATOM    210  O   ASP A  24     -28.884  23.674  -6.334  1.00 52.98           O  
ATOM    211  CB  ASP A  24     -30.127  25.555  -7.907  1.00 57.63           C  
ATOM    212  CG  ASP A  24     -29.118  25.530  -9.042  1.00 62.76           C  
ATOM    213  OD1 ASP A  24     -27.959  25.111  -8.814  1.00 64.35           O  
ATOM    214  OD2 ASP A  24     -29.493  25.926 -10.168  1.00 69.22           O1-
ATOM    215  N   SER A  25     -30.590  22.212  -6.304  1.00 44.26           N  
ATOM    216  CA  SER A  25     -29.831  21.252  -5.505  1.00 42.53           C  
ATOM    217  C   SER A  25     -29.717  19.932  -6.261  1.00 40.70           C  
ATOM    218  O   SER A  25     -28.663  19.612  -6.825  1.00 40.79           O  
ATOM    219  CB  SER A  25     -30.470  21.053  -4.126  1.00 35.75           C  
ATOM    220  OG  SER A  25     -31.793  20.549  -4.226  1.00 44.66           O  
ATOM    221  N   PHE A  26     -30.810  19.175  -6.285  1.00 36.46           N  
ATOM    222  CA  PHE A  26     -30.984  17.968  -7.078  1.00 34.10           C  
ATOM    223  C   PHE A  26     -32.287  18.121  -7.842  1.00 26.59           C  
ATOM    224  O   PHE A  26     -33.242  18.679  -7.299  1.00 28.70           O  
ATOM    225  CB  PHE A  26     -31.023  16.744  -6.145  1.00 35.62           C  
ATOM    226  CG  PHE A  26     -31.069  15.428  -6.854  1.00 31.79           C  
ATOM    227  CD1 PHE A  26     -29.936  14.916  -7.463  1.00 30.66           C  
ATOM    228  CD2 PHE A  26     -32.234  14.686  -6.875  1.00 28.24           C  
ATOM    229  CE1 PHE A  26     -29.975  13.696  -8.095  1.00 27.50           C  
ATOM    230  CE2 PHE A  26     -32.274  13.462  -7.508  1.00 27.86           C  
ATOM    231  CZ  PHE A  26     -31.141  12.979  -8.125  1.00 26.21           C  
ATOM    232  N   PRO A  27     -32.375  17.669  -9.096  1.00 28.95           N  
ATOM    233  CA  PRO A  27     -33.571  17.957  -9.905  1.00 26.67           C  
ATOM    234  C   PRO A  27     -34.815  17.273  -9.349  1.00 26.97           C  
ATOM    235  O   PRO A  27     -34.824  16.058  -9.135  1.00 22.15           O  
ATOM    236  CB  PRO A  27     -33.201  17.418 -11.292  1.00 28.78           C  
ATOM    237  CG  PRO A  27     -31.735  17.341 -11.299  1.00 27.41           C  
ATOM    238  CD  PRO A  27     -31.311  17.046  -9.897  1.00 32.48           C  
ATOM    239  N   MET A  28     -35.879  18.060  -9.109  1.00 23.93           N  
ATOM    240  CA  MET A  28     -37.071  17.465  -8.504  1.00 25.64           C  
ATOM    241  C   MET A  28     -37.724  16.435  -9.419  1.00 22.10           C  
ATOM    242  O   MET A  28     -38.357  15.492  -8.928  1.00 19.62           O  
ATOM    243  CB  MET A  28     -38.107  18.531  -8.120  1.00 28.26           C  
ATOM    244  CG  MET A  28     -39.304  17.928  -7.374  1.00 25.37           C  
ATOM    245  SD  MET A  28     -40.719  19.028  -7.047  1.00 26.68           S  
ATOM    246  CE  MET A  28     -39.913  20.142  -5.925  1.00 22.56           C  
ATOM    247  N   GLU A  29     -37.610  16.611 -10.742  1.00 22.00           N  
ATOM    248  CA  GLU A  29     -38.144  15.628 -11.685  1.00 26.23           C  
ATOM    249  C   GLU A  29     -37.585  14.238 -11.389  1.00 23.57           C  
ATOM    250  O   GLU A  29     -38.311  13.237 -11.416  1.00 23.81           O  
ATOM    251  CB  GLU A  29     -37.789  16.013 -13.137  1.00 28.04           C  
ATOM    252  CG  GLU A  29     -38.335  17.352 -13.638  1.00 41.63           C  
ATOM    253  CD  GLU A  29     -38.451  17.415 -15.170  1.00 47.78           C  
ATOM    254  OE1 GLU A  29     -37.928  18.377 -15.779  1.00 56.84           O  
ATOM    255  OE2 GLU A  29     -39.076  16.505 -15.771  1.00 52.68           O1-
ATOM    256  N   ILE A  30     -36.275  14.158 -11.158  1.00 21.77           N  
ATOM    257  CA  ILE A  30     -35.662  12.861 -10.882  1.00 23.89           C  
ATOM    258  C   ILE A  30     -36.082  12.362  -9.509  1.00 22.81           C  
ATOM    259  O   ILE A  30     -36.377  11.174  -9.327  1.00 21.38           O  
ATOM    260  CB  ILE A  30     -34.135  12.958 -11.010  1.00 21.94           C  
ATOM    261  CG1 ILE A  30     -33.747  13.406 -12.408  1.00 23.70           C  
ATOM    262  CG2 ILE A  30     -33.468  11.623 -10.668  1.00 23.48           C  
ATOM    263  CD1 ILE A  30     -32.285  13.773 -12.497  1.00 25.58           C  
ATOM    264  N   ARG A  31     -36.138  13.268  -8.529  1.00 20.66           N  
ATOM    265  CA  ARG A  31     -36.618  12.920  -7.198  1.00 21.98           C  
ATOM    266  C   ARG A  31     -37.982  12.251  -7.273  1.00 23.98           C  
ATOM    267  O   ARG A  31     -38.255  11.280  -6.558  1.00 22.93           O  
ATOM    268  CB  ARG A  31     -36.675  14.184  -6.330  1.00 23.65           C  
ATOM    269  CG  ARG A  31     -37.382  13.999  -4.995  1.00 22.99           C  
ATOM    270  CD  ARG A  31     -36.585  13.062  -4.059  1.00 25.10           C  
ATOM    271  NE  ARG A  31     -37.283  12.772  -2.796  1.00 22.02           N  
ATOM    272  CZ  ARG A  31     -37.955  11.654  -2.528  1.00 27.52           C  
ATOM    273  NH1 ARG A  31     -38.062  10.692  -3.444  1.00 24.53           N1+
ATOM    274  NH2 ARG A  31     -38.532  11.503  -1.336  1.00 24.74           N  
ATOM    275  N   GLN A  32     -38.841  12.723  -8.172  1.00 20.70           N  
ATOM    276  CA  GLN A  32     -40.165  12.126  -8.251  1.00 19.66           C  
ATOM    277  C   GLN A  32     -40.154  10.848  -9.074  1.00 22.83           C  
ATOM    278  O   GLN A  32     -40.697   9.829  -8.642  1.00 23.87           O  
ATOM    279  CB  GLN A  32     -41.171  13.098  -8.851  1.00 24.49           C  
ATOM    280  CG  GLN A  32     -42.503  12.416  -9.171  1.00 25.10           C  
ATOM    281  CD  GLN A  32     -43.626  13.421  -9.314  1.00 29.22           C  
ATOM    282  NE2 GLN A  32     -44.364  13.332 -10.411  1.00 25.55           N  
ATOM    283  OE1 GLN A  32     -43.836  14.251  -8.433  1.00 27.47           O  
ATOM    284  N   TYR A  33     -39.559  10.892 -10.270  1.00 22.55           N  
ATOM    285  CA  TYR A  33     -39.636   9.745 -11.176  1.00 28.29           C  
ATOM    286  C   TYR A  33     -38.954   8.518 -10.602  1.00 27.81           C  
ATOM    287  O   TYR A  33     -39.370   7.396 -10.910  1.00 25.55           O  
ATOM    288  CB  TYR A  33     -39.031  10.078 -12.536  1.00 27.67           C  
ATOM    289  CG  TYR A  33     -39.809  11.179 -13.219  1.00 33.62           C  
ATOM    290  CD1 TYR A  33     -41.151  11.383 -12.902  1.00 34.94           C  
ATOM    291  CD2 TYR A  33     -39.213  12.021 -14.144  1.00 35.71           C  
ATOM    292  CE1 TYR A  33     -41.891  12.397 -13.490  1.00 39.38           C  
ATOM    293  CE2 TYR A  33     -39.954  13.051 -14.753  1.00 35.75           C  
ATOM    294  CZ  TYR A  33     -41.290  13.224 -14.410  1.00 38.38           C  
ATOM    295  OH  TYR A  33     -42.053  14.222 -14.985  1.00 49.98           O  
ATOM    296  N   LEU A  34     -37.908   8.709  -9.789  1.00 23.01           N  
ATOM    297  CA  LEU A  34     -37.192   7.609  -9.148  1.00 23.54           C  
ATOM    298  C   LEU A  34     -37.423   7.565  -7.643  1.00 24.26           C  
ATOM    299  O   LEU A  34     -36.565   7.071  -6.905  1.00 25.47           O  
ATOM    300  CB  LEU A  34     -35.694   7.701  -9.417  1.00 19.89           C  
ATOM    301  CG  LEU A  34     -35.213   7.715 -10.863  1.00 27.17           C  
ATOM    302  CD1 LEU A  34     -33.696   7.796 -10.907  1.00 25.07           C  
ATOM    303  CD2 LEU A  34     -35.722   6.485 -11.555  1.00 26.37           C  
ATOM    304  N   ALA A  35     -38.572   8.064  -7.172  1.00 24.89           N  
ATOM    305  CA  ALA A  35     -38.803   8.175  -5.734  1.00 22.10           C  
ATOM    306  C   ALA A  35     -38.562   6.848  -5.016  1.00 25.06           C  
ATOM    307  O   ALA A  35     -37.804   6.789  -4.046  1.00 23.16           O  
ATOM    308  CB  ALA A  35     -40.226   8.668  -5.457  1.00 24.98           C  
ATOM    309  N   GLN A  36     -39.206   5.774  -5.484  1.00 23.84           N  
ATOM    310  CA  GLN A  36     -39.084   4.478  -4.817  1.00 30.96           C  
ATOM    311  C   GLN A  36     -37.633   4.001  -4.775  1.00 27.04           C  
ATOM    312  O   GLN A  36     -37.132   3.601  -3.720  1.00 25.82           O  
ATOM    313  CB  GLN A  36     -39.971   3.457  -5.523  1.00 34.13           C  
ATOM    314  CG  GLN A  36     -40.107   2.147  -4.804  1.00 45.44           C  
ATOM    315  CD  GLN A  36     -41.223   1.301  -5.378  1.00 54.43           C  
ATOM    316  NE2 GLN A  36     -40.858   0.309  -6.188  1.00 56.92           N  
ATOM    317  OE1 GLN A  36     -42.404   1.537  -5.099  1.00 60.49           O  
ATOM    318  N   TRP A  37     -36.939   4.045  -5.915  1.00 24.37           N  
ATOM    319  CA  TRP A  37     -35.544   3.612  -5.967  1.00 25.01           C  
ATOM    320  C   TRP A  37     -34.645   4.493  -5.097  1.00 27.13           C  
ATOM    321  O   TRP A  37     -33.818   3.985  -4.328  1.00 24.15           O  
ATOM    322  CB  TRP A  37     -35.052   3.616  -7.407  1.00 25.34           C  
ATOM    323  CG  TRP A  37     -33.646   3.122  -7.560  1.00 25.47           C  
ATOM    324  CD1 TRP A  37     -33.248   1.813  -7.663  1.00 25.23           C  
ATOM    325  CD2 TRP A  37     -32.450   3.911  -7.624  1.00 25.05           C  
ATOM    326  CE2 TRP A  37     -31.371   3.015  -7.760  1.00 27.84           C  
ATOM    327  CE3 TRP A  37     -32.183   5.289  -7.575  1.00 25.35           C  
ATOM    328  NE1 TRP A  37     -31.890   1.746  -7.792  1.00 25.19           N  
ATOM    329  CZ2 TRP A  37     -30.047   3.446  -7.857  1.00 22.53           C  
ATOM    330  CZ3 TRP A  37     -30.857   5.717  -7.672  1.00 20.71           C  
ATOM    331  CH2 TRP A  37     -29.810   4.794  -7.806  1.00 23.35           C  
ATOM    332  N   LEU A  38     -34.781   5.821  -5.215  1.00 23.34           N  
ATOM    333  CA  LEU A  38     -33.946   6.734  -4.433  1.00 22.87           C  
ATOM    334  C   LEU A  38     -34.121   6.518  -2.940  1.00 23.16           C  
ATOM    335  O   LEU A  38     -33.152   6.597  -2.173  1.00 24.70           O  
ATOM    336  CB  LEU A  38     -34.291   8.181  -4.772  1.00 23.25           C  
ATOM    337  CG  LEU A  38     -33.809   8.735  -6.100  1.00 24.74           C  
ATOM    338  CD1 LEU A  38     -34.457  10.101  -6.334  1.00 23.14           C  
ATOM    339  CD2 LEU A  38     -32.312   8.847  -6.099  1.00 22.40           C  
ATOM    340  N   GLU A  39     -35.358   6.303  -2.500  1.00 23.02           N  
ATOM    341  CA  GLU A  39     -35.621   6.166  -1.074  1.00 26.63           C  
ATOM    342  C   GLU A  39     -35.100   4.846  -0.509  1.00 31.14           C  
ATOM    343  O   GLU A  39     -35.027   4.712   0.715  1.00 33.46           O  
ATOM    344  CB  GLU A  39     -37.125   6.333  -0.821  1.00 26.87           C  
ATOM    345  CG  GLU A  39     -37.622   7.788  -1.060  1.00 27.05           C  
ATOM    346  CD  GLU A  39     -39.139   7.950  -0.999  1.00 33.86           C  
ATOM    347  OE1 GLU A  39     -39.651   8.959  -1.542  1.00 25.96           O  
ATOM    348  OE2 GLU A  39     -39.823   7.083  -0.404  1.00 34.11           O1-
ATOM    349  N   LYS A  40     -34.704   3.899  -1.369  1.00 29.95           N  
ATOM    350  CA  LYS A  40     -34.154   2.610  -0.949  1.00 30.56           C  
ATOM    351  C   LYS A  40     -32.649   2.664  -0.685  1.00 33.07           C  
ATOM    352  O   LYS A  40     -32.153   1.901   0.150  1.00 35.12           O  
ATOM    353  CB  LYS A  40     -34.399   1.543  -2.031  1.00 30.35           C  
ATOM    354  CG  LYS A  40     -35.697   0.785  -1.957  1.00 38.31           C  
ATOM    355  CD  LYS A  40     -35.751  -0.270  -3.068  1.00 40.76           C  
ATOM    356  CE  LYS A  40     -34.571  -1.237  -2.973  1.00 49.93           C  
ATOM    357  NZ  LYS A  40     -34.754  -2.466  -3.812  1.00 53.99           N1+
ATOM    358  N   GLN A  41     -31.905   3.514  -1.399  1.00 26.41           N  
ATOM    359  CA  GLN A  41     -30.448   3.429  -1.424  1.00 25.12           C  
ATOM    360  C   GLN A  41     -29.849   3.987  -0.142  1.00 25.80           C  
ATOM    361  O   GLN A  41     -30.446   4.831   0.527  1.00 30.22           O  
ATOM    362  CB  GLN A  41     -29.873   4.187  -2.624  1.00 25.58           C  
ATOM    363  CG  GLN A  41     -30.559   3.875  -3.967  1.00 22.02           C  
ATOM    364  CD  GLN A  41     -30.646   2.388  -4.240  1.00 27.63           C  
ATOM    365  NE2 GLN A  41     -31.864   1.880  -4.430  1.00 24.74           N  
ATOM    366  OE1 GLN A  41     -29.627   1.706  -4.287  1.00 29.57           O  
ATOM    367  N   ASP A  42     -28.659   3.503   0.207  1.00 23.44           N  
ATOM    368  CA  ASP A  42     -27.948   4.015   1.383  1.00 28.62           C  
ATOM    369  C   ASP A  42     -27.068   5.171   0.921  1.00 24.31           C  
ATOM    370  O   ASP A  42     -25.860   5.044   0.709  1.00 26.63           O  
ATOM    371  CB  ASP A  42     -27.138   2.918   2.068  1.00 29.53           C  
ATOM    372  CG  ASP A  42     -26.564   3.369   3.411  1.00 34.24           C  
ATOM    373  OD1 ASP A  42     -26.604   4.578   3.711  1.00 33.29           O  
ATOM    374  OD2 ASP A  42     -26.074   2.512   4.172  1.00 33.59           O1-
ATOM    375  N   TRP A  43     -27.712   6.326   0.737  1.00 24.73           N  
ATOM    376  CA  TRP A  43     -26.975   7.505   0.314  1.00 24.80           C  
ATOM    377  C   TRP A  43     -26.006   7.974   1.393  1.00 25.06           C  
ATOM    378  O   TRP A  43     -24.948   8.524   1.072  1.00 22.97           O  
ATOM    379  CB  TRP A  43     -27.959   8.607  -0.075  1.00 24.43           C  
ATOM    380  CG  TRP A  43     -28.795   8.200  -1.275  1.00 21.63           C  
ATOM    381  CD1 TRP A  43     -30.129   7.901  -1.282  1.00 20.78           C  
ATOM    382  CD2 TRP A  43     -28.337   8.028  -2.617  1.00 22.35           C  
ATOM    383  CE2 TRP A  43     -29.450   7.633  -3.389  1.00 22.99           C  
ATOM    384  CE3 TRP A  43     -27.102   8.183  -3.245  1.00 21.43           C  
ATOM    385  NE1 TRP A  43     -30.529   7.552  -2.548  1.00 24.43           N  
ATOM    386  CZ2 TRP A  43     -29.362   7.385  -4.737  1.00 21.00           C  
ATOM    387  CZ3 TRP A  43     -27.016   7.931  -4.595  1.00 21.00           C  
ATOM    388  CH2 TRP A  43     -28.136   7.536  -5.327  1.00 20.48           C  
ATOM    389  N   GLU A  44     -26.336   7.766   2.668  1.00 25.44           N  
ATOM    390  CA  GLU A  44     -25.385   8.124   3.723  1.00 28.26           C  
ATOM    391  C   GLU A  44     -24.070   7.374   3.546  1.00 27.88           C  
ATOM    392  O   GLU A  44     -22.984   7.968   3.608  1.00 29.29           O  
ATOM    393  CB  GLU A  44     -25.981   7.850   5.105  1.00 31.86           C  
ATOM    394  CG  GLU A  44     -25.136   8.451   6.219  1.00 32.77           C  
ATOM    395  CD  GLU A  44     -25.684   8.164   7.610  1.00 36.93           C  
ATOM    396  OE1 GLU A  44     -25.333   8.917   8.544  1.00 43.33           O  
ATOM    397  OE2 GLU A  44     -26.470   7.202   7.765  1.00 37.36           O1-
ATOM    398  N   HIS A  45     -24.137   6.071   3.283  1.00 28.03           N  
ATOM    399  CA  HIS A  45     -22.892   5.357   3.042  1.00 26.77           C  
ATOM    400  C   HIS A  45     -22.211   5.852   1.776  1.00 28.49           C  
ATOM    401  O   HIS A  45     -20.990   6.060   1.757  1.00 26.67           O  
ATOM    402  CB  HIS A  45     -23.122   3.850   2.951  1.00 26.38           C  
ATOM    403  CG  HIS A  45     -21.847   3.083   2.797  1.00 32.89           C  
ATOM    404  CD2 HIS A  45     -20.878   2.778   3.694  1.00 31.03           C  
ATOM    405  ND1 HIS A  45     -21.415   2.588   1.585  1.00 33.86           N  
ATOM    406  CE1 HIS A  45     -20.250   1.985   1.745  1.00 32.30           C  
ATOM    407  NE2 HIS A  45     -19.902   2.087   3.015  1.00 40.86           N  
ATOM    408  N   ALA A  46     -22.984   6.047   0.702  1.00 27.78           N  
ATOM    409  CA  ALA A  46     -22.407   6.541  -0.542  1.00 26.13           C  
ATOM    410  C   ALA A  46     -21.744   7.902  -0.349  1.00 27.47           C  
ATOM    411  O   ALA A  46     -20.704   8.186  -0.959  1.00 25.66           O  
ATOM    412  CB  ALA A  46     -23.486   6.623  -1.619  1.00 24.56           C  
ATOM    413  N   ALA A  47     -22.334   8.761   0.487  1.00 27.22           N  
ATOM    414  CA  ALA A  47     -21.754  10.077   0.730  1.00 30.90           C  
ATOM    415  C   ALA A  47     -20.401   9.990   1.428  1.00 33.09           C  
ATOM    416  O   ALA A  47     -19.686  10.999   1.494  1.00 33.64           O  
ATOM    417  CB  ALA A  47     -22.724  10.930   1.548  1.00 28.11           C  
ATOM    418  N   ASN A  48     -20.018   8.805   1.909  1.00 29.90           N  
ATOM    419  CA  ASN A  48     -18.768   8.609   2.633  1.00 33.87           C  
ATOM    420  C   ASN A  48     -17.868   7.572   1.971  1.00 36.27           C  
ATOM    421  O   ASN A  48     -16.929   7.087   2.611  1.00 38.10           O  
ATOM    422  CB  ASN A  48     -19.062   8.195   4.088  1.00 33.32           C  
ATOM    423  CG  ASN A  48     -19.703   9.312   4.902  1.00 34.78           C  
ATOM    424  ND2 ASN A  48     -21.036   9.331   4.959  1.00 33.38           N  
ATOM    425  OD1 ASN A  48     -19.005  10.145   5.479  1.00 42.06           O  
ATOM    426  N   ASP A  49     -18.125   7.211   0.710  1.00 33.64           N  
ATOM    427  CA  ASP A  49     -17.379   6.138   0.056  1.00 33.92           C  
ATOM    428  C   ASP A  49     -17.424   6.356  -1.448  1.00 34.54           C  
ATOM    429  O   ASP A  49     -18.466   6.148  -2.076  1.00 31.88           O  
ATOM    430  CB  ASP A  49     -17.941   4.770   0.432  1.00 33.63           C  
ATOM    431  CG  ASP A  49     -17.070   3.626  -0.057  1.00 37.79           C  
ATOM    432  OD1 ASP A  49     -16.982   3.414  -1.278  1.00 34.74           O  
ATOM    433  OD2 ASP A  49     -16.450   2.936   0.776  1.00 46.33           O1-
ATOM    434  N   VAL A  50     -16.285   6.745  -2.020  1.00 34.35           N  
ATOM    435  CA  VAL A  50     -16.260   7.164  -3.417  1.00 33.76           C  
ATOM    436  C   VAL A  50     -16.611   6.003  -4.331  1.00 36.82           C  
ATOM    437  O   VAL A  50     -17.351   6.169  -5.313  1.00 33.81           O  
ATOM    438  CB  VAL A  50     -14.891   7.778  -3.772  1.00 36.52           C  
ATOM    439  CG1 VAL A  50     -14.758   7.968  -5.273  1.00 34.85           C  
ATOM    440  CG2 VAL A  50     -14.714   9.117  -3.075  1.00 35.17           C  
ATOM    441  N   SER A  51     -16.104   4.804  -4.035  1.00 35.53           N  
ATOM    442  CA  SER A  51     -16.329   3.708  -4.962  1.00 33.48           C  
ATOM    443  C   SER A  51     -17.811   3.333  -4.989  1.00 32.29           C  
ATOM    444  O   SER A  51     -18.391   3.136  -6.060  1.00 30.44           O  
ATOM    445  CB  SER A  51     -15.427   2.524  -4.610  1.00 34.30           C  
ATOM    446  OG  SER A  51     -15.902   1.865  -3.459  1.00 43.15           O  
ATOM    447  N   PHE A  52     -18.443   3.281  -3.813  1.00 28.36           N  
ATOM    448  CA  PHE A  52     -19.879   2.998  -3.722  1.00 30.54           C  
ATOM    449  C   PHE A  52     -20.707   4.101  -4.374  1.00 28.72           C  
ATOM    450  O   PHE A  52     -21.662   3.822  -5.113  1.00 24.07           O  
ATOM    451  CB  PHE A  52     -20.255   2.834  -2.247  1.00 27.20           C  
ATOM    452  CG  PHE A  52     -21.646   2.315  -1.992  1.00 30.37           C  
ATOM    453  CD1 PHE A  52     -21.938   0.972  -2.115  1.00 31.98           C  
ATOM    454  CD2 PHE A  52     -22.647   3.173  -1.563  1.00 27.53           C  
ATOM    455  CE1 PHE A  52     -23.219   0.500  -1.854  1.00 33.92           C  
ATOM    456  CE2 PHE A  52     -23.918   2.709  -1.309  1.00 30.07           C  
ATOM    457  CZ  PHE A  52     -24.203   1.372  -1.441  1.00 33.27           C  
ATOM    458  N   ALA A  53     -20.351   5.362  -4.109  1.00 26.34           N  
ATOM    459  CA  ALA A  53     -21.021   6.494  -4.738  1.00 25.96           C  
ATOM    460  C   ALA A  53     -20.922   6.434  -6.257  1.00 25.28           C  
ATOM    461  O   ALA A  53     -21.845   6.862  -6.960  1.00 23.25           O  
ATOM    462  CB  ALA A  53     -20.424   7.804  -4.221  1.00 26.04           C  
ATOM    463  N   THR A  54     -19.798   5.933  -6.784  1.00 26.08           N  
ATOM    464  CA  THR A  54     -19.638   5.842  -8.235  1.00 26.26           C  
ATOM    465  C   THR A  54     -20.593   4.811  -8.829  1.00 27.76           C  
ATOM    466  O   THR A  54     -21.159   5.029  -9.909  1.00 25.23           O  
ATOM    467  CB  THR A  54     -18.187   5.500  -8.581  1.00 30.58           C  
ATOM    468  CG2 THR A  54     -17.973   5.427 -10.087  1.00 27.58           C  
ATOM    469  OG1 THR A  54     -17.320   6.508  -8.052  1.00 32.54           O  
ATOM    470  N   ILE A  55     -20.776   3.680  -8.137  1.00 24.87           N  
ATOM    471  CA  ILE A  55     -21.734   2.662  -8.570  1.00 25.42           C  
ATOM    472  C   ILE A  55     -23.154   3.224  -8.529  1.00 25.37           C  
ATOM    473  O   ILE A  55     -23.935   3.056  -9.472  1.00 26.21           O  
ATOM    474  CB  ILE A  55     -21.596   1.400  -7.694  1.00 25.82           C  
ATOM    475  CG1 ILE A  55     -20.284   0.657  -7.998  1.00 26.84           C  
ATOM    476  CG2 ILE A  55     -22.798   0.467  -7.851  1.00 27.50           C  
ATOM    477  CD1 ILE A  55     -19.969  -0.409  -6.981  1.00 34.42           C  
ATOM    478  N   ARG A  56     -23.501   3.912  -7.439  1.00 22.74           N  
ATOM    479  CA  ARG A  56     -24.845   4.459  -7.307  1.00 24.43           C  
ATOM    480  C   ARG A  56     -25.120   5.540  -8.342  1.00 22.31           C  
ATOM    481  O   ARG A  56     -26.264   5.688  -8.778  1.00 22.81           O  
ATOM    482  CB  ARG A  56     -25.051   5.022  -5.905  1.00 22.67           C  
ATOM    483  CG  ARG A  56     -25.334   3.962  -4.868  1.00 26.88           C  
ATOM    484  CD  ARG A  56     -26.571   3.173  -5.288  1.00 27.00           C  
ATOM    485  NE  ARG A  56     -26.765   2.056  -4.392  1.00 35.81           N  
ATOM    486  CZ  ARG A  56     -26.212   0.860  -4.555  1.00 35.31           C  
ATOM    487  NH1 ARG A  56     -25.444   0.605  -5.619  1.00 32.99           N1+
ATOM    488  NH2 ARG A  56     -26.453  -0.085  -3.661  1.00 32.19           N  
ATOM    489  N   PHE A  57     -24.095   6.308  -8.728  1.00 19.93           N  
ATOM    490  CA  PHE A  57     -24.262   7.321  -9.771  1.00 22.40           C  
ATOM    491  C   PHE A  57     -24.645   6.667 -11.097  1.00 26.52           C  
ATOM    492  O   PHE A  57     -25.613   7.067 -11.759  1.00 22.52           O  
ATOM    493  CB  PHE A  57     -22.962   8.122  -9.895  1.00 23.68           C  
ATOM    494  CG  PHE A  57     -22.900   9.039 -11.095  1.00 24.56           C  
ATOM    495  CD1 PHE A  57     -23.553  10.264 -11.090  1.00 25.55           C  
ATOM    496  CD2 PHE A  57     -22.154   8.696 -12.206  1.00 29.78           C  
ATOM    497  CE1 PHE A  57     -23.488  11.121 -12.192  1.00 27.72           C  
ATOM    498  CE2 PHE A  57     -22.086   9.558 -13.324  1.00 29.55           C  
ATOM    499  CZ  PHE A  57     -22.753  10.767 -13.305  1.00 27.22           C  
ATOM    500  N   HIS A  58     -23.918   5.619 -11.477  1.00 23.77           N  
ATOM    501  CA  HIS A  58     -24.240   4.923 -12.713  1.00 23.49           C  
ATOM    502  C   HIS A  58     -25.490   4.063 -12.591  1.00 21.94           C  
ATOM    503  O   HIS A  58     -26.211   3.897 -13.585  1.00 23.84           O  
ATOM    504  CB  HIS A  58     -23.030   4.117 -13.159  1.00 19.95           C  
ATOM    505  CG  HIS A  58     -21.964   4.988 -13.724  1.00 26.08           C  
ATOM    506  CD2 HIS A  58     -20.768   5.381 -13.226  1.00 25.47           C  
ATOM    507  ND1 HIS A  58     -22.121   5.653 -14.921  1.00 23.10           N  
ATOM    508  CE1 HIS A  58     -21.047   6.383 -15.155  1.00 27.59           C  
ATOM    509  NE2 HIS A  58     -20.211   6.236 -14.141  1.00 26.13           N  
ATOM    510  N   ASP A  59     -25.784   3.540 -11.398  1.00 20.23           N  
ATOM    511  CA  ASP A  59     -27.091   2.923 -11.169  1.00 22.09           C  
ATOM    512  C   ASP A  59     -28.214   3.910 -11.460  1.00 25.77           C  
ATOM    513  O   ASP A  59     -29.258   3.545 -12.018  1.00 23.82           O  
ATOM    514  CB  ASP A  59     -27.241   2.461  -9.718  1.00 22.93           C  
ATOM    515  CG  ASP A  59     -26.526   1.152  -9.400  1.00 29.52           C  
ATOM    516  OD1 ASP A  59     -26.179   0.378 -10.312  1.00 30.20           O  
ATOM    517  OD2 ASP A  59     -26.326   0.900  -8.185  1.00 30.95           O1-
ATOM    518  N   LEU A  60     -28.048   5.152 -11.013  1.00 19.51           N  
ATOM    519  CA  LEU A  60     -29.106   6.138 -11.192  1.00 22.43           C  
ATOM    520  C   LEU A  60     -29.350   6.406 -12.675  1.00 17.44           C  
ATOM    521  O   LEU A  60     -30.496   6.472 -13.117  1.00 22.05           O  
ATOM    522  CB  LEU A  60     -28.738   7.427 -10.437  1.00 20.81           C  
ATOM    523  CG  LEU A  60     -29.890   8.402 -10.161  1.00 22.22           C  
ATOM    524  CD1 LEU A  60     -29.574   9.340  -8.997  1.00 23.16           C  
ATOM    525  CD2 LEU A  60     -30.203   9.202 -11.418  1.00 25.99           C  
ATOM    526  N   LEU A  61     -28.284   6.564 -13.454  1.00 20.92           N  
ATOM    527  CA  LEU A  61     -28.446   6.776 -14.891  1.00 20.46           C  
ATOM    528  C   LEU A  61     -29.176   5.613 -15.552  1.00 24.11           C  
ATOM    529  O   LEU A  61     -30.008   5.816 -16.441  1.00 22.11           O  
ATOM    530  CB  LEU A  61     -27.083   6.982 -15.531  1.00 19.89           C  
ATOM    531  CG  LEU A  61     -26.427   8.237 -14.979  1.00 23.03           C  
ATOM    532  CD1 LEU A  61     -25.010   8.342 -15.483  1.00 25.19           C  
ATOM    533  CD2 LEU A  61     -27.267   9.451 -15.419  1.00 29.26           C  
ATOM    534  N   SER A  62     -28.871   4.382 -15.138  1.00 23.22           N  
ATOM    535  CA  SER A  62     -29.573   3.238 -15.705  1.00 24.04           C  
ATOM    536  C   SER A  62     -31.023   3.181 -15.244  1.00 23.05           C  
ATOM    537  O   SER A  62     -31.895   2.765 -16.018  1.00 23.97           O  
ATOM    538  CB  SER A  62     -28.840   1.934 -15.350  1.00 27.83           C  
ATOM    539  OG  SER A  62     -29.654   0.823 -15.696  1.00 34.44           O  
ATOM    540  N   GLN A  63     -31.318   3.590 -14.005  1.00 21.88           N  
ATOM    541  CA  GLN A  63     -32.716   3.689 -13.591  1.00 22.54           C  
ATOM    542  C   GLN A  63     -33.476   4.708 -14.433  1.00 20.95           C  
ATOM    543  O   GLN A  63     -34.673   4.532 -14.677  1.00 23.64           O  
ATOM    544  CB  GLN A  63     -32.838   4.056 -12.111  1.00 25.76           C  
ATOM    545  CG  GLN A  63     -32.449   2.945 -11.133  1.00 27.24           C  
ATOM    546  CD  GLN A  63     -33.405   1.773 -11.176  1.00 29.11           C  
ATOM    547  NE2 GLN A  63     -32.858   0.572 -11.281  1.00 30.80           N  
ATOM    548  OE1 GLN A  63     -34.620   1.944 -11.119  1.00 33.42           O  
ATOM    549  N   LEU A  64     -32.810   5.777 -14.874  1.00 22.92           N  
ATOM    550  CA  LEU A  64     -33.479   6.736 -15.753  1.00 24.43           C  
ATOM    551  C   LEU A  64     -33.772   6.125 -17.123  1.00 25.54           C  
ATOM    552  O   LEU A  64     -34.778   6.472 -17.750  1.00 25.58           O  
ATOM    553  CB  LEU A  64     -32.631   8.003 -15.898  1.00 18.20           C  
ATOM    554  CG  LEU A  64     -32.574   8.918 -14.663  1.00 21.04           C  
ATOM    555  CD1 LEU A  64     -31.559  10.069 -14.846  1.00 17.15           C  
ATOM    556  CD2 LEU A  64     -33.953   9.441 -14.326  1.00 20.92           C  
ATOM    557  N   ASP A  65     -32.925   5.207 -17.600  1.00 23.94           N  
ATOM    558  CA  ASP A  65     -33.262   4.464 -18.821  1.00 24.69           C  
ATOM    559  C   ASP A  65     -34.522   3.632 -18.628  1.00 25.67           C  
ATOM    560  O   ASP A  65     -35.353   3.535 -19.539  1.00 23.98           O  
ATOM    561  CB  ASP A  65     -32.111   3.551 -19.255  1.00 23.17           C  
ATOM    562  CG  ASP A  65     -30.849   4.311 -19.656  1.00 27.28           C  
ATOM    563  OD1 ASP A  65     -30.946   5.444 -20.188  1.00 27.60           O  
ATOM    564  OD2 ASP A  65     -29.729   3.763 -19.449  1.00 26.11           O1-
ATOM    565  N   ASP A  66     -34.675   3.005 -17.456  1.00 24.51           N  
ATOM    566  CA  ASP A  66     -35.877   2.222 -17.184  1.00 25.95           C  
ATOM    567  C   ASP A  66     -37.107   3.115 -17.149  1.00 33.87           C  
ATOM    568  O   ASP A  66     -38.174   2.733 -17.645  1.00 30.57           O  
ATOM    569  CB  ASP A  66     -35.749   1.469 -15.857  1.00 29.90           C  
ATOM    570  CG  ASP A  66     -34.759   0.320 -15.932  1.00 41.10           C  
ATOM    571  OD1 ASP A  66     -34.387  -0.083 -17.063  1.00 42.65           O  
ATOM    572  OD2 ASP A  66     -34.345  -0.177 -14.861  1.00 40.03           O1-
ATOM    573  N   GLN A  67     -36.979   4.303 -16.547  1.00 27.95           N  
ATOM    574  CA  GLN A  67     -38.073   5.275 -16.563  1.00 29.34           C  
ATOM    575  C   GLN A  67     -38.413   5.693 -17.986  1.00 28.33           C  
ATOM    576  O   GLN A  67     -39.588   5.759 -18.369  1.00 33.44           O  
ATOM    577  CB  GLN A  67     -37.695   6.502 -15.736  1.00 27.74           C  
ATOM    578  CG  GLN A  67     -37.900   6.303 -14.263  1.00 32.64           C  
ATOM    579  CD  GLN A  67     -39.282   5.798 -13.939  1.00 38.60           C  
ATOM    580  NE2 GLN A  67     -40.290   6.576 -14.307  1.00 40.77           N  
ATOM    581  OE1 GLN A  67     -39.449   4.721 -13.364  1.00 40.91           O  
ATOM    582  N   TYR A  68     -37.387   5.994 -18.779  1.00 26.95           N  
ATOM    583  CA  TYR A  68     -37.598   6.350 -20.173  1.00 28.62           C  
ATOM    584  C   TYR A  68     -38.423   5.299 -20.911  1.00 32.43           C  
ATOM    585  O   TYR A  68     -39.350   5.637 -21.656  1.00 29.40           O  
ATOM    586  CB  TYR A  68     -36.251   6.553 -20.861  1.00 30.08           C  
ATOM    587  CG  TYR A  68     -36.381   6.958 -22.311  1.00 27.75           C  
ATOM    588  CD1 TYR A  68     -36.547   6.000 -23.308  1.00 29.92           C  
ATOM    589  CD2 TYR A  68     -36.340   8.297 -22.686  1.00 28.86           C  
ATOM    590  CE1 TYR A  68     -36.672   6.362 -24.633  1.00 30.60           C  
ATOM    591  CE2 TYR A  68     -36.447   8.670 -24.021  1.00 31.44           C  
ATOM    592  CZ  TYR A  68     -36.621   7.695 -24.988  1.00 29.82           C  
ATOM    593  OH  TYR A  68     -36.735   8.043 -26.314  1.00 32.44           O  
ATOM    594  N   SER A  69     -38.104   4.015 -20.725  1.00 31.34           N  
ATOM    595  CA  SER A  69     -38.841   2.989 -21.460  1.00 29.07           C  
ATOM    596  C   SER A  69     -40.302   2.930 -21.025  1.00 32.30           C  
ATOM    597  O   SER A  69     -41.177   2.637 -21.850  1.00 33.41           O  
ATOM    598  CB  SER A  69     -38.158   1.618 -21.313  1.00 27.80           C  
ATOM    599  OG  SER A  69     -38.208   1.148 -19.982  1.00 35.39           O  
ATOM    600  N   ARG A  70     -40.600   3.243 -19.761  1.00 30.89           N  
ATOM    601  CA  ARG A  70     -41.999   3.315 -19.338  1.00 30.66           C  
ATOM    602  C   ARG A  70     -42.720   4.497 -19.990  1.00 37.59           C  
ATOM    603  O   ARG A  70     -43.811   4.335 -20.549  1.00 37.92           O  
ATOM    604  CB  ARG A  70     -42.092   3.395 -17.814  1.00 37.31           C  
ATOM    605  CG  ARG A  70     -41.384   2.269 -17.083  1.00 39.19           C  
ATOM    606  CD  ARG A  70     -41.936   2.132 -15.664  1.00 48.50           C  
ATOM    607  NE  ARG A  70     -40.927   1.691 -14.697  1.00 55.53           N  
ATOM    608  CZ  ARG A  70     -41.029   0.591 -13.954  1.00 64.94           C  
ATOM    609  NH1 ARG A  70     -42.096  -0.195 -14.059  1.00 65.34           N1+
ATOM    610  NH2 ARG A  70     -40.065   0.277 -13.094  1.00 63.89           N  
ATOM    611  N   PHE A  71     -42.123   5.696 -19.941  1.00 34.85           N  
ATOM    612  CA  PHE A  71     -42.743   6.859 -20.580  1.00 34.47           C  
ATOM    613  C   PHE A  71     -42.895   6.664 -22.085  1.00 35.52           C  
ATOM    614  O   PHE A  71     -43.855   7.159 -22.685  1.00 34.10           O  
ATOM    615  CB  PHE A  71     -41.921   8.123 -20.296  1.00 32.74           C  
ATOM    616  CG  PHE A  71     -42.023   8.609 -18.866  1.00 35.13           C  
ATOM    617  CD1 PHE A  71     -43.263   8.749 -18.253  1.00 37.71           C  
ATOM    618  CD2 PHE A  71     -40.877   8.923 -18.138  1.00 33.64           C  
ATOM    619  CE1 PHE A  71     -43.360   9.197 -16.933  1.00 42.96           C  
ATOM    620  CE2 PHE A  71     -40.962   9.373 -16.815  1.00 35.54           C  
ATOM    621  CZ  PHE A  71     -42.207   9.504 -16.211  1.00 36.19           C  
ATOM    622  N   SER A  72     -41.944   5.976 -22.715  1.00 32.73           N  
ATOM    623  CA  SER A  72     -42.053   5.662 -24.137  1.00 34.71           C  
ATOM    624  C   SER A  72     -43.261   4.778 -24.425  1.00 36.34           C  
ATOM    625  O   SER A  72     -43.983   4.992 -25.413  1.00 35.08           O  
ATOM    626  CB  SER A  72     -40.770   4.974 -24.608  1.00 33.74           C  
ATOM    627  OG  SER A  72     -39.748   5.913 -24.821  1.00 43.77           O  
ATOM    628  N   LEU A  73     -43.465   3.750 -23.598  1.00 37.64           N  
ATOM    629  CA  LEU A  73     -44.639   2.901 -23.738  1.00 40.29           C  
ATOM    630  C   LEU A  73     -45.923   3.700 -23.610  1.00 41.00           C  
ATOM    631  O   LEU A  73     -46.927   3.363 -24.247  1.00 41.99           O  
ATOM    632  CB  LEU A  73     -44.606   1.804 -22.682  1.00 40.22           C  
ATOM    633  CG  LEU A  73     -44.122   0.411 -23.077  1.00 47.17           C  
ATOM    634  CD1 LEU A  73     -44.388  -0.549 -21.929  1.00 42.13           C  
ATOM    635  CD2 LEU A  73     -44.794  -0.066 -24.361  1.00 45.10           C  
ATOM    636  N   GLU A  74     -45.920   4.721 -22.752  1.00 39.69           N  
ATOM    637  CA  GLU A  74     -47.039   5.628 -22.528  1.00 43.57           C  
ATOM    638  C   GLU A  74     -47.143   6.718 -23.594  1.00 41.05           C  
ATOM    639  O   GLU A  74     -48.003   7.594 -23.468  1.00 44.67           O  
ATOM    640  CB  GLU A  74     -46.904   6.273 -21.136  1.00 41.85           C  
ATOM    641  CG  GLU A  74     -47.224   5.329 -19.953  1.00 46.00           C  
ATOM    642  CD  GLU A  74     -46.499   5.681 -18.642  1.00 50.71           C  
ATOM    643  OE1 GLU A  74     -45.738   6.669 -18.601  1.00 45.11           O  
ATOM    644  OE2 GLU A  74     -46.704   4.965 -17.635  1.00 56.45           O1-
ATOM    645  N   ASN A  75     -46.276   6.693 -24.613  1.00 37.65           N  
ATOM    646  CA  ASN A  75     -46.256   7.685 -25.699  1.00 41.19           C  
ATOM    647  C   ASN A  75     -46.100   9.117 -25.183  1.00 39.40           C  
ATOM    648  O   ASN A  75     -46.704  10.054 -25.709  1.00 41.37           O  
ATOM    649  CB  ASN A  75     -47.503   7.569 -26.579  1.00 44.62           C  
ATOM    650  CG  ASN A  75     -47.651   6.200 -27.191  1.00 42.30           C  
ATOM    651  ND2 ASN A  75     -48.650   5.456 -26.739  1.00 46.78           N  
ATOM    652  OD1 ASN A  75     -46.870   5.809 -28.057  1.00 48.20           O  
ATOM    653  N   ASN A  76     -45.260   9.303 -24.170  1.00 36.08           N  
ATOM    654  CA  ASN A  76     -45.108  10.599 -23.505  1.00 32.19           C  
ATOM    655  C   ASN A  76     -43.816  11.241 -23.995  1.00 31.72           C  
ATOM    656  O   ASN A  76     -42.757  11.110 -23.375  1.00 26.95           O  
ATOM    657  CB  ASN A  76     -45.124  10.424 -21.991  1.00 33.39           C  
ATOM    658  CG  ASN A  76     -45.368  11.733 -21.250  1.00 34.86           C  
ATOM    659  ND2 ASN A  76     -46.065  11.644 -20.123  1.00 36.59           N  
ATOM    660  OD1 ASN A  76     -44.925  12.806 -21.679  1.00 32.72           O  
ATOM    661  N   PHE A  77     -43.924  11.981 -25.107  1.00 27.94           N  
ATOM    662  CA  PHE A  77     -42.748  12.494 -25.799  1.00 26.06           C  
ATOM    663  C   PHE A  77     -41.986  13.510 -24.951  1.00 26.42           C  
ATOM    664  O   PHE A  77     -40.749  13.522 -24.953  1.00 27.76           O  
ATOM    665  CB  PHE A  77     -43.174  13.111 -27.139  1.00 28.75           C  
ATOM    666  CG  PHE A  77     -42.047  13.721 -27.919  1.00 29.44           C  
ATOM    667  CD1 PHE A  77     -41.054  12.917 -28.478  1.00 29.78           C  
ATOM    668  CD2 PHE A  77     -41.980  15.091 -28.108  1.00 27.48           C  
ATOM    669  CE1 PHE A  77     -40.016  13.469 -29.188  1.00 28.18           C  
ATOM    670  CE2 PHE A  77     -40.947  15.659 -28.830  1.00 24.79           C  
ATOM    671  CZ  PHE A  77     -39.954  14.845 -29.371  1.00 30.21           C  
ATOM    672  N   LEU A  78     -42.700  14.388 -24.238  1.00 23.22           N  
ATOM    673  CA  LEU A  78     -42.021  15.379 -23.398  1.00 21.78           C  
ATOM    674  C   LEU A  78     -41.210  14.720 -22.279  1.00 21.82           C  
ATOM    675  O   LEU A  78     -40.070  15.109 -22.013  1.00 22.50           O  
ATOM    676  CB  LEU A  78     -43.032  16.349 -22.790  1.00 24.03           C  
ATOM    677  CG  LEU A  78     -42.403  17.333 -21.800  1.00 28.09           C  
ATOM    678  CD1 LEU A  78     -41.436  18.240 -22.544  1.00 23.45           C  
ATOM    679  CD2 LEU A  78     -43.458  18.155 -21.079  1.00 28.92           C  
ATOM    680  N   LEU A  79     -41.788  13.744 -21.590  1.00 24.50           N  
ATOM    681  CA  LEU A  79     -41.026  13.145 -20.500  1.00 27.29           C  
ATOM    682  C   LEU A  79     -39.892  12.282 -21.023  1.00 26.10           C  
ATOM    683  O   LEU A  79     -38.852  12.172 -20.364  1.00 26.22           O  
ATOM    684  CB  LEU A  79     -41.938  12.351 -19.580  1.00 31.87           C  
ATOM    685  CG  LEU A  79     -43.081  13.226 -19.049  1.00 37.85           C  
ATOM    686  CD1 LEU A  79     -43.889  12.497 -17.989  1.00 43.08           C  
ATOM    687  CD2 LEU A  79     -42.558  14.561 -18.540  1.00 37.07           C  
ATOM    688  N   GLN A  80     -40.054  11.694 -22.215  1.00 25.84           N  
ATOM    689  CA  GLN A  80     -38.925  11.066 -22.894  1.00 25.57           C  
ATOM    690  C   GLN A  80     -37.821  12.074 -23.082  1.00 26.76           C  
ATOM    691  O   GLN A  80     -36.657  11.802 -22.778  1.00 24.40           O  
ATOM    692  CB  GLN A  80     -39.351  10.506 -24.260  1.00 27.60           C  
ATOM    693  CG  GLN A  80     -40.259   9.324 -24.208  1.00 27.99           C  
ATOM    694  CD  GLN A  80     -40.637   8.871 -25.603  1.00 37.23           C  
ATOM    695  NE2 GLN A  80     -41.886   9.112 -25.989  1.00 34.99           N  
ATOM    696  OE1 GLN A  80     -39.809   8.330 -26.334  1.00 39.68           O  
ATOM    697  N   HIS A  81     -38.176  13.267 -23.580  1.00 23.92           N  
ATOM    698  CA  HIS A  81     -37.183  14.311 -23.777  1.00 24.85           C  
ATOM    699  C   HIS A  81     -36.591  14.758 -22.444  1.00 24.17           C  
ATOM    700  O   HIS A  81     -35.383  14.976 -22.337  1.00 24.72           O  
ATOM    701  CB  HIS A  81     -37.815  15.500 -24.516  1.00 23.39           C  
ATOM    702  CG  HIS A  81     -36.829  16.533 -24.951  1.00 26.91           C  
ATOM    703  CD2 HIS A  81     -35.991  16.571 -26.012  1.00 22.37           C  
ATOM    704  ND1 HIS A  81     -36.628  17.711 -24.263  1.00 27.14           N  
ATOM    705  CE1 HIS A  81     -35.709  18.428 -24.883  1.00 24.06           C  
ATOM    706  NE2 HIS A  81     -35.310  17.760 -25.948  1.00 28.24           N  
ATOM    707  N   ASN A  82     -37.432  14.919 -21.422  1.00 26.52           N  
ATOM    708  CA  ASN A  82     -36.937  15.387 -20.130  1.00 28.63           C  
ATOM    709  C   ASN A  82     -36.000  14.366 -19.475  1.00 26.78           C  
ATOM    710  O   ASN A  82     -34.972  14.740 -18.900  1.00 28.05           O  
ATOM    711  CB  ASN A  82     -38.124  15.707 -19.231  1.00 28.39           C  
ATOM    712  CG  ASN A  82     -38.792  17.022 -19.611  1.00 35.75           C  
ATOM    713  ND2 ASN A  82     -39.919  17.317 -18.978  1.00 41.30           N  
ATOM    714  OD1 ASN A  82     -38.287  17.769 -20.457  1.00 34.03           O  
ATOM    715  N   ILE A  83     -36.320  13.073 -19.573  1.00 26.59           N  
ATOM    716  CA  ILE A  83     -35.416  12.062 -19.016  1.00 25.06           C  
ATOM    717  C   ILE A  83     -34.048  12.177 -19.665  1.00 22.86           C  
ATOM    718  O   ILE A  83     -33.017  12.143 -18.986  1.00 26.34           O  
ATOM    719  CB  ILE A  83     -36.007  10.647 -19.180  1.00 23.39           C  
ATOM    720  CG1 ILE A  83     -37.223  10.451 -18.277  1.00 24.36           C  
ATOM    721  CG2 ILE A  83     -34.923   9.558 -18.895  1.00 26.94           C  
ATOM    722  CD1 ILE A  83     -36.875  10.560 -16.812  1.00 33.63           C  
ATOM    723  N   ARG A  84     -34.010  12.363 -20.987  1.00 24.15           N  
ATOM    724  CA  ARG A  84     -32.726  12.431 -21.673  1.00 24.76           C  
ATOM    725  C   ARG A  84     -31.945  13.668 -21.256  1.00 29.48           C  
ATOM    726  O   ARG A  84     -30.729  13.595 -21.042  1.00 26.07           O  
ATOM    727  CB  ARG A  84     -32.935  12.390 -23.193  1.00 28.60           C  
ATOM    728  CG  ARG A  84     -33.019  10.946 -23.713  1.00 31.44           C  
ATOM    729  CD  ARG A  84     -33.903  10.736 -24.942  1.00 34.33           C  
ATOM    730  NE  ARG A  84     -33.295  11.190 -26.169  1.00 38.93           N  
ATOM    731  CZ  ARG A  84     -33.526  10.661 -27.373  1.00 36.78           C  
ATOM    732  NH1 ARG A  84     -34.335   9.616 -27.532  1.00 37.98           N1+
ATOM    733  NH2 ARG A  84     -32.925  11.176 -28.422  1.00 30.47           N  
ATOM    734  N   LYS A  85     -32.627  14.812 -21.154  1.00 24.31           N  
ATOM    735  CA  LYS A  85     -32.001  16.020 -20.620  1.00 30.59           C  
ATOM    736  C   LYS A  85     -31.503  15.798 -19.190  1.00 25.46           C  
ATOM    737  O   LYS A  85     -30.373  16.170 -18.844  1.00 29.26           O  
ATOM    738  CB  LYS A  85     -33.014  17.176 -20.686  1.00 30.82           C  
ATOM    739  CG  LYS A  85     -32.530  18.520 -20.147  1.00 38.62           C  
ATOM    740  CD  LYS A  85     -33.503  19.661 -20.531  1.00 40.38           C  
ATOM    741  CE  LYS A  85     -34.953  19.358 -20.145  1.00 42.01           C  
ATOM    742  NZ  LYS A  85     -35.289  19.793 -18.744  1.00 49.79           N1+
ATOM    743  N   SER A  86     -32.333  15.180 -18.346  1.00 26.24           N  
ATOM    744  CA  SER A  86     -31.925  14.902 -16.962  1.00 29.75           C  
ATOM    745  C   SER A  86     -30.618  14.113 -16.905  1.00 26.27           C  
ATOM    746  O   SER A  86     -29.704  14.454 -16.139  1.00 23.46           O  
ATOM    747  CB  SER A  86     -33.028  14.141 -16.229  1.00 29.26           C  
ATOM    748  OG  SER A  86     -34.162  14.956 -16.013  1.00 33.38           O  
ATOM    749  N   LYS A  87     -30.512  13.051 -17.710  1.00 26.30           N  
ATOM    750  CA  LYS A  87     -29.305  12.224 -17.711  1.00 23.68           C  
ATOM    751  C   LYS A  87     -28.087  13.037 -18.100  1.00 29.18           C  
ATOM    752  O   LYS A  87     -27.037  12.950 -17.452  1.00 26.67           O  
ATOM    753  CB  LYS A  87     -29.449  11.042 -18.692  1.00 28.19           C  
ATOM    754  CG  LYS A  87     -30.387   9.939 -18.250  1.00 27.31           C  
ATOM    755  CD  LYS A  87     -30.278   8.714 -19.180  1.00 28.93           C  
ATOM    756  CE  LYS A  87     -28.931   7.997 -19.028  1.00 25.32           C  
ATOM    757  NZ  LYS A  87     -28.713   7.014 -20.156  1.00 24.30           N1+
ATOM    758  N   ARG A  88     -28.192  13.787 -19.203  1.00 25.63           N  
ATOM    759  CA  ARG A  88     -27.087  14.627 -19.652  1.00 29.32           C  
ATOM    760  C   ARG A  88     -26.641  15.590 -18.558  1.00 27.67           C  
ATOM    761  O   ARG A  88     -25.442  15.733 -18.291  1.00 28.42           O  
ATOM    762  CB  ARG A  88     -27.499  15.407 -20.903  1.00 31.54           C  
ATOM    763  CG  ARG A  88     -27.082  14.757 -22.203  1.00 42.07           C  
ATOM    764  CD  ARG A  88     -28.021  15.170 -23.344  1.00 43.63           C  
ATOM    765  NE  ARG A  88     -28.420  14.029 -24.173  1.00 50.48           N  
ATOM    766  CZ  ARG A  88     -29.451  14.036 -25.017  1.00 49.95           C  
ATOM    767  NH1 ARG A  88     -30.195  15.132 -25.144  1.00 44.81           N1+
ATOM    768  NH2 ARG A  88     -29.747  12.944 -25.722  1.00 41.65           N  
ATOM    769  N   ASN A  89     -27.592  16.269 -17.922  1.00 26.39           N  
ATOM    770  CA  ASN A  89     -27.229  17.261 -16.913  1.00 27.40           C  
ATOM    771  C   ASN A  89     -26.536  16.607 -15.719  1.00 30.20           C  
ATOM    772  O   ASN A  89     -25.510  17.109 -15.234  1.00 28.38           O  
ATOM    773  CB  ASN A  89     -28.475  18.040 -16.481  1.00 26.25           C  
ATOM    774  CG  ASN A  89     -29.015  18.939 -17.593  1.00 32.71           C  
ATOM    775  ND2 ASN A  89     -30.274  19.338 -17.486  1.00 30.93           N  
ATOM    776  OD1 ASN A  89     -28.296  19.270 -18.533  1.00 38.07           O  
ATOM    777  N   LEU A  90     -27.063  15.469 -15.248  1.00 28.43           N  
ATOM    778  CA  LEU A  90     -26.423  14.765 -14.132  1.00 27.84           C  
ATOM    779  C   LEU A  90     -24.985  14.401 -14.459  1.00 27.85           C  
ATOM    780  O   LEU A  90     -24.089  14.559 -13.621  1.00 28.13           O  
ATOM    781  CB  LEU A  90     -27.194  13.495 -13.781  1.00 26.68           C  
ATOM    782  CG  LEU A  90     -28.354  13.550 -12.796  1.00 33.40           C  
ATOM    783  CD1 LEU A  90     -28.864  12.145 -12.589  1.00 35.43           C  
ATOM    784  CD2 LEU A  90     -27.966  14.154 -11.458  1.00 30.01           C  
ATOM    785  N   GLN A  91     -24.748  13.899 -15.675  1.00 27.40           N  
ATOM    786  CA  GLN A  91     -23.397  13.525 -16.073  1.00 28.96           C  
ATOM    787  C   GLN A  91     -22.485  14.744 -16.156  1.00 32.82           C  
ATOM    788  O   GLN A  91     -21.345  14.713 -15.684  1.00 35.34           O  
ATOM    789  CB  GLN A  91     -23.439  12.790 -17.414  1.00 33.78           C  
ATOM    790  CG  GLN A  91     -23.706  11.306 -17.280  1.00 33.89           C  
ATOM    791  CD  GLN A  91     -23.407  10.527 -18.559  1.00 28.98           C  
ATOM    792  NE2 GLN A  91     -22.238   9.897 -18.616  1.00 30.65           N  
ATOM    793  OE1 GLN A  91     -24.230  10.478 -19.464  1.00 32.69           O  
ATOM    794  N   ASP A  92     -22.951  15.813 -16.798  1.00 35.29           N  
ATOM    795  CA  ASP A  92     -22.215  17.074 -16.777  1.00 37.46           C  
ATOM    796  C   ASP A  92     -21.896  17.510 -15.351  1.00 34.19           C  
ATOM    797  O   ASP A  92     -20.752  17.857 -15.029  1.00 37.64           O  
ATOM    798  CB  ASP A  92     -23.031  18.162 -17.477  1.00 33.72           C  
ATOM    799  CG  ASP A  92     -23.023  18.025 -18.982  1.00 45.37           C  
ATOM    800  OD1 ASP A  92     -23.928  18.613 -19.622  1.00 46.82           O  
ATOM    801  OD2 ASP A  92     -22.121  17.341 -19.519  1.00 43.47           O1-
ATOM    802  N   ASN A  93     -22.904  17.498 -14.479  1.00 34.00           N  
ATOM    803  CA  ASN A  93     -22.756  18.139 -13.173  1.00 31.47           C  
ATOM    804  C   ASN A  93     -22.019  17.289 -12.152  1.00 35.82           C  
ATOM    805  O   ASN A  93     -21.381  17.843 -11.252  1.00 34.92           O  
ATOM    806  CB  ASN A  93     -24.121  18.522 -12.620  1.00 32.24           C  
ATOM    807  CG  ASN A  93     -24.775  19.597 -13.443  1.00 36.87           C  
ATOM    808  ND2 ASN A  93     -26.094  19.707 -13.356  1.00 37.61           N  
ATOM    809  OD1 ASN A  93     -24.093  20.314 -14.169  1.00 40.52           O  
ATOM    810  N   PHE A  94     -22.089  15.962 -12.248  1.00 32.97           N  
ATOM    811  CA  PHE A  94     -21.622  15.131 -11.149  1.00 31.65           C  
ATOM    812  C   PHE A  94     -20.590  14.081 -11.516  1.00 36.20           C  
ATOM    813  O   PHE A  94     -20.008  13.489 -10.599  1.00 34.56           O  
ATOM    814  CB  PHE A  94     -22.810  14.430 -10.473  1.00 30.66           C  
ATOM    815  CG  PHE A  94     -23.741  15.379  -9.763  1.00 30.35           C  
ATOM    816  CD1 PHE A  94     -23.295  16.140  -8.702  1.00 31.69           C  
ATOM    817  CD2 PHE A  94     -25.050  15.521 -10.175  1.00 30.23           C  
ATOM    818  CE1 PHE A  94     -24.155  17.026  -8.055  1.00 34.89           C  
ATOM    819  CE2 PHE A  94     -25.911  16.394  -9.543  1.00 33.05           C  
ATOM    820  CZ  PHE A  94     -25.468  17.145  -8.477  1.00 35.73           C  
ATOM    821  N   GLN A  95     -20.330  13.823 -12.802  1.00 31.67           N  
ATOM    822  CA  GLN A  95     -19.472  12.681 -13.101  1.00 30.91           C  
ATOM    823  C   GLN A  95     -18.022  12.897 -12.687  1.00 35.46           C  
ATOM    824  O   GLN A  95     -17.307  11.913 -12.459  1.00 35.42           O  
ATOM    825  CB  GLN A  95     -19.527  12.318 -14.582  1.00 32.26           C  
ATOM    826  CG  GLN A  95     -19.103  10.883 -14.816  1.00 35.55           C  
ATOM    827  CD  GLN A  95     -19.698  10.290 -16.076  1.00 38.96           C  
ATOM    828  NE2 GLN A  95     -19.416   9.017 -16.309  1.00 30.20           N  
ATOM    829  OE1 GLN A  95     -20.403  10.969 -16.832  1.00 37.37           O  
ATOM    830  N   GLU A  96     -17.563  14.146 -12.590  1.00 35.73           N  
ATOM    831  CA  GLU A  96     -16.187  14.373 -12.157  1.00 39.93           C  
ATOM    832  C   GLU A  96     -15.988  14.007 -10.694  1.00 35.52           C  
ATOM    833  O   GLU A  96     -14.909  13.541 -10.319  1.00 36.86           O  
ATOM    834  CB  GLU A  96     -15.771  15.830 -12.376  1.00 37.34           C  
ATOM    835  CG  GLU A  96     -15.594  16.261 -13.821  1.00 48.67           C  
ATOM    836  CD  GLU A  96     -14.692  15.335 -14.614  1.00 54.76           C  
ATOM    837  OE1 GLU A  96     -14.862  15.276 -15.854  1.00 57.85           O  
ATOM    838  OE2 GLU A  96     -13.828  14.653 -14.008  1.00 56.82           O1-
ATOM    839  N   ASP A  97     -17.009  14.197  -9.863  1.00 34.81           N  
ATOM    840  CA  ASP A  97     -16.913  13.944  -8.423  1.00 36.83           C  
ATOM    841  C   ASP A  97     -18.233  13.349  -7.955  1.00 32.43           C  
ATOM    842  O   ASP A  97     -18.998  13.983  -7.220  1.00 34.55           O  
ATOM    843  CB  ASP A  97     -16.570  15.237  -7.672  1.00 32.53           C  
ATOM    844  CG  ASP A  97     -15.954  14.979  -6.299  1.00 38.84           C  
ATOM    845  OD1 ASP A  97     -15.564  13.822  -5.996  1.00 37.24           O  
ATOM    846  OD2 ASP A  97     -15.861  15.943  -5.517  1.00 45.70           O1-
ATOM    847  N   PRO A  98     -18.541  12.117  -8.371  1.00 29.19           N  
ATOM    848  CA  PRO A  98     -19.882  11.565  -8.109  1.00 27.41           C  
ATOM    849  C   PRO A  98     -20.243  11.466  -6.629  1.00 28.43           C  
ATOM    850  O   PRO A  98     -21.439  11.432  -6.308  1.00 25.07           O  
ATOM    851  CB  PRO A  98     -19.833  10.181  -8.777  1.00 27.11           C  
ATOM    852  CG  PRO A  98     -18.362   9.860  -8.911  1.00 27.93           C  
ATOM    853  CD  PRO A  98     -17.687  11.181  -9.127  1.00 28.22           C  
ATOM    854  N   ILE A  99     -19.266  11.450  -5.712  1.00 28.01           N  
ATOM    855  CA  ILE A  99     -19.620  11.374  -4.295  1.00 25.42           C  
ATOM    856  C   ILE A  99     -20.471  12.565  -3.890  1.00 24.02           C  
ATOM    857  O   ILE A  99     -21.310  12.466  -2.985  1.00 24.80           O  
ATOM    858  CB  ILE A  99     -18.352  11.249  -3.418  1.00 29.70           C  
ATOM    859  CG1 ILE A  99     -18.738  10.884  -1.984  1.00 30.79           C  
ATOM    860  CG2 ILE A  99     -17.487  12.536  -3.465  1.00 27.91           C  
ATOM    861  CD1 ILE A  99     -17.534  10.636  -1.057  1.00 35.06           C  
ATOM    862  N   GLN A 100     -20.302  13.703  -4.568  1.00 27.22           N  
ATOM    863  CA  GLN A 100     -21.058  14.887  -4.185  1.00 26.18           C  
ATOM    864  C   GLN A 100     -22.533  14.746  -4.521  1.00 23.66           C  
ATOM    865  O   GLN A 100     -23.379  15.304  -3.813  1.00 25.28           O  
ATOM    866  CB  GLN A 100     -20.463  16.127  -4.850  1.00 31.43           C  
ATOM    867  CG  GLN A 100     -19.047  16.423  -4.349  1.00 30.80           C  
ATOM    868  CD  GLN A 100     -18.521  17.766  -4.821  1.00 43.06           C  
ATOM    869  NE2 GLN A 100     -17.453  18.238  -4.173  1.00 35.88           N  
ATOM    870  OE1 GLN A 100     -19.072  18.383  -5.745  1.00 37.55           O  
ATOM    871  N   MET A 101     -22.878  13.989  -5.568  1.00 23.68           N  
ATOM    872  CA  MET A 101     -24.295  13.711  -5.795  1.00 23.67           C  
ATOM    873  C   MET A 101     -24.909  12.954  -4.625  1.00 18.99           C  
ATOM    874  O   MET A 101     -26.044  13.233  -4.227  1.00 22.99           O  
ATOM    875  CB  MET A 101     -24.506  12.919  -7.083  1.00 23.43           C  
ATOM    876  CG  MET A 101     -25.970  12.911  -7.508  1.00 26.58           C  
ATOM    877  SD  MET A 101     -26.275  11.836  -8.913  1.00 28.58           S  
ATOM    878  CE  MET A 101     -26.287  10.265  -8.056  1.00 23.00           C  
ATOM    879  N   SER A 102     -24.197  11.968  -4.082  1.00 22.09           N  
ATOM    880  CA  SER A 102     -24.750  11.225  -2.948  1.00 23.77           C  
ATOM    881  C   SER A 102     -24.900  12.102  -1.713  1.00 23.43           C  
ATOM    882  O   SER A 102     -25.884  11.976  -0.969  1.00 21.00           O  
ATOM    883  CB  SER A 102     -23.880  10.008  -2.644  1.00 23.40           C  
ATOM    884  OG  SER A 102     -23.922   9.088  -3.721  1.00 24.45           O  
ATOM    885  N   MET A 103     -23.937  12.995  -1.468  1.00 25.57           N  
ATOM    886  CA  MET A 103     -24.065  13.914  -0.336  1.00 22.11           C  
ATOM    887  C   MET A 103     -25.325  14.745  -0.458  1.00 23.67           C  
ATOM    888  O   MET A 103     -26.072  14.920   0.515  1.00 23.84           O  
ATOM    889  CB  MET A 103     -22.839  14.834  -0.263  1.00 23.23           C  
ATOM    890  CG  MET A 103     -21.543  14.121   0.060  1.00 25.55           C  
ATOM    891  SD  MET A 103     -20.131  15.243  -0.168  1.00 30.75           S  
ATOM    892  CE  MET A 103     -18.731  14.132  -0.096  1.00 26.49           C  
ATOM    893  N   ILE A 104     -25.587  15.250  -1.666  1.00 24.69           N  
ATOM    894  CA  ILE A 104     -26.751  16.096  -1.896  1.00 25.01           C  
ATOM    895  C   ILE A 104     -28.033  15.298  -1.748  1.00 22.50           C  
ATOM    896  O   ILE A 104     -28.999  15.762  -1.132  1.00 22.36           O  
ATOM    897  CB  ILE A 104     -26.662  16.745  -3.286  1.00 23.62           C  
ATOM    898  CG1 ILE A 104     -25.514  17.762  -3.331  1.00 24.75           C  
ATOM    899  CG2 ILE A 104     -28.005  17.367  -3.659  1.00 25.16           C  
ATOM    900  CD1 ILE A 104     -25.191  18.264  -4.758  1.00 25.89           C  
ATOM    901  N   ILE A 105     -28.086  14.102  -2.352  1.00 22.49           N  
ATOM    902  CA  ILE A 105     -29.301  13.293  -2.263  1.00 18.50           C  
ATOM    903  C   ILE A 105     -29.605  12.949  -0.810  1.00 22.13           C  
ATOM    904  O   ILE A 105     -30.746  13.085  -0.348  1.00 23.15           O  
ATOM    905  CB  ILE A 105     -29.190  12.015  -3.128  1.00 19.87           C  
ATOM    906  CG1 ILE A 105     -29.156  12.355  -4.625  1.00 19.59           C  
ATOM    907  CG2 ILE A 105     -30.394  11.106  -2.839  1.00 20.39           C  
ATOM    908  CD1 ILE A 105     -28.820  11.174  -5.571  1.00 19.24           C  
ATOM    909  N   TYR A 106     -28.600  12.469  -0.072  1.00 23.64           N  
ATOM    910  CA  TYR A 106     -28.841  12.156   1.334  1.00 22.74           C  
ATOM    911  C   TYR A 106     -29.346  13.384   2.074  1.00 26.06           C  
ATOM    912  O   TYR A 106     -30.302  13.304   2.858  1.00 25.59           O  
ATOM    913  CB  TYR A 106     -27.570  11.634   2.003  1.00 21.62           C  
ATOM    914  CG  TYR A 106     -27.805  11.277   3.463  1.00 27.52           C  
ATOM    915  CD1 TYR A 106     -28.785  10.356   3.817  1.00 28.08           C  
ATOM    916  CD2 TYR A 106     -27.082  11.885   4.477  1.00 28.22           C  
ATOM    917  CE1 TYR A 106     -29.028  10.033   5.150  1.00 30.75           C  
ATOM    918  CE2 TYR A 106     -27.319  11.570   5.824  1.00 33.19           C  
ATOM    919  CZ  TYR A 106     -28.294  10.645   6.148  1.00 33.79           C  
ATOM    920  OH  TYR A 106     -28.551  10.320   7.466  1.00 32.41           O  
ATOM    921  N   SER A 107     -28.734  14.538   1.810  1.00 25.63           N  
ATOM    922  CA  SER A 107     -29.114  15.756   2.522  1.00 25.76           C  
ATOM    923  C   SER A 107     -30.549  16.156   2.202  1.00 27.48           C  
ATOM    924  O   SER A 107     -31.309  16.510   3.109  1.00 27.49           O  
ATOM    925  CB  SER A 107     -28.148  16.883   2.168  1.00 28.29           C  
ATOM    926  OG  SER A 107     -26.845  16.613   2.662  1.00 31.30           O  
ATOM    927  N   CYS A 108     -30.950  16.083   0.922  1.00 24.79           N  
ATOM    928  CA  CYS A 108     -32.329  16.391   0.568  1.00 20.27           C  
ATOM    929  C   CYS A 108     -33.308  15.469   1.287  1.00 25.02           C  
ATOM    930  O   CYS A 108     -34.331  15.924   1.805  1.00 25.91           O  
ATOM    931  CB  CYS A 108     -32.536  16.282  -0.942  1.00 24.05           C  
ATOM    932  SG  CYS A 108     -31.644  17.546  -1.891  1.00 28.81           S  
ATOM    933  N   LEU A 109     -33.042  14.161   1.279  1.00 23.55           N  
ATOM    934  CA  LEU A 109     -33.947  13.238   1.963  1.00 22.55           C  
ATOM    935  C   LEU A 109     -34.012  13.545   3.458  1.00 25.70           C  
ATOM    936  O   LEU A 109     -35.078  13.431   4.081  1.00 29.61           O  
ATOM    937  CB  LEU A 109     -33.514  11.786   1.711  1.00 27.99           C  
ATOM    938  CG  LEU A 109     -33.645  11.250   0.276  1.00 25.47           C  
ATOM    939  CD1 LEU A 109     -33.050   9.831   0.139  1.00 29.29           C  
ATOM    940  CD2 LEU A 109     -35.097  11.259  -0.221  1.00 26.63           C  
ATOM    941  N   LYS A 110     -32.882  13.948   4.046  1.00 26.12           N  
ATOM    942  CA  LYS A 110     -32.862  14.385   5.444  1.00 33.62           C  
ATOM    943  C   LYS A 110     -33.739  15.613   5.658  1.00 34.90           C  
ATOM    944  O   LYS A 110     -34.574  15.646   6.572  1.00 33.94           O  
ATOM    945  CB  LYS A 110     -31.431  14.697   5.870  1.00 31.62           C  
ATOM    946  CG  LYS A 110     -30.666  13.535   6.444  1.00 37.93           C  
ATOM    947  CD  LYS A 110     -29.611  14.033   7.437  1.00 36.33           C  
ATOM    948  CE  LYS A 110     -28.854  15.254   6.890  1.00 40.12           C  
ATOM    949  NZ  LYS A 110     -27.654  15.631   7.731  1.00 40.13           N1+
ATOM    950  N   GLU A 111     -33.552  16.649   4.831  1.00 31.02           N  
ATOM    951  CA  GLU A 111     -34.357  17.857   4.982  1.00 31.64           C  
ATOM    952  C   GLU A 111     -35.836  17.573   4.776  1.00 31.41           C  
ATOM    953  O   GLU A 111     -36.680  18.205   5.422  1.00 30.22           O  
ATOM    954  CB  GLU A 111     -33.883  18.946   4.014  1.00 29.13           C  
ATOM    955  CG  GLU A 111     -32.453  19.346   4.216  1.00 26.94           C  
ATOM    956  CD  GLU A 111     -32.245  20.120   5.532  1.00 38.62           C  
ATOM    957  OE1 GLU A 111     -33.237  20.514   6.183  1.00 37.52           O  
ATOM    958  OE2 GLU A 111     -31.082  20.338   5.908  1.00 36.91           O1-
ATOM    959  N   GLU A 112     -36.174  16.640   3.878  1.00 28.14           N  
ATOM    960  CA  GLU A 112     -37.578  16.279   3.698  1.00 27.39           C  
ATOM    961  C   GLU A 112     -38.170  15.751   5.000  1.00 34.88           C  
ATOM    962  O   GLU A 112     -39.300  16.098   5.371  1.00 30.07           O  
ATOM    963  CB  GLU A 112     -37.724  15.232   2.594  1.00 27.33           C  
ATOM    964  CG  GLU A 112     -37.420  15.738   1.154  1.00 29.34           C  
ATOM    965  CD  GLU A 112     -37.535  14.624   0.120  1.00 27.15           C  
ATOM    966  OE1 GLU A 112     -37.811  13.469   0.520  1.00 26.43           O  
ATOM    967  OE2 GLU A 112     -37.322  14.898  -1.077  1.00 26.20           O1-
ATOM    968  N   ARG A 113     -37.424  14.893   5.696  1.00 32.02           N  
ATOM    969  CA  ARG A 113     -37.915  14.354   6.958  1.00 37.09           C  
ATOM    970  C   ARG A 113     -38.097  15.462   7.986  1.00 34.34           C  
ATOM    971  O   ARG A 113     -39.096  15.481   8.713  1.00 41.93           O  
ATOM    972  CB  ARG A 113     -36.961  13.278   7.468  1.00 36.66           C  
ATOM    973  CG  ARG A 113     -37.121  11.966   6.747  1.00 41.25           C  
ATOM    974  CD  ARG A 113     -36.336  10.850   7.424  1.00 48.23           C  
ATOM    975  NE  ARG A 113     -34.913  10.877   7.085  1.00 47.19           N  
ATOM    976  CZ  ARG A 113     -34.403  10.427   5.940  1.00 42.72           C  
ATOM    977  NH1 ARG A 113     -35.194   9.922   4.995  1.00 40.95           N1+
ATOM    978  NH2 ARG A 113     -33.095  10.488   5.739  1.00 41.84           N  
ATOM    979  N   LYS A 114     -37.161  16.415   8.035  1.00 36.41           N  
ATOM    980  CA  LYS A 114     -37.308  17.548   8.950  1.00 38.19           C  
ATOM    981  C   LYS A 114     -38.552  18.369   8.627  1.00 43.70           C  
ATOM    982  O   LYS A 114     -39.252  18.831   9.536  1.00 44.32           O  
ATOM    983  CB  LYS A 114     -36.063  18.433   8.907  1.00 39.24           C  
ATOM    984  CG  LYS A 114     -34.802  17.757   9.375  1.00 42.13           C  
ATOM    985  CD  LYS A 114     -33.841  18.737  10.034  1.00 51.80           C  
ATOM    986  CE  LYS A 114     -33.697  20.019   9.231  1.00 49.39           C  
ATOM    987  NZ  LYS A 114     -32.393  20.704   9.480  1.00 52.72           N1+
ATOM    988  N   ILE A 115     -38.846  18.565   7.336  1.00 40.03           N  
ATOM    989  CA  ILE A 115     -40.074  19.258   6.947  1.00 37.93           C  
ATOM    990  C   ILE A 115     -41.292  18.465   7.396  1.00 42.67           C  
ATOM    991  O   ILE A 115     -42.264  19.022   7.923  1.00 43.31           O  
ATOM    992  CB  ILE A 115     -40.101  19.497   5.427  1.00 36.10           C  
ATOM    993  CG1 ILE A 115     -39.122  20.605   5.044  1.00 33.55           C  
ATOM    994  CG2 ILE A 115     -41.514  19.838   4.979  1.00 33.76           C  
ATOM    995  CD1 ILE A 115     -38.874  20.679   3.542  1.00 34.22           C  
ATOM    996  N   LEU A 116     -41.262  17.152   7.177  1.00 35.59           N  
ATOM    997  CA  LEU A 116     -42.345  16.310   7.661  1.00 39.39           C  
ATOM    998  C   LEU A 116     -42.476  16.430   9.177  1.00 50.89           C  
ATOM    999  O   LEU A 116     -43.589  16.531   9.705  1.00 52.28           O  
ATOM   1000  CB  LEU A 116     -42.106  14.862   7.235  1.00 39.52           C  
ATOM   1001  CG  LEU A 116     -42.477  14.500   5.793  1.00 38.94           C  
ATOM   1002  CD1 LEU A 116     -41.806  13.210   5.355  1.00 38.97           C  
ATOM   1003  CD2 LEU A 116     -43.986  14.382   5.614  1.00 42.22           C  
ATOM   1004  N   GLU A 117     -41.344  16.485   9.885  1.00 45.77           N  
ATOM   1005  CA  GLU A 117     -41.364  16.669  11.338  1.00 50.73           C  
ATOM   1006  C   GLU A 117     -42.136  17.924  11.734  1.00 51.81           C  
ATOM   1007  O   GLU A 117     -43.025  17.872  12.591  1.00 59.94           O  
ATOM   1008  CB  GLU A 117     -39.931  16.729  11.870  1.00 51.18           C  
ATOM   1009  CG  GLU A 117     -39.801  16.676  13.380  1.00 63.81           C  
ATOM   1010  CD  GLU A 117     -38.348  16.621  13.826  1.00 71.05           C  
ATOM   1011  OE1 GLU A 117     -37.454  16.699  12.948  1.00 65.98           O  
ATOM   1012  OE2 GLU A 117     -38.102  16.499  15.047  1.00 72.49           O1-
ATOM   1013  N   ASN A 118     -41.798  19.068  11.125  1.00 49.27           N  
ATOM   1014  CA  ASN A 118     -42.574  20.291  11.317  1.00 54.88           C  
ATOM   1015  C   ASN A 118     -44.066  20.039  11.123  1.00 60.77           C  
ATOM   1016  O   ASN A 118     -44.886  20.420  11.963  1.00 65.99           O  
ATOM   1017  CB  ASN A 118     -42.120  21.385  10.343  1.00 54.09           C  
ATOM   1018  CG  ASN A 118     -40.627  21.651  10.388  1.00 54.91           C  
ATOM   1019  ND2 ASN A 118     -40.095  22.227   9.299  1.00 55.06           N  
ATOM   1020  OD1 ASN A 118     -39.956  21.349  11.376  1.00 56.36           O  
ATOM   1021  N   ALA A 119     -44.435  19.396  10.013  1.00 55.33           N  
ATOM   1022  CA  ALA A 119     -45.846  19.273   9.654  1.00 56.92           C  
ATOM   1023  C   ALA A 119     -46.634  18.472  10.687  1.00 64.74           C  
ATOM   1024  O   ALA A 119     -47.778  18.819  11.003  1.00 67.01           O  
ATOM   1025  CB  ALA A 119     -45.979  18.642   8.270  1.00 53.87           C  
ATOM   1026  N   GLN A 120     -46.051  17.392  11.220  1.00 66.77           N  
ATOM   1027  CA  GLN A 120     -46.760  16.597  12.222  1.00 69.04           C  
ATOM   1028  C   GLN A 120     -46.780  17.289  13.580  1.00 71.95           C  
ATOM   1029  O   GLN A 120     -47.753  17.150  14.333  1.00 75.14           O  
ATOM   1030  CB  GLN A 120     -46.133  15.207  12.356  1.00 69.46           C  
ATOM   1031  CG  GLN A 120     -46.363  14.269  11.170  1.00 71.16           C  
ATOM   1032  CD  GLN A 120     -45.324  14.437  10.069  1.00 68.19           C  
ATOM   1033  NE2 GLN A 120     -44.074  14.099  10.385  1.00 65.93           N  
ATOM   1034  OE1 GLN A 120     -45.631  14.888   8.956  1.00 58.88           O  
ATOM   1035  N   ARG A 121     -45.719  18.027  13.912  1.00 71.20           N  
ATOM   1036  CA  ARG A 121     -45.679  18.788  15.155  1.00 71.58           C  
ATOM   1037  C   ARG A 121     -46.577  20.018  15.091  1.00 74.90           C  
ATOM   1038  O   ARG A 121     -47.184  20.396  16.101  1.00 79.09           O  
ATOM   1039  CB  ARG A 121     -44.238  19.201  15.463  1.00 69.39           C  
ATOM   1040  CG  ARG A 121     -43.774  18.865  16.868  1.00 76.84           C  
ATOM   1041  CD  ARG A 121     -42.506  19.630  17.226  1.00 83.05           C  
ATOM   1042  NE  ARG A 121     -42.411  19.888  18.663  1.00 87.09           N  
ATOM   1043  CZ  ARG A 121     -41.617  20.807  19.209  1.00 87.89           C  
ATOM   1044  NH1 ARG A 121     -40.842  21.558  18.437  1.00 87.94           N1+
ATOM   1045  NH2 ARG A 121     -41.597  20.975  20.526  1.00 80.78           N  
ATOM   1046  N   PHE A 122     -46.674  20.642  13.914  1.00 72.17           N  
ATOM   1047  CA  PHE A 122     -47.526  21.812  13.726  1.00 71.15           C  
ATOM   1048  C   PHE A 122     -49.001  21.428  13.665  1.00 73.28           C  
ATOM   1049  O   PHE A 122     -49.869  22.249  13.984  1.00 75.27           O  
ATOM   1050  CB  PHE A 122     -47.090  22.541  12.452  1.00 70.13           C  
ATOM   1051  CG  PHE A 122     -47.966  23.696  12.058  1.00 73.15           C  
ATOM   1052  CD1 PHE A 122     -47.627  24.986  12.423  1.00 71.79           C  
ATOM   1053  CD2 PHE A 122     -49.097  23.499  11.273  1.00 74.48           C  
ATOM   1054  CE1 PHE A 122     -48.417  26.057  12.045  1.00 75.14           C  
ATOM   1055  CE2 PHE A 122     -49.894  24.565  10.894  1.00 72.45           C  
ATOM   1056  CZ  PHE A 122     -49.552  25.846  11.278  1.00 74.87           C  
ATOM   1057  N   ASN A 123     -49.300  20.189  13.269  1.00 73.83           N  
ATOM   1058  CA  ASN A 123     -50.674  19.724  13.131  1.00 71.63           C  
ATOM   1059  C   ASN A 123     -51.385  19.533  14.464  1.00 78.54           C  
ATOM   1060  O   ASN A 123     -52.598  19.290  14.462  1.00 79.37           O  
ATOM   1061  CB  ASN A 123     -50.701  18.404  12.361  1.00 71.90           C  
ATOM   1062  CG  ASN A 123     -51.169  18.575  10.934  1.00 76.98           C  
ATOM   1063  ND2 ASN A 123     -51.535  17.468  10.294  1.00 75.28           N  
ATOM   1064  OD1 ASN A 123     -51.198  19.690  10.408  1.00 75.74           O  
ATOM   1065  N   GLN A 124     -50.679  19.624  15.588  1.00 77.91           N  
ATOM   1066  CA  GLN A 124     -51.295  19.355  16.884  1.00 80.87           C  
ATOM   1067  C   GLN A 124     -51.354  20.609  17.754  1.00 80.26           C  
ATOM   1068  O   GLN A 124     -50.753  21.633  17.429  1.00 83.33           O  
ATOM   1069  CB  GLN A 124     -50.538  18.239  17.611  1.00 80.23           C  
ATOM   1070  CG  GLN A 124     -51.149  17.836  18.949  1.00 83.31           C  
ATOM   1071  CD  GLN A 124     -52.293  16.843  18.807  1.00 86.56           C  
ATOM   1072  NE2 GLN A 124     -51.968  15.616  18.406  1.00 80.05           N  
ATOM   1073  OE1 GLN A 124     -53.455  17.175  19.055  1.00 88.21           O  
TER   
ATOM   1074  N   HIS B  97     -16.855  19.410 -26.621  1.00 73.43           N  
ATOM   1075  CA  HIS B  97     -16.339  18.530 -27.666  1.00 72.13           C  
ATOM   1076  C   HIS B  97     -17.269  18.497 -28.881  1.00 68.58           C  
ATOM   1077  O   HIS B  97     -18.393  17.994 -28.801  1.00 64.84           O  
ATOM   1078  CB  HIS B  97     -16.127  17.116 -27.119  1.00 70.99           C  
ATOM   1079  CG  HIS B  97     -15.196  16.279 -27.944  1.00 72.83           C  
ATOM   1080  CD2 HIS B  97     -14.005  15.708 -27.642  1.00 75.01           C  
ATOM   1081  ND1 HIS B  97     -15.459  15.944 -29.256  1.00 71.10           N  
ATOM   1082  CE1 HIS B  97     -14.471  15.201 -29.725  1.00 72.61           C  
ATOM   1083  NE2 HIS B  97     -13.577  15.042 -28.765  1.00 71.58           N  
ATOM   1084  N   HIS B  98     -16.783  19.025 -30.009  1.00 73.90           N  
ATOM   1085  CA  HIS B  98     -17.620  19.161 -31.198  1.00 67.93           C  
ATOM   1086  C   HIS B  98     -17.986  17.801 -31.774  1.00 64.30           C  
ATOM   1087  O   HIS B  98     -19.168  17.495 -31.969  1.00 63.38           O  
ATOM   1088  CB  HIS B  98     -16.912  20.008 -32.259  1.00 70.24           C  
ATOM   1089  CG  HIS B  98     -17.363  19.716 -33.662  1.00 75.29           C  
ATOM   1090  CD2 HIS B  98     -18.423  20.174 -34.372  1.00 76.98           C  
ATOM   1091  ND1 HIS B  98     -16.695  18.841 -34.496  1.00 75.02           N  
ATOM   1092  CE1 HIS B  98     -17.321  18.778 -35.659  1.00 75.45           C  
ATOM   1093  NE2 HIS B  98     -18.372  19.578 -35.610  1.00 75.32           N  
ATOM   1094  N   MET B  99     -16.977  16.977 -32.072  1.00 62.99           N  
ATOM   1095  CA  MET B  99     -17.237  15.713 -32.749  1.00 66.69           C  
ATOM   1096  C   MET B  99     -18.031  14.744 -31.882  1.00 62.08           C  
ATOM   1097  O   MET B  99     -18.763  13.907 -32.422  1.00 59.58           O  
ATOM   1098  CB  MET B  99     -15.926  15.063 -33.200  1.00 67.31           C  
ATOM   1099  CG  MET B  99     -15.221  15.803 -34.328  1.00 72.89           C  
ATOM   1100  SD  MET B  99     -14.267  14.693 -35.382  1.00 81.62           S  
ATOM   1101  CE  MET B  99     -15.505  14.244 -36.609  1.00 67.83           C  
ATOM   1102  N   LEU B 100     -17.912  14.837 -30.556  1.00 61.24           N  
ATOM   1103  CA  LEU B 100     -18.793  14.064 -29.691  1.00 59.16           C  
ATOM   1104  C   LEU B 100     -20.249  14.415 -29.967  1.00 57.61           C  
ATOM   1105  O   LEU B 100     -21.083  13.526 -30.188  1.00 50.18           O  
ATOM   1106  CB  LEU B 100     -18.437  14.308 -28.223  1.00 59.92           C  
ATOM   1107  CG  LEU B 100     -19.284  13.535 -27.210  1.00 54.38           C  
ATOM   1108  CD1 LEU B 100     -19.277  12.038 -27.505  1.00 45.64           C  
ATOM   1109  CD2 LEU B 100     -18.805  13.796 -25.797  1.00 52.16           C  
ATOM   1110  N   GLU B 101     -20.563  15.716 -29.993  1.00 53.33           N  
ATOM   1111  CA  GLU B 101     -21.935  16.140 -30.258  1.00 55.88           C  
ATOM   1112  C   GLU B 101     -22.422  15.643 -31.616  1.00 53.76           C  
ATOM   1113  O   GLU B 101     -23.573  15.212 -31.747  1.00 50.10           O  
ATOM   1114  CB  GLU B 101     -22.052  17.665 -30.181  1.00 57.26           C  
ATOM   1115  CG  GLU B 101     -22.195  18.247 -28.773  1.00 54.64           C  
ATOM   1116  CD  GLU B 101     -23.036  17.381 -27.844  1.00 58.25           C  
ATOM   1117  OE1 GLU B 101     -24.201  17.066 -28.182  1.00 62.05           O  
ATOM   1118  OE2 GLU B 101     -22.523  17.019 -26.762  1.00 59.35           O1-
ATOM   1119  N   THR B 102     -21.569  15.704 -32.642  1.00 53.31           N  
ATOM   1120  CA  THR B 102     -22.009  15.242 -33.955  1.00 55.84           C  
ATOM   1121  C   THR B 102     -22.089  13.721 -33.992  1.00 49.67           C  
ATOM   1122  O   THR B 102     -22.991  13.161 -34.626  1.00 46.42           O  
ATOM   1123  CB  THR B 102     -21.092  15.776 -35.065  1.00 57.94           C  
ATOM   1124  CG2 THR B 102     -21.306  17.271 -35.267  1.00 53.47           C  
ATOM   1125  OG1 THR B 102     -19.722  15.535 -34.731  1.00 59.22           O  
ATOM   1126  N   LEU B 103     -21.170  13.033 -33.302  1.00 50.44           N  
ATOM   1127  CA  LEU B 103     -21.284  11.582 -33.178  1.00 47.09           C  
ATOM   1128  C   LEU B 103     -22.620  11.199 -32.552  1.00 44.94           C  
ATOM   1129  O   LEU B 103     -23.340  10.332 -33.068  1.00 41.42           O  
ATOM   1130  CB  LEU B 103     -20.123  11.025 -32.350  1.00 49.95           C  
ATOM   1131  CG  LEU B 103     -20.249   9.548 -31.943  1.00 46.88           C  
ATOM   1132  CD1 LEU B 103     -20.413   8.658 -33.167  1.00 43.09           C  
ATOM   1133  CD2 LEU B 103     -19.063   9.088 -31.091  1.00 43.14           C  
ATOM   1134  N   ILE B 104     -22.985  11.866 -31.454  1.00 42.57           N  
ATOM   1135  CA  ILE B 104     -24.239  11.553 -30.775  1.00 42.33           C  
ATOM   1136  C   ILE B 104     -25.423  11.859 -31.677  1.00 40.94           C  
ATOM   1137  O   ILE B 104     -26.376  11.074 -31.761  1.00 40.52           O  
ATOM   1138  CB  ILE B 104     -24.325  12.304 -29.433  1.00 42.85           C  
ATOM   1139  CG1 ILE B 104     -23.334  11.686 -28.443  1.00 41.35           C  
ATOM   1140  CG2 ILE B 104     -25.741  12.264 -28.889  1.00 38.24           C  
ATOM   1141  CD1 ILE B 104     -22.989  12.581 -27.270  1.00 48.05           C  
ATOM   1142  N   ASN B 105     -25.382  12.996 -32.376  1.00 46.21           N  
ATOM   1143  CA  ASN B 105     -26.459  13.314 -33.312  1.00 46.75           C  
ATOM   1144  C   ASN B 105     -26.557  12.263 -34.416  1.00 39.70           C  
ATOM   1145  O   ASN B 105     -27.661  11.858 -34.802  1.00 40.02           O  
ATOM   1146  CB  ASN B 105     -26.247  14.709 -33.906  1.00 49.58           C  
ATOM   1147  CG  ASN B 105     -27.394  15.137 -34.809  1.00 52.93           C  
ATOM   1148  ND2 ASN B 105     -27.108  15.260 -36.102  1.00 58.12           N  
ATOM   1149  OD1 ASN B 105     -28.529  15.348 -34.352  1.00 56.02           O  
ATOM   1150  N   LYS B 106     -25.409  11.800 -34.925  1.00 37.87           N  
ATOM   1151  CA  LYS B 106     -25.400  10.695 -35.882  1.00 40.31           C  
ATOM   1152  C   LYS B 106     -26.024   9.436 -35.286  1.00 39.83           C  
ATOM   1153  O   LYS B 106     -26.769   8.719 -35.965  1.00 40.86           O  
ATOM   1154  CB  LYS B 106     -23.966  10.414 -36.334  1.00 45.74           C  
ATOM   1155  CG  LYS B 106     -23.352  11.481 -37.245  1.00 50.11           C  
ATOM   1156  CD  LYS B 106     -22.292  10.862 -38.145  1.00 51.70           C  
ATOM   1157  CE  LYS B 106     -21.088  11.771 -38.316  1.00 54.20           C  
ATOM   1158  NZ  LYS B 106     -19.922  11.023 -38.870  1.00 59.79           N1+
ATOM   1159  N   ILE B 107     -25.732   9.149 -34.015  1.00 40.78           N  
ATOM   1160  CA  ILE B 107     -26.305   7.969 -33.377  1.00 33.99           C  
ATOM   1161  C   ILE B 107     -27.822   8.061 -33.349  1.00 33.54           C  
ATOM   1162  O   ILE B 107     -28.520   7.079 -33.623  1.00 30.61           O  
ATOM   1163  CB  ILE B 107     -25.713   7.784 -31.967  1.00 31.98           C  
ATOM   1164  CG1 ILE B 107     -24.272   7.291 -32.078  1.00 38.06           C  
ATOM   1165  CG2 ILE B 107     -26.548   6.806 -31.145  1.00 31.69           C  
ATOM   1166  CD1 ILE B 107     -23.562   7.152 -30.755  1.00 37.47           C  
ATOM   1167  N   TYR B 108     -28.365   9.241 -33.040  1.00 32.55           N  
ATOM   1168  CA  TYR B 108     -29.813   9.321 -32.885  1.00 30.20           C  
ATOM   1169  C   TYR B 108     -30.543   9.447 -34.219  1.00 32.45           C  
ATOM   1170  O   TYR B 108     -31.644   8.901 -34.369  1.00 33.43           O  
ATOM   1171  CB  TYR B 108     -30.180  10.486 -31.964  1.00 37.45           C  
ATOM   1172  CG  TYR B 108     -29.978  10.170 -30.485  1.00 34.95           C  
ATOM   1173  CD1 TYR B 108     -30.825   9.290 -29.810  1.00 34.05           C  
ATOM   1174  CD2 TYR B 108     -28.921  10.727 -29.780  1.00 35.54           C  
ATOM   1175  CE1 TYR B 108     -30.624   8.999 -28.440  1.00 32.85           C  
ATOM   1176  CE2 TYR B 108     -28.716  10.445 -28.442  1.00 36.49           C  
ATOM   1177  CZ  TYR B 108     -29.565   9.590 -27.777  1.00 33.12           C  
ATOM   1178  OH  TYR B 108     -29.326   9.336 -26.444  1.00 32.47           O  
ATOM   1179  N   THR B 109     -29.963  10.147 -35.199  1.00 38.09           N  
ATOM   1180  CA  THR B 109     -30.666  10.412 -36.453  1.00 41.07           C  
ATOM   1181  C   THR B 109     -30.024   9.801 -37.700  1.00 42.79           C  
ATOM   1182  O   THR B 109     -30.679   9.763 -38.749  1.00 47.85           O  
ATOM   1183  CB  THR B 109     -30.813  11.929 -36.672  1.00 37.83           C  
ATOM   1184  CG2 THR B 109     -31.414  12.599 -35.432  1.00 36.37           C  
ATOM   1185  OG1 THR B 109     -29.523  12.497 -36.923  1.00 41.29           O  
ATOM   1186  N   GLY B 110     -28.784   9.323 -37.632  1.00 37.99           N  
ATOM   1187  CA  GLY B 110     -28.095   8.881 -38.820  1.00 42.70           C  
ATOM   1188  C   GLY B 110     -28.022   7.374 -38.988  1.00 46.18           C  
ATOM   1189  O   GLY B 110     -28.380   6.596 -38.095  1.00 37.12           O  
ATOM   1190  N   PRO B 111     -27.548   6.934 -40.158  1.00 49.27           N  
ATOM   1191  CA  PRO B 111     -27.364   5.488 -40.373  1.00 45.29           C  
ATOM   1192  C   PRO B 111     -26.380   4.864 -39.404  1.00 39.22           C  
ATOM   1193  O   PRO B 111     -26.472   3.659 -39.137  1.00 36.40           O  
ATOM   1194  CB  PRO B 111     -26.853   5.406 -41.821  1.00 46.82           C  
ATOM   1195  CG  PRO B 111     -26.281   6.766 -42.105  1.00 45.86           C  
ATOM   1196  CD  PRO B 111     -27.122   7.734 -41.319  1.00 46.71           C  
ATOM   1197  N   LEU B 112     -25.428   5.648 -38.888  1.00 40.62           N  
ATOM   1198  CA  LEU B 112     -24.497   5.138 -37.887  1.00 42.17           C  
ATOM   1199  C   LEU B 112     -25.245   4.557 -36.693  1.00 39.62           C  
ATOM   1200  O   LEU B 112     -24.826   3.545 -36.118  1.00 39.95           O  
ATOM   1201  CB  LEU B 112     -23.548   6.252 -37.441  1.00 41.04           C  
ATOM   1202  CG  LEU B 112     -22.405   5.864 -36.486  1.00 42.80           C  
ATOM   1203  CD1 LEU B 112     -21.202   6.756 -36.716  1.00 45.86           C  
ATOM   1204  CD2 LEU B 112     -22.806   5.933 -35.020  1.00 41.07           C  
ATOM   1205  N   GLY B 113     -26.366   5.175 -36.319  1.00 35.97           N  
ATOM   1206  CA  GLY B 113     -27.115   4.701 -35.171  1.00 35.75           C  
ATOM   1207  C   GLY B 113     -27.933   3.464 -35.475  1.00 37.26           C  
ATOM   1208  O   GLY B 113     -28.121   2.609 -34.604  1.00 31.18           O  
ATOM   1209  N   GLU B 114     -28.461   3.366 -36.703  1.00 34.45           N  
ATOM   1210  CA  GLU B 114     -29.134   2.136 -37.113  1.00 36.42           C  
ATOM   1211  C   GLU B 114     -28.176   0.952 -37.078  1.00 29.48           C  
ATOM   1212  O   GLU B 114     -28.555  -0.147 -36.660  1.00 33.49           O  
ATOM   1213  CB  GLU B 114     -29.737   2.282 -38.517  1.00 38.82           C  
ATOM   1214  CG  GLU B 114     -30.412   3.615 -38.773  1.00 41.43           C  
ATOM   1215  CD  GLU B 114     -30.708   3.860 -40.251  1.00 52.33           C  
ATOM   1216  OE1 GLU B 114     -30.485   2.945 -41.081  1.00 53.83           O  
ATOM   1217  OE2 GLU B 114     -31.151   4.983 -40.585  1.00 57.65           O1-
ATOM   1218  N   GLU B 115     -26.936   1.154 -37.528  1.00 32.78           N  
ATOM   1219  CA  GLU B 115     -25.948   0.076 -37.481  1.00 38.58           C  
ATOM   1220  C   GLU B 115     -25.598  -0.279 -36.042  1.00 35.17           C  
ATOM   1221  O   GLU B 115     -25.479  -1.460 -35.691  1.00 32.10           O  
ATOM   1222  CB  GLU B 115     -24.675   0.477 -38.227  1.00 37.20           C  
ATOM   1223  CG  GLU B 115     -24.788   0.524 -39.740  1.00 49.02           C  
ATOM   1224  CD  GLU B 115     -23.564   1.164 -40.381  1.00 56.45           C  
ATOM   1225  OE1 GLU B 115     -23.733   2.036 -41.270  1.00 64.99           O  
ATOM   1226  OE2 GLU B 115     -22.432   0.796 -39.982  1.00 58.05           O1-
ATOM   1227  N   LEU B 116     -25.420   0.741 -35.202  1.00 31.74           N  
ATOM   1228  CA  LEU B 116     -25.141   0.528 -33.785  1.00 30.25           C  
ATOM   1229  C   LEU B 116     -26.205  -0.342 -33.123  1.00 28.85           C  
ATOM   1230  O   LEU B 116     -25.882  -1.340 -32.470  1.00 28.72           O  
ATOM   1231  CB  LEU B 116     -25.031   1.882 -33.080  1.00 32.60           C  
ATOM   1232  CG  LEU B 116     -25.005   1.842 -31.549  1.00 30.86           C  
ATOM   1233  CD1 LEU B 116     -23.704   1.198 -31.093  1.00 27.87           C  
ATOM   1234  CD2 LEU B 116     -25.146   3.253 -31.014  1.00 32.33           C  
ATOM   1235  N   VAL B 117     -27.486   0.011 -33.287  1.00 29.51           N  
ATOM   1236  CA  VAL B 117     -28.531  -0.670 -32.527  1.00 28.22           C  
ATOM   1237  C   VAL B 117     -28.775  -2.082 -33.052  1.00 30.91           C  
ATOM   1238  O   VAL B 117     -29.231  -2.957 -32.302  1.00 28.14           O  
ATOM   1239  CB  VAL B 117     -29.835   0.160 -32.492  1.00 32.20           C  
ATOM   1240  CG1 VAL B 117     -29.581   1.502 -31.791  1.00 28.96           C  
ATOM   1241  CG2 VAL B 117     -30.406   0.387 -33.892  1.00 30.87           C  
ATOM   1242  N   GLN B 118     -28.497  -2.337 -34.331  1.00 28.75           N  
ATOM   1243  CA  GLN B 118     -28.599  -3.707 -34.829  1.00 28.88           C  
ATOM   1244  C   GLN B 118     -27.469  -4.571 -34.281  1.00 27.14           C  
ATOM   1245  O   GLN B 118     -27.705  -5.701 -33.844  1.00 29.20           O  
ATOM   1246  CB  GLN B 118     -28.592  -3.714 -36.359  1.00 34.01           C  
ATOM   1247  CG  GLN B 118     -28.875  -5.078 -36.998  1.00 35.99           C  
ATOM   1248  CD  GLN B 118     -28.805  -5.024 -38.525  1.00 51.73           C  
ATOM   1249  NE2 GLN B 118     -27.892  -5.806 -39.101  1.00 49.66           N  
ATOM   1250  OE1 GLN B 118     -29.549  -4.273 -39.176  1.00 53.98           O  
ATOM   1251  N   THR B 119     -26.243  -4.046 -34.284  1.00 25.49           N  
ATOM   1252  CA  THR B 119     -25.128  -4.717 -33.619  1.00 30.36           C  
ATOM   1253  C   THR B 119     -25.449  -5.019 -32.154  1.00 33.47           C  
ATOM   1254  O   THR B 119     -25.272  -6.151 -31.686  1.00 30.01           O  
ATOM   1255  CB  THR B 119     -23.876  -3.848 -33.720  1.00 30.31           C  
ATOM   1256  CG2 THR B 119     -22.752  -4.422 -32.854  1.00 30.50           C  
ATOM   1257  OG1 THR B 119     -23.453  -3.764 -35.086  1.00 33.45           O  
ATOM   1258  N   LEU B 120     -25.937  -4.014 -31.412  1.00 29.40           N  
ATOM   1259  CA  LEU B 120     -26.194  -4.204 -29.983  1.00 24.66           C  
ATOM   1260  C   LEU B 120     -27.265  -5.250 -29.736  1.00 24.01           C  
ATOM   1261  O   LEU B 120     -27.137  -6.081 -28.828  1.00 24.83           O  
ATOM   1262  CB  LEU B 120     -26.600  -2.878 -29.342  1.00 24.82           C  
ATOM   1263  CG  LEU B 120     -25.432  -1.909 -29.236  1.00 23.98           C  
ATOM   1264  CD1 LEU B 120     -25.884  -0.600 -28.578  1.00 24.93           C  
ATOM   1265  CD2 LEU B 120     -24.308  -2.553 -28.449  1.00 26.65           C  
ATOM   1266  N   TYR B 121     -28.342  -5.213 -30.519  1.00 25.08           N  
ATOM   1267  CA  TYR B 121     -29.412  -6.185 -30.352  1.00 25.30           C  
ATOM   1268  C   TYR B 121     -28.889  -7.610 -30.505  1.00 27.14           C  
ATOM   1269  O   TYR B 121     -29.230  -8.492 -29.711  1.00 25.62           O  
ATOM   1270  CB  TYR B 121     -30.518  -5.918 -31.371  1.00 27.88           C  
ATOM   1271  CG  TYR B 121     -31.601  -6.965 -31.370  1.00 33.40           C  
ATOM   1272  CD1 TYR B 121     -32.502  -7.053 -30.325  1.00 33.93           C  
ATOM   1273  CD2 TYR B 121     -31.725  -7.870 -32.421  1.00 41.09           C  
ATOM   1274  CE1 TYR B 121     -33.500  -8.005 -30.311  1.00 38.67           C  
ATOM   1275  CE2 TYR B 121     -32.726  -8.837 -32.416  1.00 43.21           C  
ATOM   1276  CZ  TYR B 121     -33.610  -8.893 -31.359  1.00 45.65           C  
ATOM   1277  OH  TYR B 121     -34.608  -9.841 -31.338  1.00 49.32           O  
ATOM   1278  N   LEU B 122     -28.065  -7.852 -31.528  1.00 29.20           N  
ATOM   1279  CA  LEU B 122     -27.549  -9.199 -31.758  1.00 28.50           C  
ATOM   1280  C   LEU B 122     -26.550  -9.603 -30.672  1.00 24.04           C  
ATOM   1281  O   LEU B 122     -26.566 -10.744 -30.207  1.00 25.86           O  
ATOM   1282  CB  LEU B 122     -26.912  -9.275 -33.143  1.00 24.49           C  
ATOM   1283  CG  LEU B 122     -27.858  -9.117 -34.339  1.00 30.25           C  
ATOM   1284  CD1 LEU B 122     -27.093  -9.192 -35.662  1.00 27.25           C  
ATOM   1285  CD2 LEU B 122     -28.991 -10.139 -34.297  1.00 28.81           C  
ATOM   1286  N   ARG B 123     -25.685  -8.677 -30.243  1.00 29.98           N  
ATOM   1287  CA  ARG B 123     -24.760  -8.991 -29.156  1.00 28.35           C  
ATOM   1288  C   ARG B 123     -25.504  -9.283 -27.855  1.00 30.81           C  
ATOM   1289  O   ARG B 123     -25.106 -10.173 -27.090  1.00 28.36           O  
ATOM   1290  CB  ARG B 123     -23.757  -7.857 -28.970  1.00 29.32           C  
ATOM   1291  CG  ARG B 123     -22.853  -7.664 -30.169  1.00 28.42           C  
ATOM   1292  CD  ARG B 123     -21.546  -7.006 -29.810  1.00 31.14           C  
ATOM   1293  NE  ARG B 123     -20.863  -7.729 -28.743  1.00 34.29           N  
ATOM   1294  CZ  ARG B 123     -19.932  -7.202 -27.955  1.00 42.00           C  
ATOM   1295  NH1 ARG B 123     -19.575  -5.930 -28.099  1.00 39.16           N1+
ATOM   1296  NH2 ARG B 123     -19.368  -7.944 -27.006  1.00 41.33           N  
ATOM   1297  N   ILE B 124     -26.605  -8.572 -27.599  1.00 28.64           N  
ATOM   1298  CA  ILE B 124     -27.353  -8.799 -26.365  1.00 29.68           C  
ATOM   1299  C   ILE B 124     -28.185 -10.073 -26.467  1.00 28.90           C  
ATOM   1300  O   ILE B 124     -28.443 -10.743 -25.456  1.00 29.41           O  
ATOM   1301  CB  ILE B 124     -28.215  -7.562 -26.028  1.00 27.73           C  
ATOM   1302  CG1 ILE B 124     -27.321  -6.387 -25.636  1.00 27.81           C  
ATOM   1303  CG2 ILE B 124     -29.195  -7.847 -24.896  1.00 25.21           C  
ATOM   1304  CD1 ILE B 124     -28.069  -5.031 -25.552  1.00 27.29           C  
ATOM   1305  N   TRP B 125     -28.616 -10.437 -27.677  1.00 28.49           N  
ATOM   1306  CA  TRP B 125     -29.227 -11.750 -27.876  1.00 28.64           C  
ATOM   1307  C   TRP B 125     -28.215 -12.866 -27.620  1.00 30.10           C  
ATOM   1308  O   TRP B 125     -28.526 -13.858 -26.946  1.00 31.11           O  
ATOM   1309  CB  TRP B 125     -29.787 -11.846 -29.300  1.00 29.77           C  
ATOM   1310  CG  TRP B 125     -30.679 -13.025 -29.553  1.00 28.96           C  
ATOM   1311  CD1 TRP B 125     -31.353 -13.762 -28.623  1.00 30.65           C  
ATOM   1312  CD2 TRP B 125     -30.998 -13.601 -30.832  1.00 29.28           C  
ATOM   1313  CE2 TRP B 125     -31.869 -14.683 -30.596  1.00 30.64           C  
ATOM   1314  CE3 TRP B 125     -30.617 -13.313 -32.151  1.00 30.08           C  
ATOM   1315  NE1 TRP B 125     -32.067 -14.761 -29.239  1.00 30.39           N  
ATOM   1316  CZ2 TRP B 125     -32.369 -15.486 -31.630  1.00 31.15           C  
ATOM   1317  CZ3 TRP B 125     -31.124 -14.105 -33.184  1.00 26.84           C  
ATOM   1318  CH2 TRP B 125     -31.988 -15.178 -32.914  1.00 27.79           C  
ATOM   1319  N   ALA B 126     -26.984 -12.691 -28.114  1.00 30.17           N  
ATOM   1320  CA  ALA B 126     -25.960 -13.733 -28.088  1.00 32.04           C  
ATOM   1321  C   ALA B 126     -25.322 -13.921 -26.718  1.00 34.92           C  
ATOM   1322  O   ALA B 126     -24.721 -14.973 -26.475  1.00 32.19           O  
ATOM   1323  CB  ALA B 126     -24.866 -13.415 -29.117  1.00 27.08           C  
ATOM   1324  N   MET B 127     -25.427 -12.935 -25.826  1.00 30.51           N  
ATOM   1325  CA  MET B 127     -24.765 -13.027 -24.537  1.00 28.09           C  
ATOM   1326  C   MET B 127     -25.516 -13.984 -23.625  1.00 23.58           C  
ATOM   1327  O   MET B 127     -26.724 -14.191 -23.766  1.00 25.84           O  
ATOM   1328  CB  MET B 127     -24.664 -11.639 -23.884  1.00 29.61           C  
ATOM   1329  CG  MET B 127     -25.992 -11.097 -23.373  1.00 26.43           C  
ATOM   1330  SD  MET B 127     -25.851  -9.360 -22.845  1.00 29.27           S  
ATOM   1331  CE  MET B 127     -24.887  -9.542 -21.340  1.00 25.70           C  
ATOM   1332  N   GLU B 128     -24.781 -14.591 -22.691  1.00 30.00           N  
ATOM   1333  CA  GLU B 128     -25.424 -15.406 -21.669  1.00 28.78           C  
ATOM   1334  C   GLU B 128     -26.450 -14.547 -20.941  1.00 28.69           C  
ATOM   1335  O   GLU B 128     -26.149 -13.420 -20.538  1.00 27.47           O  
ATOM   1336  CB  GLU B 128     -24.387 -15.972 -20.686  1.00 29.54           C  
ATOM   1337  CG  GLU B 128     -24.908 -17.137 -19.818  1.00 29.13           C  
ATOM   1338  CD  GLU B 128     -25.703 -16.676 -18.593  1.00 29.92           C  
ATOM   1339  OE1 GLU B 128     -25.301 -15.663 -17.968  1.00 28.18           O  
ATOM   1340  OE2 GLU B 128     -26.719 -17.326 -18.246  1.00 29.33           O1-
ATOM   1341  N   GLU B 129     -27.659 -15.073 -20.793  1.00 28.92           N  
ATOM   1342  CA  GLU B 129     -28.810 -14.241 -20.470  1.00 30.66           C  
ATOM   1343  C   GLU B 129     -28.745 -13.740 -19.034  1.00 34.33           C  
ATOM   1344  O   GLU B 129     -28.347 -14.463 -18.118  1.00 27.76           O  
ATOM   1345  CB  GLU B 129     -30.109 -15.014 -20.687  1.00 33.60           C  
ATOM   1346  CG  GLU B 129     -30.243 -16.233 -19.780  1.00 44.30           C  
ATOM   1347  CD  GLU B 129     -31.688 -16.678 -19.562  1.00 49.82           C  
ATOM   1348  OE1 GLU B 129     -32.469 -16.686 -20.540  1.00 48.86           O  
ATOM   1349  OE2 GLU B 129     -32.035 -17.016 -18.403  1.00 60.21           O1-
ATOM   1350  N   THR B 130     -29.148 -12.500 -18.842  1.00 26.11           N  
ATOM   1351  CA  THR B 130     -29.343 -11.929 -17.511  1.00 25.68           C  
ATOM   1352  C   THR B 130     -30.754 -11.361 -17.470  1.00 30.24           C  
ATOM   1353  O   THR B 130     -31.393 -11.206 -18.512  1.00 31.71           O  
ATOM   1354  CB  THR B 130     -28.326 -10.823 -17.212  1.00 25.90           C  
ATOM   1355  CG2 THR B 130     -26.890 -11.278 -17.502  1.00 29.02           C  
ATOM   1356  OG1 THR B 130     -28.637  -9.689 -18.022  1.00 28.93           O  
ATOM   1357  N   PRO B 131     -31.271 -11.057 -16.270  1.00 28.85           N  
ATOM   1358  CA  PRO B 131     -32.573 -10.366 -16.218  1.00 29.75           C  
ATOM   1359  C   PRO B 131     -32.596  -9.111 -17.080  1.00 30.64           C  
ATOM   1360  O   PRO B 131     -33.587  -8.860 -17.778  1.00 32.81           O  
ATOM   1361  CB  PRO B 131     -32.738 -10.045 -14.725  1.00 29.49           C  
ATOM   1362  CG  PRO B 131     -31.932 -11.101 -14.021  1.00 32.76           C  
ATOM   1363  CD  PRO B 131     -30.765 -11.395 -14.925  1.00 32.33           C  
ATOM   1364  N   GLU B 132     -31.493  -8.355 -17.093  1.00 26.91           N  
ATOM   1365  CA  GLU B 132     -31.422  -7.110 -17.852  1.00 30.13           C  
ATOM   1366  C   GLU B 132     -31.392  -7.364 -19.358  1.00 34.45           C  
ATOM   1367  O   GLU B 132     -32.014  -6.624 -20.129  1.00 29.03           O  
ATOM   1368  CB  GLU B 132     -30.194  -6.316 -17.411  1.00 28.39           C  
ATOM   1369  CG  GLU B 132     -30.289  -5.738 -15.958  1.00 38.74           C  
ATOM   1370  CD  GLU B 132     -29.751  -6.685 -14.849  1.00 43.48           C  
ATOM   1371  OE1 GLU B 132     -29.621  -6.215 -13.689  1.00 38.89           O  
ATOM   1372  OE2 GLU B 132     -29.463  -7.886 -15.121  1.00 35.92           O1-
ATOM   1373  N   SER B 133     -30.656  -8.389 -19.811  1.00 28.69           N  
ATOM   1374  CA  SER B 133     -30.650  -8.683 -21.245  1.00 25.96           C  
ATOM   1375  C   SER B 133     -32.032  -9.133 -21.704  1.00 30.62           C  
ATOM   1376  O   SER B 133     -32.498  -8.720 -22.771  1.00 30.80           O  
ATOM   1377  CB  SER B 133     -29.559  -9.721 -21.584  1.00 26.49           C  
ATOM   1378  OG  SER B 133     -29.987 -11.056 -21.352  1.00 28.17           O  
ATOM   1379  N   LEU B 134     -32.735  -9.907 -20.869  1.00 28.45           N  
ATOM   1380  CA  LEU B 134     -34.083 -10.351 -21.222  1.00 33.03           C  
ATOM   1381  C   LEU B 134     -35.058  -9.185 -21.343  1.00 35.47           C  
ATOM   1382  O   LEU B 134     -35.879  -9.157 -22.264  1.00 36.66           O  
ATOM   1383  CB  LEU B 134     -34.596 -11.356 -20.196  1.00 31.50           C  
ATOM   1384  CG  LEU B 134     -33.998 -12.752 -20.377  1.00 39.75           C  
ATOM   1385  CD1 LEU B 134     -34.281 -13.646 -19.165  1.00 46.06           C  
ATOM   1386  CD2 LEU B 134     -34.533 -13.372 -21.658  1.00 38.01           C  
ATOM   1387  N   LYS B 135     -35.009  -8.223 -20.421  1.00 36.18           N  
ATOM   1388  CA  LYS B 135     -35.948  -7.109 -20.523  1.00 39.50           C  
ATOM   1389  C   LYS B 135     -35.652  -6.249 -21.748  1.00 36.56           C  
ATOM   1390  O   LYS B 135     -36.583  -5.742 -22.386  1.00 38.42           O  
ATOM   1391  CB  LYS B 135     -35.950  -6.276 -19.235  1.00 43.34           C  
ATOM   1392  CG  LYS B 135     -34.670  -5.527 -18.929  1.00 43.12           C  
ATOM   1393  CD  LYS B 135     -34.913  -4.394 -17.920  1.00 50.54           C  
ATOM   1394  CE  LYS B 135     -34.080  -4.579 -16.643  1.00 47.94           C  
ATOM   1395  NZ  LYS B 135     -33.711  -3.280 -16.004  1.00 56.30           N1+
ATOM   1396  N   ILE B 136     -34.379  -6.111 -22.125  1.00 33.13           N  
ATOM   1397  CA  ILE B 136     -34.061  -5.413 -23.365  1.00 35.52           C  
ATOM   1398  C   ILE B 136     -34.548  -6.208 -24.567  1.00 39.68           C  
ATOM   1399  O   ILE B 136     -35.083  -5.640 -25.527  1.00 34.12           O  
ATOM   1400  CB  ILE B 136     -32.557  -5.123 -23.448  1.00 33.28           C  
ATOM   1401  CG1 ILE B 136     -32.222  -3.967 -22.500  1.00 35.72           C  
ATOM   1402  CG2 ILE B 136     -32.169  -4.754 -24.878  1.00 34.12           C  
ATOM   1403  CD1 ILE B 136     -30.923  -3.323 -22.789  1.00 35.39           C  
ATOM   1404  N   LEU B 137     -34.369  -7.533 -24.542  1.00 34.06           N  
ATOM   1405  CA  LEU B 137     -34.820  -8.331 -25.671  1.00 35.96           C  
ATOM   1406  C   LEU B 137     -36.336  -8.330 -25.787  1.00 37.56           C  
ATOM   1407  O   LEU B 137     -36.859  -8.558 -26.876  1.00 39.63           O  
ATOM   1408  CB  LEU B 137     -34.293  -9.760 -25.547  1.00 33.00           C  
ATOM   1409  CG  LEU B 137     -32.781  -9.905 -25.704  1.00 34.07           C  
ATOM   1410  CD1 LEU B 137     -32.341 -11.325 -25.355  1.00 34.16           C  
ATOM   1411  CD2 LEU B 137     -32.341  -9.536 -27.116  1.00 30.31           C  
ATOM   1412  N   GLN B 138     -37.048  -8.040 -24.707  1.00 36.70           N  
ATOM   1413  CA  GLN B 138     -38.500  -8.058 -24.722  1.00 37.40           C  
ATOM   1414  C   GLN B 138     -39.108  -6.693 -25.025  1.00 40.64           C  
ATOM   1415  O   GLN B 138     -40.334  -6.591 -25.144  1.00 40.25           O  
ATOM   1416  CB  GLN B 138     -39.021  -8.584 -23.379  1.00 38.38           C  
ATOM   1417  CG  GLN B 138     -38.839 -10.099 -23.204  1.00 47.31           C  
ATOM   1418  CD  GLN B 138     -38.761 -10.528 -21.744  1.00 50.11           C  
ATOM   1419  NE2 GLN B 138     -38.295 -11.757 -21.505  1.00 46.42           N  
ATOM   1420  OE1 GLN B 138     -39.113  -9.764 -20.844  1.00 51.23           O  
ATOM   1421  N   MET B 139     -38.292  -5.650 -25.148  1.00 35.42           N  
ATOM   1422  CA  MET B 139     -38.824  -4.316 -25.387  1.00 39.33           C  
ATOM   1423  C   MET B 139     -39.380  -4.200 -26.791  1.00 38.36           C  
ATOM   1424  O   MET B 139     -38.856  -4.797 -27.736  1.00 36.80           O  
ATOM   1425  CB  MET B 139     -37.745  -3.256 -25.219  1.00 35.76           C  
ATOM   1426  CG  MET B 139     -37.475  -2.873 -23.796  1.00 39.13           C  
ATOM   1427  SD  MET B 139     -36.051  -1.789 -23.724  1.00 40.14           S  
ATOM   1428  CE  MET B 139     -36.723  -0.307 -24.312  1.00 38.01           C  
ATOM   1429  N   ARG B 140     -40.439  -3.399 -26.926  1.00 38.01           N  
ATOM   1430  CA  ARG B 140     -40.884  -3.008 -28.256  1.00 38.18           C  
ATOM   1431  C   ARG B 140     -39.714  -2.416 -29.019  1.00 36.12           C  
ATOM   1432  O   ARG B 140     -38.837  -1.765 -28.444  1.00 34.11           O  
ATOM   1433  CB  ARG B 140     -42.034  -2.003 -28.182  1.00 39.97           C  
ATOM   1434  CG  ARG B 140     -43.036  -2.178 -29.311  1.00 45.48           C  
ATOM   1435  CD  ARG B 140     -44.201  -1.224 -29.168  1.00 45.30           C  
ATOM   1436  NE  ARG B 140     -43.772   0.169 -29.214  1.00 45.44           N  
ATOM   1437  CZ  ARG B 140     -44.429   1.156 -28.616  1.00 46.75           C  
ATOM   1438  NH1 ARG B 140     -45.532   0.887 -27.930  1.00 43.70           N1+
ATOM   1439  NH2 ARG B 140     -43.981   2.402 -28.696  1.00 44.55           N  
ATOM   1440  N   GLU B 141     -39.694  -2.662 -30.329  1.00 33.66           N  
ATOM   1441  CA  GLU B 141     -38.472  -2.463 -31.099  1.00 32.88           C  
ATOM   1442  C   GLU B 141     -38.048  -1.001 -31.130  1.00 36.21           C  
ATOM   1443  O   GLU B 141     -36.852  -0.699 -31.068  1.00 32.71           O  
ATOM   1444  CB  GLU B 141     -38.653  -2.992 -32.527  1.00 39.00           C  
ATOM   1445  CG  GLU B 141     -37.710  -2.345 -33.534  1.00 44.37           C  
ATOM   1446  CD  GLU B 141     -37.602  -3.114 -34.844  1.00 57.67           C  
ATOM   1447  OE1 GLU B 141     -38.204  -4.212 -34.946  1.00 55.94           O  
ATOM   1448  OE2 GLU B 141     -36.906  -2.620 -35.764  1.00 57.62           O1-
ATOM   1449  N   ASP B 142     -39.004  -0.076 -31.265  1.00 34.60           N  
ATOM   1450  CA  ASP B 142     -38.618   1.330 -31.332  1.00 35.78           C  
ATOM   1451  C   ASP B 142     -38.111   1.818 -29.981  1.00 30.28           C  
ATOM   1452  O   ASP B 142     -37.182   2.626 -29.918  1.00 33.71           O  
ATOM   1453  CB  ASP B 142     -39.787   2.197 -31.812  1.00 33.81           C  
ATOM   1454  CG  ASP B 142     -40.989   2.108 -30.908  1.00 35.36           C  
ATOM   1455  OD1 ASP B 142     -41.433   0.978 -30.611  1.00 43.01           O  
ATOM   1456  OD2 ASP B 142     -41.488   3.173 -30.480  1.00 43.41           O1-
ATOM   1457  N   ILE B 143     -38.704   1.331 -28.892  1.00 30.98           N  
ATOM   1458  CA  ILE B 143     -38.230   1.725 -27.570  1.00 33.25           C  
ATOM   1459  C   ILE B 143     -36.857   1.125 -27.309  1.00 32.61           C  
ATOM   1460  O   ILE B 143     -35.950   1.812 -26.829  1.00 28.36           O  
ATOM   1461  CB  ILE B 143     -39.251   1.329 -26.494  1.00 33.27           C  
ATOM   1462  CG1 ILE B 143     -40.638   1.831 -26.872  1.00 34.89           C  
ATOM   1463  CG2 ILE B 143     -38.910   1.960 -25.170  1.00 35.32           C  
ATOM   1464  CD1 ILE B 143     -41.716   1.300 -25.946  1.00 33.45           C  
ATOM   1465  N   ARG B 144     -36.662  -0.151 -27.667  1.00 32.51           N  
ATOM   1466  CA  ARG B 144     -35.338  -0.749 -27.521  1.00 29.42           C  
ATOM   1467  C   ARG B 144     -34.283   0.056 -28.257  1.00 29.54           C  
ATOM   1468  O   ARG B 144     -33.197   0.305 -27.719  1.00 28.60           O  
ATOM   1469  CB  ARG B 144     -35.335  -2.188 -28.020  1.00 35.77           C  
ATOM   1470  CG  ARG B 144     -33.962  -2.842 -27.859  1.00 34.52           C  
ATOM   1471  CD  ARG B 144     -33.992  -4.302 -28.268  1.00 37.17           C  
ATOM   1472  NE  ARG B 144     -34.456  -4.476 -29.642  1.00 43.12           N  
ATOM   1473  CZ  ARG B 144     -35.524  -5.194 -29.964  1.00 42.35           C  
ATOM   1474  NH1 ARG B 144     -36.231  -5.794 -29.003  1.00 42.93           N1+
ATOM   1475  NH2 ARG B 144     -35.877  -5.316 -31.233  1.00 41.79           N  
ATOM   1476  N   ASP B 145     -34.585   0.488 -29.484  1.00 26.78           N  
ATOM   1477  CA  ASP B 145     -33.630   1.292 -30.242  1.00 28.74           C  
ATOM   1478  C   ASP B 145     -33.243   2.553 -29.478  1.00 28.06           C  
ATOM   1479  O   ASP B 145     -32.061   2.909 -29.399  1.00 28.73           O  
ATOM   1480  CB  ASP B 145     -34.216   1.671 -31.615  1.00 31.35           C  
ATOM   1481  CG  ASP B 145     -34.108   0.539 -32.640  1.00 39.76           C  
ATOM   1482  OD1 ASP B 145     -33.622  -0.557 -32.268  1.00 37.86           O  
ATOM   1483  OD2 ASP B 145     -34.510   0.756 -33.810  1.00 36.87           O1-
ATOM   1484  N   GLN B 146     -34.239   3.265 -28.950  1.00 27.23           N  
ATOM   1485  CA  GLN B 146     -33.976   4.505 -28.224  1.00 27.82           C  
ATOM   1486  C   GLN B 146     -33.103   4.250 -26.991  1.00 24.33           C  
ATOM   1487  O   GLN B 146     -32.091   4.925 -26.788  1.00 28.13           O  
ATOM   1488  CB  GLN B 146     -35.308   5.157 -27.831  1.00 29.77           C  
ATOM   1489  CG  GLN B 146     -36.106   5.660 -29.029  1.00 34.11           C  
ATOM   1490  CD  GLN B 146     -37.581   5.909 -28.720  1.00 39.60           C  
ATOM   1491  NE2 GLN B 146     -38.294   6.470 -29.688  1.00 46.50           N  
ATOM   1492  OE1 GLN B 146     -38.072   5.591 -27.639  1.00 39.36           O  
ATOM   1493  N   VAL B 147     -33.467   3.257 -26.178  1.00 27.79           N  
ATOM   1494  CA  VAL B 147     -32.706   2.961 -24.954  1.00 25.36           C  
ATOM   1495  C   VAL B 147     -31.258   2.598 -25.291  1.00 23.75           C  
ATOM   1496  O   VAL B 147     -30.314   3.082 -24.652  1.00 25.61           O  
ATOM   1497  CB  VAL B 147     -33.419   1.853 -24.155  1.00 25.22           C  
ATOM   1498  CG1 VAL B 147     -32.534   1.313 -23.019  1.00 24.20           C  
ATOM   1499  CG2 VAL B 147     -34.715   2.383 -23.579  1.00 29.66           C  
ATOM   1500  N   LEU B 148     -31.052   1.771 -26.325  1.00 24.42           N  
ATOM   1501  CA  LEU B 148     -29.692   1.378 -26.689  1.00 24.18           C  
ATOM   1502  C   LEU B 148     -28.868   2.580 -27.130  1.00 22.49           C  
ATOM   1503  O   LEU B 148     -27.682   2.693 -26.788  1.00 23.38           O  
ATOM   1504  CB  LEU B 148     -29.724   0.304 -27.786  1.00 27.11           C  
ATOM   1505  CG  LEU B 148     -30.285  -1.046 -27.344  1.00 24.38           C  
ATOM   1506  CD1 LEU B 148     -30.299  -2.066 -28.523  1.00 28.61           C  
ATOM   1507  CD2 LEU B 148     -29.489  -1.592 -26.149  1.00 29.19           C  
ATOM   1508  N   LYS B 149     -29.475   3.502 -27.883  1.00 25.82           N  
ATOM   1509  CA  LYS B 149     -28.754   4.727 -28.223  1.00 24.69           C  
ATOM   1510  C   LYS B 149     -28.437   5.535 -26.969  1.00 21.74           C  
ATOM   1511  O   LYS B 149     -27.340   6.084 -26.834  1.00 25.17           O  
ATOM   1512  CB  LYS B 149     -29.568   5.569 -29.205  1.00 25.70           C  
ATOM   1513  CG  LYS B 149     -29.700   4.970 -30.606  1.00 29.52           C  
ATOM   1514  CD  LYS B 149     -30.806   5.692 -31.374  1.00 28.58           C  
ATOM   1515  CE  LYS B 149     -30.926   5.147 -32.813  1.00 33.55           C  
ATOM   1516  NZ  LYS B 149     -32.111   5.731 -33.513  1.00 36.26           N1+
ATOM   1517  N   MET B 150     -29.397   5.639 -26.054  1.00 21.94           N  
ATOM   1518  CA  MET B 150     -29.155   6.387 -24.821  1.00 23.35           C  
ATOM   1519  C   MET B 150     -28.082   5.717 -23.975  1.00 26.41           C  
ATOM   1520  O   MET B 150     -27.233   6.394 -23.373  1.00 24.92           O  
ATOM   1521  CB  MET B 150     -30.455   6.505 -24.037  1.00 23.92           C  
ATOM   1522  CG  MET B 150     -31.465   7.469 -24.672  1.00 24.87           C  
ATOM   1523  SD  MET B 150     -33.046   7.233 -23.889  1.00 25.83           S  
ATOM   1524  CE  MET B 150     -32.650   7.687 -22.169  1.00 23.87           C  
ATOM   1525  N   LYS B 151     -28.115   4.381 -23.905  1.00 21.63           N  
ATOM   1526  CA  LYS B 151     -27.108   3.665 -23.125  1.00 21.59           C  
ATOM   1527  C   LYS B 151     -25.730   3.832 -23.746  1.00 25.66           C  
ATOM   1528  O   LYS B 151     -24.735   3.992 -23.030  1.00 28.26           O  
ATOM   1529  CB  LYS B 151     -27.505   2.193 -23.001  1.00 23.87           C  
ATOM   1530  CG  LYS B 151     -28.581   1.980 -21.947  1.00 23.40           C  
ATOM   1531  CD  LYS B 151     -28.875   0.509 -21.674  1.00 24.88           C  
ATOM   1532  CE  LYS B 151     -29.889   0.360 -20.539  1.00 26.10           C  
ATOM   1533  NZ  LYS B 151     -29.442   1.027 -19.246  1.00 26.51           N1+
ATOM   1534  N   THR B 152     -25.653   3.861 -25.078  1.00 24.98           N  
ATOM   1535  CA  THR B 152     -24.367   4.132 -25.710  1.00 25.69           C  
ATOM   1536  C   THR B 152     -23.893   5.551 -25.421  1.00 25.33           C  
ATOM   1537  O   THR B 152     -22.707   5.770 -25.153  1.00 28.09           O  
ATOM   1538  CB  THR B 152     -24.441   3.902 -27.222  1.00 29.62           C  
ATOM   1539  CG2 THR B 152     -23.042   4.046 -27.825  1.00 25.35           C  
ATOM   1540  OG1 THR B 152     -24.953   2.587 -27.496  1.00 29.77           O  
ATOM   1541  N   GLU B 153     -24.801   6.527 -25.468  1.00 28.55           N  
ATOM   1542  CA  GLU B 153     -24.412   7.911 -25.191  1.00 30.68           C  
ATOM   1543  C   GLU B 153     -23.851   8.054 -23.778  1.00 27.13           C  
ATOM   1544  O   GLU B 153     -22.892   8.804 -23.556  1.00 31.14           O  
ATOM   1545  CB  GLU B 153     -25.611   8.851 -25.386  1.00 30.83           C  
ATOM   1546  CG  GLU B 153     -25.313  10.302 -25.030  1.00 34.99           C  
ATOM   1547  CD  GLU B 153     -26.545  11.207 -25.022  1.00 38.41           C  
ATOM   1548  OE1 GLU B 153     -27.664  10.712 -25.254  1.00 36.35           O  
ATOM   1549  OE2 GLU B 153     -26.380  12.424 -24.784  1.00 35.61           O1-
ATOM   1550  N   ARG B 154     -24.448   7.352 -22.810  1.00 28.19           N  
ATOM   1551  CA  ARG B 154     -23.960   7.413 -21.430  1.00 29.26           C  
ATOM   1552  C   ARG B 154     -22.487   7.031 -21.343  1.00 28.40           C  
ATOM   1553  O   ARG B 154     -21.714   7.666 -20.615  1.00 26.84           O  
ATOM   1554  CB  ARG B 154     -24.800   6.511 -20.525  1.00 25.32           C  
ATOM   1555  CG  ARG B 154     -24.533   6.734 -19.001  1.00 25.50           C  
ATOM   1556  CD  ARG B 154     -23.600   5.651 -18.402  1.00 24.16           C  
ATOM   1557  NE  ARG B 154     -24.313   4.376 -18.303  1.00 24.39           N  
ATOM   1558  CZ  ARG B 154     -24.785   3.840 -17.182  1.00 23.78           C  
ATOM   1559  NH1 ARG B 154     -24.609   4.435 -16.012  1.00 23.95           N1+
ATOM   1560  NH2 ARG B 154     -25.459   2.703 -17.241  1.00 27.78           N  
ATOM   1561  N   TRP B 155     -22.070   6.006 -22.089  1.00 28.51           N  
ATOM   1562  CA  TRP B 155     -20.673   5.588 -22.034  1.00 29.73           C  
ATOM   1563  C   TRP B 155     -19.766   6.493 -22.857  1.00 29.55           C  
ATOM   1564  O   TRP B 155     -18.623   6.735 -22.459  1.00 32.41           O  
ATOM   1565  CB  TRP B 155     -20.544   4.118 -22.463  1.00 27.53           C  
ATOM   1566  CG  TRP B 155     -21.216   3.194 -21.460  1.00 25.20           C  
ATOM   1567  CD1 TRP B 155     -22.108   2.194 -21.729  1.00 23.20           C  
ATOM   1568  CD2 TRP B 155     -21.087   3.238 -20.026  1.00 27.16           C  
ATOM   1569  CE2 TRP B 155     -21.905   2.221 -19.500  1.00 23.90           C  
ATOM   1570  CE3 TRP B 155     -20.343   4.028 -19.136  1.00 29.81           C  
ATOM   1571  NE1 TRP B 155     -22.517   1.595 -20.557  1.00 23.66           N  
ATOM   1572  CZ2 TRP B 155     -22.013   1.986 -18.125  1.00 26.64           C  
ATOM   1573  CZ3 TRP B 155     -20.453   3.786 -17.768  1.00 25.99           C  
ATOM   1574  CH2 TRP B 155     -21.277   2.780 -17.282  1.00 24.18           C  
ATOM   1575  N   LEU B 156     -20.251   7.014 -23.986  1.00 30.39           N  
ATOM   1576  CA  LEU B 156     -19.476   7.998 -24.741  1.00 33.73           C  
ATOM   1577  C   LEU B 156     -19.146   9.215 -23.876  1.00 37.19           C  
ATOM   1578  O   LEU B 156     -17.992   9.660 -23.823  1.00 39.96           O  
ATOM   1579  CB  LEU B 156     -20.246   8.421 -25.989  1.00 30.84           C  
ATOM   1580  CG  LEU B 156     -20.244   7.449 -27.170  1.00 35.10           C  
ATOM   1581  CD1 LEU B 156     -21.249   7.914 -28.218  1.00 35.46           C  
ATOM   1582  CD2 LEU B 156     -18.864   7.342 -27.779  1.00 35.91           C  
ATOM   1583  N   ARG B 157     -20.149   9.756 -23.176  1.00 33.43           N  
ATOM   1584  CA  ARG B 157     -19.927  10.875 -22.261  1.00 34.70           C  
ATOM   1585  C   ARG B 157     -19.122  10.470 -21.037  1.00 37.48           C  
ATOM   1586  O   ARG B 157     -18.600  11.342 -20.334  1.00 41.04           O  
ATOM   1587  CB  ARG B 157     -21.267  11.478 -21.822  1.00 34.16           C  
ATOM   1588  CG  ARG B 157     -22.138  11.970 -22.990  1.00 37.95           C  
ATOM   1589  CD  ARG B 157     -23.261  12.877 -22.495  1.00 36.08           C  
ATOM   1590  NE  ARG B 157     -24.054  13.420 -23.592  1.00 42.20           N  
ATOM   1591  CZ  ARG B 157     -23.684  14.450 -24.351  1.00 45.27           C  
ATOM   1592  NH1 ARG B 157     -22.523  15.064 -24.146  1.00 46.51           N1+
ATOM   1593  NH2 ARG B 157     -24.478  14.865 -25.324  1.00 49.25           N  
ATOM   1594  N   THR B 158     -19.028   9.176 -20.745  1.00 35.00           N  
ATOM   1595  CA  THR B 158     -18.110   8.737 -19.702  1.00 36.48           C  
ATOM   1596  C   THR B 158     -16.667   8.758 -20.198  1.00 45.50           C  
ATOM   1597  O   THR B 158     -15.766   9.188 -19.469  1.00 42.56           O  
ATOM   1598  CB  THR B 158     -18.485   7.334 -19.216  1.00 32.25           C  
ATOM   1599  CG2 THR B 158     -17.428   6.800 -18.239  1.00 34.12           C  
ATOM   1600  OG1 THR B 158     -19.756   7.370 -18.549  1.00 30.68           O  
ATOM   1601  N   LEU B 159     -16.435   8.322 -21.444  1.00 43.04           N  
ATOM   1602  CA  LEU B 159     -15.076   8.248 -21.976  1.00 45.17           C  
ATOM   1603  C   LEU B 159     -14.587   9.608 -22.455  1.00 50.08           C  
ATOM   1604  O   LEU B 159     -13.395   9.920 -22.345  1.00 52.40           O  
ATOM   1605  CB  LEU B 159     -15.010   7.242 -23.127  1.00 43.75           C  
ATOM   1606  CG  LEU B 159     -15.306   5.772 -22.820  1.00 42.75           C  
ATOM   1607  CD1 LEU B 159     -15.334   4.953 -24.098  1.00 40.56           C  
ATOM   1608  CD2 LEU B 159     -14.304   5.193 -21.825  1.00 46.34           C  
ATOM   1609  N   ILE B 160     -15.485  10.418 -23.005  1.00 45.34           N  
ATOM   1610  CA  ILE B 160     -15.147  11.734 -23.528  1.00 51.16           C  
ATOM   1611  C   ILE B 160     -15.893  12.754 -22.692  1.00 50.02           C  
ATOM   1612  O   ILE B 160     -17.117  12.889 -22.812  1.00 51.34           O  
ATOM   1613  CB  ILE B 160     -15.509  11.885 -25.011  1.00 51.30           C  
ATOM   1614  CG1 ILE B 160     -14.896  10.761 -25.847  1.00 51.24           C  
ATOM   1615  CG2 ILE B 160     -15.066  13.243 -25.519  1.00 59.24           C  
ATOM   1616  CD1 ILE B 160     -15.531  10.638 -27.217  1.00 50.28           C  
ATOM   1617  N   ARG B 161     -15.170  13.468 -21.841  1.00 58.45           N  
ATOM   1618  CA  ARG B 161     -15.736  14.579 -21.085  1.00 60.68           C  
ATOM   1619  C   ARG B 161     -14.785  15.756 -21.240  1.00 68.08           C  
ATOM   1620  O   ARG B 161     -13.651  15.715 -20.749  1.00 65.64           O  
ATOM   1621  CB  ARG B 161     -15.959  14.203 -19.621  1.00 58.00           C  
ATOM   1622  CG  ARG B 161     -14.753  13.589 -18.956  1.00 56.32           C  
ATOM   1623  CD  ARG B 161     -15.077  13.136 -17.555  1.00 58.66           C  
ATOM   1624  NE  ARG B 161     -15.452  11.729 -17.505  1.00 53.59           N  
ATOM   1625  CZ  ARG B 161     -15.371  10.979 -16.413  1.00 50.59           C  
ATOM   1626  NH1 ARG B 161     -14.917  11.501 -15.272  1.00 49.68           N1+
ATOM   1627  NH2 ARG B 161     -15.734   9.709 -16.472  1.00 40.62           N  
ATOM   1628  N   GLY B 162     -15.238  16.777 -21.954  1.00 71.08           N  
ATOM   1629  CA  GLY B 162     -14.402  17.895 -22.352  1.00 77.36           C  
ATOM   1630  C   GLY B 162     -13.799  17.699 -23.729  1.00 78.57           C  
ATOM   1631  O   GLY B 162     -13.541  16.582 -24.181  1.00 77.40           O  
ATOM   1632  N   GLU B 163     -13.582  18.821 -24.418  1.00 81.67           N  
ATOM   1633  CA  GLU B 163     -12.845  18.825 -25.677  1.00 81.66           C  
ATOM   1634  C   GLU B 163     -11.367  18.501 -25.477  1.00 82.31           C  
ATOM   1635  O   GLU B 163     -10.680  18.155 -26.445  1.00 83.90           O  
ATOM   1636  CB  GLU B 163     -13.037  20.189 -26.358  1.00 82.47           C  
ATOM   1637  CG  GLU B 163     -12.245  20.433 -27.647  1.00 85.14           C  
ATOM   1638  CD  GLU B 163     -12.393  19.320 -28.676  1.00 83.89           C  
ATOM   1639  OE1 GLU B 163     -13.529  18.864 -28.921  1.00 81.97           O  
ATOM   1640  OE2 GLU B 163     -11.362  18.904 -29.247  1.00 86.52           O1-
ATOM   1641  N   LYS B 164     -10.877  18.562 -24.238  1.00 84.05           N  
ATOM   1642  CA  LYS B 164      -9.484  18.277 -23.915  1.00 82.23           C  
ATOM   1643  C   LYS B 164      -9.142  16.790 -23.966  1.00 82.11           C  
ATOM   1644  O   LYS B 164      -7.953  16.451 -23.928  1.00 82.37           O  
ATOM   1645  CB  LYS B 164      -9.170  18.825 -22.520  1.00 80.99           C  
ATOM   1646  CG  LYS B 164     -10.216  18.440 -21.477  1.00 78.69           C  
ATOM   1647  CD  LYS B 164     -10.620  19.617 -20.600  1.00 81.75           C  
ATOM   1648  CE  LYS B 164     -11.024  19.142 -19.207  1.00 82.78           C  
ATOM   1649  NZ  LYS B 164     -11.365  20.259 -18.281  1.00 77.37           N1+
ATOM   1650  N   THR B 165     -10.139  15.910 -24.062  1.00 77.74           N  
ATOM   1651  CA  THR B 165      -9.919  14.479 -23.883  1.00 75.20           C  
ATOM   1652  C   THR B 165      -8.956  13.921 -24.928  1.00 74.63           C  
ATOM   1653  O   THR B 165      -9.029  14.258 -26.114  1.00 75.04           O  
ATOM   1654  CB  THR B 165     -11.262  13.734 -23.942  1.00 68.17           C  
ATOM   1655  CG2 THR B 165     -11.067  12.254 -24.241  1.00 63.52           C  
ATOM   1656  OG1 THR B 165     -11.942  13.866 -22.687  1.00 67.04           O  
ATOM   1657  N   LYS B 166      -8.035  13.073 -24.469  1.00 72.83           N  
ATOM   1658  CA  LYS B 166      -7.129  12.321 -25.324  1.00 75.63           C  
ATOM   1659  C   LYS B 166      -7.291  10.833 -25.036  1.00 74.54           C  
ATOM   1660  O   LYS B 166      -7.676  10.446 -23.930  1.00 74.67           O  
ATOM   1661  CB  LYS B 166      -5.668  12.751 -25.101  1.00 80.04           C  
ATOM   1662  CG  LYS B 166      -5.326  14.113 -25.703  1.00 81.60           C  
ATOM   1663  CD  LYS B 166      -4.165  14.785 -24.977  1.00 80.69           C  
ATOM   1664  CE  LYS B 166      -3.213  15.455 -25.962  1.00 81.60           C  
ATOM   1665  NZ  LYS B 166      -3.783  15.517 -27.339  1.00 82.84           N1+
ATOM   1666  N   LEU B 167      -6.996   9.994 -26.038  1.00 75.02           N  
ATOM   1667  CA  LEU B 167      -7.215   8.556 -25.886  1.00 68.98           C  
ATOM   1668  C   LEU B 167      -6.458   7.976 -24.695  1.00 73.25           C  
ATOM   1669  O   LEU B 167      -6.879   6.953 -24.147  1.00 70.91           O  
ATOM   1670  CB  LEU B 167      -6.832   7.817 -27.175  1.00 72.02           C  
ATOM   1671  CG  LEU B 167      -6.863   6.277 -27.151  1.00 72.25           C  
ATOM   1672  CD1 LEU B 167      -7.455   5.703 -28.438  1.00 66.98           C  
ATOM   1673  CD2 LEU B 167      -5.481   5.674 -26.895  1.00 74.57           C  
ATOM   1674  N   LYS B 168      -5.358   8.606 -24.275  1.00 75.74           N  
ATOM   1675  CA  LYS B 168      -4.698   8.199 -23.038  1.00 75.33           C  
ATOM   1676  C   LYS B 168      -5.679   8.190 -21.876  1.00 71.94           C  
ATOM   1677  O   LYS B 168      -5.618   7.313 -21.006  1.00 74.70           O  
ATOM   1678  CB  LYS B 168      -3.537   9.146 -22.727  1.00 73.85           C  
ATOM   1679  CG  LYS B 168      -2.426   9.169 -23.760  1.00 78.89           C  
ATOM   1680  CD  LYS B 168      -1.592  10.452 -23.677  1.00 79.21           C  
ATOM   1681  CE  LYS B 168      -1.070  10.743 -22.264  1.00 82.34           C  
ATOM   1682  NZ  LYS B 168      -2.004  11.532 -21.405  1.00 78.21           N1+
ATOM   1683  N   ASP B 169      -6.591   9.170 -21.848  1.00 71.72           N  
ATOM   1684  CA  ASP B 169      -7.550   9.309 -20.759  1.00 68.44           C  
ATOM   1685  C   ASP B 169      -8.589   8.197 -20.739  1.00 64.74           C  
ATOM   1686  O   ASP B 169      -9.247   8.008 -19.712  1.00 61.29           O  
ATOM   1687  CB  ASP B 169      -8.274  10.654 -20.857  1.00 68.37           C  
ATOM   1688  CG  ASP B 169      -7.325  11.835 -20.877  1.00 71.93           C  
ATOM   1689  OD1 ASP B 169      -7.174  12.452 -21.952  1.00 73.92           O  
ATOM   1690  OD2 ASP B 169      -6.742  12.153 -19.818  1.00 71.13           O1-
ATOM   1691  N   PHE B 170      -8.772   7.480 -21.852  1.00 66.85           N  
ATOM   1692  CA  PHE B 170      -9.825   6.469 -21.918  1.00 60.20           C  
ATOM   1693  C   PHE B 170      -9.659   5.426 -20.824  1.00 56.80           C  
ATOM   1694  O   PHE B 170     -10.640   5.014 -20.193  1.00 59.05           O  
ATOM   1695  CB  PHE B 170      -9.821   5.787 -23.288  1.00 59.58           C  
ATOM   1696  CG  PHE B 170     -10.681   6.465 -24.312  1.00 55.27           C  
ATOM   1697  CD1 PHE B 170     -10.920   7.825 -24.241  1.00 55.25           C  
ATOM   1698  CD2 PHE B 170     -11.236   5.739 -25.357  1.00 53.76           C  
ATOM   1699  CE1 PHE B 170     -11.700   8.454 -25.182  1.00 56.93           C  
ATOM   1700  CE2 PHE B 170     -12.020   6.358 -26.305  1.00 52.12           C  
ATOM   1701  CZ  PHE B 170     -12.250   7.721 -26.222  1.00 57.61           C  
ATOM   1702  N   GLN B 171      -8.420   4.994 -20.582  1.00 58.14           N  
ATOM   1703  CA  GLN B 171      -8.182   3.840 -19.721  1.00 58.01           C  
ATOM   1704  C   GLN B 171      -8.598   4.121 -18.281  1.00 53.42           C  
ATOM   1705  O   GLN B 171      -9.231   3.281 -17.632  1.00 48.91           O  
ATOM   1706  CB  GLN B 171      -6.706   3.443 -19.790  1.00 62.40           C  
ATOM   1707  CG  GLN B 171      -6.407   2.081 -19.190  1.00 61.14           C  
ATOM   1708  CD  GLN B 171      -7.256   0.987 -19.798  1.00 58.08           C  
ATOM   1709  NE2 GLN B 171      -7.844   0.153 -18.947  1.00 62.47           N  
ATOM   1710  OE1 GLN B 171      -7.387   0.893 -21.021  1.00 60.80           O  
ATOM   1711  N   LYS B 172      -8.231   5.293 -17.759  1.00 56.29           N  
ATOM   1712  CA  LYS B 172      -8.616   5.653 -16.398  1.00 56.46           C  
ATOM   1713  C   LYS B 172     -10.135   5.682 -16.255  1.00 50.68           C  
ATOM   1714  O   LYS B 172     -10.693   5.109 -15.310  1.00 50.59           O  
ATOM   1715  CB  LYS B 172      -7.998   7.008 -16.016  1.00 58.88           C  
ATOM   1716  CG  LYS B 172      -8.537   8.191 -16.824  1.00 62.13           C  
ATOM   1717  CD  LYS B 172      -8.225   9.575 -16.264  1.00 65.95           C  
ATOM   1718  CE  LYS B 172      -8.563  10.628 -17.328  1.00 67.30           C  
ATOM   1719  NZ  LYS B 172      -7.665  11.818 -17.351  1.00 70.88           N1+
ATOM   1720  N   ARG B 173     -10.822   6.309 -17.217  1.00 52.87           N  
ATOM   1721  CA  ARG B 173     -12.265   6.474 -17.112  1.00 49.06           C  
ATOM   1722  C   ARG B 173     -12.984   5.145 -17.268  1.00 47.92           C  
ATOM   1723  O   ARG B 173     -14.069   4.960 -16.702  1.00 42.71           O  
ATOM   1724  CB  ARG B 173     -12.743   7.485 -18.149  1.00 46.80           C  
ATOM   1725  CG  ARG B 173     -12.340   8.915 -17.815  1.00 49.94           C  
ATOM   1726  CD  ARG B 173     -12.378   9.819 -19.034  1.00 55.12           C  
ATOM   1727  NE  ARG B 173     -11.869  11.157 -18.738  1.00 55.88           N  
ATOM   1728  CZ  ARG B 173     -11.690  12.109 -19.649  1.00 60.12           C  
ATOM   1729  NH1 ARG B 173     -11.981  11.883 -20.924  1.00 58.28           N1+
ATOM   1730  NH2 ARG B 173     -11.222  13.294 -19.284  1.00 64.59           N  
ATOM   1731  N   TYR B 174     -12.389   4.205 -18.005  1.00 46.84           N  
ATOM   1732  CA  TYR B 174     -12.953   2.862 -18.078  1.00 46.86           C  
ATOM   1733  C   TYR B 174     -12.738   2.115 -16.765  1.00 43.44           C  
ATOM   1734  O   TYR B 174     -13.648   1.447 -16.254  1.00 41.35           O  
ATOM   1735  CB  TYR B 174     -12.341   2.091 -19.257  1.00 45.42           C  
ATOM   1736  CG  TYR B 174     -12.783   0.653 -19.301  1.00 48.43           C  
ATOM   1737  CD1 TYR B 174     -13.989   0.294 -19.894  1.00 46.94           C  
ATOM   1738  CD2 TYR B 174     -12.011  -0.345 -18.731  1.00 51.60           C  
ATOM   1739  CE1 TYR B 174     -14.405  -1.017 -19.914  1.00 48.76           C  
ATOM   1740  CE2 TYR B 174     -12.423  -1.663 -18.745  1.00 52.91           C  
ATOM   1741  CZ  TYR B 174     -13.616  -1.995 -19.337  1.00 52.87           C  
ATOM   1742  OH  TYR B 174     -14.019  -3.311 -19.348  1.00 55.49           O  
ATOM   1743  N   GLU B 175     -11.537   2.213 -16.197  1.00 46.83           N  
ATOM   1744  CA  GLU B 175     -11.295   1.512 -14.946  1.00 44.29           C  
ATOM   1745  C   GLU B 175     -12.138   2.092 -13.820  1.00 40.83           C  
ATOM   1746  O   GLU B 175     -12.566   1.349 -12.932  1.00 33.79           O  
ATOM   1747  CB  GLU B 175      -9.809   1.545 -14.592  1.00 51.09           C  
ATOM   1748  CG  GLU B 175      -9.270   0.166 -14.192  1.00 56.90           C  
ATOM   1749  CD  GLU B 175      -9.552  -0.908 -15.248  1.00 62.79           C  
ATOM   1750  OE1 GLU B 175      -9.168  -0.708 -16.425  1.00 66.30           O  
ATOM   1751  OE2 GLU B 175     -10.163  -1.951 -14.903  1.00 65.69           O1-
ATOM   1752  N   GLU B 176     -12.417   3.399 -13.869  1.00 38.38           N  
ATOM   1753  CA  GLU B 176     -13.284   4.028 -12.877  1.00 35.26           C  
ATOM   1754  C   GLU B 176     -14.664   3.378 -12.833  1.00 34.06           C  
ATOM   1755  O   GLU B 176     -15.258   3.244 -11.756  1.00 34.87           O  
ATOM   1756  CB  GLU B 176     -13.415   5.522 -13.165  1.00 38.51           C  
ATOM   1757  CG  GLU B 176     -14.059   6.288 -12.019  1.00 36.29           C  
ATOM   1758  CD  GLU B 176     -14.228   7.761 -12.306  1.00 42.71           C  
ATOM   1759  OE1 GLU B 176     -14.717   8.479 -11.396  1.00 41.56           O  
ATOM   1760  OE2 GLU B 176     -13.887   8.197 -13.434  1.00 39.30           O1-
ATOM   1761  N   VAL B 177     -15.194   2.963 -13.990  1.00 36.30           N  
ATOM   1762  CA  VAL B 177     -16.517   2.344 -14.048  1.00 34.92           C  
ATOM   1763  C   VAL B 177     -16.454   0.820 -14.119  1.00 34.67           C  
ATOM   1764  O   VAL B 177     -17.504   0.164 -14.109  1.00 32.07           O  
ATOM   1765  CB  VAL B 177     -17.345   2.913 -15.221  1.00 35.06           C  
ATOM   1766  CG1 VAL B 177     -17.536   4.419 -15.049  1.00 31.33           C  
ATOM   1767  CG2 VAL B 177     -16.672   2.630 -16.563  1.00 34.05           C  
ATOM   1768  N   HIS B 178     -15.258   0.233 -14.148  1.00 42.79           N  
ATOM   1769  CA  HIS B 178     -15.171  -1.224 -14.260  1.00 38.99           C  
ATOM   1770  C   HIS B 178     -15.957  -1.971 -13.190  1.00 36.42           C  
ATOM   1771  O   HIS B 178     -16.664  -2.932 -13.551  1.00 39.60           O  
ATOM   1772  CB  HIS B 178     -13.705  -1.679 -14.259  1.00 46.80           C  
ATOM   1773  CG  HIS B 178     -13.536  -3.116 -14.645  1.00 49.59           C  
ATOM   1774  CD2 HIS B 178     -12.971  -3.686 -15.734  1.00 52.00           C  
ATOM   1775  ND1 HIS B 178     -14.020  -4.155 -13.878  1.00 52.79           N  
ATOM   1776  CE1 HIS B 178     -13.749  -5.304 -14.470  1.00 54.52           C  
ATOM   1777  NE2 HIS B 178     -13.111  -5.047 -15.598  1.00 54.43           N  
ATOM   1778  N   PRO B 179     -15.909  -1.622 -11.900  1.00 35.71           N  
ATOM   1779  CA  PRO B 179     -16.712  -2.388 -10.941  1.00 34.44           C  
ATOM   1780  C   PRO B 179     -18.196  -2.317 -11.236  1.00 39.18           C  
ATOM   1781  O   PRO B 179     -18.924  -3.287 -10.980  1.00 38.82           O  
ATOM   1782  CB  PRO B 179     -16.357  -1.753  -9.588  1.00 39.71           C  
ATOM   1783  CG  PRO B 179     -15.031  -1.115  -9.815  1.00 36.34           C  
ATOM   1784  CD  PRO B 179     -15.080  -0.611 -11.218  1.00 36.59           C  
ATOM   1785  N   TYR B 180     -18.668  -1.193 -11.778  1.00 37.98           N  
ATOM   1786  CA  TYR B 180     -20.068  -1.109 -12.173  1.00 35.43           C  
ATOM   1787  C   TYR B 180     -20.362  -2.090 -13.308  1.00 29.92           C  
ATOM   1788  O   TYR B 180     -21.324  -2.860 -13.242  1.00 34.22           O  
ATOM   1789  CB  TYR B 180     -20.422   0.332 -12.583  1.00 31.04           C  
ATOM   1790  CG  TYR B 180     -21.834   0.460 -13.111  1.00 29.66           C  
ATOM   1791  CD1 TYR B 180     -22.922   0.516 -12.242  1.00 26.06           C  
ATOM   1792  CD2 TYR B 180     -22.081   0.495 -14.478  1.00 28.72           C  
ATOM   1793  CE1 TYR B 180     -24.230   0.606 -12.733  1.00 24.01           C  
ATOM   1794  CE2 TYR B 180     -23.387   0.579 -14.985  1.00 28.07           C  
ATOM   1795  CZ  TYR B 180     -24.449   0.633 -14.108  1.00 26.35           C  
ATOM   1796  OH  TYR B 180     -25.738   0.721 -14.595  1.00 24.14           O  
ATOM   1797  N   LEU B 181     -19.529  -2.076 -14.350  1.00 33.35           N  
ATOM   1798  CA  LEU B 181     -19.726  -2.969 -15.487  1.00 34.75           C  
ATOM   1799  C   LEU B 181     -19.700  -4.435 -15.073  1.00 38.50           C  
ATOM   1800  O   LEU B 181     -20.329  -5.268 -15.736  1.00 38.95           O  
ATOM   1801  CB  LEU B 181     -18.667  -2.700 -16.550  1.00 36.82           C  
ATOM   1802  CG  LEU B 181     -18.626  -1.273 -17.076  1.00 35.17           C  
ATOM   1803  CD1 LEU B 181     -17.469  -1.106 -18.033  1.00 37.06           C  
ATOM   1804  CD2 LEU B 181     -19.956  -0.916 -17.760  1.00 33.86           C  
ATOM   1805  N   MET B 182     -19.022  -4.768 -13.966  1.00 37.28           N  
ATOM   1806  CA  MET B 182     -18.934  -6.162 -13.540  1.00 35.97           C  
ATOM   1807  C   MET B 182     -20.288  -6.691 -13.087  1.00 37.40           C  
ATOM   1808  O   MET B 182     -20.610  -7.864 -13.307  1.00 33.51           O  
ATOM   1809  CB  MET B 182     -17.897  -6.312 -12.419  1.00 41.29           C  
ATOM   1810  CG  MET B 182     -16.458  -6.547 -12.894  1.00 47.83           C  
ATOM   1811  SD  MET B 182     -16.194  -7.962 -13.997  1.00 70.43           S  
ATOM   1812  CE  MET B 182     -16.486  -9.365 -12.908  1.00 47.52           C  
ATOM   1813  N   LYS B 183     -21.101  -5.856 -12.454  1.00 33.97           N  
ATOM   1814  CA  LYS B 183     -22.433  -6.292 -12.066  1.00 30.04           C  
ATOM   1815  C   LYS B 183     -23.497  -5.976 -13.115  1.00 31.61           C  
ATOM   1816  O   LYS B 183     -24.681  -6.241 -12.872  1.00 36.95           O  
ATOM   1817  CB  LYS B 183     -22.830  -5.660 -10.723  1.00 41.61           C  
ATOM   1818  CG  LYS B 183     -23.216  -4.198 -10.843  1.00 37.53           C  
ATOM   1819  CD  LYS B 183     -23.654  -3.600  -9.520  1.00 42.72           C  
ATOM   1820  CE  LYS B 183     -24.321  -2.261  -9.757  1.00 37.70           C  
ATOM   1821  NZ  LYS B 183     -25.769  -2.382 -10.111  1.00 38.36           N1+
ATOM   1822  N   GLU B 184     -23.120  -5.388 -14.259  1.00 34.40           N  
ATOM   1823  CA  GLU B 184     -24.075  -5.008 -15.314  1.00 29.80           C  
ATOM   1824  C   GLU B 184     -23.499  -5.491 -16.649  1.00 25.80           C  
ATOM   1825  O   GLU B 184     -22.875  -4.719 -17.380  1.00 27.41           O  
ATOM   1826  CB  GLU B 184     -24.340  -3.484 -15.308  1.00 31.58           C  
ATOM   1827  CG  GLU B 184     -24.872  -2.930 -13.974  1.00 33.96           C  
ATOM   1828  CD  GLU B 184     -26.325  -3.281 -13.724  1.00 33.48           C  
ATOM   1829  OE1 GLU B 184     -27.000  -3.764 -14.654  1.00 37.03           O  
ATOM   1830  OE2 GLU B 184     -26.805  -3.080 -12.594  1.00 37.52           O1-
ATOM   1831  N   LYS B 185     -23.704  -6.782 -16.950  1.00 27.27           N  
ATOM   1832  CA  LYS B 185     -23.070  -7.383 -18.124  1.00 28.59           C  
ATOM   1833  C   LYS B 185     -23.551  -6.737 -19.421  1.00 25.75           C  
ATOM   1834  O   LYS B 185     -22.768  -6.575 -20.365  1.00 26.29           O  
ATOM   1835  CB  LYS B 185     -23.339  -8.886 -18.156  1.00 25.54           C  
ATOM   1836  CG  LYS B 185     -22.968  -9.632 -16.867  1.00 29.66           C  
ATOM   1837  CD  LYS B 185     -21.471  -9.633 -16.651  1.00 37.16           C  
ATOM   1838  CE  LYS B 185     -21.062 -10.382 -15.368  1.00 40.65           C  
ATOM   1839  NZ  LYS B 185     -19.665 -10.033 -14.930  1.00 36.52           N1+
ATOM   1840  N   VAL B 186     -24.843  -6.399 -19.508  1.00 25.79           N  
ATOM   1841  CA  VAL B 186     -25.339  -5.707 -20.701  1.00 23.01           C  
ATOM   1842  C   VAL B 186     -24.587  -4.398 -20.913  1.00 25.16           C  
ATOM   1843  O   VAL B 186     -24.222  -4.054 -22.043  1.00 29.54           O  
ATOM   1844  CB  VAL B 186     -26.859  -5.470 -20.609  1.00 27.83           C  
ATOM   1845  CG1 VAL B 186     -27.346  -4.601 -21.807  1.00 24.91           C  
ATOM   1846  CG2 VAL B 186     -27.608  -6.775 -20.558  1.00 22.74           C  
ATOM   1847  N   GLU B 187     -24.343  -3.641 -19.832  1.00 26.77           N  
ATOM   1848  CA  GLU B 187     -23.625  -2.371 -19.970  1.00 26.13           C  
ATOM   1849  C   GLU B 187     -22.189  -2.593 -20.407  1.00 26.49           C  
ATOM   1850  O   GLU B 187     -21.593  -1.727 -21.061  1.00 28.23           O  
ATOM   1851  CB  GLU B 187     -23.630  -1.585 -18.647  1.00 28.31           C  
ATOM   1852  CG  GLU B 187     -25.007  -1.197 -18.093  1.00 25.58           C  
ATOM   1853  CD  GLU B 187     -25.736  -0.145 -18.937  1.00 26.33           C  
ATOM   1854  OE1 GLU B 187     -25.138   0.440 -19.860  1.00 24.85           O  
ATOM   1855  OE2 GLU B 187     -26.923   0.090 -18.662  1.00 28.49           O1-
ATOM   1856  N   GLN B 188     -21.602  -3.721 -20.010  1.00 28.43           N  
ATOM   1857  CA  GLN B 188     -20.272  -4.067 -20.488  1.00 31.55           C  
ATOM   1858  C   GLN B 188     -20.265  -4.210 -22.011  1.00 27.98           C  
ATOM   1859  O   GLN B 188     -19.372  -3.685 -22.683  1.00 32.10           O  
ATOM   1860  CB  GLN B 188     -19.796  -5.345 -19.785  1.00 28.72           C  
ATOM   1861  CG  GLN B 188     -18.529  -5.954 -20.358  1.00 38.54           C  
ATOM   1862  CD  GLN B 188     -17.318  -5.076 -20.159  1.00 40.29           C  
ATOM   1863  NE2 GLN B 188     -16.518  -4.922 -21.206  1.00 43.40           N  
ATOM   1864  OE1 GLN B 188     -17.095  -4.551 -19.071  1.00 45.99           O  
ATOM   1865  N   VAL B 189     -21.270  -4.896 -22.572  1.00 26.29           N  
ATOM   1866  CA  VAL B 189     -21.386  -5.001 -24.030  1.00 29.33           C  
ATOM   1867  C   VAL B 189     -21.483  -3.613 -24.656  1.00 31.46           C  
ATOM   1868  O   VAL B 189     -20.770  -3.290 -25.612  1.00 31.02           O  
ATOM   1869  CB  VAL B 189     -22.593  -5.882 -24.415  1.00 35.38           C  
ATOM   1870  CG1 VAL B 189     -22.901  -5.780 -25.927  1.00 32.03           C  
ATOM   1871  CG2 VAL B 189     -22.358  -7.353 -24.008  1.00 35.52           C  
ATOM   1872  N   ILE B 190     -22.346  -2.758 -24.108  1.00 28.32           N  
ATOM   1873  CA  ILE B 190     -22.571  -1.452 -24.730  1.00 26.54           C  
ATOM   1874  C   ILE B 190     -21.335  -0.571 -24.591  1.00 27.21           C  
ATOM   1875  O   ILE B 190     -21.001   0.202 -25.499  1.00 28.14           O  
ATOM   1876  CB  ILE B 190     -23.832  -0.801 -24.128  1.00 27.40           C  
ATOM   1877  CG1 ILE B 190     -25.031  -1.710 -24.396  1.00 25.56           C  
ATOM   1878  CG2 ILE B 190     -24.064   0.602 -24.710  1.00 27.90           C  
ATOM   1879  CD1 ILE B 190     -26.337  -1.262 -23.794  1.00 24.62           C  
ATOM   1880  N   MET B 191     -20.624  -0.685 -23.464  1.00 27.54           N  
ATOM   1881  CA  MET B 191     -19.381   0.067 -23.289  1.00 31.82           C  
ATOM   1882  C   MET B 191     -18.348  -0.297 -24.356  1.00 33.02           C  
ATOM   1883  O   MET B 191     -17.631   0.576 -24.857  1.00 33.82           O  
ATOM   1884  CB  MET B 191     -18.811  -0.178 -21.888  1.00 32.16           C  
ATOM   1885  CG  MET B 191     -17.375   0.319 -21.695  1.00 29.09           C  
ATOM   1886  SD  MET B 191     -17.131   2.062 -22.076  1.00 37.68           S  
ATOM   1887  CE  MET B 191     -17.232   2.737 -20.409  1.00 34.95           C  
ATOM   1888  N   GLU B 192     -18.266  -1.580 -24.726  1.00 30.94           N  
ATOM   1889  CA  GLU B 192     -17.322  -1.976 -25.776  1.00 35.43           C  
ATOM   1890  C   GLU B 192     -17.626  -1.276 -27.102  1.00 35.46           C  
ATOM   1891  O   GLU B 192     -16.708  -0.833 -27.801  1.00 38.75           O  
ATOM   1892  CB  GLU B 192     -17.335  -3.498 -25.958  1.00 37.87           C  
ATOM   1893  CG  GLU B 192     -16.907  -4.310 -24.714  1.00 39.70           C  
ATOM   1894  CD  GLU B 192     -17.147  -5.813 -24.875  1.00 42.44           C  
ATOM   1895  OE1 GLU B 192     -17.279  -6.281 -26.031  1.00 47.67           O  
ATOM   1896  OE2 GLU B 192     -17.214  -6.529 -23.851  1.00 43.66           O1-
ATOM   1897  N   GLU B 193     -18.905  -1.151 -27.466  1.00 34.88           N  
ATOM   1898  CA  GLU B 193     -19.222  -0.486 -28.730  1.00 33.35           C  
ATOM   1899  C   GLU B 193     -19.004   1.014 -28.635  1.00 36.13           C  
ATOM   1900  O   GLU B 193     -18.591   1.646 -29.611  1.00 36.13           O  
ATOM   1901  CB  GLU B 193     -20.659  -0.783 -29.150  1.00 30.73           C  
ATOM   1902  CG  GLU B 193     -20.943  -2.255 -29.304  1.00 33.39           C  
ATOM   1903  CD  GLU B 193     -20.152  -2.880 -30.444  1.00 35.35           C  
ATOM   1904  OE1 GLU B 193     -19.660  -2.137 -31.325  1.00 37.73           O  
ATOM   1905  OE2 GLU B 193     -20.024  -4.115 -30.452  1.00 34.49           O1-
ATOM   1906  N   ALA B 194     -19.289   1.606 -27.468  1.00 34.74           N  
ATOM   1907  CA  ALA B 194     -18.985   3.018 -27.271  1.00 31.77           C  
ATOM   1908  C   ALA B 194     -17.481   3.272 -27.336  1.00 34.60           C  
ATOM   1909  O   ALA B 194     -17.038   4.273 -27.910  1.00 37.74           O  
ATOM   1910  CB  ALA B 194     -19.556   3.503 -25.932  1.00 31.84           C  
ATOM   1911  N   TRP B 195     -16.683   2.390 -26.734  1.00 35.27           N  
ATOM   1912  CA  TRP B 195     -15.232   2.533 -26.810  1.00 38.22           C  
ATOM   1913  C   TRP B 195     -14.765   2.635 -28.264  1.00 44.08           C  
ATOM   1914  O   TRP B 195     -14.018   3.555 -28.622  1.00 47.12           O  
ATOM   1915  CB  TRP B 195     -14.557   1.364 -26.087  1.00 38.15           C  
ATOM   1916  CG  TRP B 195     -13.055   1.460 -26.035  1.00 46.67           C  
ATOM   1917  CD1 TRP B 195     -12.185   1.243 -27.066  1.00 51.17           C  
ATOM   1918  CD2 TRP B 195     -12.248   1.793 -24.897  1.00 50.95           C  
ATOM   1919  CE2 TRP B 195     -10.901   1.767 -25.318  1.00 53.03           C  
ATOM   1920  CE3 TRP B 195     -12.531   2.114 -23.566  1.00 48.79           C  
ATOM   1921  NE1 TRP B 195     -10.892   1.428 -26.644  1.00 51.02           N  
ATOM   1922  CZ2 TRP B 195      -9.843   2.048 -24.457  1.00 54.24           C  
ATOM   1923  CZ3 TRP B 195     -11.478   2.392 -22.714  1.00 52.92           C  
ATOM   1924  CH2 TRP B 195     -10.151   2.354 -23.162  1.00 55.18           C  
ATOM   1925  N   SER B 196     -15.224   1.722 -29.130  1.00 43.03           N  
ATOM   1926  CA  SER B 196     -14.804   1.773 -30.532  1.00 42.75           C  
ATOM   1927  C   SER B 196     -15.263   3.057 -31.209  1.00 47.89           C  
ATOM   1928  O   SER B 196     -14.483   3.701 -31.923  1.00 51.15           O  
ATOM   1929  CB  SER B 196     -15.320   0.556 -31.296  1.00 43.29           C  
ATOM   1930  OG  SER B 196     -15.030  -0.636 -30.588  1.00 48.00           O  
ATOM   1931  N   LEU B 197     -16.519   3.460 -30.991  1.00 45.12           N  
ATOM   1932  CA  LEU B 197     -16.997   4.708 -31.582  1.00 44.95           C  
ATOM   1933  C   LEU B 197     -16.211   5.903 -31.063  1.00 47.86           C  
ATOM   1934  O   LEU B 197     -15.867   6.809 -31.828  1.00 50.80           O  
ATOM   1935  CB  LEU B 197     -18.487   4.894 -31.304  1.00 40.66           C  
ATOM   1936  CG  LEU B 197     -19.425   3.971 -32.069  1.00 44.16           C  
ATOM   1937  CD1 LEU B 197     -20.844   4.162 -31.583  1.00 39.00           C  
ATOM   1938  CD2 LEU B 197     -19.322   4.238 -33.574  1.00 42.34           C  
ATOM   1939  N   ALA B 198     -15.905   5.916 -29.766  1.00 46.90           N  
ATOM   1940  CA  ALA B 198     -15.227   7.068 -29.182  1.00 49.63           C  
ATOM   1941  C   ALA B 198     -13.771   7.145 -29.623  1.00 54.00           C  
ATOM   1942  O   ALA B 198     -13.250   8.241 -29.860  1.00 56.09           O  
ATOM   1943  CB  ALA B 198     -15.321   7.011 -27.661  1.00 40.81           C  
ATOM   1944  N   ALA B 199     -13.093   5.997 -29.724  1.00 55.05           N  
ATOM   1945  CA  ALA B 199     -11.680   6.002 -30.097  1.00 58.42           C  
ATOM   1946  C   ALA B 199     -11.476   6.638 -31.465  1.00 59.97           C  
ATOM   1947  O   ALA B 199     -10.521   7.394 -31.677  1.00 62.55           O  
ATOM   1948  CB  ALA B 199     -11.122   4.577 -30.073  1.00 51.30           C  
ATOM   1949  N   HIS B 200     -12.386   6.372 -32.393  1.00 58.30           N  
ATOM   1950  CA  HIS B 200     -12.289   6.885 -33.749  1.00 64.11           C  
ATOM   1951  C   HIS B 200     -12.535   8.387 -33.851  1.00 65.60           C  
ATOM   1952  O   HIS B 200     -12.538   8.899 -34.976  1.00 64.04           O  
ATOM   1953  CB  HIS B 200     -13.278   6.141 -34.653  1.00 65.15           C  
ATOM   1954  CG  HIS B 200     -12.729   5.808 -36.006  1.00 72.78           C  
ATOM   1955  CD2 HIS B 200     -12.418   4.619 -36.576  1.00 75.89           C  
ATOM   1956  ND1 HIS B 200     -12.443   6.771 -36.951  1.00 77.18           N  
ATOM   1957  CE1 HIS B 200     -11.977   6.192 -38.042  1.00 77.56           C  
ATOM   1958  NE2 HIS B 200     -11.952   4.886 -37.842  1.00 81.96           N  
ATOM   1959  N   ILE B 201     -12.749   9.107 -32.743  1.00 63.07           N  
ATOM   1960  CA  ILE B 201     -13.007  10.545 -32.827  1.00 63.85           C  
ATOM   1961  C   ILE B 201     -12.154  11.319 -31.827  1.00 66.79           C  
ATOM   1962  O   ILE B 201     -12.316  12.534 -31.672  1.00 69.25           O  
ATOM   1963  CB  ILE B 201     -14.502  10.874 -32.622  1.00 62.15           C  
ATOM   1964  CG1 ILE B 201     -14.933  10.600 -31.177  1.00 64.40           C  
ATOM   1965  CG2 ILE B 201     -15.378  10.115 -33.608  1.00 59.44           C  
ATOM   1966  CD1 ILE B 201     -16.186  11.350 -30.764  1.00 59.14           C  
ATOM   1967  N   VAL B 202     -11.239  10.635 -31.145  1.00 69.54           N  
ATOM   1968  CA  VAL B 202     -10.355  11.276 -30.181  1.00 75.92           C  
ATOM   1969  C   VAL B 202      -8.907  11.006 -30.600  1.00 79.92           C  
ATOM   1970  O   VAL B 202      -8.636  10.163 -31.459  1.00 74.00           O  
ATOM   1971  CB  VAL B 202     -10.625  10.796 -28.737  1.00 71.40           C  
ATOM   1972  CG1 VAL B 202      -9.903  11.663 -27.716  1.00 76.14           C  
ATOM   1973  CG2 VAL B 202     -12.123  10.789 -28.443  1.00 66.51           C  
ATOM   1974  N   GLN B 203      -7.987  11.772 -29.999  1.00 82.84           N  
ATOM   1975  CA  GLN B 203      -6.525  11.649 -30.121  1.00 82.58           C  
ATOM   1976  C   GLN B 203      -6.029  10.315 -30.685  1.00 87.68           C  
ATOM   1977  O   GLN B 203      -5.148  10.279 -31.548  1.00 89.23           O  
ATOM   1978  CB  GLN B 203      -5.891  11.890 -28.743  1.00 81.44           C  
ATOM   1979  CG  GLN B 203      -4.462  12.446 -28.771  1.00 82.16           C  
ATOM   1980  CD  GLN B 203      -3.412  11.431 -29.189  1.00 85.61           C  
ATOM   1981  NE2 GLN B 203      -2.310  11.924 -29.749  1.00 82.15           N  
ATOM   1982  OE1 GLN B 203      -3.588  10.222 -29.021  1.00 89.17           O  
TER   
END
