# Supplementary material for: Investigation of the Mechanism of Cinnamaldehyde in Irritable Bowel Syndrome Based via Network Pharmacology, Molecular Docking, and Animal Experiments
Source: Pediatr Discov. 2025 Oct 5:e70017. Online ahead of print. doi: 10.1002/pdi3.70017 (PMC13398650; doi:10.1002/pdi3.70017)
Supplement: Supplementary file 1 — Supporting Information S1 [file PDI3-9999-0-s001.zip › Supplementary Materials/Molecular Docking/STAT1/3wwtQU.pdbqt]

REMARK   4 XXXX COMPLIES WITH FORMAT V. 2.0
ATOM      1  N   MET A   1     -46.974   4.900  -0.037  1.00 48.77    -0.066 N 
ATOM      2  HN1 MET A   1     -47.873   4.425   0.045  1.00  0.00     0.275 HD
ATOM      3  HN2 MET A   1     -46.419   4.509  -0.798  1.00  0.00     0.275 HD
ATOM      4  HN3 MET A   1     -47.089   5.849  -0.391  1.00  0.00     0.275 HD
ATOM      5  CA  MET A   1     -46.232   4.892   1.213  1.00 47.61     0.176 C 
ATOM      6  HA  MET A   1     -46.839   5.426   1.981  1.00  0.00     0.099 H 
ATOM      7  C   MET A   1     -44.878   5.607   1.089  1.00 44.23     0.249 C 
ATOM      8  O   MET A   1     -44.131   5.722   2.075  1.00 46.74    -0.271 OA
ATOM      9  CB  MET A   1     -46.022   3.442   1.688  1.00 55.49    -0.022 C 
ATOM     10  HB1 MET A   1     -45.325   2.910   1.000  1.00  0.00     0.037 H 
ATOM     11  HB2 MET A   1     -46.950   2.846   1.525  1.00  0.00     0.037 H 
ATOM     12  CG  MET A   1     -45.549   3.295   3.135  1.00 63.80    -0.021 C 
ATOM     13  HG1 MET A   1     -45.773   4.222   3.713  1.00  0.00     0.049 H 
ATOM     14  HG2 MET A   1     -44.435   3.304   3.183  1.00  0.00     0.049 H 
ATOM     15  SD  MET A   1     -46.205   1.843   3.993  1.00 87.31    -0.173 SA
ATOM     16  CE  MET A   1     -47.813   1.688   3.208  1.00 69.90    -0.035 C 
ATOM     17  HE1 MET A   1     -48.217   0.793   3.737  1.00  0.00     0.041 H 
ATOM     18  HE2 MET A   1     -47.801   1.624   2.095  1.00  0.00     0.041 H 
ATOM     19  HE3 MET A   1     -48.455   2.599   3.244  1.00  0.00     0.041 H 
ATOM     20  N   SER A   2     -44.545   6.087  -0.109  1.00 41.36    -0.344 N 
ATOM     21  HN  SER A   2     -45.195   6.021  -0.893  1.00  0.00     0.163 HD
ATOM     22  CA  SER A   2     -43.238   6.707  -0.281  1.00 36.64     0.109 C 
ATOM     23  HA  SER A   2     -42.468   6.016   0.135  1.00  0.00     0.090 H 
ATOM     24  C   SER A   2     -43.163   8.021   0.489  1.00 32.02     0.243 C 
ATOM     25  O   SER A   2     -44.171   8.667   0.768  1.00 35.04    -0.271 OA
ATOM     26  CB  SER A   2     -42.926   6.932  -1.761  1.00 37.41     0.044 C 
ATOM     27  HB1 SER A   2     -41.825   6.951  -1.938  1.00  0.00     0.077 H 
ATOM     28  HB2 SER A   2     -43.191   6.033  -2.365  1.00  0.00     0.077 H 
ATOM     29  OG  SER A   2     -43.542   8.092  -2.284  1.00 35.15    -0.398 OA
ATOM     30  HG  SER A   2     -43.348   8.232  -3.203  1.00  0.00     0.209 HD
ATOM     31  N   GLN A   3     -41.948   8.394   0.879  1.00 29.62    -0.346 N 
ATOM     32  HN  GLN A   3     -41.153   7.771   0.737  1.00  0.00     0.163 HD
ATOM     33  CA  GLN A   3     -41.753   9.694   1.510  1.00 33.07     0.090 C 
ATOM     34  HA  GLN A   3     -42.401   9.744   2.416  1.00  0.00     0.087 H 
ATOM     35  C   GLN A   3     -42.166  10.818   0.563  1.00 31.89     0.241 C 
ATOM     36  O   GLN A   3     -42.780  11.810   0.986  1.00 31.27    -0.271 OA
ATOM     37  CB  GLN A   3     -40.294   9.849   1.954  1.00 31.68    -0.030 C 
ATOM     38  HB1 GLN A   3     -39.609   9.650   1.097  1.00  0.00     0.037 H 
ATOM     39  HB2 GLN A   3     -40.008   9.011   2.632  1.00  0.00     0.037 H 
ATOM     40  CG  GLN A   3     -39.954  11.169   2.592  1.00 33.36     0.011 C 
ATOM     41  HG1 GLN A   3     -40.765  11.517   3.273  1.00  0.00     0.047 H 
ATOM     42  HG2 GLN A   3     -39.984  12.002   1.852  1.00  0.00     0.047 H 
ATOM     43  CD  GLN A   3     -38.622  11.104   3.302  1.00 37.20     0.215 C 
ATOM     44  NE2 GLN A   3     -37.651  11.861   2.819  1.00 31.13    -0.370 N 
ATOM     45 1HE2 GLN A   3     -36.752  11.817   3.298  1.00  0.00     0.159 HD
ATOM     46 2HE2 GLN A   3     -37.786  12.484   2.023  1.00  0.00     0.159 HD
ATOM     47  OE1 GLN A   3     -38.459  10.353   4.261  1.00 42.62    -0.274 OA
ATOM     48  N   TRP A   4     -41.862  10.665  -0.731  1.00 30.83    -0.346 N 
ATOM     49  HN  TRP A   4     -41.340   9.843  -1.035  1.00  0.00     0.163 HD
ATOM     50  CA  TRP A   4     -42.274  11.669  -1.715  1.00 30.40     0.093 C 
ATOM     51  HA  TRP A   4     -41.816  12.645  -1.429  1.00  0.00     0.088 H 
ATOM     52  C   TRP A   4     -43.790  11.840  -1.727  1.00 32.98     0.241 C 
ATOM     53  O   TRP A   4     -44.300  12.966  -1.717  1.00 33.54    -0.271 OA
ATOM     54  CB  TRP A   4     -41.770  11.296  -3.114  1.00 25.92    -0.012 C 
ATOM     55  HB1 TRP A   4     -40.718  10.928  -3.085  1.00  0.00     0.044 H 
ATOM     56  HB2 TRP A   4     -42.265  10.372  -3.493  1.00  0.00     0.044 H 
ATOM     57  CG  TRP A   4     -41.929  12.453  -4.088  1.00 28.77    -0.028 A 
ATOM     58  CD1 TRP A   4     -42.681  12.478  -5.229  1.00 27.47    -0.016 A 
ATOM     59  HD1 TRP A   4     -43.282  11.634  -5.609  1.00  0.00     0.112 H 
ATOM     60  CD2 TRP A   4     -41.332  13.752  -3.972  1.00 24.76    -0.002 A 
ATOM     61  CE2 TRP A   4     -41.759  14.513  -5.085  1.00 29.11     0.042 A 
ATOM     62  CE3 TRP A   4     -40.473  14.346  -3.039  1.00 25.86    -0.070 A 
ATOM     63  HE3 TRP A   4     -40.119  13.780  -2.161  1.00  0.00     0.084 H 
ATOM     64  NE1 TRP A   4     -42.579  13.713  -5.837  1.00 25.79    -0.365 N 
ATOM     65  HE1 TRP A   4     -43.039  13.986  -6.705  1.00  0.00     0.165 HD
ATOM     66  CZ2 TRP A   4     -41.362  15.841  -5.282  1.00 25.16    -0.056 A 
ATOM     67  HZ2 TRP A   4     -41.716  16.420  -6.151  1.00  0.00     0.086 H 
ATOM     68  CZ3 TRP A   4     -40.073  15.668  -3.241  1.00 24.34    -0.082 A 
ATOM     69  HZ3 TRP A   4     -39.397  16.149  -2.514  1.00  0.00     0.083 H 
ATOM     70  CH2 TRP A   4     -40.519  16.394  -4.357  1.00 26.69    -0.081 A 
ATOM     71  HH2 TRP A   4     -40.182  17.435  -4.491  1.00  0.00     0.083 H 
ATOM     72  N   TYR A   5     -44.531  10.731  -1.750  1.00 34.16    -0.346 N 
ATOM     73  HN  TYR A   5     -44.076   9.819  -1.798  1.00  0.00     0.163 HD
ATOM     74  CA  TYR A   5     -45.988  10.811  -1.707  1.00 34.48     0.093 C 
ATOM     75  HA  TYR A   5     -46.331  11.389  -2.597  1.00  0.00     0.088 H 
ATOM     76  C   TYR A   5     -46.465  11.540  -0.451  1.00 39.22     0.241 C 
ATOM     77  O   TYR A   5     -47.341  12.410  -0.522  1.00 39.55    -0.271 OA
ATOM     78  CB  TYR A   5     -46.605   9.410  -1.779  1.00 41.67    -0.014 C 
ATOM     79  HB1 TYR A   5     -46.119   8.722  -1.049  1.00  0.00     0.043 H 
ATOM     80  HB2 TYR A   5     -46.321   8.897  -2.728  1.00  0.00     0.043 H 
ATOM     81  CG  TYR A   5     -48.107   9.419  -1.597  1.00 44.13    -0.056 A 
ATOM     82  CD1 TYR A   5     -48.680   9.376  -0.326  1.00 47.43    -0.074 A 
ATOM     83  HD1 TYR A   5     -48.027   9.316   0.561  1.00  0.00     0.084 H 
ATOM     84  CD2 TYR A   5     -48.956   9.495  -2.692  1.00 47.43    -0.074 A 
ATOM     85  HD2 TYR A   5     -48.528   9.532  -3.708  1.00  0.00     0.084 H 
ATOM     86  CE1 TYR A   5     -50.059   9.407  -0.157  1.00 48.14    -0.051 A 
ATOM     87  HE1 TYR A   5     -50.496   9.372   0.855  1.00  0.00     0.087 H 
ATOM     88  CE2 TYR A   5     -50.333   9.525  -2.532  1.00 46.89    -0.051 A 
ATOM     89  HE2 TYR A   5     -50.991   9.583  -3.415  1.00  0.00     0.087 H 
ATOM     90  CZ  TYR A   5     -50.877   9.482  -1.265  1.00 49.40     0.065 A 
ATOM     91  OH  TYR A   5     -52.243   9.507  -1.109  1.00 55.57    -0.361 OA
ATOM     92  HH  TYR A   5     -52.806   9.559  -1.872  1.00  0.00     0.217 HD
ATOM     93  N   GLU A   6     -45.911  11.190   0.713  1.00 34.69    -0.346 N 
ATOM     94  HN  GLU A   6     -45.170  10.490   0.736  1.00  0.00     0.163 HD
ATOM     95  CA  GLU A   6     -46.369  11.813   1.955  1.00 40.63     0.090 C 
ATOM     96  HA  GLU A   6     -47.469  11.653   2.038  1.00  0.00     0.087 H 
ATOM     97  C   GLU A   6     -46.107  13.316   1.953  1.00 40.36     0.241 C 
ATOM     98  O   GLU A   6     -46.941  14.099   2.426  1.00 40.13    -0.271 OA
ATOM     99  CB  GLU A   6     -45.699  11.157   3.166  1.00 42.77    -0.029 C 
ATOM    100  HB1 GLU A   6     -44.592  11.274   3.099  1.00  0.00     0.037 H 
ATOM    101  HB2 GLU A   6     -45.906  11.753   4.086  1.00  0.00     0.037 H 
ATOM    102  CG  GLU A   6     -46.061   9.671   3.405  1.00 49.90     0.018 C 
ATOM    103  HG1 GLU A   6     -45.470   9.263   4.258  1.00  0.00     0.049 H 
ATOM    104  HG2 GLU A   6     -45.665   9.040   2.575  1.00  0.00     0.049 H 
ATOM    105  CD  GLU A   6     -47.561   9.393   3.616  1.00 53.53     0.172 C 
ATOM    106  OE1 GLU A   6     -47.965   8.209   3.533  1.00 57.52    -0.648 OA
ATOM    107  OE2 GLU A   6     -48.336  10.339   3.878  1.00 53.79    -0.648 OA
ATOM    108  N   LEU A   7     -44.958  13.741   1.422  1.00 37.05    -0.346 N 
ATOM    109  HN  LEU A   7     -44.281  13.065   1.067  1.00  0.00     0.163 HD
ATOM    110  CA  LEU A   7     -44.667  15.170   1.348  1.00 34.41     0.089 C 
ATOM    111  HA  LEU A   7     -44.628  15.578   2.385  1.00  0.00     0.087 H 
ATOM    112  C   LEU A   7     -45.745  15.918   0.575  1.00 36.65     0.241 C 
ATOM    113  O   LEU A   7     -46.162  17.009   0.971  1.00 41.10    -0.271 OA
ATOM    114  CB  LEU A   7     -43.317  15.394   0.690  1.00 30.19    -0.035 C 
ATOM    115  HB1 LEU A   7     -43.241  14.738  -0.208  1.00  0.00     0.037 H 
ATOM    116  HB2 LEU A   7     -43.309  16.405   0.221  1.00  0.00     0.037 H 
ATOM    117  CG  LEU A   7     -42.060  15.231   1.523  1.00 35.88    -0.059 C 
ATOM    118  HG  LEU A   7     -42.081  14.228   2.010  1.00  0.00     0.039 H 
ATOM    119  CD1 LEU A   7     -40.891  15.281   0.561  1.00 31.97    -0.073 C 
ATOM    120 1HD1 LEU A   7     -39.967  15.161   1.173  1.00  0.00     0.028 H 
ATOM    121 2HD1 LEU A   7     -40.882  16.197  -0.074  1.00  0.00     0.028 H 
ATOM    122 3HD1 LEU A   7     -40.970  14.538  -0.267  1.00  0.00     0.028 H 
ATOM    123  CD2 LEU A   7     -41.945  16.306   2.613  1.00 30.73    -0.073 C 
ATOM    124 1HD2 LEU A   7     -41.021  16.186   3.225  1.00  0.00     0.028 H 
ATOM    125 2HD2 LEU A   7     -42.856  16.328   3.256  1.00  0.00     0.028 H 
ATOM    126 3HD2 LEU A   7     -42.011  17.331   2.178  1.00  0.00     0.028 H 
ATOM    127  N   GLN A   8     -46.216  15.343  -0.526  1.00 37.26    -0.346 N 
ATOM    128  HN  GLN A   8     -45.895  14.410  -0.786  1.00  0.00     0.163 HD
ATOM    129  CA  GLN A   8     -47.187  16.033  -1.366  1.00 38.55     0.090 C 
ATOM    130  HA  GLN A   8     -46.779  17.042  -1.608  1.00  0.00     0.087 H 
ATOM    131  C   GLN A   8     -48.543  16.219  -0.700  1.00 44.62     0.241 C 
ATOM    132  O   GLN A   8     -49.343  17.024  -1.195  1.00 41.89    -0.271 OA
ATOM    133  CB  GLN A   8     -47.364  15.273  -2.668  1.00 37.18    -0.030 C 
ATOM    134  HB1 GLN A   8     -47.601  14.201  -2.476  1.00  0.00     0.037 H 
ATOM    135  HB2 GLN A   8     -48.305  15.576  -3.183  1.00  0.00     0.037 H 
ATOM    136  CG  GLN A   8     -46.177  15.408  -3.588  1.00 36.07     0.011 C 
ATOM    137  HG1 GLN A   8     -46.022  16.466  -3.905  1.00  0.00     0.047 H 
ATOM    138  HG2 GLN A   8     -45.216  15.250  -3.044  1.00  0.00     0.047 H 
ATOM    139  CD  GLN A   8     -46.300  14.496  -4.761  1.00 38.59     0.215 C 
ATOM    140  NE2 GLN A   8     -45.640  13.351  -4.685  1.00 42.93    -0.370 N 
ATOM    141 1HE2 GLN A   8     -45.724  12.727  -5.488  1.00  0.00     0.159 HD
ATOM    142 2HE2 GLN A   8     -45.062  13.100  -3.883  1.00  0.00     0.159 HD
ATOM    143  OE1 GLN A   8     -46.997  14.799  -5.727  1.00 38.69    -0.274 OA
ATOM    144  N   GLN A   9     -48.826  15.505   0.389  1.00 41.93    -0.346 N 
ATOM    145  HN  GLN A   9     -48.141  14.834   0.735  1.00  0.00     0.163 HD
ATOM    146  CA  GLN A   9     -50.090  15.659   1.098  1.00 44.07     0.090 C 
ATOM    147  HA  GLN A   9     -50.879  15.896   0.347  1.00  0.00     0.087 H 
ATOM    148  C   GLN A   9     -50.058  16.788   2.117  1.00 45.82     0.241 C 
ATOM    149  O   GLN A   9     -51.087  17.071   2.736  1.00 47.86    -0.271 OA
ATOM    150  CB  GLN A   9     -50.475  14.348   1.790  1.00 38.82    -0.030 C 
ATOM    151  HB1 GLN A   9     -51.511  14.407   2.197  1.00  0.00     0.037 H 
ATOM    152  HB2 GLN A   9     -49.908  14.223   2.742  1.00  0.00     0.037 H 
ATOM    153  CG  GLN A   9     -50.315  13.124   0.906  1.00 43.64     0.011 C 
ATOM    154  HG1 GLN A   9     -49.238  12.878   0.757  1.00  0.00     0.047 H 
ATOM    155  HG2 GLN A   9     -50.640  12.201   1.441  1.00  0.00     0.047 H 
ATOM    156  CD  GLN A   9     -51.031  13.259  -0.429  1.00 47.27     0.215 C 
ATOM    157  NE2 GLN A   9     -50.361  12.856  -1.506  1.00 45.62    -0.370 N 
ATOM    158 1HE2 GLN A   9     -50.841  12.947  -2.401  1.00  0.00     0.159 HD
ATOM    159 2HE2 GLN A   9     -49.417  12.472  -1.452  1.00  0.00     0.159 HD
ATOM    160  OE1 GLN A   9     -52.167  13.721  -0.494  1.00 49.51    -0.274 OA
ATOM    161  N   LEU A  10     -48.913  17.441   2.300  1.00 40.63    -0.346 N 
ATOM    162  HN  LEU A  10     -48.100  17.203   1.732  1.00  0.00     0.163 HD
ATOM    163  CA  LEU A  10     -48.810  18.487   3.299  1.00 40.17     0.089 C 
ATOM    164  HA  LEU A  10     -49.301  18.130   4.234  1.00  0.00     0.087 H 
ATOM    165  C   LEU A  10     -49.528  19.755   2.830  1.00 46.80     0.241 C 
ATOM    166  O   LEU A  10     -49.901  19.905   1.661  1.00 44.19    -0.271 OA
ATOM    167  CB  LEU A  10     -47.347  18.786   3.608  1.00 37.70    -0.035 C 
ATOM    168  HB1 LEU A  10     -46.851  19.226   2.712  1.00  0.00     0.037 H 
ATOM    169  HB2 LEU A  10     -47.275  19.645   4.316  1.00  0.00     0.037 H 
ATOM    170  CG  LEU A  10     -46.527  17.607   4.133  1.00 42.67    -0.059 C 
ATOM    171  HG  LEU A  10     -46.365  16.896   3.289  1.00  0.00     0.039 H 
ATOM    172  CD1 LEU A  10     -45.171  18.092   4.606  1.00 38.82    -0.073 C 
ATOM    173 1HD1 LEU A  10     -44.634  18.637   3.794  1.00  0.00     0.028 H 
ATOM    174 2HD1 LEU A  10     -44.556  17.257   5.016  1.00  0.00     0.028 H 
ATOM    175 3HD1 LEU A  10     -45.255  18.711   5.530  1.00  0.00     0.028 H 
ATOM    176  CD2 LEU A  10     -47.264  16.859   5.248  1.00 38.57    -0.073 C 
ATOM    177 1HD2 LEU A  10     -48.261  16.502   4.900  1.00  0.00     0.028 H 
ATOM    178 2HD2 LEU A  10     -47.348  17.478   6.172  1.00  0.00     0.028 H 
ATOM    179 3HD2 LEU A  10     -46.649  16.024   5.658  1.00  0.00     0.028 H 
ATOM    180  N   ASP A  11     -49.723  20.675   3.770  1.00 42.78    -0.346 N 
ATOM    181  HN  ASP A  11     -49.430  20.480   4.727  1.00  0.00     0.163 HD
ATOM    182  CA  ASP A  11     -50.344  21.953   3.463  1.00 42.93     0.098 C 
ATOM    183  HA  ASP A  11     -51.212  21.773   2.787  1.00  0.00     0.088 H 
ATOM    184  C   ASP A  11     -49.362  22.877   2.755  1.00 44.85     0.241 C 
ATOM    185  O   ASP A  11     -48.142  22.788   2.942  1.00 39.37    -0.271 OA
ATOM    186  CB  ASP A  11     -50.852  22.630   4.738  1.00 45.43     0.043 C 
ATOM    187  HB1 ASP A  11     -50.089  22.580   5.550  1.00  0.00     0.052 H 
ATOM    188  HB2 ASP A  11     -50.906  23.736   4.611  1.00  0.00     0.052 H 
ATOM    189  CG  ASP A  11     -52.182  22.069   5.203  1.00 56.51     0.175 C 
ATOM    190  OD1 ASP A  11     -52.538  22.274   6.385  1.00 63.73    -0.648 OA
ATOM    191  OD2 ASP A  11     -52.869  21.421   4.387  1.00 56.62    -0.648 OA
ATOM    192  N   SER A  12     -49.928  23.812   1.983  1.00 43.97    -0.344 N 
ATOM    193  HN  SER A  12     -50.942  23.920   2.006  1.00  0.00     0.163 HD
ATOM    194  CA  SER A  12     -49.149  24.683   1.110  1.00 39.66     0.109 C 
ATOM    195  HA  SER A  12     -48.754  24.069   0.267  1.00  0.00     0.090 H 
ATOM    196  C   SER A  12     -47.965  25.314   1.835  1.00 40.93     0.243 C 
ATOM    197  O   SER A  12     -46.901  25.501   1.244  1.00 37.79    -0.271 OA
ATOM    198  CB  SER A  12     -50.066  25.764   0.526  1.00 45.26     0.044 C 
ATOM    199  HB1 SER A  12     -50.804  26.124   1.281  1.00  0.00     0.077 H 
ATOM    200  HB2 SER A  12     -50.776  25.337  -0.220  1.00  0.00     0.077 H 
ATOM    201  OG  SER A  12     -49.321  26.836  -0.023  1.00 49.69    -0.398 OA
ATOM    202  HG  SER A  12     -49.889  27.506  -0.385  1.00  0.00     0.209 HD
ATOM    203  N   LYS A  13     -48.131  25.658   3.116  1.00 38.51    -0.346 N 
ATOM    204  HN  LYS A  13     -49.042  25.529   3.557  1.00  0.00     0.163 HD
ATOM    205  CA  LYS A  13     -47.024  26.217   3.895  1.00 40.22     0.089 C 
ATOM    206  HA  LYS A  13     -46.747  27.203   3.454  1.00  0.00     0.087 H 
ATOM    207  C   LYS A  13     -45.797  25.318   3.866  1.00 40.87     0.241 C 
ATOM    208  O   LYS A  13     -44.659  25.804   3.790  1.00 38.48    -0.271 OA
ATOM    209  CB  LYS A  13     -47.470  26.445   5.338  1.00 46.04    -0.038 C 
ATOM    210  HB1 LYS A  13     -47.881  25.504   5.771  1.00  0.00     0.036 H 
ATOM    211  HB2 LYS A  13     -48.384  27.083   5.366  1.00  0.00     0.036 H 
ATOM    212  CG  LYS A  13     -46.395  27.019   6.243  1.00 53.64    -0.061 C 
ATOM    213  HG1 LYS A  13     -45.380  26.650   5.966  1.00  0.00     0.033 H 
ATOM    214  HG2 LYS A  13     -46.234  28.106   6.056  1.00  0.00     0.033 H 
ATOM    215  CD  LYS A  13     -46.718  26.739   7.706  1.00 54.99    -0.043 C 
ATOM    216  HD1 LYS A  13     -47.567  27.368   8.063  1.00  0.00     0.035 H 
ATOM    217  HD2 LYS A  13     -47.181  25.733   7.836  1.00  0.00     0.035 H 
ATOM    218  CE  LYS A  13     -45.494  26.905   8.591  1.00 59.34     0.080 C 
ATOM    219  HE1 LYS A  13     -44.585  26.459   8.123  1.00  0.00     0.075 H 
ATOM    220  HE2 LYS A  13     -45.552  26.259   9.498  1.00  0.00     0.075 H 
ATOM    221  NZ  LYS A  13     -45.282  28.334   8.948  1.00 63.94    -0.079 N 
ATOM    222  HZ1 LYS A  13     -44.460  28.445   9.542  1.00  0.00     0.274 HD
ATOM    223  HZ2 LYS A  13     -46.113  28.742   9.376  1.00  0.00     0.274 HD
ATOM    224  HZ3 LYS A  13     -45.229  28.925   8.118  1.00  0.00     0.274 HD
ATOM    225  N   PHE A  14     -46.007  24.006   3.936  1.00 36.53    -0.346 N 
ATOM    226  HN  PHE A  14     -46.961  23.647   3.984  1.00  0.00     0.163 HD
ATOM    227  CA  PHE A  14     -44.885  23.079   3.944  1.00 39.36     0.093 C 
ATOM    228  HA  PHE A  14     -44.024  23.589   4.437  1.00  0.00     0.088 H 
ATOM    229  C   PHE A  14     -44.445  22.671   2.539  1.00 34.17     0.241 C 
ATOM    230  O   PHE A  14     -43.251  22.431   2.320  1.00 33.07    -0.271 OA
ATOM    231  CB  PHE A  14     -45.244  21.853   4.782  1.00 38.94    -0.014 C 
ATOM    232  HB1 PHE A  14     -46.106  21.305   4.336  1.00  0.00     0.043 H 
ATOM    233  HB2 PHE A  14     -44.460  21.065   4.691  1.00  0.00     0.043 H 
ATOM    234  CG  PHE A  14     -45.507  22.185   6.226  1.00 46.09    -0.056 A 
ATOM    235  CD1 PHE A  14     -44.482  22.662   7.037  1.00 47.79    -0.077 A 
ATOM    236  HD1 PHE A  14     -43.467  22.776   6.621  1.00  0.00     0.084 H 
ATOM    237  CD2 PHE A  14     -46.783  22.078   6.757  1.00 49.64    -0.077 A 
ATOM    238  HD2 PHE A  14     -47.612  21.726   6.120  1.00  0.00     0.084 H 
ATOM    239  CE1 PHE A  14     -44.721  22.997   8.366  1.00 57.19    -0.082 A 
ATOM    240  HE1 PHE A  14     -43.896  23.363   9.000  1.00  0.00     0.083 H 
ATOM    241  CE2 PHE A  14     -47.030  22.412   8.092  1.00 55.88    -0.082 A 
ATOM    242  HE2 PHE A  14     -48.047  22.310   8.507  1.00  0.00     0.083 H 
ATOM    243  CZ  PHE A  14     -45.998  22.870   8.892  1.00 56.35    -0.083 A 
ATOM    244  HZ  PHE A  14     -46.191  23.133   9.946  1.00  0.00     0.083 H 
ATOM    245  N   LEU A  15     -45.369  22.627   1.579  1.00 31.98    -0.346 N 
ATOM    246  HN  LEU A  15     -46.355  22.729   1.818  1.00  0.00     0.163 HD
ATOM    247  CA  LEU A  15     -44.972  22.433   0.184  1.00 34.49     0.089 C 
ATOM    248  HA  LEU A  15     -44.436  21.458   0.103  1.00  0.00     0.087 H 
ATOM    249  C   LEU A  15     -44.030  23.538  -0.270  1.00 31.60     0.241 C 
ATOM    250  O   LEU A  15     -43.074  23.286  -1.009  1.00 33.30    -0.271 OA
ATOM    251  CB  LEU A  15     -46.204  22.382  -0.715  1.00 35.04    -0.035 C 
ATOM    252  HB1 LEU A  15     -45.877  22.357  -1.781  1.00  0.00     0.037 H 
ATOM    253  HB2 LEU A  15     -46.725  23.367  -0.676  1.00  0.00     0.037 H 
ATOM    254  CG  LEU A  15     -47.224  21.265  -0.477  1.00 40.17    -0.059 C 
ATOM    255  HG  LEU A  15     -47.592  21.348   0.572  1.00  0.00     0.039 H 
ATOM    256  CD1 LEU A  15     -48.415  21.434  -1.413  1.00 42.52    -0.073 C 
ATOM    257 1HD1 LEU A  15     -49.158  20.621  -1.240  1.00  0.00     0.028 H 
ATOM    258 2HD1 LEU A  15     -48.101  21.491  -2.481  1.00  0.00     0.028 H 
ATOM    259 3HD1 LEU A  15     -48.876  22.445  -1.323  1.00  0.00     0.028 H 
ATOM    260  CD2 LEU A  15     -46.598  19.885  -0.653  1.00 39.01    -0.073 C 
ATOM    261 1HD2 LEU A  15     -47.341  19.072  -0.480  1.00  0.00     0.028 H 
ATOM    262 2HD2 LEU A  15     -45.699  19.760  -0.005  1.00  0.00     0.028 H 
ATOM    263 3HD2 LEU A  15     -46.109  19.784  -1.650  1.00  0.00     0.028 H 
ATOM    264  N   GLU A  16     -44.261  24.771   0.188  1.00 33.57    -0.346 N 
ATOM    265  HN  GLU A  16     -45.080  24.955   0.768  1.00  0.00     0.163 HD
ATOM    266  CA  GLU A  16     -43.339  25.856  -0.143  1.00 33.17     0.090 C 
ATOM    267  HA  GLU A  16     -43.303  25.953  -1.253  1.00  0.00     0.087 H 
ATOM    268  C   GLU A  16     -41.931  25.560   0.350  1.00 32.50     0.241 C 
ATOM    269  O   GLU A  16     -40.947  25.909  -0.318  1.00 35.26    -0.271 OA
ATOM    270  CB  GLU A  16     -43.838  27.184   0.433  1.00 35.93    -0.029 C 
ATOM    271  HB1 GLU A  16     -43.990  27.108   1.535  1.00  0.00     0.037 H 
ATOM    272  HB2 GLU A  16     -43.033  27.955   0.413  1.00  0.00     0.037 H 
ATOM    273  CG  GLU A  16     -45.094  27.693  -0.254  1.00 35.27     0.018 C 
ATOM    274  HG1 GLU A  16     -45.945  26.992  -0.092  1.00  0.00     0.049 H 
ATOM    275  HG2 GLU A  16     -45.494  28.593   0.269  1.00  0.00     0.049 H 
ATOM    276  CD  GLU A  16     -44.899  27.975  -1.750  1.00 33.76     0.172 C 
ATOM    277  OE1 GLU A  16     -45.933  28.073  -2.448  1.00 34.72    -0.648 OA
ATOM    278  OE2 GLU A  16     -43.735  28.105  -2.216  1.00 29.68    -0.648 OA
ATOM    279  N   GLN A  17     -41.810  24.920   1.517  1.00 31.85    -0.346 N 
ATOM    280  HN  GLN A  17     -42.644  24.708   2.065  1.00  0.00     0.163 HD
ATOM    281  CA  GLN A  17     -40.496  24.521   2.015  1.00 30.67     0.090 C 
ATOM    282  HA  GLN A  17     -39.839  25.421   2.047  1.00  0.00     0.087 H 
ATOM    283  C   GLN A  17     -39.848  23.476   1.110  1.00 28.58     0.241 C 
ATOM    284  O   GLN A  17     -38.624  23.458   0.953  1.00 28.79    -0.271 OA
ATOM    285  CB  GLN A  17     -40.617  23.954   3.428  1.00 35.48    -0.030 C 
ATOM    286  HB1 GLN A  17     -41.413  23.174   3.458  1.00  0.00     0.037 H 
ATOM    287  HB2 GLN A  17     -39.722  23.333   3.667  1.00  0.00     0.037 H 
ATOM    288  CG  GLN A  17     -40.849  24.975   4.529  1.00 36.70     0.011 C 
ATOM    289  HG1 GLN A  17     -41.857  25.446   4.448  1.00  0.00     0.047 H 
ATOM    290  HG2 GLN A  17     -40.224  25.887   4.383  1.00  0.00     0.047 H 
ATOM    291  CD  GLN A  17     -40.627  24.357   5.897  1.00 43.70     0.215 C 
ATOM    292  NE2 GLN A  17     -39.513  24.704   6.536  1.00 54.65    -0.370 N 
ATOM    293 1HE2 GLN A  17     -39.364  24.289   7.456  1.00  0.00     0.159 HD
ATOM    294 2HE2 GLN A  17     -38.840  25.366   6.149  1.00  0.00     0.159 HD
ATOM    295  OE1 GLN A  17     -41.439  23.558   6.364  1.00 43.94    -0.274 OA
ATOM    296  N   VAL A  18     -40.646  22.556   0.570  1.00 28.53    -0.346 N 
ATOM    297  HN  VAL A  18     -41.640  22.549   0.798  1.00  0.00     0.163 HD
ATOM    298  CA  VAL A  18     -40.102  21.555  -0.349  1.00 31.43     0.092 C 
ATOM    299  HA  VAL A  18     -39.215  21.086   0.138  1.00  0.00     0.088 H 
ATOM    300  C   VAL A  18     -39.635  22.216  -1.640  1.00 29.57     0.241 C 
ATOM    301  O   VAL A  18     -38.578  21.869  -2.180  1.00 29.64    -0.271 OA
ATOM    302  CB  VAL A  18     -41.143  20.450  -0.605  1.00 30.59    -0.033 C 
ATOM    303  HB  VAL A  18     -42.027  20.908  -1.106  1.00  0.00     0.042 H 
ATOM    304  CG1 VAL A  18     -40.572  19.357  -1.529  1.00 25.10    -0.071 C 
ATOM    305 1HG1 VAL A  18     -40.240  19.794  -2.500  1.00  0.00     0.028 H 
ATOM    306 2HG1 VAL A  18     -41.297  18.523  -1.678  1.00  0.00     0.028 H 
ATOM    307 3HG1 VAL A  18     -39.755  18.783  -1.033  1.00  0.00     0.028 H 
ATOM    308  CG2 VAL A  18     -41.599  19.851   0.727  1.00 27.70    -0.071 C 
ATOM    309 1HG2 VAL A  18     -42.012  20.642   1.396  1.00  0.00     0.028 H 
ATOM    310 2HG2 VAL A  18     -40.782  19.277   1.223  1.00  0.00     0.028 H 
ATOM    311 3HG2 VAL A  18     -42.324  19.017   0.578  1.00  0.00     0.028 H 
ATOM    312  N   HIS A  19     -40.405  23.187  -2.151  1.00 28.69    -0.346 N 
ATOM    313  HN  HIS A  19     -41.317  23.379  -1.737  1.00  0.00     0.163 HD
ATOM    314  CA  HIS A  19     -39.947  23.977  -3.301  1.00 32.46     0.094 C 
ATOM    315  HA  HIS A  19     -39.907  23.314  -4.197  1.00  0.00     0.088 H 
ATOM    316  C   HIS A  19     -38.560  24.558  -3.060  1.00 32.66     0.241 C 
ATOM    317  O   HIS A  19     -37.656  24.437  -3.901  1.00 28.63    -0.271 OA
ATOM    318  CB  HIS A  19     -40.918  25.122  -3.582  1.00 32.27     0.002 C 
ATOM    319  HB1 HIS A  19     -40.404  25.936  -4.145  1.00  0.00     0.046 H 
ATOM    320  HB2 HIS A  19     -41.161  25.664  -2.638  1.00  0.00     0.046 H 
ATOM    321  CG  HIS A  19     -42.174  24.716  -4.286  1.00 32.20     0.028 A 
ATOM    322  CD2 HIS A  19     -43.473  24.930  -3.974  1.00 31.43    -0.000 A 
ATOM    323  HD2 HIS A  19     -43.854  25.447  -3.077  1.00  0.00     0.114 H 
ATOM    324  ND1 HIS A  19     -42.175  24.055  -5.497  1.00 33.66    -0.354 N 
ATOM    325  HD1 HIS A  19     -41.343  23.763  -6.011  1.00  0.00     0.166 HD
ATOM    326  CE1 HIS A  19     -43.421  23.859  -5.887  1.00 30.28     0.040 A 
ATOM    327  HE1 HIS A  19     -43.735  23.345  -6.811  1.00  0.00     0.140 H 
ATOM    328  NE2 HIS A  19     -44.228  24.384  -4.980  1.00 30.43    -0.360 N 
ATOM    329  HE2 HIS A  19     -45.247  24.383  -5.022  1.00  0.00     0.166 HD
ATOM    330  N   GLN A  20     -38.381  25.225  -1.916  1.00 30.30    -0.346 N 
ATOM    331  HN  GLN A  20     -39.131  25.264  -1.226  1.00  0.00     0.163 HD
ATOM    332  CA  GLN A  20     -37.115  25.897  -1.653  1.00 33.69     0.090 C 
ATOM    333  HA  GLN A  20     -36.892  26.575  -2.510  1.00  0.00     0.087 H 
ATOM    334  C   GLN A  20     -35.992  24.884  -1.540  1.00 35.45     0.241 C 
ATOM    335  O   GLN A  20     -34.858  25.145  -1.960  1.00 36.16    -0.271 OA
ATOM    336  CB  GLN A  20     -37.220  26.745  -0.381  1.00 38.23    -0.030 C 
ATOM    337  HB1 GLN A  20     -37.417  26.101   0.508  1.00  0.00     0.037 H 
ATOM    338  HB2 GLN A  20     -36.223  27.154  -0.095  1.00  0.00     0.037 H 
ATOM    339  CG  GLN A  20     -38.261  27.869  -0.481  1.00 44.15     0.011 C 
ATOM    340  HG1 GLN A  20     -39.282  27.449  -0.634  1.00  0.00     0.047 H 
ATOM    341  HG2 GLN A  20     -38.409  28.359   0.509  1.00  0.00     0.047 H 
ATOM    342  CD  GLN A  20     -37.935  28.911  -1.560  1.00 52.24     0.215 C 
ATOM    343  NE2 GLN A  20     -38.859  29.107  -2.508  1.00 49.24    -0.370 N 
ATOM    344 1HE2 GLN A  20     -39.742  28.597  -2.527  1.00  0.00     0.159 HD
ATOM    345 2HE2 GLN A  20     -38.642  29.799  -3.225  1.00  0.00     0.159 HD
ATOM    346  OE1 GLN A  20     -36.868  29.527  -1.537  1.00 57.98    -0.274 OA
ATOM    347  N   LEU A  21     -36.302  23.710  -0.990  1.00 33.34    -0.346 N 
ATOM    348  HN  LEU A  21     -37.247  23.547  -0.642  1.00  0.00     0.163 HD
ATOM    349  CA  LEU A  21     -35.301  22.660  -0.883  1.00 35.58     0.089 C 
ATOM    350  HA  LEU A  21     -34.441  23.050  -0.289  1.00  0.00     0.087 H 
ATOM    351  C   LEU A  21     -34.794  22.256  -2.258  1.00 30.01     0.241 C 
ATOM    352  O   LEU A  21     -33.594  22.035  -2.438  1.00 30.53    -0.271 OA
ATOM    353  CB  LEU A  21     -35.894  21.458  -0.147  1.00 32.25    -0.035 C 
ATOM    354  HB1 LEU A  21     -36.870  21.186  -0.613  1.00  0.00     0.037 H 
ATOM    355  HB2 LEU A  21     -36.228  21.776   0.868  1.00  0.00     0.037 H 
ATOM    356  CG  LEU A  21     -35.027  20.205  -0.024  1.00 33.19    -0.059 C 
ATOM    357  HG  LEU A  21     -34.759  19.855  -1.048  1.00  0.00     0.039 H 
ATOM    358  CD1 LEU A  21     -33.740  20.487   0.747  1.00 27.81    -0.073 C 
ATOM    359 1HD1 LEU A  21     -33.128  21.276   0.250  1.00  0.00     0.028 H 
ATOM    360 2HD1 LEU A  21     -33.149  19.555   0.909  1.00  0.00     0.028 H 
ATOM    361 3HD1 LEU A  21     -33.951  20.745   1.811  1.00  0.00     0.028 H 
ATOM    362  CD2 LEU A  21     -35.866  19.123   0.658  1.00 28.53    -0.073 C 
ATOM    363 1HD2 LEU A  21     -36.806  18.917   0.095  1.00  0.00     0.028 H 
ATOM    364 2HD2 LEU A  21     -36.077  19.381   1.722  1.00  0.00     0.028 H 
ATOM    365 3HD2 LEU A  21     -35.275  18.191   0.820  1.00  0.00     0.028 H 
ATOM    366  N   TYR A  22     -35.685  22.186  -3.244  1.00 29.03    -0.346 N 
ATOM    367  HN  TYR A  22     -36.658  22.423  -3.047  1.00  0.00     0.163 HD
ATOM    368  CA  TYR A  22     -35.316  21.781  -4.601  1.00 31.62     0.093 C 
ATOM    369  HA  TYR A  22     -34.343  21.240  -4.539  1.00  0.00     0.088 H 
ATOM    370  C   TYR A  22     -35.121  22.978  -5.526  1.00 35.15     0.241 C 
ATOM    371  O   TYR A  22     -35.569  22.971  -6.675  1.00 32.44    -0.271 OA
ATOM    372  CB  TYR A  22     -36.350  20.810  -5.160  1.00 29.95    -0.014 C 
ATOM    373  HB1 TYR A  22     -37.389  21.205  -5.067  1.00  0.00     0.043 H 
ATOM    374  HB2 TYR A  22     -36.302  20.741  -6.272  1.00  0.00     0.043 H 
ATOM    375  CG  TYR A  22     -36.196  19.463  -4.502  1.00 27.67    -0.056 A 
ATOM    376  CD1 TYR A  22     -35.238  18.551  -4.951  1.00 27.38    -0.074 A 
ATOM    377  HD1 TYR A  22     -34.612  18.804  -5.824  1.00  0.00     0.084 H 
ATOM    378  CD2 TYR A  22     -36.936  19.142  -3.373  1.00 26.23    -0.074 A 
ATOM    379  HD2 TYR A  22     -37.671  19.867  -2.984  1.00  0.00     0.084 H 
ATOM    380  CE1 TYR A  22     -35.062  17.321  -4.308  1.00 28.19    -0.051 A 
ATOM    381  HE1 TYR A  22     -34.318  16.598  -4.683  1.00  0.00     0.087 H 
ATOM    382  CE2 TYR A  22     -36.769  17.923  -2.721  1.00 27.26    -0.051 A 
ATOM    383  HE2 TYR A  22     -37.379  17.681  -1.835  1.00  0.00     0.087 H 
ATOM    384  CZ  TYR A  22     -35.835  17.018  -3.189  1.00 27.04     0.065 A 
ATOM    385  OH  TYR A  22     -35.689  15.821  -2.518  1.00 25.15    -0.361 OA
ATOM    386  HH  TYR A  22     -35.047  15.199  -2.840  1.00  0.00     0.217 HD
ATOM    387  N   ASP A  23     -34.453  24.022  -5.033  1.00 34.11    -0.345 N 
ATOM    388  HN  ASP A  23     -34.230  24.027  -4.038  1.00  0.00     0.163 HD
ATOM    389  CA  ASP A  23     -34.022  25.163  -5.846  1.00 40.31     0.098 C 
ATOM    390  HA  ASP A  23     -34.572  25.150  -6.816  1.00  0.00     0.088 H 
ATOM    391  C   ASP A  23     -32.530  24.972  -6.114  1.00 39.98     0.241 C 
ATOM    392  O   ASP A  23     -31.694  25.311  -5.273  1.00 47.60    -0.271 OA
ATOM    393  CB  ASP A  23     -34.287  26.493  -5.136  1.00 40.81     0.043 C 
ATOM    394  HB1 ASP A  23     -33.605  27.288  -5.518  1.00  0.00     0.052 H 
ATOM    395  HB2 ASP A  23     -33.945  26.451  -4.076  1.00  0.00     0.052 H 
ATOM    396  CG  ASP A  23     -35.751  26.944  -5.219  1.00 43.13     0.175 C 
ATOM    397  OD1 ASP A  23     -36.551  26.328  -5.968  1.00 40.02    -0.648 OA
ATOM    398  OD2 ASP A  23     -36.102  27.932  -4.520  1.00 47.33    -0.648 OA
ATOM    399  N   ASP A  24     -32.200  24.384  -7.267  1.00 40.00    -0.345 N 
ATOM    400  HN  ASP A  24     -32.947  24.049  -7.875  1.00  0.00     0.163 HD
ATOM    401  CA  ASP A  24     -30.810  24.200  -7.696  1.00 46.72     0.098 C 
ATOM    402  HA  ASP A  24     -30.826  23.673  -8.678  1.00  0.00     0.088 H 
ATOM    403  C   ASP A  24     -30.007  23.337  -6.719  1.00 46.74     0.241 C 
ATOM    404  O   ASP A  24     -28.884  23.674  -6.334  1.00 52.98    -0.271 OA
ATOM    405  CB  ASP A  24     -30.127  25.555  -7.907  1.00 57.63     0.043 C 
ATOM    406  HB1 ASP A  24     -30.880  26.364  -8.058  1.00  0.00     0.052 H 
ATOM    407  HB2 ASP A  24     -29.659  25.919  -6.963  1.00  0.00     0.052 H 
ATOM    408  CG  ASP A  24     -29.118  25.530  -9.042  1.00 62.76     0.175 C 
ATOM    409  OD1 ASP A  24     -27.959  25.111  -8.814  1.00 64.35    -0.648 OA
ATOM    410  OD2 ASP A  24     -29.493  25.926 -10.168  1.00 69.22    -0.648 OA
ATOM    411  N   SER A  25     -30.590  22.212  -6.304  1.00 44.26    -0.344 N 
ATOM    412  HN  SER A  25     -31.563  22.022  -6.543  1.00  0.00     0.163 HD
ATOM    413  CA  SER A  25     -29.831  21.252  -5.505  1.00 42.53     0.109 C 
ATOM    414  HA  SER A  25     -28.803  21.658  -5.357  1.00  0.00     0.090 H 
ATOM    415  C   SER A  25     -29.717  19.932  -6.261  1.00 40.70     0.243 C 
ATOM    416  O   SER A  25     -28.663  19.612  -6.825  1.00 40.79    -0.271 OA
ATOM    417  CB  SER A  25     -30.470  21.053  -4.126  1.00 35.75     0.044 C 
ATOM    418  HB1 SER A  25     -30.437  21.991  -3.524  1.00  0.00     0.077 H 
ATOM    419  HB2 SER A  25     -29.837  20.406  -3.475  1.00  0.00     0.077 H 
ATOM    420  OG  SER A  25     -31.793  20.549  -4.226  1.00 44.66    -0.398 OA
ATOM    421  HG  SER A  25     -32.189  20.426  -3.371  1.00  0.00     0.209 HD
ATOM    422  N   PHE A  26     -30.810  19.175  -6.285  1.00 36.46    -0.346 N 
ATOM    423  HN  PHE A  26     -31.592  19.465  -5.698  1.00  0.00     0.163 HD
ATOM    424  CA  PHE A  26     -30.984  17.968  -7.078  1.00 34.10     0.093 C 
ATOM    425  HA  PHE A  26     -30.137  17.866  -7.796  1.00  0.00     0.088 H 
ATOM    426  C   PHE A  26     -32.287  18.121  -7.842  1.00 26.59     0.243 C 
ATOM    427  O   PHE A  26     -33.242  18.679  -7.299  1.00 28.70    -0.271 OA
ATOM    428  CB  PHE A  26     -31.023  16.744  -6.145  1.00 35.62    -0.014 C 
ATOM    429  HB1 PHE A  26     -30.167  16.772  -5.431  1.00  0.00     0.043 H 
ATOM    430  HB2 PHE A  26     -31.872  16.829  -5.427  1.00  0.00     0.043 H 
ATOM    431  CG  PHE A  26     -31.069  15.428  -6.854  1.00 31.79    -0.056 A 
ATOM    432  CD1 PHE A  26     -29.936  14.916  -7.463  1.00 30.66    -0.077 A 
ATOM    433  HD1 PHE A  26     -28.995  15.491  -7.441  1.00  0.00     0.084 H 
ATOM    434  CD2 PHE A  26     -32.234  14.686  -6.875  1.00 28.24    -0.077 A 
ATOM    435  HD2 PHE A  26     -33.140  15.076  -6.381  1.00  0.00     0.084 H 
ATOM    436  CE1 PHE A  26     -29.975  13.696  -8.095  1.00 27.50    -0.082 A 
ATOM    437  HE1 PHE A  26     -29.068  13.295  -8.578  1.00  0.00     0.083 H 
ATOM    438  CE2 PHE A  26     -32.274  13.462  -7.508  1.00 27.86    -0.082 A 
ATOM    439  HE2 PHE A  26     -33.207  12.873  -7.520  1.00  0.00     0.083 H 
ATOM    440  CZ  PHE A  26     -31.141  12.979  -8.125  1.00 26.21    -0.083 A 
ATOM    441  HZ  PHE A  26     -31.173  12.008  -8.647  1.00  0.00     0.083 H 
ATOM    442  N   PRO A  27     -32.375  17.669  -9.096  1.00 28.95    -0.337 N 
ATOM    443  CA  PRO A  27     -33.571  17.957  -9.905  1.00 26.67     0.091 C 
ATOM    444  HA  PRO A  27     -33.736  19.058  -9.958  1.00  0.00     0.087 H 
ATOM    445  C   PRO A  27     -34.815  17.273  -9.349  1.00 26.97     0.241 C 
ATOM    446  O   PRO A  27     -34.824  16.058  -9.135  1.00 22.15    -0.271 OA
ATOM    447  CB  PRO A  27     -33.201  17.418 -11.292  1.00 28.78    -0.036 C 
ATOM    448  HB1 PRO A  27     -33.624  18.015 -12.134  1.00  0.00     0.036 H 
ATOM    449  HB2 PRO A  27     -33.703  16.456 -11.549  1.00  0.00     0.036 H 
ATOM    450  CG  PRO A  27     -31.735  17.341 -11.299  1.00 27.41    -0.048 C 
ATOM    451  HG1 PRO A  27     -31.337  16.610 -12.041  1.00  0.00     0.035 H 
ATOM    452  HG2 PRO A  27     -31.249  18.251 -11.723  1.00  0.00     0.035 H 
ATOM    453  CD  PRO A  27     -31.311  17.046  -9.897  1.00 32.48    -0.001 C 
ATOM    454  HD1 PRO A  27     -30.278  17.380  -9.642  1.00  0.00     0.064 H 
ATOM    455  HD2 PRO A  27     -31.135  15.966  -9.680  1.00  0.00     0.064 H 
ATOM    456  N   MET A  28     -35.879  18.060  -9.109  1.00 23.93    -0.346 N 
ATOM    457  HN  MET A  28     -35.855  19.052  -9.344  1.00  0.00     0.163 HD
ATOM    458  CA  MET A  28     -37.071  17.465  -8.504  1.00 25.64     0.090 C 
ATOM    459  HA  MET A  28     -36.756  16.942  -7.571  1.00  0.00     0.087 H 
ATOM    460  C   MET A  28     -37.724  16.435  -9.419  1.00 22.10     0.241 C 
ATOM    461  O   MET A  28     -38.357  15.492  -8.928  1.00 19.62    -0.271 OA
ATOM    462  CB  MET A  28     -38.107  18.531  -8.120  1.00 28.26    -0.030 C 
ATOM    463  HB1 MET A  28     -38.438  19.113  -9.012  1.00  0.00     0.037 H 
ATOM    464  HB2 MET A  28     -37.640  19.357  -7.534  1.00  0.00     0.037 H 
ATOM    465  CG  MET A  28     -39.304  17.928  -7.374  1.00 25.37    -0.021 C 
ATOM    466  HG1 MET A  28     -39.658  17.019  -7.914  1.00  0.00     0.049 H 
ATOM    467  HG2 MET A  28     -38.955  17.477  -6.416  1.00  0.00     0.049 H 
ATOM    468  SD  MET A  28     -40.719  19.028  -7.047  1.00 26.68    -0.173 SA
ATOM    469  CE  MET A  28     -39.913  20.142  -5.925  1.00 22.56    -0.035 C 
ATOM    470  HE1 MET A  28     -40.779  20.815  -5.725  1.00  0.00     0.041 H 
ATOM    471  HE2 MET A  28     -38.977  20.626  -6.288  1.00  0.00     0.041 H 
ATOM    472  HE3 MET A  28     -39.419  19.685  -5.036  1.00  0.00     0.041 H 
ATOM    473  N   GLU A  29     -37.610  16.611 -10.742  1.00 22.00    -0.346 N 
ATOM    474  HN  GLU A  29     -37.143  17.445 -11.098  1.00  0.00     0.163 HD
ATOM    475  CA  GLU A  29     -38.144  15.628 -11.685  1.00 26.23     0.090 C 
ATOM    476  HA  GLU A  29     -39.254  15.598 -11.583  1.00  0.00     0.087 H 
ATOM    477  C   GLU A  29     -37.585  14.238 -11.389  1.00 23.57     0.241 C 
ATOM    478  O   GLU A  29     -38.311  13.237 -11.416  1.00 23.81    -0.271 OA
ATOM    479  CB  GLU A  29     -37.789  16.013 -13.137  1.00 28.04    -0.029 C 
ATOM    480  HB1 GLU A  29     -38.101  15.197 -13.829  1.00  0.00     0.037 H 
ATOM    481  HB2 GLU A  29     -36.683  15.983 -13.274  1.00  0.00     0.037 H 
ATOM    482  CG  GLU A  29     -38.335  17.352 -13.638  1.00 41.63     0.018 C 
ATOM    483  HG1 GLU A  29     -37.727  18.201 -13.249  1.00  0.00     0.049 H 
ATOM    484  HG2 GLU A  29     -39.311  17.591 -13.154  1.00  0.00     0.049 H 
ATOM    485  CD  GLU A  29     -38.451  17.415 -15.170  1.00 47.78     0.172 C 
ATOM    486  OE1 GLU A  29     -37.928  18.377 -15.779  1.00 56.84    -0.648 OA
ATOM    487  OE2 GLU A  29     -39.076  16.505 -15.771  1.00 52.68    -0.648 OA
ATOM    488  N   ILE A  30     -36.275  14.158 -11.158  1.00 21.77    -0.346 N 
ATOM    489  HN  ILE A  30     -35.701  15.001 -11.174  1.00  0.00     0.163 HD
ATOM    490  CA  ILE A  30     -35.662  12.861 -10.882  1.00 23.89     0.092 C 
ATOM    491  HA  ILE A  30     -36.029  12.134 -11.643  1.00  0.00     0.088 H 
ATOM    492  C   ILE A  30     -36.082  12.362  -9.509  1.00 22.81     0.241 C 
ATOM    493  O   ILE A  30     -36.377  11.174  -9.327  1.00 21.38    -0.271 OA
ATOM    494  CB  ILE A  30     -34.135  12.958 -11.010  1.00 21.94    -0.030 C 
ATOM    495  HB  ILE A  30     -33.773  13.724 -10.286  1.00  0.00     0.043 H 
ATOM    496  CG1 ILE A  30     -33.747  13.406 -12.408  1.00 23.70    -0.063 C 
ATOM    497 1HG1 ILE A  30     -34.019  12.638 -13.170  1.00  0.00     0.033 H 
ATOM    498 2HG1 ILE A  30     -34.396  14.241 -12.761  1.00  0.00     0.033 H 
ATOM    499  CG2 ILE A  30     -33.468  11.623 -10.668  1.00 23.48    -0.071 C 
ATOM    500 1HG2 ILE A  30     -33.753  11.294  -9.641  1.00  0.00     0.028 H 
ATOM    501 2HG2 ILE A  30     -32.361  11.668 -10.796  1.00  0.00     0.028 H 
ATOM    502 3HG2 ILE A  30     -33.692  10.841 -11.430  1.00  0.00     0.028 H 
ATOM    503  CD1 ILE A  30     -32.285  13.773 -12.497  1.00 25.58    -0.076 C 
ATOM    504 1HD1 ILE A  30     -32.000  14.102 -13.524  1.00  0.00     0.027 H 
ATOM    505 2HD1 ILE A  30     -31.636  12.938 -12.144  1.00  0.00     0.027 H 
ATOM    506 3HD1 ILE A  30     -32.013  14.541 -11.735  1.00  0.00     0.027 H 
ATOM    507  N   ARG A  31     -36.138  13.268  -8.529  1.00 20.66    -0.346 N 
ATOM    508  HN  ARG A  31     -35.838  14.225  -8.717  1.00  0.00     0.163 HD
ATOM    509  CA  ARG A  31     -36.618  12.920  -7.198  1.00 21.98     0.089 C 
ATOM    510  HA  ARG A  31     -35.897  12.205  -6.737  1.00  0.00     0.087 H 
ATOM    511  C   ARG A  31     -37.982  12.251  -7.273  1.00 23.98     0.241 C 
ATOM    512  O   ARG A  31     -38.255  11.280  -6.558  1.00 22.93    -0.271 OA
ATOM    513  CB  ARG A  31     -36.675  14.184  -6.330  1.00 23.65    -0.036 C 
ATOM    514  HB1 ARG A  31     -37.133  15.026  -6.899  1.00  0.00     0.036 H 
ATOM    515  HB2 ARG A  31     -35.650  14.595  -6.174  1.00  0.00     0.036 H 
ATOM    516  CG  ARG A  31     -37.382  13.999  -4.995  1.00 22.99    -0.048 C 
ATOM    517  HG1 ARG A  31     -38.430  13.643  -5.134  1.00  0.00     0.035 H 
ATOM    518  HG2 ARG A  31     -37.596  14.978  -4.507  1.00  0.00     0.035 H 
ATOM    519  CD  ARG A  31     -36.585  13.062  -4.059  1.00 25.10     0.009 C 
ATOM    520  HD1 ARG A  31     -36.308  12.118  -4.585  1.00  0.00     0.064 H 
ATOM    521  HD2 ARG A  31     -35.566  13.470  -3.864  1.00  0.00     0.064 H 
ATOM    522  NE  ARG A  31     -37.283  12.772  -2.796  1.00 22.02    -0.227 N 
ATOM    523  HE  ARG A  31     -37.249  13.485  -2.067  1.00  0.00     0.177 HD
ATOM    524  CZ  ARG A  31     -37.955  11.654  -2.528  1.00 27.52     0.665 C 
ATOM    525  NH1 ARG A  31     -38.062  10.692  -3.444  1.00 24.53    -0.235 N 
ATOM    526 1HH1 ARG A  31     -37.620  10.808  -4.356  1.00  0.00     0.174 HD
ATOM    527 2HH1 ARG A  31     -38.577   9.836  -3.239  1.00  0.00     0.174 HD
ATOM    528  NH2 ARG A  31     -38.532  11.503  -1.336  1.00 24.74    -0.235 N 
ATOM    529 1HH2 ARG A  31     -38.450  12.239  -0.635  1.00  0.00     0.174 HD
ATOM    530 2HH2 ARG A  31     -39.047  10.647  -1.131  1.00  0.00     0.174 HD
ATOM    531  N   GLN A  32     -38.841  12.723  -8.172  1.00 20.70    -0.346 N 
ATOM    532  HN  GLN A  32     -38.577  13.488  -8.793  1.00  0.00     0.163 HD
ATOM    533  CA  GLN A  32     -40.165  12.126  -8.251  1.00 19.66     0.090 C 
ATOM    534  HA  GLN A  32     -40.497  11.873  -7.217  1.00  0.00     0.087 H 
ATOM    535  C   GLN A  32     -40.154  10.848  -9.074  1.00 22.83     0.241 C 
ATOM    536  O   GLN A  32     -40.697   9.829  -8.642  1.00 23.87    -0.271 OA
ATOM    537  CB  GLN A  32     -41.171  13.098  -8.851  1.00 24.49    -0.030 C 
ATOM    538  HB1 GLN A  32     -41.318  13.986  -8.193  1.00  0.00     0.037 H 
ATOM    539  HB2 GLN A  32     -40.753  13.612  -9.748  1.00  0.00     0.037 H 
ATOM    540  CG  GLN A  32     -42.503  12.416  -9.171  1.00 25.10     0.011 C 
ATOM    541  HG1 GLN A  32     -42.421  11.767 -10.074  1.00  0.00     0.047 H 
ATOM    542  HG2 GLN A  32     -42.751  11.634  -8.416  1.00  0.00     0.047 H 
ATOM    543  CD  GLN A  32     -43.626  13.421  -9.314  1.00 29.22     0.215 C 
ATOM    544  NE2 GLN A  32     -44.364  13.332 -10.411  1.00 25.55    -0.370 N 
ATOM    545 1HE2 GLN A  32     -45.121  14.009 -10.507  1.00  0.00     0.159 HD
ATOM    546 2HE2 GLN A  32     -44.190  12.643 -11.142  1.00  0.00     0.159 HD
ATOM    547  OE1 GLN A  32     -43.836  14.251  -8.433  1.00 27.47    -0.274 OA
ATOM    548  N   TYR A  33     -39.559  10.892 -10.270  1.00 22.55    -0.346 N 
ATOM    549  HN  TYR A  33     -39.049  11.729 -10.553  1.00  0.00     0.163 HD
ATOM    550  CA  TYR A  33     -39.636   9.745 -11.176  1.00 28.29     0.093 C 
ATOM    551  HA  TYR A  33     -40.713   9.500 -11.329  1.00  0.00     0.088 H 
ATOM    552  C   TYR A  33     -38.954   8.518 -10.602  1.00 27.81     0.241 C 
ATOM    553  O   TYR A  33     -39.370   7.396 -10.910  1.00 25.55    -0.271 OA
ATOM    554  CB  TYR A  33     -39.031  10.078 -12.536  1.00 27.67    -0.014 C 
ATOM    555  HB1 TYR A  33     -38.946   9.173 -13.181  1.00  0.00     0.043 H 
ATOM    556  HB2 TYR A  33     -37.948  10.329 -12.454  1.00  0.00     0.043 H 
ATOM    557  CG  TYR A  33     -39.809  11.179 -13.219  1.00 33.62    -0.056 A 
ATOM    558  CD1 TYR A  33     -41.151  11.383 -12.902  1.00 34.94    -0.074 A 
ATOM    559  HD1 TYR A  33     -41.636  10.721 -12.165  1.00  0.00     0.084 H 
ATOM    560  CD2 TYR A  33     -39.213  12.021 -14.144  1.00 35.71    -0.074 A 
ATOM    561  HD2 TYR A  33     -38.150  11.883 -14.405  1.00  0.00     0.084 H 
ATOM    562  CE1 TYR A  33     -41.891  12.397 -13.490  1.00 39.38    -0.051 A 
ATOM    563  HE1 TYR A  33     -42.952  12.539 -13.223  1.00  0.00     0.087 H 
ATOM    564  CE2 TYR A  33     -39.954  13.051 -14.753  1.00 35.75    -0.051 A 
ATOM    565  HE2 TYR A  33     -39.479  13.715 -15.495  1.00  0.00     0.087 H 
ATOM    566  CZ  TYR A  33     -41.290  13.224 -14.410  1.00 38.38     0.065 A 
ATOM    567  OH  TYR A  33     -42.053  14.222 -14.985  1.00 49.98    -0.361 OA
ATOM    568  HH  TYR A  33     -41.638  14.793 -15.620  1.00  0.00     0.217 HD
ATOM    569  N   LEU A  34     -37.908   8.709  -9.789  1.00 23.01    -0.346 N 
ATOM    570  HN  LEU A  34     -37.598   9.664  -9.609  1.00  0.00     0.163 HD
ATOM    571  CA  LEU A  34     -37.192   7.609  -9.148  1.00 23.54     0.089 C 
ATOM    572  HA  LEU A  34     -37.564   6.653  -9.584  1.00  0.00     0.087 H 
ATOM    573  C   LEU A  34     -37.423   7.565  -7.643  1.00 24.26     0.241 C 
ATOM    574  O   LEU A  34     -36.565   7.071  -6.905  1.00 25.47    -0.271 OA
ATOM    575  CB  LEU A  34     -35.694   7.701  -9.417  1.00 19.89    -0.035 C 
ATOM    576  HB1 LEU A  34     -35.286   8.596  -8.891  1.00  0.00     0.037 H 
ATOM    577  HB2 LEU A  34     -35.177   6.877  -8.872  1.00  0.00     0.037 H 
ATOM    578  CG  LEU A  34     -35.213   7.715 -10.863  1.00 27.17    -0.059 C 
ATOM    579  HG  LEU A  34     -35.635   8.613 -11.372  1.00  0.00     0.039 H 
ATOM    580  CD1 LEU A  34     -33.696   7.796 -10.907  1.00 25.07    -0.073 C 
ATOM    581 1HD1 LEU A  34     -33.344   7.806 -11.965  1.00  0.00     0.028 H 
ATOM    582 2HD1 LEU A  34     -33.217   6.981 -10.316  1.00  0.00     0.028 H 
ATOM    583 3HD1 LEU A  34     -33.307   8.667 -10.329  1.00  0.00     0.028 H 
ATOM    584  CD2 LEU A  34     -35.722   6.485 -11.555  1.00 26.37    -0.073 C 
ATOM    585 1HD2 LEU A  34     -35.370   6.495 -12.613  1.00  0.00     0.028 H 
ATOM    586 2HD2 LEU A  34     -36.829   6.379 -11.476  1.00  0.00     0.028 H 
ATOM    587 3HD2 LEU A  34     -35.438   5.548 -11.021  1.00  0.00     0.028 H 
ATOM    588  N   ALA A  35     -38.572   8.064  -7.172  1.00 24.89    -0.346 N 
ATOM    589  HN  ALA A  35     -39.294   8.370  -7.824  1.00  0.00     0.163 HD
ATOM    590  CA  ALA A  35     -38.803   8.175  -5.734  1.00 22.10     0.086 C 
ATOM    591  HA  ALA A  35     -38.089   8.927  -5.324  1.00  0.00     0.086 H 
ATOM    592  C   ALA A  35     -38.562   6.848  -5.016  1.00 25.06     0.240 C 
ATOM    593  O   ALA A  35     -37.804   6.789  -4.046  1.00 23.16    -0.271 OA
ATOM    594  CB  ALA A  35     -40.226   8.668  -5.457  1.00 24.98    -0.049 C 
ATOM    595  HB1 ALA A  35     -40.402   9.636  -5.981  1.00  0.00     0.030 H 
ATOM    596  HB2 ALA A  35     -40.439   8.739  -4.365  1.00  0.00     0.030 H 
ATOM    597  HB3 ALA A  35     -40.993   7.903  -5.723  1.00  0.00     0.030 H 
ATOM    598  N   GLN A  36     -39.206   5.774  -5.484  1.00 23.84    -0.346 N 
ATOM    599  HN  GLN A  36     -39.789   5.859  -6.316  1.00  0.00     0.163 HD
ATOM    600  CA  GLN A  36     -39.084   4.478  -4.817  1.00 30.96     0.090 C 
ATOM    601  HA  GLN A  36     -39.446   4.589  -3.768  1.00  0.00     0.087 H 
ATOM    602  C   GLN A  36     -37.633   4.001  -4.775  1.00 27.04     0.241 C 
ATOM    603  O   GLN A  36     -37.132   3.601  -3.720  1.00 25.82    -0.271 OA
ATOM    604  CB  GLN A  36     -39.971   3.457  -5.523  1.00 34.13    -0.030 C 
ATOM    605  HB1 GLN A  36     -40.976   3.893  -5.729  1.00  0.00     0.037 H 
ATOM    606  HB2 GLN A  36     -39.617   3.291  -6.567  1.00  0.00     0.037 H 
ATOM    607  CG  GLN A  36     -40.107   2.147  -4.804  1.00 45.44     0.011 C 
ATOM    608  HG1 GLN A  36     -40.236   2.298  -3.707  1.00  0.00     0.047 H 
ATOM    609  HG2 GLN A  36     -39.141   1.590  -4.791  1.00  0.00     0.047 H 
ATOM    610  CD  GLN A  36     -41.223   1.301  -5.378  1.00 54.43     0.215 C 
ATOM    611  NE2 GLN A  36     -40.858   0.309  -6.188  1.00 56.92    -0.370 N 
ATOM    612 1HE2 GLN A  36     -39.884   0.114  -6.418  1.00  0.00     0.159 HD
ATOM    613 2HE2 GLN A  36     -41.610  -0.261  -6.575  1.00  0.00     0.159 HD
ATOM    614  OE1 GLN A  36     -42.404   1.537  -5.099  1.00 60.49    -0.274 OA
ATOM    615  N   TRP A  37     -36.939   4.045  -5.915  1.00 24.37    -0.346 N 
ATOM    616  HN  TRP A  37     -37.390   4.387  -6.764  1.00  0.00     0.163 HD
ATOM    617  CA  TRP A  37     -35.544   3.612  -5.967  1.00 25.01     0.093 C 
ATOM    618  HA  TRP A  37     -35.488   2.567  -5.582  1.00  0.00     0.088 H 
ATOM    619  C   TRP A  37     -34.645   4.493  -5.097  1.00 27.13     0.241 C 
ATOM    620  O   TRP A  37     -33.818   3.985  -4.328  1.00 24.15    -0.271 OA
ATOM    621  CB  TRP A  37     -35.052   3.616  -7.407  1.00 25.34    -0.012 C 
ATOM    622  HB1 TRP A  37     -35.166   4.628  -7.860  1.00  0.00     0.044 H 
ATOM    623  HB2 TRP A  37     -35.746   3.040  -8.063  1.00  0.00     0.044 H 
ATOM    624  CG  TRP A  37     -33.646   3.122  -7.560  1.00 25.47    -0.028 A 
ATOM    625  CD1 TRP A  37     -33.248   1.813  -7.663  1.00 25.23    -0.016 A 
ATOM    626  HD1 TRP A  37     -33.925   0.943  -7.644  1.00  0.00     0.112 H 
ATOM    627  CD2 TRP A  37     -32.450   3.911  -7.624  1.00 25.05    -0.002 A 
ATOM    628  CE2 TRP A  37     -31.371   3.015  -7.760  1.00 27.84     0.042 A 
ATOM    629  CE3 TRP A  37     -32.183   5.289  -7.575  1.00 25.35    -0.070 A 
ATOM    630  HE3 TRP A  37     -33.003   6.018  -7.462  1.00  0.00     0.084 H 
ATOM    631  NE1 TRP A  37     -31.890   1.746  -7.792  1.00 25.19    -0.365 N 
ATOM    632  HE1 TRP A  37     -31.348   0.888  -7.896  1.00  0.00     0.165 HD
ATOM    633  CZ2 TRP A  37     -30.047   3.446  -7.857  1.00 22.53    -0.056 A 
ATOM    634  HZ2 TRP A  37     -29.220   2.725  -7.971  1.00  0.00     0.086 H 
ATOM    635  CZ3 TRP A  37     -30.857   5.717  -7.672  1.00 20.71    -0.082 A 
ATOM    636  HZ3 TRP A  37     -30.630   6.796  -7.643  1.00  0.00     0.083 H 
ATOM    637  CH2 TRP A  37     -29.810   4.794  -7.806  1.00 23.35    -0.081 A 
ATOM    638  HH2 TRP A  37     -28.772   5.162  -7.872  1.00  0.00     0.083 H 
ATOM    639  N   LEU A  38     -34.781   5.821  -5.215  1.00 23.34    -0.346 N 
ATOM    640  HN  LEU A  38     -35.476   6.201  -5.858  1.00  0.00     0.163 HD
ATOM    641  CA  LEU A  38     -33.946   6.734  -4.433  1.00 22.87     0.089 C 
ATOM    642  HA  LEU A  38     -32.878   6.552  -4.696  1.00  0.00     0.087 H 
ATOM    643  C   LEU A  38     -34.121   6.518  -2.940  1.00 23.16     0.241 C 
ATOM    644  O   LEU A  38     -33.152   6.597  -2.173  1.00 24.70    -0.271 OA
ATOM    645  CB  LEU A  38     -34.291   8.181  -4.772  1.00 23.25    -0.035 C 
ATOM    646  HB1 LEU A  38     -33.936   8.844  -3.949  1.00  0.00     0.037 H 
ATOM    647  HB2 LEU A  38     -35.395   8.321  -4.696  1.00  0.00     0.037 H 
ATOM    648  CG  LEU A  38     -33.809   8.735  -6.100  1.00 24.74    -0.059 C 
ATOM    649  HG  LEU A  38     -34.120   8.042  -6.916  1.00  0.00     0.039 H 
ATOM    650  CD1 LEU A  38     -34.457  10.101  -6.334  1.00 23.14    -0.073 C 
ATOM    651 1HD1 LEU A  38     -35.569  10.018  -6.335  1.00  0.00     0.028 H 
ATOM    652 2HD1 LEU A  38     -34.079  10.582  -7.266  1.00  0.00     0.028 H 
ATOM    653 3HD1 LEU A  38     -34.101  10.858  -5.597  1.00  0.00     0.028 H 
ATOM    654  CD2 LEU A  38     -32.312   8.847  -6.099  1.00 22.40    -0.073 C 
ATOM    655 1HD2 LEU A  38     -31.840   7.851  -5.928  1.00  0.00     0.028 H 
ATOM    656 2HD2 LEU A  38     -31.956   9.604  -5.362  1.00  0.00     0.028 H 
ATOM    657 3HD2 LEU A  38     -31.934   9.328  -7.031  1.00  0.00     0.028 H 
ATOM    658  N   GLU A  39     -35.358   6.303  -2.500  1.00 23.02    -0.346 N 
ATOM    659  HN  GLU A  39     -36.128   6.234  -3.166  1.00  0.00     0.163 HD
ATOM    660  CA  GLU A  39     -35.621   6.166  -1.074  1.00 26.63     0.090 C 
ATOM    661  HA  GLU A  39     -35.092   6.995  -0.548  1.00  0.00     0.087 H 
ATOM    662  C   GLU A  39     -35.100   4.846  -0.509  1.00 31.14     0.241 C 
ATOM    663  O   GLU A  39     -35.027   4.712   0.715  1.00 33.46    -0.271 OA
ATOM    664  CB  GLU A  39     -37.125   6.333  -0.821  1.00 26.87    -0.029 C 
ATOM    665  HB1 GLU A  39     -37.399   5.981   0.201  1.00  0.00     0.037 H 
ATOM    666  HB2 GLU A  39     -37.714   5.606  -1.427  1.00  0.00     0.037 H 
ATOM    667  CG  GLU A  39     -37.622   7.788  -1.060  1.00 27.05     0.018 C 
ATOM    668  HG1 GLU A  39     -37.126   8.491  -0.351  1.00  0.00     0.049 H 
ATOM    669  HG2 GLU A  39     -37.226   8.182  -2.025  1.00  0.00     0.049 H 
ATOM    670  CD  GLU A  39     -39.139   7.950  -0.999  1.00 33.86     0.172 C 
ATOM    671  OE1 GLU A  39     -39.651   8.959  -1.542  1.00 25.96    -0.648 OA
ATOM    672  OE2 GLU A  39     -39.823   7.083  -0.404  1.00 34.11    -0.648 OA
ATOM    673  N   LYS A  40     -34.704   3.899  -1.369  1.00 29.95    -0.346 N 
ATOM    674  HN  LYS A  40     -34.790   4.086  -2.368  1.00  0.00     0.163 HD
ATOM    675  CA  LYS A  40     -34.154   2.610  -0.949  1.00 30.56     0.089 C 
ATOM    676  HA  LYS A  40     -34.668   2.292  -0.012  1.00  0.00     0.087 H 
ATOM    677  C   LYS A  40     -32.649   2.664  -0.685  1.00 33.07     0.241 C 
ATOM    678  O   LYS A  40     -32.153   1.901   0.150  1.00 35.12    -0.271 OA
ATOM    679  CB  LYS A  40     -34.399   1.543  -2.031  1.00 30.35    -0.038 C 
ATOM    680  HB1 LYS A  40     -34.294   2.005  -3.040  1.00  0.00     0.036 H 
ATOM    681  HB2 LYS A  40     -33.547   0.823  -2.045  1.00  0.00     0.036 H 
ATOM    682  CG  LYS A  40     -35.697   0.785  -1.957  1.00 38.31    -0.061 C 
ATOM    683  HG1 LYS A  40     -36.580   1.465  -1.983  1.00  0.00     0.033 H 
ATOM    684  HG2 LYS A  40     -35.864   0.339  -0.949  1.00  0.00     0.033 H 
ATOM    685  CD  LYS A  40     -35.751  -0.270  -3.068  1.00 40.76    -0.043 C 
ATOM    686  HD1 LYS A  40     -35.814   0.201  -4.077  1.00  0.00     0.035 H 
ATOM    687  HD2 LYS A  40     -36.725  -0.812  -3.071  1.00  0.00     0.035 H 
ATOM    688  CE  LYS A  40     -34.571  -1.237  -2.973  1.00 49.93     0.080 C 
ATOM    689  HE1 LYS A  40     -34.361  -1.507  -1.912  1.00  0.00     0.075 H 
ATOM    690  HE2 LYS A  40     -33.614  -0.723  -3.223  1.00  0.00     0.075 H 
ATOM    691  NZ  LYS A  40     -34.754  -2.466  -3.812  1.00 53.99    -0.079 N 
ATOM    692  HZ1 LYS A  40     -33.967  -3.111  -3.749  1.00  0.00     0.274 HD
ATOM    693  HZ2 LYS A  40     -34.946  -2.219  -4.783  1.00  0.00     0.274 HD
ATOM    694  HZ3 LYS A  40     -35.630  -2.936  -3.584  1.00  0.00     0.274 HD
ATOM    695  N   GLN A  41     -31.905   3.514  -1.399  1.00 26.41    -0.346 N 
ATOM    696  HN  GLN A  41     -32.368   4.243  -1.942  1.00  0.00     0.163 HD
ATOM    697  CA  GLN A  41     -30.448   3.429  -1.424  1.00 25.12     0.090 C 
ATOM    698  HA  GLN A  41     -30.158   2.356  -1.512  1.00  0.00     0.087 H 
ATOM    699  C   GLN A  41     -29.849   3.987  -0.142  1.00 25.80     0.241 C 
ATOM    700  O   GLN A  41     -30.446   4.831   0.527  1.00 30.22    -0.271 OA
ATOM    701  CB  GLN A  41     -29.873   4.187  -2.624  1.00 25.58    -0.030 C 
ATOM    702  HB1 GLN A  41     -28.774   4.015  -2.701  1.00  0.00     0.037 H 
ATOM    703  HB2 GLN A  41     -29.882   5.285  -2.430  1.00  0.00     0.037 H 
ATOM    704  CG  GLN A  41     -30.559   3.875  -3.967  1.00 22.02     0.011 C 
ATOM    705  HG1 GLN A  41     -31.564   4.354  -4.025  1.00  0.00     0.047 H 
ATOM    706  HG2 GLN A  41     -30.058   4.409  -4.808  1.00  0.00     0.047 H 
ATOM    707  CD  GLN A  41     -30.646   2.388  -4.240  1.00 27.63     0.215 C 
ATOM    708  NE2 GLN A  41     -31.864   1.880  -4.430  1.00 24.74    -0.370 N 
ATOM    709 1HE2 GLN A  41     -32.711   2.447  -4.391  1.00  0.00     0.159 HD
ATOM    710 2HE2 GLN A  41     -31.923   0.878  -4.614  1.00  0.00     0.159 HD
ATOM    711  OE1 GLN A  41     -29.627   1.706  -4.287  1.00 29.57    -0.274 OA
ATOM    712  N   ASP A  42     -28.659   3.503   0.207  1.00 23.44    -0.346 N 
ATOM    713  HN  ASP A  42     -28.235   2.764  -0.353  1.00  0.00     0.163 HD
ATOM    714  CA  ASP A  42     -27.948   4.015   1.383  1.00 28.62     0.098 C 
ATOM    715  HA  ASP A  42     -28.698   4.408   2.108  1.00  0.00     0.088 H 
ATOM    716  C   ASP A  42     -27.068   5.171   0.921  1.00 24.31     0.241 C 
ATOM    717  O   ASP A  42     -25.860   5.044   0.709  1.00 26.63    -0.271 OA
ATOM    718  CB  ASP A  42     -27.138   2.918   2.068  1.00 29.53     0.043 C 
ATOM    719  HB1 ASP A  42     -26.335   2.533   1.397  1.00  0.00     0.052 H 
ATOM    720  HB2 ASP A  42     -27.739   1.986   2.181  1.00  0.00     0.052 H 
ATOM    721  CG  ASP A  42     -26.564   3.369   3.411  1.00 34.24     0.175 C 
ATOM    722  OD1 ASP A  42     -26.604   4.578   3.711  1.00 33.29    -0.648 OA
ATOM    723  OD2 ASP A  42     -26.074   2.512   4.172  1.00 33.59    -0.648 OA
ATOM    724  N   TRP A  43     -27.712   6.326   0.737  1.00 24.73    -0.346 N 
ATOM    725  HN  TRP A  43     -28.719   6.381   0.893  1.00  0.00     0.163 HD
ATOM    726  CA  TRP A  43     -26.975   7.505   0.314  1.00 24.80     0.093 C 
ATOM    727  HA  TRP A  43     -26.382   7.236  -0.591  1.00  0.00     0.088 H 
ATOM    728  C   TRP A  43     -26.006   7.974   1.393  1.00 25.06     0.241 C 
ATOM    729  O   TRP A  43     -24.948   8.524   1.072  1.00 22.97    -0.271 OA
ATOM    730  CB  TRP A  43     -27.959   8.607  -0.075  1.00 24.43    -0.012 C 
ATOM    731  HB1 TRP A  43     -28.599   8.907   0.787  1.00  0.00     0.044 H 
ATOM    732  HB2 TRP A  43     -27.439   9.578  -0.249  1.00  0.00     0.044 H 
ATOM    733  CG  TRP A  43     -28.795   8.200  -1.275  1.00 21.63    -0.028 A 
ATOM    734  CD1 TRP A  43     -30.129   7.901  -1.282  1.00 20.78    -0.016 A 
ATOM    735  HD1 TRP A  43     -30.788   7.935  -0.398  1.00  0.00     0.112 H 
ATOM    736  CD2 TRP A  43     -28.337   8.028  -2.617  1.00 22.35    -0.002 A 
ATOM    737  CE2 TRP A  43     -29.450   7.633  -3.389  1.00 22.99     0.042 A 
ATOM    738  CE3 TRP A  43     -27.102   8.183  -3.245  1.00 21.43    -0.070 A 
ATOM    739  HE3 TRP A  43     -26.214   8.500  -2.673  1.00  0.00     0.084 H 
ATOM    740  NE1 TRP A  43     -30.529   7.552  -2.548  1.00 24.43    -0.365 N 
ATOM    741  HE1 TRP A  43     -31.474   7.278  -2.818  1.00  0.00     0.165 HD
ATOM    742  CZ2 TRP A  43     -29.362   7.385  -4.737  1.00 21.00    -0.056 A 
ATOM    743  HZ2 TRP A  43     -30.245   7.076  -5.322  1.00  0.00     0.086 H 
ATOM    744  CZ3 TRP A  43     -27.016   7.931  -4.595  1.00 21.00    -0.082 A 
ATOM    745  HZ3 TRP A  43     -26.045   8.043  -5.107  1.00  0.00     0.083 H 
ATOM    746  CH2 TRP A  43     -28.136   7.536  -5.327  1.00 20.48    -0.081 A 
ATOM    747  HH2 TRP A  43     -28.031   7.341  -6.407  1.00  0.00     0.083 H 
ATOM    748  N   GLU A  44     -26.336   7.766   2.668  1.00 25.44    -0.346 N 
ATOM    749  HN  GLU A  44     -27.242   7.362   2.906  1.00  0.00     0.163 HD
ATOM    750  CA  GLU A  44     -25.385   8.124   3.723  1.00 28.26     0.090 C 
ATOM    751  HA  GLU A  44     -25.175   9.216   3.646  1.00  0.00     0.087 H 
ATOM    752  C   GLU A  44     -24.070   7.374   3.546  1.00 27.88     0.241 C 
ATOM    753  O   GLU A  44     -22.984   7.968   3.608  1.00 29.29    -0.271 OA
ATOM    754  CB  GLU A  44     -25.981   7.850   5.105  1.00 31.86    -0.029 C 
ATOM    755  HB1 GLU A  44     -26.146   6.759   5.266  1.00  0.00     0.037 H 
ATOM    756  HB2 GLU A  44     -27.038   8.198   5.166  1.00  0.00     0.037 H 
ATOM    757  CG  GLU A  44     -25.136   8.451   6.219  1.00 32.77     0.018 C 
ATOM    758  HG1 GLU A  44     -24.999   9.547   6.065  1.00  0.00     0.049 H 
ATOM    759  HG2 GLU A  44     -24.075   8.119   6.135  1.00  0.00     0.049 H 
ATOM    760  CD  GLU A  44     -25.684   8.164   7.610  1.00 36.93     0.172 C 
ATOM    761  OE1 GLU A  44     -25.333   8.917   8.544  1.00 43.33    -0.648 OA
ATOM    762  OE2 GLU A  44     -26.470   7.202   7.765  1.00 37.36    -0.648 OA
ATOM    763  N   HIS A  45     -24.137   6.071   3.283  1.00 28.03    -0.346 N 
ATOM    764  HN  HIS A  45     -25.034   5.587   3.251  1.00  0.00     0.163 HD
ATOM    765  CA  HIS A  45     -22.892   5.357   3.042  1.00 26.77     0.094 C 
ATOM    766  HA  HIS A  45     -22.209   5.552   3.902  1.00  0.00     0.088 H 
ATOM    767  C   HIS A  45     -22.211   5.852   1.776  1.00 28.49     0.241 C 
ATOM    768  O   HIS A  45     -20.990   6.060   1.757  1.00 26.67    -0.271 OA
ATOM    769  CB  HIS A  45     -23.122   3.850   2.951  1.00 26.38     0.002 C 
ATOM    770  HB1 HIS A  45     -23.709   3.481   3.824  1.00  0.00     0.046 H 
ATOM    771  HB2 HIS A  45     -23.840   3.603   2.134  1.00  0.00     0.046 H 
ATOM    772  CG  HIS A  45     -21.847   3.083   2.797  1.00 32.89     0.028 A 
ATOM    773  CD2 HIS A  45     -20.878   2.778   3.694  1.00 31.03    -0.000 A 
ATOM    774  HD2 HIS A  45     -20.873   3.035   4.767  1.00  0.00     0.114 H 
ATOM    775  ND1 HIS A  45     -21.415   2.588   1.585  1.00 33.86    -0.354 N 
ATOM    776  HD1 HIS A  45     -21.917   2.674   0.701  1.00  0.00     0.166 HD
ATOM    777  CE1 HIS A  45     -20.250   1.985   1.745  1.00 32.30     0.040 A 
ATOM    778  HE1 HIS A  45     -19.668   1.483   0.954  1.00  0.00     0.140 H 
ATOM    779  NE2 HIS A  45     -19.902   2.087   3.015  1.00 40.86    -0.360 N 
ATOM    780  HE2 HIS A  45     -19.047   1.713   3.426  1.00  0.00     0.166 HD
ATOM    781  N   ALA A  46     -22.984   6.047   0.702  1.00 27.78    -0.346 N 
ATOM    782  HN  ALA A  46     -23.983   5.849   0.754  1.00  0.00     0.163 HD
ATOM    783  CA  ALA A  46     -22.407   6.541  -0.542  1.00 26.13     0.086 C 
ATOM    784  HA  ALA A  46     -21.629   5.817  -0.879  1.00  0.00     0.086 H 
ATOM    785  C   ALA A  46     -21.744   7.902  -0.349  1.00 27.47     0.240 C 
ATOM    786  O   ALA A  46     -20.704   8.186  -0.959  1.00 25.66    -0.271 OA
ATOM    787  CB  ALA A  46     -23.486   6.623  -1.619  1.00 24.56    -0.049 C 
ATOM    788  HB1 ALA A  46     -23.045   7.001  -2.571  1.00  0.00     0.030 H 
ATOM    789  HB2 ALA A  46     -24.359   7.234  -1.291  1.00  0.00     0.030 H 
ATOM    790  HB3 ALA A  46     -24.012   5.650  -1.759  1.00  0.00     0.030 H 
ATOM    791  N   ALA A  47     -22.334   8.761   0.487  1.00 27.22    -0.346 N 
ATOM    792  HN  ALA A  47     -23.198   8.494   0.959  1.00  0.00     0.163 HD
ATOM    793  CA  ALA A  47     -21.754  10.077   0.730  1.00 30.90     0.086 C 
ATOM    794  HA  ALA A  47     -21.603  10.575  -0.256  1.00  0.00     0.086 H 
ATOM    795  C   ALA A  47     -20.401   9.990   1.428  1.00 33.09     0.240 C 
ATOM    796  O   ALA A  47     -19.686  10.999   1.494  1.00 33.64    -0.271 OA
ATOM    797  CB  ALA A  47     -22.724  10.930   1.548  1.00 28.11    -0.049 C 
ATOM    798  HB1 ALA A  47     -22.281  11.936   1.734  1.00  0.00     0.030 H 
ATOM    799  HB2 ALA A  47     -23.029  10.426   2.494  1.00  0.00     0.030 H 
ATOM    800  HB3 ALA A  47     -23.729  10.997   1.069  1.00  0.00     0.030 H 
ATOM    801  N   ASN A  48     -20.018   8.805   1.909  1.00 29.90    -0.346 N 
ATOM    802  HN  ASN A  48     -20.628   8.000   1.763  1.00  0.00     0.163 HD
ATOM    803  CA  ASN A  48     -18.768   8.609   2.633  1.00 33.87     0.097 C 
ATOM    804  HA  ASN A  48     -18.222   9.581   2.652  1.00  0.00     0.088 H 
ATOM    805  C   ASN A  48     -17.868   7.572   1.971  1.00 36.27     0.241 C 
ATOM    806  O   ASN A  48     -16.929   7.087   2.611  1.00 38.10    -0.271 OA
ATOM    807  CB  ASN A  48     -19.062   8.195   4.088  1.00 33.32     0.036 C 
ATOM    808  HB1 ASN A  48     -18.141   7.814   4.588  1.00  0.00     0.051 H 
ATOM    809  HB2 ASN A  48     -19.683   7.269   4.122  1.00  0.00     0.051 H 
ATOM    810  CG  ASN A  48     -19.703   9.312   4.902  1.00 34.78     0.217 C 
ATOM    811  ND2 ASN A  48     -21.036   9.331   4.959  1.00 33.38    -0.370 N 
ATOM    812 1HD2 ASN A  48     -21.465  10.079   5.504  1.00  0.00     0.159 HD
ATOM    813 2HD2 ASN A  48     -21.615   8.640   4.481  1.00  0.00     0.159 HD
ATOM    814  OD1 ASN A  48     -19.005  10.145   5.479  1.00 42.06    -0.274 OA
ATOM    815  N   ASP A  49     -18.125   7.211   0.710  1.00 33.64    -0.345 N 
ATOM    816  HN  ASP A  49     -18.858   7.695   0.192  1.00  0.00     0.163 HD
ATOM    817  CA  ASP A  49     -17.379   6.138   0.056  1.00 33.92     0.098 C 
ATOM    818  HA  ASP A  49     -16.317   6.189   0.390  1.00  0.00     0.088 H 
ATOM    819  C   ASP A  49     -17.424   6.356  -1.448  1.00 34.54     0.241 C 
ATOM    820  O   ASP A  49     -18.466   6.148  -2.076  1.00 31.88    -0.271 OA
ATOM    821  CB  ASP A  49     -17.941   4.770   0.432  1.00 33.63     0.043 C 
ATOM    822  HB1 ASP A  49     -18.117   4.698   1.531  1.00  0.00     0.052 H 
ATOM    823  HB2 ASP A  49     -18.991   4.656   0.073  1.00  0.00     0.052 H 
ATOM    824  CG  ASP A  49     -17.070   3.626  -0.057  1.00 37.79     0.175 C 
ATOM    825  OD1 ASP A  49     -16.982   3.414  -1.278  1.00 34.74    -0.648 OA
ATOM    826  OD2 ASP A  49     -16.450   2.936   0.776  1.00 46.33    -0.648 OA
ATOM    827  N   VAL A  50     -16.285   6.745  -2.020  1.00 34.35    -0.346 N 
ATOM    828  HN  VAL A  50     -15.422   6.750  -1.476  1.00  0.00     0.163 HD
ATOM    829  CA  VAL A  50     -16.260   7.164  -3.417  1.00 33.76     0.092 C 
ATOM    830  HA  VAL A  50     -17.036   7.954  -3.552  1.00  0.00     0.088 H 
ATOM    831  C   VAL A  50     -16.611   6.003  -4.331  1.00 36.82     0.241 C 
ATOM    832  O   VAL A  50     -17.351   6.169  -5.313  1.00 33.81    -0.271 OA
ATOM    833  CB  VAL A  50     -14.891   7.778  -3.772  1.00 36.52    -0.033 C 
ATOM    834  HB  VAL A  50     -14.088   7.086  -3.426  1.00  0.00     0.042 H 
ATOM    835  CG1 VAL A  50     -14.758   7.968  -5.273  1.00 34.85    -0.071 C 
ATOM    836 1HG1 VAL A  50     -14.888   6.986  -5.784  1.00  0.00     0.028 H 
ATOM    837 2HG1 VAL A  50     -13.800   8.465  -5.552  1.00  0.00     0.028 H 
ATOM    838 3HG1 VAL A  50     -15.458   8.743  -5.664  1.00  0.00     0.028 H 
ATOM    839  CG2 VAL A  50     -14.714   9.117  -3.075  1.00 35.17    -0.071 C 
ATOM    840 1HG2 VAL A  50     -14.812   8.978  -1.973  1.00  0.00     0.028 H 
ATOM    841 2HG2 VAL A  50     -15.414   9.892  -3.466  1.00  0.00     0.028 H 
ATOM    842 3HG2 VAL A  50     -13.756   9.614  -3.354  1.00  0.00     0.028 H 
ATOM    843  N   SER A  51     -16.104   4.804  -4.035  1.00 35.53    -0.344 N 
ATOM    844  HN  SER A  51     -15.571   4.661  -3.177  1.00  0.00     0.163 HD
ATOM    845  CA  SER A  51     -16.329   3.708  -4.962  1.00 33.48     0.109 C 
ATOM    846  HA  SER A  51     -16.047   4.060  -5.982  1.00  0.00     0.090 H 
ATOM    847  C   SER A  51     -17.811   3.333  -4.989  1.00 32.29     0.243 C 
ATOM    848  O   SER A  51     -18.391   3.136  -6.060  1.00 30.44    -0.271 OA
ATOM    849  CB  SER A  51     -15.427   2.524  -4.610  1.00 34.30     0.044 C 
ATOM    850  HB1 SER A  51     -14.361   2.833  -4.500  1.00  0.00     0.077 H 
ATOM    851  HB2 SER A  51     -15.309   1.823  -5.469  1.00  0.00     0.077 H 
ATOM    852  OG  SER A  51     -15.902   1.865  -3.459  1.00 43.15    -0.398 OA
ATOM    853  HG  SER A  51     -15.342   1.130  -3.240  1.00  0.00     0.209 HD
ATOM    854  N   PHE A  52     -18.443   3.281  -3.813  1.00 28.36    -0.346 N 
ATOM    855  HN  PHE A  52     -17.913   3.442  -2.957  1.00  0.00     0.163 HD
ATOM    856  CA  PHE A  52     -19.879   2.998  -3.722  1.00 30.54     0.093 C 
ATOM    857  HA  PHE A  52     -20.086   2.038  -4.250  1.00  0.00     0.088 H 
ATOM    858  C   PHE A  52     -20.707   4.101  -4.374  1.00 28.72     0.241 C 
ATOM    859  O   PHE A  52     -21.662   3.822  -5.113  1.00 24.07    -0.271 OA
ATOM    860  CB  PHE A  52     -20.255   2.834  -2.247  1.00 27.20    -0.014 C 
ATOM    861  HB1 PHE A  52     -20.099   3.794  -1.703  1.00  0.00     0.043 H 
ATOM    862  HB2 PHE A  52     -19.505   2.191  -1.730  1.00  0.00     0.043 H 
ATOM    863  CG  PHE A  52     -21.646   2.315  -1.992  1.00 30.37    -0.056 A 
ATOM    864  CD1 PHE A  52     -21.938   0.972  -2.115  1.00 31.98    -0.077 A 
ATOM    865  HD1 PHE A  52     -21.148   0.267  -2.423  1.00  0.00     0.084 H 
ATOM    866  CD2 PHE A  52     -22.647   3.173  -1.563  1.00 27.53    -0.077 A 
ATOM    867  HD2 PHE A  52     -22.422   4.244  -1.423  1.00  0.00     0.084 H 
ATOM    868  CE1 PHE A  52     -23.219   0.500  -1.854  1.00 33.92    -0.082 A 
ATOM    869  HE1 PHE A  52     -23.448  -0.572  -1.977  1.00  0.00     0.083 H 
ATOM    870  CE2 PHE A  52     -23.918   2.709  -1.309  1.00 30.07    -0.082 A 
ATOM    871  HE2 PHE A  52     -24.709   3.412  -0.999  1.00  0.00     0.083 H 
ATOM    872  CZ  PHE A  52     -24.203   1.372  -1.441  1.00 33.27    -0.083 A 
ATOM    873  HZ  PHE A  52     -25.216   0.997  -1.217  1.00  0.00     0.083 H 
ATOM    874  N   ALA A  53     -20.351   5.362  -4.109  1.00 26.34    -0.346 N 
ATOM    875  HN  ALA A  53     -19.592   5.537  -3.450  1.00  0.00     0.163 HD
ATOM    876  CA  ALA A  53     -21.021   6.494  -4.738  1.00 25.96     0.086 C 
ATOM    877  HA  ALA A  53     -22.099   6.464  -4.455  1.00  0.00     0.086 H 
ATOM    878  C   ALA A  53     -20.922   6.434  -6.257  1.00 25.28     0.240 C 
ATOM    879  O   ALA A  53     -21.845   6.862  -6.960  1.00 23.25    -0.271 OA
ATOM    880  CB  ALA A  53     -20.424   7.804  -4.221  1.00 26.04    -0.049 C 
ATOM    881  HB1 ALA A  53     -20.496   7.848  -3.109  1.00  0.00     0.030 H 
ATOM    882  HB2 ALA A  53     -20.891   8.694  -4.704  1.00  0.00     0.030 H 
ATOM    883  HB3 ALA A  53     -19.378   7.954  -4.576  1.00  0.00     0.030 H 
ATOM    884  N   THR A  54     -19.798   5.933  -6.784  1.00 26.08    -0.344 N 
ATOM    885  HN  THR A  54     -19.049   5.613  -6.170  1.00  0.00     0.163 HD
ATOM    886  CA  THR A  54     -19.638   5.842  -8.235  1.00 26.26     0.113 C 
ATOM    887  HA  THR A  54     -19.878   6.837  -8.677  1.00  0.00     0.091 H 
ATOM    888  C   THR A  54     -20.593   4.811  -8.829  1.00 27.76     0.243 C 
ATOM    889  O   THR A  54     -21.159   5.029  -9.909  1.00 25.23    -0.271 OA
ATOM    890  CB  THR A  54     -18.187   5.500  -8.581  1.00 30.58     0.060 C 
ATOM    891  HB  THR A  54     -17.925   4.516  -8.126  1.00  0.00     0.086 H 
ATOM    892  CG2 THR A  54     -17.973   5.427 -10.087  1.00 27.58    -0.050 C 
ATOM    893 1HG2 THR A  54     -18.649   4.642 -10.499  1.00  0.00     0.031 H 
ATOM    894 2HG2 THR A  54     -16.905   5.262 -10.361  1.00  0.00     0.031 H 
ATOM    895 3HG2 THR A  54     -18.107   6.414 -10.588  1.00  0.00     0.031 H 
ATOM    896  OG1 THR A  54     -17.320   6.508  -8.052  1.00 32.54    -0.393 OA
ATOM    897  HG1 THR A  54     -17.453   6.554  -7.113  1.00  0.00     0.210 HD
ATOM    898  N   ILE A  55     -20.776   3.680  -8.137  1.00 24.87    -0.346 N 
ATOM    899  HN  ILE A  55     -20.234   3.524  -7.287  1.00  0.00     0.163 HD
ATOM    900  CA  ILE A  55     -21.734   2.662  -8.570  1.00 25.42     0.092 C 
ATOM    901  HA  ILE A  55     -21.498   2.384  -9.624  1.00  0.00     0.088 H 
ATOM    902  C   ILE A  55     -23.154   3.224  -8.529  1.00 25.37     0.241 C 
ATOM    903  O   ILE A  55     -23.935   3.056  -9.472  1.00 26.21    -0.271 OA
ATOM    904  CB  ILE A  55     -21.596   1.400  -7.694  1.00 25.82    -0.030 C 
ATOM    905  HB  ILE A  55     -21.560   1.729  -6.629  1.00  0.00     0.043 H 
ATOM    906  CG1 ILE A  55     -20.284   0.657  -7.998  1.00 26.84    -0.063 C 
ATOM    907 1HG1 ILE A  55     -19.435   1.372  -8.104  1.00  0.00     0.033 H 
ATOM    908 2HG1 ILE A  55     -20.294   0.235  -9.030  1.00  0.00     0.033 H 
ATOM    909  CG2 ILE A  55     -22.798   0.467  -7.851  1.00 27.50    -0.071 C 
ATOM    910 1HG2 ILE A  55     -22.698  -0.445  -7.218  1.00  0.00     0.028 H 
ATOM    911 2HG2 ILE A  55     -22.970   0.202  -8.920  1.00  0.00     0.028 H 
ATOM    912 3HG2 ILE A  55     -23.756   1.000  -7.647  1.00  0.00     0.028 H 
ATOM    913  CD1 ILE A  55     -19.969  -0.409  -6.981  1.00 34.42    -0.076 C 
ATOM    914 1HD1 ILE A  55     -19.018  -0.948  -7.201  1.00  0.00     0.027 H 
ATOM    915 2HD1 ILE A  55     -20.818  -1.124  -6.875  1.00  0.00     0.027 H 
ATOM    916 3HD1 ILE A  55     -19.959   0.013  -5.949  1.00  0.00     0.027 H 
ATOM    917  N   ARG A  56     -23.501   3.912  -7.439  1.00 22.74    -0.346 N 
ATOM    918  HN  ARG A  56     -22.820   4.056  -6.693  1.00  0.00     0.163 HD
ATOM    919  CA  ARG A  56     -24.845   4.459  -7.307  1.00 24.43     0.089 C 
ATOM    920  HA  ARG A  56     -25.576   3.632  -7.463  1.00  0.00     0.087 H 
ATOM    921  C   ARG A  56     -25.120   5.540  -8.342  1.00 22.31     0.241 C 
ATOM    922  O   ARG A  56     -26.264   5.688  -8.778  1.00 22.81    -0.271 OA
ATOM    923  CB  ARG A  56     -25.051   5.022  -5.905  1.00 22.67    -0.036 C 
ATOM    924  HB1 ARG A  56     -25.851   5.799  -5.905  1.00  0.00     0.036 H 
ATOM    925  HB2 ARG A  56     -24.182   5.651  -5.600  1.00  0.00     0.036 H 
ATOM    926  CG  ARG A  56     -25.334   3.962  -4.868  1.00 26.88    -0.048 C 
ATOM    927  HG1 ARG A  56     -25.430   4.387  -3.842  1.00  0.00     0.035 H 
ATOM    928  HG2 ARG A  56     -24.453   3.304  -4.683  1.00  0.00     0.035 H 
ATOM    929  CD  ARG A  56     -26.571   3.173  -5.288  1.00 27.00     0.009 C 
ATOM    930  HD1 ARG A  56     -27.477   3.819  -5.356  1.00  0.00     0.064 H 
ATOM    931  HD2 ARG A  56     -26.522   2.852  -6.355  1.00  0.00     0.064 H 
ATOM    932  NE  ARG A  56     -26.765   2.056  -4.392  1.00 35.81    -0.227 N 
ATOM    933  HE  ARG A  56     -27.367   2.196  -3.580  1.00  0.00     0.177 HD
ATOM    934  CZ  ARG A  56     -26.212   0.860  -4.555  1.00 35.31     0.665 C 
ATOM    935  NH1 ARG A  56     -25.444   0.605  -5.619  1.00 32.99    -0.235 N 
ATOM    936 1HH1 ARG A  56     -25.019  -0.314  -5.744  1.00  0.00     0.174 HD
ATOM    937 2HH1 ARG A  56     -25.258   1.334  -6.308  1.00  0.00     0.174 HD
ATOM    938  NH2 ARG A  56     -26.453  -0.085  -3.661  1.00 32.19    -0.235 N 
ATOM    939 1HH2 ARG A  56     -26.028  -1.004  -3.786  1.00  0.00     0.174 HD
ATOM    940 2HH2 ARG A  56     -27.039   0.110  -2.849  1.00  0.00     0.174 HD
ATOM    941  N   PHE A  57     -24.095   6.308  -8.728  1.00 19.93    -0.346 N 
ATOM    942  HN  PHE A  57     -23.183   6.186  -8.289  1.00  0.00     0.163 HD
ATOM    943  CA  PHE A  57     -24.262   7.321  -9.771  1.00 22.40     0.093 C 
ATOM    944  HA  PHE A  57     -25.080   8.015  -9.466  1.00  0.00     0.088 H 
ATOM    945  C   PHE A  57     -24.645   6.667 -11.097  1.00 26.52     0.241 C 
ATOM    946  O   PHE A  57     -25.613   7.067 -11.759  1.00 22.52    -0.271 OA
ATOM    947  CB  PHE A  57     -22.962   8.122  -9.895  1.00 23.68    -0.014 C 
ATOM    948  HB1 PHE A  57     -22.082   7.437  -9.885  1.00  0.00     0.043 H 
ATOM    949  HB2 PHE A  57     -22.769   8.696  -8.959  1.00  0.00     0.043 H 
ATOM    950  CG  PHE A  57     -22.900   9.039 -11.095  1.00 24.56    -0.056 A 
ATOM    951  CD1 PHE A  57     -23.553  10.264 -11.090  1.00 25.55    -0.077 A 
ATOM    952  HD1 PHE A  57     -24.133  10.566 -10.202  1.00  0.00     0.084 H 
ATOM    953  CD2 PHE A  57     -22.154   8.696 -12.206  1.00 29.78    -0.077 A 
ATOM    954  HD2 PHE A  57     -21.606   7.739 -12.221  1.00  0.00     0.084 H 
ATOM    955  CE1 PHE A  57     -23.488  11.121 -12.192  1.00 27.72    -0.082 A 
ATOM    956  HE1 PHE A  57     -24.026  12.084 -12.172  1.00  0.00     0.083 H 
ATOM    957  CE2 PHE A  57     -22.086   9.558 -13.324  1.00 29.55    -0.082 A 
ATOM    958  HE2 PHE A  57     -21.500   9.265 -14.212  1.00  0.00     0.083 H 
ATOM    959  CZ  PHE A  57     -22.753  10.767 -13.305  1.00 27.22    -0.083 A 
ATOM    960  HZ  PHE A  57     -22.699  11.445 -14.173  1.00  0.00     0.083 H 
ATOM    961  N   HIS A  58     -23.918   5.619 -11.477  1.00 23.77    -0.346 N 
ATOM    962  HN  HIS A  58     -23.136   5.304 -10.902  1.00  0.00     0.163 HD
ATOM    963  CA  HIS A  58     -24.240   4.923 -12.713  1.00 23.49     0.094 C 
ATOM    964  HA  HIS A  58     -24.437   5.695 -13.493  1.00  0.00     0.088 H 
ATOM    965  C   HIS A  58     -25.490   4.063 -12.591  1.00 21.94     0.241 C 
ATOM    966  O   HIS A  58     -26.211   3.897 -13.585  1.00 23.84    -0.271 OA
ATOM    967  CB  HIS A  58     -23.030   4.117 -13.159  1.00 19.95     0.002 C 
ATOM    968  HB1 HIS A  58     -23.319   3.313 -13.875  1.00  0.00     0.046 H 
ATOM    969  HB2 HIS A  58     -22.638   3.481 -12.331  1.00  0.00     0.046 H 
ATOM    970  CG  HIS A  58     -21.964   4.988 -13.724  1.00 26.08     0.028 A 
ATOM    971  CD2 HIS A  58     -20.768   5.381 -13.226  1.00 25.47    -0.000 A 
ATOM    972  HD2 HIS A  58     -20.325   5.071 -12.265  1.00  0.00     0.114 H 
ATOM    973  ND1 HIS A  58     -22.121   5.653 -14.921  1.00 23.10    -0.354 N 
ATOM    974  HD1 HIS A  58     -22.937   5.591 -15.529  1.00  0.00     0.166 HD
ATOM    975  CE1 HIS A  58     -21.047   6.383 -15.155  1.00 27.59     0.040 A 
ATOM    976  HE1 HIS A  58     -20.875   7.010 -16.046  1.00  0.00     0.140 H 
ATOM    977  NE2 HIS A  58     -20.211   6.236 -14.141  1.00 26.13    -0.360 N 
ATOM    978  HE2 HIS A  58     -19.300   6.686 -14.054  1.00  0.00     0.166 HD
ATOM    979  N   ASP A  59     -25.784   3.540 -11.398  1.00 20.23    -0.345 N 
ATOM    980  HN  ASP A  59     -25.096   3.571 -10.645  1.00  0.00     0.163 HD
ATOM    981  CA  ASP A  59     -27.091   2.923 -11.169  1.00 22.09     0.098 C 
ATOM    982  HA  ASP A  59     -27.199   2.042 -11.843  1.00  0.00     0.088 H 
ATOM    983  C   ASP A  59     -28.214   3.910 -11.460  1.00 25.77     0.241 C 
ATOM    984  O   ASP A  59     -29.258   3.545 -12.018  1.00 23.82    -0.271 OA
ATOM    985  CB  ASP A  59     -27.241   2.461  -9.718  1.00 22.93     0.043 C 
ATOM    986  HB1 ASP A  59     -26.913   3.264  -9.017  1.00  0.00     0.052 H 
ATOM    987  HB2 ASP A  59     -28.319   2.394  -9.440  1.00  0.00     0.052 H 
ATOM    988  CG  ASP A  59     -26.526   1.152  -9.400  1.00 29.52     0.175 C 
ATOM    989  OD1 ASP A  59     -26.179   0.378 -10.312  1.00 30.20    -0.648 OA
ATOM    990  OD2 ASP A  59     -26.326   0.900  -8.185  1.00 30.95    -0.648 OA
ATOM    991  N   LEU A  60     -28.048   5.152 -11.013  1.00 19.51    -0.346 N 
ATOM    992  HN  LEU A  60     -27.180   5.414 -10.545  1.00  0.00     0.163 HD
ATOM    993  CA  LEU A  60     -29.106   6.138 -11.192  1.00 22.43     0.089 C 
ATOM    994  HA  LEU A  60     -30.045   5.729 -10.751  1.00  0.00     0.087 H 
ATOM    995  C   LEU A  60     -29.350   6.406 -12.675  1.00 17.44     0.241 C 
ATOM    996  O   LEU A  60     -30.496   6.472 -13.117  1.00 22.05    -0.271 OA
ATOM    997  CB  LEU A  60     -28.738   7.427 -10.437  1.00 20.81    -0.035 C 
ATOM    998  HB1 LEU A  60     -27.916   7.956 -10.973  1.00  0.00     0.037 H 
ATOM    999  HB2 LEU A  60     -28.224   7.171  -9.482  1.00  0.00     0.037 H 
ATOM   1000  CG  LEU A  60     -29.890   8.402 -10.161  1.00 22.22    -0.059 C 
ATOM   1001  HG  LEU A  60     -30.794   7.806  -9.893  1.00  0.00     0.039 H 
ATOM   1002  CD1 LEU A  60     -29.574   9.340  -8.997  1.00 23.16    -0.073 C 
ATOM   1003 1HD1 LEU A  60     -29.345   8.754  -8.076  1.00  0.00     0.028 H 
ATOM   1004 2HD1 LEU A  60     -30.391  10.079  -8.826  1.00  0.00     0.028 H 
ATOM   1005 3HD1 LEU A  60     -28.755  10.054  -9.249  1.00  0.00     0.028 H 
ATOM   1006  CD2 LEU A  60     -30.203   9.202 -11.418  1.00 25.99    -0.073 C 
ATOM   1007 1HD2 LEU A  60     -30.434   8.518 -12.267  1.00  0.00     0.028 H 
ATOM   1008 2HD2 LEU A  60     -29.384   9.916 -11.670  1.00  0.00     0.028 H 
ATOM   1009 3HD2 LEU A  60     -31.020   9.941 -11.247  1.00  0.00     0.028 H 
ATOM   1010  N   LEU A  61     -28.284   6.564 -13.454  1.00 20.92    -0.346 N 
ATOM   1011  HN  LEU A  61     -27.349   6.537 -13.047  1.00  0.00     0.163 HD
ATOM   1012  CA  LEU A  61     -28.446   6.776 -14.891  1.00 20.46     0.089 C 
ATOM   1013  HA  LEU A  61     -29.049   7.701 -15.044  1.00  0.00     0.087 H 
ATOM   1014  C   LEU A  61     -29.176   5.613 -15.552  1.00 24.11     0.241 C 
ATOM   1015  O   LEU A  61     -30.008   5.816 -16.441  1.00 22.11    -0.271 OA
ATOM   1016  CB  LEU A  61     -27.083   6.982 -15.531  1.00 19.89    -0.035 C 
ATOM   1017  HB1 LEU A  61     -27.144   7.000 -16.644  1.00  0.00     0.037 H 
ATOM   1018  HB2 LEU A  61     -26.430   6.086 -15.416  1.00  0.00     0.037 H 
ATOM   1019  CG  LEU A  61     -26.427   8.237 -14.979  1.00 23.03    -0.059 C 
ATOM   1020  HG  LEU A  61     -26.416   8.184 -13.865  1.00  0.00     0.039 H 
ATOM   1021  CD1 LEU A  61     -25.010   8.342 -15.483  1.00 25.19    -0.073 C 
ATOM   1022 1HD1 LEU A  61     -24.529   9.263 -15.078  1.00  0.00     0.028 H 
ATOM   1023 2HD1 LEU A  61     -24.958   8.298 -16.596  1.00  0.00     0.028 H 
ATOM   1024 3HD1 LEU A  61     -24.417   7.426 -15.256  1.00  0.00     0.028 H 
ATOM   1025  CD2 LEU A  61     -27.267   9.451 -15.419  1.00 29.26    -0.073 C 
ATOM   1026 1HD2 LEU A  61     -26.786  10.372 -15.014  1.00  0.00     0.028 H 
ATOM   1027 2HD2 LEU A  61     -28.339   9.361 -15.126  1.00  0.00     0.028 H 
ATOM   1028 3HD2 LEU A  61     -27.416   9.494 -16.523  1.00  0.00     0.028 H 
ATOM   1029  N   SER A  62     -28.871   4.382 -15.138  1.00 23.22    -0.344 N 
ATOM   1030  HN  SER A  62     -28.151   4.243 -14.429  1.00  0.00     0.163 HD
ATOM   1031  CA  SER A  62     -29.573   3.238 -15.705  1.00 24.04     0.109 C 
ATOM   1032  HA  SER A  62     -29.568   3.346 -16.815  1.00  0.00     0.090 H 
ATOM   1033  C   SER A  62     -31.023   3.181 -15.244  1.00 23.05     0.243 C 
ATOM   1034  O   SER A  62     -31.895   2.765 -16.018  1.00 23.97    -0.271 OA
ATOM   1035  CB  SER A  62     -28.840   1.934 -15.350  1.00 27.83     0.044 C 
ATOM   1036  HB1 SER A  62     -28.522   1.907 -14.282  1.00  0.00     0.077 H 
ATOM   1037  HB2 SER A  62     -27.830   1.878 -15.818  1.00  0.00     0.077 H 
ATOM   1038  OG  SER A  62     -29.654   0.823 -15.696  1.00 34.44    -0.398 OA
ATOM   1039  HG  SER A  62     -29.201   0.017 -15.477  1.00  0.00     0.209 HD
ATOM   1040  N   GLN A  63     -31.318   3.590 -14.005  1.00 21.88    -0.346 N 
ATOM   1041  HN  GLN A  63     -30.572   3.831 -13.353  1.00  0.00     0.163 HD
ATOM   1042  CA  GLN A  63     -32.716   3.689 -13.591  1.00 22.54     0.090 C 
ATOM   1043  HA  GLN A  63     -33.193   2.692 -13.741  1.00  0.00     0.087 H 
ATOM   1044  C   GLN A  63     -33.476   4.708 -14.433  1.00 20.95     0.241 C 
ATOM   1045  O   GLN A  63     -34.673   4.532 -14.677  1.00 23.64    -0.271 OA
ATOM   1046  CB  GLN A  63     -32.838   4.056 -12.111  1.00 25.76    -0.030 C 
ATOM   1047  HB1 GLN A  63     -33.868   4.420 -11.889  1.00  0.00     0.037 H 
ATOM   1048  HB2 GLN A  63     -32.253   4.981 -11.895  1.00  0.00     0.037 H 
ATOM   1049  CG  GLN A  63     -32.449   2.945 -11.133  1.00 27.24     0.011 C 
ATOM   1050  HG1 GLN A  63     -32.347   3.341 -10.096  1.00  0.00     0.047 H 
ATOM   1051  HG2 GLN A  63     -31.398   2.612 -11.302  1.00  0.00     0.047 H 
ATOM   1052  CD  GLN A  63     -33.405   1.773 -11.176  1.00 29.11     0.215 C 
ATOM   1053  NE2 GLN A  63     -32.858   0.572 -11.281  1.00 30.80    -0.370 N 
ATOM   1054 1HE2 GLN A  63     -31.849   0.430 -11.328  1.00  0.00     0.159 HD
ATOM   1055 2HE2 GLN A  63     -33.502  -0.218 -11.310  1.00  0.00     0.159 HD
ATOM   1056  OE1 GLN A  63     -34.620   1.944 -11.119  1.00 33.42    -0.274 OA
ATOM   1057  N   LEU A  64     -32.810   5.777 -14.874  1.00 22.92    -0.346 N 
ATOM   1058  HN  LEU A  64     -31.839   5.925 -14.599  1.00  0.00     0.163 HD
ATOM   1059  CA  LEU A  64     -33.479   6.736 -15.753  1.00 24.43     0.089 C 
ATOM   1060  HA  LEU A  64     -34.450   7.019 -15.284  1.00  0.00     0.087 H 
ATOM   1061  C   LEU A  64     -33.772   6.125 -17.123  1.00 25.54     0.241 C 
ATOM   1062  O   LEU A  64     -34.778   6.472 -17.750  1.00 25.58    -0.271 OA
ATOM   1063  CB  LEU A  64     -32.631   8.003 -15.898  1.00 18.20    -0.035 C 
ATOM   1064  HB1 LEU A  64     -32.969   8.586 -16.786  1.00  0.00     0.037 H 
ATOM   1065  HB2 LEU A  64     -31.598   7.733 -16.218  1.00  0.00     0.037 H 
ATOM   1066  CG  LEU A  64     -32.574   8.918 -14.663  1.00 21.04    -0.059 C 
ATOM   1067  HG  LEU A  64     -32.229   8.299 -13.802  1.00  0.00     0.039 H 
ATOM   1068  CD1 LEU A  64     -31.559  10.069 -14.846  1.00 17.15    -0.073 C 
ATOM   1069 1HD1 LEU A  64     -31.518  10.732 -13.951  1.00  0.00     0.028 H 
ATOM   1070 2HD1 LEU A  64     -31.769  10.652 -15.773  1.00  0.00     0.028 H 
ATOM   1071 3HD1 LEU A  64     -30.548   9.680 -15.110  1.00  0.00     0.028 H 
ATOM   1072  CD2 LEU A  64     -33.953   9.441 -14.326  1.00 20.92    -0.073 C 
ATOM   1073 1HD2 LEU A  64     -33.912  10.104 -13.431  1.00  0.00     0.028 H 
ATOM   1074 2HD2 LEU A  64     -34.689   8.614 -14.195  1.00  0.00     0.028 H 
ATOM   1075 3HD2 LEU A  64     -34.427   9.950 -15.197  1.00  0.00     0.028 H 
ATOM   1076  N   ASP A  65     -32.925   5.207 -17.600  1.00 23.94    -0.346 N 
ATOM   1077  HN  ASP A  65     -32.046   5.023 -17.116  1.00  0.00     0.163 HD
ATOM   1078  CA  ASP A  65     -33.262   4.464 -18.821  1.00 24.69     0.098 C 
ATOM   1079  HA  ASP A  65     -33.451   5.200 -19.637  1.00  0.00     0.088 H 
ATOM   1080  C   ASP A  65     -34.522   3.632 -18.628  1.00 25.67     0.241 C 
ATOM   1081  O   ASP A  65     -35.353   3.535 -19.539  1.00 23.98    -0.271 OA
ATOM   1082  CB  ASP A  65     -32.111   3.551 -19.255  1.00 23.17     0.043 C 
ATOM   1083  HB1 ASP A  65     -32.437   2.867 -20.073  1.00  0.00     0.052 H 
ATOM   1084  HB2 ASP A  65     -31.884   2.799 -18.464  1.00  0.00     0.052 H 
ATOM   1085  CG  ASP A  65     -30.849   4.311 -19.656  1.00 27.28     0.175 C 
ATOM   1086  OD1 ASP A  65     -30.946   5.444 -20.188  1.00 27.60    -0.648 OA
ATOM   1087  OD2 ASP A  65     -29.729   3.763 -19.449  1.00 26.11    -0.648 OA
ATOM   1088  N   ASP A  66     -34.675   3.005 -17.456  1.00 24.51    -0.345 N 
ATOM   1089  HN  ASP A  66     -33.946   3.075 -16.746  1.00  0.00     0.163 HD
ATOM   1090  CA  ASP A  66     -35.877   2.222 -17.184  1.00 25.95     0.098 C 
ATOM   1091  HA  ASP A  66     -36.005   1.476 -18.003  1.00  0.00     0.088 H 
ATOM   1092  C   ASP A  66     -37.107   3.115 -17.149  1.00 33.87     0.241 C 
ATOM   1093  O   ASP A  66     -38.174   2.733 -17.645  1.00 30.57    -0.271 OA
ATOM   1094  CB  ASP A  66     -35.749   1.469 -15.857  1.00 29.90     0.043 C 
ATOM   1095  HB1 ASP A  66     -35.493   2.165 -15.024  1.00  0.00     0.052 H 
ATOM   1096  HB2 ASP A  66     -36.744   1.118 -15.498  1.00  0.00     0.052 H 
ATOM   1097  CG  ASP A  66     -34.759   0.320 -15.932  1.00 41.10     0.175 C 
ATOM   1098  OD1 ASP A  66     -34.387  -0.083 -17.063  1.00 42.65    -0.648 OA
ATOM   1099  OD2 ASP A  66     -34.345  -0.177 -14.861  1.00 40.03    -0.648 OA
ATOM   1100  N   GLN A  67     -36.979   4.303 -16.547  1.00 27.95    -0.346 N 
ATOM   1101  HN  GLN A  67     -36.107   4.534 -16.071  1.00  0.00     0.163 HD
ATOM   1102  CA  GLN A  67     -38.073   5.275 -16.563  1.00 29.34     0.090 C 
ATOM   1103  HA  GLN A  67     -38.974   4.803 -16.107  1.00  0.00     0.087 H 
ATOM   1104  C   GLN A  67     -38.413   5.693 -17.986  1.00 28.33     0.241 C 
ATOM   1105  O   GLN A  67     -39.588   5.759 -18.369  1.00 33.44    -0.271 OA
ATOM   1106  CB  GLN A  67     -37.695   6.502 -15.736  1.00 27.74    -0.030 C 
ATOM   1107  HB1 GLN A  67     -38.239   7.407 -16.095  1.00  0.00     0.037 H 
ATOM   1108  HB2 GLN A  67     -36.649   6.821 -15.953  1.00  0.00     0.037 H 
ATOM   1109  CG  GLN A  67     -37.900   6.303 -14.263  1.00 32.64     0.011 C 
ATOM   1110  HG1 GLN A  67     -37.669   7.235 -13.695  1.00  0.00     0.047 H 
ATOM   1111  HG2 GLN A  67     -37.117   5.635 -13.835  1.00  0.00     0.047 H 
ATOM   1112  CD  GLN A  67     -39.282   5.798 -13.939  1.00 38.60     0.215 C 
ATOM   1113  NE2 GLN A  67     -40.290   6.576 -14.307  1.00 40.77    -0.370 N 
ATOM   1114 1HE2 GLN A  67     -40.152   7.467 -14.783  1.00  0.00     0.159 HD
ATOM   1115 2HE2 GLN A  67     -41.226   6.234 -14.088  1.00  0.00     0.159 HD
ATOM   1116  OE1 GLN A  67     -39.449   4.721 -13.364  1.00 40.91    -0.274 OA
ATOM   1117  N   TYR A  68     -37.387   5.994 -18.779  1.00 26.95    -0.346 N 
ATOM   1118  HN  TYR A  68     -36.439   5.975 -18.403  1.00  0.00     0.163 HD
ATOM   1119  CA  TYR A  68     -37.598   6.350 -20.173  1.00 28.62     0.093 C 
ATOM   1120  HA  TYR A  68     -38.155   7.316 -20.205  1.00  0.00     0.088 H 
ATOM   1121  C   TYR A  68     -38.423   5.299 -20.911  1.00 32.43     0.241 C 
ATOM   1122  O   TYR A  68     -39.350   5.637 -21.656  1.00 29.40    -0.271 OA
ATOM   1123  CB  TYR A  68     -36.251   6.553 -20.861  1.00 30.08    -0.014 C 
ATOM   1124  HB1 TYR A  68     -35.624   7.284 -20.299  1.00  0.00     0.043 H 
ATOM   1125  HB2 TYR A  68     -35.611   5.646 -20.758  1.00  0.00     0.043 H 
ATOM   1126  CG  TYR A  68     -36.381   6.958 -22.311  1.00 27.75    -0.056 A 
ATOM   1127  CD1 TYR A  68     -36.547   6.000 -23.308  1.00 29.92    -0.074 A 
ATOM   1128  HD1 TYR A  68     -36.579   4.932 -23.033  1.00  0.00     0.084 H 
ATOM   1129  CD2 TYR A  68     -36.340   8.297 -22.686  1.00 28.86    -0.074 A 
ATOM   1130  HD2 TYR A  68     -36.221   9.074 -21.913  1.00  0.00     0.084 H 
ATOM   1131  CE1 TYR A  68     -36.672   6.362 -24.633  1.00 30.60    -0.051 A 
ATOM   1132  HE1 TYR A  68     -36.812   5.589 -25.407  1.00  0.00     0.087 H 
ATOM   1133  CE2 TYR A  68     -36.447   8.670 -24.021  1.00 31.44    -0.051 A 
ATOM   1134  HE2 TYR A  68     -36.394   9.734 -24.307  1.00  0.00     0.087 H 
ATOM   1135  CZ  TYR A  68     -36.621   7.695 -24.988  1.00 29.82     0.065 A 
ATOM   1136  OH  TYR A  68     -36.735   8.043 -26.314  1.00 32.44    -0.361 OA
ATOM   1137  HH  TYR A  68     -36.854   7.374 -26.978  1.00  0.00     0.217 HD
ATOM   1138  N   SER A  69     -38.104   4.015 -20.725  1.00 31.34    -0.344 N 
ATOM   1139  HN  SER A  69     -37.358   3.755 -20.080  1.00  0.00     0.163 HD
ATOM   1140  CA  SER A  69     -38.841   2.989 -21.460  1.00 29.07     0.109 C 
ATOM   1141  HA  SER A  69     -38.820   3.264 -22.540  1.00  0.00     0.090 H 
ATOM   1142  C   SER A  69     -40.302   2.930 -21.025  1.00 32.30     0.243 C 
ATOM   1143  O   SER A  69     -41.177   2.637 -21.850  1.00 33.41    -0.271 OA
ATOM   1144  CB  SER A  69     -38.158   1.618 -21.313  1.00 27.80     0.044 C 
ATOM   1145  HB1 SER A  69     -37.111   1.643 -21.696  1.00  0.00     0.077 H 
ATOM   1146  HB2 SER A  69     -38.586   0.873 -22.023  1.00  0.00     0.077 H 
ATOM   1147  OG  SER A  69     -38.208   1.148 -19.982  1.00 35.39    -0.398 OA
ATOM   1148  HG  SER A  69     -37.786   0.302 -19.891  1.00  0.00     0.209 HD
ATOM   1149  N   ARG A  70     -40.600   3.243 -19.761  1.00 30.89    -0.346 N 
ATOM   1150  HN  ARG A  70     -39.854   3.431 -19.092  1.00  0.00     0.163 HD
ATOM   1151  CA  ARG A  70     -41.999   3.315 -19.338  1.00 30.66     0.089 C 
ATOM   1152  HA  ARG A  70     -42.507   2.378 -19.666  1.00  0.00     0.087 H 
ATOM   1153  C   ARG A  70     -42.720   4.497 -19.990  1.00 37.59     0.241 C 
ATOM   1154  O   ARG A  70     -43.811   4.335 -20.549  1.00 37.92    -0.271 OA
ATOM   1155  CB  ARG A  70     -42.092   3.395 -17.814  1.00 37.31    -0.036 C 
ATOM   1156  HB1 ARG A  70     -43.158   3.458 -17.492  1.00  0.00     0.036 H 
ATOM   1157  HB2 ARG A  70     -41.725   4.384 -17.453  1.00  0.00     0.036 H 
ATOM   1158  CG  ARG A  70     -41.384   2.269 -17.083  1.00 39.19    -0.048 C 
ATOM   1159  HG1 ARG A  70     -40.277   2.400 -17.088  1.00  0.00     0.035 H 
ATOM   1160  HG2 ARG A  70     -41.438   1.308 -17.646  1.00  0.00     0.035 H 
ATOM   1161  CD  ARG A  70     -41.936   2.132 -15.664  1.00 48.50     0.009 C 
ATOM   1162  HD1 ARG A  70     -42.825   1.459 -15.646  1.00  0.00     0.064 H 
ATOM   1163  HD2 ARG A  70     -42.418   3.081 -15.331  1.00  0.00     0.064 H 
ATOM   1164  NE  ARG A  70     -40.927   1.691 -14.697  1.00 55.53    -0.227 N 
ATOM   1165  HE  ARG A  70     -40.091   2.265 -14.586  1.00  0.00     0.177 HD
ATOM   1166  CZ  ARG A  70     -41.029   0.591 -13.954  1.00 64.94     0.665 C 
ATOM   1167  NH1 ARG A  70     -42.096  -0.195 -14.059  1.00 65.34    -0.235 N 
ATOM   1168 1HH1 ARG A  70     -42.174  -1.038 -13.490  1.00  0.00     0.174 HD
ATOM   1169 2HH1 ARG A  70     -42.836   0.046 -14.719  1.00  0.00     0.174 HD
ATOM   1170  NH2 ARG A  70     -40.065   0.277 -13.094  1.00 63.89    -0.235 N 
ATOM   1171 1HH2 ARG A  70     -40.143  -0.566 -12.525  1.00  0.00     0.174 HD
ATOM   1172 2HH2 ARG A  70     -39.246   0.880 -13.013  1.00  0.00     0.174 HD
ATOM   1173  N   PHE A  71     -42.123   5.696 -19.941  1.00 34.85    -0.346 N 
ATOM   1174  HN  PHE A  71     -41.232   5.799 -19.456  1.00  0.00     0.163 HD
ATOM   1175  CA  PHE A  71     -42.743   6.859 -20.580  1.00 34.47     0.093 C 
ATOM   1176  HA  PHE A  71     -43.759   6.998 -20.142  1.00  0.00     0.088 H 
ATOM   1177  C   PHE A  71     -42.895   6.664 -22.085  1.00 35.52     0.241 C 
ATOM   1178  O   PHE A  71     -43.855   7.159 -22.685  1.00 34.10    -0.271 OA
ATOM   1179  CB  PHE A  71     -41.921   8.123 -20.296  1.00 32.74    -0.014 C 
ATOM   1180  HB1 PHE A  71     -42.193   8.937 -21.008  1.00  0.00     0.043 H 
ATOM   1181  HB2 PHE A  71     -40.855   7.971 -20.584  1.00  0.00     0.043 H 
ATOM   1182  CG  PHE A  71     -42.023   8.609 -18.866  1.00 35.13    -0.056 A 
ATOM   1183  CD1 PHE A  71     -43.263   8.749 -18.253  1.00 37.71    -0.077 A 
ATOM   1184  HD1 PHE A  71     -44.180   8.504 -18.815  1.00  0.00     0.084 H 
ATOM   1185  CD2 PHE A  71     -40.877   8.923 -18.138  1.00 33.64    -0.077 A 
ATOM   1186  HD2 PHE A  71     -39.887   8.815 -18.612  1.00  0.00     0.084 H 
ATOM   1187  CE1 PHE A  71     -43.360   9.197 -16.933  1.00 42.96    -0.082 A 
ATOM   1188  HE1 PHE A  71     -44.351   9.308 -16.461  1.00  0.00     0.083 H 
ATOM   1189  CE2 PHE A  71     -40.962   9.373 -16.815  1.00 35.54    -0.082 A 
ATOM   1190  HE2 PHE A  71     -40.045   9.622 -16.255  1.00  0.00     0.083 H 
ATOM   1191  CZ  PHE A  71     -42.207   9.504 -16.211  1.00 36.19    -0.083 A 
ATOM   1192  HZ  PHE A  71     -42.283   9.849 -15.166  1.00  0.00     0.083 H 
ATOM   1193  N   SER A  72     -41.944   5.976 -22.715  1.00 32.73    -0.344 N 
ATOM   1194  HN  SER A  72     -41.125   5.663 -22.195  1.00  0.00     0.163 HD
ATOM   1195  CA  SER A  72     -42.053   5.662 -24.137  1.00 34.71     0.109 C 
ATOM   1196  HA  SER A  72     -42.170   6.616 -24.702  1.00  0.00     0.090 H 
ATOM   1197  C   SER A  72     -43.261   4.778 -24.425  1.00 36.34     0.243 C 
ATOM   1198  O   SER A  72     -43.983   4.992 -25.413  1.00 35.08    -0.271 OA
ATOM   1199  CB  SER A  72     -40.770   4.974 -24.608  1.00 33.74     0.044 C 
ATOM   1200  HB1 SER A  72     -40.947   4.346 -25.512  1.00  0.00     0.077 H 
ATOM   1201  HB2 SER A  72     -40.451   4.170 -23.904  1.00  0.00     0.077 H 
ATOM   1202  OG  SER A  72     -39.748   5.913 -24.821  1.00 43.77    -0.398 OA
ATOM   1203  HG  SER A  72     -38.951   5.486 -25.113  1.00  0.00     0.209 HD
ATOM   1204  N   LEU A  73     -43.465   3.750 -23.598  1.00 37.64    -0.346 N 
ATOM   1205  HN  LEU A  73     -42.789   3.557 -22.859  1.00  0.00     0.163 HD
ATOM   1206  CA  LEU A  73     -44.639   2.901 -23.738  1.00 40.29     0.089 C 
ATOM   1207  HA  LEU A  73     -44.615   2.425 -24.746  1.00  0.00     0.087 H 
ATOM   1208  C   LEU A  73     -45.923   3.700 -23.610  1.00 41.00     0.241 C 
ATOM   1209  O   LEU A  73     -46.927   3.363 -24.247  1.00 41.99    -0.271 OA
ATOM   1210  CB  LEU A  73     -44.606   1.804 -22.682  1.00 40.22    -0.035 C 
ATOM   1211  HB1 LEU A  73     -45.619   1.716 -22.224  1.00  0.00     0.037 H 
ATOM   1212  HB2 LEU A  73     -44.005   2.160 -21.813  1.00  0.00     0.037 H 
ATOM   1213  CG  LEU A  73     -44.122   0.411 -23.077  1.00 47.17    -0.059 C 
ATOM   1214  HG  LEU A  73     -43.022   0.456 -23.251  1.00  0.00     0.039 H 
ATOM   1215  CD1 LEU A  73     -44.388  -0.549 -21.929  1.00 42.13    -0.073 C 
ATOM   1216 1HD1 LEU A  73     -44.035  -1.566 -22.217  1.00  0.00     0.028 H 
ATOM   1217 2HD1 LEU A  73     -45.457  -0.545 -21.611  1.00  0.00     0.028 H 
ATOM   1218 3HD1 LEU A  73     -43.939  -0.199 -20.970  1.00  0.00     0.028 H 
ATOM   1219  CD2 LEU A  73     -44.794  -0.066 -24.361  1.00 45.10    -0.073 C 
ATOM   1220 1HD2 LEU A  73     -44.441  -1.083 -24.649  1.00  0.00     0.028 H 
ATOM   1221 2HD2 LEU A  73     -44.656   0.666 -25.191  1.00  0.00     0.028 H 
ATOM   1222 3HD2 LEU A  73     -45.905  -0.027 -24.280  1.00  0.00     0.028 H 
ATOM   1223  N   GLU A  74     -45.920   4.721 -22.752  1.00 39.69    -0.346 N 
ATOM   1224  HN  GLU A  74     -45.070   4.879 -22.211  1.00  0.00     0.163 HD
ATOM   1225  CA  GLU A  74     -47.039   5.628 -22.528  1.00 43.57     0.090 C 
ATOM   1226  HA  GLU A  74     -47.981   5.031 -22.546  1.00  0.00     0.087 H 
ATOM   1227  C   GLU A  74     -47.143   6.718 -23.594  1.00 41.05     0.241 C 
ATOM   1228  O   GLU A  74     -48.003   7.594 -23.468  1.00 44.67    -0.271 OA
ATOM   1229  CB  GLU A  74     -46.904   6.273 -21.136  1.00 41.85    -0.029 C 
ATOM   1230  HB1 GLU A  74     -47.527   7.195 -21.075  1.00  0.00     0.037 H 
ATOM   1231  HB2 GLU A  74     -45.889   6.718 -21.012  1.00  0.00     0.037 H 
ATOM   1232  CG  GLU A  74     -47.224   5.329 -19.953  1.00 46.00     0.018 C 
ATOM   1233  HG1 GLU A  74     -48.325   5.276 -19.786  1.00  0.00     0.049 H 
ATOM   1234  HG2 GLU A  74     -47.022   4.270 -20.236  1.00  0.00     0.049 H 
ATOM   1235  CD  GLU A  74     -46.499   5.681 -18.642  1.00 50.71     0.172 C 
ATOM   1236  OE1 GLU A  74     -45.738   6.669 -18.601  1.00 45.11    -0.648 OA
ATOM   1237  OE2 GLU A  74     -46.704   4.965 -17.635  1.00 56.45    -0.648 OA
ATOM   1238  N   ASN A  75     -46.276   6.693 -24.613  1.00 37.65    -0.346 N 
ATOM   1239  HN  ASN A  75     -45.588   5.941 -24.638  1.00  0.00     0.163 HD
ATOM   1240  CA  ASN A  75     -46.256   7.685 -25.699  1.00 41.19     0.097 C 
ATOM   1241  HA  ASN A  75     -45.372   7.462 -26.340  1.00  0.00     0.088 H 
ATOM   1242  C   ASN A  75     -46.100   9.117 -25.183  1.00 39.40     0.241 C 
ATOM   1243  O   ASN A  75     -46.704  10.054 -25.709  1.00 41.37    -0.271 OA
ATOM   1244  CB  ASN A  75     -47.503   7.569 -26.579  1.00 44.62     0.036 C 
ATOM   1245  HB1 ASN A  75     -48.421   7.858 -26.015  1.00  0.00     0.051 H 
ATOM   1246  HB2 ASN A  75     -47.517   8.362 -27.362  1.00  0.00     0.051 H 
ATOM   1247  CG  ASN A  75     -47.651   6.200 -27.191  1.00 42.30     0.217 C 
ATOM   1248  ND2 ASN A  75     -48.650   5.456 -26.739  1.00 46.78    -0.370 N 
ATOM   1249 1HD2 ASN A  75     -49.298   5.780 -26.021  1.00  0.00     0.159 HD
ATOM   1250 2HD2 ASN A  75     -48.750   4.529 -27.153  1.00  0.00     0.159 HD
ATOM   1251  OD1 ASN A  75     -46.870   5.809 -28.057  1.00 48.20    -0.274 OA
ATOM   1252  N   ASN A  76     -45.260   9.303 -24.170  1.00 36.08    -0.346 N 
ATOM   1253  HN  ASN A  76     -44.701   8.515 -23.844  1.00  0.00     0.163 HD
ATOM   1254  CA  ASN A  76     -45.108  10.599 -23.505  1.00 32.19     0.097 C 
ATOM   1255  HA  ASN A  76     -45.963  11.252 -23.797  1.00  0.00     0.088 H 
ATOM   1256  C   ASN A  76     -43.816  11.241 -23.995  1.00 31.72     0.241 C 
ATOM   1257  O   ASN A  76     -42.757  11.110 -23.375  1.00 26.95    -0.271 OA
ATOM   1258  CB  ASN A  76     -45.124  10.424 -21.991  1.00 33.39     0.036 C 
ATOM   1259  HB1 ASN A  76     -44.189   9.931 -21.635  1.00  0.00     0.051 H 
ATOM   1260  HB2 ASN A  76     -45.864   9.648 -21.686  1.00  0.00     0.051 H 
ATOM   1261  CG  ASN A  76     -45.368  11.733 -21.250  1.00 34.86     0.217 C 
ATOM   1262  ND2 ASN A  76     -46.065  11.644 -20.123  1.00 36.59    -0.370 N 
ATOM   1263 1HD2 ASN A  76     -46.228  12.520 -19.627  1.00  0.00     0.159 HD
ATOM   1264 2HD2 ASN A  76     -46.430  10.760 -19.769  1.00  0.00     0.159 HD
ATOM   1265  OD1 ASN A  76     -44.925  12.806 -21.679  1.00 32.72    -0.274 OA
ATOM   1266  N   PHE A  77     -43.924  11.981 -25.107  1.00 27.94    -0.346 N 
ATOM   1267  HN  PHE A  77     -44.851  12.190 -25.478  1.00  0.00     0.163 HD
ATOM   1268  CA  PHE A  77     -42.748  12.494 -25.799  1.00 26.06     0.093 C 
ATOM   1269  HA  PHE A  77     -42.067  11.637 -26.011  1.00  0.00     0.088 H 
ATOM   1270  C   PHE A  77     -41.986  13.510 -24.951  1.00 26.42     0.241 C 
ATOM   1271  O   PHE A  77     -40.749  13.522 -24.953  1.00 27.76    -0.271 OA
ATOM   1272  CB  PHE A  77     -43.174  13.111 -27.139  1.00 28.75    -0.014 C 
ATOM   1273  HB1 PHE A  77     -43.717  12.361 -27.759  1.00  0.00     0.043 H 
ATOM   1274  HB2 PHE A  77     -43.990  13.855 -26.985  1.00  0.00     0.043 H 
ATOM   1275  CG  PHE A  77     -42.047  13.721 -27.919  1.00 29.44    -0.056 A 
ATOM   1276  CD1 PHE A  77     -41.054  12.917 -28.478  1.00 29.78    -0.077 A 
ATOM   1277  HD1 PHE A  77     -41.103  11.823 -28.348  1.00  0.00     0.084 H 
ATOM   1278  CD2 PHE A  77     -41.980  15.091 -28.108  1.00 27.48    -0.077 A 
ATOM   1279  HD2 PHE A  77     -42.762  15.738 -27.676  1.00  0.00     0.084 H 
ATOM   1280  CE1 PHE A  77     -40.016  13.469 -29.188  1.00 28.18    -0.082 A 
ATOM   1281  HE1 PHE A  77     -39.232  12.820 -29.613  1.00  0.00     0.083 H 
ATOM   1282  CE2 PHE A  77     -40.947  15.659 -28.830  1.00 24.79    -0.082 A 
ATOM   1283  HE2 PHE A  77     -40.909  16.751 -28.977  1.00  0.00     0.083 H 
ATOM   1284  CZ  PHE A  77     -39.954  14.845 -29.371  1.00 30.21    -0.083 A 
ATOM   1285  HZ  PHE A  77     -39.122  15.291 -29.942  1.00  0.00     0.083 H 
ATOM   1286  N   LEU A  78     -42.700  14.388 -24.238  1.00 23.22    -0.346 N 
ATOM   1287  HN  LEU A  78     -43.719  14.368 -24.279  1.00  0.00     0.163 HD
ATOM   1288  CA  LEU A  78     -42.021  15.379 -23.398  1.00 21.78     0.089 C 
ATOM   1289  HA  LEU A  78     -41.321  15.961 -24.041  1.00  0.00     0.087 H 
ATOM   1290  C   LEU A  78     -41.210  14.720 -22.279  1.00 21.82     0.241 C 
ATOM   1291  O   LEU A  78     -40.070  15.109 -22.013  1.00 22.50    -0.271 OA
ATOM   1292  CB  LEU A  78     -43.032  16.349 -22.790  1.00 24.03    -0.035 C 
ATOM   1293  HB1 LEU A  78     -43.877  15.797 -22.317  1.00  0.00     0.037 H 
ATOM   1294  HB2 LEU A  78     -43.591  16.892 -23.588  1.00  0.00     0.037 H 
ATOM   1295  CG  LEU A  78     -42.403  17.333 -21.800  1.00 28.09    -0.059 C 
ATOM   1296  HG  LEU A  78     -41.829  16.752 -21.041  1.00  0.00     0.039 H 
ATOM   1297  CD1 LEU A  78     -41.436  18.240 -22.544  1.00 23.45    -0.073 C 
ATOM   1298 1HD1 LEU A  78     -40.662  17.637 -23.073  1.00  0.00     0.028 H 
ATOM   1299 2HD1 LEU A  78     -40.979  19.000 -21.869  1.00  0.00     0.028 H 
ATOM   1300 3HD1 LEU A  78     -41.968  18.932 -23.238  1.00  0.00     0.028 H 
ATOM   1301  CD2 LEU A  78     -43.458  18.155 -21.079  1.00 28.92    -0.073 C 
ATOM   1302 1HD2 LEU A  78     -44.167  17.490 -20.533  1.00  0.00     0.028 H 
ATOM   1303 2HD2 LEU A  78     -43.990  18.847 -21.773  1.00  0.00     0.028 H 
ATOM   1304 3HD2 LEU A  78     -43.001  18.915 -20.404  1.00  0.00     0.028 H 
ATOM   1305  N   LEU A  79     -41.788  13.744 -21.590  1.00 24.50    -0.346 N 
ATOM   1306  HN  LEU A  79     -42.730  13.425 -21.814  1.00  0.00     0.163 HD
ATOM   1307  CA  LEU A  79     -41.026  13.145 -20.500  1.00 27.29     0.089 C 
ATOM   1308  HA  LEU A  79     -40.577  13.973 -19.903  1.00  0.00     0.087 H 
ATOM   1309  C   LEU A  79     -39.892  12.282 -21.023  1.00 26.10     0.241 C 
ATOM   1310  O   LEU A  79     -38.852  12.172 -20.364  1.00 26.22    -0.271 OA
ATOM   1311  CB  LEU A  79     -41.938  12.351 -19.580  1.00 31.87    -0.035 C 
ATOM   1312  HB1 LEU A  79     -42.322  11.430 -20.077  1.00  0.00     0.037 H 
ATOM   1313  HB2 LEU A  79     -41.368  11.871 -18.750  1.00  0.00     0.037 H 
ATOM   1314  CG  LEU A  79     -43.081  13.226 -19.049  1.00 37.85    -0.059 C 
ATOM   1315  HG  LEU A  79     -43.765  13.438 -19.904  1.00  0.00     0.039 H 
ATOM   1316  CD1 LEU A  79     -43.889  12.497 -17.989  1.00 43.08    -0.073 C 
ATOM   1317 1HD1 LEU A  79     -44.272  11.519 -18.362  1.00  0.00     0.028 H 
ATOM   1318 2HD1 LEU A  79     -44.716  13.135 -17.598  1.00  0.00     0.028 H 
ATOM   1319 3HD1 LEU A  79     -43.305  12.372 -17.047  1.00  0.00     0.028 H 
ATOM   1320  CD2 LEU A  79     -42.558  14.561 -18.540  1.00 37.07    -0.073 C 
ATOM   1321 1HD2 LEU A  79     -41.965  15.096 -19.318  1.00  0.00     0.028 H 
ATOM   1322 2HD2 LEU A  79     -41.974  14.436 -17.598  1.00  0.00     0.028 H 
ATOM   1323 3HD2 LEU A  79     -43.385  15.199 -18.149  1.00  0.00     0.028 H 
ATOM   1324  N   GLN A  80     -40.054  11.694 -22.215  1.00 25.84    -0.346 N 
ATOM   1325  HN  GLN A  80     -40.975  11.685 -22.653  1.00  0.00     0.163 HD
ATOM   1326  CA  GLN A  80     -38.925  11.066 -22.894  1.00 25.57     0.090 C 
ATOM   1327  HA  GLN A  80     -38.545  10.229 -22.263  1.00  0.00     0.087 H 
ATOM   1328  C   GLN A  80     -37.821  12.074 -23.082  1.00 26.76     0.241 C 
ATOM   1329  O   GLN A  80     -36.657  11.802 -22.778  1.00 24.40    -0.271 OA
ATOM   1330  CB  GLN A  80     -39.351  10.506 -24.260  1.00 27.60    -0.030 C 
ATOM   1331  HB1 GLN A  80     -39.807  11.313 -24.880  1.00  0.00     0.037 H 
ATOM   1332  HB2 GLN A  80     -38.451  10.271 -24.875  1.00  0.00     0.037 H 
ATOM   1333  CG  GLN A  80     -40.259   9.324 -24.208  1.00 27.99     0.011 C 
ATOM   1334  HG1 GLN A  80     -39.819   8.492 -23.610  1.00  0.00     0.047 H 
ATOM   1335  HG2 GLN A  80     -41.160   9.524 -23.582  1.00  0.00     0.047 H 
ATOM   1336  CD  GLN A  80     -40.637   8.871 -25.603  1.00 37.23     0.215 C 
ATOM   1337  NE2 GLN A  80     -41.886   9.112 -25.989  1.00 34.99    -0.370 N 
ATOM   1338 1HE2 GLN A  80     -42.141   8.807 -26.928  1.00  0.00     0.159 HD
ATOM   1339 2HE2 GLN A  80     -42.573   9.561 -25.383  1.00  0.00     0.159 HD
ATOM   1340  OE1 GLN A  80     -39.809   8.330 -26.334  1.00 39.68    -0.274 OA
ATOM   1341  N   HIS A  81     -38.176  13.267 -23.580  1.00 23.92    -0.346 N 
ATOM   1342  HN  HIS A  81     -39.151  13.444 -23.823  1.00  0.00     0.163 HD
ATOM   1343  CA  HIS A  81     -37.183  14.311 -23.777  1.00 24.85     0.094 C 
ATOM   1344  HA  HIS A  81     -36.360  13.901 -24.408  1.00  0.00     0.088 H 
ATOM   1345  C   HIS A  81     -36.591  14.758 -22.444  1.00 24.17     0.241 C 
ATOM   1346  O   HIS A  81     -35.383  14.976 -22.337  1.00 24.72    -0.271 OA
ATOM   1347  CB  HIS A  81     -37.815  15.500 -24.516  1.00 23.39     0.002 C 
ATOM   1348  HB1 HIS A  81     -38.621  15.962 -23.899  1.00  0.00     0.046 H 
ATOM   1349  HB2 HIS A  81     -38.421  15.146 -25.382  1.00  0.00     0.046 H 
ATOM   1350  CG  HIS A  81     -36.829  16.533 -24.951  1.00 26.91     0.028 A 
ATOM   1351  CD2 HIS A  81     -35.991  16.571 -26.012  1.00 22.37    -0.000 A 
ATOM   1352  HD2 HIS A  81     -35.877  15.792 -26.784  1.00  0.00     0.114 H 
ATOM   1353  ND1 HIS A  81     -36.628  17.711 -24.263  1.00 27.14    -0.354 N 
ATOM   1354  HD1 HIS A  81     -37.113  17.985 -23.409  1.00  0.00     0.166 HD
ATOM   1355  CE1 HIS A  81     -35.709  18.428 -24.883  1.00 24.06     0.040 A 
ATOM   1356  HE1 HIS A  81     -35.338  19.417 -24.565  1.00  0.00     0.140 H 
ATOM   1357  NE2 HIS A  81     -35.310  17.760 -25.948  1.00 28.24    -0.360 N 
ATOM   1358  HE2 HIS A  81     -34.608  18.077 -26.617  1.00  0.00     0.166 HD
ATOM   1359  N   ASN A  82     -37.432  14.919 -21.422  1.00 26.52    -0.346 N 
ATOM   1360  HN  ASN A  82     -38.424  14.715 -21.543  1.00  0.00     0.163 HD
ATOM   1361  CA  ASN A  82     -36.937  15.387 -20.130  1.00 28.63     0.097 C 
ATOM   1362  HA  ASN A  82     -36.363  16.328 -20.297  1.00  0.00     0.088 H 
ATOM   1363  C   ASN A  82     -36.000  14.366 -19.475  1.00 26.78     0.241 C 
ATOM   1364  O   ASN A  82     -34.972  14.740 -18.900  1.00 28.05    -0.271 OA
ATOM   1365  CB  ASN A  82     -38.124  15.707 -19.231  1.00 28.39     0.036 C 
ATOM   1366  HB1 ASN A  82     -38.859  14.869 -19.219  1.00  0.00     0.051 H 
ATOM   1367  HB2 ASN A  82     -37.830  15.699 -18.155  1.00  0.00     0.051 H 
ATOM   1368  CG  ASN A  82     -38.792  17.022 -19.611  1.00 35.75     0.217 C 
ATOM   1369  ND2 ASN A  82     -39.919  17.317 -18.978  1.00 41.30    -0.370 N 
ATOM   1370 1HD2 ASN A  82     -40.366  18.198 -19.232  1.00  0.00     0.159 HD
ATOM   1371 2HD2 ASN A  82     -40.336  16.701 -18.280  1.00  0.00     0.159 HD
ATOM   1372  OD1 ASN A  82     -38.287  17.769 -20.457  1.00 34.03    -0.274 OA
ATOM   1373  N   ILE A  83     -36.320  13.073 -19.573  1.00 26.59    -0.346 N 
ATOM   1374  HN  ILE A  83     -37.186  12.791 -20.032  1.00  0.00     0.163 HD
ATOM   1375  CA  ILE A  83     -35.416  12.062 -19.016  1.00 25.06     0.092 C 
ATOM   1376  HA  ILE A  83     -35.300  12.264 -17.926  1.00  0.00     0.088 H 
ATOM   1377  C   ILE A  83     -34.048  12.177 -19.665  1.00 22.86     0.241 C 
ATOM   1378  O   ILE A  83     -33.017  12.143 -18.986  1.00 26.34    -0.271 OA
ATOM   1379  CB  ILE A  83     -36.007  10.647 -19.180  1.00 23.39    -0.030 C 
ATOM   1380  HB  ILE A  83     -36.341  10.533 -20.238  1.00  0.00     0.043 H 
ATOM   1381  CG1 ILE A  83     -37.223  10.451 -18.277  1.00 24.36    -0.063 C 
ATOM   1382 1HG1 ILE A  83     -37.736   9.486 -18.498  1.00  0.00     0.033 H 
ATOM   1383 2HG1 ILE A  83     -38.043  11.156 -18.549  1.00  0.00     0.033 H 
ATOM   1384  CG2 ILE A  83     -34.923   9.558 -18.895  1.00 26.94    -0.071 C 
ATOM   1385 1HG2 ILE A  83     -35.350   8.535 -19.014  1.00  0.00     0.028 H 
ATOM   1386 2HG2 ILE A  83     -34.453   9.696 -17.893  1.00  0.00     0.028 H 
ATOM   1387 3HG2 ILE A  83     -34.016   9.703 -19.527  1.00  0.00     0.028 H 
ATOM   1388  CD1 ILE A  83     -36.875  10.560 -16.812  1.00 33.63    -0.076 C 
ATOM   1389 1HD1 ILE A  83     -37.763  10.417 -16.153  1.00  0.00     0.027 H 
ATOM   1390 2HD1 ILE A  83     -36.362  11.525 -16.591  1.00  0.00     0.027 H 
ATOM   1391 3HD1 ILE A  83     -36.055   9.855 -16.540  1.00  0.00     0.027 H 
ATOM   1392  N   ARG A  84     -34.010  12.363 -20.987  1.00 24.15    -0.346 N 
ATOM   1393  HN  ARG A  84     -34.877  12.457 -21.515  1.00  0.00     0.163 HD
ATOM   1394  CA  ARG A  84     -32.726  12.431 -21.673  1.00 24.76     0.089 C 
ATOM   1395  HA  ARG A  84     -32.132  11.534 -21.382  1.00  0.00     0.087 H 
ATOM   1396  C   ARG A  84     -31.945  13.668 -21.256  1.00 29.48     0.241 C 
ATOM   1397  O   ARG A  84     -30.729  13.595 -21.042  1.00 26.07    -0.271 OA
ATOM   1398  CB  ARG A  84     -32.935  12.390 -23.193  1.00 28.60    -0.036 C 
ATOM   1399  HB1 ARG A  84     -32.148  12.971 -23.728  1.00  0.00     0.036 H 
ATOM   1400  HB2 ARG A  84     -33.827  12.985 -23.498  1.00  0.00     0.036 H 
ATOM   1401  CG  ARG A  84     -33.019  10.946 -23.713  1.00 31.44    -0.048 C 
ATOM   1402  HG1 ARG A  84     -31.995  10.552 -23.909  1.00  0.00     0.035 H 
ATOM   1403  HG2 ARG A  84     -33.340  10.264 -22.892  1.00  0.00     0.035 H 
ATOM   1404  CD  ARG A  84     -33.903  10.736 -24.942  1.00 34.33     0.009 C 
ATOM   1405  HD1 ARG A  84     -34.216   9.669 -25.027  1.00  0.00     0.064 H 
ATOM   1406  HD2 ARG A  84     -34.902  11.210 -24.796  1.00  0.00     0.064 H 
ATOM   1407  NE  ARG A  84     -33.295  11.190 -26.169  1.00 38.93    -0.227 N 
ATOM   1408  HE  ARG A  84     -32.642  11.971 -26.113  1.00  0.00     0.177 HD
ATOM   1409  CZ  ARG A  84     -33.526  10.661 -27.373  1.00 36.78     0.665 C 
ATOM   1410  NH1 ARG A  84     -34.335   9.616 -27.532  1.00 37.98    -0.235 N 
ATOM   1411 1HH1 ARG A  84     -34.801   9.216 -26.718  1.00  0.00     0.174 HD
ATOM   1412 2HH1 ARG A  84     -34.511   9.212 -28.452  1.00  0.00     0.174 HD
ATOM   1413  NH2 ARG A  84     -32.925  11.176 -28.422  1.00 30.47    -0.235 N 
ATOM   1414 1HH2 ARG A  84     -32.305  11.977 -28.300  1.00  0.00     0.174 HD
ATOM   1415 2HH2 ARG A  84     -33.101  10.772 -29.342  1.00  0.00     0.174 HD
ATOM   1416  N   LYS A  85     -32.627  14.812 -21.154  1.00 24.31    -0.346 N 
ATOM   1417  HN  LYS A  85     -33.601  14.843 -21.454  1.00  0.00     0.163 HD
ATOM   1418  CA  LYS A  85     -32.001  16.020 -20.620  1.00 30.59     0.089 C 
ATOM   1419  HA  LYS A  85     -31.127  16.279 -21.262  1.00  0.00     0.087 H 
ATOM   1420  C   LYS A  85     -31.503  15.798 -19.190  1.00 25.46     0.241 C 
ATOM   1421  O   LYS A  85     -30.373  16.170 -18.844  1.00 29.26    -0.271 OA
ATOM   1422  CB  LYS A  85     -33.014  17.176 -20.686  1.00 30.82    -0.038 C 
ATOM   1423  HB1 LYS A  85     -33.959  16.881 -20.174  1.00  0.00     0.036 H 
ATOM   1424  HB2 LYS A  85     -33.382  17.298 -21.731  1.00  0.00     0.036 H 
ATOM   1425  CG  LYS A  85     -32.530  18.520 -20.147  1.00 38.62    -0.061 C 
ATOM   1426  HG1 LYS A  85     -32.357  18.482 -19.046  1.00  0.00     0.033 H 
ATOM   1427  HG2 LYS A  85     -31.488  18.742 -20.476  1.00  0.00     0.033 H 
ATOM   1428  CD  LYS A  85     -33.503  19.661 -20.531  1.00 40.38    -0.043 C 
ATOM   1429  HD1 LYS A  85     -33.169  20.633 -20.099  1.00  0.00     0.035 H 
ATOM   1430  HD2 LYS A  85     -33.421  19.908 -21.615  1.00  0.00     0.035 H 
ATOM   1431  CE  LYS A  85     -34.953  19.358 -20.145  1.00 42.01     0.080 C 
ATOM   1432  HE1 LYS A  85     -35.663  19.802 -20.881  1.00  0.00     0.075 H 
ATOM   1433  HE2 LYS A  85     -35.188  18.278 -20.294  1.00  0.00     0.075 H 
ATOM   1434  NZ  LYS A  85     -35.289  19.793 -18.744  1.00 49.79    -0.079 N 
ATOM   1435  HZ1 LYS A  85     -36.255  19.591 -18.487  1.00  0.00     0.274 HD
ATOM   1436  HZ2 LYS A  85     -35.074  20.781 -18.607  1.00  0.00     0.274 HD
ATOM   1437  HZ3 LYS A  85     -34.640  19.387 -18.070  1.00  0.00     0.274 HD
ATOM   1438  N   SER A  86     -32.333  15.180 -18.346  1.00 26.24    -0.344 N 
ATOM   1439  HN  SER A  86     -33.260  14.898 -18.665  1.00  0.00     0.163 HD
ATOM   1440  CA  SER A  86     -31.925  14.902 -16.962  1.00 29.75     0.109 C 
ATOM   1441  HA  SER A  86     -31.768  15.876 -16.442  1.00  0.00     0.090 H 
ATOM   1442  C   SER A  86     -30.618  14.113 -16.905  1.00 26.27     0.243 C 
ATOM   1443  O   SER A  86     -29.704  14.454 -16.139  1.00 23.46    -0.271 OA
ATOM   1444  CB  SER A  86     -33.028  14.141 -16.229  1.00 29.26     0.044 C 
ATOM   1445  HB1 SER A  86     -33.297  13.199 -16.761  1.00  0.00     0.077 H 
ATOM   1446  HB2 SER A  86     -32.655  13.699 -15.276  1.00  0.00     0.077 H 
ATOM   1447  OG  SER A  86     -34.162  14.956 -16.013  1.00 33.38    -0.398 OA
ATOM   1448  HG  SER A  86     -34.848  14.483 -15.557  1.00  0.00     0.209 HD
ATOM   1449  N   LYS A  87     -30.512  13.051 -17.710  1.00 26.30    -0.346 N 
ATOM   1450  HN  LYS A  87     -31.284  12.814 -18.333  1.00  0.00     0.163 HD
ATOM   1451  CA  LYS A  87     -29.305  12.224 -17.711  1.00 23.68     0.089 C 
ATOM   1452  HA  LYS A  87     -29.150  11.818 -16.684  1.00  0.00     0.087 H 
ATOM   1453  C   LYS A  87     -28.087  13.037 -18.100  1.00 29.18     0.241 C 
ATOM   1454  O   LYS A  87     -27.037  12.950 -17.452  1.00 26.67    -0.271 OA
ATOM   1455  CB  LYS A  87     -29.449  11.042 -18.692  1.00 28.19    -0.038 C 
ATOM   1456  HB1 LYS A  87     -29.747  11.416 -19.699  1.00  0.00     0.036 H 
ATOM   1457  HB2 LYS A  87     -28.445  10.618 -18.928  1.00  0.00     0.036 H 
ATOM   1458  CG  LYS A  87     -30.387   9.939 -18.250  1.00 27.31    -0.061 C 
ATOM   1459  HG1 LYS A  87     -31.438  10.301 -18.169  1.00  0.00     0.033 H 
ATOM   1460  HG2 LYS A  87     -30.221   9.661 -17.183  1.00  0.00     0.033 H 
ATOM   1461  CD  LYS A  87     -30.278   8.714 -19.180  1.00 28.93    -0.043 C 
ATOM   1462  HD1 LYS A  87     -30.470   8.994 -20.242  1.00  0.00     0.035 H 
ATOM   1463  HD2 LYS A  87     -31.130   8.012 -19.026  1.00  0.00     0.035 H 
ATOM   1464  CE  LYS A  87     -28.931   7.997 -19.028  1.00 25.32     0.080 C 
ATOM   1465  HE1 LYS A  87     -28.835   7.508 -18.031  1.00  0.00     0.075 H 
ATOM   1466  HE2 LYS A  87     -28.087   8.720 -18.943  1.00  0.00     0.075 H 
ATOM   1467  NZ  LYS A  87     -28.713   7.014 -20.156  1.00 24.30    -0.079 N 
ATOM   1468  HZ1 LYS A  87     -27.817   6.537 -20.055  1.00  0.00     0.274 HD
ATOM   1469  HZ2 LYS A  87     -28.801   7.462 -21.068  1.00  0.00     0.274 HD
ATOM   1470  HZ3 LYS A  87     -29.485   6.352 -20.234  1.00  0.00     0.274 HD
ATOM   1471  N   ARG A  88     -28.192  13.787 -19.203  1.00 25.63    -0.346 N 
ATOM   1472  HN  ARG A  88     -29.060  13.771 -19.739  1.00  0.00     0.163 HD
ATOM   1473  CA  ARG A  88     -27.087  14.627 -19.652  1.00 29.32     0.089 C 
ATOM   1474  HA  ARG A  88     -26.227  13.968 -19.914  1.00  0.00     0.087 H 
ATOM   1475  C   ARG A  88     -26.641  15.590 -18.558  1.00 27.67     0.241 C 
ATOM   1476  O   ARG A  88     -25.442  15.733 -18.291  1.00 28.42    -0.271 OA
ATOM   1477  CB  ARG A  88     -27.499  15.407 -20.903  1.00 31.54    -0.036 C 
ATOM   1478  HB1 ARG A  88     -27.121  16.455 -20.852  1.00  0.00     0.036 H 
ATOM   1479  HB2 ARG A  88     -28.597  15.601 -20.898  1.00  0.00     0.036 H 
ATOM   1480  CG  ARG A  88     -27.082  14.757 -22.203  1.00 42.07    -0.048 C 
ATOM   1481  HG1 ARG A  88     -27.013  13.648 -22.106  1.00  0.00     0.035 H 
ATOM   1482  HG2 ARG A  88     -26.016  14.971 -22.448  1.00  0.00     0.035 H 
ATOM   1483  CD  ARG A  88     -28.021  15.170 -23.344  1.00 43.63     0.009 C 
ATOM   1484  HD1 ARG A  88     -28.911  15.717 -22.956  1.00  0.00     0.064 H 
ATOM   1485  HD2 ARG A  88     -27.571  15.981 -23.963  1.00  0.00     0.064 H 
ATOM   1486  NE  ARG A  88     -28.420  14.029 -24.173  1.00 50.48    -0.227 N 
ATOM   1487  HE  ARG A  88     -27.872  13.172 -24.099  1.00  0.00     0.177 HD
ATOM   1488  CZ  ARG A  88     -29.451  14.036 -25.017  1.00 49.95     0.665 C 
ATOM   1489  NH1 ARG A  88     -30.195  15.132 -25.144  1.00 44.81    -0.235 N 
ATOM   1490 1HH1 ARG A  88     -30.984  15.137 -25.790  1.00  0.00     0.174 HD
ATOM   1491 2HH1 ARG A  88     -29.969  15.968 -24.605  1.00  0.00     0.174 HD
ATOM   1492  NH2 ARG A  88     -29.747  12.944 -25.722  1.00 41.65    -0.235 N 
ATOM   1493 1HH2 ARG A  88     -30.536  12.949 -26.368  1.00  0.00     0.174 HD
ATOM   1494 2HH2 ARG A  88     -29.177  12.104 -25.625  1.00  0.00     0.174 HD
ATOM   1495  N   ASN A  89     -27.592  16.269 -17.922  1.00 26.39    -0.346 N 
ATOM   1496  HN  ASN A  89     -28.574  16.097 -18.139  1.00  0.00     0.163 HD
ATOM   1497  CA  ASN A  89     -27.229  17.261 -16.913  1.00 27.40     0.097 C 
ATOM   1498  HA  ASN A  89     -26.514  17.981 -17.376  1.00  0.00     0.088 H 
ATOM   1499  C   ASN A  89     -26.536  16.607 -15.719  1.00 30.20     0.241 C 
ATOM   1500  O   ASN A  89     -25.510  17.109 -15.234  1.00 28.38    -0.271 OA
ATOM   1501  CB  ASN A  89     -28.475  18.040 -16.481  1.00 26.25     0.036 C 
ATOM   1502  HB1 ASN A  89     -28.282  18.624 -15.551  1.00  0.00     0.051 H 
ATOM   1503  HB2 ASN A  89     -29.266  17.353 -16.100  1.00  0.00     0.051 H 
ATOM   1504  CG  ASN A  89     -29.015  18.939 -17.593  1.00 32.71     0.217 C 
ATOM   1505  ND2 ASN A  89     -30.274  19.338 -17.486  1.00 30.93    -0.370 N 
ATOM   1506 1HD2 ASN A  89     -30.871  19.063 -16.706  1.00  0.00     0.159 HD
ATOM   1507 2HD2 ASN A  89     -30.634  19.938 -18.228  1.00  0.00     0.159 HD
ATOM   1508  OD1 ASN A  89     -28.296  19.270 -18.533  1.00 38.07    -0.274 OA
ATOM   1509  N   LEU A  90     -27.063  15.469 -15.248  1.00 28.43    -0.346 N 
ATOM   1510  HN  LEU A  90     -27.913  15.091 -15.667  1.00  0.00     0.163 HD
ATOM   1511  CA  LEU A  90     -26.423  14.765 -14.132  1.00 27.84     0.089 C 
ATOM   1512  HA  LEU A  90     -26.424  15.437 -13.242  1.00  0.00     0.087 H 
ATOM   1513  C   LEU A  90     -24.985  14.401 -14.459  1.00 27.85     0.241 C 
ATOM   1514  O   LEU A  90     -24.089  14.559 -13.621  1.00 28.13    -0.271 OA
ATOM   1515  CB  LEU A  90     -27.194  13.495 -13.781  1.00 26.68    -0.035 C 
ATOM   1516  HB1 LEU A  90     -27.559  13.033 -14.728  1.00  0.00     0.037 H 
ATOM   1517  HB2 LEU A  90     -26.466  12.730 -13.424  1.00  0.00     0.037 H 
ATOM   1518  CG  LEU A  90     -28.354  13.550 -12.796  1.00 33.40    -0.059 C 
ATOM   1519  HG  LEU A  90     -29.171  14.164 -13.241  1.00  0.00     0.039 H 
ATOM   1520  CD1 LEU A  90     -28.864  12.145 -12.589  1.00 35.43    -0.073 C 
ATOM   1521 1HD1 LEU A  90     -29.713  12.185 -11.868  1.00  0.00     0.028 H 
ATOM   1522 2HD1 LEU A  90     -28.062  11.439 -12.270  1.00  0.00     0.028 H 
ATOM   1523 3HD1 LEU A  90     -29.136  11.641 -13.546  1.00  0.00     0.028 H 
ATOM   1524  CD2 LEU A  90     -27.966  14.154 -11.458  1.00 30.01    -0.073 C 
ATOM   1525 1HD2 LEU A  90     -28.815  14.194 -10.737  1.00  0.00     0.028 H 
ATOM   1526 2HD2 LEU A  90     -27.510  15.162 -11.593  1.00  0.00     0.028 H 
ATOM   1527 3HD2 LEU A  90     -27.094  13.618 -11.017  1.00  0.00     0.028 H 
ATOM   1528  N   GLN A  91     -24.748  13.899 -15.675  1.00 27.40    -0.346 N 
ATOM   1529  HN  GLN A  91     -25.520  13.777 -16.330  1.00  0.00     0.163 HD
ATOM   1530  CA  GLN A  91     -23.397  13.525 -16.073  1.00 28.96     0.090 C 
ATOM   1531  HA  GLN A  91     -22.985  12.830 -15.305  1.00  0.00     0.087 H 
ATOM   1532  C   GLN A  91     -22.485  14.744 -16.156  1.00 32.82     0.241 C 
ATOM   1533  O   GLN A  91     -21.345  14.713 -15.684  1.00 35.34    -0.271 OA
ATOM   1534  CB  GLN A  91     -23.439  12.790 -17.414  1.00 33.78    -0.030 C 
ATOM   1535  HB1 GLN A  91     -24.178  13.264 -18.101  1.00  0.00     0.037 H 
ATOM   1536  HB2 GLN A  91     -22.504  12.972 -17.994  1.00  0.00     0.037 H 
ATOM   1537  CG  GLN A  91     -23.706  11.306 -17.280  1.00 33.89     0.011 C 
ATOM   1538  HG1 GLN A  91     -23.149  10.878 -16.414  1.00  0.00     0.047 H 
ATOM   1539  HG2 GLN A  91     -24.750  11.119 -16.935  1.00  0.00     0.047 H 
ATOM   1540  CD  GLN A  91     -23.407  10.527 -18.559  1.00 28.98     0.215 C 
ATOM   1541  NE2 GLN A  91     -22.238   9.897 -18.616  1.00 30.65    -0.370 N 
ATOM   1542 1HE2 GLN A  91     -22.038   9.377 -19.470  1.00  0.00     0.159 HD
ATOM   1543 2HE2 GLN A  91     -21.552   9.938 -17.862  1.00  0.00     0.159 HD
ATOM   1544  OE1 GLN A  91     -24.230  10.478 -19.464  1.00 32.69    -0.274 OA
ATOM   1545  N   ASP A  92     -22.951  15.813 -16.798  1.00 35.29    -0.346 N 
ATOM   1546  HN  ASP A  92     -23.831  15.751 -17.310  1.00  0.00     0.163 HD
ATOM   1547  CA  ASP A  92     -22.215  17.074 -16.777  1.00 37.46     0.098 C 
ATOM   1548  HA  ASP A  92     -21.257  16.936 -17.330  1.00  0.00     0.088 H 
ATOM   1549  C   ASP A  92     -21.896  17.510 -15.351  1.00 34.19     0.241 C 
ATOM   1550  O   ASP A  92     -20.752  17.857 -15.029  1.00 37.64    -0.271 OA
ATOM   1551  CB  ASP A  92     -23.031  18.162 -17.477  1.00 33.72     0.043 C 
ATOM   1552  HB1 ASP A  92     -22.691  19.178 -17.167  1.00  0.00     0.052 H 
ATOM   1553  HB2 ASP A  92     -24.074  18.193 -17.085  1.00  0.00     0.052 H 
ATOM   1554  CG  ASP A  92     -23.023  18.025 -18.982  1.00 45.37     0.175 C 
ATOM   1555  OD1 ASP A  92     -23.928  18.613 -19.622  1.00 46.82    -0.648 OA
ATOM   1556  OD2 ASP A  92     -22.121  17.341 -19.519  1.00 43.47    -0.648 OA
ATOM   1557  N   ASN A  93     -22.904  17.498 -14.479  1.00 34.00    -0.346 N 
ATOM   1558  HN  ASN A  93     -23.782  17.040 -14.724  1.00  0.00     0.163 HD
ATOM   1559  CA  ASN A  93     -22.756  18.139 -13.173  1.00 31.47     0.097 C 
ATOM   1560  HA  ASN A  93     -22.172  19.078 -13.319  1.00  0.00     0.088 H 
ATOM   1561  C   ASN A  93     -22.019  17.289 -12.152  1.00 35.82     0.241 C 
ATOM   1562  O   ASN A  93     -21.381  17.843 -11.252  1.00 34.92    -0.271 OA
ATOM   1563  CB  ASN A  93     -24.121  18.522 -12.620  1.00 32.24     0.036 C 
ATOM   1564  HB1 ASN A  93     -24.056  18.816 -11.546  1.00  0.00     0.051 H 
ATOM   1565  HB2 ASN A  93     -24.782  17.630 -12.518  1.00  0.00     0.051 H 
ATOM   1566  CG  ASN A  93     -24.775  19.597 -13.443  1.00 36.87     0.217 C 
ATOM   1567  ND2 ASN A  93     -26.094  19.707 -13.356  1.00 37.61    -0.370 N 
ATOM   1568 1HD2 ASN A  93     -26.661  19.111 -12.753  1.00  0.00     0.159 HD
ATOM   1569 2HD2 ASN A  93     -26.538  20.436 -13.914  1.00  0.00     0.159 HD
ATOM   1570  OD1 ASN A  93     -24.093  20.314 -14.169  1.00 40.52    -0.274 OA
ATOM   1571  N   PHE A  94     -22.089  15.962 -12.248  1.00 32.97    -0.346 N 
ATOM   1572  HN  PHE A  94     -22.469  15.530 -13.090  1.00  0.00     0.163 HD
ATOM   1573  CA  PHE A  94     -21.622  15.131 -11.149  1.00 31.65     0.093 C 
ATOM   1574  HA  PHE A  94     -21.158  15.806 -10.393  1.00  0.00     0.088 H 
ATOM   1575  C   PHE A  94     -20.590  14.081 -11.516  1.00 36.20     0.241 C 
ATOM   1576  O   PHE A  94     -20.008  13.489 -10.599  1.00 34.56    -0.271 OA
ATOM   1577  CB  PHE A  94     -22.810  14.430 -10.473  1.00 30.66    -0.014 C 
ATOM   1578  HB1 PHE A  94     -23.369  13.803 -11.207  1.00  0.00     0.043 H 
ATOM   1579  HB2 PHE A  94     -22.456  13.632  -9.780  1.00  0.00     0.043 H 
ATOM   1580  CG  PHE A  94     -23.741  15.379  -9.763  1.00 30.35    -0.056 A 
ATOM   1581  CD1 PHE A  94     -23.295  16.140  -8.702  1.00 31.69    -0.077 A 
ATOM   1582  HD1 PHE A  94     -22.250  16.047  -8.363  1.00  0.00     0.084 H 
ATOM   1583  CD2 PHE A  94     -25.050  15.521 -10.175  1.00 30.23    -0.077 A 
ATOM   1584  HD2 PHE A  94     -25.416  14.924 -11.027  1.00  0.00     0.084 H 
ATOM   1585  CE1 PHE A  94     -24.155  17.026  -8.055  1.00 34.89    -0.082 A 
ATOM   1586  HE1 PHE A  94     -23.790  17.631  -7.208  1.00  0.00     0.083 H 
ATOM   1587  CE2 PHE A  94     -25.911  16.394  -9.543  1.00 33.05    -0.082 A 
ATOM   1588  HE2 PHE A  94     -26.953  16.490  -9.891  1.00  0.00     0.083 H 
ATOM   1589  CZ  PHE A  94     -25.468  17.145  -8.477  1.00 35.73    -0.083 A 
ATOM   1590  HZ  PHE A  94     -26.155  17.837  -7.962  1.00  0.00     0.083 H 
ATOM   1591  N   GLN A  95     -20.330  13.823 -12.802  1.00 31.67    -0.346 N 
ATOM   1592  HN  GLN A  95     -20.717  14.403 -13.546  1.00  0.00     0.163 HD
ATOM   1593  CA  GLN A  95     -19.472  12.681 -13.101  1.00 30.91     0.090 C 
ATOM   1594  HA  GLN A  95     -19.860  11.808 -12.526  1.00  0.00     0.087 H 
ATOM   1595  C   GLN A  95     -18.022  12.897 -12.687  1.00 35.46     0.241 C 
ATOM   1596  O   GLN A  95     -17.307  11.913 -12.459  1.00 35.42    -0.271 OA
ATOM   1597  CB  GLN A  95     -19.527  12.318 -14.582  1.00 32.26    -0.030 C 
ATOM   1598  HB1 GLN A  95     -20.534  12.522 -15.015  1.00  0.00     0.037 H 
ATOM   1599  HB2 GLN A  95     -18.927  13.027 -15.199  1.00  0.00     0.037 H 
ATOM   1600  CG  GLN A  95     -19.103  10.883 -14.816  1.00 35.55     0.011 C 
ATOM   1601  HG1 GLN A  95     -17.992  10.791 -14.819  1.00  0.00     0.047 H 
ATOM   1602  HG2 GLN A  95     -19.336  10.249 -13.929  1.00  0.00     0.047 H 
ATOM   1603  CD  GLN A  95     -19.698  10.290 -16.076  1.00 38.96     0.215 C 
ATOM   1604  NE2 GLN A  95     -19.416   9.017 -16.309  1.00 30.20    -0.370 N 
ATOM   1605 1HE2 GLN A  95     -18.835   8.457 -15.686  1.00  0.00     0.159 HD
ATOM   1606 2HE2 GLN A  95     -19.817   8.618 -17.158  1.00  0.00     0.159 HD
ATOM   1607  OE1 GLN A  95     -20.403  10.969 -16.832  1.00 37.37    -0.274 OA
ATOM   1608  N   GLU A  96     -17.563  14.146 -12.590  1.00 35.73    -0.346 N 
ATOM   1609  HN  GLU A  96     -18.168  14.935 -12.816  1.00  0.00     0.163 HD
ATOM   1610  CA  GLU A  96     -16.187  14.373 -12.157  1.00 39.93     0.090 C 
ATOM   1611  HA  GLU A  96     -15.519  13.725 -12.771  1.00  0.00     0.087 H 
ATOM   1612  C   GLU A  96     -15.988  14.007 -10.694  1.00 35.52     0.241 C 
ATOM   1613  O   GLU A  96     -14.909  13.541 -10.319  1.00 36.86    -0.271 OA
ATOM   1614  CB  GLU A  96     -15.771  15.830 -12.376  1.00 37.34    -0.029 C 
ATOM   1615  HB1 GLU A  96     -16.491  16.510 -11.864  1.00  0.00     0.037 H 
ATOM   1616  HB2 GLU A  96     -14.842  16.049 -11.799  1.00  0.00     0.037 H 
ATOM   1617  CG  GLU A  96     -15.594  16.261 -13.821  1.00 48.67     0.018 C 
ATOM   1618  HG1 GLU A  96     -16.582  16.379 -14.324  1.00  0.00     0.049 H 
ATOM   1619  HG2 GLU A  96     -15.232  17.314 -13.880  1.00  0.00     0.049 H 
ATOM   1620  CD  GLU A  96     -14.692  15.335 -14.614  1.00 54.76     0.172 C 
ATOM   1621  OE1 GLU A  96     -14.862  15.276 -15.854  1.00 57.85    -0.648 OA
ATOM   1622  OE2 GLU A  96     -13.828  14.653 -14.008  1.00 56.82    -0.648 OA
ATOM   1623  N   ASP A  97     -17.009  14.197  -9.863  1.00 34.81    -0.346 N 
ATOM   1624  HN  ASP A  97     -17.894  14.532 -10.243  1.00  0.00     0.163 HD
ATOM   1625  CA  ASP A  97     -16.913  13.944  -8.423  1.00 36.83     0.099 C 
ATOM   1626  HA  ASP A  97     -16.102  13.200  -8.244  1.00  0.00     0.088 H 
ATOM   1627  C   ASP A  97     -18.233  13.349  -7.955  1.00 32.43     0.243 C 
ATOM   1628  O   ASP A  97     -18.998  13.983  -7.220  1.00 34.55    -0.271 OA
ATOM   1629  CB  ASP A  97     -16.570  15.237  -7.672  1.00 32.53     0.043 C 
ATOM   1630  HB1 ASP A  97     -17.463  15.900  -7.591  1.00  0.00     0.052 H 
ATOM   1631  HB2 ASP A  97     -15.912  15.894  -8.288  1.00  0.00     0.052 H 
ATOM   1632  CG  ASP A  97     -15.954  14.979  -6.299  1.00 38.84     0.175 C 
ATOM   1633  OD1 ASP A  97     -15.564  13.822  -5.996  1.00 37.24    -0.648 OA
ATOM   1634  OD2 ASP A  97     -15.861  15.943  -5.517  1.00 45.70    -0.648 OA
ATOM   1635  N   PRO A  98     -18.541  12.117  -8.371  1.00 29.19    -0.337 N 
ATOM   1636  CA  PRO A  98     -19.882  11.565  -8.109  1.00 27.41     0.091 C 
ATOM   1637  HA  PRO A  98     -20.643  12.194  -8.628  1.00  0.00     0.087 H 
ATOM   1638  C   PRO A  98     -20.243  11.466  -6.629  1.00 28.43     0.241 C 
ATOM   1639  O   PRO A  98     -21.439  11.432  -6.308  1.00 25.07    -0.271 OA
ATOM   1640  CB  PRO A  98     -19.833  10.181  -8.777  1.00 27.11    -0.036 C 
ATOM   1641  HB1 PRO A  98     -20.418   9.399  -8.238  1.00  0.00     0.036 H 
ATOM   1642  HB2 PRO A  98     -20.396  10.124  -9.738  1.00  0.00     0.036 H 
ATOM   1643  CG  PRO A  98     -18.362   9.860  -8.911  1.00 27.93    -0.048 C 
ATOM   1644  HG1 PRO A  98     -18.137   9.106  -9.700  1.00  0.00     0.035 H 
ATOM   1645  HG2 PRO A  98     -17.949   9.279  -8.054  1.00  0.00     0.035 H 
ATOM   1646  CD  PRO A  98     -17.687  11.181  -9.127  1.00 28.22    -0.001 C 
ATOM   1647  HD1 PRO A  98     -17.530  11.454 -10.197  1.00  0.00     0.064 H 
ATOM   1648  HD2 PRO A  98     -16.608  11.204  -8.846  1.00  0.00     0.064 H 
ATOM   1649  N   ILE A  99     -19.266  11.450  -5.712  1.00 28.01    -0.346 N 
ATOM   1650  HN  ILE A  99     -18.288  11.490  -5.999  1.00  0.00     0.163 HD
ATOM   1651  CA  ILE A  99     -19.620  11.374  -4.295  1.00 25.42     0.092 C 
ATOM   1652  HA  ILE A  99     -20.230  10.453  -4.145  1.00  0.00     0.088 H 
ATOM   1653  C   ILE A  99     -20.471  12.565  -3.890  1.00 24.02     0.241 C 
ATOM   1654  O   ILE A  99     -21.310  12.466  -2.985  1.00 24.80    -0.271 OA
ATOM   1655  CB  ILE A  99     -18.352  11.249  -3.418  1.00 29.70    -0.030 C 
ATOM   1656  HB  ILE A  99     -17.738  10.413  -3.827  1.00  0.00     0.043 H 
ATOM   1657  CG1 ILE A  99     -18.738  10.884  -1.984  1.00 30.79    -0.063 C 
ATOM   1658 1HG1 ILE A  99     -19.413  11.658  -1.551  1.00  0.00     0.033 H 
ATOM   1659 2HG1 ILE A  99     -19.427  10.007  -1.975  1.00  0.00     0.033 H 
ATOM   1660  CG2 ILE A  99     -17.487  12.536  -3.465  1.00 27.91    -0.071 C 
ATOM   1661 1HG2 ILE A  99     -16.573  12.446  -2.833  1.00  0.00     0.028 H 
ATOM   1662 2HG2 ILE A  99     -18.084  13.436  -3.188  1.00  0.00     0.028 H 
ATOM   1663 3HG2 ILE A  99     -17.229  12.813  -4.514  1.00  0.00     0.028 H 
ATOM   1664  CD1 ILE A  99     -17.534  10.636  -1.057  1.00 35.06    -0.076 C 
ATOM   1665 1HD1 ILE A  99     -17.815  10.370  -0.011  1.00  0.00     0.027 H 
ATOM   1666 2HD1 ILE A  99     -16.845  11.513  -1.066  1.00  0.00     0.027 H 
ATOM   1667 3HD1 ILE A  99     -16.859   9.862  -1.490  1.00  0.00     0.027 H 
ATOM   1668  N   GLN A 100     -20.302  13.703  -4.568  1.00 27.22    -0.346 N 
ATOM   1669  HN  GLN A 100     -19.647  13.743  -5.349  1.00  0.00     0.163 HD
ATOM   1670  CA  GLN A 100     -21.058  14.887  -4.185  1.00 26.18     0.090 C 
ATOM   1671  HA  GLN A 100     -20.967  15.011  -3.081  1.00  0.00     0.087 H 
ATOM   1672  C   GLN A 100     -22.533  14.746  -4.521  1.00 23.66     0.241 C 
ATOM   1673  O   GLN A 100     -23.379  15.304  -3.813  1.00 25.28    -0.271 OA
ATOM   1674  CB  GLN A 100     -20.463  16.127  -4.850  1.00 31.43    -0.030 C 
ATOM   1675  HB1 GLN A 100     -20.489  16.042  -5.961  1.00  0.00     0.037 H 
ATOM   1676  HB2 GLN A 100     -21.130  17.012  -4.725  1.00  0.00     0.037 H 
ATOM   1677  CG  GLN A 100     -19.047  16.423  -4.349  1.00 30.80     0.011 C 
ATOM   1678  HG1 GLN A 100     -18.992  16.342  -3.238  1.00  0.00     0.047 H 
ATOM   1679  HG2 GLN A 100     -18.346  15.601  -4.626  1.00  0.00     0.047 H 
ATOM   1680  CD  GLN A 100     -18.521  17.766  -4.821  1.00 43.06     0.215 C 
ATOM   1681  NE2 GLN A 100     -17.453  18.238  -4.173  1.00 35.88    -0.370 N 
ATOM   1682 1HE2 GLN A 100     -17.000  17.731  -3.413  1.00  0.00     0.159 HD
ATOM   1683 2HE2 GLN A 100     -17.099  19.141  -4.490  1.00  0.00     0.159 HD
ATOM   1684  OE1 GLN A 100     -19.072  18.383  -5.745  1.00 37.55    -0.274 OA
ATOM   1685  N   MET A 101     -22.878  13.989  -5.568  1.00 23.68    -0.346 N 
ATOM   1686  HN  MET A 101     -22.167  13.613  -6.195  1.00  0.00     0.163 HD
ATOM   1687  CA  MET A 101     -24.295  13.711  -5.795  1.00 23.67     0.090 C 
ATOM   1688  HA  MET A 101     -24.828  14.685  -5.896  1.00  0.00     0.087 H 
ATOM   1689  C   MET A 101     -24.909  12.954  -4.625  1.00 18.99     0.241 C 
ATOM   1690  O   MET A 101     -26.044  13.233  -4.227  1.00 22.99    -0.271 OA
ATOM   1691  CB  MET A 101     -24.506  12.919  -7.083  1.00 23.43    -0.030 C 
ATOM   1692  HB1 MET A 101     -23.847  13.292  -7.902  1.00  0.00     0.037 H 
ATOM   1693  HB2 MET A 101     -24.103  11.883  -6.993  1.00  0.00     0.037 H 
ATOM   1694  CG  MET A 101     -25.970  12.911  -7.508  1.00 26.58    -0.021 C 
ATOM   1695  HG1 MET A 101     -26.634  12.649  -6.652  1.00  0.00     0.049 H 
ATOM   1696  HG2 MET A 101     -26.335  13.945  -7.709  1.00  0.00     0.049 H 
ATOM   1697  SD  MET A 101     -26.275  11.836  -8.913  1.00 28.58    -0.173 SA
ATOM   1698  CE  MET A 101     -26.287  10.265  -8.056  1.00 23.00    -0.035 C 
ATOM   1699  HE1 MET A 101     -26.476   9.597  -8.929  1.00  0.00     0.041 H 
ATOM   1700  HE2 MET A 101     -26.996  10.174  -7.200  1.00  0.00     0.041 H 
ATOM   1701  HE3 MET A 101     -25.388  10.031  -7.440  1.00  0.00     0.041 H 
ATOM   1702  N   SER A 102     -24.197  11.968  -4.082  1.00 22.09    -0.344 N 
ATOM   1703  HN  SER A 102     -23.276  11.733  -4.452  1.00  0.00     0.163 HD
ATOM   1704  CA  SER A 102     -24.750  11.225  -2.948  1.00 23.77     0.109 C 
ATOM   1705  HA  SER A 102     -25.763  10.860  -3.237  1.00  0.00     0.090 H 
ATOM   1706  C   SER A 102     -24.900  12.102  -1.713  1.00 23.43     0.243 C 
ATOM   1707  O   SER A 102     -25.884  11.976  -0.969  1.00 21.00    -0.271 OA
ATOM   1708  CB  SER A 102     -23.880  10.008  -2.644  1.00 23.40     0.044 C 
ATOM   1709  HB1 SER A 102     -22.835  10.299  -2.387  1.00  0.00     0.077 H 
ATOM   1710  HB2 SER A 102     -24.161   9.528  -1.677  1.00  0.00     0.077 H 
ATOM   1711  OG  SER A 102     -23.922   9.088  -3.721  1.00 24.45    -0.398 OA
ATOM   1712  HG  SER A 102     -23.381   8.331  -3.532  1.00  0.00     0.209 HD
ATOM   1713  N   MET A 103     -23.937  12.995  -1.468  1.00 25.57    -0.346 N 
ATOM   1714  HN  MET A 103     -23.114  13.036  -2.069  1.00  0.00     0.163 HD
ATOM   1715  CA  MET A 103     -24.065  13.914  -0.336  1.00 22.11     0.090 C 
ATOM   1716  HA  MET A 103     -24.120  13.317   0.604  1.00  0.00     0.087 H 
ATOM   1717  C   MET A 103     -25.325  14.745  -0.458  1.00 23.67     0.241 C 
ATOM   1718  O   MET A 103     -26.072  14.920   0.515  1.00 23.84    -0.271 OA
ATOM   1719  CB  MET A 103     -22.839  14.834  -0.263  1.00 23.23    -0.030 C 
ATOM   1720  HB1 MET A 103     -22.736  15.421  -1.205  1.00  0.00     0.037 H 
ATOM   1721  HB2 MET A 103     -23.017  15.664   0.460  1.00  0.00     0.037 H 
ATOM   1722  CG  MET A 103     -21.543  14.121   0.060  1.00 25.55    -0.021 C 
ATOM   1723  HG1 MET A 103     -21.558  13.674   1.081  1.00  0.00     0.049 H 
ATOM   1724  HG2 MET A 103     -21.427  13.182  -0.530  1.00  0.00     0.049 H 
ATOM   1725  SD  MET A 103     -20.131  15.243  -0.168  1.00 30.75    -0.173 SA
ATOM   1726  CE  MET A 103     -18.731  14.132  -0.096  1.00 26.49    -0.035 C 
ATOM   1727  HE1 MET A 103     -17.865  14.820  -0.236  1.00  0.00     0.041 H 
ATOM   1728  HE2 MET A 103     -18.772  13.281  -0.815  1.00  0.00     0.041 H 
ATOM   1729  HE3 MET A 103     -18.682  13.500   0.821  1.00  0.00     0.041 H 
ATOM   1730  N   ILE A 104     -25.587  15.250  -1.666  1.00 24.69    -0.346 N 
ATOM   1731  HN  ILE A 104     -24.960  15.040  -2.443  1.00  0.00     0.163 HD
ATOM   1732  CA  ILE A 104     -26.751  16.096  -1.896  1.00 25.01     0.092 C 
ATOM   1733  HA  ILE A 104     -26.752  16.906  -1.130  1.00  0.00     0.088 H 
ATOM   1734  C   ILE A 104     -28.033  15.298  -1.748  1.00 22.50     0.241 C 
ATOM   1735  O   ILE A 104     -28.999  15.762  -1.132  1.00 22.36    -0.271 OA
ATOM   1736  CB  ILE A 104     -26.662  16.745  -3.286  1.00 23.62    -0.030 C 
ATOM   1737  HB  ILE A 104     -26.438  15.942  -4.026  1.00  0.00     0.043 H 
ATOM   1738  CG1 ILE A 104     -25.514  17.762  -3.331  1.00 24.75    -0.063 C 
ATOM   1739 1HG1 ILE A 104     -25.719  18.619  -2.648  1.00  0.00     0.033 H 
ATOM   1740 2HG1 ILE A 104     -24.601  17.349  -2.842  1.00  0.00     0.033 H 
ATOM   1741  CG2 ILE A 104     -28.005  17.367  -3.659  1.00 25.16    -0.071 C 
ATOM   1742 1HG2 ILE A 104     -27.940  17.838  -4.668  1.00  0.00     0.028 H 
ATOM   1743 2HG2 ILE A 104     -28.362  18.085  -2.885  1.00  0.00     0.028 H 
ATOM   1744 3HG2 ILE A 104     -28.839  16.630  -3.595  1.00  0.00     0.028 H 
ATOM   1745  CD1 ILE A 104     -25.191  18.264  -4.758  1.00 25.89    -0.076 C 
ATOM   1746 1HD1 ILE A 104     -24.357  19.003  -4.791  1.00  0.00     0.027 H 
ATOM   1747 2HD1 ILE A 104     -26.104  18.677  -5.247  1.00  0.00     0.027 H 
ATOM   1748 3HD1 ILE A 104     -24.986  17.407  -5.441  1.00  0.00     0.027 H 
ATOM   1749  N   ILE A 105     -28.086  14.102  -2.352  1.00 22.49    -0.346 N 
ATOM   1750  HN  ILE A 105     -27.280  13.757  -2.873  1.00  0.00     0.163 HD
ATOM   1751  CA  ILE A 105     -29.301  13.293  -2.263  1.00 18.50     0.092 C 
ATOM   1752  HA  ILE A 105     -30.148  13.902  -2.656  1.00  0.00     0.088 H 
ATOM   1753  C   ILE A 105     -29.605  12.949  -0.810  1.00 22.13     0.241 C 
ATOM   1754  O   ILE A 105     -30.746  13.085  -0.348  1.00 23.15    -0.271 OA
ATOM   1755  CB  ILE A 105     -29.190  12.015  -3.128  1.00 19.87    -0.030 C 
ATOM   1756  HB  ILE A 105     -28.253  11.474  -2.857  1.00  0.00     0.043 H 
ATOM   1757  CG1 ILE A 105     -29.156  12.355  -4.625  1.00 19.59    -0.063 C 
ATOM   1758 1HG1 ILE A 105     -30.119  12.827  -4.931  1.00  0.00     0.033 H 
ATOM   1759 2HG1 ILE A 105     -28.454  13.202  -4.808  1.00  0.00     0.033 H 
ATOM   1760  CG2 ILE A 105     -30.394  11.106  -2.839  1.00 20.39    -0.071 C 
ATOM   1761 1HG2 ILE A 105     -30.314  10.185  -3.462  1.00  0.00     0.028 H 
ATOM   1762 2HG2 ILE A 105     -31.366  11.632  -2.983  1.00  0.00     0.028 H 
ATOM   1763 3HG2 ILE A 105     -30.500  10.875  -1.753  1.00  0.00     0.028 H 
ATOM   1764  CD1 ILE A 105     -28.820  11.174  -5.571  1.00 19.24    -0.076 C 
ATOM   1765 1HD1 ILE A 105     -28.795  11.421  -6.658  1.00  0.00     0.027 H 
ATOM   1766 2HD1 ILE A 105     -29.522  10.327  -5.388  1.00  0.00     0.027 H 
ATOM   1767 3HD1 ILE A 105     -27.857  10.702  -5.265  1.00  0.00     0.027 H 
ATOM   1768  N   TYR A 106     -28.600  12.469  -0.072  1.00 23.64    -0.346 N 
ATOM   1769  HN  TYR A 106     -27.678  12.323  -0.484  1.00  0.00     0.163 HD
ATOM   1770  CA  TYR A 106     -28.841  12.156   1.334  1.00 22.74     0.093 C 
ATOM   1771  HA  TYR A 106     -29.622  11.362   1.391  1.00  0.00     0.088 H 
ATOM   1772  C   TYR A 106     -29.346  13.384   2.074  1.00 26.06     0.241 C 
ATOM   1773  O   TYR A 106     -30.302  13.304   2.858  1.00 25.59    -0.271 OA
ATOM   1774  CB  TYR A 106     -27.570  11.634   2.003  1.00 21.62    -0.014 C 
ATOM   1775  HB1 TYR A 106     -27.139  10.774   1.439  1.00  0.00     0.043 H 
ATOM   1776  HB2 TYR A 106     -26.727  12.356   1.892  1.00  0.00     0.043 H 
ATOM   1777  CG  TYR A 106     -27.805  11.277   3.463  1.00 27.52    -0.056 A 
ATOM   1778  CD1 TYR A 106     -28.785  10.356   3.817  1.00 28.08    -0.074 A 
ATOM   1779  HD1 TYR A 106     -29.382   9.871   3.026  1.00  0.00     0.084 H 
ATOM   1780  CD2 TYR A 106     -27.082  11.885   4.477  1.00 28.22    -0.074 A 
ATOM   1781  HD2 TYR A 106     -26.308  12.628   4.221  1.00  0.00     0.084 H 
ATOM   1782  CE1 TYR A 106     -29.028  10.033   5.150  1.00 30.75    -0.051 A 
ATOM   1783  HE1 TYR A 106     -29.803   9.292   5.408  1.00  0.00     0.087 H 
ATOM   1784  CE2 TYR A 106     -27.319  11.570   5.824  1.00 33.19    -0.051 A 
ATOM   1785  HE2 TYR A 106     -26.731  12.058   6.619  1.00  0.00     0.087 H 
ATOM   1786  CZ  TYR A 106     -28.294  10.645   6.148  1.00 33.79     0.065 A 
ATOM   1787  OH  TYR A 106     -28.551  10.320   7.466  1.00 32.41    -0.361 OA
ATOM   1788  HH  TYR A 106     -28.046  10.741   8.152  1.00  0.00     0.217 HD
ATOM   1789  N   SER A 107     -28.734  14.538   1.810  1.00 25.63    -0.344 N 
ATOM   1790  HN  SER A 107     -27.996  14.571   1.107  1.00  0.00     0.163 HD
ATOM   1791  CA  SER A 107     -29.114  15.756   2.522  1.00 25.76     0.109 C 
ATOM   1792  HA  SER A 107     -29.040  15.560   3.617  1.00  0.00     0.090 H 
ATOM   1793  C   SER A 107     -30.549  16.156   2.202  1.00 27.48     0.243 C 
ATOM   1794  O   SER A 107     -31.309  16.510   3.109  1.00 27.49    -0.271 OA
ATOM   1795  CB  SER A 107     -28.148  16.883   2.168  1.00 28.29     0.044 C 
ATOM   1796  HB1 SER A 107     -28.524  17.872   2.520  1.00  0.00     0.077 H 
ATOM   1797  HB2 SER A 107     -28.138  17.086   1.072  1.00  0.00     0.077 H 
ATOM   1798  OG  SER A 107     -26.845  16.613   2.662  1.00 31.30    -0.398 OA
ATOM   1799  HG  SER A 107     -26.244  17.315   2.442  1.00  0.00     0.209 HD
ATOM   1800  N   CYS A 108     -30.950  16.083   0.922  1.00 24.79    -0.345 N 
ATOM   1801  HN  CYS A 108     -30.287  15.811   0.196  1.00  0.00     0.163 HD
ATOM   1802  CA  CYS A 108     -32.329  16.391   0.568  1.00 20.27     0.098 C 
ATOM   1803  HA  CYS A 108     -32.544  17.441   0.877  1.00  0.00     0.088 H 
ATOM   1804  C   CYS A 108     -33.308  15.469   1.287  1.00 25.02     0.241 C 
ATOM   1805  O   CYS A 108     -34.331  15.924   1.805  1.00 25.91    -0.271 OA
ATOM   1806  CB  CYS A 108     -32.536  16.282  -0.942  1.00 24.05     0.014 C 
ATOM   1807  HB1 CYS A 108     -32.274  15.260  -1.303  1.00  0.00     0.053 H 
ATOM   1808  HB2 CYS A 108     -33.622  16.295  -1.193  1.00  0.00     0.053 H 
ATOM   1809  SG  CYS A 108     -31.644  17.546  -1.891  1.00 28.81    -0.095 SA
ATOM   1810  N   LEU A 109     -33.042  14.161   1.279  1.00 23.55    -0.346 N 
ATOM   1811  HN  LEU A 109     -32.214  13.808   0.799  1.00  0.00     0.163 HD
ATOM   1812  CA  LEU A 109     -33.947  13.238   1.963  1.00 22.55     0.089 C 
ATOM   1813  HA  LEU A 109     -34.968  13.374   1.537  1.00  0.00     0.087 H 
ATOM   1814  C   LEU A 109     -34.012  13.545   3.458  1.00 25.70     0.241 C 
ATOM   1815  O   LEU A 109     -35.078  13.431   4.081  1.00 29.61    -0.271 OA
ATOM   1816  CB  LEU A 109     -33.514  11.786   1.711  1.00 27.99    -0.035 C 
ATOM   1817  HB1 LEU A 109     -34.061  11.110   2.410  1.00  0.00     0.037 H 
ATOM   1818  HB2 LEU A 109     -32.466  11.646   2.064  1.00  0.00     0.037 H 
ATOM   1819  CG  LEU A 109     -33.645  11.250   0.276  1.00 25.47    -0.059 C 
ATOM   1820  HG  LEU A 109     -33.058  11.926  -0.389  1.00  0.00     0.039 H 
ATOM   1821  CD1 LEU A 109     -33.050   9.831   0.139  1.00 29.29    -0.073 C 
ATOM   1822 1HD1 LEU A 109     -33.145   9.442  -0.902  1.00  0.00     0.028 H 
ATOM   1823 2HD1 LEU A 109     -33.501   9.128   0.878  1.00  0.00     0.028 H 
ATOM   1824 3HD1 LEU A 109     -31.992   9.798   0.490  1.00  0.00     0.028 H 
ATOM   1825  CD2 LEU A 109     -35.097  11.259  -0.221  1.00 26.63    -0.073 C 
ATOM   1826 1HD2 LEU A 109     -35.192  10.870  -1.262  1.00  0.00     0.028 H 
ATOM   1827 2HD2 LEU A 109     -35.547  12.275  -0.129  1.00  0.00     0.028 H 
ATOM   1828 3HD2 LEU A 109     -35.765  10.704   0.478  1.00  0.00     0.028 H 
ATOM   1829  N   LYS A 110     -32.882  13.948   4.046  1.00 26.12    -0.346 N 
ATOM   1830  HN  LYS A 110     -32.014  13.951   3.510  1.00  0.00     0.163 HD
ATOM   1831  CA  LYS A 110     -32.862  14.385   5.444  1.00 33.62     0.089 C 
ATOM   1832  HA  LYS A 110     -33.250  13.556   6.081  1.00  0.00     0.087 H 
ATOM   1833  C   LYS A 110     -33.739  15.613   5.658  1.00 34.90     0.241 C 
ATOM   1834  O   LYS A 110     -34.574  15.646   6.572  1.00 33.94    -0.271 OA
ATOM   1835  CB  LYS A 110     -31.431  14.697   5.870  1.00 31.62    -0.038 C 
ATOM   1836  HB1 LYS A 110     -30.867  15.145   5.019  1.00  0.00     0.036 H 
ATOM   1837  HB2 LYS A 110     -31.421  15.553   6.584  1.00  0.00     0.036 H 
ATOM   1838  CG  LYS A 110     -30.666  13.535   6.444  1.00 37.93    -0.061 C 
ATOM   1839  HG1 LYS A 110     -31.343  12.776   6.902  1.00  0.00     0.033 H 
ATOM   1840  HG2 LYS A 110     -30.219  12.897   5.647  1.00  0.00     0.033 H 
ATOM   1841  CD  LYS A 110     -29.611  14.033   7.437  1.00 36.33    -0.043 C 
ATOM   1842  HD1 LYS A 110     -28.910  13.217   7.731  1.00  0.00     0.035 H 
ATOM   1843  HD2 LYS A 110     -30.059  14.245   8.436  1.00  0.00     0.035 H 
ATOM   1844  CE  LYS A 110     -28.854  15.254   6.890  1.00 40.12     0.080 C 
ATOM   1845  HE1 LYS A 110     -28.561  15.097   5.826  1.00  0.00     0.075 H 
ATOM   1846  HE2 LYS A 110     -29.540  16.124   6.763  1.00  0.00     0.075 H 
ATOM   1847  NZ  LYS A 110     -27.654  15.631   7.731  1.00 40.13    -0.079 N 
ATOM   1848  HZ1 LYS A 110     -27.152  16.441   7.368  1.00  0.00     0.274 HD
ATOM   1849  HZ2 LYS A 110     -27.026  14.835   7.847  1.00  0.00     0.274 HD
ATOM   1850  HZ3 LYS A 110     -27.922  15.775   8.704  1.00  0.00     0.274 HD
ATOM   1851  N   GLU A 111     -33.552  16.649   4.831  1.00 31.02    -0.346 N 
ATOM   1852  HN  GLU A 111     -32.847  16.594   4.096  1.00  0.00     0.163 HD
ATOM   1853  CA  GLU A 111     -34.357  17.857   4.982  1.00 31.64     0.090 C 
ATOM   1854  HA  GLU A 111     -34.220  18.236   6.022  1.00  0.00     0.087 H 
ATOM   1855  C   GLU A 111     -35.836  17.573   4.776  1.00 31.41     0.241 C 
ATOM   1856  O   GLU A 111     -36.680  18.205   5.422  1.00 30.22    -0.271 OA
ATOM   1857  CB  GLU A 111     -33.883  18.946   4.014  1.00 29.13    -0.029 C 
ATOM   1858  HB1 GLU A 111     -34.061  18.639   2.957  1.00  0.00     0.037 H 
ATOM   1859  HB2 GLU A 111     -34.552  19.836   4.064  1.00  0.00     0.037 H 
ATOM   1860  CG  GLU A 111     -32.453  19.346   4.216  1.00 26.94     0.018 C 
ATOM   1861  HG1 GLU A 111     -32.069  19.924   3.343  1.00  0.00     0.049 H 
ATOM   1862  HG2 GLU A 111     -31.775  18.463   4.156  1.00  0.00     0.049 H 
ATOM   1863  CD  GLU A 111     -32.245  20.120   5.532  1.00 38.62     0.172 C 
ATOM   1864  OE1 GLU A 111     -33.237  20.514   6.183  1.00 37.52    -0.648 OA
ATOM   1865  OE2 GLU A 111     -31.082  20.338   5.908  1.00 36.91    -0.648 OA
ATOM   1866  N   GLU A 112     -36.174  16.640   3.878  1.00 28.14    -0.346 N 
ATOM   1867  HN  GLU A 112     -35.453  16.182   3.321  1.00  0.00     0.163 HD
ATOM   1868  CA  GLU A 112     -37.578  16.279   3.698  1.00 27.39     0.090 C 
ATOM   1869  HA  GLU A 112     -38.143  17.192   3.397  1.00  0.00     0.087 H 
ATOM   1870  C   GLU A 112     -38.170  15.751   5.000  1.00 34.88     0.241 C 
ATOM   1871  O   GLU A 112     -39.300  16.098   5.371  1.00 30.07    -0.271 OA
ATOM   1872  CB  GLU A 112     -37.724  15.232   2.594  1.00 27.33    -0.029 C 
ATOM   1873  HB1 GLU A 112     -37.097  14.340   2.827  1.00  0.00     0.037 H 
ATOM   1874  HB2 GLU A 112     -38.740  14.774   2.633  1.00  0.00     0.037 H 
ATOM   1875  CG  GLU A 112     -37.420  15.738   1.154  1.00 29.34     0.018 C 
ATOM   1876  HG1 GLU A 112     -36.424  16.236   1.102  1.00  0.00     0.049 H 
ATOM   1877  HG2 GLU A 112     -38.066  16.607   0.886  1.00  0.00     0.049 H 
ATOM   1878  CD  GLU A 112     -37.535  14.624   0.120  1.00 27.15     0.172 C 
ATOM   1879  OE1 GLU A 112     -37.811  13.469   0.520  1.00 26.43    -0.648 OA
ATOM   1880  OE2 GLU A 112     -37.322  14.898  -1.077  1.00 26.20    -0.648 OA
ATOM   1881  N   ARG A 113     -37.424  14.893   5.696  1.00 32.02    -0.346 N 
ATOM   1882  HN  ARG A 113     -36.508  14.613   5.345  1.00  0.00     0.163 HD
ATOM   1883  CA  ARG A 113     -37.915  14.354   6.958  1.00 37.09     0.089 C 
ATOM   1884  HA  ARG A 113     -38.908  13.882   6.774  1.00  0.00     0.087 H 
ATOM   1885  C   ARG A 113     -38.097  15.462   7.986  1.00 34.34     0.241 C 
ATOM   1886  O   ARG A 113     -39.096  15.481   8.713  1.00 41.93    -0.271 OA
ATOM   1887  CB  ARG A 113     -36.961  13.278   7.468  1.00 36.66    -0.036 C 
ATOM   1888  HB1 ARG A 113     -37.064  13.143   8.570  1.00  0.00     0.036 H 
ATOM   1889  HB2 ARG A 113     -35.904  13.630   7.427  1.00  0.00     0.036 H 
ATOM   1890  CG  ARG A 113     -37.121  11.966   6.747  1.00 41.25    -0.048 C 
ATOM   1891  HG1 ARG A 113     -36.848  12.059   5.670  1.00  0.00     0.035 H 
ATOM   1892  HG2 ARG A 113     -38.196  11.694   6.632  1.00  0.00     0.035 H 
ATOM   1893  CD  ARG A 113     -36.336  10.850   7.424  1.00 48.23     0.009 C 
ATOM   1894  HD1 ARG A 113     -36.782   9.853   7.199  1.00  0.00     0.064 H 
ATOM   1895  HD2 ARG A 113     -36.485  10.869   8.529  1.00  0.00     0.064 H 
ATOM   1896  NE  ARG A 113     -34.913  10.877   7.085  1.00 47.19    -0.227 N 
ATOM   1897  HE  ARG A 113     -34.268  11.267   7.772  1.00  0.00     0.177 HD
ATOM   1898  CZ  ARG A 113     -34.403  10.427   5.940  1.00 42.72     0.665 C 
ATOM   1899  NH1 ARG A 113     -35.194   9.922   4.995  1.00 40.95    -0.235 N 
ATOM   1900 1HH1 ARG A 113     -36.201   9.875   5.150  1.00  0.00     0.174 HD
ATOM   1901 2HH1 ARG A 113     -34.803   9.577   4.118  1.00  0.00     0.174 HD
ATOM   1902  NH2 ARG A 113     -33.095  10.488   5.739  1.00 41.84    -0.235 N 
ATOM   1903 1HH2 ARG A 113     -32.489  10.875   6.463  1.00  0.00     0.174 HD
ATOM   1904 2HH2 ARG A 113     -32.704  10.143   4.862  1.00  0.00     0.174 HD
ATOM   1905  N   LYS A 114     -37.161  16.415   8.035  1.00 36.41    -0.346 N 
ATOM   1906  HN  LYS A 114     -36.341  16.352   7.432  1.00  0.00     0.163 HD
ATOM   1907  CA  LYS A 114     -37.308  17.548   8.950  1.00 38.19     0.089 C 
ATOM   1908  HA  LYS A 114     -37.415  17.148   9.985  1.00  0.00     0.087 H 
ATOM   1909  C   LYS A 114     -38.552  18.369   8.627  1.00 43.70     0.241 C 
ATOM   1910  O   LYS A 114     -39.252  18.831   9.536  1.00 44.32    -0.271 OA
ATOM   1911  CB  LYS A 114     -36.063  18.433   8.907  1.00 39.24    -0.038 C 
ATOM   1912  HB1 LYS A 114     -36.235  19.374   9.480  1.00  0.00     0.036 H 
ATOM   1913  HB2 LYS A 114     -35.921  18.855   7.885  1.00  0.00     0.036 H 
ATOM   1914  CG  LYS A 114     -34.802  17.757   9.375  1.00 42.13    -0.061 C 
ATOM   1915  HG1 LYS A 114     -34.308  17.202   8.544  1.00  0.00     0.033 H 
ATOM   1916  HG2 LYS A 114     -35.029  16.898  10.049  1.00  0.00     0.033 H 
ATOM   1917  CD  LYS A 114     -33.841  18.737  10.034  1.00 51.80    -0.043 C 
ATOM   1918  HD1 LYS A 114     -34.139  18.950  11.087  1.00  0.00     0.035 H 
ATOM   1919  HD2 LYS A 114     -32.849  18.265  10.224  1.00  0.00     0.035 H 
ATOM   1920  CE  LYS A 114     -33.697  20.019   9.231  1.00 49.39     0.080 C 
ATOM   1921  HE1 LYS A 114     -34.554  20.707   9.416  1.00  0.00     0.075 H 
ATOM   1922  HE2 LYS A 114     -33.851  19.831   8.143  1.00  0.00     0.075 H 
ATOM   1923  NZ  LYS A 114     -32.393  20.704   9.480  1.00 52.72    -0.079 N 
ATOM   1924  HZ1 LYS A 114     -32.296  21.565   8.941  1.00  0.00     0.274 HD
ATOM   1925  HZ2 LYS A 114     -31.609  20.074   9.311  1.00  0.00     0.274 HD
ATOM   1926  HZ3 LYS A 114     -32.252  20.876  10.476  1.00  0.00     0.274 HD
ATOM   1927  N   ILE A 115     -38.846  18.565   7.336  1.00 40.03    -0.346 N 
ATOM   1928  HN  ILE A 115     -38.207  18.228   6.616  1.00  0.00     0.163 HD
ATOM   1929  CA  ILE A 115     -40.074  19.258   6.947  1.00 37.93     0.092 C 
ATOM   1930  HA  ILE A 115     -40.094  20.249   7.458  1.00  0.00     0.088 H 
ATOM   1931  C   ILE A 115     -41.292  18.465   7.396  1.00 42.67     0.241 C 
ATOM   1932  O   ILE A 115     -42.264  19.022   7.923  1.00 43.31    -0.271 OA
ATOM   1933  CB  ILE A 115     -40.101  19.497   5.427  1.00 36.10    -0.030 C 
ATOM   1934  HB  ILE A 115     -39.787  18.557   4.917  1.00  0.00     0.043 H 
ATOM   1935  CG1 ILE A 115     -39.122  20.605   5.044  1.00 33.55    -0.063 C 
ATOM   1936 1HG1 ILE A 115     -38.163  20.502   5.603  1.00  0.00     0.033 H 
ATOM   1937 2HG1 ILE A 115     -39.458  21.591   5.443  1.00  0.00     0.033 H 
ATOM   1938  CG2 ILE A 115     -41.514  19.838   4.979  1.00 33.76    -0.071 C 
ATOM   1939 1HG2 ILE A 115     -41.534  20.011   3.878  1.00  0.00     0.028 H 
ATOM   1940 2HG2 ILE A 115     -41.935  20.701   5.545  1.00  0.00     0.028 H 
ATOM   1941 3HG2 ILE A 115     -42.251  19.062   5.293  1.00  0.00     0.028 H 
ATOM   1942  CD1 ILE A 115     -38.874  20.679   3.542  1.00 34.22    -0.076 C 
ATOM   1943 1HD1 ILE A 115     -38.159  21.488   3.262  1.00  0.00     0.027 H 
ATOM   1944 2HD1 ILE A 115     -39.833  20.782   2.983  1.00  0.00     0.027 H 
ATOM   1945 3HD1 ILE A 115     -38.538  19.693   3.143  1.00  0.00     0.027 H 
ATOM   1946  N   LEU A 116     -41.262  17.152   7.177  1.00 35.59    -0.346 N 
ATOM   1947  HN  LEU A 116     -40.480  16.737   6.670  1.00  0.00     0.163 HD
ATOM   1948  CA  LEU A 116     -42.345  16.310   7.661  1.00 39.39     0.089 C 
ATOM   1949  HA  LEU A 116     -43.297  16.660   7.197  1.00  0.00     0.087 H 
ATOM   1950  C   LEU A 116     -42.476  16.430   9.177  1.00 50.89     0.241 C 
ATOM   1951  O   LEU A 116     -43.589  16.531   9.705  1.00 52.28    -0.271 OA
ATOM   1952  CB  LEU A 116     -42.106  14.862   7.235  1.00 39.52    -0.035 C 
ATOM   1953  HB1 LEU A 116     -41.043  14.585   7.429  1.00  0.00     0.037 H 
ATOM   1954  HB2 LEU A 116     -42.628  14.174   7.940  1.00  0.00     0.037 H 
ATOM   1955  CG  LEU A 116     -42.477  14.500   5.793  1.00 38.94    -0.059 C 
ATOM   1956  HG  LEU A 116     -42.115  15.319   5.129  1.00  0.00     0.039 H 
ATOM   1957  CD1 LEU A 116     -41.806  13.210   5.355  1.00 38.97    -0.073 C 
ATOM   1958 1HD1 LEU A 116     -40.702  13.296   5.486  1.00  0.00     0.028 H 
ATOM   1959 2HD1 LEU A 116     -42.084  12.925   4.313  1.00  0.00     0.028 H 
ATOM   1960 3HD1 LEU A 116     -42.223  12.320   5.882  1.00  0.00     0.028 H 
ATOM   1961  CD2 LEU A 116     -43.986  14.382   5.614  1.00 42.22    -0.073 C 
ATOM   1962 1HD2 LEU A 116     -44.479  15.329   5.936  1.00  0.00     0.028 H 
ATOM   1963 2HD2 LEU A 116     -44.403  13.492   6.141  1.00  0.00     0.028 H 
ATOM   1964 3HD2 LEU A 116     -44.264  14.097   4.572  1.00  0.00     0.028 H 
ATOM   1965  N   GLU A 117     -41.344  16.485   9.885  1.00 45.77    -0.346 N 
ATOM   1966  HN  GLU A 117     -40.449  16.397   9.404  1.00  0.00     0.163 HD
ATOM   1967  CA  GLU A 117     -41.364  16.669  11.338  1.00 50.73     0.090 C 
ATOM   1968  HA  GLU A 117     -41.871  15.787  11.796  1.00  0.00     0.087 H 
ATOM   1969  C   GLU A 117     -42.136  17.924  11.734  1.00 51.81     0.241 C 
ATOM   1970  O   GLU A 117     -43.025  17.872  12.591  1.00 59.94    -0.271 OA
ATOM   1971  CB  GLU A 117     -39.931  16.729  11.870  1.00 51.18    -0.029 C 
ATOM   1972  HB1 GLU A 117     -39.411  17.631  11.471  1.00  0.00     0.037 H 
ATOM   1973  HB2 GLU A 117     -39.314  15.926  11.403  1.00  0.00     0.037 H 
ATOM   1974  CG  GLU A 117     -39.801  16.676  13.380  1.00 63.81     0.018 C 
ATOM   1975  HG1 GLU A 117     -40.340  17.524  13.862  1.00  0.00     0.049 H 
ATOM   1976  HG2 GLU A 117     -40.387  15.829  13.807  1.00  0.00     0.049 H 
ATOM   1977  CD  GLU A 117     -38.348  16.621  13.826  1.00 71.05     0.172 C 
ATOM   1978  OE1 GLU A 117     -37.454  16.699  12.948  1.00 65.98    -0.648 OA
ATOM   1979  OE2 GLU A 117     -38.102  16.499  15.047  1.00 72.49    -0.648 OA
ATOM   1980  N   ASN A 118     -41.798  19.068  11.125  1.00 49.27    -0.346 N 
ATOM   1981  HN  ASN A 118     -40.981  19.086  10.514  1.00  0.00     0.163 HD
ATOM   1982  CA  ASN A 118     -42.574  20.291  11.317  1.00 54.88     0.097 C 
ATOM   1983  HA  ASN A 118     -42.409  20.654  12.358  1.00  0.00     0.088 H 
ATOM   1984  C   ASN A 118     -44.066  20.039  11.123  1.00 60.77     0.241 C 
ATOM   1985  O   ASN A 118     -44.886  20.420  11.963  1.00 65.99    -0.271 OA
ATOM   1986  CB  ASN A 118     -42.120  21.385  10.343  1.00 54.09     0.036 C 
ATOM   1987  HB1 ASN A 118     -42.694  22.326  10.510  1.00  0.00     0.051 H 
ATOM   1988  HB2 ASN A 118     -42.448  21.150   9.304  1.00  0.00     0.051 H 
ATOM   1989  CG  ASN A 118     -40.627  21.651  10.388  1.00 54.91     0.217 C 
ATOM   1990  ND2 ASN A 118     -40.095  22.227   9.299  1.00 55.06    -0.370 N 
ATOM   1991 1HD2 ASN A 118     -40.651  22.477   8.481  1.00  0.00     0.159 HD
ATOM   1992 2HD2 ASN A 118     -39.091  22.406   9.329  1.00  0.00     0.159 HD
ATOM   1993  OD1 ASN A 118     -39.956  21.349  11.376  1.00 56.36    -0.274 OA
ATOM   1994  N   ALA A 119     -44.435  19.396  10.013  1.00 55.33    -0.346 N 
ATOM   1995  HN  ALA A 119     -43.724  18.986   9.408  1.00  0.00     0.163 HD
ATOM   1996  CA  ALA A 119     -45.846  19.273   9.654  1.00 56.92     0.086 C 
ATOM   1997  HA  ALA A 119     -46.281  20.299   9.608  1.00  0.00     0.086 H 
ATOM   1998  C   ALA A 119     -46.634  18.472  10.687  1.00 64.74     0.240 C 
ATOM   1999  O   ALA A 119     -47.778  18.819  11.003  1.00 67.01    -0.271 OA
ATOM   2000  CB  ALA A 119     -45.979  18.642   8.270  1.00 53.87    -0.049 C 
ATOM   2001  HB1 ALA A 119     -45.403  19.227   7.515  1.00  0.00     0.030 H 
ATOM   2002  HB2 ALA A 119     -47.046  18.519   7.972  1.00  0.00     0.030 H 
ATOM   2003  HB3 ALA A 119     -45.682  17.567   8.275  1.00  0.00     0.030 H 
ATOM   2004  N   GLN A 120     -46.051  17.392  11.220  1.00 66.77    -0.346 N 
ATOM   2005  HN  GLN A 120     -45.112  17.123  10.927  1.00  0.00     0.163 HD
ATOM   2006  CA  GLN A 120     -46.760  16.597  12.222  1.00 69.04     0.090 C 
ATOM   2007  HA  GLN A 120     -47.814  16.470  11.882  1.00  0.00     0.087 H 
ATOM   2008  C   GLN A 120     -46.780  17.289  13.580  1.00 71.95     0.241 C 
ATOM   2009  O   GLN A 120     -47.753  17.150  14.333  1.00 75.14    -0.271 OA
ATOM   2010  CB  GLN A 120     -46.133  15.207  12.356  1.00 69.46    -0.030 C 
ATOM   2011  HB1 GLN A 120     -45.042  15.298  12.566  1.00  0.00     0.037 H 
ATOM   2012  HB2 GLN A 120     -46.475  14.722  13.300  1.00  0.00     0.037 H 
ATOM   2013  CG  GLN A 120     -46.363  14.269  11.170  1.00 71.16     0.011 C 
ATOM   2014  HG1 GLN A 120     -46.418  13.208  11.507  1.00  0.00     0.047 H 
ATOM   2015  HG2 GLN A 120     -47.395  14.385  10.765  1.00  0.00     0.047 H 
ATOM   2016  CD  GLN A 120     -45.324  14.437  10.069  1.00 68.19     0.215 C 
ATOM   2017  NE2 GLN A 120     -44.074  14.099  10.385  1.00 65.93    -0.370 N 
ATOM   2018 1HE2 GLN A 120     -43.821  13.728  11.301  1.00  0.00     0.159 HD
ATOM   2019 2HE2 GLN A 120     -43.378  14.212   9.648  1.00  0.00     0.159 HD
ATOM   2020  OE1 GLN A 120     -45.631  14.888   8.956  1.00 58.88    -0.274 OA
ATOM   2021  N   ARG A 121     -45.719  18.027  13.912  1.00 71.20    -0.346 N 
ATOM   2022  HN  ARG A 121     -44.918  18.059  13.282  1.00  0.00     0.163 HD
ATOM   2023  CA  ARG A 121     -45.679  18.788  15.155  1.00 71.58     0.089 C 
ATOM   2024  HA  ARG A 121     -46.040  18.132  15.981  1.00  0.00     0.087 H 
ATOM   2025  C   ARG A 121     -46.577  20.018  15.091  1.00 74.90     0.241 C 
ATOM   2026  O   ARG A 121     -47.184  20.396  16.101  1.00 79.09    -0.271 OA
ATOM   2027  CB  ARG A 121     -44.238  19.201  15.463  1.00 69.39    -0.036 C 
ATOM   2028  HB1 ARG A 121     -44.093  20.287  15.255  1.00  0.00     0.036 H 
ATOM   2029  HB2 ARG A 121     -43.540  18.767  14.709  1.00  0.00     0.036 H 
ATOM   2030  CG  ARG A 121     -43.774  18.865  16.868  1.00 76.84    -0.048 C 
ATOM   2031  HG1 ARG A 121     -44.581  19.035  17.618  1.00  0.00     0.035 H 
ATOM   2032  HG2 ARG A 121     -43.643  17.766  17.005  1.00  0.00     0.035 H 
ATOM   2033  CD  ARG A 121     -42.506  19.630  17.226  1.00 83.05     0.009 C 
ATOM   2034  HD1 ARG A 121     -41.597  19.107  16.847  1.00  0.00     0.064 H 
ATOM   2035  HD2 ARG A 121     -42.423  20.574  16.639  1.00  0.00     0.064 H 
ATOM   2036  NE  ARG A 121     -42.411  19.888  18.663  1.00 87.09    -0.227 N 
ATOM   2037  HE  ARG A 121     -42.991  19.327  19.287  1.00  0.00     0.177 HD
ATOM   2038  CZ  ARG A 121     -41.617  20.807  19.209  1.00 87.89     0.665 C 
ATOM   2039  NH1 ARG A 121     -40.842  21.558  18.437  1.00 87.94    -0.235 N 
ATOM   2040 1HH1 ARG A 121     -40.234  22.262  18.855  1.00  0.00     0.174 HD
ATOM   2041 2HH1 ARG A 121     -40.857  21.429  17.425  1.00  0.00     0.174 HD
ATOM   2042  NH2 ARG A 121     -41.597  20.975  20.526  1.00 80.78    -0.235 N 
ATOM   2043 1HH2 ARG A 121     -40.989  21.679  20.944  1.00  0.00     0.174 HD
ATOM   2044 2HH2 ARG A 121     -42.193  20.398  21.119  1.00  0.00     0.174 HD
ATOM   2045  N   PHE A 122     -46.674  20.642  13.914  1.00 72.17    -0.346 N 
ATOM   2046  HN  PHE A 122     -46.136  20.290  13.122  1.00  0.00     0.163 HD
ATOM   2047  CA  PHE A 122     -47.526  21.812  13.726  1.00 71.15     0.093 C 
ATOM   2048  HA  PHE A 122     -47.377  22.498  14.592  1.00  0.00     0.088 H 
ATOM   2049  C   PHE A 122     -49.001  21.428  13.665  1.00 73.28     0.241 C 
ATOM   2050  O   PHE A 122     -49.869  22.249  13.984  1.00 75.27    -0.271 OA
ATOM   2051  CB  PHE A 122     -47.090  22.541  12.452  1.00 70.13    -0.014 C 
ATOM   2052  HB1 PHE A 122     -46.997  21.820  11.606  1.00  0.00     0.043 H 
ATOM   2053  HB2 PHE A 122     -46.029  22.873  12.540  1.00  0.00     0.043 H 
ATOM   2054  CG  PHE A 122     -47.966  23.696  12.058  1.00 73.15    -0.056 A 
ATOM   2055  CD1 PHE A 122     -47.627  24.986  12.423  1.00 71.79    -0.077 A 
ATOM   2056  HD1 PHE A 122     -46.718  25.163  13.022  1.00  0.00     0.084 H 
ATOM   2057  CD2 PHE A 122     -49.097  23.499  11.273  1.00 74.48    -0.077 A 
ATOM   2058  HD2 PHE A 122     -49.362  22.479  10.948  1.00  0.00     0.084 H 
ATOM   2059  CE1 PHE A 122     -48.417  26.057  12.045  1.00 75.14    -0.082 A 
ATOM   2060  HE1 PHE A 122     -48.143  27.080  12.354  1.00  0.00     0.083 H 
ATOM   2061  CE2 PHE A 122     -49.894  24.565  10.894  1.00 72.45    -0.082 A 
ATOM   2062  HE2 PHE A 122     -50.799  24.392  10.288  1.00  0.00     0.083 H 
ATOM   2063  CZ  PHE A 122     -49.552  25.846  11.278  1.00 74.87    -0.083 A 
ATOM   2064  HZ  PHE A 122     -50.181  26.700  10.975  1.00  0.00     0.083 H 
ATOM   2065  N   ASN A 123     -49.300  20.189  13.269  1.00 73.83    -0.346 N 
ATOM   2066  HN  ASN A 123     -48.539  19.544  13.055  1.00  0.00     0.163 HD
ATOM   2067  CA  ASN A 123     -50.674  19.724  13.131  1.00 71.63     0.097 C 
ATOM   2068  HA  ASN A 123     -51.240  20.482  12.541  1.00  0.00     0.088 H 
ATOM   2069  C   ASN A 123     -51.385  19.533  14.464  1.00 78.54     0.241 C 
ATOM   2070  O   ASN A 123     -52.598  19.290  14.462  1.00 79.37    -0.271 OA
ATOM   2071  CB  ASN A 123     -50.701  18.404  12.361  1.00 71.90     0.036 C 
ATOM   2072  HB1 ASN A 123     -51.313  17.641  12.895  1.00  0.00     0.051 H 
ATOM   2073  HB2 ASN A 123     -49.709  17.897  12.400  1.00  0.00     0.051 H 
ATOM   2074  CG  ASN A 123     -51.169  18.575  10.934  1.00 76.98     0.217 C 
ATOM   2075  ND2 ASN A 123     -51.535  17.468  10.294  1.00 75.28    -0.370 N 
ATOM   2076 1HD2 ASN A 123     -51.511  16.546  10.729  1.00  0.00     0.159 HD
ATOM   2077 2HD2 ASN A 123     -51.851  17.583   9.331  1.00  0.00     0.159 HD
ATOM   2078  OD1 ASN A 123     -51.198  19.690  10.408  1.00 75.74    -0.274 OA
ATOM   2079  N   GLN A 124     -50.679  19.624  15.588  1.00 77.91    -0.348 N 
ATOM   2080  HN  GLN A 124     -49.694  19.885  15.544  1.00  0.00     0.163 HD
ATOM   2081  CA  GLN A 124     -51.295  19.355  16.884  1.00 80.87     0.063 C 
ATOM   2082  HA  GLN A 124     -52.339  19.007  16.706  1.00  0.00     0.083 H 
ATOM   2083  C   GLN A 124     -51.354  20.609  17.754  1.00 80.26     0.109 C 
ATOM   2084  HC  GLN A 124     -51.943  20.597  18.686  1.00  0.00     0.146 H 
ATOM   2085  O   GLN A 124     -50.753  21.633  17.429  1.00 83.33    -0.305 OA
ATOM   2086  CB  GLN A 124     -50.538  18.239  17.611  1.00 80.23    -0.032 C 
ATOM   2087  HB1 GLN A 124     -50.427  17.348  16.949  1.00  0.00     0.037 H 
ATOM   2088  HB2 GLN A 124     -49.465  18.515  17.740  1.00  0.00     0.037 H 
ATOM   2089  CG  GLN A 124     -51.149  17.836  18.949  1.00 83.31     0.011 C 
ATOM   2090  HG1 GLN A 124     -50.367  17.446  19.642  1.00  0.00     0.047 H 
ATOM   2091  HG2 GLN A 124     -51.472  18.734  19.525  1.00  0.00     0.047 H 
ATOM   2092  CD  GLN A 124     -52.293  16.843  18.807  1.00 86.56     0.215 C 
ATOM   2093  NE2 GLN A 124     -51.968  15.616  18.406  1.00 80.05    -0.370 N 
ATOM   2094 1HE2 GLN A 124     -51.007  15.342  18.201  1.00  0.00     0.159 HD
ATOM   2095 2HE2 GLN A 124     -52.735  14.950  18.311  1.00  0.00     0.159 HD
ATOM   2096  OE1 GLN A 124     -53.455  17.175  19.055  1.00 88.21    -0.274 OA
TER    2097      GLN A 124 
ATOM   2097  N   HIS B  97     -16.855  19.410 -26.621  1.00 73.43    -0.066 N 
ATOM   2098  HN1 HIS B  97     -16.996  20.352 -26.985  1.00  0.00     0.275 HD
ATOM   2099  HN2 HIS B  97     -16.257  19.409 -25.794  1.00  0.00     0.275 HD
ATOM   2100  HN3 HIS B  97     -17.703  19.037 -26.195  1.00  0.00     0.275 HD
ATOM   2101  CA  HIS B  97     -16.339  18.530 -27.666  1.00 72.13     0.181 C 
ATOM   2102  HA  HIS B  97     -15.350  18.926 -27.996  1.00  0.00     0.099 H 
ATOM   2103  C   HIS B  97     -17.269  18.497 -28.881  1.00 68.58     0.249 C 
ATOM   2104  O   HIS B  97     -18.393  17.994 -28.801  1.00 64.84    -0.271 OA
ATOM   2105  CB  HIS B  97     -16.127  17.116 -27.119  1.00 70.99     0.009 C 
ATOM   2106  HB1 HIS B  97     -17.105  16.597 -26.983  1.00  0.00     0.046 H 
ATOM   2107  HB2 HIS B  97     -15.785  17.153 -26.058  1.00  0.00     0.046 H 
ATOM   2108  CG  HIS B  97     -15.196  16.279 -27.944  1.00 72.83     0.028 A 
ATOM   2109  CD2 HIS B  97     -14.005  15.708 -27.642  1.00 75.01    -0.000 A 
ATOM   2110  HD2 HIS B  97     -13.477  15.767 -26.675  1.00  0.00     0.114 H 
ATOM   2111  ND1 HIS B  97     -15.459  15.944 -29.256  1.00 71.10    -0.355 N 
ATOM   2112  HD1 HIS B  97     -16.286  16.225 -29.782  1.00  0.00     0.166 HD
ATOM   2113  CE1 HIS B  97     -14.471  15.201 -29.725  1.00 72.61     0.040 A 
ATOM   2114  HE1 HIS B  97     -14.404  14.785 -30.744  1.00  0.00     0.140 H 
ATOM   2115  NE2 HIS B  97     -13.577  15.042 -28.765  1.00 71.58    -0.360 N 
ATOM   2116  HE2 HIS B  97     -12.710  14.511 -28.845  1.00  0.00     0.166 HD
ATOM   2117  N   HIS B  98     -16.783  19.025 -30.009  1.00 73.90    -0.346 N 
ATOM   2118  HN  HIS B  98     -15.813  19.338 -30.040  1.00  0.00     0.163 HD
ATOM   2119  CA  HIS B  98     -17.620  19.161 -31.198  1.00 67.93     0.094 C 
ATOM   2120  HA  HIS B  98     -18.561  19.682 -30.905  1.00  0.00     0.088 H 
ATOM   2121  C   HIS B  98     -17.986  17.801 -31.774  1.00 64.30     0.241 C 
ATOM   2122  O   HIS B  98     -19.168  17.495 -31.969  1.00 63.38    -0.271 OA
ATOM   2123  CB  HIS B  98     -16.912  20.008 -32.259  1.00 70.24     0.002 C 
ATOM   2124  HB1 HIS B  98     -17.016  21.094 -32.030  1.00  0.00     0.046 H 
ATOM   2125  HB2 HIS B  98     -15.805  19.905 -32.171  1.00  0.00     0.046 H 
ATOM   2126  CG  HIS B  98     -17.363  19.716 -33.662  1.00 75.29     0.028 A 
ATOM   2127  CD2 HIS B  98     -18.423  20.174 -34.372  1.00 76.98    -0.000 A 
ATOM   2128  HD2 HIS B  98     -19.184  20.891 -34.022  1.00  0.00     0.114 H 
ATOM   2129  ND1 HIS B  98     -16.695  18.841 -34.496  1.00 75.02    -0.354 N 
ATOM   2130  HD1 HIS B  98     -15.850  18.324 -34.253  1.00  0.00     0.166 HD
ATOM   2131  CE1 HIS B  98     -17.321  18.778 -35.659  1.00 75.45     0.040 A 
ATOM   2132  HE1 HIS B  98     -17.018  18.163 -36.523  1.00  0.00     0.140 H 
ATOM   2133  NE2 HIS B  98     -18.372  19.578 -35.610  1.00 75.32    -0.360 N 
ATOM   2134  HE2 HIS B  98     -19.038  19.729 -36.368  1.00  0.00     0.166 HD
ATOM   2135  N   MET B  99     -16.977  16.977 -32.072  1.00 62.99    -0.346 N 
ATOM   2136  HN  MET B  99     -16.021  17.234 -31.825  1.00  0.00     0.163 HD
ATOM   2137  CA  MET B  99     -17.237  15.713 -32.749  1.00 66.69     0.090 C 
ATOM   2138  HA  MET B  99     -17.842  15.931 -33.660  1.00  0.00     0.087 H 
ATOM   2139  C   MET B  99     -18.031  14.744 -31.882  1.00 62.08     0.241 C 
ATOM   2140  O   MET B  99     -18.763  13.907 -32.422  1.00 59.58    -0.271 OA
ATOM   2141  CB  MET B  99     -15.926  15.063 -33.200  1.00 67.31    -0.030 C 
ATOM   2142  HB1 MET B  99     -16.094  13.996 -33.478  1.00  0.00     0.037 H 
ATOM   2143  HB2 MET B  99     -15.239  14.927 -32.333  1.00  0.00     0.037 H 
ATOM   2144  CG  MET B  99     -15.221  15.803 -34.328  1.00 72.89    -0.021 C 
ATOM   2145  HG1 MET B  99     -15.943  16.406 -34.927  1.00  0.00     0.049 H 
ATOM   2146  HG2 MET B  99     -14.585  16.629 -33.932  1.00  0.00     0.049 H 
ATOM   2147  SD  MET B  99     -14.267  14.693 -35.382  1.00 81.62    -0.173 SA
ATOM   2148  CE  MET B  99     -15.505  14.244 -36.609  1.00 67.83    -0.035 C 
ATOM   2149  HE1 MET B  99     -14.915  13.558 -37.261  1.00  0.00     0.041 H 
ATOM   2150  HE2 MET B  99     -15.996  15.098 -37.131  1.00  0.00     0.041 H 
ATOM   2151  HE3 MET B  99     -16.454  13.823 -36.202  1.00  0.00     0.041 H 
ATOM   2152  N   LEU B 100     -17.912  14.837 -30.556  1.00 61.24    -0.346 N 
ATOM   2153  HN  LEU B 100     -17.205  15.449 -30.149  1.00  0.00     0.163 HD
ATOM   2154  CA  LEU B 100     -18.793  14.064 -29.691  1.00 59.16     0.089 C 
ATOM   2155  HA  LEU B 100     -18.644  12.982 -29.914  1.00  0.00     0.087 H 
ATOM   2156  C   LEU B 100     -20.249  14.415 -29.967  1.00 57.61     0.241 C 
ATOM   2157  O   LEU B 100     -21.083  13.526 -30.188  1.00 50.18    -0.271 OA
ATOM   2158  CB  LEU B 100     -18.437  14.308 -28.223  1.00 59.92    -0.035 C 
ATOM   2159  HB1 LEU B 100     -17.354  14.105 -28.052  1.00  0.00     0.037 H 
ATOM   2160  HB2 LEU B 100     -18.469  15.399 -27.997  1.00  0.00     0.037 H 
ATOM   2161  CG  LEU B 100     -19.284  13.535 -27.210  1.00 54.38    -0.059 C 
ATOM   2162  HG  LEU B 100     -20.335  13.898 -27.291  1.00  0.00     0.039 H 
ATOM   2163  CD1 LEU B 100     -19.277  12.038 -27.505  1.00 45.64    -0.073 C 
ATOM   2164 1HD1 LEU B 100     -19.894  11.475 -26.767  1.00  0.00     0.028 H 
ATOM   2165 2HD1 LEU B 100     -18.238  11.637 -27.559  1.00  0.00     0.028 H 
ATOM   2166 3HD1 LEU B 100     -19.598  11.826 -28.552  1.00  0.00     0.028 H 
ATOM   2167  CD2 LEU B 100     -18.805  13.796 -25.797  1.00 52.16    -0.073 C 
ATOM   2168 1HD2 LEU B 100     -19.422  13.233 -25.059  1.00  0.00     0.028 H 
ATOM   2169 2HD2 LEU B 100     -18.778  14.886 -25.565  1.00  0.00     0.028 H 
ATOM   2170 3HD2 LEU B 100     -17.719  13.573 -25.682  1.00  0.00     0.028 H 
ATOM   2171  N   GLU B 101     -20.563  15.716 -29.993  1.00 53.33    -0.346 N 
ATOM   2172  HN  GLU B 101     -19.839  16.415 -29.827  1.00  0.00     0.163 HD
ATOM   2173  CA  GLU B 101     -21.935  16.140 -30.258  1.00 55.88     0.090 C 
ATOM   2174  HA  GLU B 101     -22.592  15.701 -29.471  1.00  0.00     0.087 H 
ATOM   2175  C   GLU B 101     -22.422  15.643 -31.616  1.00 53.76     0.241 C 
ATOM   2176  O   GLU B 101     -23.573  15.212 -31.747  1.00 50.10    -0.271 OA
ATOM   2177  CB  GLU B 101     -22.052  17.665 -30.181  1.00 57.26    -0.029 C 
ATOM   2178  HB1 GLU B 101     -21.189  18.140 -30.704  1.00  0.00     0.037 H 
ATOM   2179  HB2 GLU B 101     -22.892  18.016 -30.825  1.00  0.00     0.037 H 
ATOM   2180  CG  GLU B 101     -22.195  18.247 -28.773  1.00 54.64     0.018 C 
ATOM   2181  HG1 GLU B 101     -22.594  19.287 -28.814  1.00  0.00     0.049 H 
ATOM   2182  HG2 GLU B 101     -21.194  18.451 -28.326  1.00  0.00     0.049 H 
ATOM   2183  CD  GLU B 101     -23.036  17.381 -27.844  1.00 58.25     0.172 C 
ATOM   2184  OE1 GLU B 101     -24.201  17.066 -28.182  1.00 62.05    -0.648 OA
ATOM   2185  OE2 GLU B 101     -22.523  17.019 -26.762  1.00 59.35    -0.648 OA
ATOM   2186  N   THR B 102     -21.569  15.704 -32.642  1.00 53.31    -0.344 N 
ATOM   2187  HN  THR B 102     -20.625  16.068 -32.510  1.00  0.00     0.163 HD
ATOM   2188  CA  THR B 102     -22.009  15.242 -33.955  1.00 55.84     0.113 C 
ATOM   2189  HA  THR B 102     -23.034  15.644 -34.134  1.00  0.00     0.091 H 
ATOM   2190  C   THR B 102     -22.089  13.721 -33.992  1.00 49.67     0.243 C 
ATOM   2191  O   THR B 102     -22.991  13.161 -34.626  1.00 46.42    -0.271 OA
ATOM   2192  CB  THR B 102     -21.092  15.776 -35.065  1.00 57.94     0.060 C 
ATOM   2193  HB  THR B 102     -21.330  15.246 -36.016  1.00  0.00     0.086 H 
ATOM   2194  CG2 THR B 102     -21.306  17.271 -35.267  1.00 53.47    -0.050 C 
ATOM   2195 1HG2 THR B 102     -22.374  17.459 -35.527  1.00  0.00     0.031 H 
ATOM   2196 2HG2 THR B 102     -20.606  17.700 -36.021  1.00  0.00     0.031 H 
ATOM   2197 3HG2 THR B 102     -20.975  17.868 -34.386  1.00  0.00     0.031 H 
ATOM   2198  OG1 THR B 102     -19.722  15.535 -34.731  1.00 59.22    -0.393 OA
ATOM   2199  HG1 THR B 102     -19.589  14.603 -34.605  1.00  0.00     0.210 HD
ATOM   2200  N   LEU B 103     -21.170  13.033 -33.302  1.00 50.44    -0.346 N 
ATOM   2201  HN  LEU B 103     -20.390  13.522 -32.863  1.00  0.00     0.163 HD
ATOM   2202  CA  LEU B 103     -21.284  11.582 -33.178  1.00 47.09     0.089 C 
ATOM   2203  HA  LEU B 103     -21.233  11.137 -34.199  1.00  0.00     0.087 H 
ATOM   2204  C   LEU B 103     -22.620  11.199 -32.552  1.00 44.94     0.241 C 
ATOM   2205  O   LEU B 103     -23.340  10.332 -33.068  1.00 41.42    -0.271 OA
ATOM   2206  CB  LEU B 103     -20.123  11.025 -32.350  1.00 49.95    -0.035 C 
ATOM   2207  HB1 LEU B 103     -19.159  11.193 -32.884  1.00  0.00     0.037 H 
ATOM   2208  HB2 LEU B 103     -19.961  11.657 -31.446  1.00  0.00     0.037 H 
ATOM   2209  CG  LEU B 103     -20.249   9.548 -31.943  1.00 46.88    -0.059 C 
ATOM   2210  HG  LEU B 103     -21.171   9.445 -31.324  1.00  0.00     0.039 H 
ATOM   2211  CD1 LEU B 103     -20.413   8.658 -33.167  1.00 43.09    -0.073 C 
ATOM   2212 1HD1 LEU B 103     -20.504   7.587 -32.872  1.00  0.00     0.028 H 
ATOM   2213 2HD1 LEU B 103     -19.589   8.813 -33.902  1.00  0.00     0.028 H 
ATOM   2214 3HD1 LEU B 103     -21.270   8.985 -33.801  1.00  0.00     0.028 H 
ATOM   2215  CD2 LEU B 103     -19.063   9.088 -31.091  1.00 43.14    -0.073 C 
ATOM   2216 1HD2 LEU B 103     -19.154   8.017 -30.796  1.00  0.00     0.028 H 
ATOM   2217 2HD2 LEU B 103     -18.925   9.744 -30.200  1.00  0.00     0.028 H 
ATOM   2218 3HD2 LEU B 103     -18.094   9.286 -31.605  1.00  0.00     0.028 H 
ATOM   2219  N   ILE B 104     -22.985  11.866 -31.454  1.00 42.57    -0.346 N 
ATOM   2220  HN  ILE B 104     -22.382  12.601 -31.086  1.00  0.00     0.163 HD
ATOM   2221  CA  ILE B 104     -24.239  11.553 -30.775  1.00 42.33     0.092 C 
ATOM   2222  HA  ILE B 104     -24.247  10.460 -30.557  1.00  0.00     0.088 H 
ATOM   2223  C   ILE B 104     -25.423  11.859 -31.677  1.00 40.94     0.241 C 
ATOM   2224  O   ILE B 104     -26.376  11.074 -31.761  1.00 40.52    -0.271 OA
ATOM   2225  CB  ILE B 104     -24.325  12.304 -29.433  1.00 42.85    -0.030 C 
ATOM   2226  HB  ILE B 104     -24.040  13.368 -29.603  1.00  0.00     0.043 H 
ATOM   2227  CG1 ILE B 104     -23.334  11.686 -28.443  1.00 41.35    -0.063 C 
ATOM   2228 1HG1 ILE B 104     -23.706  10.698 -28.084  1.00  0.00     0.033 H 
ATOM   2229 2HG1 ILE B 104     -22.408  11.360 -28.971  1.00  0.00     0.033 H 
ATOM   2230  CG2 ILE B 104     -25.741  12.264 -28.889  1.00 38.24    -0.071 C 
ATOM   2231 1HG2 ILE B 104     -25.803  12.808 -27.918  1.00  0.00     0.028 H 
ATOM   2232 2HG2 ILE B 104     -26.123  11.220 -28.804  1.00  0.00     0.028 H 
ATOM   2233 3HG2 ILE B 104     -26.480  12.652 -29.629  1.00  0.00     0.028 H 
ATOM   2234  CD1 ILE B 104     -22.989  12.581 -27.270  1.00 48.05    -0.076 C 
ATOM   2235 1HD1 ILE B 104     -22.267  12.131 -26.549  1.00  0.00     0.027 H 
ATOM   2236 2HD1 ILE B 104     -23.915  12.907 -26.742  1.00  0.00     0.027 H 
ATOM   2237 3HD1 ILE B 104     -22.617  13.569 -27.629  1.00  0.00     0.027 H 
ATOM   2238  N   ASN B 105     -25.382  12.996 -32.376  1.00 46.21    -0.346 N 
ATOM   2239  HN  ASN B 105     -24.601  13.641 -32.257  1.00  0.00     0.163 HD
ATOM   2240  CA  ASN B 105     -26.459  13.314 -33.312  1.00 46.75     0.097 C 
ATOM   2241  HA  ASN B 105     -27.421  13.318 -32.748  1.00  0.00     0.088 H 
ATOM   2242  C   ASN B 105     -26.557  12.263 -34.416  1.00 39.70     0.241 C 
ATOM   2243  O   ASN B 105     -27.661  11.858 -34.802  1.00 40.02    -0.271 OA
ATOM   2244  CB  ASN B 105     -26.247  14.709 -33.906  1.00 49.58     0.036 C 
ATOM   2245  HB1 ASN B 105     -26.064  15.463 -33.105  1.00  0.00     0.051 H 
ATOM   2246  HB2 ASN B 105     -25.270  14.774 -34.440  1.00  0.00     0.051 H 
ATOM   2247  CG  ASN B 105     -27.394  15.137 -34.809  1.00 52.93     0.217 C 
ATOM   2248  ND2 ASN B 105     -27.108  15.260 -36.102  1.00 58.12    -0.370 N 
ATOM   2249 1HD2 ASN B 105     -26.176  15.087 -36.477  1.00  0.00     0.159 HD
ATOM   2250 2HD2 ASN B 105     -27.877  15.547 -36.707  1.00  0.00     0.159 HD
ATOM   2251  OD1 ASN B 105     -28.529  15.348 -34.352  1.00 56.02    -0.274 OA
ATOM   2252  N   LYS B 106     -25.409  11.800 -34.925  1.00 37.87    -0.346 N 
ATOM   2253  HN  LYS B 106     -24.526  12.225 -34.641  1.00  0.00     0.163 HD
ATOM   2254  CA  LYS B 106     -25.400  10.695 -35.882  1.00 40.31     0.089 C 
ATOM   2255  HA  LYS B 106     -25.998  10.996 -36.774  1.00  0.00     0.087 H 
ATOM   2256  C   LYS B 106     -26.024   9.436 -35.286  1.00 39.83     0.241 C 
ATOM   2257  O   LYS B 106     -26.769   8.719 -35.965  1.00 40.86    -0.271 OA
ATOM   2258  CB  LYS B 106     -23.966  10.414 -36.334  1.00 45.74    -0.038 C 
ATOM   2259  HB1 LYS B 106     -23.905   9.412 -36.820  1.00  0.00     0.036 H 
ATOM   2260  HB2 LYS B 106     -23.311  10.241 -35.449  1.00  0.00     0.036 H 
ATOM   2261  CG  LYS B 106     -23.352  11.481 -37.245  1.00 50.11    -0.061 C 
ATOM   2262  HG1 LYS B 106     -22.951  12.344 -36.663  1.00  0.00     0.033 H 
ATOM   2263  HG2 LYS B 106     -24.129  12.024 -37.831  1.00  0.00     0.033 H 
ATOM   2264  CD  LYS B 106     -22.292  10.862 -38.145  1.00 51.70    -0.043 C 
ATOM   2265  HD1 LYS B 106     -22.721  10.569 -39.132  1.00  0.00     0.035 H 
ATOM   2266  HD2 LYS B 106     -21.989   9.854 -37.778  1.00  0.00     0.035 H 
ATOM   2267  CE  LYS B 106     -21.088  11.771 -38.316  1.00 54.20     0.080 C 
ATOM   2268  HE1 LYS B 106     -20.827  12.290 -37.364  1.00  0.00     0.075 H 
ATOM   2269  HE2 LYS B 106     -21.334  12.665 -38.936  1.00  0.00     0.075 H 
ATOM   2270  NZ  LYS B 106     -19.922  11.023 -38.870  1.00 59.79    -0.079 N 
ATOM   2271  HZ1 LYS B 106     -19.113  11.634 -38.985  1.00  0.00     0.274 HD
ATOM   2272  HZ2 LYS B 106     -20.160  10.548 -39.741  1.00  0.00     0.274 HD
ATOM   2273  HZ3 LYS B 106     -19.697  10.205 -38.303  1.00  0.00     0.274 HD
ATOM   2274  N   ILE B 107     -25.732   9.149 -34.015  1.00 40.78    -0.346 N 
ATOM   2275  HN  ILE B 107     -25.106   9.758 -33.488  1.00  0.00     0.163 HD
ATOM   2276  CA  ILE B 107     -26.305   7.969 -33.377  1.00 33.99     0.092 C 
ATOM   2277  HA  ILE B 107     -26.026   7.078 -33.987  1.00  0.00     0.088 H 
ATOM   2278  C   ILE B 107     -27.822   8.061 -33.349  1.00 33.54     0.241 C 
ATOM   2279  O   ILE B 107     -28.520   7.079 -33.623  1.00 30.61    -0.271 OA
ATOM   2280  CB  ILE B 107     -25.713   7.784 -31.967  1.00 31.98    -0.030 C 
ATOM   2281  HB  ILE B 107     -25.712   8.772 -31.450  1.00  0.00     0.043 H 
ATOM   2282  CG1 ILE B 107     -24.272   7.291 -32.078  1.00 38.06    -0.063 C 
ATOM   2283 1HG1 ILE B 107     -23.688   7.945 -32.767  1.00  0.00     0.033 H 
ATOM   2284 2HG1 ILE B 107     -24.231   6.332 -32.645  1.00  0.00     0.033 H 
ATOM   2285  CG2 ILE B 107     -26.548   6.806 -31.145  1.00 31.69    -0.071 C 
ATOM   2286 1HG2 ILE B 107     -26.119   6.672 -30.124  1.00  0.00     0.028 H 
ATOM   2287 2HG2 ILE B 107     -26.672   5.830 -31.670  1.00  0.00     0.028 H 
ATOM   2288 3HG2 ILE B 107     -27.619   7.114 -31.104  1.00  0.00     0.028 H 
ATOM   2289  CD1 ILE B 107     -23.562   7.152 -30.755  1.00 37.47    -0.076 C 
ATOM   2290 1HD1 ILE B 107     -22.510   6.792 -30.836  1.00  0.00     0.027 H 
ATOM   2291 2HD1 ILE B 107     -24.146   6.498 -30.066  1.00  0.00     0.027 H 
ATOM   2292 3HD1 ILE B 107     -23.603   8.111 -30.188  1.00  0.00     0.027 H 
ATOM   2293  N   TYR B 108     -28.365   9.241 -33.040  1.00 32.55    -0.346 N 
ATOM   2294  HN  TYR B 108     -27.781  10.068 -32.915  1.00  0.00     0.163 HD
ATOM   2295  CA  TYR B 108     -29.813   9.321 -32.885  1.00 30.20     0.093 C 
ATOM   2296  HA  TYR B 108     -30.156   8.379 -32.396  1.00  0.00     0.088 H 
ATOM   2297  C   TYR B 108     -30.543   9.447 -34.219  1.00 32.45     0.241 C 
ATOM   2298  O   TYR B 108     -31.644   8.901 -34.369  1.00 33.43    -0.271 OA
ATOM   2299  CB  TYR B 108     -30.180  10.486 -31.964  1.00 37.45    -0.014 C 
ATOM   2300  HB1 TYR B 108     -29.625  11.409 -32.252  1.00  0.00     0.043 H 
ATOM   2301  HB2 TYR B 108     -31.223  10.831 -32.157  1.00  0.00     0.043 H 
ATOM   2302  CG  TYR B 108     -29.978  10.170 -30.485  1.00 34.95    -0.056 A 
ATOM   2303  CD1 TYR B 108     -30.825   9.290 -29.810  1.00 34.05    -0.074 A 
ATOM   2304  HD1 TYR B 108     -31.661   8.816 -30.351  1.00  0.00     0.084 H 
ATOM   2305  CD2 TYR B 108     -28.921  10.727 -29.780  1.00 35.54    -0.074 A 
ATOM   2306  HD2 TYR B 108     -28.228  11.411 -30.299  1.00  0.00     0.084 H 
ATOM   2307  CE1 TYR B 108     -30.624   8.999 -28.440  1.00 32.85    -0.051 A 
ATOM   2308  HE1 TYR B 108     -31.303   8.311 -27.909  1.00  0.00     0.087 H 
ATOM   2309  CE2 TYR B 108     -28.716  10.445 -28.442  1.00 36.49    -0.051 A 
ATOM   2310  HE2 TYR B 108     -27.870  10.907 -27.906  1.00  0.00     0.087 H 
ATOM   2311  CZ  TYR B 108     -29.565   9.590 -27.777  1.00 33.12     0.065 A 
ATOM   2312  OH  TYR B 108     -29.326   9.336 -26.444  1.00 32.47    -0.361 OA
ATOM   2313  HH  TYR B 108     -28.598   9.742 -25.988  1.00  0.00     0.217 HD
ATOM   2314  N   THR B 109     -29.963  10.147 -35.199  1.00 38.09    -0.344 N 
ATOM   2315  HN  THR B 109     -29.015  10.502 -35.070  1.00  0.00     0.163 HD
ATOM   2316  CA  THR B 109     -30.666  10.412 -36.453  1.00 41.07     0.113 C 
ATOM   2317  HA  THR B 109     -31.692   9.985 -36.360  1.00  0.00     0.091 H 
ATOM   2318  C   THR B 109     -30.024   9.801 -37.700  1.00 42.79     0.243 C 
ATOM   2319  O   THR B 109     -30.679   9.763 -38.749  1.00 47.85    -0.271 OA
ATOM   2320  CB  THR B 109     -30.813  11.929 -36.672  1.00 37.83     0.060 C 
ATOM   2321  HB  THR B 109     -31.475  12.113 -37.550  1.00  0.00     0.086 H 
ATOM   2322  CG2 THR B 109     -31.414  12.599 -35.432  1.00 36.37    -0.050 C 
ATOM   2323 1HG2 THR B 109     -31.520  13.698 -35.591  1.00  0.00     0.031 H 
ATOM   2324 2HG2 THR B 109     -30.827  12.369 -34.512  1.00  0.00     0.031 H 
ATOM   2325 3HG2 THR B 109     -32.380  12.129 -35.135  1.00  0.00     0.031 H 
ATOM   2326  OG1 THR B 109     -29.523  12.497 -36.923  1.00 41.29    -0.393 OA
ATOM   2327  HG1 THR B 109     -29.614  13.433 -37.058  1.00  0.00     0.210 HD
ATOM   2328  N   GLY B 110     -28.784   9.323 -37.632  1.00 37.99    -0.350 N 
ATOM   2329  HN  GLY B 110     -28.314   9.268 -36.728  1.00  0.00     0.163 HD
ATOM   2330  CA  GLY B 110     -28.095   8.881 -38.820  1.00 42.70     0.069 C 
ATOM   2331  HA1 GLY B 110     -28.546   9.350 -39.726  1.00  0.00     0.078 H 
ATOM   2332  HA2 GLY B 110     -27.073   9.325 -38.862  1.00  0.00     0.078 H 
ATOM   2333  C   GLY B 110     -28.022   7.374 -38.988  1.00 46.18     0.238 C 
ATOM   2334  O   GLY B 110     -28.380   6.596 -38.095  1.00 37.12    -0.272 OA
ATOM   2335  N   PRO B 111     -27.548   6.934 -40.158  1.00 49.27    -0.337 N 
ATOM   2336  CA  PRO B 111     -27.364   5.488 -40.373  1.00 45.29     0.091 C 
ATOM   2337  HA  PRO B 111     -28.348   4.969 -40.293  1.00  0.00     0.087 H 
ATOM   2338  C   PRO B 111     -26.380   4.864 -39.404  1.00 39.22     0.241 C 
ATOM   2339  O   PRO B 111     -26.472   3.659 -39.137  1.00 36.40    -0.271 OA
ATOM   2340  CB  PRO B 111     -26.853   5.406 -41.821  1.00 46.82    -0.036 C 
ATOM   2341  HB1 PRO B 111     -27.625   5.077 -42.555  1.00  0.00     0.036 H 
ATOM   2342  HB2 PRO B 111     -26.140   4.568 -42.003  1.00  0.00     0.036 H 
ATOM   2343  CG  PRO B 111     -26.281   6.766 -42.105  1.00 45.86    -0.048 C 
ATOM   2344  HG1 PRO B 111     -26.220   7.007 -43.192  1.00  0.00     0.035 H 
ATOM   2345  HG2 PRO B 111     -25.190   6.845 -41.890  1.00  0.00     0.035 H 
ATOM   2346  CD  PRO B 111     -27.122   7.734 -41.319  1.00 46.71    -0.001 C 
ATOM   2347  HD1 PRO B 111     -26.612   8.692 -41.063  1.00  0.00     0.064 H 
ATOM   2348  HD2 PRO B 111     -27.956   8.200 -41.894  1.00  0.00     0.064 H 
ATOM   2349  N   LEU B 112     -25.428   5.648 -38.888  1.00 40.62    -0.346 N 
ATOM   2350  HN  LEU B 112     -25.351   6.617 -39.199  1.00  0.00     0.163 HD
ATOM   2351  CA  LEU B 112     -24.497   5.138 -37.887  1.00 42.17     0.089 C 
ATOM   2352  HA  LEU B 112     -23.891   4.325 -38.352  1.00  0.00     0.087 H 
ATOM   2353  C   LEU B 112     -25.245   4.557 -36.693  1.00 39.62     0.240 C 
ATOM   2354  O   LEU B 112     -24.826   3.545 -36.118  1.00 39.95    -0.271 OA
ATOM   2355  CB  LEU B 112     -23.548   6.252 -37.441  1.00 41.04    -0.035 C 
ATOM   2356  HB1 LEU B 112     -24.139   7.084 -36.992  1.00  0.00     0.037 H 
ATOM   2357  HB2 LEU B 112     -23.124   6.759 -38.339  1.00  0.00     0.037 H 
ATOM   2358  CG  LEU B 112     -22.405   5.864 -36.486  1.00 42.80    -0.059 C 
ATOM   2359  HG  LEU B 112     -22.106   4.814 -36.714  1.00  0.00     0.039 H 
ATOM   2360  CD1 LEU B 112     -21.202   6.756 -36.716  1.00 45.86    -0.073 C 
ATOM   2361 1HD1 LEU B 112     -20.374   6.475 -36.024  1.00  0.00     0.028 H 
ATOM   2362 2HD1 LEU B 112     -21.464   7.837 -36.634  1.00  0.00     0.028 H 
ATOM   2363 3HD1 LEU B 112     -20.875   6.746 -37.782  1.00  0.00     0.028 H 
ATOM   2364  CD2 LEU B 112     -22.806   5.933 -35.020  1.00 41.07    -0.073 C 
ATOM   2365 1HD2 LEU B 112     -21.978   5.652 -34.328  1.00  0.00     0.028 H 
ATOM   2366 2HD2 LEU B 112     -23.714   5.315 -34.826  1.00  0.00     0.028 H 
ATOM   2367 3HD2 LEU B 112     -23.213   6.939 -34.766  1.00  0.00     0.028 H 
ATOM   2368  N   GLY B 113     -26.366   5.175 -36.319  1.00 35.97    -0.351 N 
ATOM   2369  HN  GLY B 113     -26.698   5.985 -36.843  1.00  0.00     0.163 HD
ATOM   2370  CA  GLY B 113     -27.115   4.701 -35.171  1.00 35.75     0.069 C 
ATOM   2371  HA1 GLY B 113     -27.756   5.510 -34.750  1.00  0.00     0.078 H 
ATOM   2372  HA2 GLY B 113     -26.443   4.531 -34.298  1.00  0.00     0.078 H 
ATOM   2373  C   GLY B 113     -27.933   3.464 -35.475  1.00 37.26     0.236 C 
ATOM   2374  O   GLY B 113     -28.121   2.609 -34.604  1.00 31.18    -0.272 OA
ATOM   2375  N   GLU B 114     -28.461   3.366 -36.703  1.00 34.45    -0.346 N 
ATOM   2376  HN  GLU B 114     -28.393   4.150 -37.351  1.00  0.00     0.163 HD
ATOM   2377  CA  GLU B 114     -29.134   2.136 -37.113  1.00 36.42     0.090 C 
ATOM   2378  HA  GLU B 114     -29.964   1.936 -36.395  1.00  0.00     0.087 H 
ATOM   2379  C   GLU B 114     -28.176   0.952 -37.078  1.00 29.48     0.241 C 
ATOM   2380  O   GLU B 114     -28.555  -0.147 -36.660  1.00 33.49    -0.271 OA
ATOM   2381  CB  GLU B 114     -29.737   2.282 -38.517  1.00 38.82    -0.029 C 
ATOM   2382  HB1 GLU B 114     -28.964   2.082 -39.295  1.00  0.00     0.037 H 
ATOM   2383  HB2 GLU B 114     -30.441   1.443 -38.727  1.00  0.00     0.037 H 
ATOM   2384  CG  GLU B 114     -30.412   3.615 -38.773  1.00 41.43     0.018 C 
ATOM   2385  HG1 GLU B 114     -31.338   3.717 -38.160  1.00  0.00     0.049 H 
ATOM   2386  HG2 GLU B 114     -29.815   4.453 -38.343  1.00  0.00     0.049 H 
ATOM   2387  CD  GLU B 114     -30.708   3.860 -40.251  1.00 52.33     0.172 C 
ATOM   2388  OE1 GLU B 114     -30.485   2.945 -41.081  1.00 53.83    -0.648 OA
ATOM   2389  OE2 GLU B 114     -31.151   4.983 -40.585  1.00 57.65    -0.648 OA
ATOM   2390  N   GLU B 115     -26.936   1.154 -37.528  1.00 32.78    -0.346 N 
ATOM   2391  HN  GLU B 115     -26.676   2.065 -37.907  1.00  0.00     0.163 HD
ATOM   2392  CA  GLU B 115     -25.948   0.076 -37.481  1.00 38.58     0.090 C 
ATOM   2393  HA  GLU B 115     -26.381  -0.825 -37.975  1.00  0.00     0.087 H 
ATOM   2394  C   GLU B 115     -25.598  -0.279 -36.042  1.00 35.17     0.241 C 
ATOM   2395  O   GLU B 115     -25.479  -1.460 -35.691  1.00 32.10    -0.271 OA
ATOM   2396  CB  GLU B 115     -24.675   0.477 -38.227  1.00 37.20    -0.029 C 
ATOM   2397  HB1 GLU B 115     -23.833  -0.190 -37.929  1.00  0.00     0.037 H 
ATOM   2398  HB2 GLU B 115     -24.300   1.454 -37.843  1.00  0.00     0.037 H 
ATOM   2399  CG  GLU B 115     -24.788   0.524 -39.740  1.00 49.02     0.018 C 
ATOM   2400  HG1 GLU B 115     -25.727   1.033 -40.061  1.00  0.00     0.049 H 
ATOM   2401  HG2 GLU B 115     -24.985  -0.489 -40.163  1.00  0.00     0.049 H 
ATOM   2402  CD  GLU B 115     -23.564   1.164 -40.381  1.00 56.45     0.172 C 
ATOM   2403  OE1 GLU B 115     -23.733   2.036 -41.270  1.00 64.99    -0.648 OA
ATOM   2404  OE2 GLU B 115     -22.432   0.796 -39.982  1.00 58.05    -0.648 OA
ATOM   2405  N   LEU B 116     -25.420   0.741 -35.202  1.00 31.74    -0.346 N 
ATOM   2406  HN  LEU B 116     -25.480   1.695 -35.559  1.00  0.00     0.163 HD
ATOM   2407  CA  LEU B 116     -25.141   0.528 -33.785  1.00 30.25     0.089 C 
ATOM   2408  HA  LEU B 116     -24.159   0.007 -33.697  1.00  0.00     0.087 H 
ATOM   2409  C   LEU B 116     -26.205  -0.342 -33.123  1.00 28.85     0.241 C 
ATOM   2410  O   LEU B 116     -25.882  -1.340 -32.470  1.00 28.72    -0.271 OA
ATOM   2411  CB  LEU B 116     -25.031   1.882 -33.080  1.00 32.60    -0.035 C 
ATOM   2412  HB1 LEU B 116     -25.848   2.557 -33.427  1.00  0.00     0.037 H 
ATOM   2413  HB2 LEU B 116     -24.140   2.435 -33.459  1.00  0.00     0.037 H 
ATOM   2414  CG  LEU B 116     -25.005   1.842 -31.549  1.00 30.86    -0.059 C 
ATOM   2415  HG  LEU B 116     -25.862   1.228 -31.186  1.00  0.00     0.039 H 
ATOM   2416  CD1 LEU B 116     -23.704   1.198 -31.093  1.00 27.87    -0.073 C 
ATOM   2417 1HD1 LEU B 116     -23.600   0.160 -31.487  1.00  0.00     0.028 H 
ATOM   2418 2HD1 LEU B 116     -23.603   1.225 -29.983  1.00  0.00     0.028 H 
ATOM   2419 3HD1 LEU B 116     -22.823   1.826 -31.362  1.00  0.00     0.028 H 
ATOM   2420  CD2 LEU B 116     -25.146   3.253 -31.014  1.00 32.33    -0.073 C 
ATOM   2421 1HD2 LEU B 116     -26.099   3.725 -31.348  1.00  0.00     0.028 H 
ATOM   2422 2HD2 LEU B 116     -24.265   3.881 -31.283  1.00  0.00     0.028 H 
ATOM   2423 3HD2 LEU B 116     -25.045   3.280 -29.904  1.00  0.00     0.028 H 
ATOM   2424  N   VAL B 117     -27.486   0.011 -33.287  1.00 29.51    -0.346 N 
ATOM   2425  HN  VAL B 117     -27.732   0.754 -33.941  1.00  0.00     0.163 HD
ATOM   2426  CA  VAL B 117     -28.531  -0.670 -32.527  1.00 28.22     0.092 C 
ATOM   2427  HA  VAL B 117     -28.169  -0.764 -31.477  1.00  0.00     0.088 H 
ATOM   2428  C   VAL B 117     -28.775  -2.082 -33.052  1.00 30.91     0.241 C 
ATOM   2429  O   VAL B 117     -29.231  -2.957 -32.302  1.00 28.14    -0.271 OA
ATOM   2430  CB  VAL B 117     -29.835   0.160 -32.492  1.00 32.20    -0.033 C 
ATOM   2431  HB  VAL B 117     -30.590  -0.405 -31.897  1.00  0.00     0.042 H 
ATOM   2432  CG1 VAL B 117     -29.581   1.502 -31.791  1.00 28.96    -0.071 C 
ATOM   2433 1HG1 VAL B 117     -29.165   1.336 -30.770  1.00  0.00     0.028 H 
ATOM   2434 2HG1 VAL B 117     -30.497   2.137 -31.767  1.00  0.00     0.028 H 
ATOM   2435 3HG1 VAL B 117     -28.930   2.172 -32.401  1.00  0.00     0.028 H 
ATOM   2436  CG2 VAL B 117     -30.406   0.387 -33.892  1.00 30.87    -0.071 C 
ATOM   2437 1HG2 VAL B 117     -30.590  -0.588 -34.401  1.00  0.00     0.028 H 
ATOM   2438 2HG2 VAL B 117     -29.755   1.057 -34.502  1.00  0.00     0.028 H 
ATOM   2439 3HG2 VAL B 117     -31.322   1.022 -33.868  1.00  0.00     0.028 H 
ATOM   2440  N   GLN B 118     -28.497  -2.337 -34.331  1.00 28.75    -0.346 N 
ATOM   2441  HN  GLN B 118     -28.216  -1.582 -34.956  1.00  0.00     0.163 HD
ATOM   2442  CA  GLN B 118     -28.599  -3.707 -34.829  1.00 28.88     0.090 C 
ATOM   2443  HA  GLN B 118     -29.568  -4.135 -34.481  1.00  0.00     0.087 H 
ATOM   2444  C   GLN B 118     -27.469  -4.571 -34.281  1.00 27.14     0.241 C 
ATOM   2445  O   GLN B 118     -27.705  -5.701 -33.844  1.00 29.20    -0.271 OA
ATOM   2446  CB  GLN B 118     -28.592  -3.714 -36.359  1.00 34.01    -0.030 C 
ATOM   2447  HB1 GLN B 118     -29.302  -2.949 -36.752  1.00  0.00     0.037 H 
ATOM   2448  HB2 GLN B 118     -27.630  -3.300 -36.742  1.00  0.00     0.037 H 
ATOM   2449  CG  GLN B 118     -28.875  -5.078 -36.998  1.00 35.99     0.011 C 
ATOM   2450  HG1 GLN B 118     -29.851  -5.491 -36.653  1.00  0.00     0.047 H 
ATOM   2451  HG2 GLN B 118     -28.197  -5.864 -36.590  1.00  0.00     0.047 H 
ATOM   2452  CD  GLN B 118     -28.805  -5.024 -38.525  1.00 51.73     0.215 C 
ATOM   2453  NE2 GLN B 118     -27.892  -5.806 -39.101  1.00 49.66    -0.370 N 
ATOM   2454 1HE2 GLN B 118     -27.845  -5.770 -40.119  1.00  0.00     0.159 HD
ATOM   2455 2HE2 GLN B 118     -27.281  -6.423 -38.566  1.00  0.00     0.159 HD
ATOM   2456  OE1 GLN B 118     -29.549  -4.273 -39.176  1.00 53.98    -0.274 OA
ATOM   2457  N   THR B 119     -26.243  -4.046 -34.284  1.00 25.49    -0.344 N 
ATOM   2458  HN  THR B 119     -26.080  -3.159 -34.760  1.00  0.00     0.163 HD
ATOM   2459  CA  THR B 119     -25.128  -4.717 -33.619  1.00 30.36     0.113 C 
ATOM   2460  HA  THR B 119     -24.932  -5.681 -34.144  1.00  0.00     0.091 H 
ATOM   2461  C   THR B 119     -25.449  -5.019 -32.154  1.00 33.47     0.243 C 
ATOM   2462  O   THR B 119     -25.272  -6.151 -31.686  1.00 30.01    -0.271 OA
ATOM   2463  CB  THR B 119     -23.876  -3.848 -33.720  1.00 30.31     0.060 C 
ATOM   2464  HB  THR B 119     -24.121  -2.823 -33.357  1.00  0.00     0.086 H 
ATOM   2465  CG2 THR B 119     -22.752  -4.422 -32.854  1.00 30.50    -0.050 C 
ATOM   2466 1HG2 THR B 119     -23.081  -4.487 -31.791  1.00  0.00     0.031 H 
ATOM   2467 2HG2 THR B 119     -21.805  -3.843 -32.962  1.00  0.00     0.031 H 
ATOM   2468 3HG2 THR B 119     -22.389  -5.403 -33.239  1.00  0.00     0.031 H 
ATOM   2469  OG1 THR B 119     -23.453  -3.764 -35.086  1.00 33.45    -0.393 OA
ATOM   2470  HG1 THR B 119     -24.151  -3.408 -35.623  1.00  0.00     0.210 HD
ATOM   2471  N   LEU B 120     -25.937  -4.014 -31.412  1.00 29.40    -0.346 N 
ATOM   2472  HN  LEU B 120     -26.130  -3.111 -31.846  1.00  0.00     0.163 HD
ATOM   2473  CA  LEU B 120     -26.194  -4.204 -29.983  1.00 24.66     0.089 C 
ATOM   2474  HA  LEU B 120     -25.250  -4.550 -29.501  1.00  0.00     0.087 H 
ATOM   2475  C   LEU B 120     -27.265  -5.250 -29.736  1.00 24.01     0.241 C 
ATOM   2476  O   LEU B 120     -27.137  -6.081 -28.828  1.00 24.83    -0.271 OA
ATOM   2477  CB  LEU B 120     -26.600  -2.878 -29.342  1.00 24.82    -0.035 C 
ATOM   2478  HB1 LEU B 120     -27.460  -2.416 -29.881  1.00  0.00     0.037 H 
ATOM   2479  HB2 LEU B 120     -27.080  -3.041 -28.349  1.00  0.00     0.037 H 
ATOM   2480  CG  LEU B 120     -25.432  -1.909 -29.236  1.00 23.98    -0.059 C 
ATOM   2481  HG  LEU B 120     -25.063  -1.682 -30.263  1.00  0.00     0.039 H 
ATOM   2482  CD1 LEU B 120     -25.884  -0.600 -28.578  1.00 24.93    -0.073 C 
ATOM   2483 1HD1 LEU B 120     -25.028   0.110 -28.500  1.00  0.00     0.028 H 
ATOM   2484 2HD1 LEU B 120     -26.368  -0.777 -27.589  1.00  0.00     0.028 H 
ATOM   2485 3HD1 LEU B 120     -26.754  -0.147 -29.109  1.00  0.00     0.028 H 
ATOM   2486  CD2 LEU B 120     -24.308  -2.553 -28.449  1.00 26.65    -0.073 C 
ATOM   2487 1HD2 LEU B 120     -23.452  -1.843 -28.371  1.00  0.00     0.028 H 
ATOM   2488 2HD2 LEU B 120     -24.002  -3.535 -28.879  1.00  0.00     0.028 H 
ATOM   2489 3HD2 LEU B 120     -24.647  -2.914 -27.450  1.00  0.00     0.028 H 
ATOM   2490  N   TYR B 121     -28.342  -5.213 -30.519  1.00 25.08    -0.346 N 
ATOM   2491  HN  TYR B 121     -28.417  -4.497 -31.242  1.00  0.00     0.163 HD
ATOM   2492  CA  TYR B 121     -29.412  -6.185 -30.352  1.00 25.30     0.093 C 
ATOM   2493  HA  TYR B 121     -29.838  -6.071 -29.328  1.00  0.00     0.088 H 
ATOM   2494  C   TYR B 121     -28.889  -7.610 -30.505  1.00 27.14     0.241 C 
ATOM   2495  O   TYR B 121     -29.230  -8.492 -29.711  1.00 25.62    -0.271 OA
ATOM   2496  CB  TYR B 121     -30.518  -5.918 -31.371  1.00 27.88    -0.014 C 
ATOM   2497  HB1 TYR B 121     -30.952  -4.901 -31.225  1.00  0.00     0.043 H 
ATOM   2498  HB2 TYR B 121     -30.091  -5.793 -32.393  1.00  0.00     0.043 H 
ATOM   2499  CG  TYR B 121     -31.601  -6.965 -31.370  1.00 33.40    -0.056 A 
ATOM   2500  CD1 TYR B 121     -32.502  -7.053 -30.325  1.00 33.93    -0.074 A 
ATOM   2501  HD1 TYR B 121     -32.421  -6.345 -29.483  1.00  0.00     0.084 H 
ATOM   2502  CD2 TYR B 121     -31.725  -7.870 -32.421  1.00 41.09    -0.074 A 
ATOM   2503  HD2 TYR B 121     -31.021  -7.820 -33.268  1.00  0.00     0.084 H 
ATOM   2504  CE1 TYR B 121     -33.500  -8.005 -30.311  1.00 38.67    -0.051 A 
ATOM   2505  HE1 TYR B 121     -34.206  -8.055 -29.465  1.00  0.00     0.087 H 
ATOM   2506  CE2 TYR B 121     -32.726  -8.837 -32.416  1.00 43.21    -0.051 A 
ATOM   2507  HE2 TYR B 121     -32.812  -9.553 -33.251  1.00  0.00     0.087 H 
ATOM   2508  CZ  TYR B 121     -33.610  -8.893 -31.359  1.00 45.65     0.065 A 
ATOM   2509  OH  TYR B 121     -34.608  -9.841 -31.338  1.00 49.32    -0.361 OA
ATOM   2510  HH  TYR B 121     -34.684 -10.453 -32.060  1.00  0.00     0.217 HD
ATOM   2511  N   LEU B 122     -28.065  -7.852 -31.528  1.00 29.20    -0.346 N 
ATOM   2512  HN  LEU B 122     -27.795  -7.092 -32.152  1.00  0.00     0.163 HD
ATOM   2513  CA  LEU B 122     -27.549  -9.199 -31.758  1.00 28.50     0.089 C 
ATOM   2514  HA  LEU B 122     -28.406  -9.912 -31.728  1.00  0.00     0.087 H 
ATOM   2515  C   LEU B 122     -26.550  -9.603 -30.672  1.00 24.04     0.241 C 
ATOM   2516  O   LEU B 122     -26.566 -10.744 -30.207  1.00 25.86    -0.271 OA
ATOM   2517  CB  LEU B 122     -26.912  -9.275 -33.143  1.00 24.49    -0.035 C 
ATOM   2518  HB1 LEU B 122     -26.085  -8.531 -33.217  1.00  0.00     0.037 H 
ATOM   2519  HB2 LEU B 122     -26.338 -10.226 -33.241  1.00  0.00     0.037 H 
ATOM   2520  CG  LEU B 122     -27.858  -9.117 -34.339  1.00 30.25    -0.059 C 
ATOM   2521  HG  LEU B 122     -28.317  -8.103 -34.273  1.00  0.00     0.039 H 
ATOM   2522  CD1 LEU B 122     -27.093  -9.192 -35.662  1.00 27.25    -0.073 C 
ATOM   2523 1HD1 LEU B 122     -26.265  -8.445 -35.693  1.00  0.00     0.028 H 
ATOM   2524 2HD1 LEU B 122     -27.776  -9.083 -36.537  1.00  0.00     0.028 H 
ATOM   2525 3HD1 LEU B 122     -26.722 -10.224 -35.863  1.00  0.00     0.028 H 
ATOM   2526  CD2 LEU B 122     -28.991 -10.139 -34.297  1.00 28.81    -0.073 C 
ATOM   2527 1HD2 LEU B 122     -29.548 -10.084 -33.333  1.00  0.00     0.028 H 
ATOM   2528 2HD2 LEU B 122     -28.620 -11.171 -34.498  1.00  0.00     0.028 H 
ATOM   2529 3HD2 LEU B 122     -29.674 -10.030 -35.172  1.00  0.00     0.028 H 
ATOM   2530  N   ARG B 123     -25.685  -8.677 -30.243  1.00 29.98    -0.346 N 
ATOM   2531  HN  ARG B 123     -25.671  -7.753 -30.674  1.00  0.00     0.163 HD
ATOM   2532  CA  ARG B 123     -24.760  -8.991 -29.156  1.00 28.35     0.089 C 
ATOM   2533  HA  ARG B 123     -24.193  -9.908 -29.441  1.00  0.00     0.087 H 
ATOM   2534  C   ARG B 123     -25.504  -9.283 -27.855  1.00 30.81     0.241 C 
ATOM   2535  O   ARG B 123     -25.106 -10.173 -27.090  1.00 28.36    -0.271 OA
ATOM   2536  CB  ARG B 123     -23.757  -7.857 -28.970  1.00 29.32    -0.036 C 
ATOM   2537  HB1 ARG B 123     -23.159  -8.003 -28.040  1.00  0.00     0.036 H 
ATOM   2538  HB2 ARG B 123     -24.276  -6.906 -28.706  1.00  0.00     0.036 H 
ATOM   2539  CG  ARG B 123     -22.853  -7.664 -30.169  1.00 28.42    -0.048 C 
ATOM   2540  HG1 ARG B 123     -23.375  -7.102 -30.978  1.00  0.00     0.035 H 
ATOM   2541  HG2 ARG B 123     -22.683  -8.629 -30.701  1.00  0.00     0.035 H 
ATOM   2542  CD  ARG B 123     -21.546  -7.006 -29.810  1.00 31.14     0.009 C 
ATOM   2543  HD1 ARG B 123     -20.891  -6.882 -30.704  1.00  0.00     0.064 H 
ATOM   2544  HD2 ARG B 123     -21.687  -5.931 -29.550  1.00  0.00     0.064 H 
ATOM   2545  NE  ARG B 123     -20.863  -7.729 -28.743  1.00 34.29    -0.227 N 
ATOM   2546  HE  ARG B 123     -21.117  -8.705 -28.592  1.00  0.00     0.177 HD
ATOM   2547  CZ  ARG B 123     -19.932  -7.202 -27.955  1.00 42.00     0.665 C 
ATOM   2548  NH1 ARG B 123     -19.575  -5.930 -28.099  1.00 39.16    -0.235 N 
ATOM   2549 1HH1 ARG B 123     -20.007  -5.361 -28.827  1.00  0.00     0.174 HD
ATOM   2550 2HH1 ARG B 123     -18.860  -5.525 -27.494  1.00  0.00     0.174 HD
ATOM   2551  NH2 ARG B 123     -19.368  -7.944 -27.006  1.00 41.33    -0.235 N 
ATOM   2552 1HH2 ARG B 123     -19.642  -8.920 -26.895  1.00  0.00     0.174 HD
ATOM   2553 2HH2 ARG B 123     -18.653  -7.539 -26.401  1.00  0.00     0.174 HD
ATOM   2554  N   ILE B 124     -26.605  -8.572 -27.599  1.00 28.64    -0.346 N 
ATOM   2555  HN  ILE B 124     -26.924  -7.869 -28.266  1.00  0.00     0.163 HD
ATOM   2556  CA  ILE B 124     -27.353  -8.799 -26.365  1.00 29.68     0.092 C 
ATOM   2557  HA  ILE B 124     -26.616  -8.937 -25.539  1.00  0.00     0.088 H 
ATOM   2558  C   ILE B 124     -28.185 -10.073 -26.467  1.00 28.90     0.241 C 
ATOM   2559  O   ILE B 124     -28.443 -10.743 -25.456  1.00 29.41    -0.271 OA
ATOM   2560  CB  ILE B 124     -28.215  -7.562 -26.028  1.00 27.73    -0.030 C 
ATOM   2561  HB  ILE B 124     -28.796  -7.277 -26.936  1.00  0.00     0.043 H 
ATOM   2562  CG1 ILE B 124     -27.321  -6.387 -25.636  1.00 27.81    -0.063 C 
ATOM   2563 1HG1 ILE B 124     -26.788  -6.601 -24.680  1.00  0.00     0.033 H 
ATOM   2564 2HG1 ILE B 124     -26.448  -6.311 -26.325  1.00  0.00     0.033 H 
ATOM   2565  CG2 ILE B 124     -29.195  -7.847 -24.896  1.00 25.21    -0.071 C 
ATOM   2566 1HG2 ILE B 124     -29.817  -6.954 -24.653  1.00  0.00     0.028 H 
ATOM   2567 2HG2 ILE B 124     -28.670  -8.234 -23.992  1.00  0.00     0.028 H 
ATOM   2568 3HG2 ILE B 124     -29.830  -8.735 -25.123  1.00  0.00     0.028 H 
ATOM   2569  CD1 ILE B 124     -28.069  -5.031 -25.552  1.00 27.29    -0.076 C 
ATOM   2570 1HD1 ILE B 124     -27.416  -4.173 -25.266  1.00  0.00     0.027 H 
ATOM   2571 2HD1 ILE B 124     -28.942  -5.107 -24.863  1.00  0.00     0.027 H 
ATOM   2572 3HD1 ILE B 124     -28.602  -4.817 -26.508  1.00  0.00     0.027 H 
ATOM   2573  N   TRP B 125     -28.616 -10.437 -27.677  1.00 28.49    -0.346 N 
ATOM   2574  HN  TRP B 125     -28.519  -9.797 -28.465  1.00  0.00     0.163 HD
ATOM   2575  CA  TRP B 125     -29.227 -11.750 -27.876  1.00 28.64     0.093 C 
ATOM   2576  HA  TRP B 125     -30.070 -11.863 -27.155  1.00  0.00     0.088 H 
ATOM   2577  C   TRP B 125     -28.215 -12.866 -27.620  1.00 30.10     0.241 C 
ATOM   2578  O   TRP B 125     -28.526 -13.858 -26.946  1.00 31.11    -0.271 OA
ATOM   2579  CB  TRP B 125     -29.787 -11.846 -29.300  1.00 29.77    -0.012 C 
ATOM   2580  HB1 TRP B 125     -30.313 -10.901 -29.571  1.00  0.00     0.044 H 
ATOM   2581  HB2 TRP B 125     -28.955 -11.826 -30.043  1.00  0.00     0.044 H 
ATOM   2582  CG  TRP B 125     -30.679 -13.025 -29.553  1.00 28.96    -0.028 A 
ATOM   2583  CD1 TRP B 125     -31.353 -13.762 -28.623  1.00 30.65    -0.016 A 
ATOM   2584  HD1 TRP B 125     -31.328 -13.582 -27.535  1.00  0.00     0.112 H 
ATOM   2585  CD2 TRP B 125     -30.998 -13.601 -30.832  1.00 29.28    -0.002 A 
ATOM   2586  CE2 TRP B 125     -31.869 -14.683 -30.596  1.00 30.64     0.042 A 
ATOM   2587  CE3 TRP B 125     -30.617 -13.313 -32.151  1.00 30.08    -0.070 A 
ATOM   2588  HE3 TRP B 125     -29.930 -12.477 -32.368  1.00  0.00     0.084 H 
ATOM   2589  NE1 TRP B 125     -32.067 -14.761 -29.239  1.00 30.39    -0.365 N 
ATOM   2590  HE1 TRP B 125     -32.651 -15.450 -28.765  1.00  0.00     0.165 HD
ATOM   2591  CZ2 TRP B 125     -32.369 -15.486 -31.630  1.00 31.15    -0.056 A 
ATOM   2592  HZ2 TRP B 125     -33.043 -16.334 -31.421  1.00  0.00     0.086 H 
ATOM   2593  CZ3 TRP B 125     -31.124 -14.105 -33.184  1.00 26.84    -0.082 A 
ATOM   2594  HZ3 TRP B 125     -30.841 -13.884 -34.227  1.00  0.00     0.083 H 
ATOM   2595  CH2 TRP B 125     -31.988 -15.178 -32.914  1.00 27.79    -0.081 A 
ATOM   2596  HH2 TRP B 125     -32.369 -15.787 -33.751  1.00  0.00     0.083 H 
ATOM   2597  N   ALA B 126     -26.984 -12.691 -28.114  1.00 30.17    -0.346 N 
ATOM   2598  HN  ALA B 126     -26.750 -11.789 -28.528  1.00  0.00     0.163 HD
ATOM   2599  CA  ALA B 126     -25.960 -13.733 -28.088  1.00 32.04     0.086 C 
ATOM   2600  HA  ALA B 126     -26.440 -14.696 -28.381  1.00  0.00     0.086 H 
ATOM   2601  C   ALA B 126     -25.322 -13.921 -26.718  1.00 34.92     0.240 C 
ATOM   2602  O   ALA B 126     -24.721 -14.973 -26.475  1.00 32.19    -0.271 OA
ATOM   2603  CB  ALA B 126     -24.866 -13.415 -29.117  1.00 27.08    -0.049 C 
ATOM   2604  HB1 ALA B 126     -25.333 -13.277 -30.120  1.00  0.00     0.030 H 
ATOM   2605  HB2 ALA B 126     -24.060 -14.185 -29.128  1.00  0.00     0.030 H 
ATOM   2606  HB3 ALA B 126     -24.244 -12.540 -28.816  1.00  0.00     0.030 H 
ATOM   2607  N   MET B 127     -25.427 -12.935 -25.826  1.00 30.51    -0.346 N 
ATOM   2608  HN  MET B 127     -25.978 -12.107 -26.052  1.00  0.00     0.163 HD
ATOM   2609  CA  MET B 127     -24.765 -13.027 -24.537  1.00 28.09     0.090 C 
ATOM   2610  HA  MET B 127     -23.734 -13.422 -24.694  1.00  0.00     0.087 H 
ATOM   2611  C   MET B 127     -25.516 -13.984 -23.625  1.00 23.58     0.241 C 
ATOM   2612  O   MET B 127     -26.724 -14.191 -23.766  1.00 25.84    -0.271 OA
ATOM   2613  CB  MET B 127     -24.664 -11.639 -23.884  1.00 29.61    -0.030 C 
ATOM   2614  HB1 MET B 127     -24.187 -10.912 -24.582  1.00  0.00     0.037 H 
ATOM   2615  HB2 MET B 127     -23.904 -11.644 -23.069  1.00  0.00     0.037 H 
ATOM   2616  CG  MET B 127     -25.992 -11.097 -23.373  1.00 26.43    -0.021 C 
ATOM   2617  HG1 MET B 127     -26.407 -11.737 -22.560  1.00  0.00     0.049 H 
ATOM   2618  HG2 MET B 127     -26.802 -11.228 -24.128  1.00  0.00     0.049 H 
ATOM   2619  SD  MET B 127     -25.851  -9.360 -22.845  1.00 29.27    -0.173 SA
ATOM   2620  CE  MET B 127     -24.887  -9.542 -21.340  1.00 25.70    -0.035 C 
ATOM   2621  HE1 MET B 127     -24.801  -8.478 -21.017  1.00  0.00     0.041 H 
ATOM   2622  HE2 MET B 127     -23.922 -10.090 -21.451  1.00  0.00     0.041 H 
ATOM   2623  HE3 MET B 127     -25.308 -10.242 -20.581  1.00  0.00     0.041 H 
ATOM   2624  N   GLU B 128     -24.781 -14.591 -22.691  1.00 30.00    -0.346 N 
ATOM   2625  HN  GLU B 128     -23.767 -14.484 -22.693  1.00  0.00     0.163 HD
ATOM   2626  CA  GLU B 128     -25.424 -15.406 -21.669  1.00 28.78     0.090 C 
ATOM   2627  HA  GLU B 128     -25.951 -16.255 -22.164  1.00  0.00     0.087 H 
ATOM   2628  C   GLU B 128     -26.450 -14.547 -20.941  1.00 28.69     0.241 C 
ATOM   2629  O   GLU B 128     -26.149 -13.420 -20.538  1.00 27.47    -0.271 OA
ATOM   2630  CB  GLU B 128     -24.387 -15.972 -20.686  1.00 29.54    -0.029 C 
ATOM   2631  HB1 GLU B 128     -23.460 -16.273 -21.227  1.00  0.00     0.037 H 
ATOM   2632  HB2 GLU B 128     -23.975 -15.160 -20.042  1.00  0.00     0.037 H 
ATOM   2633  CG  GLU B 128     -24.908 -17.137 -19.818  1.00 29.13     0.018 C 
ATOM   2634  HG1 GLU B 128     -24.071 -17.809 -19.516  1.00  0.00     0.049 H 
ATOM   2635  HG2 GLU B 128     -25.506 -17.850 -20.432  1.00  0.00     0.049 H 
ATOM   2636  CD  GLU B 128     -25.703 -16.676 -18.593  1.00 29.92     0.172 C 
ATOM   2637  OE1 GLU B 128     -25.301 -15.663 -17.968  1.00 28.18    -0.648 OA
ATOM   2638  OE2 GLU B 128     -26.719 -17.326 -18.246  1.00 29.33    -0.648 OA
ATOM   2639  N   GLU B 129     -27.659 -15.073 -20.793  1.00 28.92    -0.346 N 
ATOM   2640  HN  GLU B 129     -27.785 -16.079 -20.908  1.00  0.00     0.163 HD
ATOM   2641  CA  GLU B 129     -28.810 -14.241 -20.470  1.00 30.66     0.090 C 
ATOM   2642  HA  GLU B 129     -28.808 -13.358 -21.151  1.00  0.00     0.087 H 
ATOM   2643  C   GLU B 129     -28.745 -13.740 -19.034  1.00 34.33     0.241 C 
ATOM   2644  O   GLU B 129     -28.347 -14.463 -18.118  1.00 27.76    -0.271 OA
ATOM   2645  CB  GLU B 129     -30.109 -15.014 -20.687  1.00 33.60    -0.029 C 
ATOM   2646  HB1 GLU B 129     -30.992 -14.342 -20.581  1.00  0.00     0.037 H 
ATOM   2647  HB2 GLU B 129     -30.225 -15.302 -21.758  1.00  0.00     0.037 H 
ATOM   2648  CG  GLU B 129     -30.243 -16.233 -19.780  1.00 44.30     0.018 C 
ATOM   2649  HG1 GLU B 129     -29.624 -17.078 -20.162  1.00  0.00     0.049 H 
ATOM   2650  HG2 GLU B 129     -29.734 -16.056 -18.804  1.00  0.00     0.049 H 
ATOM   2651  CD  GLU B 129     -31.688 -16.678 -19.562  1.00 49.82     0.172 C 
ATOM   2652  OE1 GLU B 129     -32.469 -16.686 -20.540  1.00 48.86    -0.648 OA
ATOM   2653  OE2 GLU B 129     -32.035 -17.016 -18.403  1.00 60.21    -0.648 OA
ATOM   2654  N   THR B 130     -29.148 -12.500 -18.842  1.00 26.11    -0.344 N 
ATOM   2655  HN  THR B 130     -29.332 -11.914 -19.657  1.00  0.00     0.163 HD
ATOM   2656  CA  THR B 130     -29.343 -11.929 -17.511  1.00 25.68     0.114 C 
ATOM   2657  HA  THR B 130     -29.247 -12.735 -16.746  1.00  0.00     0.091 H 
ATOM   2658  C   THR B 130     -30.754 -11.361 -17.470  1.00 30.24     0.246 C 
ATOM   2659  O   THR B 130     -31.393 -11.206 -18.512  1.00 31.71    -0.271 OA
ATOM   2660  CB  THR B 130     -28.326 -10.823 -17.212  1.00 25.90     0.060 C 
ATOM   2661  HB  THR B 130     -28.407 -10.536 -16.138  1.00  0.00     0.086 H 
ATOM   2662  CG2 THR B 130     -26.890 -11.278 -17.502  1.00 29.02    -0.050 C 
ATOM   2663 1HG2 THR B 130     -26.647 -12.164 -16.869  1.00  0.00     0.031 H 
ATOM   2664 2HG2 THR B 130     -26.152 -10.452 -17.373  1.00  0.00     0.031 H 
ATOM   2665 3HG2 THR B 130     -26.721 -11.475 -18.586  1.00  0.00     0.031 H 
ATOM   2666  OG1 THR B 130     -28.637  -9.689 -18.022  1.00 28.93    -0.393 OA
ATOM   2667  HG1 THR B 130     -29.526  -9.407 -17.842  1.00  0.00     0.210 HD
ATOM   2668  N   PRO B 131     -31.271 -11.057 -16.270  1.00 28.85    -0.337 N 
ATOM   2669  CA  PRO B 131     -32.573 -10.366 -16.218  1.00 29.75     0.091 C 
ATOM   2670  HA  PRO B 131     -33.381 -11.061 -16.545  1.00  0.00     0.087 H 
ATOM   2671  C   PRO B 131     -32.596  -9.111 -17.080  1.00 30.64     0.241 C 
ATOM   2672  O   PRO B 131     -33.587  -8.860 -17.778  1.00 32.81    -0.271 OA
ATOM   2673  CB  PRO B 131     -32.738 -10.045 -14.725  1.00 29.49    -0.036 C 
ATOM   2674  HB1 PRO B 131     -32.458  -9.001 -14.451  1.00  0.00     0.036 H 
ATOM   2675  HB2 PRO B 131     -33.799  -9.982 -14.388  1.00  0.00     0.036 H 
ATOM   2676  CG  PRO B 131     -31.932 -11.101 -14.021  1.00 32.76    -0.048 C 
ATOM   2677  HG1 PRO B 131     -32.524 -12.006 -13.747  1.00  0.00     0.035 H 
ATOM   2678  HG2 PRO B 131     -31.634 -10.818 -12.985  1.00  0.00     0.035 H 
ATOM   2679  CD  PRO B 131     -30.765 -11.395 -14.925  1.00 32.33    -0.001 C 
ATOM   2680  HD1 PRO B 131     -30.360 -12.429 -14.832  1.00  0.00     0.064 H 
ATOM   2681  HD2 PRO B 131     -29.821 -10.873 -14.643  1.00  0.00     0.064 H 
ATOM   2682  N   GLU B 132     -31.493  -8.355 -17.093  1.00 26.91    -0.346 N 
ATOM   2683  HN  GLU B 132     -30.679  -8.657 -16.558  1.00  0.00     0.163 HD
ATOM   2684  CA  GLU B 132     -31.422  -7.110 -17.852  1.00 30.13     0.090 C 
ATOM   2685  HA  GLU B 132     -32.330  -6.507 -17.618  1.00  0.00     0.087 H 
ATOM   2686  C   GLU B 132     -31.392  -7.364 -19.358  1.00 34.45     0.241 C 
ATOM   2687  O   GLU B 132     -32.014  -6.624 -20.129  1.00 29.03    -0.271 OA
ATOM   2688  CB  GLU B 132     -30.194  -6.316 -17.411  1.00 28.39    -0.029 C 
ATOM   2689  HB1 GLU B 132     -29.973  -5.502 -18.141  1.00  0.00     0.037 H 
ATOM   2690  HB2 GLU B 132     -29.271  -6.930 -17.527  1.00  0.00     0.037 H 
ATOM   2691  CG  GLU B 132     -30.289  -5.738 -15.958  1.00 38.74     0.018 C 
ATOM   2692  HG1 GLU B 132     -29.782  -4.747 -15.901  1.00  0.00     0.049 H 
ATOM   2693  HG2 GLU B 132     -31.336  -5.431 -15.731  1.00  0.00     0.049 H 
ATOM   2694  CD  GLU B 132     -29.751  -6.685 -14.849  1.00 43.48     0.172 C 
ATOM   2695  OE1 GLU B 132     -29.621  -6.215 -13.689  1.00 38.89    -0.648 OA
ATOM   2696  OE2 GLU B 132     -29.463  -7.886 -15.121  1.00 35.92    -0.648 OA
ATOM   2697  N   SER B 133     -30.656  -8.389 -19.811  1.00 28.69    -0.344 N 
ATOM   2698  HN  SER B 133     -30.107  -8.956 -19.165  1.00  0.00     0.163 HD
ATOM   2699  CA  SER B 133     -30.650  -8.683 -21.245  1.00 25.96     0.109 C 
ATOM   2700  HA  SER B 133     -30.402  -7.740 -21.785  1.00  0.00     0.090 H 
ATOM   2701  C   SER B 133     -32.032  -9.133 -21.704  1.00 30.62     0.243 C 
ATOM   2702  O   SER B 133     -32.498  -8.720 -22.771  1.00 30.80    -0.271 OA
ATOM   2703  CB  SER B 133     -29.559  -9.721 -21.584  1.00 26.49     0.044 C 
ATOM   2704  HB1 SER B 133     -28.613  -9.502 -21.036  1.00  0.00     0.077 H 
ATOM   2705  HB2 SER B 133     -29.194  -9.593 -22.630  1.00  0.00     0.077 H 
ATOM   2706  OG  SER B 133     -29.987 -11.056 -21.352  1.00 28.17    -0.398 OA
ATOM   2707  HG  SER B 133     -29.316 -11.695 -21.561  1.00  0.00     0.209 HD
ATOM   2708  N   LEU B 134     -32.735  -9.907 -20.869  1.00 28.45    -0.346 N 
ATOM   2709  HN  LEU B 134     -32.327 -10.190 -19.978  1.00  0.00     0.163 HD
ATOM   2710  CA  LEU B 134     -34.083 -10.351 -21.222  1.00 33.03     0.089 C 
ATOM   2711  HA  LEU B 134     -34.031 -10.863 -22.211  1.00  0.00     0.087 H 
ATOM   2712  C   LEU B 134     -35.058  -9.185 -21.343  1.00 35.47     0.241 C 
ATOM   2713  O   LEU B 134     -35.879  -9.157 -22.264  1.00 36.66    -0.271 OA
ATOM   2714  CB  LEU B 134     -34.596 -11.356 -20.196  1.00 31.50    -0.035 C 
ATOM   2715  HB1 LEU B 134     -35.710 -11.396 -20.201  1.00  0.00     0.037 H 
ATOM   2716  HB2 LEU B 134     -34.432 -10.984 -19.158  1.00  0.00     0.037 H 
ATOM   2717  CG  LEU B 134     -33.998 -12.752 -20.377  1.00 39.75    -0.059 C 
ATOM   2718  HG  LEU B 134     -32.893 -12.645 -20.479  1.00  0.00     0.039 H 
ATOM   2719  CD1 LEU B 134     -34.281 -13.646 -19.165  1.00 46.06    -0.073 C 
ATOM   2720 1HD1 LEU B 134     -33.889 -13.191 -18.226  1.00  0.00     0.028 H 
ATOM   2721 2HD1 LEU B 134     -33.886 -14.678 -19.316  1.00  0.00     0.028 H 
ATOM   2722 3HD1 LEU B 134     -35.366 -13.889 -19.080  1.00  0.00     0.028 H 
ATOM   2723  CD2 LEU B 134     -34.533 -13.372 -21.658  1.00 38.01    -0.073 C 
ATOM   2724 1HD2 LEU B 134     -34.327 -12.722 -22.540  1.00  0.00     0.028 H 
ATOM   2725 2HD2 LEU B 134     -35.618 -13.615 -21.573  1.00  0.00     0.028 H 
ATOM   2726 3HD2 LEU B 134     -34.138 -14.404 -21.809  1.00  0.00     0.028 H 
ATOM   2727  N   LYS B 135     -35.009  -8.223 -20.421  1.00 36.18    -0.346 N 
ATOM   2728  HN  LYS B 135     -34.330  -8.264 -19.661  1.00  0.00     0.163 HD
ATOM   2729  CA  LYS B 135     -35.948  -7.109 -20.523  1.00 39.50     0.089 C 
ATOM   2730  HA  LYS B 135     -36.969  -7.538 -20.650  1.00  0.00     0.087 H 
ATOM   2731  C   LYS B 135     -35.652  -6.249 -21.748  1.00 36.56     0.241 C 
ATOM   2732  O   LYS B 135     -36.583  -5.742 -22.386  1.00 38.42    -0.271 OA
ATOM   2733  CB  LYS B 135     -35.950  -6.276 -19.235  1.00 43.34    -0.038 C 
ATOM   2734  HB1 LYS B 135     -36.811  -5.567 -19.243  1.00  0.00     0.036 H 
ATOM   2735  HB2 LYS B 135     -36.229  -6.919 -18.368  1.00  0.00     0.036 H 
ATOM   2736  CG  LYS B 135     -34.670  -5.527 -18.929  1.00 43.12    -0.061 C 
ATOM   2737  HG1 LYS B 135     -33.865  -6.217 -18.583  1.00  0.00     0.033 H 
ATOM   2738  HG2 LYS B 135     -34.185  -5.149 -19.859  1.00  0.00     0.033 H 
ATOM   2739  CD  LYS B 135     -34.913  -4.394 -17.920  1.00 50.54    -0.043 C 
ATOM   2740  HD1 LYS B 135     -34.733  -3.395 -18.381  1.00  0.00     0.035 H 
ATOM   2741  HD2 LYS B 135     -35.998  -4.285 -17.685  1.00  0.00     0.035 H 
ATOM   2742  CE  LYS B 135     -34.080  -4.579 -16.643  1.00 47.94     0.080 C 
ATOM   2743  HE1 LYS B 135     -34.601  -5.248 -15.919  1.00  0.00     0.075 H 
ATOM   2744  HE2 LYS B 135     -33.175  -5.199 -16.842  1.00  0.00     0.075 H 
ATOM   2745  NZ  LYS B 135     -33.711  -3.280 -16.004  1.00 56.30    -0.079 N 
ATOM   2746  HZ1 LYS B 135     -33.158  -3.403 -15.156  1.00  0.00     0.274 HD
ATOM   2747  HZ2 LYS B 135     -34.539  -2.713 -15.822  1.00  0.00     0.274 HD
ATOM   2748  HZ3 LYS B 135     -33.235  -2.668 -16.667  1.00  0.00     0.274 HD
ATOM   2749  N   ILE B 136     -34.379  -6.111 -22.125  1.00 33.13    -0.346 N 
ATOM   2750  HN  ILE B 136     -33.630  -6.493 -21.547  1.00  0.00     0.163 HD
ATOM   2751  CA  ILE B 136     -34.061  -5.413 -23.365  1.00 35.52     0.092 C 
ATOM   2752  HA  ILE B 136     -34.599  -4.437 -23.358  1.00  0.00     0.088 H 
ATOM   2753  C   ILE B 136     -34.548  -6.208 -24.567  1.00 39.68     0.241 C 
ATOM   2754  O   ILE B 136     -35.083  -5.640 -25.527  1.00 34.12    -0.271 OA
ATOM   2755  CB  ILE B 136     -32.557  -5.123 -23.448  1.00 33.28    -0.030 C 
ATOM   2756  HB  ILE B 136     -31.990  -6.031 -23.136  1.00  0.00     0.043 H 
ATOM   2757  CG1 ILE B 136     -32.222  -3.967 -22.500  1.00 35.72    -0.063 C 
ATOM   2758 1HG1 ILE B 136     -33.043  -3.213 -22.493  1.00  0.00     0.033 H 
ATOM   2759 2HG1 ILE B 136     -32.268  -4.302 -21.438  1.00  0.00     0.033 H 
ATOM   2760  CG2 ILE B 136     -32.169  -4.754 -24.878  1.00 34.12    -0.071 C 
ATOM   2761 1HG2 ILE B 136     -32.413  -5.595 -25.568  1.00  0.00     0.028 H 
ATOM   2762 2HG2 ILE B 136     -31.100  -4.447 -24.955  1.00  0.00     0.028 H 
ATOM   2763 3HG2 ILE B 136     -32.638  -3.796 -25.204  1.00  0.00     0.028 H 
ATOM   2764  CD1 ILE B 136     -30.923  -3.323 -22.789  1.00 35.39    -0.076 C 
ATOM   2765 1HD1 ILE B 136     -30.679  -2.482 -22.099  1.00  0.00     0.027 H 
ATOM   2766 2HD1 ILE B 136     -30.877  -2.988 -23.851  1.00  0.00     0.027 H 
ATOM   2767 3HD1 ILE B 136     -30.102  -4.077 -22.796  1.00  0.00     0.027 H 
ATOM   2768  N   LEU B 137     -34.369  -7.533 -24.542  1.00 34.06    -0.346 N 
ATOM   2769  HN  LEU B 137     -33.922  -7.978 -23.741  1.00  0.00     0.163 HD
ATOM   2770  CA  LEU B 137     -34.820  -8.331 -25.671  1.00 35.96     0.089 C 
ATOM   2771  HA  LEU B 137     -34.400  -7.885 -26.602  1.00  0.00     0.087 H 
ATOM   2772  C   LEU B 137     -36.336  -8.330 -25.787  1.00 37.56     0.241 C 
ATOM   2773  O   LEU B 137     -36.859  -8.558 -26.876  1.00 39.63    -0.271 OA
ATOM   2774  CB  LEU B 137     -34.293  -9.760 -25.547  1.00 33.00    -0.035 C 
ATOM   2775  HB1 LEU B 137     -34.625 -10.211 -24.583  1.00  0.00     0.037 H 
ATOM   2776  HB2 LEU B 137     -34.821 -10.429 -26.266  1.00  0.00     0.037 H 
ATOM   2777  CG  LEU B 137     -32.781  -9.905 -25.704  1.00 34.07    -0.059 C 
ATOM   2778  HG  LEU B 137     -32.288  -9.203 -24.991  1.00  0.00     0.039 H 
ATOM   2779  CD1 LEU B 137     -32.341 -11.325 -25.355  1.00 34.16    -0.073 C 
ATOM   2780 1HD1 LEU B 137     -32.663 -11.595 -24.322  1.00  0.00     0.028 H 
ATOM   2781 2HD1 LEU B 137     -31.244 -11.464 -25.495  1.00  0.00     0.028 H 
ATOM   2782 3HD1 LEU B 137     -32.701 -12.066 -26.107  1.00  0.00     0.028 H 
ATOM   2783  CD2 LEU B 137     -32.341  -9.536 -27.116  1.00 30.31    -0.073 C 
ATOM   2784 1HD2 LEU B 137     -32.662  -8.499 -27.371  1.00  0.00     0.028 H 
ATOM   2785 2HD2 LEU B 137     -32.701 -10.277 -27.868  1.00  0.00     0.028 H 
ATOM   2786 3HD2 LEU B 137     -31.244  -9.675 -27.256  1.00  0.00     0.028 H 
ATOM   2787  N   GLN B 138     -37.048  -8.040 -24.707  1.00 36.70    -0.346 N 
ATOM   2788  HN  GLN B 138     -36.563  -7.798 -23.843  1.00  0.00     0.163 HD
ATOM   2789  CA  GLN B 138     -38.500  -8.058 -24.722  1.00 37.40     0.090 C 
ATOM   2790  HA  GLN B 138     -38.827  -8.765 -25.519  1.00  0.00     0.087 H 
ATOM   2791  C   GLN B 138     -39.108  -6.693 -25.025  1.00 40.64     0.241 C 
ATOM   2792  O   GLN B 138     -40.334  -6.591 -25.144  1.00 40.25    -0.271 OA
ATOM   2793  CB  GLN B 138     -39.021  -8.584 -23.379  1.00 38.38    -0.030 C 
ATOM   2794  HB1 GLN B 138     -38.556  -8.030 -22.530  1.00  0.00     0.037 H 
ATOM   2795  HB2 GLN B 138     -40.087  -8.294 -23.228  1.00  0.00     0.037 H 
ATOM   2796  CG  GLN B 138     -38.839 -10.099 -23.204  1.00 47.31     0.011 C 
ATOM   2797  HG1 GLN B 138     -39.640 -10.660 -23.740  1.00  0.00     0.047 H 
ATOM   2798  HG2 GLN B 138     -37.950 -10.460 -23.772  1.00  0.00     0.047 H 
ATOM   2799  CD  GLN B 138     -38.761 -10.528 -21.744  1.00 50.11     0.215 C 
ATOM   2800  NE2 GLN B 138     -38.295 -11.757 -21.505  1.00 46.42    -0.370 N 
ATOM   2801 1HE2 GLN B 138     -38.243 -12.044 -20.528  1.00  0.00     0.159 HD
ATOM   2802 2HE2 GLN B 138     -38.004 -12.390 -22.250  1.00  0.00     0.159 HD
ATOM   2803  OE1 GLN B 138     -39.113  -9.764 -20.844  1.00 51.23    -0.274 OA
ATOM   2804  N   MET B 139     -38.292  -5.650 -25.148  1.00 35.42    -0.346 N 
ATOM   2805  HN  MET B 139     -37.284  -5.786 -25.074  1.00  0.00     0.163 HD
ATOM   2806  CA  MET B 139     -38.824  -4.316 -25.387  1.00 39.33     0.090 C 
ATOM   2807  HA  MET B 139     -39.643  -4.117 -24.657  1.00  0.00     0.087 H 
ATOM   2808  C   MET B 139     -39.380  -4.200 -26.791  1.00 38.36     0.241 C 
ATOM   2809  O   MET B 139     -38.856  -4.797 -27.736  1.00 36.80    -0.271 OA
ATOM   2810  CB  MET B 139     -37.745  -3.256 -25.219  1.00 35.76    -0.030 C 
ATOM   2811  HB1 MET B 139     -37.988  -2.353 -25.826  1.00  0.00     0.037 H 
ATOM   2812  HB2 MET B 139     -36.803  -3.576 -25.722  1.00  0.00     0.037 H 
ATOM   2813  CG  MET B 139     -37.475  -2.873 -23.796  1.00 39.13    -0.021 C 
ATOM   2814  HG1 MET B 139     -37.359  -3.764 -23.136  1.00  0.00     0.049 H 
ATOM   2815  HG2 MET B 139     -38.370  -2.425 -23.304  1.00  0.00     0.049 H 
ATOM   2816  SD  MET B 139     -36.051  -1.789 -23.724  1.00 40.14    -0.173 SA
ATOM   2817  CE  MET B 139     -36.723  -0.307 -24.312  1.00 38.01    -0.035 C 
ATOM   2818  HE1 MET B 139     -35.837   0.368 -24.267  1.00  0.00     0.041 H 
ATOM   2819  HE2 MET B 139     -37.627   0.056 -23.769  1.00  0.00     0.041 H 
ATOM   2820  HE3 MET B 139     -37.224  -0.371 -25.306  1.00  0.00     0.041 H 
ATOM   2821  N   ARG B 140     -40.439  -3.399 -26.926  1.00 38.01    -0.346 N 
ATOM   2822  HN  ARG B 140     -40.935  -3.062 -26.101  1.00  0.00     0.163 HD
ATOM   2823  CA  ARG B 140     -40.884  -3.008 -28.256  1.00 38.18     0.089 C 
ATOM   2824  HA  ARG B 140     -41.239  -3.917 -28.795  1.00  0.00     0.087 H 
ATOM   2825  C   ARG B 140     -39.714  -2.416 -29.019  1.00 36.12     0.241 C 
ATOM   2826  O   ARG B 140     -38.837  -1.765 -28.444  1.00 34.11    -0.271 OA
ATOM   2827  CB  ARG B 140     -42.034  -2.003 -28.182  1.00 39.97    -0.036 C 
ATOM   2828  HB1 ARG B 140     -41.650  -0.957 -28.146  1.00  0.00     0.036 H 
ATOM   2829  HB2 ARG B 140     -42.539  -2.044 -27.189  1.00  0.00     0.036 H 
ATOM   2830  CG  ARG B 140     -43.036  -2.178 -29.311  1.00 45.48    -0.048 C 
ATOM   2831  HG1 ARG B 140     -43.381  -3.235 -29.391  1.00  0.00     0.035 H 
ATOM   2832  HG2 ARG B 140     -42.548  -2.081 -30.309  1.00  0.00     0.035 H 
ATOM   2833  CD  ARG B 140     -44.201  -1.224 -29.168  1.00 45.30     0.009 C 
ATOM   2834  HD1 ARG B 140     -44.788  -1.437 -28.244  1.00  0.00     0.064 H 
ATOM   2835  HD2 ARG B 140     -44.990  -1.431 -29.929  1.00  0.00     0.064 H 
ATOM   2836  NE  ARG B 140     -43.772   0.169 -29.214  1.00 45.44    -0.227 N 
ATOM   2837  HE  ARG B 140     -42.924   0.397 -29.732  1.00  0.00     0.177 HD
ATOM   2838  CZ  ARG B 140     -44.429   1.156 -28.616  1.00 46.75     0.665 C 
ATOM   2839  NH1 ARG B 140     -45.532   0.887 -27.930  1.00 43.70    -0.235 N 
ATOM   2840 1HH1 ARG B 140     -46.037   1.645 -27.471  1.00  0.00     0.174 HD
ATOM   2841 2HH1 ARG B 140     -45.876  -0.071 -27.868  1.00  0.00     0.174 HD
ATOM   2842  NH2 ARG B 140     -43.981   2.402 -28.696  1.00 44.55    -0.235 N 
ATOM   2843 1HH2 ARG B 140     -44.486   3.160 -28.237  1.00  0.00     0.174 HD
ATOM   2844 2HH2 ARG B 140     -43.133   2.609 -29.223  1.00  0.00     0.174 HD
ATOM   2845  N   GLU B 141     -39.694  -2.662 -30.329  1.00 33.66    -0.346 N 
ATOM   2846  HN  GLU B 141     -40.539  -2.992 -30.796  1.00  0.00     0.163 HD
ATOM   2847  CA  GLU B 141     -38.472  -2.463 -31.099  1.00 32.88     0.090 C 
ATOM   2848  HA  GLU B 141     -37.657  -3.049 -30.613  1.00  0.00     0.087 H 
ATOM   2849  C   GLU B 141     -38.048  -1.001 -31.130  1.00 36.21     0.241 C 
ATOM   2850  O   GLU B 141     -36.852  -0.699 -31.068  1.00 32.71    -0.271 OA
ATOM   2851  CB  GLU B 141     -38.653  -2.992 -32.527  1.00 39.00    -0.029 C 
ATOM   2852  HB1 GLU B 141     -39.714  -2.890 -32.856  1.00  0.00     0.037 H 
ATOM   2853  HB2 GLU B 141     -38.558  -4.103 -32.553  1.00  0.00     0.037 H 
ATOM   2854  CG  GLU B 141     -37.710  -2.345 -33.534  1.00 44.37     0.018 C 
ATOM   2855  HG1 GLU B 141     -37.999  -1.285 -33.721  1.00  0.00     0.049 H 
ATOM   2856  HG2 GLU B 141     -36.702  -2.186 -33.085  1.00  0.00     0.049 H 
ATOM   2857  CD  GLU B 141     -37.602  -3.114 -34.844  1.00 57.67     0.172 C 
ATOM   2858  OE1 GLU B 141     -38.204  -4.212 -34.946  1.00 55.94    -0.648 OA
ATOM   2859  OE2 GLU B 141     -36.906  -2.620 -35.764  1.00 57.62    -0.648 OA
ATOM   2860  N   ASP B 142     -39.004  -0.076 -31.265  1.00 34.60    -0.346 N 
ATOM   2861  HN  ASP B 142     -39.985  -0.348 -31.320  1.00  0.00     0.163 HD
ATOM   2862  CA  ASP B 142     -38.618   1.330 -31.332  1.00 35.78     0.098 C 
ATOM   2863  HA  ASP B 142     -37.788   1.427 -32.070  1.00  0.00     0.088 H 
ATOM   2864  C   ASP B 142     -38.111   1.818 -29.981  1.00 30.28     0.241 C 
ATOM   2865  O   ASP B 142     -37.182   2.626 -29.918  1.00 33.71    -0.271 OA
ATOM   2866  CB  ASP B 142     -39.787   2.197 -31.812  1.00 33.81     0.043 C 
ATOM   2867  HB1 ASP B 142     -39.468   3.257 -31.950  1.00  0.00     0.052 H 
ATOM   2868  HB2 ASP B 142     -40.060   1.952 -32.865  1.00  0.00     0.052 H 
ATOM   2869  CG  ASP B 142     -40.989   2.108 -30.908  1.00 35.36     0.175 C 
ATOM   2870  OD1 ASP B 142     -41.433   0.978 -30.611  1.00 43.01    -0.648 OA
ATOM   2871  OD2 ASP B 142     -41.488   3.173 -30.480  1.00 43.41    -0.648 OA
ATOM   2872  N   ILE B 143     -38.704   1.331 -28.892  1.00 30.98    -0.346 N 
ATOM   2873  HN  ILE B 143     -39.488   0.684 -28.982  1.00  0.00     0.163 HD
ATOM   2874  CA  ILE B 143     -38.230   1.725 -27.570  1.00 33.25     0.092 C 
ATOM   2875  HA  ILE B 143     -38.129   2.835 -27.557  1.00  0.00     0.088 H 
ATOM   2876  C   ILE B 143     -36.857   1.125 -27.309  1.00 32.61     0.241 C 
ATOM   2877  O   ILE B 143     -35.950   1.812 -26.829  1.00 28.36    -0.271 OA
ATOM   2878  CB  ILE B 143     -39.251   1.329 -26.494  1.00 33.27    -0.030 C 
ATOM   2879  HB  ILE B 143     -39.271   0.219 -26.386  1.00  0.00     0.043 H 
ATOM   2880  CG1 ILE B 143     -40.638   1.831 -26.872  1.00 34.89    -0.063 C 
ATOM   2881 1HG1 ILE B 143     -40.663   2.945 -26.922  1.00  0.00     0.033 H 
ATOM   2882 2HG1 ILE B 143     -40.873   1.600 -27.937  1.00  0.00     0.033 H 
ATOM   2883  CG2 ILE B 143     -38.910   1.960 -25.170  1.00 35.32    -0.071 C 
ATOM   2884 1HG2 ILE B 143     -37.894   1.592 -24.893  1.00  0.00     0.028 H 
ATOM   2885 2HG2 ILE B 143     -39.676   1.772 -24.382  1.00  0.00     0.028 H 
ATOM   2886 3HG2 ILE B 143     -38.989   3.072 -25.179  1.00  0.00     0.028 H 
ATOM   2887  CD1 ILE B 143     -41.716   1.300 -25.946  1.00 33.45    -0.076 C 
ATOM   2888 1HD1 ILE B 143     -42.732   1.668 -26.223  1.00  0.00     0.027 H 
ATOM   2889 2HD1 ILE B 143     -41.481   1.531 -24.881  1.00  0.00     0.027 H 
ATOM   2890 3HD1 ILE B 143     -41.691   0.186 -25.896  1.00  0.00     0.027 H 
ATOM   2891  N   ARG B 144     -36.662  -0.151 -27.667  1.00 32.51    -0.346 N 
ATOM   2892  HN  ARG B 144     -37.435  -0.702 -28.040  1.00  0.00     0.163 HD
ATOM   2893  CA  ARG B 144     -35.338  -0.749 -27.521  1.00 29.42     0.089 C 
ATOM   2894  HA  ARG B 144     -35.077  -0.756 -26.437  1.00  0.00     0.087 H 
ATOM   2895  C   ARG B 144     -34.283   0.056 -28.257  1.00 29.54     0.241 C 
ATOM   2896  O   ARG B 144     -33.197   0.305 -27.719  1.00 28.60    -0.271 OA
ATOM   2897  CB  ARG B 144     -35.335  -2.188 -28.020  1.00 35.77    -0.036 C 
ATOM   2898  HB1 ARG B 144     -36.132  -2.791 -27.526  1.00  0.00     0.036 H 
ATOM   2899  HB2 ARG B 144     -35.695  -2.253 -29.073  1.00  0.00     0.036 H 
ATOM   2900  CG  ARG B 144     -33.962  -2.842 -27.859  1.00 34.52    -0.048 C 
ATOM   2901  HG1 ARG B 144     -33.569  -2.716 -26.823  1.00  0.00     0.035 H 
ATOM   2902  HG2 ARG B 144     -33.174  -2.279 -28.412  1.00  0.00     0.035 H 
ATOM   2903  CD  ARG B 144     -33.992  -4.302 -28.268  1.00 37.17     0.009 C 
ATOM   2904  HD1 ARG B 144     -33.000  -4.786 -28.112  1.00  0.00     0.064 H 
ATOM   2905  HD2 ARG B 144     -34.599  -4.909 -27.556  1.00  0.00     0.064 H 
ATOM   2906  NE  ARG B 144     -34.456  -4.476 -29.642  1.00 43.12    -0.227 N 
ATOM   2907  HE  ARG B 144     -33.933  -4.023 -30.391  1.00  0.00     0.177 HD
ATOM   2908  CZ  ARG B 144     -35.524  -5.194 -29.964  1.00 42.35     0.665 C 
ATOM   2909  NH1 ARG B 144     -36.231  -5.794 -29.003  1.00 42.93    -0.235 N 
ATOM   2910 1HH1 ARG B 144     -35.959  -5.700 -28.024  1.00  0.00     0.174 HD
ATOM   2911 2HH1 ARG B 144     -37.052  -6.346 -29.251  1.00  0.00     0.174 HD
ATOM   2912  NH2 ARG B 144     -35.877  -5.316 -31.233  1.00 41.79    -0.235 N 
ATOM   2913 1HH2 ARG B 144     -35.337  -4.858 -31.967  1.00  0.00     0.174 HD
ATOM   2914 2HH2 ARG B 144     -36.698  -5.868 -31.481  1.00  0.00     0.174 HD
ATOM   2915  N   ASP B 145     -34.585   0.488 -29.484  1.00 26.78    -0.346 N 
ATOM   2916  HN  ASP B 145     -35.489   0.255 -29.895  1.00  0.00     0.163 HD
ATOM   2917  CA  ASP B 145     -33.630   1.292 -30.242  1.00 28.74     0.098 C 
ATOM   2918  HA  ASP B 145     -32.710   0.684 -30.407  1.00  0.00     0.088 H 
ATOM   2919  C   ASP B 145     -33.243   2.553 -29.478  1.00 28.06     0.241 C 
ATOM   2920  O   ASP B 145     -32.061   2.909 -29.399  1.00 28.73    -0.271 OA
ATOM   2921  CB  ASP B 145     -34.216   1.671 -31.615  1.00 31.35     0.043 C 
ATOM   2922  HB1 ASP B 145     -35.270   2.021 -31.516  1.00  0.00     0.052 H 
ATOM   2923  HB2 ASP B 145     -33.750   2.607 -32.003  1.00  0.00     0.052 H 
ATOM   2924  CG  ASP B 145     -34.108   0.539 -32.640  1.00 39.76     0.175 C 
ATOM   2925  OD1 ASP B 145     -33.622  -0.557 -32.268  1.00 37.86    -0.648 OA
ATOM   2926  OD2 ASP B 145     -34.510   0.756 -33.810  1.00 36.87    -0.648 OA
ATOM   2927  N   GLN B 146     -34.239   3.265 -28.950  1.00 27.23    -0.346 N 
ATOM   2928  HN  GLN B 146     -35.200   2.939 -29.055  1.00  0.00     0.163 HD
ATOM   2929  CA  GLN B 146     -33.976   4.505 -28.224  1.00 27.82     0.090 C 
ATOM   2930  HA  GLN B 146     -33.431   5.201 -28.903  1.00  0.00     0.087 H 
ATOM   2931  C   GLN B 146     -33.103   4.250 -26.991  1.00 24.33     0.241 C 
ATOM   2932  O   GLN B 146     -32.091   4.925 -26.788  1.00 28.13    -0.271 OA
ATOM   2933  CB  GLN B 146     -35.308   5.157 -27.831  1.00 29.77    -0.030 C 
ATOM   2934  HB1 GLN B 146     -35.146   5.974 -27.090  1.00  0.00     0.037 H 
ATOM   2935  HB2 GLN B 146     -35.921   4.464 -27.209  1.00  0.00     0.037 H 
ATOM   2936  CG  GLN B 146     -36.106   5.660 -29.029  1.00 34.11     0.011 C 
ATOM   2937  HG1 GLN B 146     -35.634   6.573 -29.461  1.00  0.00     0.047 H 
ATOM   2938  HG2 GLN B 146     -35.996   4.966 -29.895  1.00  0.00     0.047 H 
ATOM   2939  CD  GLN B 146     -37.581   5.909 -28.720  1.00 39.60     0.215 C 
ATOM   2940  NE2 GLN B 146     -38.294   6.470 -29.688  1.00 46.50    -0.370 N 
ATOM   2941 1HE2 GLN B 146     -37.887   6.734 -30.585  1.00  0.00     0.159 HD
ATOM   2942 2HE2 GLN B 146     -39.279   6.636 -29.482  1.00  0.00     0.159 HD
ATOM   2943  OE1 GLN B 146     -38.072   5.591 -27.639  1.00 39.36    -0.274 OA
ATOM   2944  N   VAL B 147     -33.467   3.257 -26.178  1.00 27.79    -0.346 N 
ATOM   2945  HN  VAL B 147     -34.286   2.694 -26.409  1.00  0.00     0.163 HD
ATOM   2946  CA  VAL B 147     -32.706   2.961 -24.954  1.00 25.36     0.092 C 
ATOM   2947  HA  VAL B 147     -32.692   3.883 -24.327  1.00  0.00     0.088 H 
ATOM   2948  C   VAL B 147     -31.258   2.598 -25.291  1.00 23.75     0.241 C 
ATOM   2949  O   VAL B 147     -30.314   3.082 -24.652  1.00 25.61    -0.271 OA
ATOM   2950  CB  VAL B 147     -33.419   1.853 -24.155  1.00 25.22    -0.033 C 
ATOM   2951  HB  VAL B 147     -33.657   1.013 -24.849  1.00  0.00     0.042 H 
ATOM   2952  CG1 VAL B 147     -32.534   1.313 -23.019  1.00 24.20    -0.071 C 
ATOM   2953 1HG1 VAL B 147     -31.580   0.923 -23.443  1.00  0.00     0.028 H 
ATOM   2954 2HG1 VAL B 147     -33.062   0.551 -22.400  1.00  0.00     0.028 H 
ATOM   2955 3HG1 VAL B 147     -32.361   2.074 -22.222  1.00  0.00     0.028 H 
ATOM   2956  CG2 VAL B 147     -34.715   2.383 -23.579  1.00 29.66    -0.071 C 
ATOM   2957 1HG2 VAL B 147     -35.357   2.774 -24.403  1.00  0.00     0.028 H 
ATOM   2958 2HG2 VAL B 147     -34.542   3.144 -22.782  1.00  0.00     0.028 H 
ATOM   2959 3HG2 VAL B 147     -35.243   1.621 -22.960  1.00  0.00     0.028 H 
ATOM   2960  N   LEU B 148     -31.052   1.771 -26.325  1.00 24.42    -0.346 N 
ATOM   2961  HN  LEU B 148     -31.845   1.415 -26.859  1.00  0.00     0.163 HD
ATOM   2962  CA  LEU B 148     -29.692   1.378 -26.689  1.00 24.18     0.089 C 
ATOM   2963  HA  LEU B 148     -29.206   0.937 -25.787  1.00  0.00     0.087 H 
ATOM   2964  C   LEU B 148     -28.868   2.580 -27.130  1.00 22.49     0.241 C 
ATOM   2965  O   LEU B 148     -27.682   2.693 -26.788  1.00 23.38    -0.271 OA
ATOM   2966  CB  LEU B 148     -29.724   0.304 -27.786  1.00 27.11    -0.035 C 
ATOM   2967  HB1 LEU B 148     -30.278   0.679 -28.678  1.00  0.00     0.037 H 
ATOM   2968  HB2 LEU B 148     -28.709   0.174 -28.229  1.00  0.00     0.037 H 
ATOM   2969  CG  LEU B 148     -30.285  -1.046 -27.344  1.00 24.38    -0.059 C 
ATOM   2970  HG  LEU B 148     -31.338  -0.889 -27.013  1.00  0.00     0.039 H 
ATOM   2971  CD1 LEU B 148     -30.299  -2.066 -28.523  1.00 28.61    -0.073 C 
ATOM   2972 1HD1 LEU B 148     -30.709  -3.052 -28.200  1.00  0.00     0.028 H 
ATOM   2973 2HD1 LEU B 148     -29.289  -2.173 -28.984  1.00  0.00     0.028 H 
ATOM   2974 3HD1 LEU B 148     -30.848  -1.664 -29.406  1.00  0.00     0.028 H 
ATOM   2975  CD2 LEU B 148     -29.489  -1.592 -26.149  1.00 29.19    -0.073 C 
ATOM   2976 1HD2 LEU B 148     -29.899  -2.578 -25.826  1.00  0.00     0.028 H 
ATOM   2977 2HD2 LEU B 148     -29.452  -0.862 -25.307  1.00  0.00     0.028 H 
ATOM   2978 3HD2 LEU B 148     -28.397  -1.648 -26.368  1.00  0.00     0.028 H 
ATOM   2979  N   LYS B 149     -29.475   3.502 -27.883  1.00 25.82    -0.346 N 
ATOM   2980  HN  LYS B 149     -30.428   3.353 -28.216  1.00  0.00     0.163 HD
ATOM   2981  CA  LYS B 149     -28.754   4.727 -28.223  1.00 24.69     0.089 C 
ATOM   2982  HA  LYS B 149     -27.793   4.445 -28.713  1.00  0.00     0.087 H 
ATOM   2983  C   LYS B 149     -28.437   5.535 -26.969  1.00 21.74     0.241 C 
ATOM   2984  O   LYS B 149     -27.340   6.084 -26.834  1.00 25.17    -0.271 OA
ATOM   2985  CB  LYS B 149     -29.568   5.569 -29.205  1.00 25.70    -0.038 C 
ATOM   2986  HB1 LYS B 149     -29.154   6.602 -29.264  1.00  0.00     0.036 H 
ATOM   2987  HB2 LYS B 149     -30.576   5.789 -28.782  1.00  0.00     0.036 H 
ATOM   2988  CG  LYS B 149     -29.700   4.970 -30.606  1.00 29.52    -0.061 C 
ATOM   2989  HG1 LYS B 149     -28.732   4.978 -31.159  1.00  0.00     0.033 H 
ATOM   2990  HG2 LYS B 149     -29.860   3.867 -30.577  1.00  0.00     0.033 H 
ATOM   2991  CD  LYS B 149     -30.806   5.692 -31.374  1.00 28.58    -0.043 C 
ATOM   2992  HD1 LYS B 149     -30.660   6.797 -31.364  1.00  0.00     0.035 H 
ATOM   2993  HD2 LYS B 149     -31.780   5.645 -30.834  1.00  0.00     0.035 H 
ATOM   2994  CE  LYS B 149     -30.926   5.147 -32.813  1.00 33.55     0.080 C 
ATOM   2995  HE1 LYS B 149     -29.987   5.307 -33.392  1.00  0.00     0.075 H 
ATOM   2996  HE2 LYS B 149     -30.948   4.032 -32.829  1.00  0.00     0.075 H 
ATOM   2997  NZ  LYS B 149     -32.111   5.731 -33.513  1.00 36.26    -0.079 N 
ATOM   2998  HZ1 LYS B 149     -32.190   5.371 -34.464  1.00  0.00     0.274 HD
ATOM   2999  HZ2 LYS B 149     -32.091   6.751 -33.498  1.00  0.00     0.274 HD
ATOM   3000  HZ3 LYS B 149     -32.970   5.584 -32.983  1.00  0.00     0.274 HD
ATOM   3001  N   MET B 150     -29.397   5.639 -26.054  1.00 21.94    -0.346 N 
ATOM   3002  HN  MET B 150     -30.302   5.197 -26.213  1.00  0.00     0.163 HD
ATOM   3003  CA  MET B 150     -29.155   6.387 -24.821  1.00 23.35     0.090 C 
ATOM   3004  HA  MET B 150     -28.808   7.412 -25.089  1.00  0.00     0.087 H 
ATOM   3005  C   MET B 150     -28.082   5.717 -23.975  1.00 26.41     0.241 C 
ATOM   3006  O   MET B 150     -27.233   6.394 -23.373  1.00 24.92    -0.271 OA
ATOM   3007  CB  MET B 150     -30.455   6.505 -24.037  1.00 23.92    -0.030 C 
ATOM   3008  HB1 MET B 150     -30.913   5.501 -23.878  1.00  0.00     0.037 H 
ATOM   3009  HB2 MET B 150     -30.253   6.786 -22.977  1.00  0.00     0.037 H 
ATOM   3010  CG  MET B 150     -31.465   7.469 -24.672  1.00 24.87    -0.021 C 
ATOM   3011  HG1 MET B 150     -31.124   8.530 -24.635  1.00  0.00     0.049 H 
ATOM   3012  HG2 MET B 150     -31.517   7.363 -25.781  1.00  0.00     0.049 H 
ATOM   3013  SD  MET B 150     -33.046   7.233 -23.889  1.00 25.83    -0.173 SA
ATOM   3014  CE  MET B 150     -32.650   7.687 -22.169  1.00 23.87    -0.035 C 
ATOM   3015  HE1 MET B 150     -33.640   7.539 -21.679  1.00  0.00     0.041 H 
ATOM   3016  HE2 MET B 150     -32.192   8.694 -22.032  1.00  0.00     0.041 H 
ATOM   3017  HE3 MET B 150     -31.799   7.131 -21.710  1.00  0.00     0.041 H 
ATOM   3018  N   LYS B 151     -28.115   4.381 -23.905  1.00 21.63    -0.346 N 
ATOM   3019  HN  LYS B 151     -28.843   3.862 -24.396  1.00  0.00     0.163 HD
ATOM   3020  CA  LYS B 151     -27.108   3.665 -23.125  1.00 21.59     0.089 C 
ATOM   3021  HA  LYS B 151     -27.083   4.106 -22.101  1.00  0.00     0.087 H 
ATOM   3022  C   LYS B 151     -25.730   3.832 -23.746  1.00 25.66     0.241 C 
ATOM   3023  O   LYS B 151     -24.735   3.992 -23.030  1.00 28.26    -0.271 OA
ATOM   3024  CB  LYS B 151     -27.505   2.193 -23.001  1.00 23.87    -0.038 C 
ATOM   3025  HB1 LYS B 151     -27.815   1.773 -23.986  1.00  0.00     0.036 H 
ATOM   3026  HB2 LYS B 151     -26.616   1.549 -22.807  1.00  0.00     0.036 H 
ATOM   3027  CG  LYS B 151     -28.581   1.980 -21.947  1.00 23.40    -0.061 C 
ATOM   3028  HG1 LYS B 151     -29.514   2.527 -22.218  1.00  0.00     0.033 H 
ATOM   3029  HG2 LYS B 151     -28.322   2.514 -21.003  1.00  0.00     0.033 H 
ATOM   3030  CD  LYS B 151     -28.875   0.509 -21.674  1.00 24.88    -0.043 C 
ATOM   3031  HD1 LYS B 151     -27.942  -0.068 -21.473  1.00  0.00     0.035 H 
ATOM   3032  HD2 LYS B 151     -29.206  -0.024 -22.596  1.00  0.00     0.035 H 
ATOM   3033  CE  LYS B 151     -29.889   0.360 -20.539  1.00 26.10     0.080 C 
ATOM   3034  HE1 LYS B 151     -30.892   0.732 -20.852  1.00  0.00     0.075 H 
ATOM   3035  HE2 LYS B 151     -30.137  -0.713 -20.367  1.00  0.00     0.075 H 
ATOM   3036  NZ  LYS B 151     -29.442   1.027 -19.246  1.00 26.51    -0.079 N 
ATOM   3037  HZ1 LYS B 151     -30.118   0.928 -18.489  1.00  0.00     0.274 HD
ATOM   3038  HZ2 LYS B 151     -29.215   2.009 -19.403  1.00  0.00     0.274 HD
ATOM   3039  HZ3 LYS B 151     -28.524   0.686 -18.960  1.00  0.00     0.274 HD
ATOM   3040  N   THR B 152     -25.653   3.861 -25.078  1.00 24.98    -0.344 N 
ATOM   3041  HN  THR B 152     -26.483   3.696 -25.647  1.00  0.00     0.163 HD
ATOM   3042  CA  THR B 152     -24.367   4.132 -25.710  1.00 25.69     0.113 C 
ATOM   3043  HA  THR B 152     -23.617   3.423 -25.288  1.00  0.00     0.091 H 
ATOM   3044  C   THR B 152     -23.893   5.551 -25.421  1.00 25.33     0.243 C 
ATOM   3045  O   THR B 152     -22.707   5.770 -25.153  1.00 28.09    -0.271 OA
ATOM   3046  CB  THR B 152     -24.441   3.902 -27.222  1.00 29.62     0.060 C 
ATOM   3047  HB  THR B 152     -25.118   4.662 -27.677  1.00  0.00     0.086 H 
ATOM   3048  CG2 THR B 152     -23.042   4.046 -27.825  1.00 25.35    -0.050 C 
ATOM   3049 1HG2 THR B 152     -23.096   3.879 -28.926  1.00  0.00     0.031 H 
ATOM   3050 2HG2 THR B 152     -22.299   3.377 -27.332  1.00  0.00     0.031 H 
ATOM   3051 3HG2 THR B 152     -22.570   5.023 -27.569  1.00  0.00     0.031 H 
ATOM   3052  OG1 THR B 152     -24.953   2.587 -27.496  1.00 29.77    -0.393 OA
ATOM   3053  HG1 THR B 152     -24.999   2.444 -28.434  1.00  0.00     0.210 HD
ATOM   3054  N   GLU B 153     -24.801   6.527 -25.468  1.00 28.55    -0.346 N 
ATOM   3055  HN  GLU B 153     -25.770   6.308 -25.698  1.00  0.00     0.163 HD
ATOM   3056  CA  GLU B 153     -24.412   7.911 -25.191  1.00 30.68     0.090 C 
ATOM   3057  HA  GLU B 153     -23.616   8.203 -25.915  1.00  0.00     0.087 H 
ATOM   3058  C   GLU B 153     -23.851   8.054 -23.778  1.00 27.13     0.241 C 
ATOM   3059  O   GLU B 153     -22.892   8.804 -23.556  1.00 31.14    -0.271 OA
ATOM   3060  CB  GLU B 153     -25.611   8.851 -25.386  1.00 30.83    -0.029 C 
ATOM   3061  HB1 GLU B 153     -26.498   8.481 -24.821  1.00  0.00     0.037 H 
ATOM   3062  HB2 GLU B 153     -26.007   8.774 -26.425  1.00  0.00     0.037 H 
ATOM   3063  CG  GLU B 153     -25.313  10.302 -25.030  1.00 34.99     0.018 C 
ATOM   3064  HG1 GLU B 153     -24.527  10.717 -25.704  1.00  0.00     0.049 H 
ATOM   3065  HG2 GLU B 153     -24.776  10.363 -24.055  1.00  0.00     0.049 H 
ATOM   3066  CD  GLU B 153     -26.545  11.207 -25.022  1.00 38.41     0.172 C 
ATOM   3067  OE1 GLU B 153     -27.664  10.712 -25.254  1.00 36.35    -0.648 OA
ATOM   3068  OE2 GLU B 153     -26.380  12.424 -24.784  1.00 35.61    -0.648 OA
ATOM   3069  N   ARG B 154     -24.448   7.352 -22.810  1.00 28.19    -0.346 N 
ATOM   3070  HN  ARG B 154     -25.253   6.767 -23.035  1.00  0.00     0.163 HD
ATOM   3071  CA  ARG B 154     -23.960   7.413 -21.430  1.00 29.26     0.089 C 
ATOM   3072  HA  ARG B 154     -24.068   8.463 -21.070  1.00  0.00     0.087 H 
ATOM   3073  C   ARG B 154     -22.487   7.031 -21.343  1.00 28.40     0.241 C 
ATOM   3074  O   ARG B 154     -21.714   7.666 -20.615  1.00 26.84    -0.271 OA
ATOM   3075  CB  ARG B 154     -24.800   6.511 -20.525  1.00 25.32    -0.036 C 
ATOM   3076  HB1 ARG B 154     -25.885   6.621 -20.756  1.00  0.00     0.036 H 
ATOM   3077  HB2 ARG B 154     -24.660   5.439 -20.797  1.00  0.00     0.036 H 
ATOM   3078  CG  ARG B 154     -24.533   6.734 -19.001  1.00 25.50    -0.048 C 
ATOM   3079  HG1 ARG B 154     -25.489   6.802 -18.431  1.00  0.00     0.035 H 
ATOM   3080  HG2 ARG B 154     -24.137   7.758 -18.807  1.00  0.00     0.035 H 
ATOM   3081  CD  ARG B 154     -23.600   5.651 -18.402  1.00 24.16     0.009 C 
ATOM   3082  HD1 ARG B 154     -22.649   5.555 -18.976  1.00  0.00     0.064 H 
ATOM   3083  HD2 ARG B 154     -23.168   5.966 -17.423  1.00  0.00     0.064 H 
ATOM   3084  NE  ARG B 154     -24.313   4.376 -18.303  1.00 24.39    -0.227 N 
ATOM   3085  HE  ARG B 154     -24.460   3.855 -19.167  1.00  0.00     0.177 HD
ATOM   3086  CZ  ARG B 154     -24.785   3.840 -17.182  1.00 23.78     0.665 C 
ATOM   3087  NH1 ARG B 154     -24.609   4.435 -16.012  1.00 23.95    -0.235 N 
ATOM   3088 1HH1 ARG B 154     -24.971   4.024 -15.152  1.00  0.00     0.174 HD
ATOM   3089 2HH1 ARG B 154     -24.089   5.312 -15.967  1.00  0.00     0.174 HD
ATOM   3090  NH2 ARG B 154     -25.459   2.703 -17.241  1.00 27.78    -0.235 N 
ATOM   3091 1HH2 ARG B 154     -25.821   2.292 -16.381  1.00  0.00     0.174 HD
ATOM   3092 2HH2 ARG B 154     -25.595   2.245 -18.142  1.00  0.00     0.174 HD
ATOM   3093  N   TRP B 155     -22.070   6.006 -22.089  1.00 28.51    -0.346 N 
ATOM   3094  HN  TRP B 155     -22.727   5.516 -22.696  1.00  0.00     0.163 HD
ATOM   3095  CA  TRP B 155     -20.673   5.588 -22.034  1.00 29.73     0.093 C 
ATOM   3096  HA  TRP B 155     -20.343   5.658 -20.971  1.00  0.00     0.088 H 
ATOM   3097  C   TRP B 155     -19.766   6.493 -22.857  1.00 29.55     0.241 C 
ATOM   3098  O   TRP B 155     -18.623   6.735 -22.459  1.00 32.41    -0.271 OA
ATOM   3099  CB  TRP B 155     -20.544   4.118 -22.463  1.00 27.53    -0.012 C 
ATOM   3100  HB1 TRP B 155     -19.480   3.833 -22.635  1.00  0.00     0.044 H 
ATOM   3101  HB2 TRP B 155     -20.933   3.956 -23.495  1.00  0.00     0.044 H 
ATOM   3102  CG  TRP B 155     -21.216   3.194 -21.460  1.00 25.20    -0.028 A 
ATOM   3103  CD1 TRP B 155     -22.108   2.194 -21.729  1.00 23.20    -0.016 A 
ATOM   3104  HD1 TRP B 155     -22.451   1.908 -22.738  1.00  0.00     0.112 H 
ATOM   3105  CD2 TRP B 155     -21.087   3.238 -20.026  1.00 27.16    -0.002 A 
ATOM   3106  CE2 TRP B 155     -21.905   2.221 -19.500  1.00 23.90     0.042 A 
ATOM   3107  CE3 TRP B 155     -20.343   4.028 -19.136  1.00 29.81    -0.070 A 
ATOM   3108  HE3 TRP B 155     -19.682   4.827 -19.513  1.00  0.00     0.084 H 
ATOM   3109  NE1 TRP B 155     -22.517   1.595 -20.557  1.00 23.66    -0.365 N 
ATOM   3110  HE1 TRP B 155     -23.169   0.813 -20.487  1.00  0.00     0.165 HD
ATOM   3111  CZ2 TRP B 155     -22.013   1.986 -18.125  1.00 26.64    -0.056 A 
ATOM   3112  HZ2 TRP B 155     -22.667   1.190 -17.732  1.00  0.00     0.086 H 
ATOM   3113  CZ3 TRP B 155     -20.453   3.786 -17.768  1.00 25.99    -0.082 A 
ATOM   3114  HZ3 TRP B 155     -19.876   4.404 -17.060  1.00  0.00     0.083 H 
ATOM   3115  CH2 TRP B 155     -21.277   2.780 -17.282  1.00 24.18    -0.081 A 
ATOM   3116  HH2 TRP B 155     -21.342   2.615 -16.193  1.00  0.00     0.083 H 
ATOM   3117  N   LEU B 156     -20.251   7.014 -23.986  1.00 30.39    -0.346 N 
ATOM   3118  HN  LEU B 156     -21.168   6.724 -24.325  1.00  0.00     0.163 HD
ATOM   3119  CA  LEU B 156     -19.476   7.998 -24.741  1.00 33.73     0.089 C 
ATOM   3120  HA  LEU B 156     -18.519   7.523 -25.061  1.00  0.00     0.087 H 
ATOM   3121  C   LEU B 156     -19.146   9.215 -23.876  1.00 37.19     0.241 C 
ATOM   3122  O   LEU B 156     -17.992   9.660 -23.823  1.00 39.96    -0.271 OA
ATOM   3123  CB  LEU B 156     -20.246   8.421 -25.989  1.00 30.84    -0.035 C 
ATOM   3124  HB1 LEU B 156     -21.298   8.666 -25.711  1.00  0.00     0.037 H 
ATOM   3125  HB2 LEU B 156     -19.884   9.419 -26.329  1.00  0.00     0.037 H 
ATOM   3126  CG  LEU B 156     -20.244   7.449 -27.170  1.00 35.10    -0.059 C 
ATOM   3127  HG  LEU B 156     -20.551   6.442 -26.803  1.00  0.00     0.039 H 
ATOM   3128  CD1 LEU B 156     -21.249   7.914 -28.218  1.00 35.46    -0.073 C 
ATOM   3129 1HD1 LEU B 156     -22.267   7.993 -27.769  1.00  0.00     0.028 H 
ATOM   3130 2HD1 LEU B 156     -21.242   7.259 -29.121  1.00  0.00     0.028 H 
ATOM   3131 3HD1 LEU B 156     -20.933   8.867 -28.703  1.00  0.00     0.028 H 
ATOM   3132  CD2 LEU B 156     -18.864   7.342 -27.779  1.00 35.91    -0.073 C 
ATOM   3133 1HD2 LEU B 156     -18.129   7.002 -27.013  1.00  0.00     0.028 H 
ATOM   3134 2HD2 LEU B 156     -18.548   8.295 -28.264  1.00  0.00     0.028 H 
ATOM   3135 3HD2 LEU B 156     -18.857   6.687 -28.682  1.00  0.00     0.028 H 
ATOM   3136  N   ARG B 157     -20.149   9.756 -23.176  1.00 33.43    -0.346 N 
ATOM   3137  HN  ARG B 157     -21.091   9.379 -23.283  1.00  0.00     0.163 HD
ATOM   3138  CA  ARG B 157     -19.927  10.875 -22.261  1.00 34.70     0.089 C 
ATOM   3139  HA  ARG B 157     -19.355  11.661 -22.807  1.00  0.00     0.087 H 
ATOM   3140  C   ARG B 157     -19.122  10.470 -21.037  1.00 37.48     0.241 C 
ATOM   3141  O   ARG B 157     -18.600  11.342 -20.334  1.00 41.04    -0.271 OA
ATOM   3142  CB  ARG B 157     -21.267  11.478 -21.822  1.00 34.16    -0.036 C 
ATOM   3143  HB1 ARG B 157     -21.106  12.295 -21.081  1.00  0.00     0.036 H 
ATOM   3144  HB2 ARG B 157     -21.833  10.757 -21.186  1.00  0.00     0.036 H 
ATOM   3145  CG  ARG B 157     -22.138  11.970 -22.990  1.00 37.95    -0.048 C 
ATOM   3146  HG1 ARG B 157     -21.525  12.468 -23.777  1.00  0.00     0.035 H 
ATOM   3147  HG2 ARG B 157     -22.533  11.120 -23.594  1.00  0.00     0.035 H 
ATOM   3148  CD  ARG B 157     -23.261  12.877 -22.495  1.00 36.08     0.009 C 
ATOM   3149  HD1 ARG B 157     -22.865  13.690 -21.842  1.00  0.00     0.064 H 
ATOM   3150  HD2 ARG B 157     -23.906  12.352 -21.752  1.00  0.00     0.064 H 
ATOM   3151  NE  ARG B 157     -24.054  13.420 -23.592  1.00 42.20    -0.227 N 
ATOM   3152  HE  ARG B 157     -24.953  12.981 -23.791  1.00  0.00     0.177 HD
ATOM   3153  CZ  ARG B 157     -23.684  14.450 -24.351  1.00 45.27     0.665 C 
ATOM   3154  NH1 ARG B 157     -22.523  15.064 -24.146  1.00 46.51    -0.235 N 
ATOM   3155 1HH1 ARG B 157     -22.240  15.853 -24.727  1.00  0.00     0.174 HD
ATOM   3156 2HH1 ARG B 157     -21.911  14.744 -23.396  1.00  0.00     0.174 HD
ATOM   3157  NH2 ARG B 157     -24.478  14.865 -25.324  1.00 49.25    -0.235 N 
ATOM   3158 1HH2 ARG B 157     -24.195  15.654 -25.905  1.00  0.00     0.174 HD
ATOM   3159 2HH2 ARG B 157     -25.369  14.394 -25.481  1.00  0.00     0.174 HD
ATOM   3160  N   THR B 158     -19.028   9.176 -20.745  1.00 35.00    -0.344 N 
ATOM   3161  HN  THR B 158     -19.596   8.494 -21.249  1.00  0.00     0.163 HD
ATOM   3162  CA  THR B 158     -18.110   8.737 -19.702  1.00 36.48     0.113 C 
ATOM   3163  HA  THR B 158     -18.195   9.441 -18.841  1.00  0.00     0.091 H 
ATOM   3164  C   THR B 158     -16.667   8.758 -20.198  1.00 45.50     0.243 C 
ATOM   3165  O   THR B 158     -15.766   9.188 -19.469  1.00 42.56    -0.271 OA
ATOM   3166  CB  THR B 158     -18.485   7.334 -19.216  1.00 32.25     0.060 C 
ATOM   3167  HB  THR B 158     -18.552   6.649 -20.093  1.00  0.00     0.086 H 
ATOM   3168  CG2 THR B 158     -17.428   6.800 -18.239  1.00 34.12    -0.050 C 
ATOM   3169 1HG2 THR B 158     -17.701   5.778 -17.885  1.00  0.00     0.031 H 
ATOM   3170 2HG2 THR B 158     -17.259   7.501 -17.389  1.00  0.00     0.031 H 
ATOM   3171 3HG2 THR B 158     -16.405   6.825 -18.682  1.00  0.00     0.031 H 
ATOM   3172  OG1 THR B 158     -19.756   7.370 -18.549  1.00 30.68    -0.393 OA
ATOM   3173  HG1 THR B 158     -19.989   6.500 -18.248  1.00  0.00     0.210 HD
ATOM   3174  N   LEU B 159     -16.435   8.322 -21.444  1.00 43.04    -0.346 N 
ATOM   3175  HN  LEU B 159     -17.220   8.037 -22.030  1.00  0.00     0.163 HD
ATOM   3176  CA  LEU B 159     -15.076   8.248 -21.976  1.00 45.17     0.089 C 
ATOM   3177  HA  LEU B 159     -14.399   7.897 -21.163  1.00  0.00     0.087 H 
ATOM   3178  C   LEU B 159     -14.587   9.608 -22.455  1.00 50.08     0.241 C 
ATOM   3179  O   LEU B 159     -13.395   9.920 -22.345  1.00 52.40    -0.271 OA
ATOM   3180  CB  LEU B 159     -15.010   7.242 -23.127  1.00 43.75    -0.035 C 
ATOM   3181  HB1 LEU B 159     -15.681   7.585 -23.949  1.00  0.00     0.037 H 
ATOM   3182  HB2 LEU B 159     -14.013   7.318 -23.620  1.00  0.00     0.037 H 
ATOM   3183  CG  LEU B 159     -15.306   5.772 -22.820  1.00 42.75    -0.059 C 
ATOM   3184  HG  LEU B 159     -16.319   5.717 -22.357  1.00  0.00     0.039 H 
ATOM   3185  CD1 LEU B 159     -15.334   4.953 -24.098  1.00 40.56    -0.073 C 
ATOM   3186 1HD1 LEU B 159     -16.066   5.376 -24.825  1.00  0.00     0.028 H 
ATOM   3187 2HD1 LEU B 159     -15.533   3.875 -23.893  1.00  0.00     0.028 H 
ATOM   3188 3HD1 LEU B 159     -14.318   4.854 -24.547  1.00  0.00     0.028 H 
ATOM   3189  CD2 LEU B 159     -14.304   5.193 -21.825  1.00 46.34    -0.073 C 
ATOM   3190 1HD2 LEU B 159     -14.283   5.795 -20.886  1.00  0.00     0.028 H 
ATOM   3191 2HD2 LEU B 159     -13.288   5.094 -22.274  1.00  0.00     0.028 H 
ATOM   3192 3HD2 LEU B 159     -14.503   4.115 -21.620  1.00  0.00     0.028 H 
ATOM   3193  N   ILE B 160     -15.485  10.418 -23.005  1.00 45.34    -0.346 N 
ATOM   3194  HN  ILE B 160     -16.454  10.104 -23.063  1.00  0.00     0.163 HD
ATOM   3195  CA  ILE B 160     -15.147  11.734 -23.528  1.00 51.16     0.092 C 
ATOM   3196  HA  ILE B 160     -14.051  11.900 -23.406  1.00  0.00     0.088 H 
ATOM   3197  C   ILE B 160     -15.893  12.754 -22.692  1.00 50.02     0.241 C 
ATOM   3198  O   ILE B 160     -17.117  12.889 -22.812  1.00 51.34    -0.271 OA
ATOM   3199  CB  ILE B 160     -15.509  11.885 -25.011  1.00 51.30    -0.030 C 
ATOM   3200  HB  ILE B 160     -16.618  11.823 -25.106  1.00  0.00     0.043 H 
ATOM   3201  CG1 ILE B 160     -14.896  10.761 -25.847  1.00 51.24    -0.063 C 
ATOM   3202 1HG1 ILE B 160     -13.790  10.880 -25.928  1.00  0.00     0.033 H 
ATOM   3203 2HG1 ILE B 160     -14.933   9.790 -25.300  1.00  0.00     0.033 H 
ATOM   3204  CG2 ILE B 160     -15.066  13.243 -25.519  1.00 59.24    -0.071 C 
ATOM   3205 1HG2 ILE B 160     -15.513  14.063 -24.909  1.00  0.00     0.028 H 
ATOM   3206 2HG2 ILE B 160     -15.289  13.369 -26.604  1.00  0.00     0.028 H 
ATOM   3207 3HG2 ILE B 160     -13.955  13.323 -25.564  1.00  0.00     0.028 H 
ATOM   3208  CD1 ILE B 160     -15.531  10.638 -27.217  1.00 50.28    -0.076 C 
ATOM   3209 1HD1 ILE B 160     -15.084   9.818 -27.827  1.00  0.00     0.027 H 
ATOM   3210 2HD1 ILE B 160     -15.494  11.609 -27.764  1.00  0.00     0.027 H 
ATOM   3211 3HD1 ILE B 160     -16.637  10.519 -27.136  1.00  0.00     0.027 H 
ATOM   3212  N   ARG B 161     -15.170  13.468 -21.841  1.00 58.45    -0.346 N 
ATOM   3213  HN  ARG B 161     -14.186  13.233 -21.711  1.00  0.00     0.163 HD
ATOM   3214  CA  ARG B 161     -15.736  14.579 -21.085  1.00 60.68     0.089 C 
ATOM   3215  HA  ARG B 161     -16.718  14.853 -21.536  1.00  0.00     0.087 H 
ATOM   3216  C   ARG B 161     -14.785  15.756 -21.240  1.00 68.08     0.240 C 
ATOM   3217  O   ARG B 161     -13.651  15.715 -20.749  1.00 65.64    -0.271 OA
ATOM   3218  CB  ARG B 161     -15.959  14.203 -19.621  1.00 58.00    -0.036 C 
ATOM   3219  HB1 ARG B 161     -16.845  13.534 -19.519  1.00  0.00     0.036 H 
ATOM   3220  HB2 ARG B 161     -16.320  15.084 -19.041  1.00  0.00     0.036 H 
ATOM   3221  CG  ARG B 161     -14.753  13.589 -18.956  1.00 56.32    -0.048 C 
ATOM   3222  HG1 ARG B 161     -14.325  12.760 -19.567  1.00  0.00     0.035 H 
ATOM   3223  HG2 ARG B 161     -13.879  14.281 -18.972  1.00  0.00     0.035 H 
ATOM   3224  CD  ARG B 161     -15.077  13.136 -17.555  1.00 58.66     0.009 C 
ATOM   3225  HD1 ARG B 161     -15.862  13.780 -17.094  1.00  0.00     0.064 H 
ATOM   3226  HD2 ARG B 161     -14.237  13.355 -16.856  1.00  0.00     0.064 H 
ATOM   3227  NE  ARG B 161     -15.452  11.729 -17.505  1.00 53.59    -0.227 N 
ATOM   3228  HE  ARG B 161     -15.798  11.294 -18.361  1.00  0.00     0.177 HD
ATOM   3229  CZ  ARG B 161     -15.371  10.979 -16.413  1.00 50.59     0.665 C 
ATOM   3230  NH1 ARG B 161     -14.917  11.501 -15.272  1.00 49.68    -0.235 N 
ATOM   3231 1HH1 ARG B 161     -14.855  10.925 -14.433  1.00  0.00     0.174 HD
ATOM   3232 2HH1 ARG B 161     -14.637  12.481 -15.226  1.00  0.00     0.174 HD
ATOM   3233  NH2 ARG B 161     -15.734   9.709 -16.472  1.00 40.62    -0.235 N 
ATOM   3234 1HH2 ARG B 161     -15.672   9.133 -15.633  1.00  0.00     0.174 HD
ATOM   3235 2HH2 ARG B 161     -16.081   9.310 -17.344  1.00  0.00     0.174 HD
ATOM   3236  N   GLY B 162     -15.238  16.777 -21.954  1.00 71.08    -0.351 N 
ATOM   3237  HN  GLY B 162     -16.218  16.777 -22.236  1.00  0.00     0.163 HD
ATOM   3238  CA  GLY B 162     -14.402  17.895 -22.352  1.00 77.36     0.069 C 
ATOM   3239  HA1 GLY B 162     -14.961  18.858 -22.290  1.00  0.00     0.078 H 
ATOM   3240  HA2 GLY B 162     -13.612  18.099 -21.592  1.00  0.00     0.078 H 
ATOM   3241  C   GLY B 162     -13.799  17.699 -23.729  1.00 78.57     0.236 C 
ATOM   3242  O   GLY B 162     -13.541  16.582 -24.181  1.00 77.40    -0.272 OA
ATOM   3243  N   GLU B 163     -13.582  18.821 -24.418  1.00 81.67    -0.346 N 
ATOM   3244  HN  GLU B 163     -13.942  19.703 -24.053  1.00  0.00     0.163 HD
ATOM   3245  CA  GLU B 163     -12.845  18.825 -25.677  1.00 81.66     0.090 C 
ATOM   3246  HA  GLU B 163     -13.285  18.043 -26.338  1.00  0.00     0.087 H 
ATOM   3247  C   GLU B 163     -11.367  18.501 -25.477  1.00 82.31     0.241 C 
ATOM   3248  O   GLU B 163     -10.680  18.155 -26.445  1.00 83.90    -0.271 OA
ATOM   3249  CB  GLU B 163     -13.037  20.189 -26.358  1.00 82.47    -0.029 C 
ATOM   3250  HB1 GLU B 163     -14.122  20.363 -26.547  1.00  0.00     0.037 H 
ATOM   3251  HB2 GLU B 163     -12.824  21.004 -25.628  1.00  0.00     0.037 H 
ATOM   3252  CG  GLU B 163     -12.245  20.433 -27.647  1.00 85.14     0.018 C 
ATOM   3253  HG1 GLU B 163     -12.513  21.419 -28.093  1.00  0.00     0.049 H 
ATOM   3254  HG2 GLU B 163     -11.169  20.618 -27.419  1.00  0.00     0.049 H 
ATOM   3255  CD  GLU B 163     -12.393  19.320 -28.676  1.00 83.89     0.172 C 
ATOM   3256  OE1 GLU B 163     -13.529  18.864 -28.921  1.00 81.97    -0.648 OA
ATOM   3257  OE2 GLU B 163     -11.362  18.904 -29.247  1.00 86.52    -0.648 OA
ATOM   3258  N   LYS B 164     -10.877  18.562 -24.238  1.00 84.05    -0.346 N 
ATOM   3259  HN  LYS B 164     -11.508  18.821 -23.479  1.00  0.00     0.163 HD
ATOM   3260  CA  LYS B 164      -9.484  18.277 -23.915  1.00 82.23     0.089 C 
ATOM   3261  HA  LYS B 164      -8.839  18.809 -24.652  1.00  0.00     0.087 H 
ATOM   3262  C   LYS B 164      -9.142  16.790 -23.966  1.00 82.11     0.241 C 
ATOM   3263  O   LYS B 164      -7.953  16.451 -23.928  1.00 82.37    -0.271 OA
ATOM   3264  CB  LYS B 164      -9.170  18.825 -22.520  1.00 80.99    -0.038 C 
ATOM   3265  HB1 LYS B 164      -9.026  19.930 -22.550  1.00  0.00     0.036 H 
ATOM   3266  HB2 LYS B 164      -8.150  18.517 -22.192  1.00  0.00     0.036 H 
ATOM   3267  CG  LYS B 164     -10.216  18.440 -21.477  1.00 78.69    -0.061 C 
ATOM   3268  HG1 LYS B 164      -9.870  17.578 -20.860  1.00  0.00     0.033 H 
ATOM   3269  HG2 LYS B 164     -11.107  17.970 -21.955  1.00  0.00     0.033 H 
ATOM   3270  CD  LYS B 164     -10.620  19.617 -20.600  1.00 81.75    -0.043 C 
ATOM   3271  HD1 LYS B 164     -11.421  20.230 -21.075  1.00  0.00     0.035 H 
ATOM   3272  HD2 LYS B 164      -9.820  20.392 -20.555  1.00  0.00     0.035 H 
ATOM   3273  CE  LYS B 164     -11.024  19.142 -19.207  1.00 82.78     0.080 C 
ATOM   3274  HE1 LYS B 164     -11.860  18.406 -19.266  1.00  0.00     0.075 H 
ATOM   3275  HE2 LYS B 164     -10.235  18.489 -18.767  1.00  0.00     0.075 H 
ATOM   3276  NZ  LYS B 164     -11.365  20.259 -18.281  1.00 77.37    -0.079 N 
ATOM   3277  HZ1 LYS B 164     -11.635  19.942 -17.350  1.00  0.00     0.274 HD
ATOM   3278  HZ2 LYS B 164     -12.087  20.857 -18.684  1.00  0.00     0.274 HD
ATOM   3279  HZ3 LYS B 164     -10.600  20.932 -18.227  1.00  0.00     0.274 HD
ATOM   3280  N   THR B 165     -10.139  15.910 -24.062  1.00 77.74    -0.344 N 
ATOM   3281  HN  THR B 165     -11.080  16.246 -24.266  1.00  0.00     0.163 HD
ATOM   3282  CA  THR B 165      -9.919  14.479 -23.883  1.00 75.20     0.113 C 
ATOM   3283  HA  THR B 165      -9.473  14.317 -22.874  1.00  0.00     0.091 H 
ATOM   3284  C   THR B 165      -8.956  13.921 -24.928  1.00 74.63     0.243 C 
ATOM   3285  O   THR B 165      -9.029  14.258 -26.114  1.00 75.04    -0.271 OA
ATOM   3286  CB  THR B 165     -11.262  13.734 -23.942  1.00 68.17     0.060 C 
ATOM   3287  HB  THR B 165     -11.891  14.185 -24.744  1.00  0.00     0.086 H 
ATOM   3288  CG2 THR B 165     -11.067  12.254 -24.241  1.00 63.52    -0.050 C 
ATOM   3289 1HG2 THR B 165     -12.041  11.714 -24.284  1.00  0.00     0.031 H 
ATOM   3290 2HG2 THR B 165     -10.369  11.779 -23.513  1.00  0.00     0.031 H 
ATOM   3291 3HG2 THR B 165     -10.474  12.101 -25.173  1.00  0.00     0.031 H 
ATOM   3292  OG1 THR B 165     -11.942  13.866 -22.687  1.00 67.04    -0.393 OA
ATOM   3293  HG1 THR B 165     -12.772  13.406 -22.723  1.00  0.00     0.210 HD
ATOM   3294  N   LYS B 166      -8.035  13.073 -24.469  1.00 72.83    -0.346 N 
ATOM   3295  HN  LYS B 166      -7.961  12.944 -23.460  1.00  0.00     0.163 HD
ATOM   3296  CA  LYS B 166      -7.129  12.321 -25.324  1.00 75.63     0.089 C 
ATOM   3297  HA  LYS B 166      -7.400  12.512 -26.389  1.00  0.00     0.087 H 
ATOM   3298  C   LYS B 166      -7.291  10.833 -25.036  1.00 74.54     0.241 C 
ATOM   3299  O   LYS B 166      -7.676  10.446 -23.930  1.00 74.67    -0.271 OA
ATOM   3300  CB  LYS B 166      -5.668  12.751 -25.101  1.00 80.04    -0.038 C 
ATOM   3301  HB1 LYS B 166      -4.967  11.969 -25.476  1.00  0.00     0.036 H 
ATOM   3302  HB2 LYS B 166      -5.413  12.726 -24.016  1.00  0.00     0.036 H 
ATOM   3303  CG  LYS B 166      -5.326  14.113 -25.703  1.00 81.60    -0.061 C 
ATOM   3304  HG1 LYS B 166      -6.221  14.777 -25.735  1.00  0.00     0.033 H 
ATOM   3305  HG2 LYS B 166      -5.126  14.033 -26.797  1.00  0.00     0.033 H 
ATOM   3306  CD  LYS B 166      -4.165  14.785 -24.977  1.00 80.69    -0.043 C 
ATOM   3307  HD1 LYS B 166      -3.629  14.070 -24.311  1.00  0.00     0.035 H 
ATOM   3308  HD2 LYS B 166      -4.525  15.502 -24.203  1.00  0.00     0.035 H 
ATOM   3309  CE  LYS B 166      -3.213  15.455 -25.962  1.00 81.60     0.080 C 
ATOM   3310  HE1 LYS B 166      -2.908  16.466 -25.605  1.00  0.00     0.075 H 
ATOM   3311  HE2 LYS B 166      -2.214  14.959 -25.960  1.00  0.00     0.075 H 
ATOM   3312  NZ  LYS B 166      -3.783  15.517 -27.339  1.00 82.84    -0.079 N 
ATOM   3313  HZ1 LYS B 166      -3.146  15.965 -27.998  1.00  0.00     0.274 HD
ATOM   3314  HZ2 LYS B 166      -4.696  15.971 -27.341  1.00  0.00     0.274 HD
ATOM   3315  HZ3 LYS B 166      -4.062  14.592 -27.666  1.00  0.00     0.274 HD
ATOM   3316  N   LEU B 167      -6.996   9.994 -26.038  1.00 75.02    -0.346 N 
ATOM   3317  HN  LEU B 167      -6.617  10.360 -26.911  1.00  0.00     0.163 HD
ATOM   3318  CA  LEU B 167      -7.215   8.556 -25.886  1.00 68.98     0.089 C 
ATOM   3319  HA  LEU B 167      -8.304   8.393 -25.710  1.00  0.00     0.087 H 
ATOM   3320  C   LEU B 167      -6.458   7.976 -24.695  1.00 73.25     0.241 C 
ATOM   3321  O   LEU B 167      -6.879   6.953 -24.147  1.00 70.91    -0.271 OA
ATOM   3322  CB  LEU B 167      -6.832   7.817 -27.175  1.00 72.02    -0.035 C 
ATOM   3323  HB1 LEU B 167      -7.469   8.185 -28.013  1.00  0.00     0.037 H 
ATOM   3324  HB2 LEU B 167      -5.825   8.160 -27.510  1.00  0.00     0.037 H 
ATOM   3325  CG  LEU B 167      -6.863   6.277 -27.151  1.00 72.25    -0.059 C 
ATOM   3326  HG  LEU B 167      -7.526   5.968 -26.309  1.00  0.00     0.039 H 
ATOM   3327  CD1 LEU B 167      -7.455   5.703 -28.438  1.00 66.98    -0.073 C 
ATOM   3328 1HD1 LEU B 167      -7.477   4.588 -28.421  1.00  0.00     0.028 H 
ATOM   3329 2HD1 LEU B 167      -6.918   6.085 -29.338  1.00  0.00     0.028 H 
ATOM   3330 3HD1 LEU B 167      -8.465   6.127 -28.645  1.00  0.00     0.028 H 
ATOM   3331  CD2 LEU B 167      -5.481   5.674 -26.895  1.00 74.57    -0.073 C 
ATOM   3332 1HD2 LEU B 167      -5.503   4.559 -26.878  1.00  0.00     0.028 H 
ATOM   3333 2HD2 LEU B 167      -5.030   6.083 -25.961  1.00  0.00     0.028 H 
ATOM   3334 3HD2 LEU B 167      -4.734   6.051 -27.632  1.00  0.00     0.028 H 
ATOM   3335  N   LYS B 168      -5.358   8.606 -24.275  1.00 75.74    -0.346 N 
ATOM   3336  HN  LYS B 168      -4.976   9.377 -24.822  1.00  0.00     0.163 HD
ATOM   3337  CA  LYS B 168      -4.698   8.199 -23.038  1.00 75.33     0.089 C 
ATOM   3338  HA  LYS B 168      -4.293   7.169 -23.171  1.00  0.00     0.087 H 
ATOM   3339  C   LYS B 168      -5.679   8.190 -21.876  1.00 71.94     0.241 C 
ATOM   3340  O   LYS B 168      -5.618   7.313 -21.006  1.00 74.70    -0.271 OA
ATOM   3341  CB  LYS B 168      -3.537   9.146 -22.727  1.00 73.85    -0.038 C 
ATOM   3342  HB1 LYS B 168      -3.118   8.921 -21.719  1.00  0.00     0.036 H 
ATOM   3343  HB2 LYS B 168      -3.921  10.179 -22.554  1.00  0.00     0.036 H 
ATOM   3344  CG  LYS B 168      -2.426   9.169 -23.760  1.00 78.89    -0.061 C 
ATOM   3345  HG1 LYS B 168      -2.827   9.012 -24.789  1.00  0.00     0.033 H 
ATOM   3346  HG2 LYS B 168      -1.782   8.262 -23.682  1.00  0.00     0.033 H 
ATOM   3347  CD  LYS B 168      -1.592  10.452 -23.677  1.00 79.21    -0.043 C 
ATOM   3348  HD1 LYS B 168      -2.163  11.323 -24.076  1.00  0.00     0.035 H 
ATOM   3349  HD2 LYS B 168      -0.754  10.429 -24.412  1.00  0.00     0.035 H 
ATOM   3350  CE  LYS B 168      -1.070  10.743 -22.264  1.00 82.34     0.080 C 
ATOM   3351  HE1 LYS B 168      -0.075  11.243 -22.314  1.00  0.00     0.075 H 
ATOM   3352  HE2 LYS B 168      -0.783   9.794 -21.754  1.00  0.00     0.075 H 
ATOM   3353  NZ  LYS B 168      -2.004  11.532 -21.405  1.00 78.21    -0.079 N 
ATOM   3354  HZ1 LYS B 168      -1.657  11.725 -20.466  1.00  0.00     0.274 HD
ATOM   3355  HZ2 LYS B 168      -2.915  11.075 -21.359  1.00  0.00     0.274 HD
ATOM   3356  HZ3 LYS B 168      -2.266  12.400 -21.872  1.00  0.00     0.274 HD
ATOM   3357  N   ASP B 169      -6.591   9.170 -21.848  1.00 71.72    -0.346 N 
ATOM   3358  HN  ASP B 169      -6.616   9.842 -22.615  1.00  0.00     0.163 HD
ATOM   3359  CA  ASP B 169      -7.550   9.309 -20.759  1.00 68.44     0.098 C 
ATOM   3360  HA  ASP B 169      -6.991   9.282 -19.795  1.00  0.00     0.088 H 
ATOM   3361  C   ASP B 169      -8.589   8.197 -20.739  1.00 64.74     0.241 C 
ATOM   3362  O   ASP B 169      -9.247   8.008 -19.712  1.00 61.29    -0.271 OA
ATOM   3363  CB  ASP B 169      -8.274  10.654 -20.857  1.00 68.37     0.043 C 
ATOM   3364  HB1 ASP B 169      -9.027  10.762 -20.042  1.00  0.00     0.052 H 
ATOM   3365  HB2 ASP B 169      -8.956  10.676 -21.739  1.00  0.00     0.052 H 
ATOM   3366  CG  ASP B 169      -7.325  11.835 -20.877  1.00 71.93     0.175 C 
ATOM   3367  OD1 ASP B 169      -7.174  12.452 -21.952  1.00 73.92    -0.648 OA
ATOM   3368  OD2 ASP B 169      -6.742  12.153 -19.818  1.00 71.13    -0.648 OA
ATOM   3369  N   PHE B 170      -8.772   7.480 -21.852  1.00 66.85    -0.346 N 
ATOM   3370  HN  PHE B 170      -8.172   7.640 -22.661  1.00  0.00     0.163 HD
ATOM   3371  CA  PHE B 170      -9.825   6.469 -21.918  1.00 60.20     0.093 C 
ATOM   3372  HA  PHE B 170     -10.809   6.974 -21.778  1.00  0.00     0.088 H 
ATOM   3373  C   PHE B 170      -9.659   5.426 -20.824  1.00 56.80     0.241 C 
ATOM   3374  O   PHE B 170     -10.640   5.014 -20.193  1.00 59.05    -0.271 OA
ATOM   3375  CB  PHE B 170      -9.821   5.787 -23.288  1.00 59.58    -0.014 C 
ATOM   3376  HB1 PHE B 170      -8.778   5.675 -23.666  1.00  0.00     0.043 H 
ATOM   3377  HB2 PHE B 170     -10.103   4.713 -23.190  1.00  0.00     0.043 H 
ATOM   3378  CG  PHE B 170     -10.681   6.465 -24.312  1.00 55.27    -0.056 A 
ATOM   3379  CD1 PHE B 170     -10.920   7.825 -24.241  1.00 55.25    -0.077 A 
ATOM   3380  HD1 PHE B 170     -10.479   8.413 -23.419  1.00  0.00     0.084 H 
ATOM   3381  CD2 PHE B 170     -11.236   5.739 -25.357  1.00 53.76    -0.077 A 
ATOM   3382  HD2 PHE B 170     -11.047   4.655 -25.429  1.00  0.00     0.084 H 
ATOM   3383  CE1 PHE B 170     -11.700   8.454 -25.182  1.00 56.93    -0.082 A 
ATOM   3384  HE1 PHE B 170     -11.888   9.539 -25.110  1.00  0.00     0.083 H 
ATOM   3385  CE2 PHE B 170     -12.020   6.358 -26.305  1.00 52.12    -0.082 A 
ATOM   3386  HE2 PHE B 170     -12.463   5.771 -27.127  1.00  0.00     0.083 H 
ATOM   3387  CZ  PHE B 170     -12.250   7.721 -26.222  1.00 57.61    -0.083 A 
ATOM   3388  HZ  PHE B 170     -12.871   8.223 -26.983  1.00  0.00     0.083 H 
ATOM   3389  N   GLN B 171      -8.420   4.994 -20.582  1.00 58.14    -0.346 N 
ATOM   3390  HN  GLN B 171      -7.628   5.477 -21.005  1.00  0.00     0.163 HD
ATOM   3391  CA  GLN B 171      -8.182   3.840 -19.721  1.00 58.01     0.090 C 
ATOM   3392  HA  GLN B 171      -8.792   2.988 -20.102  1.00  0.00     0.087 H 
ATOM   3393  C   GLN B 171      -8.598   4.121 -18.281  1.00 53.42     0.241 C 
ATOM   3394  O   GLN B 171      -9.231   3.281 -17.632  1.00 48.91    -0.271 OA
ATOM   3395  CB  GLN B 171      -6.706   3.443 -19.790  1.00 62.40    -0.030 C 
ATOM   3396  HB1 GLN B 171      -6.067   4.227 -19.321  1.00  0.00     0.037 H 
ATOM   3397  HB2 GLN B 171      -6.333   3.500 -20.839  1.00  0.00     0.037 H 
ATOM   3398  CG  GLN B 171      -6.407   2.081 -19.190  1.00 61.14     0.011 C 
ATOM   3399  HG1 GLN B 171      -5.322   1.837 -19.266  1.00  0.00     0.047 H 
ATOM   3400  HG2 GLN B 171      -6.508   2.099 -18.080  1.00  0.00     0.047 H 
ATOM   3401  CD  GLN B 171      -7.256   0.987 -19.798  1.00 58.08     0.215 C 
ATOM   3402  NE2 GLN B 171      -7.844   0.153 -18.947  1.00 62.47    -0.370 N 
ATOM   3403 1HE2 GLN B 171      -8.417  -0.585 -19.357  1.00  0.00     0.159 HD
ATOM   3404 2HE2 GLN B 171      -7.736   0.231 -17.936  1.00  0.00     0.159 HD
ATOM   3405  OE1 GLN B 171      -7.387   0.893 -21.021  1.00 60.80    -0.274 OA
ATOM   3406  N   LYS B 172      -8.231   5.293 -17.759  1.00 56.29    -0.346 N 
ATOM   3407  HN  LYS B 172      -7.676   5.943 -18.316  1.00  0.00     0.163 HD
ATOM   3408  CA  LYS B 172      -8.616   5.653 -16.398  1.00 56.46     0.089 C 
ATOM   3409  HA  LYS B 172      -8.214   4.878 -15.705  1.00  0.00     0.087 H 
ATOM   3410  C   LYS B 172     -10.135   5.682 -16.255  1.00 50.68     0.241 C 
ATOM   3411  O   LYS B 172     -10.693   5.109 -15.310  1.00 50.59    -0.271 OA
ATOM   3412  CB  LYS B 172      -7.998   7.008 -16.016  1.00 58.88    -0.038 C 
ATOM   3413  HB1 LYS B 172      -6.886   6.963 -16.083  1.00  0.00     0.036 H 
ATOM   3414  HB2 LYS B 172      -8.114   7.196 -14.923  1.00  0.00     0.036 H 
ATOM   3415  CG  LYS B 172      -8.537   8.191 -16.824  1.00 62.13    -0.061 C 
ATOM   3416  HG1 LYS B 172      -8.186   8.121 -17.880  1.00  0.00     0.033 H 
ATOM   3417  HG2 LYS B 172      -9.637   8.080 -16.972  1.00  0.00     0.033 H 
ATOM   3418  CD  LYS B 172      -8.225   9.575 -16.264  1.00 65.95    -0.043 C 
ATOM   3419  HD1 LYS B 172      -8.741   9.768 -15.295  1.00  0.00     0.035 H 
ATOM   3420  HD2 LYS B 172      -7.175   9.660 -15.900  1.00  0.00     0.035 H 
ATOM   3421  CE  LYS B 172      -8.563  10.628 -17.328  1.00 67.30     0.080 C 
ATOM   3422  HE1 LYS B 172      -9.625  10.951 -17.224  1.00  0.00     0.075 H 
ATOM   3423  HE2 LYS B 172      -8.600  10.156 -18.337  1.00  0.00     0.075 H 
ATOM   3424  NZ  LYS B 172      -7.665  11.818 -17.351  1.00 70.88    -0.079 N 
ATOM   3425  HZ1 LYS B 172      -7.890  12.518 -18.058  1.00  0.00     0.274 HD
ATOM   3426  HZ2 LYS B 172      -6.693  11.523 -17.446  1.00  0.00     0.274 HD
ATOM   3427  HZ3 LYS B 172      -7.631  12.250 -16.428  1.00  0.00     0.274 HD
ATOM   3428  N   ARG B 173     -10.822   6.309 -17.217  1.00 52.87    -0.346 N 
ATOM   3429  HN  ARG B 173     -10.330   6.675 -18.032  1.00  0.00     0.163 HD
ATOM   3430  CA  ARG B 173     -12.265   6.474 -17.112  1.00 49.06     0.089 C 
ATOM   3431  HA  ARG B 173     -12.496   6.878 -16.099  1.00  0.00     0.087 H 
ATOM   3432  C   ARG B 173     -12.984   5.145 -17.268  1.00 47.92     0.241 C 
ATOM   3433  O   ARG B 173     -14.069   4.960 -16.702  1.00 42.71    -0.271 OA
ATOM   3434  CB  ARG B 173     -12.743   7.485 -18.149  1.00 46.80    -0.036 C 
ATOM   3435  HB1 ARG B 173     -12.396   7.202 -19.170  1.00  0.00     0.036 H 
ATOM   3436  HB2 ARG B 173     -13.845   7.407 -18.302  1.00  0.00     0.036 H 
ATOM   3437  CG  ARG B 173     -12.340   8.915 -17.815  1.00 49.94    -0.048 C 
ATOM   3438  HG1 ARG B 173     -11.342   8.948 -17.319  1.00  0.00     0.035 H 
ATOM   3439  HG2 ARG B 173     -12.963   9.327 -16.987  1.00  0.00     0.035 H 
ATOM   3440  CD  ARG B 173     -12.378   9.819 -19.034  1.00 55.12     0.009 C 
ATOM   3441  HD1 ARG B 173     -11.837   9.361 -19.895  1.00  0.00     0.064 H 
ATOM   3442  HD2 ARG B 173     -13.402   9.863 -19.474  1.00  0.00     0.064 H 
ATOM   3443  NE  ARG B 173     -11.869  11.157 -18.738  1.00 55.88    -0.227 N 
ATOM   3444  HE  ARG B 173     -11.636  11.375 -17.769  1.00  0.00     0.177 HD
ATOM   3445  CZ  ARG B 173     -11.690  12.109 -19.649  1.00 60.12     0.665 C 
ATOM   3446  NH1 ARG B 173     -11.981  11.883 -20.924  1.00 58.28    -0.235 N 
ATOM   3447 1HH1 ARG B 173     -11.844  12.613 -21.623  1.00  0.00     0.174 HD
ATOM   3448 2HH1 ARG B 173     -12.341  10.971 -21.205  1.00  0.00     0.174 HD
ATOM   3449  NH2 ARG B 173     -11.222  13.294 -19.284  1.00 64.59    -0.235 N 
ATOM   3450 1HH2 ARG B 173     -11.085  14.024 -19.983  1.00  0.00     0.174 HD
ATOM   3451 2HH2 ARG B 173     -10.998  13.468 -18.304  1.00  0.00     0.174 HD
ATOM   3452  N   TYR B 174     -12.389   4.205 -18.005  1.00 46.84    -0.346 N 
ATOM   3453  HN  TYR B 174     -11.536   4.427 -18.519  1.00  0.00     0.163 HD
ATOM   3454  CA  TYR B 174     -12.953   2.862 -18.078  1.00 46.86     0.093 C 
ATOM   3455  HA  TYR B 174     -14.051   2.953 -18.252  1.00  0.00     0.088 H 
ATOM   3456  C   TYR B 174     -12.738   2.115 -16.765  1.00 43.44     0.241 C 
ATOM   3457  O   TYR B 174     -13.648   1.447 -16.254  1.00 41.35    -0.271 OA
ATOM   3458  CB  TYR B 174     -12.341   2.091 -19.257  1.00 45.42    -0.014 C 
ATOM   3459  HB1 TYR B 174     -11.229   2.168 -19.251  1.00  0.00     0.043 H 
ATOM   3460  HB2 TYR B 174     -12.552   2.604 -20.224  1.00  0.00     0.043 H 
ATOM   3461  CG  TYR B 174     -12.783   0.653 -19.301  1.00 48.43    -0.056 A 
ATOM   3462  CD1 TYR B 174     -13.989   0.294 -19.894  1.00 46.94    -0.074 A 
ATOM   3463  HD1 TYR B 174     -14.621   1.072 -20.355  1.00  0.00     0.084 H 
ATOM   3464  CD2 TYR B 174     -12.011  -0.345 -18.731  1.00 51.60    -0.074 A 
ATOM   3465  HD2 TYR B 174     -11.050  -0.083 -18.257  1.00  0.00     0.084 H 
ATOM   3466  CE1 TYR B 174     -14.405  -1.017 -19.914  1.00 48.76    -0.051 A 
ATOM   3467  HE1 TYR B 174     -15.364  -1.287 -20.388  1.00  0.00     0.087 H 
ATOM   3468  CE2 TYR B 174     -12.423  -1.663 -18.745  1.00 52.91    -0.051 A 
ATOM   3469  HE2 TYR B 174     -11.797  -2.445 -18.283  1.00  0.00     0.087 H 
ATOM   3470  CZ  TYR B 174     -13.616  -1.995 -19.337  1.00 52.87     0.065 A 
ATOM   3471  OH  TYR B 174     -14.019  -3.311 -19.348  1.00 55.49    -0.361 OA
ATOM   3472  HH  TYR B 174     -14.845  -3.541 -19.758  1.00  0.00     0.217 HD
ATOM   3473  N   GLU B 175     -11.537   2.213 -16.197  1.00 46.83    -0.346 N 
ATOM   3474  HN  GLU B 175     -10.801   2.769 -16.631  1.00  0.00     0.163 HD
ATOM   3475  CA  GLU B 175     -11.295   1.512 -14.946  1.00 44.29     0.090 C 
ATOM   3476  HA  GLU B 175     -11.592   0.446 -15.085  1.00  0.00     0.087 H 
ATOM   3477  C   GLU B 175     -12.138   2.092 -13.820  1.00 40.83     0.241 C 
ATOM   3478  O   GLU B 175     -12.566   1.349 -12.932  1.00 33.79    -0.271 OA
ATOM   3479  CB  GLU B 175      -9.809   1.545 -14.592  1.00 51.09    -0.029 C 
ATOM   3480  HB1 GLU B 175      -9.602   2.302 -13.800  1.00  0.00     0.037 H 
ATOM   3481  HB2 GLU B 175      -9.208   1.985 -15.422  1.00  0.00     0.037 H 
ATOM   3482  CG  GLU B 175      -9.270   0.166 -14.192  1.00 56.90     0.018 C 
ATOM   3483  HG1 GLU B 175      -8.182   0.216 -13.953  1.00  0.00     0.049 H 
ATOM   3484  HG2 GLU B 175      -9.660  -0.142 -13.194  1.00  0.00     0.049 H 
ATOM   3485  CD  GLU B 175      -9.552  -0.908 -15.248  1.00 62.79     0.172 C 
ATOM   3486  OE1 GLU B 175      -9.168  -0.708 -16.425  1.00 66.30    -0.648 OA
ATOM   3487  OE2 GLU B 175     -10.163  -1.951 -14.903  1.00 65.69    -0.648 OA
ATOM   3488  N   GLU B 176     -12.417   3.399 -13.869  1.00 38.38    -0.346 N 
ATOM   3489  HN  GLU B 176     -12.016   3.968 -14.615  1.00  0.00     0.163 HD
ATOM   3490  CA  GLU B 176     -13.284   4.028 -12.877  1.00 35.26     0.090 C 
ATOM   3491  HA  GLU B 176     -12.811   3.907 -11.875  1.00  0.00     0.087 H 
ATOM   3492  C   GLU B 176     -14.664   3.378 -12.833  1.00 34.06     0.241 C 
ATOM   3493  O   GLU B 176     -15.258   3.244 -11.756  1.00 34.87    -0.271 OA
ATOM   3494  CB  GLU B 176     -13.415   5.522 -13.165  1.00 38.51    -0.029 C 
ATOM   3495  HB1 GLU B 176     -12.428   5.965 -13.437  1.00  0.00     0.037 H 
ATOM   3496  HB2 GLU B 176     -13.962   5.698 -14.121  1.00  0.00     0.037 H 
ATOM   3497  CG  GLU B 176     -14.059   6.288 -12.019  1.00 36.29     0.018 C 
ATOM   3498  HG1 GLU B 176     -13.494   6.131 -11.071  1.00  0.00     0.049 H 
ATOM   3499  HG2 GLU B 176     -15.032   5.826 -11.731  1.00  0.00     0.049 H 
ATOM   3500  CD  GLU B 176     -14.228   7.761 -12.306  1.00 42.71     0.172 C 
ATOM   3501  OE1 GLU B 176     -14.717   8.479 -11.396  1.00 41.56    -0.648 OA
ATOM   3502  OE2 GLU B 176     -13.887   8.197 -13.434  1.00 39.30    -0.648 OA
ATOM   3503  N   VAL B 177     -15.194   2.963 -13.990  1.00 36.30    -0.346 N 
ATOM   3504  HN  VAL B 177     -14.662   3.082 -14.852  1.00  0.00     0.163 HD
ATOM   3505  CA  VAL B 177     -16.517   2.344 -14.048  1.00 34.92     0.092 C 
ATOM   3506  HA  VAL B 177     -17.050   2.611 -13.106  1.00  0.00     0.088 H 
ATOM   3507  C   VAL B 177     -16.454   0.820 -14.119  1.00 34.67     0.241 C 
ATOM   3508  O   VAL B 177     -17.504   0.164 -14.109  1.00 32.07    -0.271 OA
ATOM   3509  CB  VAL B 177     -17.345   2.913 -15.221  1.00 35.06    -0.033 C 
ATOM   3510  HB  VAL B 177     -18.348   2.425 -15.217  1.00  0.00     0.042 H 
ATOM   3511  CG1 VAL B 177     -17.536   4.419 -15.049  1.00 31.33    -0.071 C 
ATOM   3512 1HG1 VAL B 177     -18.027   4.626 -14.070  1.00  0.00     0.028 H 
ATOM   3513 2HG1 VAL B 177     -18.093   4.872 -15.902  1.00  0.00     0.028 H 
ATOM   3514 3HG1 VAL B 177     -16.579   4.980 -15.166  1.00  0.00     0.028 H 
ATOM   3515  CG2 VAL B 177     -16.672   2.630 -16.563  1.00 34.05    -0.071 C 
ATOM   3516 1HG2 VAL B 177     -16.533   1.531 -16.689  1.00  0.00     0.028 H 
ATOM   3517 2HG2 VAL B 177     -15.715   3.191 -16.680  1.00  0.00     0.028 H 
ATOM   3518 3HG2 VAL B 177     -17.229   3.083 -17.416  1.00  0.00     0.028 H 
ATOM   3519  N   HIS B 178     -15.258   0.233 -14.148  1.00 42.79    -0.346 N 
ATOM   3520  HN  HIS B 178     -14.409   0.795 -14.093  1.00  0.00     0.163 HD
ATOM   3521  CA  HIS B 178     -15.171  -1.224 -14.260  1.00 38.99     0.094 C 
ATOM   3522  HA  HIS B 178     -15.605  -1.507 -15.247  1.00  0.00     0.088 H 
ATOM   3523  C   HIS B 178     -15.957  -1.971 -13.190  1.00 36.42     0.243 C 
ATOM   3524  O   HIS B 178     -16.664  -2.932 -13.551  1.00 39.60    -0.271 OA
ATOM   3525  CB  HIS B 178     -13.705  -1.679 -14.259  1.00 46.80     0.002 C 
ATOM   3526  HB1 HIS B 178     -13.083  -1.018 -14.906  1.00  0.00     0.046 H 
ATOM   3527  HB2 HIS B 178     -13.226  -1.473 -13.274  1.00  0.00     0.046 H 
ATOM   3528  CG  HIS B 178     -13.536  -3.116 -14.645  1.00 49.59     0.028 A 
ATOM   3529  CD2 HIS B 178     -12.971  -3.686 -15.734  1.00 52.00    -0.000 A 
ATOM   3530  HD2 HIS B 178     -12.488  -3.158 -16.574  1.00  0.00     0.114 H 
ATOM   3531  ND1 HIS B 178     -14.020  -4.155 -13.878  1.00 52.79    -0.354 N 
ATOM   3532  HD1 HIS B 178     -14.512  -4.052 -12.990  1.00  0.00     0.166 HD
ATOM   3533  CE1 HIS B 178     -13.749  -5.304 -14.470  1.00 54.52     0.040 A 
ATOM   3534  HE1 HIS B 178     -14.010  -6.305 -14.089  1.00  0.00     0.140 H 
ATOM   3535  NE2 HIS B 178     -13.111  -5.047 -15.598  1.00 54.43    -0.360 N 
ATOM   3536  HE2 HIS B 178     -12.776  -5.746 -16.261  1.00  0.00     0.166 HD
ATOM   3537  N   PRO B 179     -15.909  -1.622 -11.900  1.00 35.71    -0.337 N 
ATOM   3538  CA  PRO B 179     -16.712  -2.388 -10.941  1.00 34.44     0.091 C 
ATOM   3539  HA  PRO B 179     -16.383  -3.453 -10.949  1.00  0.00     0.087 H 
ATOM   3540  C   PRO B 179     -18.196  -2.317 -11.236  1.00 39.18     0.241 C 
ATOM   3541  O   PRO B 179     -18.924  -3.287 -10.980  1.00 38.82    -0.271 OA
ATOM   3542  CB  PRO B 179     -16.357  -1.753  -9.588  1.00 39.71    -0.036 C 
ATOM   3543  HB1 PRO B 179     -17.135  -1.059  -9.192  1.00  0.00     0.036 H 
ATOM   3544  HB2 PRO B 179     -16.379  -2.465  -8.730  1.00  0.00     0.036 H 
ATOM   3545  CG  PRO B 179     -15.031  -1.115  -9.815  1.00 36.34    -0.048 C 
ATOM   3546  HG1 PRO B 179     -14.165  -1.786  -9.606  1.00  0.00     0.035 H 
ATOM   3547  HG2 PRO B 179     -14.771  -0.334  -9.063  1.00  0.00     0.035 H 
ATOM   3548  CD  PRO B 179     -15.080  -0.611 -11.218  1.00 36.59    -0.001 C 
ATOM   3549  HD1 PRO B 179     -15.442   0.438 -11.325  1.00  0.00     0.064 H 
ATOM   3550  HD2 PRO B 179     -14.083  -0.433 -11.685  1.00  0.00     0.064 H 
ATOM   3551  N   TYR B 180     -18.668  -1.193 -11.778  1.00 37.98    -0.346 N 
ATOM   3552  HN  TYR B 180     -18.050  -0.394 -11.916  1.00  0.00     0.163 HD
ATOM   3553  CA  TYR B 180     -20.068  -1.109 -12.173  1.00 35.43     0.093 C 
ATOM   3554  HA  TYR B 180     -20.697  -1.389 -11.296  1.00  0.00     0.088 H 
ATOM   3555  C   TYR B 180     -20.362  -2.090 -13.308  1.00 29.92     0.241 C 
ATOM   3556  O   TYR B 180     -21.324  -2.860 -13.242  1.00 34.22    -0.271 OA
ATOM   3557  CB  TYR B 180     -20.422   0.332 -12.583  1.00 31.04    -0.014 C 
ATOM   3558  HB1 TYR B 180     -19.683   0.732 -13.316  1.00  0.00     0.043 H 
ATOM   3559  HB2 TYR B 180     -20.244   1.042 -11.742  1.00  0.00     0.043 H 
ATOM   3560  CG  TYR B 180     -21.834   0.460 -13.111  1.00 29.66    -0.056 A 
ATOM   3561  CD1 TYR B 180     -22.922   0.516 -12.242  1.00 26.06    -0.074 A 
ATOM   3562  HD1 TYR B 180     -22.750   0.489 -11.153  1.00  0.00     0.084 H 
ATOM   3563  CD2 TYR B 180     -22.081   0.495 -14.478  1.00 28.72    -0.074 A 
ATOM   3564  HD2 TYR B 180     -21.232   0.456 -15.180  1.00  0.00     0.084 H 
ATOM   3565  CE1 TYR B 180     -24.230   0.606 -12.733  1.00 24.01    -0.051 A 
ATOM   3566  HE1 TYR B 180     -25.082   0.655 -12.035  1.00  0.00     0.087 H 
ATOM   3567  CE2 TYR B 180     -23.387   0.579 -14.985  1.00 28.07    -0.051 A 
ATOM   3568  HE2 TYR B 180     -23.562   0.602 -16.074  1.00  0.00     0.087 H 
ATOM   3569  CZ  TYR B 180     -24.449   0.633 -14.108  1.00 26.35     0.065 A 
ATOM   3570  OH  TYR B 180     -25.738   0.721 -14.595  1.00 24.14    -0.361 OA
ATOM   3571  HH  TYR B 180     -26.470   0.758 -13.991  1.00  0.00     0.217 HD
ATOM   3572  N   LEU B 181     -19.529  -2.076 -14.350  1.00 33.35    -0.346 N 
ATOM   3573  HN  LEU B 181     -18.740  -1.429 -14.352  1.00  0.00     0.163 HD
ATOM   3574  CA  LEU B 181     -19.726  -2.969 -15.487  1.00 34.75     0.089 C 
ATOM   3575  HA  LEU B 181     -20.726  -2.751 -15.930  1.00  0.00     0.087 H 
ATOM   3576  C   LEU B 181     -19.700  -4.435 -15.073  1.00 38.50     0.241 C 
ATOM   3577  O   LEU B 181     -20.329  -5.268 -15.736  1.00 38.95    -0.271 OA
ATOM   3578  CB  LEU B 181     -18.667  -2.700 -16.550  1.00 36.82    -0.035 C 
ATOM   3579  HB1 LEU B 181     -18.781  -3.418 -17.396  1.00  0.00     0.037 H 
ATOM   3580  HB2 LEU B 181     -17.661  -2.999 -16.174  1.00  0.00     0.037 H 
ATOM   3581  CG  LEU B 181     -18.626  -1.273 -17.076  1.00 35.17    -0.059 C 
ATOM   3582  HG  LEU B 181     -18.475  -0.582 -16.214  1.00  0.00     0.039 H 
ATOM   3583  CD1 LEU B 181     -17.469  -1.106 -18.033  1.00 37.06    -0.073 C 
ATOM   3584 1HD1 LEU B 181     -17.439  -0.060 -18.418  1.00  0.00     0.028 H 
ATOM   3585 2HD1 LEU B 181     -17.499  -1.855 -18.859  1.00  0.00     0.028 H 
ATOM   3586 3HD1 LEU B 181     -16.500  -1.409 -17.573  1.00  0.00     0.028 H 
ATOM   3587  CD2 LEU B 181     -19.956  -0.916 -17.760  1.00 33.86    -0.073 C 
ATOM   3588 1HD2 LEU B 181     -19.926   0.130 -18.145  1.00  0.00     0.028 H 
ATOM   3589 2HD2 LEU B 181     -20.828  -1.085 -17.086  1.00  0.00     0.028 H 
ATOM   3590 3HD2 LEU B 181     -20.221  -1.646 -18.560  1.00  0.00     0.028 H 
ATOM   3591  N   MET B 182     -19.022  -4.768 -13.966  1.00 37.28    -0.346 N 
ATOM   3592  HN  MET B 182     -18.563  -4.041 -13.416  1.00  0.00     0.163 HD
ATOM   3593  CA  MET B 182     -18.934  -6.162 -13.540  1.00 35.97     0.090 C 
ATOM   3594  HA  MET B 182     -18.596  -6.771 -14.411  1.00  0.00     0.087 H 
ATOM   3595  C   MET B 182     -20.288  -6.691 -13.087  1.00 37.40     0.241 C 
ATOM   3596  O   MET B 182     -20.610  -7.864 -13.307  1.00 33.51    -0.271 OA
ATOM   3597  CB  MET B 182     -17.897  -6.312 -12.419  1.00 41.29    -0.030 C 
ATOM   3598  HB1 MET B 182     -18.206  -7.119 -11.714  1.00  0.00     0.037 H 
ATOM   3599  HB2 MET B 182     -17.938  -5.431 -11.737  1.00  0.00     0.037 H 
ATOM   3600  CG  MET B 182     -16.458  -6.547 -12.894  1.00 47.83    -0.021 C 
ATOM   3601  HG1 MET B 182     -15.779  -6.626 -12.013  1.00  0.00     0.049 H 
ATOM   3602  HG2 MET B 182     -16.064  -5.620 -13.371  1.00  0.00     0.049 H 
ATOM   3603  SD  MET B 182     -16.194  -7.962 -13.997  1.00 70.43    -0.173 SA
ATOM   3604  CE  MET B 182     -16.486  -9.365 -12.908  1.00 47.52    -0.035 C 
ATOM   3605  HE1 MET B 182     -16.324 -10.235 -13.586  1.00  0.00     0.041 H 
ATOM   3606  HE2 MET B 182     -17.471  -9.356 -12.385  1.00  0.00     0.041 H 
ATOM   3607  HE3 MET B 182     -15.870  -9.373 -11.979  1.00  0.00     0.041 H 
ATOM   3608  N   LYS B 183     -21.101  -5.856 -12.454  1.00 33.97    -0.346 N 
ATOM   3609  HN  LYS B 183     -20.792  -4.908 -12.239  1.00  0.00     0.163 HD
ATOM   3610  CA  LYS B 183     -22.433  -6.292 -12.066  1.00 30.04     0.089 C 
ATOM   3611  HA  LYS B 183     -22.405  -7.398 -11.929  1.00  0.00     0.087 H 
ATOM   3612  C   LYS B 183     -23.497  -5.976 -13.115  1.00 31.61     0.241 C 
ATOM   3613  O   LYS B 183     -24.681  -6.241 -12.872  1.00 36.95    -0.271 OA
ATOM   3614  CB  LYS B 183     -22.830  -5.660 -10.723  1.00 41.61    -0.038 C 
ATOM   3615  HB1 LYS B 183     -23.642  -6.246 -10.233  1.00  0.00     0.036 H 
ATOM   3616  HB2 LYS B 183     -22.023  -5.797  -9.966  1.00  0.00     0.036 H 
ATOM   3617  CG  LYS B 183     -23.216  -4.198 -10.843  1.00 37.53    -0.061 C 
ATOM   3618  HG1 LYS B 183     -23.996  -4.053 -11.626  1.00  0.00     0.033 H 
ATOM   3619  HG2 LYS B 183     -22.391  -3.602 -11.298  1.00  0.00     0.033 H 
ATOM   3620  CD  LYS B 183     -23.654  -3.600  -9.520  1.00 42.72    -0.043 C 
ATOM   3621  HD1 LYS B 183     -24.305  -4.296  -8.941  1.00  0.00     0.035 H 
ATOM   3622  HD2 LYS B 183     -22.811  -3.525  -8.794  1.00  0.00     0.035 H 
ATOM   3623  CE  LYS B 183     -24.321  -2.261  -9.757  1.00 37.70     0.080 C 
ATOM   3624  HE1 LYS B 183     -24.181  -1.586  -8.880  1.00  0.00     0.075 H 
ATOM   3625  HE2 LYS B 183     -23.771  -1.674 -10.529  1.00  0.00     0.075 H 
ATOM   3626  NZ  LYS B 183     -25.769  -2.382 -10.111  1.00 38.36    -0.079 N 
ATOM   3627  HZ1 LYS B 183     -26.218  -1.480 -10.271  1.00  0.00     0.274 HD
ATOM   3628  HZ2 LYS B 183     -26.272  -2.919  -9.405  1.00  0.00     0.274 HD
ATOM   3629  HZ3 LYS B 183     -25.897  -2.999 -10.913  1.00  0.00     0.274 HD
ATOM   3630  N   GLU B 184     -23.120  -5.388 -14.259  1.00 34.40    -0.346 N 
ATOM   3631  HN  GLU B 184     -22.129  -5.195 -14.405  1.00  0.00     0.163 HD
ATOM   3632  CA  GLU B 184     -24.075  -5.008 -15.314  1.00 29.80     0.090 C 
ATOM   3633  HA  GLU B 184     -25.039  -5.538 -15.130  1.00  0.00     0.087 H 
ATOM   3634  C   GLU B 184     -23.499  -5.491 -16.649  1.00 25.80     0.241 C 
ATOM   3635  O   GLU B 184     -22.875  -4.719 -17.380  1.00 27.41    -0.271 OA
ATOM   3636  CB  GLU B 184     -24.340  -3.484 -15.308  1.00 31.58    -0.029 C 
ATOM   3637  HB1 GLU B 184     -23.423  -2.930 -15.619  1.00  0.00     0.037 H 
ATOM   3638  HB2 GLU B 184     -25.025  -3.207 -16.143  1.00  0.00     0.037 H 
ATOM   3639  CG  GLU B 184     -24.872  -2.930 -13.974  1.00 33.96     0.018 C 
ATOM   3640  HG1 GLU B 184     -24.231  -3.259 -13.123  1.00  0.00     0.049 H 
ATOM   3641  HG2 GLU B 184     -24.712  -1.829 -13.908  1.00  0.00     0.049 H 
ATOM   3642  CD  GLU B 184     -26.325  -3.281 -13.724  1.00 33.48     0.172 C 
ATOM   3643  OE1 GLU B 184     -27.000  -3.764 -14.654  1.00 37.03    -0.648 OA
ATOM   3644  OE2 GLU B 184     -26.805  -3.080 -12.594  1.00 37.52    -0.648 OA
ATOM   3645  N   LYS B 185     -23.704  -6.782 -16.950  1.00 27.27    -0.346 N 
ATOM   3646  HN  LYS B 185     -24.307  -7.350 -16.355  1.00  0.00     0.163 HD
ATOM   3647  CA  LYS B 185     -23.070  -7.383 -18.124  1.00 28.59     0.089 C 
ATOM   3648  HA  LYS B 185     -21.969  -7.227 -18.044  1.00  0.00     0.087 H 
ATOM   3649  C   LYS B 185     -23.551  -6.737 -19.421  1.00 25.75     0.241 C 
ATOM   3650  O   LYS B 185     -22.768  -6.575 -20.365  1.00 26.29    -0.271 OA
ATOM   3651  CB  LYS B 185     -23.339  -8.886 -18.156  1.00 25.54    -0.038 C 
ATOM   3652  HB1 LYS B 185     -24.403  -9.083 -18.424  1.00  0.00     0.036 H 
ATOM   3653  HB2 LYS B 185     -22.830  -9.351 -19.032  1.00  0.00     0.036 H 
ATOM   3654  CG  LYS B 185     -22.968  -9.632 -16.867  1.00 29.66    -0.061 C 
ATOM   3655  HG1 LYS B 185     -23.385 -10.666 -16.856  1.00  0.00     0.033 H 
ATOM   3656  HG2 LYS B 185     -23.510  -9.221 -15.984  1.00  0.00     0.033 H 
ATOM   3657  CD  LYS B 185     -21.471  -9.633 -16.651  1.00 37.16    -0.043 C 
ATOM   3658  HD1 LYS B 185     -21.064  -8.595 -16.657  1.00  0.00     0.035 H 
ATOM   3659  HD2 LYS B 185     -20.937 -10.040 -17.541  1.00  0.00     0.035 H 
ATOM   3660  CE  LYS B 185     -21.062 -10.382 -15.368  1.00 40.65     0.080 C 
ATOM   3661  HE1 LYS B 185     -21.185 -11.484 -15.487  1.00  0.00     0.075 H 
ATOM   3662  HE2 LYS B 185     -21.797 -10.210 -14.548  1.00  0.00     0.075 H 
ATOM   3663  NZ  LYS B 185     -19.665 -10.033 -14.930  1.00 36.52    -0.079 N 
ATOM   3664  HZ1 LYS B 185     -19.394 -10.529 -14.081  1.00  0.00     0.274 HD
ATOM   3665  HZ2 LYS B 185     -19.553  -9.025 -14.821  1.00  0.00     0.274 HD
ATOM   3666  HZ3 LYS B 185     -18.992 -10.190 -15.680  1.00  0.00     0.274 HD
ATOM   3667  N   VAL B 186     -24.843  -6.399 -19.508  1.00 25.79    -0.346 N 
ATOM   3668  HN  VAL B 186     -25.482  -6.623 -18.745  1.00  0.00     0.163 HD
ATOM   3669  CA  VAL B 186     -25.339  -5.707 -20.701  1.00 23.01     0.092 C 
ATOM   3670  HA  VAL B 186     -25.146  -6.361 -21.583  1.00  0.00     0.088 H 
ATOM   3671  C   VAL B 186     -24.587  -4.398 -20.913  1.00 25.16     0.241 C 
ATOM   3672  O   VAL B 186     -24.222  -4.054 -22.043  1.00 29.54    -0.271 OA
ATOM   3673  CB  VAL B 186     -26.859  -5.470 -20.609  1.00 27.83    -0.033 C 
ATOM   3674  HB  VAL B 186     -27.068  -4.912 -19.667  1.00  0.00     0.042 H 
ATOM   3675  CG1 VAL B 186     -27.346  -4.601 -21.807  1.00 24.91    -0.071 C 
ATOM   3676 1HG1 VAL B 186     -28.446  -4.430 -21.740  1.00  0.00     0.028 H 
ATOM   3677 2HG1 VAL B 186     -27.053  -5.044 -22.788  1.00  0.00     0.028 H 
ATOM   3678 3HG1 VAL B 186     -26.780  -3.643 -21.883  1.00  0.00     0.028 H 
ATOM   3679  CG2 VAL B 186     -27.608  -6.775 -20.558  1.00 22.74    -0.071 C 
ATOM   3680 1HG2 VAL B 186     -28.708  -6.604 -20.491  1.00  0.00     0.028 H 
ATOM   3681 2HG2 VAL B 186     -27.243  -7.426 -19.730  1.00  0.00     0.028 H 
ATOM   3682 3HG2 VAL B 186     -27.346  -7.433 -21.419  1.00  0.00     0.028 H 
ATOM   3683  N   GLU B 187     -24.343  -3.641 -19.832  1.00 26.77    -0.346 N 
ATOM   3684  HN  GLU B 187     -24.658  -3.950 -18.912  1.00  0.00     0.163 HD
ATOM   3685  CA  GLU B 187     -23.625  -2.371 -19.970  1.00 26.13     0.090 C 
ATOM   3686  HA  GLU B 187     -24.139  -1.758 -20.746  1.00  0.00     0.087 H 
ATOM   3687  C   GLU B 187     -22.189  -2.593 -20.407  1.00 26.49     0.241 C 
ATOM   3688  O   GLU B 187     -21.593  -1.727 -21.061  1.00 28.23    -0.271 OA
ATOM   3689  CB  GLU B 187     -23.630  -1.585 -18.647  1.00 28.31    -0.029 C 
ATOM   3690  HB1 GLU B 187     -22.994  -0.675 -18.747  1.00  0.00     0.037 H 
ATOM   3691  HB2 GLU B 187     -23.057  -2.147 -17.873  1.00  0.00     0.037 H 
ATOM   3692  CG  GLU B 187     -25.007  -1.197 -18.093  1.00 25.58     0.018 C 
ATOM   3693  HG1 GLU B 187     -25.645  -2.101 -17.954  1.00  0.00     0.049 H 
ATOM   3694  HG2 GLU B 187     -24.925  -0.863 -17.032  1.00  0.00     0.049 H 
ATOM   3695  CD  GLU B 187     -25.736  -0.145 -18.937  1.00 26.33     0.172 C 
ATOM   3696  OE1 GLU B 187     -25.138   0.440 -19.860  1.00 24.85    -0.648 OA
ATOM   3697  OE2 GLU B 187     -26.923   0.090 -18.662  1.00 28.49    -0.648 OA
ATOM   3698  N   GLN B 188     -21.602  -3.721 -20.010  1.00 28.43    -0.346 N 
ATOM   3699  HN  GLN B 188     -22.088  -4.346 -19.367  1.00  0.00     0.163 HD
ATOM   3700  CA  GLN B 188     -20.272  -4.067 -20.488  1.00 31.55     0.090 C 
ATOM   3701  HA  GLN B 188     -19.577  -3.239 -20.213  1.00  0.00     0.087 H 
ATOM   3702  C   GLN B 188     -20.265  -4.210 -22.011  1.00 27.98     0.241 C 
ATOM   3703  O   GLN B 188     -19.372  -3.685 -22.683  1.00 32.10    -0.271 OA
ATOM   3704  CB  GLN B 188     -19.796  -5.345 -19.785  1.00 28.72    -0.030 C 
ATOM   3705  HB1 GLN B 188     -20.614  -6.103 -19.766  1.00  0.00     0.037 H 
ATOM   3706  HB2 GLN B 188     -19.676  -5.162 -18.692  1.00  0.00     0.037 H 
ATOM   3707  CG  GLN B 188     -18.529  -5.954 -20.358  1.00 38.54     0.011 C 
ATOM   3708  HG1 GLN B 188     -18.662  -6.214 -21.434  1.00  0.00     0.047 H 
ATOM   3709  HG2 GLN B 188     -18.354  -6.975 -19.946  1.00  0.00     0.047 H 
ATOM   3710  CD  GLN B 188     -17.318  -5.076 -20.159  1.00 40.29     0.215 C 
ATOM   3711  NE2 GLN B 188     -16.518  -4.922 -21.206  1.00 43.40    -0.370 N 
ATOM   3712 1HE2 GLN B 188     -16.703  -5.358 -22.109  1.00  0.00     0.159 HD
ATOM   3713 2HE2 GLN B 188     -15.699  -4.329 -21.071  1.00  0.00     0.159 HD
ATOM   3714  OE1 GLN B 188     -17.095  -4.551 -19.071  1.00 45.99    -0.274 OA
ATOM   3715  N   VAL B 189     -21.270  -4.896 -22.572  1.00 26.29    -0.346 N 
ATOM   3716  HN  VAL B 189     -21.963  -5.351 -21.978  1.00  0.00     0.163 HD
ATOM   3717  CA  VAL B 189     -21.386  -5.001 -24.030  1.00 29.33     0.092 C 
ATOM   3718  HA  VAL B 189     -20.462  -5.491 -24.416  1.00  0.00     0.088 H 
ATOM   3719  C   VAL B 189     -21.483  -3.613 -24.656  1.00 31.46     0.241 C 
ATOM   3720  O   VAL B 189     -20.770  -3.290 -25.612  1.00 31.02    -0.271 OA
ATOM   3721  CB  VAL B 189     -22.593  -5.882 -24.415  1.00 35.38    -0.033 C 
ATOM   3722  HB  VAL B 189     -23.483  -5.509 -23.857  1.00  0.00     0.042 H 
ATOM   3723  CG1 VAL B 189     -22.901  -5.780 -25.927  1.00 32.03    -0.071 C 
ATOM   3724 1HG1 VAL B 189     -23.773  -6.417 -26.205  1.00  0.00     0.028 H 
ATOM   3725 2HG1 VAL B 189     -22.005  -6.020 -26.545  1.00  0.00     0.028 H 
ATOM   3726 3HG1 VAL B 189     -23.049  -4.721 -26.245  1.00  0.00     0.028 H 
ATOM   3727  CG2 VAL B 189     -22.358  -7.353 -24.008  1.00 35.52    -0.071 C 
ATOM   3728 1HG2 VAL B 189     -23.230  -7.990 -24.286  1.00  0.00     0.028 H 
ATOM   3729 2HG2 VAL B 189     -22.111  -7.445 -22.925  1.00  0.00     0.028 H 
ATOM   3730 3HG2 VAL B 189     -21.407  -7.750 -24.433  1.00  0.00     0.028 H 
ATOM   3731  N   ILE B 190     -22.346  -2.758 -24.108  1.00 28.32    -0.346 N 
ATOM   3732  HN  ILE B 190     -22.848  -3.013 -23.258  1.00  0.00     0.163 HD
ATOM   3733  CA  ILE B 190     -22.571  -1.452 -24.730  1.00 26.54     0.092 C 
ATOM   3734  HA  ILE B 190     -22.755  -1.617 -25.817  1.00  0.00     0.088 H 
ATOM   3735  C   ILE B 190     -21.335  -0.571 -24.591  1.00 27.21     0.241 C 
ATOM   3736  O   ILE B 190     -21.001   0.202 -25.499  1.00 28.14    -0.271 OA
ATOM   3737  CB  ILE B 190     -23.832  -0.801 -24.128  1.00 27.40    -0.030 C 
ATOM   3738  HB  ILE B 190     -23.694  -0.710 -23.025  1.00  0.00     0.043 H 
ATOM   3739  CG1 ILE B 190     -25.031  -1.710 -24.396  1.00 25.56    -0.063 C 
ATOM   3740 1HG1 ILE B 190     -25.152  -1.867 -25.493  1.00  0.00     0.033 H 
ATOM   3741 2HG1 ILE B 190     -24.799  -2.751 -24.071  1.00  0.00     0.033 H 
ATOM   3742  CG2 ILE B 190     -24.064   0.602 -24.710  1.00 27.90    -0.071 C 
ATOM   3743 1HG2 ILE B 190     -23.189   1.265 -24.514  1.00  0.00     0.028 H 
ATOM   3744 2HG2 ILE B 190     -25.013   1.051 -24.334  1.00  0.00     0.028 H 
ATOM   3745 3HG2 ILE B 190     -24.314   0.561 -25.796  1.00  0.00     0.028 H 
ATOM   3746  CD1 ILE B 190     -26.337  -1.262 -23.794  1.00 24.62    -0.076 C 
ATOM   3747 1HD1 ILE B 190     -27.212  -1.925 -23.990  1.00  0.00     0.027 H 
ATOM   3748 2HD1 ILE B 190     -26.569  -0.221 -24.119  1.00  0.00     0.027 H 
ATOM   3749 3HD1 ILE B 190     -26.216  -1.105 -22.697  1.00  0.00     0.027 H 
ATOM   3750  N   MET B 191     -20.624  -0.685 -23.464  1.00 27.54    -0.346 N 
ATOM   3751  HN  MET B 191     -20.951  -1.301 -22.720  1.00  0.00     0.163 HD
ATOM   3752  CA  MET B 191     -19.381   0.067 -23.289  1.00 31.82     0.090 C 
ATOM   3753  HA  MET B 191     -19.614   1.153 -23.386  1.00  0.00     0.087 H 
ATOM   3754  C   MET B 191     -18.348  -0.297 -24.356  1.00 33.02     0.241 C 
ATOM   3755  O   MET B 191     -17.631   0.576 -24.857  1.00 33.82    -0.271 OA
ATOM   3756  CB  MET B 191     -18.811  -0.178 -21.888  1.00 32.16    -0.030 C 
ATOM   3757  HB1 MET B 191     -18.889  -1.257 -21.619  1.00  0.00     0.037 H 
ATOM   3758  HB2 MET B 191     -19.482   0.260 -21.113  1.00  0.00     0.037 H 
ATOM   3759  CG  MET B 191     -17.375   0.319 -21.695  1.00 29.09    -0.021 C 
ATOM   3760  HG1 MET B 191     -17.022   0.094 -20.661  1.00  0.00     0.049 H 
ATOM   3761  HG2 MET B 191     -16.665  -0.310 -22.281  1.00  0.00     0.049 H 
ATOM   3762  SD  MET B 191     -17.131   2.062 -22.076  1.00 37.68    -0.173 SA
ATOM   3763  CE  MET B 191     -17.232   2.737 -20.409  1.00 34.95    -0.035 C 
ATOM   3764  HE1 MET B 191     -17.081   3.816 -20.645  1.00  0.00     0.041 H 
ATOM   3765  HE2 MET B 191     -16.537   2.296 -19.657  1.00  0.00     0.041 H 
ATOM   3766  HE3 MET B 191     -18.151   2.484 -19.831  1.00  0.00     0.041 H 
ATOM   3767  N   GLU B 192     -18.266  -1.580 -24.726  1.00 30.94    -0.346 N 
ATOM   3768  HN  GLU B 192     -18.858  -2.280 -24.279  1.00  0.00     0.163 HD
ATOM   3769  CA  GLU B 192     -17.322  -1.976 -25.776  1.00 35.43     0.090 C 
ATOM   3770  HA  GLU B 192     -16.298  -1.675 -25.452  1.00  0.00     0.087 H 
ATOM   3771  C   GLU B 192     -17.626  -1.276 -27.102  1.00 35.46     0.241 C 
ATOM   3772  O   GLU B 192     -16.708  -0.833 -27.801  1.00 38.75    -0.271 OA
ATOM   3773  CB  GLU B 192     -17.335  -3.498 -25.958  1.00 37.87    -0.029 C 
ATOM   3774  HB1 GLU B 192     -18.338  -3.835 -26.310  1.00  0.00     0.037 H 
ATOM   3775  HB2 GLU B 192     -16.713  -3.785 -26.837  1.00  0.00     0.037 H 
ATOM   3776  CG  GLU B 192     -16.907  -4.310 -24.714  1.00 39.70     0.018 C 
ATOM   3777  HG1 GLU B 192     -15.845  -4.102 -24.447  1.00  0.00     0.049 H 
ATOM   3778  HG2 GLU B 192     -17.404  -3.923 -23.794  1.00  0.00     0.049 H 
ATOM   3779  CD  GLU B 192     -17.147  -5.813 -24.875  1.00 42.44     0.172 C 
ATOM   3780  OE1 GLU B 192     -17.279  -6.281 -26.031  1.00 47.67    -0.648 OA
ATOM   3781  OE2 GLU B 192     -17.214  -6.529 -23.851  1.00 43.66    -0.648 OA
ATOM   3782  N   GLU B 193     -18.905  -1.151 -27.466  1.00 34.88    -0.346 N 
ATOM   3783  HN  GLU B 193     -19.650  -1.514 -26.871  1.00  0.00     0.163 HD
ATOM   3784  CA  GLU B 193     -19.222  -0.486 -28.730  1.00 33.35     0.090 C 
ATOM   3785  HA  GLU B 193     -18.540  -0.888 -29.515  1.00  0.00     0.087 H 
ATOM   3786  C   GLU B 193     -19.004   1.014 -28.635  1.00 36.13     0.241 C 
ATOM   3787  O   GLU B 193     -18.591   1.646 -29.611  1.00 36.13    -0.271 OA
ATOM   3788  CB  GLU B 193     -20.659  -0.783 -29.150  1.00 30.73    -0.029 C 
ATOM   3789  HB1 GLU B 193     -21.383  -0.312 -28.445  1.00  0.00     0.037 H 
ATOM   3790  HB2 GLU B 193     -20.922  -0.229 -30.082  1.00  0.00     0.037 H 
ATOM   3791  CG  GLU B 193     -20.943  -2.255 -29.304  1.00 33.39     0.018 C 
ATOM   3792  HG1 GLU B 193     -22.036  -2.444 -29.421  1.00  0.00     0.049 H 
ATOM   3793  HG2 GLU B 193     -20.770  -2.801 -28.347  1.00  0.00     0.049 H 
ATOM   3794  CD  GLU B 193     -20.152  -2.880 -30.444  1.00 35.35     0.172 C 
ATOM   3795  OE1 GLU B 193     -19.660  -2.137 -31.325  1.00 37.73    -0.648 OA
ATOM   3796  OE2 GLU B 193     -20.024  -4.115 -30.452  1.00 34.49    -0.648 OA
ATOM   3797  N   ALA B 194     -19.289   1.606 -27.468  1.00 34.74    -0.346 N 
ATOM   3798  HN  ALA B 194     -19.719   1.068 -26.716  1.00  0.00     0.163 HD
ATOM   3799  CA  ALA B 194     -18.985   3.018 -27.271  1.00 31.77     0.086 C 
ATOM   3800  HA  ALA B 194     -19.473   3.598 -28.089  1.00  0.00     0.086 H 
ATOM   3801  C   ALA B 194     -17.481   3.272 -27.336  1.00 34.60     0.240 C 
ATOM   3802  O   ALA B 194     -17.038   4.273 -27.910  1.00 37.74    -0.271 OA
ATOM   3803  CB  ALA B 194     -19.556   3.503 -25.932  1.00 31.84    -0.049 C 
ATOM   3804  HB1 ALA B 194     -20.654   3.317 -25.885  1.00  0.00     0.030 H 
ATOM   3805  HB2 ALA B 194     -19.308   4.573 -25.739  1.00  0.00     0.030 H 
ATOM   3806  HB3 ALA B 194     -19.021   3.049 -25.065  1.00  0.00     0.030 H 
ATOM   3807  N   TRP B 195     -16.683   2.390 -26.734  1.00 35.27    -0.346 N 
ATOM   3808  HN  TRP B 195     -17.089   1.610 -26.217  1.00  0.00     0.163 HD
ATOM   3809  CA  TRP B 195     -15.232   2.533 -26.810  1.00 38.22     0.093 C 
ATOM   3810  HA  TRP B 195     -14.948   3.476 -26.287  1.00  0.00     0.088 H 
ATOM   3811  C   TRP B 195     -14.765   2.635 -28.264  1.00 44.08     0.241 C 
ATOM   3812  O   TRP B 195     -14.018   3.555 -28.622  1.00 47.12    -0.271 OA
ATOM   3813  CB  TRP B 195     -14.557   1.364 -26.087  1.00 38.15    -0.012 C 
ATOM   3814  HB1 TRP B 195     -14.977   1.243 -25.061  1.00  0.00     0.044 H 
ATOM   3815  HB2 TRP B 195     -14.872   0.393 -26.535  1.00  0.00     0.044 H 
ATOM   3816  CG  TRP B 195     -13.055   1.460 -26.035  1.00 46.67    -0.028 A 
ATOM   3817  CD1 TRP B 195     -12.185   1.243 -27.066  1.00 51.17    -0.016 A 
ATOM   3818  HD1 TRP B 195     -12.479   0.960 -28.091  1.00  0.00     0.112 H 
ATOM   3819  CD2 TRP B 195     -12.248   1.793 -24.897  1.00 50.95    -0.002 A 
ATOM   3820  CE2 TRP B 195     -10.901   1.767 -25.318  1.00 53.03     0.042 A 
ATOM   3821  CE3 TRP B 195     -12.531   2.114 -23.566  1.00 48.79    -0.070 A 
ATOM   3822  HE3 TRP B 195     -13.572   2.145 -23.203  1.00  0.00     0.084 H 
ATOM   3823  NE1 TRP B 195     -10.892   1.428 -26.644  1.00 51.02    -0.365 N 
ATOM   3824  HE1 TRP B 195     -10.059   1.329 -27.225  1.00  0.00     0.165 HD
ATOM   3825  CZ2 TRP B 195      -9.843   2.048 -24.457  1.00 54.24    -0.056 A 
ATOM   3826  HZ2 TRP B 195      -8.797   2.024 -24.807  1.00  0.00     0.086 H 
ATOM   3827  CZ3 TRP B 195     -11.478   2.392 -22.714  1.00 52.92    -0.082 A 
ATOM   3828  HZ3 TRP B 195     -11.687   2.649 -21.662  1.00  0.00     0.083 H 
ATOM   3829  CH2 TRP B 195     -10.151   2.354 -23.162  1.00 55.18    -0.081 A 
ATOM   3830  HH2 TRP B 195      -9.336   2.576 -22.453  1.00  0.00     0.083 H 
ATOM   3831  N   SER B 196     -15.224   1.722 -29.130  1.00 43.03    -0.344 N 
ATOM   3832  HN  SER B 196     -15.864   0.993 -28.814  1.00  0.00     0.163 HD
ATOM   3833  CA  SER B 196     -14.804   1.773 -30.532  1.00 42.75     0.109 C 
ATOM   3834  HA  SER B 196     -13.690   1.749 -30.559  1.00  0.00     0.090 H 
ATOM   3835  C   SER B 196     -15.263   3.057 -31.209  1.00 47.89     0.243 C 
ATOM   3836  O   SER B 196     -14.483   3.701 -31.923  1.00 51.15    -0.271 OA
ATOM   3837  CB  SER B 196     -15.320   0.556 -31.296  1.00 43.29     0.044 C 
ATOM   3838  HB1 SER B 196     -16.406   0.644 -31.530  1.00  0.00     0.077 H 
ATOM   3839  HB2 SER B 196     -14.927   0.524 -32.339  1.00  0.00     0.077 H 
ATOM   3840  OG  SER B 196     -15.030  -0.636 -30.588  1.00 48.00    -0.398 OA
ATOM   3841  HG  SER B 196     -15.351  -1.393 -31.063  1.00  0.00     0.209 HD
ATOM   3842  N   LEU B 197     -16.519   3.460 -30.991  1.00 45.12    -0.346 N 
ATOM   3843  HN  LEU B 197     -17.143   2.897 -30.413  1.00  0.00     0.163 HD
ATOM   3844  CA  LEU B 197     -16.997   4.708 -31.582  1.00 44.95     0.089 C 
ATOM   3845  HA  LEU B 197     -16.853   4.649 -32.686  1.00  0.00     0.087 H 
ATOM   3846  C   LEU B 197     -16.211   5.903 -31.063  1.00 47.86     0.241 C 
ATOM   3847  O   LEU B 197     -15.867   6.809 -31.828  1.00 50.80    -0.271 OA
ATOM   3848  CB  LEU B 197     -18.487   4.894 -31.304  1.00 40.66    -0.035 C 
ATOM   3849  HB1 LEU B 197     -18.776   5.957 -31.478  1.00  0.00     0.037 H 
ATOM   3850  HB2 LEU B 197     -18.682   4.811 -30.209  1.00  0.00     0.037 H 
ATOM   3851  CG  LEU B 197     -19.425   3.971 -32.069  1.00 44.16    -0.059 C 
ATOM   3852  HG  LEU B 197     -19.122   2.916 -31.874  1.00  0.00     0.039 H 
ATOM   3853  CD1 LEU B 197     -20.844   4.162 -31.583  1.00 39.00    -0.073 C 
ATOM   3854 1HD1 LEU B 197     -20.919   3.968 -30.488  1.00  0.00     0.028 H 
ATOM   3855 2HD1 LEU B 197     -21.565   3.539 -32.162  1.00  0.00     0.028 H 
ATOM   3856 3HD1 LEU B 197     -21.239   5.170 -31.850  1.00  0.00     0.028 H 
ATOM   3857  CD2 LEU B 197     -19.322   4.238 -33.574  1.00 42.34    -0.073 C 
ATOM   3858 1HD2 LEU B 197     -18.276   4.097 -33.932  1.00  0.00     0.028 H 
ATOM   3859 2HD2 LEU B 197     -19.717   5.246 -33.841  1.00  0.00     0.028 H 
ATOM   3860 3HD2 LEU B 197     -20.043   3.615 -34.153  1.00  0.00     0.028 H 
ATOM   3861  N   ALA B 198     -15.905   5.916 -29.766  1.00 46.90    -0.346 N 
ATOM   3862  HN  ALA B 198     -16.146   5.117 -29.179  1.00  0.00     0.163 HD
ATOM   3863  CA  ALA B 198     -15.227   7.068 -29.182  1.00 49.63     0.086 C 
ATOM   3864  HA  ALA B 198     -15.746   7.992 -29.529  1.00  0.00     0.086 H 
ATOM   3865  C   ALA B 198     -13.771   7.145 -29.623  1.00 54.00     0.240 C 
ATOM   3866  O   ALA B 198     -13.250   8.241 -29.860  1.00 56.09    -0.271 OA
ATOM   3867  CB  ALA B 198     -15.321   7.011 -27.661  1.00 40.81    -0.049 C 
ATOM   3868  HB1 ALA B 198     -14.803   7.892 -27.215  1.00  0.00     0.030 H 
ATOM   3869  HB2 ALA B 198     -14.935   6.048 -27.254  1.00  0.00     0.030 H 
ATOM   3870  HB3 ALA B 198     -16.376   6.924 -27.310  1.00  0.00     0.030 H 
ATOM   3871  N   ALA B 199     -13.093   5.997 -29.724  1.00 55.05    -0.346 N 
ATOM   3872  HN  ALA B 199     -13.565   5.112 -29.539  1.00  0.00     0.163 HD
ATOM   3873  CA  ALA B 199     -11.680   6.002 -30.097  1.00 58.42     0.086 C 
ATOM   3874  HA  ALA B 199     -11.123   6.607 -29.344  1.00  0.00     0.086 H 
ATOM   3875  C   ALA B 199     -11.476   6.638 -31.465  1.00 59.97     0.240 C 
ATOM   3876  O   ALA B 199     -10.521   7.394 -31.677  1.00 62.55    -0.271 OA
ATOM   3877  CB  ALA B 199     -11.122   4.577 -30.073  1.00 51.30    -0.049 C 
ATOM   3878  HB1 ALA B 199     -10.044   4.581 -30.358  1.00  0.00     0.030 H 
ATOM   3879  HB2 ALA B 199     -11.719   3.885 -30.712  1.00  0.00     0.030 H 
ATOM   3880  HB3 ALA B 199     -11.291   4.080 -29.089  1.00  0.00     0.030 H 
ATOM   3881  N   HIS B 200     -12.386   6.372 -32.393  1.00 58.30    -0.346 N 
ATOM   3882  HN  HIS B 200     -13.183   5.786 -32.145  1.00  0.00     0.163 HD
ATOM   3883  CA  HIS B 200     -12.289   6.885 -33.749  1.00 64.11     0.094 C 
ATOM   3884  HA  HIS B 200     -11.259   6.679 -34.122  1.00  0.00     0.088 H 
ATOM   3885  C   HIS B 200     -12.535   8.387 -33.851  1.00 65.60     0.241 C 
ATOM   3886  O   HIS B 200     -12.538   8.899 -34.976  1.00 64.04    -0.271 OA
ATOM   3887  CB  HIS B 200     -13.278   6.141 -34.653  1.00 65.15     0.002 C 
ATOM   3888  HB1 HIS B 200     -13.658   5.223 -34.147  1.00  0.00     0.046 H 
ATOM   3889  HB2 HIS B 200     -14.231   6.712 -34.746  1.00  0.00     0.046 H 
ATOM   3890  CG  HIS B 200     -12.729   5.808 -36.006  1.00 72.78     0.028 A 
ATOM   3891  CD2 HIS B 200     -12.418   4.619 -36.576  1.00 75.89    -0.000 A 
ATOM   3892  HD2 HIS B 200     -12.520   3.624 -36.112  1.00  0.00     0.114 H 
ATOM   3893  ND1 HIS B 200     -12.443   6.771 -36.951  1.00 77.18    -0.354 N 
ATOM   3894  HD1 HIS B 200     -12.572   7.775 -36.826  1.00  0.00     0.166 HD
ATOM   3895  CE1 HIS B 200     -11.977   6.192 -38.042  1.00 77.56     0.040 A 
ATOM   3896  HE1 HIS B 200     -11.662   6.710 -38.963  1.00  0.00     0.140 H 
ATOM   3897  NE2 HIS B 200     -11.952   4.886 -37.842  1.00 81.96    -0.360 N 
ATOM   3898  HE2 HIS B 200     -11.638   4.189 -38.517  1.00  0.00     0.166 HD
ATOM   3899  N   ILE B 201     -12.749   9.107 -32.743  1.00 63.07    -0.346 N 
ATOM   3900  HN  ILE B 201     -12.732   8.649 -31.832  1.00  0.00     0.163 HD
ATOM   3901  CA  ILE B 201     -13.007  10.545 -32.827  1.00 63.85     0.092 C 
ATOM   3902  HA  ILE B 201     -12.722  10.883 -33.851  1.00  0.00     0.088 H 
ATOM   3903  C   ILE B 201     -12.154  11.319 -31.827  1.00 66.79     0.241 C 
ATOM   3904  O   ILE B 201     -12.316  12.534 -31.672  1.00 69.25    -0.271 OA
ATOM   3905  CB  ILE B 201     -14.502  10.874 -32.622  1.00 62.15    -0.030 C 
ATOM   3906  HB  ILE B 201     -14.639  11.963 -32.816  1.00  0.00     0.043 H 
ATOM   3907  CG1 ILE B 201     -14.933  10.600 -31.177  1.00 64.40    -0.063 C 
ATOM   3908 1HG1 ILE B 201     -14.097  10.810 -30.470  1.00  0.00     0.033 H 
ATOM   3909 2HG1 ILE B 201     -15.053   9.505 -31.003  1.00  0.00     0.033 H 
ATOM   3910  CG2 ILE B 201     -15.378  10.115 -33.608  1.00 59.44    -0.071 C 
ATOM   3911 1HG2 ILE B 201     -16.457  10.353 -33.460  1.00  0.00     0.028 H 
ATOM   3912 2HG2 ILE B 201     -15.191   9.017 -33.559  1.00  0.00     0.028 H 
ATOM   3913 3HG2 ILE B 201     -15.060  10.297 -34.661  1.00  0.00     0.028 H 
ATOM   3914  CD1 ILE B 201     -16.186  11.350 -30.764  1.00 59.14    -0.076 C 
ATOM   3915 1HD1 ILE B 201     -16.500  11.151 -29.713  1.00  0.00     0.027 H 
ATOM   3916 2HD1 ILE B 201     -17.022  11.140 -31.471  1.00  0.00     0.027 H 
ATOM   3917 3HD1 ILE B 201     -16.066  12.445 -30.938  1.00  0.00     0.027 H 
ATOM   3918  N   VAL B 202     -11.239  10.635 -31.145  1.00 69.54    -0.346 N 
ATOM   3919  HN  VAL B 202     -11.154   9.631 -31.302  1.00  0.00     0.163 HD
ATOM   3920  CA  VAL B 202     -10.355  11.276 -30.181  1.00 75.92     0.092 C 
ATOM   3921  HA  VAL B 202     -10.532  12.376 -30.222  1.00  0.00     0.088 H 
ATOM   3922  C   VAL B 202      -8.907  11.006 -30.600  1.00 79.92     0.241 C 
ATOM   3923  O   VAL B 202      -8.636  10.163 -31.459  1.00 74.00    -0.271 OA
ATOM   3924  CB  VAL B 202     -10.625  10.796 -28.737  1.00 71.40    -0.033 C 
ATOM   3925  HB  VAL B 202     -10.245   9.752 -28.639  1.00  0.00     0.042 H 
ATOM   3926  CG1 VAL B 202      -9.903  11.663 -27.716  1.00 76.14    -0.071 C 
ATOM   3927 1HG1 VAL B 202     -10.098  11.317 -26.674  1.00  0.00     0.028 H 
ATOM   3928 2HG1 VAL B 202     -10.160  12.741 -27.842  1.00  0.00     0.028 H 
ATOM   3929 3HG1 VAL B 202      -8.810  11.719 -27.929  1.00  0.00     0.028 H 
ATOM   3930  CG2 VAL B 202     -12.123  10.789 -28.443  1.00 66.51    -0.071 C 
ATOM   3931 1HG2 VAL B 202     -12.318  10.443 -27.401  1.00  0.00     0.028 H 
ATOM   3932 2HG2 VAL B 202     -12.689  10.186 -29.192  1.00  0.00     0.028 H 
ATOM   3933 3HG2 VAL B 202     -12.588  11.783 -28.642  1.00  0.00     0.028 H 
ATOM   3934  N   GLN B 203      -7.987  11.772 -29.999  1.00 82.84    -0.348 N 
ATOM   3935  HN  GLN B 203      -8.335  12.517 -29.395  1.00  0.00     0.163 HD
ATOM   3936  CA  GLN B 203      -6.525  11.649 -30.121  1.00 82.58     0.063 C 
ATOM   3937  HA  GLN B 203      -6.172  12.458 -30.803  1.00  0.00     0.083 H 
ATOM   3938  C   GLN B 203      -6.029  10.315 -30.685  1.00 87.68     0.109 C 
ATOM   3939  HC  GLN B 203      -6.466   9.372 -30.314  1.00  0.00     0.146 H 
ATOM   3940  O   GLN B 203      -5.148  10.279 -31.548  1.00 89.23    -0.305 OA
ATOM   3941  CB  GLN B 203      -5.891  11.890 -28.743  1.00 81.44    -0.032 C 
ATOM   3942  HB1 GLN B 203      -5.928  10.956 -28.135  1.00  0.00     0.037 H 
ATOM   3943  HB2 GLN B 203      -6.547  12.549 -28.128  1.00  0.00     0.037 H 
ATOM   3944  CG  GLN B 203      -4.462  12.446 -28.771  1.00 82.16     0.011 C 
ATOM   3945  HG1 GLN B 203      -4.408  13.354 -29.416  1.00  0.00     0.047 H 
ATOM   3946  HG2 GLN B 203      -4.199  12.899 -27.787  1.00  0.00     0.047 H 
ATOM   3947  CD  GLN B 203      -3.412  11.431 -29.189  1.00 85.61     0.215 C 
ATOM   3948  NE2 GLN B 203      -2.310  11.924 -29.749  1.00 82.15    -0.370 N 
ATOM   3949 1HE2 GLN B 203      -2.164  12.924 -29.888  1.00  0.00     0.159 HD
ATOM   3950 2HE2 GLN B 203      -1.605  11.242 -30.030  1.00  0.00     0.159 HD
ATOM   3951  OE1 GLN B 203      -3.588  10.222 -29.021  1.00 89.17    -0.274 OA
TER    3952      GLN B 203 
