# Supplementary material for: Investigation of the Mechanism of Cinnamaldehyde in Irritable Bowel Syndrome Based via Network Pharmacology, Molecular Docking, and Animal Experiments
Source: Pediatr Discov. 2025 Oct 5:e70017. Online ahead of print. doi: 10.1002/pdi3.70017 (PMC13398650; doi:10.1002/pdi3.70017)
Supplement: Supplementary file 1 — Supporting Information S1 [file PDI3-9999-0-s001.zip › Supplementary Materials/Molecular Docking/STAT1/GPQ_out.pdbqt]

MODEL 1
REMARK VINA RESULT:      -5.1      0.000      0.000
REMARK  2 active torsions:
REMARK  status: ('A' for Active; 'I' for Inactive)
REMARK    1  A    between atoms: C_2  and  C_7 
REMARK    2  A    between atoms: C_9  and  C_10 
ROOT
HETATM    1  C   UNL     1     -12.928  -2.040 -25.291  1.00  0.00    -0.036 A 
HETATM    2  C   UNL     1     -11.535  -2.008 -25.352  1.00  0.00     0.011 A 
HETATM    3  C   UNL     1     -13.581  -1.751 -24.093  1.00  0.00     0.011 A 
HETATM    4  C   UNL     1     -10.794  -1.688 -24.214  1.00  0.00     0.001 A 
HETATM    5  C   UNL     1     -12.841  -1.430 -22.955  1.00  0.00     0.001 A 
HETATM    6  C   UNL     1     -11.448  -1.397 -23.015  1.00  0.00     0.000 A 
ENDROOT
BRANCH   1   7
HETATM    7  C   UNL     1     -13.700  -2.374 -26.478  1.00  0.00     0.014 C 
HETATM    8  C   UNL     1     -13.684  -3.566 -27.112  1.00  0.00     0.042 C 
BRANCH   8   9
HETATM    9  C   UNL     1     -14.517  -3.757 -28.317  1.00  0.00     0.258 C 
HETATM   10  O   UNL     1     -14.414  -3.029 -29.297  1.00  0.00    -0.302 OA
ENDBRANCH   8   9
ENDBRANCH   1   7
TORSDOF 2
ENDMDL
MODEL 2
REMARK VINA RESULT:      -5.1      1.056      2.168
REMARK  2 active torsions:
REMARK  status: ('A' for Active; 'I' for Inactive)
REMARK    1  A    between atoms: C_2  and  C_7 
REMARK    2  A    between atoms: C_9  and  C_10 
ROOT
HETATM    1  C   UNL     1     -11.452  -1.903 -24.647  1.00  0.00    -0.036 A 
HETATM    2  C   UNL     1     -12.274  -1.667 -23.545  1.00  0.00     0.011 A 
HETATM    3  C   UNL     1     -10.070  -1.762 -24.529  1.00  0.00     0.011 A 
HETATM    4  C   UNL     1     -11.713  -1.288 -22.325  1.00  0.00     0.001 A 
HETATM    5  C   UNL     1      -9.508  -1.383 -23.309  1.00  0.00     0.001 A 
HETATM    6  C   UNL     1     -10.330  -1.147 -22.207  1.00  0.00     0.000 A 
ENDROOT
BRANCH   1   7
HETATM    7  C   UNL     1     -12.037  -2.299 -25.919  1.00  0.00     0.014 C 
HETATM    8  C   UNL     1     -13.350  -2.239 -26.228  1.00  0.00     0.042 C 
BRANCH   8   9
HETATM    9  C   UNL     1     -13.801  -2.686 -27.562  1.00  0.00     0.258 C 
HETATM   10  O   UNL     1     -13.665  -1.987 -28.559  1.00  0.00    -0.302 OA
ENDBRANCH   8   9
ENDBRANCH   1   7
TORSDOF 2
ENDMDL
MODEL 3
REMARK VINA RESULT:      -4.9      3.674      5.666
REMARK  2 active torsions:
REMARK  status: ('A' for Active; 'I' for Inactive)
REMARK    1  A    between atoms: C_2  and  C_7 
REMARK    2  A    between atoms: C_9  and  C_10 
ROOT
HETATM    1  C   UNL     1     -11.878  -1.676 -23.426  1.00  0.00    -0.036 A 
HETATM    2  C   UNL     1     -13.249  -1.568 -23.189  1.00  0.00     0.011 A 
HETATM    3  C   UNL     1     -11.415  -1.977 -24.707  1.00  0.00     0.011 A 
HETATM    4  C   UNL     1     -14.155  -1.762 -24.231  1.00  0.00     0.001 A 
HETATM    5  C   UNL     1     -12.320  -2.170 -25.750  1.00  0.00     0.001 A 
HETATM    6  C   UNL     1     -13.691  -2.062 -25.512  1.00  0.00     0.000 A 
ENDROOT
BRANCH   1   7
HETATM    7  C   UNL     1     -10.933  -1.474 -22.339  1.00  0.00     0.014 C 
HETATM    8  C   UNL     1     -10.212  -2.445 -21.739  1.00  0.00     0.042 C 
BRANCH   8   9
HETATM    9  C   UNL     1      -9.295  -2.090 -20.637  1.00  0.00     0.258 C 
HETATM   10  O   UNL     1      -8.118  -2.428 -20.640  1.00  0.00    -0.302 OA
ENDBRANCH   8   9
ENDBRANCH   1   7
TORSDOF 2
ENDMDL
MODEL 4
REMARK VINA RESULT:      -4.7     19.316     20.149
REMARK  2 active torsions:
REMARK  status: ('A' for Active; 'I' for Inactive)
REMARK    1  A    between atoms: C_2  and  C_7 
REMARK    2  A    between atoms: C_9  and  C_10 
ROOT
HETATM    1  C   UNL     1     -19.187  15.832 -21.307  1.00  0.00    -0.036 A 
HETATM    2  C   UNL     1     -19.802  14.688 -20.799  1.00  0.00     0.011 A 
HETATM    3  C   UNL     1     -18.655  16.782 -20.435  1.00  0.00     0.011 A 
HETATM    4  C   UNL     1     -19.885  14.493 -19.420  1.00  0.00     0.001 A 
HETATM    5  C   UNL     1     -18.737  16.588 -19.056  1.00  0.00     0.001 A 
HETATM    6  C   UNL     1     -19.352  15.443 -18.549  1.00  0.00     0.000 A 
ENDROOT
BRANCH   1   7
HETATM    7  C   UNL     1     -19.101  16.035 -22.745  1.00  0.00     0.014 C 
HETATM    8  C   UNL     1     -19.455  17.162 -23.398  1.00  0.00     0.042 C 
BRANCH   8   9
HETATM    9  C   UNL     1     -19.320  17.220 -24.868  1.00  0.00     0.258 C 
HETATM   10  O   UNL     1     -19.376  18.279 -25.482  1.00  0.00    -0.302 OA
ENDBRANCH   8   9
ENDBRANCH   1   7
TORSDOF 2
ENDMDL
MODEL 5
REMARK VINA RESULT:      -4.6     34.958     36.379
REMARK  2 active torsions:
REMARK  status: ('A' for Active; 'I' for Inactive)
REMARK    1  A    between atoms: C_2  and  C_7 
REMARK    2  A    between atoms: C_9  and  C_10 
ROOT
HETATM    1  C   UNL     1     -32.160   7.512   3.449  1.00  0.00    -0.036 A 
HETATM    2  C   UNL     1     -32.038   6.906   4.699  1.00  0.00     0.011 A 
HETATM    3  C   UNL     1     -31.048   7.614   2.613  1.00  0.00     0.011 A 
HETATM    4  C   UNL     1     -30.804   6.403   5.114  1.00  0.00     0.001 A 
HETATM    5  C   UNL     1     -29.815   7.111   3.027  1.00  0.00     0.001 A 
HETATM    6  C   UNL     1     -29.693   6.505   4.277  1.00  0.00     0.000 A 
ENDROOT
BRANCH   1   7
HETATM    7  C   UNL     1     -33.446   8.036   3.017  1.00  0.00     0.014 C 
HETATM    8  C   UNL     1     -34.516   7.290   2.666  1.00  0.00     0.042 C 
BRANCH   8   9
HETATM    9  C   UNL     1     -35.758   7.964   2.237  1.00  0.00     0.258 C 
HETATM   10  O   UNL     1     -35.881   9.182   2.278  1.00  0.00    -0.302 OA
ENDBRANCH   8   9
ENDBRANCH   1   7
TORSDOF 2
ENDMDL
MODEL 6
REMARK VINA RESULT:      -4.4     44.262     45.777
REMARK  2 active torsions:
REMARK  status: ('A' for Active; 'I' for Inactive)
REMARK    1  A    between atoms: C_2  and  C_7 
REMARK    2  A    between atoms: C_9  and  C_10 
ROOT
HETATM    1  C   UNL     1     -35.539  23.102   4.102  1.00  0.00    -0.036 A 
HETATM    2  C   UNL     1     -34.306  22.951   3.468  1.00  0.00     0.011 A 
HETATM    3  C   UNL     1     -36.410  24.114   3.700  1.00  0.00     0.011 A 
HETATM    4  C   UNL     1     -33.943  23.812   2.432  1.00  0.00     0.001 A 
HETATM    5  C   UNL     1     -36.048  24.975   2.663  1.00  0.00     0.001 A 
HETATM    6  C   UNL     1     -34.815  24.824   2.029  1.00  0.00     0.000 A 
ENDROOT
BRANCH   1   7
HETATM    7  C   UNL     1     -35.917  22.204   5.182  1.00  0.00     0.014 C 
HETATM    8  C   UNL     1     -36.225  22.582   6.442  1.00  0.00     0.042 C 
BRANCH   8   9
HETATM    9  C   UNL     1     -36.582  21.553   7.439  1.00  0.00     0.258 C 
HETATM   10  O   UNL     1     -37.639  21.592   8.059  1.00  0.00    -0.302 OA
ENDBRANCH   8   9
ENDBRANCH   1   7
TORSDOF 2
ENDMDL
MODEL 7
REMARK VINA RESULT:      -4.4      3.427      5.062
REMARK  2 active torsions:
REMARK  status: ('A' for Active; 'I' for Inactive)
REMARK    1  A    between atoms: C_2  and  C_7 
REMARK    2  A    between atoms: C_9  and  C_10 
ROOT
HETATM    1  C   UNL     1     -11.289  -1.809 -24.585  1.00  0.00    -0.036 A 
HETATM    2  C   UNL     1     -11.773  -1.484 -23.317  1.00  0.00     0.011 A 
HETATM    3  C   UNL     1     -12.178  -2.156 -25.601  1.00  0.00     0.011 A 
HETATM    4  C   UNL     1     -13.145  -1.508 -23.066  1.00  0.00     0.001 A 
HETATM    5  C   UNL     1     -13.550  -2.180 -25.351  1.00  0.00     0.001 A 
HETATM    6  C   UNL     1     -14.034  -1.856 -24.084  1.00  0.00     0.000 A 
ENDROOT
BRANCH   1   7
HETATM    7  C   UNL     1      -9.858  -1.783 -24.846  1.00  0.00     0.014 C 
HETATM    8  C   UNL     1      -8.905  -1.460 -23.946  1.00  0.00     0.042 C 
BRANCH   8   9
HETATM    9  C   UNL     1      -7.487  -1.468 -24.360  1.00  0.00     0.258 C 
HETATM   10  O   UNL     1      -6.603  -1.003 -23.650  1.00  0.00    -0.302 OA
ENDBRANCH   8   9
ENDBRANCH   1   7
TORSDOF 2
ENDMDL
MODEL 8
REMARK VINA RESULT:      -4.2     35.214     37.049
REMARK  2 active torsions:
REMARK  status: ('A' for Active; 'I' for Inactive)
REMARK    1  A    between atoms: C_2  and  C_7 
REMARK    2  A    between atoms: C_9  and  C_10 
ROOT
HETATM    1  C   UNL     1     -34.309   7.262   2.961  1.00  0.00    -0.036 A 
HETATM    2  C   UNL     1     -35.121   8.047   2.141  1.00  0.00     0.011 A 
HETATM    3  C   UNL     1     -34.886   6.414   3.905  1.00  0.00     0.011 A 
HETATM    4  C   UNL     1     -36.509   7.984   2.267  1.00  0.00     0.001 A 
HETATM    5  C   UNL     1     -36.274   6.350   4.031  1.00  0.00     0.001 A 
HETATM    6  C   UNL     1     -37.085   7.134   3.212  1.00  0.00     0.000 A 
ENDROOT
BRANCH   1   7
HETATM    7  C   UNL     1     -32.862   7.328   2.829  1.00  0.00     0.014 C 
HETATM    8  C   UNL     1     -31.973   6.853   3.728  1.00  0.00     0.042 C 
BRANCH   8   9
HETATM    9  C   UNL     1     -30.527   7.000   3.463  1.00  0.00     0.258 C 
HETATM   10  O   UNL     1     -30.105   7.406   2.387  1.00  0.00    -0.302 OA
ENDBRANCH   8   9
ENDBRANCH   1   7
TORSDOF 2
ENDMDL
MODEL 9
REMARK VINA RESULT:      -4.2     44.847     46.557
REMARK  2 active torsions:
REMARK  status: ('A' for Active; 'I' for Inactive)
REMARK    1  A    between atoms: C_2  and  C_7 
REMARK    2  A    between atoms: C_9  and  C_10 
ROOT
HETATM    1  C   UNL     1     -36.472  24.763   3.276  1.00  0.00    -0.036 A 
HETATM    2  C   UNL     1     -35.326  24.623   2.493  1.00  0.00     0.011 A 
HETATM    3  C   UNL     1     -36.785  23.798   4.233  1.00  0.00     0.011 A 
HETATM    4  C   UNL     1     -34.493  23.517   2.667  1.00  0.00     0.001 A 
HETATM    5  C   UNL     1     -35.952  22.693   4.408  1.00  0.00     0.001 A 
HETATM    6  C   UNL     1     -34.806  22.553   3.626  1.00  0.00     0.000 A 
ENDROOT
BRANCH   1   7
HETATM    7  C   UNL     1     -37.341  25.916   3.094  1.00  0.00     0.014 C 
HETATM    8  C   UNL     1     -37.684  26.796   4.059  1.00  0.00     0.042 C 
BRANCH   8   9
HETATM    9  C   UNL     1     -38.586  27.917   3.728  1.00  0.00     0.258 C 
HETATM   10  O   UNL     1     -39.494  27.799   2.914  1.00  0.00    -0.302 OA
ENDBRANCH   8   9
ENDBRANCH   1   7
TORSDOF 2
ENDMDL
