# Supplementary material for: Investigation of the Mechanism of Cinnamaldehyde in Irritable Bowel Syndrome Based via Network Pharmacology, Molecular Docking, and Animal Experiments
Source: Pediatr Discov. 2025 Oct 5:e70017. Online ahead of print. doi: 10.1002/pdi3.70017 (PMC13398650; doi:10.1002/pdi3.70017)
Supplement: Supplementary file 1 — Supporting Information S1 [file PDI3-9999-0-s001.zip › Supplementary Materials/Molecular Docking/TLR4/2z62.pdb]

HEADER    IMMUNE SYSTEM                           22-JUL-07   2Z62              
TITLE     CRYSTAL STRUCTURE OF THE TV3 HYBRID OF HUMAN TLR4 AND HAGFISH VLRB.61 
COMPND    MOL_ID: 1;                                                            
COMPND   2 MOLECULE: TOLL-LIKE RECEPTOR 4, VARIABLE LYMPHOCYTE RECEPTOR B;      
COMPND   3 CHAIN: A;                                                            
COMPND   4 FRAGMENT: TLR4, UNP RESIDUES 27-228(HUMAN), VLRB.61, UNP RESIDUES    
COMPND   5 128-199(INSHORE HAGFISH);                                            
COMPND   6 SYNONYM: HTOLL, CD284 ANTIGEN, TV3;                                  
COMPND   7 ENGINEERED: YES                                                      
SOURCE    MOL_ID: 1;                                                            
SOURCE   2 ORGANISM_SCIENTIFIC: HOMO SAPIENS, EPTATRETUS BURGERI;               
SOURCE   3 ORGANISM_COMMON: HUMAN, INSHORE HAGFISH;                             
SOURCE   4 ORGANISM_TAXID: 9606, 7764;                                          
SOURCE   5 GENE: TLR4, VLRB.61;                                                 
SOURCE   6 EXPRESSION_SYSTEM: SPODOPTERA FRUGIPERDA;                            
SOURCE   7 EXPRESSION_SYSTEM_COMMON: FALL ARMYWORM;                             
SOURCE   8 EXPRESSION_SYSTEM_TAXID: 7108;                                       
SOURCE   9 EXPRESSION_SYSTEM_STRAIN: HI-5;                                      
SOURCE  10 EXPRESSION_SYSTEM_VECTOR_TYPE: BACULOVIRUS;                          
SOURCE  11 EXPRESSION_SYSTEM_PLASMID: PVL1393                                   
KEYWDS    TLR, TOLL-LIKE RECEPTOR, VLR HYBRID, MD-2, LPS, GLYCOPROTEIN, IMMUNE  
KEYWDS   2 RESPONSE, INFLAMMATORY RESPONSE, INNATE IMMUNITY, LEUCINE-RICH       
KEYWDS   3 REPEAT, MEMBRANE, TRANSMEMBRANE, IMMUNE SYSTEM                       
EXPDTA    X-RAY DIFFRACTION                                                     
AUTHOR    J.-O.LEE,H.M.KIM,B.S.PARK                                             
REVDAT   8   20-NOV-24 2Z62    1       REMARK                                   
REVDAT   7   01-NOV-23 2Z62    1       HETSYN                                   
REVDAT   6   29-JUL-20 2Z62    1       COMPND REMARK HETNAM LINK                
REVDAT   6 2                   1       SITE   ATOM                              
REVDAT   5   09-AUG-17 2Z62    1       SOURCE REMARK                            
REVDAT   4   13-JUL-11 2Z62    1       VERSN                                    
REVDAT   3   21-JUL-10 2Z62    1       REMARK                                   
REVDAT   2   24-FEB-09 2Z62    1       VERSN                                    
REVDAT   1   18-SEP-07 2Z62    0                                                
JRNL        AUTH   H.M.KIM,B.S.PARK,J.-I.KIM,S.E.KIM,J.LEE,S.C.OH,P.ENKHBAYAR,  
JRNL        AUTH 2 N.MATSUSHIMA,H.LEE,O.J.YOO,J.-O.LEE                          
JRNL        TITL   CRYSTAL STRUCTURE OF THE TLR4-MD-2 COMPLEX WITH BOUND        
JRNL        TITL 2 ENDOTOXIN ANTAGONIST ERITORAN                                
JRNL        REF    CELL(CAMBRIDGE,MASS.)         V. 130   906 2007              
JRNL        REFN                   ISSN 0092-8674                               
JRNL        PMID   17803912                                                     
JRNL        DOI    10.1016/J.CELL.2007.08.002                                   
REMARK   2                                                                      
REMARK   2 RESOLUTION.    1.70 ANGSTROMS.                                       
REMARK   3                                                                      
REMARK   3 REFINEMENT.                                                          
REMARK   3   PROGRAM     : REFMAC 5.0                                           
REMARK   3   AUTHORS     : MURSHUDOV,SKUBAK,LEBEDEV,PANNU,STEINER,              
REMARK   3               : NICHOLLS,WINN,LONG,VAGIN                             
REMARK   3                                                                      
REMARK   3    REFINEMENT TARGET : ENGH & HUBER                                  
REMARK   3                                                                      
REMARK   3  DATA USED IN REFINEMENT.                                            
REMARK   3   RESOLUTION RANGE HIGH (ANGSTROMS) : 1.70                           
REMARK   3   RESOLUTION RANGE LOW  (ANGSTROMS) : 20.00                          
REMARK   3   DATA CUTOFF            (SIGMA(F)) : 0.000                          
REMARK   3   COMPLETENESS FOR RANGE        (%) : 99.1                           
REMARK   3   NUMBER OF REFLECTIONS             : 29573                          
REMARK   3                                                                      
REMARK   3  FIT TO DATA USED IN REFINEMENT.                                     
REMARK   3   CROSS-VALIDATION METHOD          : THROUGHOUT                      
REMARK   3   FREE R VALUE TEST SET SELECTION  : RANDOM                          
REMARK   3   R VALUE     (WORKING + TEST SET) : 0.190                           
REMARK   3   R VALUE            (WORKING SET) : 0.190                           
REMARK   3   FREE R VALUE                     : 0.208                           
REMARK   3   FREE R VALUE TEST SET SIZE   (%) : 5.100                           
REMARK   3   FREE R VALUE TEST SET COUNT      : 1588                            
REMARK   3                                                                      
REMARK   3  FIT IN THE HIGHEST RESOLUTION BIN.                                  
REMARK   3   TOTAL NUMBER OF BINS USED           : 20                           
REMARK   3   BIN RESOLUTION RANGE HIGH       (A) : 1.70                         
REMARK   3   BIN RESOLUTION RANGE LOW        (A) : 1.74                         
REMARK   3   REFLECTION IN BIN     (WORKING SET) : 2115                         
REMARK   3   BIN COMPLETENESS (WORKING+TEST) (%) : 98.03                        
REMARK   3   BIN R VALUE           (WORKING SET) : 0.2500                       
REMARK   3   BIN FREE R VALUE SET COUNT          : 119                          
REMARK   3   BIN FREE R VALUE                    : 0.2810                       
REMARK   3                                                                      
REMARK   3  NUMBER OF NON-HYDROGEN ATOMS USED IN REFINEMENT.                    
REMARK   3   PROTEIN ATOMS            : 2189                                    
REMARK   3   NUCLEIC ACID ATOMS       : 0                                       
REMARK   3   HETEROGEN ATOMS          : 115                                     
REMARK   3   SOLVENT ATOMS            : 242                                     
REMARK   3                                                                      
REMARK   3  B VALUES.                                                           
REMARK   3   B VALUE TYPE : LIKELY RESIDUAL                                     
REMARK   3   FROM WILSON PLOT           (A**2) : NULL                           
REMARK   3   MEAN B VALUE      (OVERALL, A**2) : 27.12                          
REMARK   3   OVERALL ANISOTROPIC B VALUE.                                       
REMARK   3    B11 (A**2) : -0.21000                                             
REMARK   3    B22 (A**2) : -0.50000                                             
REMARK   3    B33 (A**2) : 0.71000                                              
REMARK   3    B12 (A**2) : 0.00000                                              
REMARK   3    B13 (A**2) : 0.00000                                              
REMARK   3    B23 (A**2) : 0.00000                                              
REMARK   3                                                                      
REMARK   3  ESTIMATED OVERALL COORDINATE ERROR.                                 
REMARK   3   ESU BASED ON R VALUE                            (A): 0.120         
REMARK   3   ESU BASED ON FREE R VALUE                       (A): 0.106         
REMARK   3   ESU BASED ON MAXIMUM LIKELIHOOD                 (A): 0.070         
REMARK   3   ESU FOR B VALUES BASED ON MAXIMUM LIKELIHOOD (A**2): 4.122         
REMARK   3                                                                      
REMARK   3 CORRELATION COEFFICIENTS.                                            
REMARK   3   CORRELATION COEFFICIENT FO-FC      : 0.955                         
REMARK   3   CORRELATION COEFFICIENT FO-FC FREE : 0.954                         
REMARK   3                                                                      
REMARK   3  RMS DEVIATIONS FROM IDEAL VALUES        COUNT    RMS    WEIGHT      
REMARK   3   BOND LENGTHS REFINED ATOMS        (A):  2365 ; 0.007 ; 0.022       
REMARK   3   BOND LENGTHS OTHERS               (A):  NULL ;  NULL ;  NULL       
REMARK   3   BOND ANGLES REFINED ATOMS   (DEGREES):  3228 ; 1.188 ; 2.039       
REMARK   3   BOND ANGLES OTHERS          (DEGREES):  NULL ;  NULL ;  NULL       
REMARK   3   TORSION ANGLES, PERIOD 1    (DEGREES):   275 ; 5.275 ; 5.000       
REMARK   3   TORSION ANGLES, PERIOD 2    (DEGREES):    98 ;40.843 ;25.306       
REMARK   3   TORSION ANGLES, PERIOD 3    (DEGREES):   397 ;13.485 ;15.000       
REMARK   3   TORSION ANGLES, PERIOD 4    (DEGREES):     8 ;19.356 ;15.000       
REMARK   3   CHIRAL-CENTER RESTRAINTS       (A**3):   392 ; 0.078 ; 0.200       
REMARK   3   GENERAL PLANES REFINED ATOMS      (A):  1695 ; 0.003 ; 0.020       
REMARK   3   GENERAL PLANES OTHERS             (A):  NULL ;  NULL ;  NULL       
REMARK   3   NON-BONDED CONTACTS REFINED ATOMS (A):  1036 ; 0.197 ; 0.200       
REMARK   3   NON-BONDED CONTACTS OTHERS        (A):  NULL ;  NULL ;  NULL       
REMARK   3   NON-BONDED TORSION REFINED ATOMS  (A):  1586 ; 0.317 ; 0.200       
REMARK   3   NON-BONDED TORSION OTHERS         (A):  NULL ;  NULL ;  NULL       
REMARK   3   H-BOND (X...Y) REFINED ATOMS      (A):   165 ; 0.108 ; 0.200       
REMARK   3   H-BOND (X...Y) OTHERS             (A):  NULL ;  NULL ;  NULL       
REMARK   3   POTENTIAL METAL-ION REFINED ATOMS (A):  NULL ;  NULL ;  NULL       
REMARK   3   POTENTIAL METAL-ION OTHERS        (A):  NULL ;  NULL ;  NULL       
REMARK   3   SYMMETRY VDW REFINED ATOMS        (A):    88 ; 0.235 ; 0.200       
REMARK   3   SYMMETRY VDW OTHERS               (A):  NULL ;  NULL ;  NULL       
REMARK   3   SYMMETRY H-BOND REFINED ATOMS     (A):    35 ; 0.304 ; 0.200       
REMARK   3   SYMMETRY H-BOND OTHERS            (A):  NULL ;  NULL ;  NULL       
REMARK   3   SYMMETRY METAL-ION REFINED ATOMS  (A):  NULL ;  NULL ;  NULL       
REMARK   3   SYMMETRY METAL-ION OTHERS         (A):  NULL ;  NULL ;  NULL       
REMARK   3                                                                      
REMARK   3  ISOTROPIC THERMAL FACTOR RESTRAINTS.     COUNT   RMS    WEIGHT      
REMARK   3   MAIN-CHAIN BOND REFINED ATOMS  (A**2):  NULL ;  NULL ;  NULL       
REMARK   3   MAIN-CHAIN BOND OTHER ATOMS    (A**2):  NULL ;  NULL ;  NULL       
REMARK   3   MAIN-CHAIN ANGLE REFINED ATOMS (A**2):  NULL ;  NULL ;  NULL       
REMARK   3   MAIN-CHAIN ANGLE OTHER ATOMS   (A**2):  NULL ;  NULL ;  NULL       
REMARK   3   SIDE-CHAIN BOND REFINED ATOMS  (A**2):  NULL ;  NULL ;  NULL       
REMARK   3   SIDE-CHAIN BOND OTHER ATOMS    (A**2):  NULL ;  NULL ;  NULL       
REMARK   3   SIDE-CHAIN ANGLE REFINED ATOMS (A**2):  NULL ;  NULL ;  NULL       
REMARK   3   SIDE-CHAIN ANGLE OTHER ATOMS   (A**2):  NULL ;  NULL ;  NULL       
REMARK   3   LONG RANGE B REFINED ATOMS     (A**2):  NULL ;  NULL ;  NULL       
REMARK   3   LONG RANGE B OTHER ATOMS       (A**2):  NULL ;  NULL ;  NULL       
REMARK   3                                                                      
REMARK   3 ANISOTROPIC THERMAL FACTOR RESTRAINTS.    COUNT   RMS   WEIGHT       
REMARK   3   RIGID-BOND RESTRAINTS          (A**2):  NULL ;  NULL ;  NULL       
REMARK   3   SPHERICITY; FREE ATOMS         (A**2):  NULL ;  NULL ;  NULL       
REMARK   3   SPHERICITY; BONDED ATOMS       (A**2):  NULL ;  NULL ;  NULL       
REMARK   3                                                                      
REMARK   3  NCS RESTRAINTS STATISTICS                                           
REMARK   3   NUMBER OF DIFFERENT NCS GROUPS : NULL                              
REMARK   3                                                                      
REMARK   3  TLS DETAILS                                                         
REMARK   3   NUMBER OF TLS GROUPS  : 1                                          
REMARK   3                                                                      
REMARK   3   TLS GROUP : 1                                                      
REMARK   3    NUMBER OF COMPONENTS GROUP : 1                                    
REMARK   3    COMPONENTS        C SSSEQI   TO  C SSSEQI                         
REMARK   3    RESIDUE RANGE :   A    27        A   302                          
REMARK   3    ORIGIN FOR THE GROUP (A):  14.1091   0.0140   8.4018              
REMARK   3    T TENSOR                                                          
REMARK   3      T11:  -0.1279 T22:  -0.1238                                     
REMARK   3      T33:  -0.1232 T12:  -0.0089                                     
REMARK   3      T13:   0.0125 T23:  -0.0137                                     
REMARK   3    L TENSOR                                                          
REMARK   3      L11:   0.7018 L22:   0.9486                                     
REMARK   3      L33:   1.4983 L12:  -0.5953                                     
REMARK   3      L13:   0.6968 L23:  -0.8044                                     
REMARK   3    S TENSOR                                                          
REMARK   3      S11:   0.0109 S12:  -0.0051 S13:  -0.0144                       
REMARK   3      S21:  -0.0411 S22:   0.0111 S23:   0.0300                       
REMARK   3      S31:   0.0289 S32:  -0.0639 S33:  -0.0220                       
REMARK   3                                                                      
REMARK   3  BULK SOLVENT MODELLING.                                             
REMARK   3   METHOD USED : BABINET MODEL WITH MASK                              
REMARK   3   PARAMETERS FOR MASK CALCULATION                                    
REMARK   3   VDW PROBE RADIUS   : 1.40                                          
REMARK   3   ION PROBE RADIUS   : 0.80                                          
REMARK   3   SHRINKAGE RADIUS   : 0.80                                          
REMARK   3                                                                      
REMARK   3  OTHER REFINEMENT REMARKS: NULL                                      
REMARK   4                                                                      
REMARK   4 2Z62 COMPLIES WITH FORMAT V. 3.30, 13-JUL-11                         
REMARK 100                                                                      
REMARK 100 THIS ENTRY HAS BEEN PROCESSED BY PDBJ ON 24-JUL-07.                  
REMARK 100 THE DEPOSITION ID IS D_1000027566.                                   
REMARK 200                                                                      
REMARK 200 EXPERIMENTAL DETAILS                                                 
REMARK 200  EXPERIMENT TYPE                : X-RAY DIFFRACTION                  
REMARK 200  DATE OF DATA COLLECTION        : 10-OCT-06                          
REMARK 200  TEMPERATURE           (KELVIN) : 100.0                              
REMARK 200  PH                             : 5.50                               
REMARK 200  NUMBER OF CRYSTALS USED        : 1                                  
REMARK 200                                                                      
REMARK 200  SYNCHROTRON              (Y/N) : Y                                  
REMARK 200  RADIATION SOURCE               : PAL/PLS                            
REMARK 200  BEAMLINE                       : 4A                                 
REMARK 200  X-RAY GENERATOR MODEL          : NULL                               
REMARK 200  MONOCHROMATIC OR LAUE    (M/L) : M                                  
REMARK 200  WAVELENGTH OR RANGE        (A) : 1.0                                
REMARK 200  MONOCHROMATOR                  : SAGITALLY FOCUSED SI(111)          
REMARK 200  OPTICS                         : NULL                               
REMARK 200                                                                      
REMARK 200  DETECTOR TYPE                  : CCD                                
REMARK 200  DETECTOR MANUFACTURER          : ADSC QUANTUM 210                   
REMARK 200  INTENSITY-INTEGRATION SOFTWARE : HKL-2000                           
REMARK 200  DATA SCALING SOFTWARE          : HKL-2000                           
REMARK 200                                                                      
REMARK 200  NUMBER OF UNIQUE REFLECTIONS   : 29573                              
REMARK 200  RESOLUTION RANGE HIGH      (A) : 1.700                              
REMARK 200  RESOLUTION RANGE LOW       (A) : 50.000                             
REMARK 200  REJECTION CRITERIA  (SIGMA(I)) : 0.000                              
REMARK 200                                                                      
REMARK 200 OVERALL.                                                             
REMARK 200  COMPLETENESS FOR RANGE     (%) : 99.1                               
REMARK 200  DATA REDUNDANCY                : 6.600                              
REMARK 200  R MERGE                    (I) : NULL                               
REMARK 200  R SYM                      (I) : 0.06000                            
REMARK 200  <I/SIGMA(I)> FOR THE DATA SET  : NULL                               
REMARK 200                                                                      
REMARK 200 IN THE HIGHEST RESOLUTION SHELL.                                     
REMARK 200  HIGHEST RESOLUTION SHELL, RANGE HIGH (A) : NULL                     
REMARK 200  HIGHEST RESOLUTION SHELL, RANGE LOW  (A) : NULL                     
REMARK 200  COMPLETENESS FOR SHELL     (%) : NULL                               
REMARK 200  DATA REDUNDANCY IN SHELL       : NULL                               
REMARK 200  R MERGE FOR SHELL          (I) : NULL                               
REMARK 200  R SYM FOR SHELL            (I) : NULL                               
REMARK 200  <I/SIGMA(I)> FOR SHELL         : NULL                               
REMARK 200                                                                      
REMARK 200 DIFFRACTION PROTOCOL: SINGLE WAVELENGTH                              
REMARK 200 METHOD USED TO DETERMINE THE STRUCTURE: MOLECULAR REPLACEMENT        
REMARK 200 SOFTWARE USED: PHASER                                                
REMARK 200 STARTING MODEL: PDB ENTRY 1ZIW                                       
REMARK 200                                                                      
REMARK 200 REMARK: NULL                                                         
REMARK 280                                                                      
REMARK 280 CRYSTAL                                                              
REMARK 280 SOLVENT CONTENT, VS   (%): 44.89                                     
REMARK 280 MATTHEWS COEFFICIENT, VM (ANGSTROMS**3/DA): 2.23                     
REMARK 280                                                                      
REMARK 280 CRYSTALLIZATION CONDITIONS: 0.2M NACL, 0.1M BIS-TRIS PROPANE, 33%    
REMARK 280  PEG 1000, PH 5.50, VAPOR DIFFUSION, TEMPERATURE 296K                
REMARK 290                                                                      
REMARK 290 CRYSTALLOGRAPHIC SYMMETRY                                            
REMARK 290 SYMMETRY OPERATORS FOR SPACE GROUP: P 21 21 21                       
REMARK 290                                                                      
REMARK 290      SYMOP   SYMMETRY                                                
REMARK 290     NNNMMM   OPERATOR                                                
REMARK 290       1555   X,Y,Z                                                   
REMARK 290       2555   -X+1/2,-Y,Z+1/2                                         
REMARK 290       3555   -X,Y+1/2,-Z+1/2                                         
REMARK 290       4555   X+1/2,-Y+1/2,-Z                                         
REMARK 290                                                                      
REMARK 290     WHERE NNN -> OPERATOR NUMBER                                     
REMARK 290           MMM -> TRANSLATION VECTOR                                  
REMARK 290                                                                      
REMARK 290 CRYSTALLOGRAPHIC SYMMETRY TRANSFORMATIONS                            
REMARK 290 THE FOLLOWING TRANSFORMATIONS OPERATE ON THE ATOM/HETATM             
REMARK 290 RECORDS IN THIS ENTRY TO PRODUCE CRYSTALLOGRAPHICALLY                
REMARK 290 RELATED MOLECULES.                                                   
REMARK 290   SMTRY1   1  1.000000  0.000000  0.000000        0.00000            
REMARK 290   SMTRY2   1  0.000000  1.000000  0.000000        0.00000            
REMARK 290   SMTRY3   1  0.000000  0.000000  1.000000        0.00000            
REMARK 290   SMTRY1   2 -1.000000  0.000000  0.000000       21.97250            
REMARK 290   SMTRY2   2  0.000000 -1.000000  0.000000        0.00000            
REMARK 290   SMTRY3   2  0.000000  0.000000  1.000000       58.31850            
REMARK 290   SMTRY1   3 -1.000000  0.000000  0.000000        0.00000            
REMARK 290   SMTRY2   3  0.000000  1.000000  0.000000       27.10700            
REMARK 290   SMTRY3   3  0.000000  0.000000 -1.000000       58.31850            
REMARK 290   SMTRY1   4  1.000000  0.000000  0.000000       21.97250            
REMARK 290   SMTRY2   4  0.000000 -1.000000  0.000000       27.10700            
REMARK 290   SMTRY3   4  0.000000  0.000000 -1.000000        0.00000            
REMARK 290                                                                      
REMARK 290 REMARK: NULL                                                         
REMARK 300                                                                      
REMARK 300 BIOMOLECULE: 1                                                       
REMARK 300 SEE REMARK 350 FOR THE AUTHOR PROVIDED AND/OR PROGRAM                
REMARK 300 GENERATED ASSEMBLY INFORMATION FOR THE STRUCTURE IN                  
REMARK 300 THIS ENTRY. THE REMARK MAY ALSO PROVIDE INFORMATION ON               
REMARK 300 BURIED SURFACE AREA.                                                 
REMARK 300 REMARK: AUTHOR DETERMINED BIOLOGICAL UNIT: UNKNOWN                   
REMARK 350                                                                      
REMARK 350 COORDINATES FOR A COMPLETE MULTIMER REPRESENTING THE KNOWN           
REMARK 350 BIOLOGICALLY SIGNIFICANT OLIGOMERIZATION STATE OF THE                
REMARK 350 MOLECULE CAN BE GENERATED BY APPLYING BIOMT TRANSFORMATIONS          
REMARK 350 GIVEN BELOW.  BOTH NON-CRYSTALLOGRAPHIC AND                          
REMARK 350 CRYSTALLOGRAPHIC OPERATIONS ARE GIVEN.                               
REMARK 350                                                                      
REMARK 350 BIOMOLECULE: 1                                                       
REMARK 350 SOFTWARE DETERMINED QUATERNARY STRUCTURE: MONOMERIC                  
REMARK 350 SOFTWARE USED: PISA                                                  
REMARK 350 APPLY THE FOLLOWING TO CHAINS: A, B, C, D                            
REMARK 350   BIOMT1   1  1.000000  0.000000  0.000000        0.00000            
REMARK 350   BIOMT2   1  0.000000  1.000000  0.000000        0.00000            
REMARK 350   BIOMT3   1  0.000000  0.000000  1.000000        0.00000            
REMARK 500                                                                      
REMARK 500 GEOMETRY AND STEREOCHEMISTRY                                         
REMARK 500 SUBTOPIC: CLOSE CONTACTS IN SAME ASYMMETRIC UNIT                     
REMARK 500                                                                      
REMARK 500 THE FOLLOWING ATOMS ARE IN CLOSE CONTACT.                            
REMARK 500                                                                      
REMARK 500  ATM1  RES C  SSEQI   ATM2  RES C  SSEQI           DISTANCE          
REMARK 500   O    HOH A   323     O    HOH A   538              1.67            
REMARK 500   OD1  ASN A    64     O    HOH A   538              2.14            
REMARK 500                                                                      
REMARK 500 REMARK: NULL                                                         
REMARK 500                                                                      
REMARK 500 GEOMETRY AND STEREOCHEMISTRY                                         
REMARK 500 SUBTOPIC: CLOSE CONTACTS                                             
REMARK 500                                                                      
REMARK 500 THE FOLLOWING ATOMS THAT ARE RELATED BY CRYSTALLOGRAPHIC             
REMARK 500 SYMMETRY ARE IN CLOSE CONTACT.  AN ATOM LOCATED WITHIN 0.15          
REMARK 500 ANGSTROMS OF A SYMMETRY RELATED ATOM IS ASSUMED TO BE ON A           
REMARK 500 SPECIAL POSITION AND IS, THEREFORE, LISTED IN REMARK 375             
REMARK 500 INSTEAD OF REMARK 500.  ATOMS WITH NON-BLANK ALTERNATE               
REMARK 500 LOCATION INDICATORS ARE NOT INCLUDED IN THE CALCULATIONS.            
REMARK 500                                                                      
REMARK 500 DISTANCE CUTOFF:                                                     
REMARK 500 2.2 ANGSTROMS FOR CONTACTS NOT INVOLVING HYDROGEN ATOMS              
REMARK 500 1.6 ANGSTROMS FOR CONTACTS INVOLVING HYDROGEN ATOMS                  
REMARK 500                                                                      
REMARK 500  ATM1  RES C  SSEQI   ATM2  RES C  SSEQI  SSYMOP   DISTANCE          
REMARK 500   O    HOH A   369     O    HOH A   536     4555     1.81            
REMARK 500   O2   FUL B     4     O    HOH A   503     1455     1.90            
REMARK 500                                                                      
REMARK 500 REMARK: NULL                                                         
REMARK 500                                                                      
REMARK 500 GEOMETRY AND STEREOCHEMISTRY                                         
REMARK 500 SUBTOPIC: TORSION ANGLES                                             
REMARK 500                                                                      
REMARK 500 TORSION ANGLES OUTSIDE THE EXPECTED RAMACHANDRAN REGIONS:            
REMARK 500 (M=MODEL NUMBER; RES=RESIDUE NAME; C=CHAIN IDENTIFIER;               
REMARK 500 SSEQ=SEQUENCE NUMBER; I=INSERTION CODE).                             
REMARK 500                                                                      
REMARK 500 STANDARD TABLE:                                                      
REMARK 500 FORMAT:(10X,I3,1X,A3,1X,A1,I4,A1,4X,F7.2,3X,F7.2)                    
REMARK 500                                                                      
REMARK 500 EXPECTED VALUES: GJ KLEYWEGT AND TA JONES (1996). PHI/PSI-           
REMARK 500 CHOLOGY: RAMACHANDRAN REVISITED. STRUCTURE 4, 1395 - 1400            
REMARK 500                                                                      
REMARK 500  M RES CSSEQI        PSI       PHI                                   
REMARK 500    ASN A  35       -5.17     71.12                                   
REMARK 500    ILE A  36      -51.74   -128.68                                   
REMARK 500    ARG A  67      -45.63     67.88                                   
REMARK 500    LEU A 101       58.65    -93.52                                   
REMARK 500    ASN A 160     -159.80   -129.15                                   
REMARK 500    ASN A 185     -152.19   -113.46                                   
REMARK 500    GLU A 225       15.01     56.71                                   
REMARK 500    ASN A 236     -147.17   -105.66                                   
REMARK 500                                                                      
REMARK 500 REMARK: NULL                                                         
REMARK 600                                                                      
REMARK 600 HETEROGEN                                                            
REMARK 600                                                                      
REMARK 600 POLYSACCHARIDES WERE ORIGINALLY ASSIGNED TO CHAINS M(701-703),       
REMARK 600 N(801-804), AND L(901-902), RESPECTIVELY.                            
REMARK 900                                                                      
REMARK 900 RELATED ENTRIES                                                      
REMARK 900 RELATED ID: 2Z63   RELATED DB: PDB                                   
REMARK 900 THE TV8 HYBRID OF HUMAN TLR4 AND HAGFISH VLRB.61                     
REMARK 900 RELATED ID: 2Z64   RELATED DB: PDB                                   
REMARK 900 THE MOUSE TLR4 AND MOUSE MD-2 COMPLEX                                
REMARK 900 RELATED ID: 2Z65   RELATED DB: PDB                                   
REMARK 900 THE HUMAN TLR4 TV3 HYBRID-MD-2-ERITORAN COMPLEX                      
REMARK 900 RELATED ID: 2Z66   RELATED DB: PDB                                   
REMARK 900 THE VT3 HYBRID OF HUMAN TLR4 AND HAGFISH VLRB.61                     
REMARK 999                                                                      
REMARK 999 SEQUENCE                                                             
REMARK 999 THIS CONSTRUCT INCLUDES A LINKER THAT CONSIST OF 229TH LYS AND       
REMARK 999 230TH GLU.                                                           
DBREF  2Z62 A   27   228  UNP    O00206   TLR4_HUMAN      27    228             
DBREF  2Z62 A  231   302  UNP    Q4G1L2   Q4G1L2_EPTBU   128    199             
SEQADV 2Z62 LYS A  229  UNP  O00206              SEE REMARK 999                 
SEQADV 2Z62 GLU A  230  UNP  O00206              SEE REMARK 999                 
SEQRES   1 A  276  GLU PRO CYS VAL GLU VAL VAL PRO ASN ILE THR TYR GLN          
SEQRES   2 A  276  CYS MET GLU LEU ASN PHE TYR LYS ILE PRO ASP ASN LEU          
SEQRES   3 A  276  PRO PHE SER THR LYS ASN LEU ASP LEU SER PHE ASN PRO          
SEQRES   4 A  276  LEU ARG HIS LEU GLY SER TYR SER PHE PHE SER PHE PRO          
SEQRES   5 A  276  GLU LEU GLN VAL LEU ASP LEU SER ARG CYS GLU ILE GLN          
SEQRES   6 A  276  THR ILE GLU ASP GLY ALA TYR GLN SER LEU SER HIS LEU          
SEQRES   7 A  276  SER THR LEU ILE LEU THR GLY ASN PRO ILE GLN SER LEU          
SEQRES   8 A  276  ALA LEU GLY ALA PHE SER GLY LEU SER SER LEU GLN LYS          
SEQRES   9 A  276  LEU VAL ALA VAL GLU THR ASN LEU ALA SER LEU GLU ASN          
SEQRES  10 A  276  PHE PRO ILE GLY HIS LEU LYS THR LEU LYS GLU LEU ASN          
SEQRES  11 A  276  VAL ALA HIS ASN LEU ILE GLN SER PHE LYS LEU PRO GLU          
SEQRES  12 A  276  TYR PHE SER ASN LEU THR ASN LEU GLU HIS LEU ASP LEU          
SEQRES  13 A  276  SER SER ASN LYS ILE GLN SER ILE TYR CYS THR ASP LEU          
SEQRES  14 A  276  ARG VAL LEU HIS GLN MET PRO LEU LEU ASN LEU SER LEU          
SEQRES  15 A  276  ASP LEU SER LEU ASN PRO MET ASN PHE ILE GLN PRO GLY          
SEQRES  16 A  276  ALA PHE LYS GLU ILE ARG LEU LYS GLU LEU ALA LEU ASP          
SEQRES  17 A  276  THR ASN GLN LEU LYS SER VAL PRO ASP GLY ILE PHE ASP          
SEQRES  18 A  276  ARG LEU THR SER LEU GLN LYS ILE TRP LEU HIS THR ASN          
SEQRES  19 A  276  PRO TRP ASP CYS SER CYS PRO ARG ILE ASP TYR LEU SER          
SEQRES  20 A  276  ARG TRP LEU ASN LYS ASN SER GLN LYS GLU GLN GLY SER          
SEQRES  21 A  276  ALA LYS CYS SER GLY SER GLY LYS PRO VAL ARG SER ILE          
SEQRES  22 A  276  ILE CYS PRO                                                  
MODRES 2Z62 ASN A   35  ASN  GLYCOSYLATION SITE                                 
MODRES 2Z62 ASN A  173  ASN  GLYCOSYLATION SITE                                 
MODRES 2Z62 ASN A  205  ASN  GLYCOSYLATION SITE                                 
HET    NAG  B   1      14                                                       
HET    NAG  B   2      14                                                       
HET    BMA  B   3      11                                                       
HET    FUL  B   4      10                                                       
HET    NAG  C   1      14                                                       
HET    NAG  C   2      14                                                       
HET    FUL  C   3      10                                                       
HET    NAG  D   1      14                                                       
HET    NAG  D   2      14                                                       
HETNAM     NAG 2-ACETAMIDO-2-DEOXY-BETA-D-GLUCOPYRANOSE                         
HETNAM     BMA BETA-D-MANNOPYRANOSE                                             
HETNAM     FUL BETA-L-FUCOPYRANOSE                                              
HETSYN     NAG N-ACETYL-BETA-D-GLUCOSAMINE; 2-ACETAMIDO-2-DEOXY-BETA-           
HETSYN   2 NAG  D-GLUCOSE; 2-ACETAMIDO-2-DEOXY-D-GLUCOSE; 2-ACETAMIDO-          
HETSYN   3 NAG  2-DEOXY-GLUCOSE; N-ACETYL-D-GLUCOSAMINE                         
HETSYN     BMA BETA-D-MANNOSE; D-MANNOSE; MANNOSE                               
HETSYN     FUL BETA-L-FUCOSE; 6-DEOXY-BETA-L-GALACTOPYRANOSE; L-                
HETSYN   2 FUL  FUCOSE; FUCOSE; 6-DEOXY-BETA-L-GALACTOSE                        
FORMUL   2  NAG    6(C8 H15 N O6)                                               
FORMUL   2  BMA    C6 H12 O6                                                    
FORMUL   2  FUL    2(C6 H12 O5)                                                 
FORMUL   5  HOH   *242(H2 O)                                                    
HELIX    1   1 PRO A  168  LEU A  174  5                                   7    
HELIX    2   2 TYR A  191  ASP A  194  5                                   4    
HELIX    3   3 LEU A  195  GLN A  200  1                                   6    
HELIX    4   4 ILE A  269  ASN A  279  1                                  11    
HELIX    5   5 SER A  280  GLU A  283  5                                   4    
HELIX    6   6 PRO A  295  ILE A  299  5                                   5    
SHEET    1   A11 VAL A  30  VAL A  33  0                                        
SHEET    2   A11 THR A  37  GLN A  39 -1  O  GLN A  39   N  VAL A  30           
SHEET    3   A11 ASN A  58  ASP A  60  1  O  ASN A  58   N  TYR A  38           
SHEET    4   A11 VAL A  82  ASP A  84  1  O  ASP A  84   N  LEU A  59           
SHEET    5   A11 THR A 106  ILE A 108  1  O  ILE A 108   N  LEU A  83           
SHEET    6   A11 LYS A 130  VAL A 132  1  O  VAL A 132   N  LEU A 107           
SHEET    7   A11 GLU A 154  ASN A 156  1  O  ASN A 156   N  LEU A 131           
SHEET    8   A11 HIS A 179  ASP A 181  1  O  HIS A 179   N  LEU A 155           
SHEET    9   A11 LEU A 206  ASP A 209  1  O  SER A 207   N  LEU A 180           
SHEET   10   A11 LEU A 228  ALA A 232  1  O  GLU A 230   N  LEU A 208           
SHEET   11   A11 LYS A 254  TRP A 256  1  O  TRP A 256   N  LEU A 231           
SHEET    1   B 3 HIS A  68  LEU A  69  0                                        
SHEET    2   B 3 THR A  92  ILE A  93  1  O  THR A  92   N  LEU A  69           
SHEET    3   B 3 SER A 116  LEU A 117  1  O  SER A 116   N  ILE A  93           
SHEET    1   C 2 SER A 189  ILE A 190  0                                        
SHEET    2   C 2 PHE A 217  ILE A 218  1  O  PHE A 217   N  ILE A 190           
SSBOND   1 CYS A   29    CYS A   40                          1555   1555  2.05  
SSBOND   2 CYS A  264    CYS A  289                          1555   1555  2.02  
SSBOND   3 CYS A  266    CYS A  301                          1555   1555  2.04  
LINK         ND2 ASN A  35                 C1  NAG C   1     1555   1555  1.44  
LINK         ND2 ASN A 173                 C1  NAG B   1     1555   1555  1.45  
LINK         ND2 ASN A 205                 C1  NAG D   1     1555   1555  1.45  
LINK         O4  NAG B   1                 C1  NAG B   2     1555   1555  1.45  
LINK         O6  NAG B   1                 C1  FUL B   4     1555   1555  1.44  
LINK         O4  NAG B   2                 C1  BMA B   3     1555   1555  1.45  
LINK         O4  NAG C   1                 C1  NAG C   2     1555   1555  1.44  
LINK         O6  NAG C   1                 C1  FUL C   3     1555   1555  1.45  
LINK         O4  NAG D   1                 C1  NAG D   2     1555   1555  1.44  
CISPEP   1 CYS A  266    PRO A  267          0         5.07                     
CRYST1   43.945   54.214  116.637  90.00  90.00  90.00 P 21 21 21    4          
ORIGX1      1.000000  0.000000  0.000000        0.00000                         
ORIGX2      0.000000  1.000000  0.000000        0.00000                         
ORIGX3      0.000000  0.000000  1.000000        0.00000                         
SCALE1      0.022756  0.000000  0.000000        0.00000                         
SCALE2      0.000000  0.018445  0.000000        0.00000                         
SCALE3      0.000000  0.000000  0.008574        0.00000                         
ATOM      1  N   GLU A  27      42.337  -2.030  32.322  1.00 41.86           N  
ATOM      2  CA  GLU A  27      41.041  -2.219  31.605  1.00 41.58           C  
ATOM      3  C   GLU A  27      41.207  -1.806  30.150  1.00 39.15           C  
ATOM      4  O   GLU A  27      41.782  -0.752  29.875  1.00 40.46           O  
ATOM      5  CB  GLU A  27      39.934  -1.392  32.269  1.00 41.60           C  
ATOM      6  CG  GLU A  27      38.508  -1.816  31.918  1.00 43.32           C  
ATOM      7  CD  GLU A  27      37.486  -1.294  32.915  1.00 43.62           C  
ATOM      8  OE1 GLU A  27      36.519  -0.630  32.481  1.00 46.13           O  
ATOM      9  OE2 GLU A  27      37.658  -1.535  34.132  1.00 46.39           O  
ATOM     10  N   PRO A  28      40.734  -2.646  29.210  1.00 35.55           N  
ATOM     11  CA  PRO A  28      40.829  -2.224  27.822  1.00 33.01           C  
ATOM     12  C   PRO A  28      39.705  -1.257  27.389  1.00 29.03           C  
ATOM     13  O   PRO A  28      39.974  -0.336  26.615  1.00 28.12           O  
ATOM     14  CB  PRO A  28      40.796  -3.546  27.037  1.00 33.09           C  
ATOM     15  CG  PRO A  28      40.168  -4.538  27.944  1.00 35.24           C  
ATOM     16  CD  PRO A  28      40.141  -3.987  29.351  1.00 36.83           C  
ATOM     17  N   CYS A  29      38.479  -1.438  27.894  1.00 26.81           N  
ATOM     18  CA  CYS A  29      37.356  -0.581  27.478  1.00 24.62           C  
ATOM     19  C   CYS A  29      37.485   0.846  28.008  1.00 24.45           C  
ATOM     20  O   CYS A  29      38.195   1.101  28.981  1.00 25.16           O  
ATOM     21  CB  CYS A  29      35.998  -1.174  27.898  1.00 24.66           C  
ATOM     22  SG  CYS A  29      35.623  -2.772  27.147  1.00 25.16           S  
ATOM     23  N   VAL A  30      36.802   1.777  27.353  1.00 24.32           N  
ATOM     24  CA  VAL A  30      36.780   3.165  27.802  1.00 24.62           C  
ATOM     25  C   VAL A  30      35.562   3.380  28.699  1.00 24.13           C  
ATOM     26  O   VAL A  30      34.436   3.022  28.333  1.00 22.97           O  
ATOM     27  CB  VAL A  30      36.751   4.148  26.601  1.00 25.62           C  
ATOM     28  CG1 VAL A  30      36.736   5.586  27.083  1.00 25.77           C  
ATOM     29  CG2 VAL A  30      37.942   3.905  25.671  1.00 27.39           C  
ATOM     30  N   GLU A  31      35.799   3.944  29.881  1.00 23.07           N  
ATOM     31  CA  GLU A  31      34.737   4.246  30.831  1.00 24.02           C  
ATOM     32  C   GLU A  31      34.211   5.651  30.560  1.00 24.39           C  
ATOM     33  O   GLU A  31      34.816   6.650  30.979  1.00 25.09           O  
ATOM     34  CB  GLU A  31      35.254   4.131  32.271  1.00 23.85           C  
ATOM     35  CG  GLU A  31      34.185   4.340  33.345  1.00 25.47           C  
ATOM     36  CD  GLU A  31      34.633   3.890  34.729  1.00 23.41           C  
ATOM     37  OE1 GLU A  31      34.141   2.847  35.211  1.00 27.19           O  
ATOM     38  OE2 GLU A  31      35.474   4.581  35.349  1.00 24.71           O  
ATOM     39  N   VAL A  32      33.094   5.725  29.845  1.00 25.02           N  
ATOM     40  CA  VAL A  32      32.497   7.012  29.490  1.00 24.92           C  
ATOM     41  C   VAL A  32      31.743   7.570  30.697  1.00 25.70           C  
ATOM     42  O   VAL A  32      31.960   8.718  31.100  1.00 25.93           O  
ATOM     43  CB  VAL A  32      31.582   6.909  28.231  1.00 25.89           C  
ATOM     44  CG1 VAL A  32      31.040   8.284  27.841  1.00 25.80           C  
ATOM     45  CG2 VAL A  32      32.335   6.308  27.050  1.00 26.12           C  
ATOM     46  N   VAL A  33      30.867   6.752  31.279  1.00 25.19           N  
ATOM     47  CA  VAL A  33      30.188   7.097  32.515  1.00 24.18           C  
ATOM     48  C   VAL A  33      30.387   5.917  33.455  1.00 24.75           C  
ATOM     49  O   VAL A  33      29.963   4.800  33.130  1.00 23.76           O  
ATOM     50  CB  VAL A  33      28.662   7.309  32.328  1.00 24.10           C  
ATOM     51  CG1 VAL A  33      27.996   7.637  33.667  1.00 23.78           C  
ATOM     52  CG2 VAL A  33      28.375   8.380  31.311  1.00 22.35           C  
ATOM     53  N   PRO A  34      30.991   6.158  34.636  1.00 23.55           N  
ATOM     54  CA  PRO A  34      31.248   5.055  35.554  1.00 24.07           C  
ATOM     55  C   PRO A  34      29.954   4.330  35.864  1.00 23.97           C  
ATOM     56  O   PRO A  34      28.921   4.979  36.085  1.00 23.14           O  
ATOM     57  CB  PRO A  34      31.776   5.757  36.817  1.00 23.90           C  
ATOM     58  CG  PRO A  34      32.231   7.073  36.367  1.00 24.36           C  
ATOM     59  CD  PRO A  34      31.402   7.456  35.200  1.00 24.03           C  
ATOM     60  N   ASN A  35      30.009   2.997  35.855  1.00 23.15           N  
ATOM     61  CA  ASN A  35      28.850   2.130  36.115  1.00 23.58           C  
ATOM     62  C   ASN A  35      27.779   2.088  35.021  1.00 22.44           C  
ATOM     63  O   ASN A  35      26.845   1.302  35.134  1.00 23.20           O  
ATOM     64  CB  ASN A  35      28.168   2.464  37.455  1.00 22.56           C  
ATOM     65  CG  ASN A  35      28.890   1.879  38.651  1.00 25.56           C  
ATOM     66  OD1 ASN A  35      29.865   2.455  39.143  1.00 28.80           O  
ATOM     67  ND2 ASN A  35      28.381   0.748  39.154  1.00 27.50           N  
ATOM     68  N   ILE A  36      27.916   2.907  33.975  1.00 21.23           N  
ATOM     69  CA  ILE A  36      26.796   3.132  33.044  1.00 21.07           C  
ATOM     70  C   ILE A  36      27.105   2.946  31.545  1.00 21.30           C  
ATOM     71  O   ILE A  36      26.382   2.228  30.853  1.00 22.97           O  
ATOM     72  CB  ILE A  36      26.118   4.522  33.284  1.00 21.43           C  
ATOM     73  CG1 ILE A  36      25.591   4.658  34.725  1.00 21.06           C  
ATOM     74  CG2 ILE A  36      25.022   4.802  32.247  1.00 20.37           C  
ATOM     75  CD1 ILE A  36      24.487   3.682  35.155  1.00 24.82           C  
ATOM     76  N   THR A  37      28.156   3.604  31.058  1.00 20.83           N  
ATOM     77  CA  THR A  37      28.470   3.636  29.631  1.00 21.46           C  
ATOM     78  C   THR A  37      29.923   3.240  29.356  1.00 20.65           C  
ATOM     79  O   THR A  37      30.858   3.898  29.833  1.00 19.27           O  
ATOM     80  CB  THR A  37      28.169   5.032  29.035  1.00 22.08           C  
ATOM     81  OG1 THR A  37      26.786   5.348  29.246  1.00 23.80           O  
ATOM     82  CG2 THR A  37      28.464   5.077  27.556  1.00 20.58           C  
ATOM     83  N   TYR A  38      30.094   2.160  28.590  1.00 21.34           N  
ATOM     84  CA  TYR A  38      31.416   1.638  28.253  1.00 21.85           C  
ATOM     85  C   TYR A  38      31.586   1.484  26.759  1.00 23.01           C  
ATOM     86  O   TYR A  38      30.684   0.990  26.061  1.00 22.98           O  
ATOM     87  CB  TYR A  38      31.695   0.324  29.007  1.00 21.05           C  
ATOM     88  CG  TYR A  38      31.814   0.599  30.484  1.00 19.92           C  
ATOM     89  CD1 TYR A  38      30.684   0.641  31.296  1.00 22.08           C  
ATOM     90  CD2 TYR A  38      33.057   0.905  31.056  1.00 19.16           C  
ATOM     91  CE1 TYR A  38      30.777   0.944  32.654  1.00 21.47           C  
ATOM     92  CE2 TYR A  38      33.154   1.205  32.407  1.00 20.19           C  
ATOM     93  CZ  TYR A  38      32.015   1.226  33.200  1.00 22.68           C  
ATOM     94  OH  TYR A  38      32.105   1.539  34.544  1.00 21.13           O  
ATOM     95  N   GLN A  39      32.740   1.933  26.271  1.00 22.99           N  
ATOM     96  CA  GLN A  39      33.051   1.849  24.855  1.00 24.05           C  
ATOM     97  C   GLN A  39      34.199   0.868  24.621  1.00 24.50           C  
ATOM     98  O   GLN A  39      35.343   1.127  25.011  1.00 23.53           O  
ATOM     99  CB  GLN A  39      33.350   3.234  24.283  1.00 25.80           C  
ATOM    100  CG  GLN A  39      33.520   3.242  22.772  1.00 31.94           C  
ATOM    101  CD  GLN A  39      34.967   3.371  22.364  1.00 36.59           C  
ATOM    102  OE1 GLN A  39      35.666   2.375  22.177  1.00 38.90           O  
ATOM    103  NE2 GLN A  39      35.435   4.607  22.244  1.00 38.74           N  
ATOM    104  N   CYS A  40      33.871  -0.259  23.992  1.00 22.35           N  
ATOM    105  CA  CYS A  40      34.811  -1.365  23.800  1.00 22.21           C  
ATOM    106  C   CYS A  40      35.106  -1.617  22.319  1.00 22.87           C  
ATOM    107  O   CYS A  40      35.296  -2.756  21.894  1.00 22.71           O  
ATOM    108  CB  CYS A  40      34.256  -2.642  24.439  1.00 24.00           C  
ATOM    109  SG  CYS A  40      33.826  -2.511  26.193  1.00 24.61           S  
ATOM    110  N   MET A  41      35.143  -0.541  21.544  1.00 22.56           N  
ATOM    111  CA  MET A  41      35.271  -0.614  20.090  1.00 23.49           C  
ATOM    112  C   MET A  41      36.683  -1.022  19.665  1.00 22.08           C  
ATOM    113  O   MET A  41      37.668  -0.495  20.190  1.00 21.02           O  
ATOM    114  CB  MET A  41      34.890   0.753  19.515  1.00 25.42           C  
ATOM    115  CG  MET A  41      35.096   0.949  18.044  1.00 28.32           C  
ATOM    116  SD  MET A  41      34.454   2.564  17.562  1.00 27.49           S  
ATOM    117  CE  MET A  41      35.630   3.667  18.344  1.00 31.32           C  
ATOM    118  N   GLU A  42      36.764  -1.984  18.744  1.00 21.05           N  
ATOM    119  CA  GLU A  42      38.025  -2.392  18.099  1.00 20.84           C  
ATOM    120  C   GLU A  42      39.121  -2.792  19.101  1.00 21.27           C  
ATOM    121  O   GLU A  42      40.246  -2.277  19.070  1.00 20.84           O  
ATOM    122  CB  GLU A  42      38.513  -1.312  17.112  1.00 21.71           C  
ATOM    123  CG  GLU A  42      39.578  -1.817  16.127  1.00 23.84           C  
ATOM    124  CD  GLU A  42      40.415  -0.695  15.535  1.00 31.26           C  
ATOM    125  OE1 GLU A  42      39.836   0.185  14.880  1.00 34.54           O  
ATOM    126  OE2 GLU A  42      41.660  -0.698  15.722  1.00 33.06           O  
ATOM    127  N   LEU A  43      38.783  -3.710  20.000  1.00 21.15           N  
ATOM    128  CA  LEU A  43      39.727  -4.167  21.022  1.00 21.91           C  
ATOM    129  C   LEU A  43      40.091  -5.645  20.883  1.00 22.45           C  
ATOM    130  O   LEU A  43      40.656  -6.250  21.803  1.00 21.34           O  
ATOM    131  CB  LEU A  43      39.198  -3.849  22.426  1.00 21.84           C  
ATOM    132  CG  LEU A  43      39.045  -2.358  22.733  1.00 23.77           C  
ATOM    133  CD1 LEU A  43      38.367  -2.177  24.076  1.00 23.87           C  
ATOM    134  CD2 LEU A  43      40.410  -1.645  22.705  1.00 24.48           C  
ATOM    135  N   ASN A  44      39.787  -6.212  19.718  1.00 22.58           N  
ATOM    136  CA  ASN A  44      40.003  -7.633  19.447  1.00 23.44           C  
ATOM    137  C   ASN A  44      39.374  -8.569  20.464  1.00 22.18           C  
ATOM    138  O   ASN A  44      39.988  -9.560  20.857  1.00 22.29           O  
ATOM    139  CB  ASN A  44      41.495  -7.948  19.264  1.00 23.82           C  
ATOM    140  CG  ASN A  44      41.921  -7.859  17.826  1.00 29.58           C  
ATOM    141  OD1 ASN A  44      42.548  -6.882  17.419  1.00 33.61           O  
ATOM    142  ND2 ASN A  44      41.570  -8.872  17.037  1.00 30.14           N  
ATOM    143  N   PHE A  45      38.152  -8.253  20.894  1.00 21.29           N  
ATOM    144  CA  PHE A  45      37.390  -9.162  21.751  1.00 21.25           C  
ATOM    145  C   PHE A  45      36.796 -10.294  20.922  1.00 22.30           C  
ATOM    146  O   PHE A  45      36.119 -10.041  19.933  1.00 22.71           O  
ATOM    147  CB  PHE A  45      36.259  -8.435  22.482  1.00 22.37           C  
ATOM    148  CG  PHE A  45      36.731  -7.488  23.541  1.00 25.30           C  
ATOM    149  CD1 PHE A  45      35.921  -6.452  23.965  1.00 31.30           C  
ATOM    150  CD2 PHE A  45      37.998  -7.616  24.103  1.00 33.07           C  
ATOM    151  CE1 PHE A  45      36.354  -5.569  24.948  1.00 30.99           C  
ATOM    152  CE2 PHE A  45      38.437  -6.731  25.081  1.00 34.02           C  
ATOM    153  CZ  PHE A  45      37.605  -5.710  25.503  1.00 29.90           C  
ATOM    154  N   TYR A  46      37.049 -11.530  21.346  1.00 23.50           N  
ATOM    155  CA  TYR A  46      36.461 -12.723  20.739  1.00 24.77           C  
ATOM    156  C   TYR A  46      35.301 -13.241  21.576  1.00 25.32           C  
ATOM    157  O   TYR A  46      34.569 -14.143  21.161  1.00 26.02           O  
ATOM    158  CB  TYR A  46      37.523 -13.812  20.598  1.00 25.28           C  
ATOM    159  CG  TYR A  46      38.564 -13.490  19.565  1.00 26.41           C  
ATOM    160  CD1 TYR A  46      39.719 -12.779  19.904  1.00 26.84           C  
ATOM    161  CD2 TYR A  46      38.396 -13.887  18.244  1.00 26.19           C  
ATOM    162  CE1 TYR A  46      40.676 -12.471  18.946  1.00 27.86           C  
ATOM    163  CE2 TYR A  46      39.350 -13.591  17.280  1.00 27.67           C  
ATOM    164  CZ  TYR A  46      40.484 -12.884  17.636  1.00 27.55           C  
ATOM    165  OH  TYR A  46      41.420 -12.597  16.670  1.00 31.14           O  
ATOM    166  N   LYS A  47      35.152 -12.662  22.765  1.00 25.50           N  
ATOM    167  CA  LYS A  47      34.092 -13.011  23.697  1.00 26.80           C  
ATOM    168  C   LYS A  47      33.554 -11.725  24.314  1.00 25.29           C  
ATOM    169  O   LYS A  47      34.236 -10.702  24.324  1.00 25.47           O  
ATOM    170  CB  LYS A  47      34.630 -13.925  24.810  1.00 27.58           C  
ATOM    171  CG  LYS A  47      35.165 -15.280  24.323  1.00 31.36           C  
ATOM    172  CD  LYS A  47      35.688 -16.142  25.478  1.00 31.62           C  
ATOM    173  CE  LYS A  47      34.566 -16.939  26.148  1.00 40.28           C  
ATOM    174  NZ  LYS A  47      35.019 -17.662  27.378  1.00 43.16           N  
ATOM    175  N   ILE A  48      32.335 -11.785  24.833  1.00 24.15           N  
ATOM    176  CA  ILE A  48      31.739 -10.649  25.536  1.00 23.97           C  
ATOM    177  C   ILE A  48      32.570 -10.385  26.804  1.00 24.89           C  
ATOM    178  O   ILE A  48      32.894 -11.329  27.533  1.00 24.08           O  
ATOM    179  CB  ILE A  48      30.241 -10.931  25.858  1.00 23.39           C  
ATOM    180  CG1 ILE A  48      29.480 -11.365  24.586  1.00 24.86           C  
ATOM    181  CG2 ILE A  48      29.567  -9.739  26.529  1.00 24.72           C  
ATOM    182  CD1 ILE A  48      29.590 -10.385  23.382  1.00 23.82           C  
ATOM    183  N   PRO A  49      32.954  -9.114  27.049  1.00 25.61           N  
ATOM    184  CA  PRO A  49      33.758  -8.821  28.244  1.00 25.99           C  
ATOM    185  C   PRO A  49      33.042  -9.167  29.548  1.00 26.09           C  
ATOM    186  O   PRO A  49      31.830  -8.995  29.655  1.00 24.49           O  
ATOM    187  CB  PRO A  49      34.006  -7.309  28.159  1.00 26.20           C  
ATOM    188  CG  PRO A  49      33.045  -6.788  27.171  1.00 28.58           C  
ATOM    189  CD  PRO A  49      32.702  -7.907  26.243  1.00 26.30           C  
ATOM    190  N   ASP A  50      33.806  -9.644  30.528  1.00 27.27           N  
ATOM    191  CA  ASP A  50      33.252 -10.067  31.812  1.00 28.02           C  
ATOM    192  C   ASP A  50      33.738  -9.182  32.967  1.00 27.78           C  
ATOM    193  O   ASP A  50      33.431  -9.448  34.130  1.00 29.30           O  
ATOM    194  CB  ASP A  50      33.596 -11.541  32.078  1.00 29.46           C  
ATOM    195  CG  ASP A  50      35.100 -11.799  32.145  1.00 33.15           C  
ATOM    196  OD1 ASP A  50      35.898 -10.928  31.739  1.00 36.04           O  
ATOM    197  OD2 ASP A  50      35.486 -12.894  32.601  1.00 38.02           O  
ATOM    198  N   ASN A  51      34.466  -8.122  32.618  1.00 26.76           N  
ATOM    199  CA  ASN A  51      35.120  -7.232  33.579  1.00 28.36           C  
ATOM    200  C   ASN A  51      34.390  -5.906  33.845  1.00 26.88           C  
ATOM    201  O   ASN A  51      34.890  -5.058  34.600  1.00 25.71           O  
ATOM    202  CB  ASN A  51      36.560  -6.958  33.119  1.00 28.87           C  
ATOM    203  CG  ASN A  51      36.628  -6.446  31.686  1.00 35.22           C  
ATOM    204  OD1 ASN A  51      36.580  -5.242  31.442  1.00 45.84           O  
ATOM    205  ND2 ASN A  51      36.756  -7.363  30.734  1.00 42.51           N  
ATOM    206  N   LEU A  52      33.214  -5.730  33.241  1.00 24.08           N  
ATOM    207  CA  LEU A  52      32.468  -4.472  33.352  1.00 23.94           C  
ATOM    208  C   LEU A  52      31.391  -4.507  34.449  1.00 23.85           C  
ATOM    209  O   LEU A  52      30.957  -5.589  34.860  1.00 23.33           O  
ATOM    210  CB  LEU A  52      31.863  -4.088  31.989  1.00 23.38           C  
ATOM    211  CG  LEU A  52      32.826  -3.971  30.802  1.00 24.96           C  
ATOM    212  CD1 LEU A  52      32.050  -3.565  29.556  1.00 24.33           C  
ATOM    213  CD2 LEU A  52      33.984  -2.994  31.050  1.00 24.34           C  
ATOM    214  N   PRO A  53      30.981  -3.323  34.958  1.00 24.32           N  
ATOM    215  CA  PRO A  53      29.954  -3.265  35.998  1.00 23.98           C  
ATOM    216  C   PRO A  53      28.636  -3.895  35.582  1.00 23.67           C  
ATOM    217  O   PRO A  53      28.191  -3.737  34.435  1.00 22.91           O  
ATOM    218  CB  PRO A  53      29.761  -1.762  36.217  1.00 24.54           C  
ATOM    219  CG  PRO A  53      31.058  -1.166  35.821  1.00 25.01           C  
ATOM    220  CD  PRO A  53      31.484  -1.977  34.632  1.00 25.38           C  
ATOM    221  N   PHE A  54      28.025  -4.588  36.534  1.00 25.13           N  
ATOM    222  CA  PHE A  54      26.727  -5.235  36.371  1.00 24.09           C  
ATOM    223  C   PHE A  54      25.626  -4.213  36.068  1.00 23.57           C  
ATOM    224  O   PHE A  54      24.576  -4.556  35.519  1.00 24.28           O  
ATOM    225  CB  PHE A  54      26.407  -5.986  37.657  1.00 25.13           C  
ATOM    226  CG  PHE A  54      25.414  -7.091  37.495  1.00 27.70           C  
ATOM    227  CD1 PHE A  54      25.654  -8.149  36.619  1.00 30.43           C  
ATOM    228  CD2 PHE A  54      24.249  -7.104  38.253  1.00 31.92           C  
ATOM    229  CE1 PHE A  54      24.733  -9.183  36.489  1.00 28.85           C  
ATOM    230  CE2 PHE A  54      23.322  -8.132  38.126  1.00 29.63           C  
ATOM    231  CZ  PHE A  54      23.564  -9.173  37.249  1.00 28.21           C  
ATOM    232  N   SER A  55      25.890  -2.956  36.424  1.00 22.90           N  
ATOM    233  CA  SER A  55      24.943  -1.849  36.275  1.00 22.46           C  
ATOM    234  C   SER A  55      24.935  -1.214  34.881  1.00 22.64           C  
ATOM    235  O   SER A  55      24.098  -0.350  34.594  1.00 21.56           O  
ATOM    236  CB  SER A  55      25.250  -0.769  37.324  1.00 24.42           C  
ATOM    237  OG  SER A  55      26.591  -0.323  37.220  1.00 20.99           O  
ATOM    238  N   THR A  56      25.851  -1.652  34.020  1.00 22.46           N  
ATOM    239  CA  THR A  56      26.047  -1.056  32.694  1.00 21.95           C  
ATOM    240  C   THR A  56      24.751  -0.942  31.889  1.00 21.91           C  
ATOM    241  O   THR A  56      23.996  -1.907  31.765  1.00 22.55           O  
ATOM    242  CB  THR A  56      27.112  -1.839  31.893  1.00 22.75           C  
ATOM    243  OG1 THR A  56      28.366  -1.753  32.583  1.00 22.94           O  
ATOM    244  CG2 THR A  56      27.289  -1.261  30.492  1.00 20.77           C  
ATOM    245  N   LYS A  57      24.510   0.243  31.345  1.00 21.37           N  
ATOM    246  CA  LYS A  57      23.311   0.494  30.550  1.00 22.17           C  
ATOM    247  C   LYS A  57      23.610   0.632  29.059  1.00 22.39           C  
ATOM    248  O   LYS A  57      22.749   0.365  28.224  1.00 22.54           O  
ATOM    249  CB  LYS A  57      22.594   1.749  31.055  1.00 21.50           C  
ATOM    250  CG  LYS A  57      21.992   1.591  32.433  1.00 25.04           C  
ATOM    251  CD  LYS A  57      21.181   2.818  32.815  1.00 27.43           C  
ATOM    252  CE  LYS A  57      20.805   2.784  34.289  1.00 33.43           C  
ATOM    253  NZ  LYS A  57      19.848   1.683  34.576  1.00 36.49           N  
ATOM    254  N   ASN A  58      24.825   1.051  28.724  1.00 22.51           N  
ATOM    255  CA  ASN A  58      25.175   1.317  27.336  1.00 22.73           C  
ATOM    256  C   ASN A  58      26.509   0.678  27.002  1.00 22.99           C  
ATOM    257  O   ASN A  58      27.518   0.991  27.627  1.00 21.86           O  
ATOM    258  CB  ASN A  58      25.220   2.823  27.076  1.00 23.79           C  
ATOM    259  CG  ASN A  58      23.934   3.523  27.483  1.00 25.27           C  
ATOM    260  OD1 ASN A  58      22.872   3.284  26.905  1.00 28.34           O  
ATOM    261  ND2 ASN A  58      24.027   4.401  28.482  1.00 26.57           N  
ATOM    262  N   LEU A  59      26.497  -0.239  26.037  1.00 22.05           N  
ATOM    263  CA  LEU A  59      27.683  -1.020  25.704  1.00 21.28           C  
ATOM    264  C   LEU A  59      27.938  -1.012  24.209  1.00 20.95           C  
ATOM    265  O   LEU A  59      27.082  -1.423  23.427  1.00 22.09           O  
ATOM    266  CB  LEU A  59      27.543  -2.457  26.212  1.00 21.44           C  
ATOM    267  CG  LEU A  59      28.715  -3.424  25.978  1.00 21.51           C  
ATOM    268  CD1 LEU A  59      29.969  -2.943  26.680  1.00 23.33           C  
ATOM    269  CD2 LEU A  59      28.358  -4.844  26.428  1.00 20.85           C  
ATOM    270  N   ASP A  60      29.118  -0.525  23.826  1.00 21.32           N  
ATOM    271  CA  ASP A  60      29.509  -0.471  22.428  1.00 21.50           C  
ATOM    272  C   ASP A  60      30.612  -1.493  22.201  1.00 20.60           C  
ATOM    273  O   ASP A  60      31.732  -1.321  22.687  1.00 21.23           O  
ATOM    274  CB  ASP A  60      29.988   0.939  22.052  1.00 22.36           C  
ATOM    275  CG  ASP A  60      30.337   1.075  20.568  1.00 24.68           C  
ATOM    276  OD1 ASP A  60      30.333   0.061  19.831  1.00 23.89           O  
ATOM    277  OD2 ASP A  60      30.633   2.215  20.140  1.00 27.65           O  
ATOM    278  N   LEU A  61      30.271  -2.564  21.485  1.00 20.93           N  
ATOM    279  CA  LEU A  61      31.205  -3.650  21.183  1.00 20.75           C  
ATOM    280  C   LEU A  61      31.536  -3.724  19.700  1.00 21.19           C  
ATOM    281  O   LEU A  61      31.995  -4.765  19.214  1.00 20.72           O  
ATOM    282  CB  LEU A  61      30.623  -4.995  21.640  1.00 21.36           C  
ATOM    283  CG  LEU A  61      30.772  -5.384  23.112  1.00 23.57           C  
ATOM    284  CD1 LEU A  61      29.918  -6.600  23.426  1.00 25.06           C  
ATOM    285  CD2 LEU A  61      32.231  -5.680  23.433  1.00 29.22           C  
ATOM    286  N   SER A  62      31.289  -2.630  18.976  1.00 19.31           N  
ATOM    287  CA  SER A  62      31.500  -2.614  17.534  1.00 21.83           C  
ATOM    288  C   SER A  62      32.951  -2.890  17.134  1.00 21.30           C  
ATOM    289  O   SER A  62      33.885  -2.608  17.892  1.00 20.78           O  
ATOM    290  CB  SER A  62      30.997  -1.306  16.908  1.00 21.54           C  
ATOM    291  OG  SER A  62      31.657  -0.191  17.467  1.00 22.63           O  
ATOM    292  N   PHE A  63      33.112  -3.453  15.939  1.00 20.69           N  
ATOM    293  CA  PHE A  63      34.421  -3.758  15.342  1.00 20.67           C  
ATOM    294  C   PHE A  63      35.256  -4.751  16.153  1.00 20.54           C  
ATOM    295  O   PHE A  63      36.477  -4.597  16.259  1.00 21.03           O  
ATOM    296  CB  PHE A  63      35.200  -2.467  15.034  1.00 20.88           C  
ATOM    297  CG  PHE A  63      34.436  -1.504  14.165  1.00 23.97           C  
ATOM    298  CD1 PHE A  63      33.699  -0.471  14.734  1.00 28.05           C  
ATOM    299  CD2 PHE A  63      34.427  -1.654  12.783  1.00 27.39           C  
ATOM    300  CE1 PHE A  63      32.974   0.417  13.937  1.00 28.53           C  
ATOM    301  CE2 PHE A  63      33.700  -0.771  11.973  1.00 25.98           C  
ATOM    302  CZ  PHE A  63      32.977   0.266  12.559  1.00 28.85           C  
ATOM    303  N   ASN A  64      34.584  -5.758  16.718  1.00 19.73           N  
ATOM    304  CA  ASN A  64      35.241  -6.870  17.422  1.00 19.03           C  
ATOM    305  C   ASN A  64      34.921  -8.212  16.768  1.00 20.97           C  
ATOM    306  O   ASN A  64      33.790  -8.434  16.345  1.00 20.83           O  
ATOM    307  CB  ASN A  64      34.818  -6.908  18.895  1.00 19.40           C  
ATOM    308  CG  ASN A  64      35.472  -5.814  19.725  1.00 19.26           C  
ATOM    309  OD1 ASN A  64      36.686  -5.835  19.953  1.00 19.59           O  
ATOM    310  ND2 ASN A  64      34.680  -4.859  20.179  1.00 21.03           N  
ATOM    311  N   PRO A  65      35.911  -9.123  16.684  1.00 21.14           N  
ATOM    312  CA  PRO A  65      35.675 -10.445  16.080  1.00 21.61           C  
ATOM    313  C   PRO A  65      34.807 -11.403  16.921  1.00 21.63           C  
ATOM    314  O   PRO A  65      35.269 -12.479  17.301  1.00 23.06           O  
ATOM    315  CB  PRO A  65      37.092 -11.015  15.908  1.00 22.14           C  
ATOM    316  CG  PRO A  65      37.931 -10.278  16.895  1.00 21.29           C  
ATOM    317  CD  PRO A  65      37.315  -8.936  17.108  1.00 21.55           C  
ATOM    318  N   LEU A  66      33.554 -11.031  17.179  1.00 21.18           N  
ATOM    319  CA  LEU A  66      32.673 -11.846  18.020  1.00 21.63           C  
ATOM    320  C   LEU A  66      32.199 -13.136  17.338  1.00 22.35           C  
ATOM    321  O   LEU A  66      32.087 -14.180  17.993  1.00 23.65           O  
ATOM    322  CB  LEU A  66      31.484 -11.023  18.522  1.00 21.36           C  
ATOM    323  CG  LEU A  66      31.822  -9.802  19.390  1.00 22.48           C  
ATOM    324  CD1 LEU A  66      30.547  -9.079  19.805  1.00 23.31           C  
ATOM    325  CD2 LEU A  66      32.663 -10.182  20.611  1.00 23.89           C  
ATOM    326  N   ARG A  67      31.896 -13.040  16.043  1.00 21.39           N  
ATOM    327  CA  ARG A  67      31.634 -14.198  15.151  1.00 21.10           C  
ATOM    328  C   ARG A  67      30.375 -15.028  15.388  1.00 22.16           C  
ATOM    329  O   ARG A  67      29.692 -15.382  14.433  1.00 23.45           O  
ATOM    330  CB  ARG A  67      32.862 -15.112  15.047  1.00 21.32           C  
ATOM    331  CG  ARG A  67      34.030 -14.411  14.403  1.00 22.70           C  
ATOM    332  CD  ARG A  67      35.313 -15.164  14.603  1.00 26.09           C  
ATOM    333  NE  ARG A  67      36.429 -14.425  14.028  1.00 32.92           N  
ATOM    334  CZ  ARG A  67      37.696 -14.831  14.056  1.00 33.31           C  
ATOM    335  NH1 ARG A  67      38.024 -15.973  14.651  1.00 34.80           N  
ATOM    336  NH2 ARG A  67      38.634 -14.087  13.488  1.00 36.03           N  
ATOM    337  N   HIS A  68      30.096 -15.374  16.641  1.00 23.05           N  
ATOM    338  CA  HIS A  68      28.926 -16.191  16.983  1.00 24.64           C  
ATOM    339  C   HIS A  68      28.394 -15.757  18.337  1.00 25.47           C  
ATOM    340  O   HIS A  68      29.175 -15.524  19.271  1.00 25.80           O  
ATOM    341  CB  HIS A  68      29.267 -17.687  17.032  1.00 24.98           C  
ATOM    342  CG  HIS A  68      29.913 -18.218  15.785  1.00 27.01           C  
ATOM    343  ND1 HIS A  68      29.189 -18.661  14.698  1.00 30.06           N  
ATOM    344  CD2 HIS A  68      31.218 -18.389  15.460  1.00 29.57           C  
ATOM    345  CE1 HIS A  68      30.018 -19.076  13.756  1.00 31.13           C  
ATOM    346  NE2 HIS A  68      31.256 -18.920  14.193  1.00 30.65           N  
ATOM    347  N   LEU A  69      27.071 -15.647  18.438  1.00 22.89           N  
ATOM    348  CA  LEU A  69      26.411 -15.352  19.706  1.00 22.17           C  
ATOM    349  C   LEU A  69      25.625 -16.571  20.171  1.00 22.84           C  
ATOM    350  O   LEU A  69      24.649 -16.980  19.531  1.00 22.76           O  
ATOM    351  CB  LEU A  69      25.488 -14.127  19.577  1.00 22.54           C  
ATOM    352  CG  LEU A  69      26.151 -12.791  19.212  1.00 23.20           C  
ATOM    353  CD1 LEU A  69      25.109 -11.692  19.095  1.00 24.75           C  
ATOM    354  CD2 LEU A  69      27.237 -12.391  20.219  1.00 24.69           C  
ATOM    355  N   GLY A  70      26.080 -17.173  21.267  1.00 21.35           N  
ATOM    356  CA  GLY A  70      25.371 -18.291  21.872  1.00 21.86           C  
ATOM    357  C   GLY A  70      24.261 -17.801  22.778  1.00 21.30           C  
ATOM    358  O   GLY A  70      24.106 -16.601  22.989  1.00 21.45           O  
ATOM    359  N   SER A  71      23.483 -18.740  23.305  1.00 21.44           N  
ATOM    360  CA  SER A  71      22.435 -18.438  24.266  1.00 21.32           C  
ATOM    361  C   SER A  71      23.029 -17.724  25.480  1.00 21.55           C  
ATOM    362  O   SER A  71      24.139 -18.054  25.919  1.00 21.67           O  
ATOM    363  CB  SER A  71      21.758 -19.735  24.710  1.00 22.71           C  
ATOM    364  OG  SER A  71      21.300 -20.464  23.582  1.00 25.09           O  
ATOM    365  N   TYR A  72      22.275 -16.764  26.011  1.00 21.30           N  
ATOM    366  CA  TYR A  72      22.668 -15.972  27.190  1.00 21.74           C  
ATOM    367  C   TYR A  72      24.046 -15.336  27.055  1.00 22.84           C  
ATOM    368  O   TYR A  72      24.866 -15.410  27.981  1.00 24.58           O  
ATOM    369  CB  TYR A  72      22.622 -16.817  28.467  1.00 22.99           C  
ATOM    370  CG  TYR A  72      21.279 -17.440  28.764  1.00 21.15           C  
ATOM    371  CD1 TYR A  72      20.978 -18.719  28.313  1.00 23.99           C  
ATOM    372  CD2 TYR A  72      20.317 -16.757  29.503  1.00 20.89           C  
ATOM    373  CE1 TYR A  72      19.757 -19.304  28.579  1.00 23.12           C  
ATOM    374  CE2 TYR A  72      19.087 -17.339  29.787  1.00 24.26           C  
ATOM    375  CZ  TYR A  72      18.820 -18.613  29.318  1.00 23.92           C  
ATOM    376  OH  TYR A  72      17.622 -19.218  29.579  1.00 24.98           O  
ATOM    377  N   SER A  73      24.301 -14.708  25.910  1.00 21.67           N  
ATOM    378  CA  SER A  73      25.588 -14.050  25.678  1.00 21.60           C  
ATOM    379  C   SER A  73      25.795 -12.846  26.591  1.00 21.71           C  
ATOM    380  O   SER A  73      26.929 -12.481  26.893  1.00 22.98           O  
ATOM    381  CB  SER A  73      25.703 -13.611  24.217  1.00 20.76           C  
ATOM    382  OG  SER A  73      25.983 -14.717  23.384  1.00 22.72           O  
ATOM    383  N   PHE A  74      24.692 -12.242  27.026  1.00 22.14           N  
ATOM    384  CA  PHE A  74      24.735 -10.973  27.747  1.00 22.05           C  
ATOM    385  C   PHE A  74      24.225 -11.059  29.187  1.00 22.32           C  
ATOM    386  O   PHE A  74      23.705 -10.087  29.737  1.00 23.59           O  
ATOM    387  CB  PHE A  74      24.027  -9.889  26.917  1.00 22.26           C  
ATOM    388  CG  PHE A  74      24.708  -9.636  25.610  1.00 21.24           C  
ATOM    389  CD1 PHE A  74      25.828  -8.818  25.548  1.00 21.39           C  
ATOM    390  CD2 PHE A  74      24.281 -10.284  24.451  1.00 21.61           C  
ATOM    391  CE1 PHE A  74      26.501  -8.627  24.344  1.00 22.64           C  
ATOM    392  CE2 PHE A  74      24.945 -10.100  23.242  1.00 22.53           C  
ATOM    393  CZ  PHE A  74      26.052  -9.269  23.187  1.00 22.47           C  
ATOM    394  N   PHE A  75      24.416 -12.231  29.795  1.00 24.08           N  
ATOM    395  CA  PHE A  75      24.022 -12.479  31.188  1.00 25.64           C  
ATOM    396  C   PHE A  75      24.628 -11.478  32.185  1.00 25.35           C  
ATOM    397  O   PHE A  75      24.017 -11.175  33.207  1.00 26.00           O  
ATOM    398  CB  PHE A  75      24.361 -13.925  31.589  1.00 26.56           C  
ATOM    399  CG  PHE A  75      25.836 -14.194  31.726  1.00 28.64           C  
ATOM    400  CD1 PHE A  75      26.454 -14.130  32.976  1.00 31.29           C  
ATOM    401  CD2 PHE A  75      26.610 -14.511  30.614  1.00 30.90           C  
ATOM    402  CE1 PHE A  75      27.818 -14.377  33.114  1.00 34.35           C  
ATOM    403  CE2 PHE A  75      27.978 -14.759  30.738  1.00 35.05           C  
ATOM    404  CZ  PHE A  75      28.585 -14.692  31.990  1.00 32.93           C  
ATOM    405  N   SER A  76      25.813 -10.952  31.873  1.00 25.74           N  
ATOM    406  CA  SER A  76      26.500  -9.985  32.749  1.00 26.19           C  
ATOM    407  C   SER A  76      25.955  -8.562  32.638  1.00 26.28           C  
ATOM    408  O   SER A  76      26.416  -7.655  33.344  1.00 26.14           O  
ATOM    409  CB  SER A  76      28.005  -9.963  32.452  1.00 27.38           C  
ATOM    410  OG  SER A  76      28.602 -11.214  32.718  1.00 29.91           O  
ATOM    411  N   PHE A  77      24.975  -8.363  31.761  1.00 23.33           N  
ATOM    412  CA  PHE A  77      24.513  -7.025  31.425  1.00 24.09           C  
ATOM    413  C   PHE A  77      22.990  -6.856  31.517  1.00 23.82           C  
ATOM    414  O   PHE A  77      22.373  -6.317  30.599  1.00 23.40           O  
ATOM    415  CB  PHE A  77      25.012  -6.651  30.024  1.00 24.07           C  
ATOM    416  CG  PHE A  77      26.507  -6.555  29.920  1.00 26.55           C  
ATOM    417  CD1 PHE A  77      27.175  -5.400  30.326  1.00 26.66           C  
ATOM    418  CD2 PHE A  77      27.255  -7.621  29.425  1.00 24.85           C  
ATOM    419  CE1 PHE A  77      28.564  -5.309  30.238  1.00 26.84           C  
ATOM    420  CE2 PHE A  77      28.642  -7.535  29.334  1.00 24.18           C  
ATOM    421  CZ  PHE A  77      29.296  -6.373  29.739  1.00 27.34           C  
ATOM    422  N   PRO A  78      22.381  -7.250  32.652  1.00 24.50           N  
ATOM    423  CA  PRO A  78      20.913  -7.248  32.716  1.00 25.66           C  
ATOM    424  C   PRO A  78      20.263  -5.867  32.616  1.00 26.19           C  
ATOM    425  O   PRO A  78      19.074  -5.785  32.303  1.00 26.29           O  
ATOM    426  CB  PRO A  78      20.624  -7.865  34.089  1.00 26.57           C  
ATOM    427  CG  PRO A  78      21.812  -7.552  34.889  1.00 26.24           C  
ATOM    428  CD  PRO A  78      22.970  -7.677  33.933  1.00 25.22           C  
ATOM    429  N   GLU A  79      21.028  -4.803  32.870  1.00 25.32           N  
ATOM    430  CA  GLU A  79      20.487  -3.439  32.846  1.00 24.46           C  
ATOM    431  C   GLU A  79      20.629  -2.760  31.489  1.00 23.13           C  
ATOM    432  O   GLU A  79      20.244  -1.597  31.327  1.00 23.11           O  
ATOM    433  CB  GLU A  79      21.149  -2.575  33.931  1.00 24.79           C  
ATOM    434  CG  GLU A  79      20.900  -3.081  35.344  1.00 29.16           C  
ATOM    435  CD  GLU A  79      19.418  -3.254  35.641  1.00 36.38           C  
ATOM    436  OE1 GLU A  79      18.680  -2.246  35.646  1.00 41.41           O  
ATOM    437  OE2 GLU A  79      18.990  -4.404  35.858  1.00 42.08           O  
ATOM    438  N   LEU A  80      21.186  -3.478  30.515  1.00 23.85           N  
ATOM    439  CA  LEU A  80      21.492  -2.878  29.222  1.00 23.89           C  
ATOM    440  C   LEU A  80      20.288  -2.220  28.566  1.00 24.07           C  
ATOM    441  O   LEU A  80      19.196  -2.790  28.530  1.00 23.67           O  
ATOM    442  CB  LEU A  80      22.091  -3.903  28.255  1.00 24.42           C  
ATOM    443  CG  LEU A  80      23.601  -4.081  28.136  1.00 29.51           C  
ATOM    444  CD1 LEU A  80      23.912  -4.699  26.783  1.00 26.75           C  
ATOM    445  CD2 LEU A  80      24.395  -2.795  28.315  1.00 25.67           C  
ATOM    446  N   GLN A  81      20.508  -1.016  28.049  1.00 22.02           N  
ATOM    447  CA  GLN A  81      19.487  -0.301  27.302  1.00 21.83           C  
ATOM    448  C   GLN A  81      19.877  -0.159  25.842  1.00 22.69           C  
ATOM    449  O   GLN A  81      19.018  -0.180  24.966  1.00 21.31           O  
ATOM    450  CB  GLN A  81      19.226   1.071  27.924  1.00 22.78           C  
ATOM    451  CG  GLN A  81      18.674   0.970  29.333  1.00 25.34           C  
ATOM    452  CD  GLN A  81      18.550   2.312  30.030  1.00 31.27           C  
ATOM    453  OE1 GLN A  81      19.186   3.296  29.646  1.00 33.43           O  
ATOM    454  NE2 GLN A  81      17.733   2.352  31.073  1.00 30.34           N  
ATOM    455  N   VAL A  82      21.178  -0.011  25.589  1.00 22.70           N  
ATOM    456  CA  VAL A  82      21.696   0.139  24.228  1.00 22.00           C  
ATOM    457  C   VAL A  82      22.879  -0.803  24.030  1.00 22.16           C  
ATOM    458  O   VAL A  82      23.826  -0.798  24.821  1.00 22.98           O  
ATOM    459  CB  VAL A  82      22.124   1.603  23.911  1.00 21.95           C  
ATOM    460  CG1 VAL A  82      22.717   1.711  22.485  1.00 21.75           C  
ATOM    461  CG2 VAL A  82      20.945   2.570  24.089  1.00 24.40           C  
ATOM    462  N   LEU A  83      22.814  -1.612  22.977  1.00 20.53           N  
ATOM    463  CA  LEU A  83      23.877  -2.564  22.682  1.00 22.22           C  
ATOM    464  C   LEU A  83      24.284  -2.455  21.226  1.00 22.45           C  
ATOM    465  O   LEU A  83      23.476  -2.692  20.329  1.00 21.16           O  
ATOM    466  CB  LEU A  83      23.427  -3.991  23.013  1.00 22.61           C  
ATOM    467  CG  LEU A  83      24.295  -5.198  22.643  1.00 22.99           C  
ATOM    468  CD1 LEU A  83      25.683  -5.139  23.311  1.00 20.96           C  
ATOM    469  CD2 LEU A  83      23.560  -6.483  23.034  1.00 22.64           C  
ATOM    470  N   ASP A  84      25.545  -2.095  20.999  1.00 21.20           N  
ATOM    471  CA  ASP A  84      26.067  -1.968  19.648  1.00 21.42           C  
ATOM    472  C   ASP A  84      26.982  -3.145  19.306  1.00 21.10           C  
ATOM    473  O   ASP A  84      28.042  -3.319  19.919  1.00 21.05           O  
ATOM    474  CB  ASP A  84      26.814  -0.633  19.486  1.00 21.39           C  
ATOM    475  CG  ASP A  84      27.043  -0.261  18.035  1.00 24.98           C  
ATOM    476  OD1 ASP A  84      26.992  -1.161  17.174  1.00 24.01           O  
ATOM    477  OD2 ASP A  84      27.277   0.936  17.755  1.00 25.90           O  
ATOM    478  N   LEU A  85      26.546  -3.947  18.336  1.00 20.20           N  
ATOM    479  CA  LEU A  85      27.320  -5.081  17.828  1.00 20.62           C  
ATOM    480  C   LEU A  85      27.694  -4.918  16.347  1.00 21.54           C  
ATOM    481  O   LEU A  85      27.885  -5.907  15.635  1.00 22.23           O  
ATOM    482  CB  LEU A  85      26.551  -6.394  18.050  1.00 20.86           C  
ATOM    483  CG  LEU A  85      26.196  -6.711  19.508  1.00 21.23           C  
ATOM    484  CD1 LEU A  85      25.139  -7.817  19.606  1.00 23.78           C  
ATOM    485  CD2 LEU A  85      27.442  -7.080  20.325  1.00 24.80           C  
ATOM    486  N   SER A  86      27.806  -3.668  15.898  1.00 22.26           N  
ATOM    487  CA  SER A  86      28.119  -3.370  14.498  1.00 22.91           C  
ATOM    488  C   SER A  86      29.457  -3.955  14.071  1.00 22.01           C  
ATOM    489  O   SER A  86      30.436  -3.865  14.809  1.00 21.56           O  
ATOM    490  CB  SER A  86      28.164  -1.858  14.258  1.00 22.61           C  
ATOM    491  OG  SER A  86      26.964  -1.236  14.666  1.00 26.22           O  
ATOM    492  N   ARG A  87      29.483  -4.530  12.869  1.00 20.96           N  
ATOM    493  CA  ARG A  87      30.726  -5.018  12.251  1.00 21.69           C  
ATOM    494  C   ARG A  87      31.520  -5.945  13.186  1.00 21.66           C  
ATOM    495  O   ARG A  87      32.730  -5.792  13.360  1.00 22.87           O  
ATOM    496  CB  ARG A  87      31.582  -3.828  11.810  1.00 21.76           C  
ATOM    497  CG  ARG A  87      30.902  -2.936  10.773  1.00 27.48           C  
ATOM    498  CD  ARG A  87      31.242  -3.351   9.343  1.00 37.14           C  
ATOM    499  NE  ARG A  87      30.183  -3.038   8.376  1.00 45.33           N  
ATOM    500  CZ  ARG A  87      29.676  -1.826   8.147  1.00 47.77           C  
ATOM    501  NH1 ARG A  87      30.101  -0.764   8.824  1.00 50.51           N  
ATOM    502  NH2 ARG A  87      28.720  -1.677   7.240  1.00 48.54           N  
ATOM    503  N   CYS A  88      30.818  -6.902  13.781  1.00 20.66           N  
ATOM    504  CA  CYS A  88      31.426  -7.862  14.699  1.00 21.69           C  
ATOM    505  C   CYS A  88      31.561  -9.261  14.101  1.00 21.23           C  
ATOM    506  O   CYS A  88      31.712 -10.242  14.842  1.00 22.18           O  
ATOM    507  CB  CYS A  88      30.631  -7.928  15.998  1.00 21.95           C  
ATOM    508  SG  CYS A  88      30.945  -6.556  17.109  1.00 22.49           S  
ATOM    509  N   GLU A  89      31.533  -9.344  12.768  1.00 21.79           N  
ATOM    510  CA  GLU A  89      31.717 -10.605  12.030  1.00 21.54           C  
ATOM    511  C   GLU A  89      30.704 -11.687  12.408  1.00 21.88           C  
ATOM    512  O   GLU A  89      30.954 -12.875  12.188  1.00 21.92           O  
ATOM    513  CB  GLU A  89      33.153 -11.157  12.203  1.00 21.65           C  
ATOM    514  CG  GLU A  89      34.274 -10.170  11.878  1.00 25.57           C  
ATOM    515  CD  GLU A  89      35.674 -10.735  12.121  1.00 27.28           C  
ATOM    516  OE1 GLU A  89      35.810 -11.943  12.417  1.00 32.03           O  
ATOM    517  OE2 GLU A  89      36.645  -9.958  12.016  1.00 35.11           O  
ATOM    518  N   ILE A  90      29.563 -11.288  12.967  1.00 20.55           N  
ATOM    519  CA  ILE A  90      28.619 -12.260  13.522  1.00 20.45           C  
ATOM    520  C   ILE A  90      27.871 -12.998  12.419  1.00 21.53           C  
ATOM    521  O   ILE A  90      27.170 -12.380  11.621  1.00 22.31           O  
ATOM    522  CB  ILE A  90      27.609 -11.613  14.500  1.00 21.12           C  
ATOM    523  CG1 ILE A  90      28.342 -11.036  15.717  1.00 20.54           C  
ATOM    524  CG2 ILE A  90      26.574 -12.648  14.963  1.00 22.54           C  
ATOM    525  CD1 ILE A  90      27.534 -10.004  16.500  1.00 21.15           C  
ATOM    526  N   GLN A  91      28.029 -14.319  12.393  1.00 20.17           N  
ATOM    527  CA  GLN A  91      27.377 -15.174  11.399  1.00 21.42           C  
ATOM    528  C   GLN A  91      26.148 -15.887  11.937  1.00 21.78           C  
ATOM    529  O   GLN A  91      25.221 -16.176  11.189  1.00 21.86           O  
ATOM    530  CB  GLN A  91      28.353 -16.231  10.885  1.00 21.22           C  
ATOM    531  CG  GLN A  91      29.457 -15.693   9.996  1.00 25.58           C  
ATOM    532  CD  GLN A  91      30.283 -16.810   9.382  1.00 31.25           C  
ATOM    533  OE1 GLN A  91      29.762 -17.884   9.057  1.00 31.18           O  
ATOM    534  NE2 GLN A  91      31.581 -16.566   9.228  1.00 34.80           N  
ATOM    535  N   THR A  92      26.158 -16.204  13.231  1.00 22.52           N  
ATOM    536  CA  THR A  92      25.076 -16.972  13.829  1.00 22.52           C  
ATOM    537  C   THR A  92      24.660 -16.343  15.149  1.00 23.52           C  
ATOM    538  O   THR A  92      25.500 -15.854  15.904  1.00 22.56           O  
ATOM    539  CB  THR A  92      25.484 -18.447  14.086  1.00 23.78           C  
ATOM    540  OG1 THR A  92      26.581 -18.485  15.004  1.00 24.50           O  
ATOM    541  CG2 THR A  92      25.892 -19.145  12.780  1.00 23.35           C  
ATOM    542  N   ILE A  93      23.355 -16.355  15.400  1.00 22.64           N  
ATOM    543  CA  ILE A  93      22.785 -15.906  16.669  1.00 21.04           C  
ATOM    544  C   ILE A  93      21.814 -16.980  17.142  1.00 21.95           C  
ATOM    545  O   ILE A  93      20.812 -17.263  16.482  1.00 21.59           O  
ATOM    546  CB  ILE A  93      22.073 -14.550  16.524  1.00 21.45           C  
ATOM    547  CG1 ILE A  93      23.053 -13.494  15.993  1.00 22.56           C  
ATOM    548  CG2 ILE A  93      21.445 -14.126  17.853  1.00 20.96           C  
ATOM    549  CD1 ILE A  93      22.451 -12.126  15.780  1.00 23.95           C  
ATOM    550  N   GLU A  94      22.146 -17.595  18.273  1.00 20.66           N  
ATOM    551  CA  GLU A  94      21.374 -18.712  18.815  1.00 22.86           C  
ATOM    552  C   GLU A  94      20.093 -18.272  19.515  1.00 19.87           C  
ATOM    553  O   GLU A  94      19.939 -17.103  19.861  1.00 20.45           O  
ATOM    554  CB  GLU A  94      22.233 -19.483  19.812  1.00 22.71           C  
ATOM    555  CG  GLU A  94      23.300 -20.354  19.182  1.00 29.35           C  
ATOM    556  CD  GLU A  94      24.039 -21.198  20.214  1.00 29.48           C  
ATOM    557  OE1 GLU A  94      23.766 -21.064  21.434  1.00 32.44           O  
ATOM    558  OE2 GLU A  94      24.901 -21.997  19.800  1.00 38.34           O  
ATOM    559  N   ASP A  95      19.192 -19.229  19.744  1.00 21.08           N  
ATOM    560  CA  ASP A  95      18.003 -19.008  20.563  1.00 20.27           C  
ATOM    561  C   ASP A  95      18.426 -18.439  21.913  1.00 20.36           C  
ATOM    562  O   ASP A  95      19.328 -18.979  22.560  1.00 21.03           O  
ATOM    563  CB  ASP A  95      17.248 -20.327  20.800  1.00 20.44           C  
ATOM    564  CG  ASP A  95      16.561 -20.856  19.549  1.00 22.34           C  
ATOM    565  OD1 ASP A  95      15.597 -20.217  19.082  1.00 22.74           O  
ATOM    566  OD2 ASP A  95      16.964 -21.931  19.051  1.00 22.34           O  
ATOM    567  N   GLY A  96      17.786 -17.350  22.328  1.00 20.39           N  
ATOM    568  CA  GLY A  96      18.042 -16.755  23.639  1.00 19.94           C  
ATOM    569  C   GLY A  96      19.374 -16.044  23.828  1.00 20.12           C  
ATOM    570  O   GLY A  96      19.802 -15.829  24.963  1.00 20.48           O  
ATOM    571  N   ALA A  97      20.016 -15.664  22.724  1.00 19.60           N  
ATOM    572  CA  ALA A  97      21.284 -14.909  22.761  1.00 19.19           C  
ATOM    573  C   ALA A  97      21.242 -13.668  23.651  1.00 19.47           C  
ATOM    574  O   ALA A  97      22.271 -13.264  24.207  1.00 22.03           O  
ATOM    575  CB  ALA A  97      21.702 -14.515  21.353  1.00 19.33           C  
ATOM    576  N   TYR A  98      20.058 -13.062  23.757  1.00 20.14           N  
ATOM    577  CA  TYR A  98      19.865 -11.824  24.519  1.00 21.16           C  
ATOM    578  C   TYR A  98      18.788 -11.994  25.584  1.00 20.56           C  
ATOM    579  O   TYR A  98      18.159 -11.019  25.994  1.00 20.24           O  
ATOM    580  CB  TYR A  98      19.425 -10.682  23.598  1.00 20.90           C  
ATOM    581  CG  TYR A  98      20.214 -10.491  22.322  1.00 21.32           C  
ATOM    582  CD1 TYR A  98      19.770 -11.037  21.113  1.00 23.06           C  
ATOM    583  CD2 TYR A  98      21.380  -9.736  22.316  1.00 19.63           C  
ATOM    584  CE1 TYR A  98      20.481 -10.841  19.935  1.00 22.00           C  
ATOM    585  CE2 TYR A  98      22.100  -9.538  21.145  1.00 19.30           C  
ATOM    586  CZ  TYR A  98      21.647 -10.091  19.965  1.00 22.07           C  
ATOM    587  OH  TYR A  98      22.367  -9.886  18.815  1.00 25.04           O  
ATOM    588  N   GLN A  99      18.588 -13.225  26.046  1.00 21.43           N  
ATOM    589  CA  GLN A  99      17.490 -13.537  26.960  1.00 21.47           C  
ATOM    590  C   GLN A  99      17.477 -12.667  28.212  1.00 21.53           C  
ATOM    591  O   GLN A  99      16.405 -12.318  28.719  1.00 21.12           O  
ATOM    592  CB  GLN A  99      17.501 -15.028  27.323  1.00 21.24           C  
ATOM    593  CG  GLN A  99      16.335 -15.472  28.196  1.00 21.32           C  
ATOM    594  CD  GLN A  99      14.982 -15.301  27.519  1.00 21.54           C  
ATOM    595  OE1 GLN A  99      14.872 -15.369  26.294  1.00 23.61           O  
ATOM    596  NE2 GLN A  99      13.944 -15.086  28.322  1.00 24.78           N  
ATOM    597  N   SER A 100      18.666 -12.298  28.693  1.00 20.92           N  
ATOM    598  CA  SER A 100      18.788 -11.509  29.922  1.00 22.01           C  
ATOM    599  C   SER A 100      18.318 -10.058  29.805  1.00 21.47           C  
ATOM    600  O   SER A 100      18.090  -9.389  30.824  1.00 22.41           O  
ATOM    601  CB  SER A 100      20.240 -11.532  30.410  1.00 22.54           C  
ATOM    602  OG  SER A 100      20.692 -12.862  30.564  1.00 24.13           O  
ATOM    603  N   LEU A 101      18.177  -9.571  28.572  1.00 20.99           N  
ATOM    604  CA  LEU A 101      18.138  -8.131  28.324  1.00 20.31           C  
ATOM    605  C   LEU A 101      16.734  -7.542  28.288  1.00 20.06           C  
ATOM    606  O   LEU A 101      16.327  -6.920  27.304  1.00 20.61           O  
ATOM    607  CB  LEU A 101      18.920  -7.784  27.052  1.00 19.92           C  
ATOM    608  CG  LEU A 101      20.380  -8.247  27.009  1.00 21.54           C  
ATOM    609  CD1 LEU A 101      21.077  -7.739  25.770  1.00 21.10           C  
ATOM    610  CD2 LEU A 101      21.129  -7.789  28.266  1.00 21.79           C  
ATOM    611  N   SER A 102      16.017  -7.713  29.393  1.00 20.60           N  
ATOM    612  CA  SER A 102      14.623  -7.279  29.500  1.00 22.45           C  
ATOM    613  C   SER A 102      14.398  -5.767  29.357  1.00 22.83           C  
ATOM    614  O   SER A 102      13.274  -5.338  29.084  1.00 23.92           O  
ATOM    615  CB  SER A 102      14.013  -7.791  30.818  1.00 22.29           C  
ATOM    616  OG  SER A 102      14.368  -6.956  31.907  1.00 25.58           O  
ATOM    617  N   HIS A 103      15.458  -4.971  29.536  1.00 21.51           N  
ATOM    618  CA  HIS A 103      15.376  -3.510  29.422  1.00 21.78           C  
ATOM    619  C   HIS A 103      15.974  -2.943  28.126  1.00 20.83           C  
ATOM    620  O   HIS A 103      15.957  -1.723  27.925  1.00 22.10           O  
ATOM    621  CB  HIS A 103      16.052  -2.837  30.624  1.00 21.33           C  
ATOM    622  CG  HIS A 103      15.512  -3.284  31.945  1.00 23.97           C  
ATOM    623  ND1 HIS A 103      14.236  -2.973  32.370  1.00 27.03           N  
ATOM    624  CD2 HIS A 103      16.074  -4.017  32.937  1.00 25.65           C  
ATOM    625  CE1 HIS A 103      14.034  -3.502  33.566  1.00 26.30           C  
ATOM    626  NE2 HIS A 103      15.134  -4.139  33.932  1.00 27.06           N  
ATOM    627  N   LEU A 104      16.500  -3.810  27.254  1.00 20.98           N  
ATOM    628  CA  LEU A 104      17.159  -3.333  26.037  1.00 21.08           C  
ATOM    629  C   LEU A 104      16.152  -2.589  25.177  1.00 21.61           C  
ATOM    630  O   LEU A 104      15.080  -3.108  24.886  1.00 22.66           O  
ATOM    631  CB  LEU A 104      17.813  -4.474  25.238  1.00 20.65           C  
ATOM    632  CG  LEU A 104      18.885  -4.040  24.221  1.00 21.02           C  
ATOM    633  CD1 LEU A 104      20.137  -3.525  24.916  1.00 21.69           C  
ATOM    634  CD2 LEU A 104      19.243  -5.184  23.269  1.00 21.63           C  
ATOM    635  N   SER A 105      16.494  -1.360  24.808  1.00 20.63           N  
ATOM    636  CA  SER A 105      15.624  -0.561  23.950  1.00 22.80           C  
ATOM    637  C   SER A 105      16.174  -0.462  22.530  1.00 22.51           C  
ATOM    638  O   SER A 105      15.404  -0.396  21.578  1.00 23.54           O  
ATOM    639  CB  SER A 105      15.381   0.835  24.539  1.00 24.46           C  
ATOM    640  OG  SER A 105      16.597   1.515  24.756  1.00 36.56           O  
ATOM    641  N   THR A 106      17.501  -0.468  22.401  1.00 23.01           N  
ATOM    642  CA  THR A 106      18.161  -0.330  21.099  1.00 22.31           C  
ATOM    643  C   THR A 106      19.188  -1.440  20.888  1.00 22.58           C  
ATOM    644  O   THR A 106      20.106  -1.611  21.698  1.00 20.89           O  
ATOM    645  CB  THR A 106      18.843   1.062  20.959  1.00 24.73           C  
ATOM    646  OG1 THR A 106      17.848   2.093  21.066  1.00 24.15           O  
ATOM    647  CG2 THR A 106      19.569   1.189  19.614  1.00 24.11           C  
ATOM    648  N   LEU A 107      19.009  -2.197  19.806  1.00 20.96           N  
ATOM    649  CA  LEU A 107      19.946  -3.250  19.410  1.00 21.68           C  
ATOM    650  C   LEU A 107      20.462  -2.964  18.004  1.00 23.37           C  
ATOM    651  O   LEU A 107      19.672  -2.787  17.083  1.00 22.36           O  
ATOM    652  CB  LEU A 107      19.266  -4.626  19.455  1.00 23.53           C  
ATOM    653  CG  LEU A 107      20.093  -5.837  19.003  1.00 22.21           C  
ATOM    654  CD1 LEU A 107      21.394  -5.948  19.806  1.00 24.02           C  
ATOM    655  CD2 LEU A 107      19.280  -7.135  19.102  1.00 21.28           C  
ATOM    656  N   ILE A 108      21.785  -2.932  17.854  1.00 22.19           N  
ATOM    657  CA  ILE A 108      22.414  -2.568  16.583  1.00 22.76           C  
ATOM    658  C   ILE A 108      23.259  -3.722  16.060  1.00 21.83           C  
ATOM    659  O   ILE A 108      24.223  -4.126  16.709  1.00 22.79           O  
ATOM    660  CB  ILE A 108      23.290  -1.298  16.738  1.00 21.49           C  
ATOM    661  CG1 ILE A 108      22.463  -0.158  17.357  1.00 24.60           C  
ATOM    662  CG2 ILE A 108      23.869  -0.878  15.386  1.00 24.39           C  
ATOM    663  CD1 ILE A 108      23.189   0.630  18.425  1.00 28.63           C  
ATOM    664  N   LEU A 109      22.887  -4.241  14.890  1.00 20.42           N  
ATOM    665  CA  LEU A 109      23.545  -5.406  14.292  1.00 20.97           C  
ATOM    666  C   LEU A 109      24.162  -5.099  12.931  1.00 21.97           C  
ATOM    667  O   LEU A 109      24.581  -6.006  12.213  1.00 22.19           O  
ATOM    668  CB  LEU A 109      22.554  -6.579  14.154  1.00 22.71           C  
ATOM    669  CG  LEU A 109      22.078  -7.273  15.438  1.00 25.91           C  
ATOM    670  CD1 LEU A 109      20.794  -8.045  15.179  1.00 26.55           C  
ATOM    671  CD2 LEU A 109      23.163  -8.194  16.003  1.00 31.04           C  
ATOM    672  N   THR A 110      24.215  -3.816  12.589  1.00 22.23           N  
ATOM    673  CA  THR A 110      24.703  -3.351  11.290  1.00 21.43           C  
ATOM    674  C   THR A 110      26.015  -4.005  10.854  1.00 22.89           C  
ATOM    675  O   THR A 110      26.957  -4.094  11.635  1.00 23.03           O  
ATOM    676  CB  THR A 110      24.873  -1.827  11.321  1.00 23.44           C  
ATOM    677  OG1 THR A 110      23.602  -1.231  11.606  1.00 23.14           O  
ATOM    678  CG2 THR A 110      25.388  -1.281   9.982  1.00 22.65           C  
ATOM    679  N   GLY A 111      26.057  -4.467   9.607  1.00 21.21           N  
ATOM    680  CA  GLY A 111      27.304  -4.941   9.004  1.00 21.75           C  
ATOM    681  C   GLY A 111      27.842  -6.260   9.532  1.00 22.82           C  
ATOM    682  O   GLY A 111      29.059  -6.467   9.553  1.00 25.84           O  
ATOM    683  N   ASN A 112      26.945  -7.139   9.971  1.00 22.47           N  
ATOM    684  CA  ASN A 112      27.302  -8.509  10.323  1.00 23.24           C  
ATOM    685  C   ASN A 112      26.791  -9.457   9.245  1.00 24.12           C  
ATOM    686  O   ASN A 112      25.641  -9.337   8.822  1.00 24.39           O  
ATOM    687  CB  ASN A 112      26.704  -8.906  11.675  1.00 22.93           C  
ATOM    688  CG  ASN A 112      27.405  -8.235  12.840  1.00 22.82           C  
ATOM    689  OD1 ASN A 112      28.550  -8.560  13.157  1.00 24.04           O  
ATOM    690  ND2 ASN A 112      26.720  -7.290  13.480  1.00 24.23           N  
ATOM    691  N   PRO A 113      27.632 -10.421   8.819  1.00 23.52           N  
ATOM    692  CA  PRO A 113      27.228 -11.335   7.757  1.00 24.66           C  
ATOM    693  C   PRO A 113      26.362 -12.475   8.297  1.00 24.45           C  
ATOM    694  O   PRO A 113      26.765 -13.647   8.254  1.00 24.72           O  
ATOM    695  CB  PRO A 113      28.570 -11.849   7.228  1.00 24.62           C  
ATOM    696  CG  PRO A 113      29.469 -11.841   8.418  1.00 25.31           C  
ATOM    697  CD  PRO A 113      28.991 -10.718   9.318  1.00 24.49           C  
ATOM    698  N   ILE A 114      25.175 -12.126   8.788  1.00 24.72           N  
ATOM    699  CA  ILE A 114      24.312 -13.076   9.483  1.00 26.40           C  
ATOM    700  C   ILE A 114      23.772 -14.105   8.496  1.00 27.11           C  
ATOM    701  O   ILE A 114      23.220 -13.752   7.452  1.00 27.86           O  
ATOM    702  CB  ILE A 114      23.160 -12.367  10.241  1.00 27.29           C  
ATOM    703  CG1 ILE A 114      23.741 -11.434  11.311  1.00 24.89           C  
ATOM    704  CG2 ILE A 114      22.213 -13.392  10.875  1.00 28.38           C  
ATOM    705  CD1 ILE A 114      22.719 -10.540  11.989  1.00 28.78           C  
ATOM    706  N   GLN A 115      23.969 -15.374   8.826  1.00 27.43           N  
ATOM    707  CA  GLN A 115      23.525 -16.464   7.969  1.00 28.46           C  
ATOM    708  C   GLN A 115      22.598 -17.428   8.680  1.00 28.52           C  
ATOM    709  O   GLN A 115      21.855 -18.172   8.037  1.00 28.56           O  
ATOM    710  CB  GLN A 115      24.726 -17.174   7.362  1.00 28.91           C  
ATOM    711  CG  GLN A 115      25.198 -16.470   6.104  1.00 34.77           C  
ATOM    712  CD  GLN A 115      26.662 -16.645   5.859  1.00 38.22           C  
ATOM    713  OE1 GLN A 115      27.498 -16.047   6.545  1.00 40.63           O  
ATOM    714  NE2 GLN A 115      26.994 -17.461   4.872  1.00 35.03           N  
ATOM    715  N   SER A 116      22.632 -17.400  10.009  1.00 28.57           N  
ATOM    716  CA  SER A 116      21.717 -18.191  10.818  1.00 28.78           C  
ATOM    717  C   SER A 116      21.164 -17.354  11.968  1.00 27.71           C  
ATOM    718  O   SER A 116      21.882 -17.011  12.910  1.00 28.45           O  
ATOM    719  CB  SER A 116      22.417 -19.448  11.343  1.00 28.99           C  
ATOM    720  OG  SER A 116      21.544 -20.229  12.150  1.00 32.34           O  
ATOM    721  N   LEU A 117      19.883 -17.019  11.866  1.00 27.00           N  
ATOM    722  CA  LEU A 117      19.178 -16.318  12.920  1.00 25.78           C  
ATOM    723  C   LEU A 117      18.115 -17.263  13.477  1.00 24.24           C  
ATOM    724  O   LEU A 117      17.124 -17.558  12.806  1.00 24.84           O  
ATOM    725  CB  LEU A 117      18.542 -15.052  12.349  1.00 26.29           C  
ATOM    726  CG  LEU A 117      18.273 -13.848  13.240  1.00 28.46           C  
ATOM    727  CD1 LEU A 117      19.490 -13.458  14.069  1.00 29.14           C  
ATOM    728  CD2 LEU A 117      17.840 -12.687  12.357  1.00 26.38           C  
ATOM    729  N   ALA A 118      18.331 -17.751  14.698  1.00 22.92           N  
ATOM    730  CA  ALA A 118      17.410 -18.700  15.314  1.00 21.36           C  
ATOM    731  C   ALA A 118      16.024 -18.085  15.496  1.00 20.00           C  
ATOM    732  O   ALA A 118      15.893 -16.875  15.642  1.00 20.96           O  
ATOM    733  CB  ALA A 118      17.966 -19.185  16.649  1.00 22.20           C  
ATOM    734  N   LEU A 119      14.995 -18.928  15.497  1.00 20.99           N  
ATOM    735  CA  LEU A 119      13.612 -18.462  15.625  1.00 22.00           C  
ATOM    736  C   LEU A 119      13.410 -17.684  16.923  1.00 21.49           C  
ATOM    737  O   LEU A 119      12.591 -16.767  16.986  1.00 21.62           O  
ATOM    738  CB  LEU A 119      12.629 -19.639  15.553  1.00 23.94           C  
ATOM    739  CG  LEU A 119      12.581 -20.419  14.235  1.00 28.55           C  
ATOM    740  CD1 LEU A 119      11.852 -21.742  14.432  1.00 35.19           C  
ATOM    741  CD2 LEU A 119      11.918 -19.595  13.144  1.00 33.72           C  
ATOM    742  N   GLY A 120      14.171 -18.060  17.948  1.00 21.05           N  
ATOM    743  CA  GLY A 120      14.137 -17.374  19.234  1.00 20.17           C  
ATOM    744  C   GLY A 120      15.341 -16.487  19.473  1.00 20.33           C  
ATOM    745  O   GLY A 120      15.673 -16.188  20.620  1.00 20.35           O  
ATOM    746  N   ALA A 121      15.993 -16.055  18.392  1.00 19.45           N  
ATOM    747  CA  ALA A 121      17.160 -15.175  18.494  1.00 20.22           C  
ATOM    748  C   ALA A 121      16.881 -13.947  19.364  1.00 21.06           C  
ATOM    749  O   ALA A 121      17.763 -13.483  20.092  1.00 22.59           O  
ATOM    750  CB  ALA A 121      17.627 -14.740  17.106  1.00 20.93           C  
ATOM    751  N   PHE A 122      15.662 -13.422  19.271  1.00 19.16           N  
ATOM    752  CA  PHE A 122      15.299 -12.194  19.979  1.00 20.50           C  
ATOM    753  C   PHE A 122      14.384 -12.433  21.185  1.00 20.69           C  
ATOM    754  O   PHE A 122      13.741 -11.504  21.685  1.00 21.95           O  
ATOM    755  CB  PHE A 122      14.697 -11.162  19.008  1.00 19.85           C  
ATOM    756  CG  PHE A 122      15.596 -10.820  17.839  1.00 22.00           C  
ATOM    757  CD1 PHE A 122      16.903 -10.372  18.044  1.00 22.63           C  
ATOM    758  CD2 PHE A 122      15.135 -10.946  16.532  1.00 23.23           C  
ATOM    759  CE1 PHE A 122      17.743 -10.060  16.959  1.00 23.02           C  
ATOM    760  CE2 PHE A 122      15.955 -10.636  15.442  1.00 23.49           C  
ATOM    761  CZ  PHE A 122      17.262 -10.186  15.652  1.00 23.27           C  
ATOM    762  N   SER A 123      14.357 -13.673  21.667  1.00 20.13           N  
ATOM    763  CA  SER A 123      13.643 -14.013  22.892  1.00 21.17           C  
ATOM    764  C   SER A 123      14.127 -13.127  24.045  1.00 21.35           C  
ATOM    765  O   SER A 123      15.319 -12.847  24.163  1.00 20.79           O  
ATOM    766  CB  SER A 123      13.870 -15.490  23.244  1.00 22.89           C  
ATOM    767  OG  SER A 123      13.179 -15.864  24.429  1.00 22.82           O  
ATOM    768  N   GLY A 124      13.197 -12.682  24.882  1.00 21.69           N  
ATOM    769  CA  GLY A 124      13.548 -11.953  26.098  1.00 21.57           C  
ATOM    770  C   GLY A 124      13.623 -10.447  25.936  1.00 21.07           C  
ATOM    771  O   GLY A 124      13.701  -9.713  26.930  1.00 20.73           O  
ATOM    772  N   LEU A 125      13.590  -9.980  24.687  1.00 21.73           N  
ATOM    773  CA  LEU A 125      13.743  -8.554  24.398  1.00 22.25           C  
ATOM    774  C   LEU A 125      12.410  -7.805  24.549  1.00 21.99           C  
ATOM    775  O   LEU A 125      11.890  -7.206  23.601  1.00 22.31           O  
ATOM    776  CB  LEU A 125      14.399  -8.336  23.020  1.00 21.78           C  
ATOM    777  CG  LEU A 125      15.904  -8.644  22.883  1.00 23.62           C  
ATOM    778  CD1 LEU A 125      16.267 -10.023  23.352  1.00 36.85           C  
ATOM    779  CD2 LEU A 125      16.384  -8.449  21.453  1.00 23.37           C  
ATOM    780  N   SER A 126      11.904  -7.832  25.779  1.00 21.71           N  
ATOM    781  CA  SER A 126      10.578  -7.325  26.145  1.00 24.03           C  
ATOM    782  C   SER A 126      10.409  -5.813  26.058  1.00 22.88           C  
ATOM    783  O   SER A 126       9.274  -5.317  26.129  1.00 23.05           O  
ATOM    784  CB  SER A 126      10.260  -7.762  27.578  1.00 24.11           C  
ATOM    785  OG  SER A 126      10.216  -9.167  27.678  1.00 34.05           O  
ATOM    786  N   SER A 127      11.517  -5.082  25.947  1.00 22.05           N  
ATOM    787  CA  SER A 127      11.474  -3.617  25.861  1.00 21.68           C  
ATOM    788  C   SER A 127      11.988  -3.035  24.539  1.00 21.49           C  
ATOM    789  O   SER A 127      12.057  -1.812  24.399  1.00 20.87           O  
ATOM    790  CB  SER A 127      12.256  -2.983  27.015  1.00 21.82           C  
ATOM    791  OG  SER A 127      11.752  -3.389  28.276  1.00 22.14           O  
ATOM    792  N   LEU A 128      12.362  -3.892  23.585  1.00 20.10           N  
ATOM    793  CA  LEU A 128      13.022  -3.409  22.371  1.00 21.42           C  
ATOM    794  C   LEU A 128      12.163  -2.416  21.578  1.00 21.57           C  
ATOM    795  O   LEU A 128      11.023  -2.709  21.228  1.00 20.84           O  
ATOM    796  CB  LEU A 128      13.493  -4.560  21.475  1.00 20.27           C  
ATOM    797  CG  LEU A 128      14.617  -4.169  20.508  1.00 21.77           C  
ATOM    798  CD1 LEU A 128      15.932  -3.998  21.270  1.00 24.18           C  
ATOM    799  CD2 LEU A 128      14.757  -5.212  19.402  1.00 21.78           C  
ATOM    800  N   GLN A 129      12.734  -1.250  21.288  1.00 22.06           N  
ATOM    801  CA  GLN A 129      12.032  -0.226  20.522  1.00 22.25           C  
ATOM    802  C   GLN A 129      12.687   0.036  19.175  1.00 22.43           C  
ATOM    803  O   GLN A 129      12.017   0.451  18.232  1.00 22.07           O  
ATOM    804  CB  GLN A 129      11.942   1.079  21.314  1.00 23.29           C  
ATOM    805  CG  GLN A 129      11.102   0.972  22.577  1.00 24.90           C  
ATOM    806  CD  GLN A 129      10.990   2.288  23.334  1.00 28.59           C  
ATOM    807  OE1 GLN A 129      11.914   3.096  23.342  1.00 36.22           O  
ATOM    808  NE2 GLN A 129       9.852   2.499  23.983  1.00 33.71           N  
ATOM    809  N   LYS A 130      13.990  -0.204  19.087  1.00 22.47           N  
ATOM    810  CA  LYS A 130      14.712   0.060  17.852  1.00 23.43           C  
ATOM    811  C   LYS A 130      15.659  -1.076  17.508  1.00 23.33           C  
ATOM    812  O   LYS A 130      16.565  -1.393  18.279  1.00 23.63           O  
ATOM    813  CB  LYS A 130      15.459   1.397  17.934  1.00 23.19           C  
ATOM    814  CG  LYS A 130      16.305   1.689  16.719  1.00 27.26           C  
ATOM    815  CD  LYS A 130      16.423   3.182  16.443  1.00 35.85           C  
ATOM    816  CE  LYS A 130      17.363   3.875  17.395  1.00 39.31           C  
ATOM    817  NZ  LYS A 130      17.757   5.226  16.879  1.00 35.83           N  
ATOM    818  N   LEU A 131      15.418  -1.690  16.350  1.00 21.89           N  
ATOM    819  CA  LEU A 131      16.269  -2.761  15.842  1.00 21.57           C  
ATOM    820  C   LEU A 131      16.928  -2.308  14.550  1.00 22.94           C  
ATOM    821  O   LEU A 131      16.241  -2.046  13.565  1.00 22.48           O  
ATOM    822  CB  LEU A 131      15.462  -4.042  15.597  1.00 21.29           C  
ATOM    823  CG  LEU A 131      16.241  -5.224  14.999  1.00 21.80           C  
ATOM    824  CD1 LEU A 131      17.395  -5.654  15.928  1.00 23.99           C  
ATOM    825  CD2 LEU A 131      15.310  -6.404  14.726  1.00 22.51           C  
ATOM    826  N   VAL A 132      18.255  -2.225  14.572  1.00 22.27           N  
ATOM    827  CA  VAL A 132      19.031  -1.784  13.410  1.00 23.14           C  
ATOM    828  C   VAL A 132      19.775  -2.985  12.829  1.00 23.85           C  
ATOM    829  O   VAL A 132      20.720  -3.506  13.430  1.00 24.66           O  
ATOM    830  CB  VAL A 132      20.008  -0.624  13.767  1.00 23.83           C  
ATOM    831  CG1 VAL A 132      20.776  -0.149  12.527  1.00 24.00           C  
ATOM    832  CG2 VAL A 132      19.258   0.542  14.386  1.00 23.59           C  
ATOM    833  N   ALA A 133      19.324  -3.428  11.663  1.00 23.75           N  
ATOM    834  CA  ALA A 133      19.883  -4.611  11.012  1.00 23.24           C  
ATOM    835  C   ALA A 133      20.313  -4.268   9.584  1.00 23.15           C  
ATOM    836  O   ALA A 133      20.077  -5.034   8.649  1.00 24.59           O  
ATOM    837  CB  ALA A 133      18.868  -5.745  11.016  1.00 22.97           C  
ATOM    838  N   VAL A 134      20.940  -3.103   9.443  1.00 24.61           N  
ATOM    839  CA  VAL A 134      21.491  -2.622   8.174  1.00 24.06           C  
ATOM    840  C   VAL A 134      22.616  -3.544   7.716  1.00 24.45           C  
ATOM    841  O   VAL A 134      23.454  -3.942   8.521  1.00 23.74           O  
ATOM    842  CB  VAL A 134      22.024  -1.175   8.337  1.00 24.02           C  
ATOM    843  CG1 VAL A 134      22.760  -0.696   7.098  1.00 23.57           C  
ATOM    844  CG2 VAL A 134      20.884  -0.219   8.665  1.00 25.00           C  
ATOM    845  N   GLU A 135      22.621  -3.899   6.428  1.00 23.94           N  
ATOM    846  CA  GLU A 135      23.708  -4.694   5.854  1.00 24.44           C  
ATOM    847  C   GLU A 135      23.974  -5.939   6.705  1.00 25.29           C  
ATOM    848  O   GLU A 135      25.079  -6.137   7.219  1.00 24.75           O  
ATOM    849  CB  GLU A 135      24.978  -3.841   5.710  1.00 25.86           C  
ATOM    850  CG  GLU A 135      26.020  -4.432   4.765  1.00 30.40           C  
ATOM    851  CD  GLU A 135      27.393  -3.815   4.943  1.00 41.43           C  
ATOM    852  OE1 GLU A 135      28.360  -4.578   5.167  1.00 45.50           O  
ATOM    853  OE2 GLU A 135      27.507  -2.573   4.865  1.00 42.96           O  
ATOM    854  N   THR A 136      22.935  -6.748   6.882  1.00 24.94           N  
ATOM    855  CA  THR A 136      23.041  -7.995   7.640  1.00 26.09           C  
ATOM    856  C   THR A 136      22.702  -9.188   6.764  1.00 26.92           C  
ATOM    857  O   THR A 136      22.309 -10.239   7.276  1.00 28.00           O  
ATOM    858  CB  THR A 136      22.153  -8.021   8.911  1.00 26.47           C  
ATOM    859  OG1 THR A 136      20.778  -7.802   8.565  1.00 24.48           O  
ATOM    860  CG2 THR A 136      22.603  -6.973   9.905  1.00 27.18           C  
ATOM    861  N   ASN A 137      22.843  -9.018   5.446  1.00 26.86           N  
ATOM    862  CA  ASN A 137      22.651 -10.125   4.509  1.00 28.65           C  
ATOM    863  C   ASN A 137      21.190 -10.626   4.509  1.00 28.04           C  
ATOM    864  O   ASN A 137      20.916 -11.796   4.247  1.00 28.96           O  
ATOM    865  CB  ASN A 137      23.649 -11.245   4.874  1.00 30.09           C  
ATOM    866  CG  ASN A 137      23.617 -12.411   3.916  1.00 31.86           C  
ATOM    867  OD1 ASN A 137      23.657 -12.233   2.700  1.00 35.49           O  
ATOM    868  ND2 ASN A 137      23.563 -13.627   4.467  1.00 32.21           N  
ATOM    869  N   LEU A 138      20.257  -9.720   4.802  1.00 26.64           N  
ATOM    870  CA  LEU A 138      18.835 -10.055   4.899  1.00 25.86           C  
ATOM    871  C   LEU A 138      18.196 -10.103   3.512  1.00 25.86           C  
ATOM    872  O   LEU A 138      18.259  -9.124   2.758  1.00 25.40           O  
ATOM    873  CB  LEU A 138      18.111  -9.013   5.757  1.00 26.02           C  
ATOM    874  CG  LEU A 138      17.099  -9.381   6.845  1.00 31.89           C  
ATOM    875  CD1 LEU A 138      16.120  -8.229   7.019  1.00 28.72           C  
ATOM    876  CD2 LEU A 138      16.354 -10.675   6.602  1.00 32.79           C  
ATOM    877  N   ALA A 139      17.574 -11.238   3.187  1.00 24.88           N  
ATOM    878  CA  ALA A 139      16.991 -11.457   1.860  1.00 26.03           C  
ATOM    879  C   ALA A 139      15.464 -11.427   1.851  1.00 26.99           C  
ATOM    880  O   ALA A 139      14.848 -11.299   0.788  1.00 27.39           O  
ATOM    881  CB  ALA A 139      17.494 -12.764   1.276  1.00 25.35           C  
ATOM    882  N   SER A 140      14.861 -11.557   3.029  1.00 27.34           N  
ATOM    883  CA  SER A 140      13.403 -11.566   3.158  1.00 28.56           C  
ATOM    884  C   SER A 140      12.950 -11.244   4.572  1.00 29.16           C  
ATOM    885  O   SER A 140      13.595 -11.630   5.546  1.00 29.90           O  
ATOM    886  CB  SER A 140      12.830 -12.922   2.736  1.00 30.22           C  
ATOM    887  OG  SER A 140      11.424 -12.959   2.922  1.00 33.63           O  
ATOM    888  N   LEU A 141      11.824 -10.549   4.676  1.00 27.95           N  
ATOM    889  CA  LEU A 141      11.224 -10.267   5.973  1.00 26.95           C  
ATOM    890  C   LEU A 141      10.417 -11.453   6.485  1.00 27.58           C  
ATOM    891  O   LEU A 141      10.115 -11.521   7.668  1.00 26.70           O  
ATOM    892  CB  LEU A 141      10.342  -9.019   5.912  1.00 26.99           C  
ATOM    893  CG  LEU A 141      11.022  -7.645   5.817  1.00 28.72           C  
ATOM    894  CD1 LEU A 141       9.980  -6.546   5.687  1.00 30.78           C  
ATOM    895  CD2 LEU A 141      11.948  -7.371   7.004  1.00 33.75           C  
ATOM    896  N   GLU A 142      10.069 -12.378   5.590  1.00 28.33           N  
ATOM    897  CA  GLU A 142       9.241 -13.532   5.952  1.00 31.48           C  
ATOM    898  C   GLU A 142       9.908 -14.377   7.031  1.00 31.07           C  
ATOM    899  O   GLU A 142       9.269 -14.754   8.012  1.00 32.94           O  
ATOM    900  CB  GLU A 142       8.929 -14.397   4.721  1.00 31.23           C  
ATOM    901  CG  GLU A 142       8.148 -13.685   3.617  1.00 37.85           C  
ATOM    902  CD  GLU A 142       6.708 -13.348   4.003  1.00 45.01           C  
ATOM    903  OE1 GLU A 142       6.135 -14.018   4.893  1.00 48.98           O  
ATOM    904  OE2 GLU A 142       6.146 -12.408   3.400  1.00 49.00           O  
ATOM    905  N   ASN A 143      11.199 -14.644   6.847  1.00 32.77           N  
ATOM    906  CA  ASN A 143      11.982 -15.491   7.756  1.00 34.22           C  
ATOM    907  C   ASN A 143      12.439 -14.798   9.039  1.00 32.11           C  
ATOM    908  O   ASN A 143      12.929 -15.453   9.957  1.00 32.26           O  
ATOM    909  CB  ASN A 143      13.207 -16.065   7.020  1.00 35.24           C  
ATOM    910  CG  ASN A 143      13.969 -15.006   6.207  1.00 40.48           C  
ATOM    911  OD1 ASN A 143      14.480 -14.012   6.749  1.00 40.37           O  
ATOM    912  ND2 ASN A 143      14.054 -15.227   4.899  1.00 44.14           N  
ATOM    913  N   PHE A 144      12.260 -13.478   9.091  1.00 28.66           N  
ATOM    914  CA  PHE A 144      12.897 -12.612  10.077  1.00 24.64           C  
ATOM    915  C   PHE A 144      12.126 -12.676  11.401  1.00 24.25           C  
ATOM    916  O   PHE A 144      10.984 -12.232  11.477  1.00 23.59           O  
ATOM    917  CB  PHE A 144      12.951 -11.183   9.506  1.00 24.22           C  
ATOM    918  CG  PHE A 144      13.971 -10.288  10.152  1.00 23.05           C  
ATOM    919  CD1 PHE A 144      15.285 -10.710  10.330  1.00 27.33           C  
ATOM    920  CD2 PHE A 144      13.624  -9.002  10.548  1.00 24.94           C  
ATOM    921  CE1 PHE A 144      16.227  -9.876  10.917  1.00 26.67           C  
ATOM    922  CE2 PHE A 144      14.562  -8.161  11.125  1.00 27.76           C  
ATOM    923  CZ  PHE A 144      15.867  -8.602  11.318  1.00 29.77           C  
ATOM    924  N   PRO A 145      12.750 -13.240  12.450  1.00 23.74           N  
ATOM    925  CA  PRO A 145      12.016 -13.623  13.654  1.00 22.65           C  
ATOM    926  C   PRO A 145      11.768 -12.485  14.660  1.00 23.25           C  
ATOM    927  O   PRO A 145      12.189 -12.573  15.819  1.00 21.36           O  
ATOM    928  CB  PRO A 145      12.909 -14.709  14.260  1.00 23.26           C  
ATOM    929  CG  PRO A 145      14.295 -14.293  13.887  1.00 23.57           C  
ATOM    930  CD  PRO A 145      14.187 -13.560  12.555  1.00 24.67           C  
ATOM    931  N   ILE A 146      11.052 -11.451  14.222  1.00 21.81           N  
ATOM    932  CA  ILE A 146      10.786 -10.276  15.050  1.00 21.07           C  
ATOM    933  C   ILE A 146       9.305 -10.105  15.422  1.00 20.41           C  
ATOM    934  O   ILE A 146       8.934  -9.102  16.050  1.00 21.17           O  
ATOM    935  CB  ILE A 146      11.282  -8.970  14.369  1.00 21.63           C  
ATOM    936  CG1 ILE A 146      10.554  -8.741  13.032  1.00 20.37           C  
ATOM    937  CG2 ILE A 146      12.811  -8.991  14.208  1.00 21.82           C  
ATOM    938  CD1 ILE A 146      10.764  -7.365  12.437  1.00 21.16           C  
ATOM    939  N   GLY A 147       8.475 -11.077  15.036  1.00 19.08           N  
ATOM    940  CA  GLY A 147       7.020 -11.006  15.220  1.00 20.49           C  
ATOM    941  C   GLY A 147       6.515 -10.890  16.649  1.00 20.76           C  
ATOM    942  O   GLY A 147       5.356 -10.528  16.878  1.00 21.72           O  
ATOM    943  N   HIS A 148       7.380 -11.189  17.620  1.00 20.81           N  
ATOM    944  CA  HIS A 148       6.995 -11.090  19.025  1.00 21.92           C  
ATOM    945  C   HIS A 148       7.453  -9.797  19.711  1.00 22.40           C  
ATOM    946  O   HIS A 148       7.207  -9.597  20.900  1.00 23.64           O  
ATOM    947  CB  HIS A 148       7.477 -12.321  19.797  1.00 23.36           C  
ATOM    948  CG  HIS A 148       6.880 -13.606  19.313  1.00 27.94           C  
ATOM    949  ND1 HIS A 148       5.833 -14.230  19.957  1.00 31.90           N  
ATOM    950  CD2 HIS A 148       7.176 -14.380  18.241  1.00 33.71           C  
ATOM    951  CE1 HIS A 148       5.512 -15.333  19.306  1.00 32.94           C  
ATOM    952  NE2 HIS A 148       6.311 -15.447  18.260  1.00 32.99           N  
ATOM    953  N   LEU A 149       8.104  -8.913  18.959  1.00 22.76           N  
ATOM    954  CA  LEU A 149       8.641  -7.678  19.531  1.00 21.36           C  
ATOM    955  C   LEU A 149       7.602  -6.565  19.431  1.00 21.38           C  
ATOM    956  O   LEU A 149       7.801  -5.577  18.730  1.00 21.79           O  
ATOM    957  CB  LEU A 149       9.961  -7.289  18.845  1.00 22.69           C  
ATOM    958  CG  LEU A 149      11.060  -8.361  18.878  1.00 22.90           C  
ATOM    959  CD1 LEU A 149      12.233  -7.981  17.976  1.00 22.59           C  
ATOM    960  CD2 LEU A 149      11.535  -8.633  20.308  1.00 25.88           C  
ATOM    961  N   LYS A 150       6.490  -6.746  20.145  1.00 22.10           N  
ATOM    962  CA  LYS A 150       5.346  -5.825  20.061  1.00 22.71           C  
ATOM    963  C   LYS A 150       5.677  -4.385  20.464  1.00 22.45           C  
ATOM    964  O   LYS A 150       4.943  -3.459  20.101  1.00 22.48           O  
ATOM    965  CB  LYS A 150       4.157  -6.339  20.878  1.00 23.87           C  
ATOM    966  CG  LYS A 150       4.453  -6.506  22.356  1.00 26.63           C  
ATOM    967  CD  LYS A 150       3.194  -6.796  23.159  1.00 32.73           C  
ATOM    968  CE  LYS A 150       3.554  -7.146  24.598  1.00 35.33           C  
ATOM    969  NZ  LYS A 150       2.352  -7.249  25.480  1.00 36.50           N  
ATOM    970  N   THR A 151       6.779  -4.199  21.192  1.00 20.22           N  
ATOM    971  CA  THR A 151       7.223  -2.859  21.609  1.00 21.53           C  
ATOM    972  C   THR A 151       7.992  -2.074  20.532  1.00 21.80           C  
ATOM    973  O   THR A 151       8.260  -0.875  20.697  1.00 21.38           O  
ATOM    974  CB  THR A 151       8.109  -2.933  22.863  1.00 22.01           C  
ATOM    975  OG1 THR A 151       9.145  -3.898  22.651  1.00 21.86           O  
ATOM    976  CG2 THR A 151       7.273  -3.313  24.091  1.00 20.78           C  
ATOM    977  N   LEU A 152       8.332  -2.746  19.434  1.00 21.40           N  
ATOM    978  CA  LEU A 152       9.171  -2.156  18.383  1.00 21.76           C  
ATOM    979  C   LEU A 152       8.558  -0.906  17.744  1.00 22.66           C  
ATOM    980  O   LEU A 152       7.414  -0.929  17.284  1.00 23.61           O  
ATOM    981  CB  LEU A 152       9.485  -3.189  17.294  1.00 22.69           C  
ATOM    982  CG  LEU A 152      10.749  -2.941  16.472  1.00 26.56           C  
ATOM    983  CD1 LEU A 152      12.009  -3.180  17.311  1.00 25.20           C  
ATOM    984  CD2 LEU A 152      10.754  -3.818  15.231  1.00 27.73           C  
ATOM    985  N   LYS A 153       9.342   0.169  17.718  1.00 22.14           N  
ATOM    986  CA  LYS A 153       8.946   1.430  17.094  1.00 23.23           C  
ATOM    987  C   LYS A 153       9.684   1.656  15.778  1.00 23.73           C  
ATOM    988  O   LYS A 153       9.143   2.269  14.856  1.00 24.78           O  
ATOM    989  CB  LYS A 153       9.228   2.601  18.036  1.00 24.56           C  
ATOM    990  CG  LYS A 153       8.489   2.531  19.356  1.00 25.12           C  
ATOM    991  CD  LYS A 153       8.910   3.649  20.287  1.00 31.14           C  
ATOM    992  CE  LYS A 153       7.914   4.785  20.278  1.00 38.90           C  
ATOM    993  NZ  LYS A 153       8.154   5.719  21.418  1.00 41.80           N  
ATOM    994  N   GLU A 154      10.919   1.167  15.690  1.00 22.84           N  
ATOM    995  CA  GLU A 154      11.722   1.387  14.488  1.00 24.21           C  
ATOM    996  C   GLU A 154      12.427   0.119  14.036  1.00 23.74           C  
ATOM    997  O   GLU A 154      13.095  -0.543  14.826  1.00 23.46           O  
ATOM    998  CB  GLU A 154      12.736   2.507  14.707  1.00 24.44           C  
ATOM    999  CG  GLU A 154      13.540   2.845  13.453  1.00 27.56           C  
ATOM   1000  CD  GLU A 154      14.444   4.050  13.624  1.00 29.05           C  
ATOM   1001  OE1 GLU A 154      14.196   4.868  14.539  1.00 35.22           O  
ATOM   1002  OE2 GLU A 154      15.404   4.166  12.832  1.00 37.81           O  
ATOM   1003  N   LEU A 155      12.247  -0.210  12.762  1.00 21.98           N  
ATOM   1004  CA  LEU A 155      12.974  -1.292  12.131  1.00 21.69           C  
ATOM   1005  C   LEU A 155      13.758  -0.736  10.953  1.00 22.70           C  
ATOM   1006  O   LEU A 155      13.178  -0.238   9.980  1.00 23.70           O  
ATOM   1007  CB  LEU A 155      12.030  -2.403  11.668  1.00 22.26           C  
ATOM   1008  CG  LEU A 155      12.710  -3.581  10.957  1.00 22.17           C  
ATOM   1009  CD1 LEU A 155      13.630  -4.360  11.900  1.00 23.33           C  
ATOM   1010  CD2 LEU A 155      11.686  -4.508  10.313  1.00 22.66           C  
ATOM   1011  N   ASN A 156      15.081  -0.815  11.063  1.00 22.61           N  
ATOM   1012  CA  ASN A 156      15.975  -0.375  10.006  1.00 21.54           C  
ATOM   1013  C   ASN A 156      16.636  -1.578   9.336  1.00 23.11           C  
ATOM   1014  O   ASN A 156      17.543  -2.196   9.896  1.00 23.02           O  
ATOM   1015  CB  ASN A 156      17.030   0.605  10.556  1.00 21.55           C  
ATOM   1016  CG  ASN A 156      17.857   1.268   9.454  1.00 23.04           C  
ATOM   1017  OD1 ASN A 156      18.589   2.226   9.701  1.00 27.94           O  
ATOM   1018  ND2 ASN A 156      17.746   0.756   8.241  1.00 18.88           N  
ATOM   1019  N   VAL A 157      16.155  -1.903   8.137  1.00 22.63           N  
ATOM   1020  CA  VAL A 157      16.720  -2.987   7.335  1.00 22.80           C  
ATOM   1021  C   VAL A 157      17.258  -2.455   5.995  1.00 22.24           C  
ATOM   1022  O   VAL A 157      17.247  -3.154   4.978  1.00 23.00           O  
ATOM   1023  CB  VAL A 157      15.710  -4.153   7.131  1.00 22.85           C  
ATOM   1024  CG1 VAL A 157      15.565  -4.954   8.423  1.00 23.65           C  
ATOM   1025  CG2 VAL A 157      14.348  -3.638   6.671  1.00 24.64           C  
ATOM   1026  N   ALA A 158      17.738  -1.213   6.013  1.00 22.90           N  
ATOM   1027  CA  ALA A 158      18.382  -0.618   4.829  1.00 21.26           C  
ATOM   1028  C   ALA A 158      19.649  -1.376   4.431  1.00 22.58           C  
ATOM   1029  O   ALA A 158      20.236  -2.081   5.251  1.00 21.33           O  
ATOM   1030  CB  ALA A 158      18.692   0.855   5.068  1.00 22.46           C  
ATOM   1031  N   HIS A 159      20.049  -1.237   3.163  1.00 21.44           N  
ATOM   1032  CA  HIS A 159      21.277  -1.857   2.646  1.00 22.36           C  
ATOM   1033  C   HIS A 159      21.253  -3.378   2.813  1.00 22.13           C  
ATOM   1034  O   HIS A 159      22.169  -3.978   3.386  1.00 21.79           O  
ATOM   1035  CB  HIS A 159      22.526  -1.251   3.311  1.00 21.28           C  
ATOM   1036  CG  HIS A 159      22.720   0.204   3.028  1.00 25.77           C  
ATOM   1037  ND1 HIS A 159      22.405   1.188   3.941  1.00 25.69           N  
ATOM   1038  CD2 HIS A 159      23.211   0.843   1.939  1.00 25.43           C  
ATOM   1039  CE1 HIS A 159      22.688   2.372   3.425  1.00 24.95           C  
ATOM   1040  NE2 HIS A 159      23.179   2.189   2.211  1.00 27.21           N  
ATOM   1041  N   ASN A 160      20.186  -3.997   2.326  1.00 22.12           N  
ATOM   1042  CA  ASN A 160      20.081  -5.448   2.363  1.00 21.55           C  
ATOM   1043  C   ASN A 160      19.723  -6.001   0.984  1.00 22.81           C  
ATOM   1044  O   ASN A 160      19.944  -5.325  -0.022  1.00 22.78           O  
ATOM   1045  CB  ASN A 160      19.114  -5.897   3.463  1.00 21.17           C  
ATOM   1046  CG  ASN A 160      19.771  -5.920   4.838  1.00 22.44           C  
ATOM   1047  OD1 ASN A 160      20.752  -6.633   5.054  1.00 22.10           O  
ATOM   1048  ND2 ASN A 160      19.229  -5.135   5.773  1.00 21.78           N  
ATOM   1049  N   LEU A 161      19.197  -7.221   0.940  1.00 22.55           N  
ATOM   1050  CA  LEU A 161      18.966  -7.918  -0.330  1.00 22.83           C  
ATOM   1051  C   LEU A 161      17.497  -8.271  -0.539  1.00 23.76           C  
ATOM   1052  O   LEU A 161      17.167  -9.198  -1.290  1.00 23.15           O  
ATOM   1053  CB  LEU A 161      19.829  -9.187  -0.393  1.00 24.22           C  
ATOM   1054  CG  LEU A 161      21.333  -9.085  -0.109  1.00 27.83           C  
ATOM   1055  CD1 LEU A 161      21.926 -10.486   0.072  1.00 28.78           C  
ATOM   1056  CD2 LEU A 161      22.062  -8.314  -1.204  1.00 27.91           C  
ATOM   1057  N   ILE A 162      16.617  -7.523   0.115  1.00 22.61           N  
ATOM   1058  CA  ILE A 162      15.184  -7.796   0.071  1.00 23.46           C  
ATOM   1059  C   ILE A 162      14.627  -7.450  -1.303  1.00 23.86           C  
ATOM   1060  O   ILE A 162      14.859  -6.357  -1.811  1.00 22.68           O  
ATOM   1061  CB  ILE A 162      14.438  -7.041   1.201  1.00 23.40           C  
ATOM   1062  CG1 ILE A 162      14.967  -7.496   2.570  1.00 25.01           C  
ATOM   1063  CG2 ILE A 162      12.927  -7.241   1.096  1.00 23.21           C  
ATOM   1064  CD1 ILE A 162      14.505  -6.647   3.744  1.00 22.68           C  
ATOM   1065  N   GLN A 163      13.910  -8.398  -1.910  1.00 25.07           N  
ATOM   1066  CA  GLN A 163      13.375  -8.205  -3.264  1.00 25.91           C  
ATOM   1067  C   GLN A 163      11.884  -7.874  -3.277  1.00 26.51           C  
ATOM   1068  O   GLN A 163      11.359  -7.366  -4.270  1.00 27.27           O  
ATOM   1069  CB  GLN A 163      13.628  -9.449  -4.124  1.00 26.25           C  
ATOM   1070  CG  GLN A 163      15.099  -9.724  -4.401  1.00 30.39           C  
ATOM   1071  CD  GLN A 163      15.306 -10.844  -5.413  1.00 31.46           C  
ATOM   1072  OE1 GLN A 163      14.666 -10.872  -6.468  1.00 39.79           O  
ATOM   1073  NE2 GLN A 163      16.213 -11.768  -5.098  1.00 37.67           N  
ATOM   1074  N   SER A 164      11.204  -8.166  -2.175  1.00 25.37           N  
ATOM   1075  CA  SER A 164       9.760  -7.997  -2.099  1.00 25.50           C  
ATOM   1076  C   SER A 164       9.358  -7.033  -0.989  1.00 25.45           C  
ATOM   1077  O   SER A 164       9.908  -7.082   0.110  1.00 26.64           O  
ATOM   1078  CB  SER A 164       9.085  -9.351  -1.882  1.00 25.87           C  
ATOM   1079  OG  SER A 164       7.683  -9.200  -1.788  1.00 25.10           O  
ATOM   1080  N   PHE A 165       8.388  -6.174  -1.278  1.00 24.22           N  
ATOM   1081  CA  PHE A 165       7.845  -5.264  -0.281  1.00 25.95           C  
ATOM   1082  C   PHE A 165       6.594  -5.856   0.376  1.00 26.67           C  
ATOM   1083  O   PHE A 165       5.902  -5.187   1.138  1.00 27.66           O  
ATOM   1084  CB  PHE A 165       7.559  -3.886  -0.905  1.00 25.27           C  
ATOM   1085  CG  PHE A 165       7.033  -2.877   0.073  1.00 26.37           C  
ATOM   1086  CD1 PHE A 165       5.872  -2.164  -0.203  1.00 26.94           C  
ATOM   1087  CD2 PHE A 165       7.684  -2.658   1.285  1.00 29.03           C  
ATOM   1088  CE1 PHE A 165       5.374  -1.240   0.711  1.00 27.70           C  
ATOM   1089  CE2 PHE A 165       7.195  -1.736   2.201  1.00 29.02           C  
ATOM   1090  CZ  PHE A 165       6.044  -1.026   1.914  1.00 28.96           C  
ATOM   1091  N   LYS A 166       6.303  -7.120   0.076  1.00 25.82           N  
ATOM   1092  CA  LYS A 166       5.175  -7.789   0.707  1.00 25.84           C  
ATOM   1093  C   LYS A 166       5.467  -7.937   2.197  1.00 25.99           C  
ATOM   1094  O   LYS A 166       6.367  -8.677   2.598  1.00 28.14           O  
ATOM   1095  CB  LYS A 166       4.894  -9.144   0.040  1.00 26.47           C  
ATOM   1096  CG  LYS A 166       3.641  -9.873   0.560  1.00 29.53           C  
ATOM   1097  CD  LYS A 166       3.990 -10.846   1.685  1.00 35.64           C  
ATOM   1098  CE  LYS A 166       2.775 -11.612   2.192  1.00 36.98           C  
ATOM   1099  NZ  LYS A 166       2.523 -12.864   1.422  1.00 42.57           N  
ATOM   1100  N   LEU A 167       4.711  -7.213   3.014  1.00 24.41           N  
ATOM   1101  CA  LEU A 167       4.926  -7.246   4.453  1.00 23.60           C  
ATOM   1102  C   LEU A 167       4.237  -8.467   5.043  1.00 23.38           C  
ATOM   1103  O   LEU A 167       3.038  -8.664   4.838  1.00 22.85           O  
ATOM   1104  CB  LEU A 167       4.439  -5.948   5.111  1.00 24.09           C  
ATOM   1105  CG  LEU A 167       5.134  -4.648   4.667  1.00 25.68           C  
ATOM   1106  CD1 LEU A 167       4.574  -3.452   5.424  1.00 26.31           C  
ATOM   1107  CD2 LEU A 167       6.649  -4.724   4.845  1.00 26.86           C  
ATOM   1108  N   PRO A 168       5.005  -9.307   5.758  1.00 22.97           N  
ATOM   1109  CA  PRO A 168       4.473 -10.541   6.348  1.00 23.63           C  
ATOM   1110  C   PRO A 168       3.357 -10.300   7.350  1.00 23.11           C  
ATOM   1111  O   PRO A 168       3.260  -9.220   7.935  1.00 22.58           O  
ATOM   1112  CB  PRO A 168       5.688 -11.141   7.061  1.00 24.33           C  
ATOM   1113  CG  PRO A 168       6.874 -10.521   6.401  1.00 25.81           C  
ATOM   1114  CD  PRO A 168       6.443  -9.140   6.039  1.00 24.41           C  
ATOM   1115  N   GLU A 169       2.532 -11.321   7.565  1.00 23.86           N  
ATOM   1116  CA  GLU A 169       1.417 -11.238   8.498  1.00 24.95           C  
ATOM   1117  C   GLU A 169       1.811 -10.783   9.897  1.00 23.32           C  
ATOM   1118  O   GLU A 169       1.023 -10.118  10.569  1.00 23.31           O  
ATOM   1119  CB  GLU A 169       0.663 -12.570   8.566  1.00 26.26           C  
ATOM   1120  CG  GLU A 169      -0.274 -12.803   7.378  1.00 33.83           C  
ATOM   1121  CD  GLU A 169      -1.237 -11.644   7.139  1.00 42.25           C  
ATOM   1122  OE1 GLU A 169      -1.880 -11.178   8.107  1.00 47.04           O  
ATOM   1123  OE2 GLU A 169      -1.355 -11.198   5.977  1.00 45.50           O  
ATOM   1124  N   TYR A 170       3.024 -11.120  10.332  1.00 21.44           N  
ATOM   1125  CA  TYR A 170       3.450 -10.772  11.695  1.00 21.76           C  
ATOM   1126  C   TYR A 170       3.541  -9.276  11.937  1.00 20.66           C  
ATOM   1127  O   TYR A 170       3.594  -8.837  13.089  1.00 21.46           O  
ATOM   1128  CB  TYR A 170       4.756 -11.482  12.107  1.00 21.40           C  
ATOM   1129  CG  TYR A 170       6.014 -10.998  11.413  1.00 21.59           C  
ATOM   1130  CD1 TYR A 170       6.556  -9.747  11.690  1.00 22.25           C  
ATOM   1131  CD2 TYR A 170       6.680 -11.815  10.503  1.00 22.44           C  
ATOM   1132  CE1 TYR A 170       7.714  -9.304  11.051  1.00 22.15           C  
ATOM   1133  CE2 TYR A 170       7.845 -11.387   9.867  1.00 22.12           C  
ATOM   1134  CZ  TYR A 170       8.352 -10.133  10.143  1.00 24.44           C  
ATOM   1135  OH  TYR A 170       9.500  -9.717   9.502  1.00 24.52           O  
ATOM   1136  N   PHE A 171       3.545  -8.481  10.865  1.00 21.55           N  
ATOM   1137  CA  PHE A 171       3.502  -7.032  11.030  1.00 20.96           C  
ATOM   1138  C   PHE A 171       2.264  -6.558  11.794  1.00 20.77           C  
ATOM   1139  O   PHE A 171       2.309  -5.532  12.462  1.00 21.56           O  
ATOM   1140  CB  PHE A 171       3.691  -6.312   9.685  1.00 21.96           C  
ATOM   1141  CG  PHE A 171       5.130  -5.998   9.381  1.00 24.70           C  
ATOM   1142  CD1 PHE A 171       5.997  -6.992   8.943  1.00 24.19           C  
ATOM   1143  CD2 PHE A 171       5.628  -4.709   9.564  1.00 26.48           C  
ATOM   1144  CE1 PHE A 171       7.342  -6.706   8.668  1.00 25.03           C  
ATOM   1145  CE2 PHE A 171       6.974  -4.417   9.300  1.00 26.53           C  
ATOM   1146  CZ  PHE A 171       7.828  -5.424   8.854  1.00 24.97           C  
ATOM   1147  N   SER A 172       1.176  -7.329  11.731  1.00 20.38           N  
ATOM   1148  CA  SER A 172      -0.010  -7.013  12.528  1.00 22.58           C  
ATOM   1149  C   SER A 172       0.258  -7.065  14.046  1.00 22.87           C  
ATOM   1150  O   SER A 172      -0.479  -6.451  14.822  1.00 22.90           O  
ATOM   1151  CB  SER A 172      -1.199  -7.897  12.145  1.00 22.52           C  
ATOM   1152  OG  SER A 172      -1.043  -9.218  12.623  1.00 26.88           O  
ATOM   1153  N   ASN A 173       1.307  -7.790  14.452  1.00 22.36           N  
ATOM   1154  CA  ASN A 173       1.754  -7.814  15.855  1.00 23.08           C  
ATOM   1155  C   ASN A 173       2.493  -6.545  16.267  1.00 23.22           C  
ATOM   1156  O   ASN A 173       2.595  -6.239  17.457  1.00 24.36           O  
ATOM   1157  CB  ASN A 173       2.686  -9.003  16.130  1.00 23.75           C  
ATOM   1158  CG  ASN A 173       1.987 -10.348  16.041  1.00 25.56           C  
ATOM   1159  OD1 ASN A 173       0.756 -10.423  15.938  1.00 24.86           O  
ATOM   1160  ND2 ASN A 173       2.788 -11.428  16.056  1.00 26.89           N  
ATOM   1161  N   LEU A 174       3.020  -5.826  15.275  1.00 22.17           N  
ATOM   1162  CA  LEU A 174       3.880  -4.668  15.506  1.00 21.90           C  
ATOM   1163  C   LEU A 174       3.085  -3.362  15.495  1.00 22.88           C  
ATOM   1164  O   LEU A 174       3.296  -2.481  14.648  1.00 22.24           O  
ATOM   1165  CB  LEU A 174       5.036  -4.642  14.492  1.00 23.36           C  
ATOM   1166  CG  LEU A 174       5.868  -5.926  14.374  1.00 22.29           C  
ATOM   1167  CD1 LEU A 174       6.965  -5.761  13.322  1.00 20.90           C  
ATOM   1168  CD2 LEU A 174       6.461  -6.354  15.721  1.00 24.15           C  
ATOM   1169  N   THR A 175       2.201  -3.245  16.485  1.00 23.47           N  
ATOM   1170  CA  THR A 175       1.236  -2.146  16.586  1.00 25.51           C  
ATOM   1171  C   THR A 175       1.850  -0.831  17.068  1.00 26.38           C  
ATOM   1172  O   THR A 175       1.160   0.188  17.148  1.00 27.30           O  
ATOM   1173  CB  THR A 175       0.054  -2.517  17.510  1.00 25.37           C  
ATOM   1174  OG1 THR A 175       0.559  -2.905  18.793  1.00 26.02           O  
ATOM   1175  CG2 THR A 175      -0.766  -3.667  16.911  1.00 26.99           C  
ATOM   1176  N   ASN A 176       3.143  -0.848  17.379  1.00 24.82           N  
ATOM   1177  CA  ASN A 176       3.848   0.372  17.768  1.00 24.44           C  
ATOM   1178  C   ASN A 176       4.844   0.856  16.709  1.00 25.30           C  
ATOM   1179  O   ASN A 176       5.548   1.844  16.922  1.00 24.03           O  
ATOM   1180  CB  ASN A 176       4.553   0.177  19.114  1.00 24.08           C  
ATOM   1181  CG  ASN A 176       3.575  -0.016  20.260  1.00 25.19           C  
ATOM   1182  OD1 ASN A 176       2.758   0.861  20.549  1.00 27.36           O  
ATOM   1183  ND2 ASN A 176       3.664  -1.159  20.927  1.00 25.88           N  
ATOM   1184  N   LEU A 177       4.880   0.171  15.565  1.00 24.80           N  
ATOM   1185  CA  LEU A 177       5.843   0.496  14.512  1.00 25.33           C  
ATOM   1186  C   LEU A 177       5.550   1.868  13.907  1.00 25.95           C  
ATOM   1187  O   LEU A 177       4.431   2.128  13.455  1.00 25.25           O  
ATOM   1188  CB  LEU A 177       5.861  -0.583  13.425  1.00 25.03           C  
ATOM   1189  CG  LEU A 177       7.025  -0.488  12.424  1.00 27.21           C  
ATOM   1190  CD1 LEU A 177       8.335  -0.933  13.070  1.00 30.02           C  
ATOM   1191  CD2 LEU A 177       6.740  -1.291  11.157  1.00 25.69           C  
ATOM   1192  N   GLU A 178       6.563   2.734  13.913  1.00 24.95           N  
ATOM   1193  CA  GLU A 178       6.429   4.082  13.365  1.00 27.03           C  
ATOM   1194  C   GLU A 178       7.479   4.431  12.305  1.00 26.23           C  
ATOM   1195  O   GLU A 178       7.324   5.409  11.579  1.00 25.36           O  
ATOM   1196  CB  GLU A 178       6.401   5.126  14.485  1.00 28.57           C  
ATOM   1197  CG  GLU A 178       7.620   5.158  15.388  1.00 30.44           C  
ATOM   1198  CD  GLU A 178       7.486   6.169  16.525  1.00 31.86           C  
ATOM   1199  OE1 GLU A 178       6.511   6.094  17.298  1.00 34.05           O  
ATOM   1200  OE2 GLU A 178       8.369   7.041  16.642  1.00 40.17           O  
ATOM   1201  N   HIS A 179       8.541   3.633  12.217  1.00 24.94           N  
ATOM   1202  CA  HIS A 179       9.549   3.848  11.186  1.00 25.91           C  
ATOM   1203  C   HIS A 179      10.006   2.529  10.583  1.00 26.37           C  
ATOM   1204  O   HIS A 179      10.418   1.622  11.309  1.00 25.37           O  
ATOM   1205  CB  HIS A 179      10.743   4.621  11.744  1.00 25.73           C  
ATOM   1206  CG  HIS A 179      11.497   5.397  10.704  1.00 31.02           C  
ATOM   1207  ND1 HIS A 179      12.312   4.796   9.766  1.00 38.78           N  
ATOM   1208  CD2 HIS A 179      11.551   6.727  10.451  1.00 36.99           C  
ATOM   1209  CE1 HIS A 179      12.838   5.723   8.982  1.00 38.84           C  
ATOM   1210  NE2 HIS A 179      12.392   6.904   9.377  1.00 42.22           N  
ATOM   1211  N   LEU A 180       9.902   2.425   9.259  1.00 24.69           N  
ATOM   1212  CA  LEU A 180      10.386   1.255   8.528  1.00 23.40           C  
ATOM   1213  C   LEU A 180      11.298   1.700   7.398  1.00 24.83           C  
ATOM   1214  O   LEU A 180      10.852   2.364   6.462  1.00 22.50           O  
ATOM   1215  CB  LEU A 180       9.213   0.429   7.976  1.00 24.61           C  
ATOM   1216  CG  LEU A 180       9.504  -0.807   7.112  1.00 25.40           C  
ATOM   1217  CD1 LEU A 180      10.421  -1.810   7.825  1.00 23.42           C  
ATOM   1218  CD2 LEU A 180       8.195  -1.486   6.712  1.00 23.34           C  
ATOM   1219  N   ASP A 181      12.573   1.330   7.499  1.00 23.44           N  
ATOM   1220  CA  ASP A 181      13.566   1.707   6.499  1.00 22.64           C  
ATOM   1221  C   ASP A 181      13.930   0.511   5.625  1.00 23.44           C  
ATOM   1222  O   ASP A 181      14.586  -0.427   6.079  1.00 24.53           O  
ATOM   1223  CB  ASP A 181      14.812   2.279   7.179  1.00 23.02           C  
ATOM   1224  CG  ASP A 181      15.724   3.033   6.218  1.00 24.11           C  
ATOM   1225  OD1 ASP A 181      15.670   2.789   4.990  1.00 24.86           O  
ATOM   1226  OD2 ASP A 181      16.512   3.870   6.713  1.00 25.79           O  
ATOM   1227  N   LEU A 182      13.490   0.564   4.370  1.00 23.08           N  
ATOM   1228  CA  LEU A 182      13.794  -0.464   3.378  1.00 22.22           C  
ATOM   1229  C   LEU A 182      14.612   0.121   2.226  1.00 21.74           C  
ATOM   1230  O   LEU A 182      14.680  -0.448   1.140  1.00 23.12           O  
ATOM   1231  CB  LEU A 182      12.500  -1.106   2.866  1.00 22.97           C  
ATOM   1232  CG  LEU A 182      11.923  -2.229   3.734  1.00 24.90           C  
ATOM   1233  CD1 LEU A 182      10.429  -2.363   3.532  1.00 26.30           C  
ATOM   1234  CD2 LEU A 182      12.627  -3.555   3.443  1.00 24.77           C  
ATOM   1235  N   SER A 183      15.249   1.260   2.472  1.00 23.06           N  
ATOM   1236  CA  SER A 183      16.085   1.887   1.445  1.00 22.74           C  
ATOM   1237  C   SER A 183      17.284   1.004   1.084  1.00 23.33           C  
ATOM   1238  O   SER A 183      17.714   0.154   1.873  1.00 22.11           O  
ATOM   1239  CB  SER A 183      16.537   3.284   1.886  1.00 23.99           C  
ATOM   1240  OG  SER A 183      17.343   3.205   3.044  1.00 25.14           O  
ATOM   1241  N   SER A 184      17.806   1.203  -0.124  1.00 22.18           N  
ATOM   1242  CA  SER A 184      18.964   0.461  -0.610  1.00 22.63           C  
ATOM   1243  C   SER A 184      18.797  -1.052  -0.509  1.00 23.55           C  
ATOM   1244  O   SER A 184      19.680  -1.757  -0.006  1.00 23.46           O  
ATOM   1245  CB  SER A 184      20.237   0.923   0.101  1.00 23.51           C  
ATOM   1246  OG  SER A 184      20.514   2.266  -0.236  1.00 24.03           O  
ATOM   1247  N   ASN A 185      17.648  -1.536  -0.972  1.00 21.75           N  
ATOM   1248  CA  ASN A 185      17.416  -2.967  -1.107  1.00 22.60           C  
ATOM   1249  C   ASN A 185      17.286  -3.339  -2.583  1.00 22.62           C  
ATOM   1250  O   ASN A 185      17.877  -2.663  -3.433  1.00 22.85           O  
ATOM   1251  CB  ASN A 185      16.223  -3.405  -0.256  1.00 22.15           C  
ATOM   1252  CG  ASN A 185      16.628  -3.708   1.167  1.00 22.16           C  
ATOM   1253  OD1 ASN A 185      16.999  -4.832   1.479  1.00 22.90           O  
ATOM   1254  ND2 ASN A 185      16.588  -2.698   2.036  1.00 22.51           N  
ATOM   1255  N   LYS A 186      16.546  -4.403  -2.894  1.00 21.74           N  
ATOM   1256  CA  LYS A 186      16.466  -4.882  -4.283  1.00 22.35           C  
ATOM   1257  C   LYS A 186      15.015  -4.936  -4.776  1.00 21.72           C  
ATOM   1258  O   LYS A 186      14.649  -5.770  -5.617  1.00 22.27           O  
ATOM   1259  CB  LYS A 186      17.170  -6.238  -4.423  1.00 23.85           C  
ATOM   1260  CG  LYS A 186      18.668  -6.202  -4.118  1.00 25.94           C  
ATOM   1261  CD  LYS A 186      19.458  -5.455  -5.194  1.00 34.21           C  
ATOM   1262  CE  LYS A 186      20.946  -5.352  -4.846  1.00 36.72           C  
ATOM   1263  NZ  LYS A 186      21.651  -6.671  -4.908  1.00 44.15           N  
ATOM   1264  N   ILE A 187      14.199  -4.026  -4.248  1.00 21.38           N  
ATOM   1265  CA  ILE A 187      12.768  -3.997  -4.513  1.00 22.23           C  
ATOM   1266  C   ILE A 187      12.494  -3.322  -5.855  1.00 22.05           C  
ATOM   1267  O   ILE A 187      12.860  -2.163  -6.063  1.00 22.70           O  
ATOM   1268  CB  ILE A 187      12.014  -3.283  -3.368  1.00 22.76           C  
ATOM   1269  CG1 ILE A 187      12.173  -4.071  -2.058  1.00 22.41           C  
ATOM   1270  CG2 ILE A 187      10.539  -3.130  -3.702  1.00 25.38           C  
ATOM   1271  CD1 ILE A 187      11.946  -3.248  -0.796  1.00 23.68           C  
ATOM   1272  N   GLN A 188      11.848  -4.064  -6.758  1.00 21.70           N  
ATOM   1273  CA  GLN A 188      11.553  -3.572  -8.106  1.00 22.53           C  
ATOM   1274  C   GLN A 188      10.123  -3.038  -8.264  1.00 22.35           C  
ATOM   1275  O   GLN A 188       9.837  -2.280  -9.193  1.00 22.01           O  
ATOM   1276  CB  GLN A 188      11.810  -4.679  -9.140  1.00 22.74           C  
ATOM   1277  CG  GLN A 188      13.261  -5.156  -9.191  1.00 26.06           C  
ATOM   1278  CD  GLN A 188      13.461  -6.338 -10.132  1.00 27.28           C  
ATOM   1279  OE1 GLN A 188      13.272  -6.220 -11.346  1.00 36.25           O  
ATOM   1280  NE2 GLN A 188      13.855  -7.477  -9.578  1.00 32.55           N  
ATOM   1281  N   SER A 189       9.238  -3.423  -7.348  1.00 21.53           N  
ATOM   1282  CA  SER A 189       7.820  -3.094  -7.454  1.00 22.17           C  
ATOM   1283  C   SER A 189       7.177  -2.873  -6.100  1.00 23.16           C  
ATOM   1284  O   SER A 189       7.656  -3.386  -5.084  1.00 22.02           O  
ATOM   1285  CB  SER A 189       7.057  -4.234  -8.137  1.00 22.22           C  
ATOM   1286  OG  SER A 189       7.756  -4.739  -9.253  1.00 24.15           O  
ATOM   1287  N   ILE A 190       6.080  -2.116  -6.110  1.00 22.48           N  
ATOM   1288  CA  ILE A 190       5.119  -2.108  -5.013  1.00 22.92           C  
ATOM   1289  C   ILE A 190       3.785  -2.601  -5.568  1.00 22.45           C  
ATOM   1290  O   ILE A 190       3.168  -1.943  -6.410  1.00 21.70           O  
ATOM   1291  CB  ILE A 190       4.908  -0.709  -4.380  1.00 22.75           C  
ATOM   1292  CG1 ILE A 190       6.230  -0.124  -3.886  1.00 23.97           C  
ATOM   1293  CG2 ILE A 190       3.918  -0.806  -3.232  1.00 22.88           C  
ATOM   1294  CD1 ILE A 190       6.106   1.286  -3.302  1.00 22.38           C  
ATOM   1295  N   TYR A 191       3.368  -3.774  -5.117  1.00 22.54           N  
ATOM   1296  CA  TYR A 191       2.082  -4.330  -5.513  1.00 23.96           C  
ATOM   1297  C   TYR A 191       1.013  -3.981  -4.483  1.00 26.50           C  
ATOM   1298  O   TYR A 191       1.335  -3.660  -3.336  1.00 27.01           O  
ATOM   1299  CB  TYR A 191       2.197  -5.847  -5.676  1.00 22.64           C  
ATOM   1300  CG  TYR A 191       3.134  -6.270  -6.784  1.00 20.97           C  
ATOM   1301  CD1 TYR A 191       4.404  -6.774  -6.495  1.00 21.35           C  
ATOM   1302  CD2 TYR A 191       2.753  -6.166  -8.124  1.00 21.82           C  
ATOM   1303  CE1 TYR A 191       5.271  -7.173  -7.511  1.00 23.05           C  
ATOM   1304  CE2 TYR A 191       3.615  -6.552  -9.144  1.00 21.39           C  
ATOM   1305  CZ  TYR A 191       4.869  -7.057  -8.831  1.00 21.87           C  
ATOM   1306  OH  TYR A 191       5.724  -7.453  -9.836  1.00 23.75           O  
ATOM   1307  N   CYS A 192      -0.257  -4.052  -4.891  1.00 29.82           N  
ATOM   1308  CA  CYS A 192      -1.391  -3.756  -4.005  1.00 33.79           C  
ATOM   1309  C   CYS A 192      -1.390  -4.541  -2.706  1.00 34.28           C  
ATOM   1310  O   CYS A 192      -1.634  -3.986  -1.633  1.00 35.94           O  
ATOM   1311  CB  CYS A 192      -2.704  -4.030  -4.727  1.00 35.41           C  
ATOM   1312  SG  CYS A 192      -3.077  -2.814  -5.937  1.00 44.90           S  
ATOM   1313  N   THR A 193      -1.115  -5.835  -2.819  1.00 33.59           N  
ATOM   1314  CA  THR A 193      -1.146  -6.753  -1.687  1.00 34.40           C  
ATOM   1315  C   THR A 193      -0.063  -6.459  -0.652  1.00 32.39           C  
ATOM   1316  O   THR A 193      -0.206  -6.833   0.512  1.00 33.32           O  
ATOM   1317  CB  THR A 193      -0.994  -8.210  -2.157  1.00 34.21           C  
ATOM   1318  OG1 THR A 193       0.131  -8.308  -3.041  1.00 37.38           O  
ATOM   1319  CG2 THR A 193      -2.246  -8.659  -2.892  1.00 35.94           C  
ATOM   1320  N   ASP A 194       1.007  -5.781  -1.077  1.00 30.02           N  
ATOM   1321  CA  ASP A 194       2.185  -5.575  -0.231  1.00 27.80           C  
ATOM   1322  C   ASP A 194       1.874  -4.961   1.133  1.00 27.01           C  
ATOM   1323  O   ASP A 194       2.412  -5.401   2.145  1.00 26.23           O  
ATOM   1324  CB  ASP A 194       3.255  -4.755  -0.964  1.00 27.18           C  
ATOM   1325  CG  ASP A 194       3.936  -5.543  -2.073  1.00 25.91           C  
ATOM   1326  OD1 ASP A 194       3.739  -6.771  -2.138  1.00 26.91           O  
ATOM   1327  OD2 ASP A 194       4.677  -4.940  -2.873  1.00 25.93           O  
ATOM   1328  N   LEU A 195       1.000  -3.959   1.155  1.00 26.63           N  
ATOM   1329  CA  LEU A 195       0.679  -3.252   2.400  1.00 27.45           C  
ATOM   1330  C   LEU A 195      -0.595  -3.763   3.076  1.00 25.93           C  
ATOM   1331  O   LEU A 195      -1.067  -3.169   4.049  1.00 27.55           O  
ATOM   1332  CB  LEU A 195       0.572  -1.738   2.154  1.00 27.24           C  
ATOM   1333  CG  LEU A 195       1.862  -0.944   1.925  1.00 30.17           C  
ATOM   1334  CD1 LEU A 195       1.566   0.351   1.200  1.00 33.06           C  
ATOM   1335  CD2 LEU A 195       2.579  -0.662   3.236  1.00 34.31           C  
ATOM   1336  N   ARG A 196      -1.131  -4.874   2.571  1.00 25.71           N  
ATOM   1337  CA  ARG A 196      -2.377  -5.456   3.071  1.00 26.48           C  
ATOM   1338  C   ARG A 196      -2.429  -5.523   4.596  1.00 25.99           C  
ATOM   1339  O   ARG A 196      -3.435  -5.153   5.215  1.00 24.96           O  
ATOM   1340  CB  ARG A 196      -2.584  -6.853   2.474  1.00 27.29           C  
ATOM   1341  CG  ARG A 196      -3.759  -7.625   3.050  1.00 33.50           C  
ATOM   1342  CD  ARG A 196      -3.706  -9.097   2.655  1.00 39.66           C  
ATOM   1343  NE  ARG A 196      -4.668  -9.901   3.411  1.00 47.72           N  
ATOM   1344  CZ  ARG A 196      -5.946 -10.077   3.074  1.00 51.65           C  
ATOM   1345  NH1 ARG A 196      -6.448  -9.507   1.981  1.00 53.49           N  
ATOM   1346  NH2 ARG A 196      -6.729 -10.830   3.838  1.00 52.07           N  
ATOM   1347  N   VAL A 197      -1.334  -5.976   5.203  1.00 24.08           N  
ATOM   1348  CA  VAL A 197      -1.300  -6.170   6.649  1.00 25.66           C  
ATOM   1349  C   VAL A 197      -1.515  -4.844   7.394  1.00 26.63           C  
ATOM   1350  O   VAL A 197      -2.111  -4.815   8.467  1.00 28.02           O  
ATOM   1351  CB  VAL A 197      -0.004  -6.918   7.097  1.00 24.99           C  
ATOM   1352  CG1 VAL A 197       1.240  -6.063   6.885  1.00 24.60           C  
ATOM   1353  CG2 VAL A 197      -0.111  -7.384   8.549  1.00 26.88           C  
ATOM   1354  N   LEU A 198      -1.077  -3.742   6.794  1.00 26.95           N  
ATOM   1355  CA  LEU A 198      -1.134  -2.440   7.461  1.00 29.34           C  
ATOM   1356  C   LEU A 198      -2.499  -1.755   7.374  1.00 29.82           C  
ATOM   1357  O   LEU A 198      -2.788  -0.850   8.160  1.00 30.02           O  
ATOM   1358  CB  LEU A 198      -0.026  -1.506   6.944  1.00 30.79           C  
ATOM   1359  CG  LEU A 198       1.437  -1.948   7.123  1.00 32.34           C  
ATOM   1360  CD1 LEU A 198       2.355  -0.768   6.894  1.00 37.16           C  
ATOM   1361  CD2 LEU A 198       1.707  -2.551   8.496  1.00 31.97           C  
ATOM   1362  N   HIS A 199      -3.334  -2.195   6.433  1.00 32.04           N  
ATOM   1363  CA  HIS A 199      -4.648  -1.578   6.211  1.00 33.61           C  
ATOM   1364  C   HIS A 199      -5.587  -1.726   7.410  1.00 34.81           C  
ATOM   1365  O   HIS A 199      -6.473  -0.891   7.620  1.00 35.70           O  
ATOM   1366  CB  HIS A 199      -5.310  -2.126   4.938  1.00 33.68           C  
ATOM   1367  CG  HIS A 199      -4.578  -1.788   3.674  1.00 36.16           C  
ATOM   1368  ND1 HIS A 199      -4.070  -0.532   3.417  1.00 38.81           N  
ATOM   1369  CD2 HIS A 199      -4.297  -2.535   2.580  1.00 39.28           C  
ATOM   1370  CE1 HIS A 199      -3.488  -0.525   2.231  1.00 37.42           C  
ATOM   1371  NE2 HIS A 199      -3.613  -1.729   1.701  1.00 38.27           N  
ATOM   1372  N   GLN A 200      -5.380  -2.784   8.191  1.00 35.51           N  
ATOM   1373  CA  GLN A 200      -6.203  -3.073   9.365  1.00 37.51           C  
ATOM   1374  C   GLN A 200      -5.667  -2.446  10.661  1.00 35.99           C  
ATOM   1375  O   GLN A 200      -6.091  -2.822  11.756  1.00 35.47           O  
ATOM   1376  CB  GLN A 200      -6.351  -4.591   9.542  1.00 37.48           C  
ATOM   1377  CG  GLN A 200      -5.025  -5.343   9.727  1.00 41.10           C  
ATOM   1378  CD  GLN A 200      -5.195  -6.855   9.857  1.00 41.55           C  
ATOM   1379  OE1 GLN A 200      -4.370  -7.530  10.480  1.00 47.10           O  
ATOM   1380  NE2 GLN A 200      -6.263  -7.393   9.265  1.00 45.11           N  
ATOM   1381  N   MET A 201      -4.744  -1.493  10.533  1.00 34.56           N  
ATOM   1382  CA  MET A 201      -4.067  -0.910  11.692  1.00 33.21           C  
ATOM   1383  C   MET A 201      -4.216   0.621  11.760  1.00 32.95           C  
ATOM   1384  O   MET A 201      -3.309   1.349  11.353  1.00 30.80           O  
ATOM   1385  CB  MET A 201      -2.587  -1.312  11.688  1.00 32.53           C  
ATOM   1386  CG  MET A 201      -2.349  -2.827  11.680  1.00 33.52           C  
ATOM   1387  SD  MET A 201      -0.639  -3.315  11.362  1.00 34.68           S  
ATOM   1388  CE  MET A 201       0.159  -2.744  12.864  1.00 33.37           C  
ATOM   1389  N   PRO A 202      -5.360   1.112  12.286  1.00 34.16           N  
ATOM   1390  CA  PRO A 202      -5.689   2.542  12.408  1.00 34.67           C  
ATOM   1391  C   PRO A 202      -4.765   3.403  13.269  1.00 34.17           C  
ATOM   1392  O   PRO A 202      -4.707   4.617  13.055  1.00 36.13           O  
ATOM   1393  CB  PRO A 202      -7.085   2.525  13.045  1.00 34.93           C  
ATOM   1394  CG  PRO A 202      -7.628   1.225  12.685  1.00 35.20           C  
ATOM   1395  CD  PRO A 202      -6.479   0.286  12.770  1.00 33.85           C  
ATOM   1396  N   LEU A 203      -4.074   2.811  14.239  1.00 32.16           N  
ATOM   1397  CA  LEU A 203      -3.184   3.590  15.105  1.00 31.81           C  
ATOM   1398  C   LEU A 203      -1.924   4.010  14.348  1.00 30.19           C  
ATOM   1399  O   LEU A 203      -1.231   4.953  14.748  1.00 30.21           O  
ATOM   1400  CB  LEU A 203      -2.799   2.806  16.368  1.00 32.91           C  
ATOM   1401  CG  LEU A 203      -3.885   2.423  17.383  1.00 35.75           C  
ATOM   1402  CD1 LEU A 203      -3.284   1.558  18.485  1.00 40.53           C  
ATOM   1403  CD2 LEU A 203      -4.596   3.641  17.973  1.00 36.75           C  
ATOM   1404  N   LEU A 204      -1.647   3.307  13.252  1.00 28.14           N  
ATOM   1405  CA  LEU A 204      -0.428   3.495  12.462  1.00 28.40           C  
ATOM   1406  C   LEU A 204      -0.189   4.961  12.099  1.00 25.02           C  
ATOM   1407  O   LEU A 204      -1.098   5.653  11.656  1.00 24.87           O  
ATOM   1408  CB  LEU A 204      -0.516   2.652  11.182  1.00 29.10           C  
ATOM   1409  CG  LEU A 204       0.741   2.373  10.357  1.00 32.48           C  
ATOM   1410  CD1 LEU A 204       1.630   1.353  11.044  1.00 35.91           C  
ATOM   1411  CD2 LEU A 204       0.364   1.885   8.968  1.00 32.17           C  
ATOM   1412  N   ASN A 205       1.038   5.422  12.315  1.00 23.81           N  
ATOM   1413  CA  ASN A 205       1.505   6.711  11.823  1.00 24.07           C  
ATOM   1414  C   ASN A 205       2.950   6.483  11.393  1.00 25.16           C  
ATOM   1415  O   ASN A 205       3.884   6.761  12.150  1.00 25.02           O  
ATOM   1416  CB  ASN A 205       1.387   7.798  12.908  1.00 25.40           C  
ATOM   1417  CG  ASN A 205       1.594   9.219  12.357  1.00 26.88           C  
ATOM   1418  OD1 ASN A 205       1.651   9.411  11.141  1.00 26.11           O  
ATOM   1419  ND2 ASN A 205       1.744  10.216  13.248  1.00 28.87           N  
ATOM   1420  N   LEU A 206       3.103   5.962  10.172  1.00 23.25           N  
ATOM   1421  CA  LEU A 206       4.331   5.305   9.717  1.00 24.21           C  
ATOM   1422  C   LEU A 206       5.196   6.181   8.823  1.00 23.28           C  
ATOM   1423  O   LEU A 206       4.699   6.826   7.899  1.00 23.20           O  
ATOM   1424  CB  LEU A 206       3.958   4.052   8.912  1.00 24.30           C  
ATOM   1425  CG  LEU A 206       4.649   2.679   8.997  1.00 31.16           C  
ATOM   1426  CD1 LEU A 206       4.580   1.991   7.640  1.00 27.37           C  
ATOM   1427  CD2 LEU A 206       6.086   2.700   9.514  1.00 25.08           C  
ATOM   1428  N   SER A 207       6.497   6.185   9.086  1.00 22.61           N  
ATOM   1429  CA  SER A 207       7.459   6.739   8.140  1.00 24.11           C  
ATOM   1430  C   SER A 207       8.063   5.575   7.363  1.00 24.75           C  
ATOM   1431  O   SER A 207       8.548   4.606   7.959  1.00 25.40           O  
ATOM   1432  CB  SER A 207       8.541   7.542   8.859  1.00 24.29           C  
ATOM   1433  OG  SER A 207       7.994   8.714   9.432  1.00 25.44           O  
ATOM   1434  N   LEU A 208       8.006   5.668   6.036  1.00 24.22           N  
ATOM   1435  CA  LEU A 208       8.384   4.558   5.176  1.00 24.37           C  
ATOM   1436  C   LEU A 208       9.413   5.007   4.156  1.00 24.83           C  
ATOM   1437  O   LEU A 208       9.129   5.869   3.312  1.00 24.75           O  
ATOM   1438  CB  LEU A 208       7.147   3.994   4.462  1.00 25.12           C  
ATOM   1439  CG  LEU A 208       7.359   2.887   3.420  1.00 24.77           C  
ATOM   1440  CD1 LEU A 208       7.959   1.639   4.069  1.00 26.34           C  
ATOM   1441  CD2 LEU A 208       6.042   2.550   2.741  1.00 24.43           C  
ATOM   1442  N   ASP A 209      10.607   4.427   4.241  1.00 23.94           N  
ATOM   1443  CA  ASP A 209      11.670   4.726   3.297  1.00 23.49           C  
ATOM   1444  C   ASP A 209      11.859   3.555   2.337  1.00 23.66           C  
ATOM   1445  O   ASP A 209      12.279   2.473   2.739  1.00 23.88           O  
ATOM   1446  CB  ASP A 209      12.978   5.048   4.036  1.00 23.44           C  
ATOM   1447  CG  ASP A 209      13.990   5.770   3.157  1.00 23.92           C  
ATOM   1448  OD1 ASP A 209      13.952   5.604   1.916  1.00 24.05           O  
ATOM   1449  OD2 ASP A 209      14.833   6.506   3.715  1.00 27.77           O  
ATOM   1450  N   LEU A 210      11.524   3.788   1.069  1.00 22.93           N  
ATOM   1451  CA  LEU A 210      11.737   2.807  -0.001  1.00 22.49           C  
ATOM   1452  C   LEU A 210      12.646   3.383  -1.092  1.00 22.97           C  
ATOM   1453  O   LEU A 210      12.631   2.922  -2.235  1.00 23.00           O  
ATOM   1454  CB  LEU A 210      10.394   2.390  -0.611  1.00 24.26           C  
ATOM   1455  CG  LEU A 210       9.561   1.385   0.192  1.00 24.11           C  
ATOM   1456  CD1 LEU A 210       8.115   1.408  -0.245  1.00 24.80           C  
ATOM   1457  CD2 LEU A 210      10.155  -0.011   0.046  1.00 23.50           C  
ATOM   1458  N   SER A 211      13.434   4.391  -0.736  1.00 22.60           N  
ATOM   1459  CA  SER A 211      14.319   5.045  -1.701  1.00 22.38           C  
ATOM   1460  C   SER A 211      15.543   4.180  -2.004  1.00 22.84           C  
ATOM   1461  O   SER A 211      15.805   3.200  -1.303  1.00 22.17           O  
ATOM   1462  CB  SER A 211      14.753   6.411  -1.168  1.00 24.99           C  
ATOM   1463  OG  SER A 211      15.574   6.277  -0.020  1.00 25.37           O  
ATOM   1464  N   LEU A 212      16.287   4.551  -3.046  1.00 20.51           N  
ATOM   1465  CA  LEU A 212      17.508   3.839  -3.449  1.00 21.60           C  
ATOM   1466  C   LEU A 212      17.251   2.353  -3.730  1.00 21.34           C  
ATOM   1467  O   LEU A 212      18.101   1.496  -3.464  1.00 22.29           O  
ATOM   1468  CB  LEU A 212      18.625   4.033  -2.411  1.00 20.89           C  
ATOM   1469  CG  LEU A 212      19.193   5.447  -2.238  1.00 25.07           C  
ATOM   1470  CD1 LEU A 212      19.894   5.574  -0.886  1.00 25.36           C  
ATOM   1471  CD2 LEU A 212      20.151   5.775  -3.371  1.00 27.09           C  
ATOM   1472  N   ASN A 213      16.073   2.073  -4.286  1.00 20.45           N  
ATOM   1473  CA  ASN A 213      15.696   0.741  -4.746  1.00 20.49           C  
ATOM   1474  C   ASN A 213      15.529   0.738  -6.263  1.00 20.55           C  
ATOM   1475  O   ASN A 213      15.193   1.773  -6.832  1.00 21.41           O  
ATOM   1476  CB  ASN A 213      14.386   0.320  -4.084  1.00 21.28           C  
ATOM   1477  CG  ASN A 213      14.598  -0.316  -2.734  1.00 23.83           C  
ATOM   1478  OD1 ASN A 213      15.063  -1.452  -2.642  1.00 23.20           O  
ATOM   1479  ND2 ASN A 213      14.260   0.410  -1.674  1.00 22.90           N  
ATOM   1480  N   PRO A 214      15.785  -0.411  -6.926  1.00 19.18           N  
ATOM   1481  CA  PRO A 214      15.626  -0.495  -8.384  1.00 20.35           C  
ATOM   1482  C   PRO A 214      14.148  -0.619  -8.768  1.00 21.25           C  
ATOM   1483  O   PRO A 214      13.773  -1.528  -9.515  1.00 21.82           O  
ATOM   1484  CB  PRO A 214      16.376  -1.790  -8.731  1.00 20.93           C  
ATOM   1485  CG  PRO A 214      16.198  -2.645  -7.513  1.00 19.46           C  
ATOM   1486  CD  PRO A 214      16.270  -1.681  -6.349  1.00 20.82           C  
ATOM   1487  N   MET A 215      13.330   0.298  -8.247  1.00 20.47           N  
ATOM   1488  CA  MET A 215      11.885   0.200  -8.335  1.00 20.94           C  
ATOM   1489  C   MET A 215      11.372   0.920  -9.570  1.00 20.76           C  
ATOM   1490  O   MET A 215      11.568   2.120  -9.708  1.00 21.47           O  
ATOM   1491  CB  MET A 215      11.244   0.794  -7.077  1.00 21.68           C  
ATOM   1492  CG  MET A 215       9.729   0.672  -7.022  1.00 21.79           C  
ATOM   1493  SD  MET A 215       9.044   1.737  -5.738  1.00 22.89           S  
ATOM   1494  CE  MET A 215       9.762   0.997  -4.253  1.00 21.37           C  
ATOM   1495  N   ASN A 216      10.708   0.186 -10.454  1.00 19.65           N  
ATOM   1496  CA  ASN A 216      10.160   0.788 -11.679  1.00 21.17           C  
ATOM   1497  C   ASN A 216       8.645   0.652 -11.824  1.00 21.04           C  
ATOM   1498  O   ASN A 216       8.065   1.118 -12.813  1.00 22.32           O  
ATOM   1499  CB  ASN A 216      10.881   0.237 -12.923  1.00 21.02           C  
ATOM   1500  CG  ASN A 216      10.720  -1.266 -13.083  1.00 24.50           C  
ATOM   1501  OD1 ASN A 216       9.795  -1.866 -12.546  1.00 26.51           O  
ATOM   1502  ND2 ASN A 216      11.627  -1.881 -13.836  1.00 30.20           N  
ATOM   1503  N   PHE A 217       8.002   0.021 -10.840  1.00 21.07           N  
ATOM   1504  CA  PHE A 217       6.571  -0.243 -10.915  1.00 20.97           C  
ATOM   1505  C   PHE A 217       5.854  -0.041  -9.589  1.00 21.64           C  
ATOM   1506  O   PHE A 217       6.222  -0.642  -8.581  1.00 20.07           O  
ATOM   1507  CB  PHE A 217       6.326  -1.670 -11.426  1.00 21.45           C  
ATOM   1508  CG  PHE A 217       4.869  -2.021 -11.591  1.00 21.94           C  
ATOM   1509  CD1 PHE A 217       4.088  -1.390 -12.561  1.00 24.55           C  
ATOM   1510  CD2 PHE A 217       4.277  -2.977 -10.772  1.00 21.54           C  
ATOM   1511  CE1 PHE A 217       2.739  -1.716 -12.709  1.00 23.70           C  
ATOM   1512  CE2 PHE A 217       2.932  -3.307 -10.908  1.00 22.61           C  
ATOM   1513  CZ  PHE A 217       2.160  -2.676 -11.879  1.00 23.01           C  
ATOM   1514  N   ILE A 218       4.822   0.798  -9.597  1.00 21.02           N  
ATOM   1515  CA  ILE A 218       3.899   0.879  -8.468  1.00 21.10           C  
ATOM   1516  C   ILE A 218       2.510   0.554  -9.001  1.00 21.15           C  
ATOM   1517  O   ILE A 218       2.028   1.223  -9.921  1.00 22.63           O  
ATOM   1518  CB  ILE A 218       3.929   2.264  -7.761  1.00 21.80           C  
ATOM   1519  CG1 ILE A 218       5.344   2.564  -7.242  1.00 20.94           C  
ATOM   1520  CG2 ILE A 218       2.902   2.308  -6.624  1.00 22.77           C  
ATOM   1521  CD1 ILE A 218       5.528   3.956  -6.601  1.00 23.64           C  
ATOM   1522  N   GLN A 219       1.894  -0.488  -8.445  1.00 19.95           N  
ATOM   1523  CA  GLN A 219       0.581  -0.956  -8.903  1.00 20.98           C  
ATOM   1524  C   GLN A 219      -0.520  -0.001  -8.452  1.00 21.32           C  
ATOM   1525  O   GLN A 219      -0.466   0.517  -7.340  1.00 22.10           O  
ATOM   1526  CB  GLN A 219       0.306  -2.364  -8.365  1.00 21.09           C  
ATOM   1527  CG  GLN A 219      -0.869  -3.080  -9.047  1.00 21.15           C  
ATOM   1528  CD  GLN A 219      -1.083  -4.498  -8.542  1.00 21.48           C  
ATOM   1529  OE1 GLN A 219      -0.503  -4.913  -7.541  1.00 22.35           O  
ATOM   1530  NE2 GLN A 219      -1.938  -5.249  -9.238  1.00 29.34           N  
ATOM   1531  N   PRO A 220      -1.518   0.259  -9.319  1.00 23.22           N  
ATOM   1532  CA  PRO A 220      -2.655   1.078  -8.884  1.00 23.89           C  
ATOM   1533  C   PRO A 220      -3.277   0.568  -7.590  1.00 24.90           C  
ATOM   1534  O   PRO A 220      -3.448  -0.642  -7.420  1.00 25.08           O  
ATOM   1535  CB  PRO A 220      -3.640   0.935 -10.049  1.00 24.53           C  
ATOM   1536  CG  PRO A 220      -2.770   0.746 -11.226  1.00 23.67           C  
ATOM   1537  CD  PRO A 220      -1.660  -0.150 -10.730  1.00 23.00           C  
ATOM   1538  N   GLY A 221      -3.587   1.492  -6.679  1.00 25.43           N  
ATOM   1539  CA  GLY A 221      -4.220   1.153  -5.403  1.00 26.99           C  
ATOM   1540  C   GLY A 221      -3.286   0.607  -4.337  1.00 27.17           C  
ATOM   1541  O   GLY A 221      -3.747   0.061  -3.338  1.00 30.22           O  
ATOM   1542  N   ALA A 222      -1.976   0.763  -4.538  1.00 26.54           N  
ATOM   1543  CA  ALA A 222      -0.963   0.195  -3.640  1.00 26.60           C  
ATOM   1544  C   ALA A 222      -0.979   0.833  -2.251  1.00 28.38           C  
ATOM   1545  O   ALA A 222      -0.729   0.152  -1.244  1.00 27.75           O  
ATOM   1546  CB  ALA A 222       0.421   0.316  -4.259  1.00 27.02           C  
ATOM   1547  N   PHE A 223      -1.242   2.140  -2.210  1.00 27.61           N  
ATOM   1548  CA  PHE A 223      -1.441   2.864  -0.959  1.00 31.28           C  
ATOM   1549  C   PHE A 223      -2.922   3.229  -0.871  1.00 33.80           C  
ATOM   1550  O   PHE A 223      -3.358   4.212  -1.474  1.00 37.92           O  
ATOM   1551  CB  PHE A 223      -0.623   4.168  -0.915  1.00 29.20           C  
ATOM   1552  CG  PHE A 223       0.815   4.033  -1.355  1.00 28.29           C  
ATOM   1553  CD1 PHE A 223       1.210   4.469  -2.618  1.00 27.33           C  
ATOM   1554  CD2 PHE A 223       1.782   3.520  -0.493  1.00 27.57           C  
ATOM   1555  CE1 PHE A 223       2.539   4.361  -3.030  1.00 27.91           C  
ATOM   1556  CE2 PHE A 223       3.114   3.411  -0.893  1.00 28.27           C  
ATOM   1557  CZ  PHE A 223       3.491   3.835  -2.167  1.00 28.00           C  
ATOM   1558  N   LYS A 224      -3.706   2.438  -0.154  1.00 37.34           N  
ATOM   1559  CA  LYS A 224      -5.106   2.804   0.080  1.00 37.22           C  
ATOM   1560  C   LYS A 224      -5.367   3.245   1.522  1.00 37.65           C  
ATOM   1561  O   LYS A 224      -5.464   2.429   2.445  1.00 40.81           O  
ATOM   1562  CB  LYS A 224      -6.104   1.735  -0.399  1.00 37.91           C  
ATOM   1563  CG  LYS A 224      -5.579   0.326  -0.567  1.00 39.74           C  
ATOM   1564  CD  LYS A 224      -6.732  -0.659  -0.673  1.00 44.10           C  
ATOM   1565  CE  LYS A 224      -6.255  -2.024  -1.141  1.00 46.99           C  
ATOM   1566  NZ  LYS A 224      -7.161  -3.118  -0.685  1.00 47.72           N  
ATOM   1567  N   GLU A 225      -5.442   4.565   1.668  1.00 35.97           N  
ATOM   1568  CA  GLU A 225      -5.727   5.306   2.907  1.00 33.20           C  
ATOM   1569  C   GLU A 225      -4.849   5.107   4.155  1.00 32.60           C  
ATOM   1570  O   GLU A 225      -5.214   5.522   5.262  1.00 34.86           O  
ATOM   1571  CB  GLU A 225      -7.230   5.337   3.232  1.00 32.92           C  
ATOM   1572  CG  GLU A 225      -7.786   4.129   3.959  1.00 33.24           C  
ATOM   1573  CD  GLU A 225      -9.164   4.402   4.513  1.00 35.32           C  
ATOM   1574  OE1 GLU A 225      -9.443   3.955   5.648  1.00 32.77           O  
ATOM   1575  OE2 GLU A 225      -9.962   5.075   3.816  1.00 35.64           O  
ATOM   1576  N   ILE A 226      -3.682   4.500   3.970  1.00 30.36           N  
ATOM   1577  CA  ILE A 226      -2.728   4.338   5.065  1.00 28.74           C  
ATOM   1578  C   ILE A 226      -2.242   5.716   5.515  1.00 26.87           C  
ATOM   1579  O   ILE A 226      -2.188   6.658   4.713  1.00 25.07           O  
ATOM   1580  CB  ILE A 226      -1.520   3.443   4.647  1.00 29.36           C  
ATOM   1581  CG1 ILE A 226      -1.995   2.062   4.196  1.00 33.07           C  
ATOM   1582  CG2 ILE A 226      -0.530   3.273   5.798  1.00 30.39           C  
ATOM   1583  CD1 ILE A 226      -2.619   1.230   5.297  1.00 37.99           C  
ATOM   1584  N   ARG A 227      -1.931   5.843   6.801  1.00 24.18           N  
ATOM   1585  CA  ARG A 227      -1.317   7.061   7.296  1.00 22.87           C  
ATOM   1586  C   ARG A 227       0.200   6.927   7.257  1.00 22.11           C  
ATOM   1587  O   ARG A 227       0.819   6.416   8.186  1.00 22.94           O  
ATOM   1588  CB  ARG A 227      -1.822   7.421   8.697  1.00 22.93           C  
ATOM   1589  CG  ARG A 227      -1.220   8.714   9.238  1.00 22.31           C  
ATOM   1590  CD  ARG A 227      -2.009   9.249  10.415  1.00 21.02           C  
ATOM   1591  NE  ARG A 227      -2.082   8.291  11.520  1.00 23.18           N  
ATOM   1592  CZ  ARG A 227      -2.619   8.561  12.707  1.00 25.95           C  
ATOM   1593  NH1 ARG A 227      -3.138   9.762  12.941  1.00 24.92           N  
ATOM   1594  NH2 ARG A 227      -2.638   7.630  13.660  1.00 25.14           N  
ATOM   1595  N   LEU A 228       0.782   7.380   6.154  1.00 22.29           N  
ATOM   1596  CA  LEU A 228       2.219   7.468   6.017  1.00 22.93           C  
ATOM   1597  C   LEU A 228       2.627   8.901   6.305  1.00 23.51           C  
ATOM   1598  O   LEU A 228       2.394   9.793   5.491  1.00 24.69           O  
ATOM   1599  CB  LEU A 228       2.637   7.073   4.599  1.00 24.88           C  
ATOM   1600  CG  LEU A 228       3.166   5.674   4.269  1.00 29.75           C  
ATOM   1601  CD1 LEU A 228       2.751   4.597   5.265  1.00 29.66           C  
ATOM   1602  CD2 LEU A 228       2.790   5.302   2.837  1.00 27.74           C  
ATOM   1603  N   LYS A 229       3.225   9.119   7.470  1.00 23.14           N  
ATOM   1604  CA  LYS A 229       3.708  10.440   7.855  1.00 23.84           C  
ATOM   1605  C   LYS A 229       4.777  10.896   6.863  1.00 22.51           C  
ATOM   1606  O   LYS A 229       4.811  12.057   6.452  1.00 22.24           O  
ATOM   1607  CB  LYS A 229       4.281  10.384   9.273  1.00 24.58           C  
ATOM   1608  CG  LYS A 229       4.863  11.690   9.793  1.00 28.24           C  
ATOM   1609  CD  LYS A 229       5.531  11.456  11.154  1.00 28.39           C  
ATOM   1610  CE  LYS A 229       6.357  12.655  11.591  1.00 36.91           C  
ATOM   1611  NZ  LYS A 229       6.912  12.443  12.961  1.00 40.70           N  
ATOM   1612  N   GLU A 230       5.646   9.964   6.482  1.00 21.79           N  
ATOM   1613  CA  GLU A 230       6.704  10.235   5.521  1.00 23.14           C  
ATOM   1614  C   GLU A 230       6.802   9.078   4.538  1.00 22.77           C  
ATOM   1615  O   GLU A 230       6.614   7.918   4.918  1.00 22.55           O  
ATOM   1616  CB  GLU A 230       8.043  10.452   6.235  1.00 22.80           C  
ATOM   1617  CG  GLU A 230       8.029  11.627   7.222  1.00 24.72           C  
ATOM   1618  CD  GLU A 230       9.376  11.903   7.878  1.00 29.61           C  
ATOM   1619  OE1 GLU A 230      10.370  11.209   7.576  1.00 36.73           O  
ATOM   1620  OE2 GLU A 230       9.434  12.829   8.710  1.00 35.77           O  
ATOM   1621  N   LEU A 231       7.061   9.408   3.273  1.00 22.01           N  
ATOM   1622  CA  LEU A 231       7.206   8.415   2.218  1.00 22.77           C  
ATOM   1623  C   LEU A 231       8.390   8.816   1.345  1.00 22.80           C  
ATOM   1624  O   LEU A 231       8.398   9.905   0.778  1.00 23.95           O  
ATOM   1625  CB  LEU A 231       5.940   8.372   1.351  1.00 24.20           C  
ATOM   1626  CG  LEU A 231       5.402   7.077   0.725  1.00 30.26           C  
ATOM   1627  CD1 LEU A 231       4.598   7.395  -0.534  1.00 22.84           C  
ATOM   1628  CD2 LEU A 231       6.447   5.981   0.441  1.00 25.50           C  
ATOM   1629  N   ALA A 232       9.387   7.943   1.237  1.00 23.28           N  
ATOM   1630  CA  ALA A 232      10.547   8.237   0.398  1.00 21.89           C  
ATOM   1631  C   ALA A 232      10.626   7.233  -0.745  1.00 22.82           C  
ATOM   1632  O   ALA A 232      10.700   6.028  -0.512  1.00 23.22           O  
ATOM   1633  CB  ALA A 232      11.824   8.218   1.222  1.00 21.17           C  
ATOM   1634  N   LEU A 233      10.586   7.749  -1.974  1.00 22.26           N  
ATOM   1635  CA  LEU A 233      10.637   6.935  -3.188  1.00 21.80           C  
ATOM   1636  C   LEU A 233      11.614   7.536  -4.193  1.00 22.88           C  
ATOM   1637  O   LEU A 233      11.538   7.254  -5.397  1.00 23.83           O  
ATOM   1638  CB  LEU A 233       9.238   6.837  -3.820  1.00 24.11           C  
ATOM   1639  CG  LEU A 233       8.159   6.033  -3.092  1.00 23.09           C  
ATOM   1640  CD1 LEU A 233       6.773   6.364  -3.661  1.00 21.84           C  
ATOM   1641  CD2 LEU A 233       8.436   4.526  -3.169  1.00 25.04           C  
ATOM   1642  N   ASP A 234      12.531   8.361  -3.691  1.00 22.28           N  
ATOM   1643  CA  ASP A 234      13.518   9.026  -4.528  1.00 21.86           C  
ATOM   1644  C   ASP A 234      14.643   8.075  -4.901  1.00 23.06           C  
ATOM   1645  O   ASP A 234      14.880   7.082  -4.215  1.00 21.39           O  
ATOM   1646  CB  ASP A 234      14.118  10.234  -3.807  1.00 23.18           C  
ATOM   1647  CG  ASP A 234      14.847   9.845  -2.533  1.00 24.21           C  
ATOM   1648  OD1 ASP A 234      14.163   9.603  -1.520  1.00 22.18           O  
ATOM   1649  OD2 ASP A 234      16.097   9.776  -2.556  1.00 25.05           O  
ATOM   1650  N   THR A 235      15.338   8.410  -5.983  1.00 21.32           N  
ATOM   1651  CA  THR A 235      16.517   7.666  -6.439  1.00 22.94           C  
ATOM   1652  C   THR A 235      16.189   6.193  -6.728  1.00 22.26           C  
ATOM   1653  O   THR A 235      16.982   5.284  -6.467  1.00 23.57           O  
ATOM   1654  CB  THR A 235      17.719   7.859  -5.475  1.00 22.80           C  
ATOM   1655  OG1 THR A 235      17.649   9.167  -4.888  1.00 23.63           O  
ATOM   1656  CG2 THR A 235      19.041   7.730  -6.231  1.00 23.72           C  
ATOM   1657  N   ASN A 236      15.003   5.986  -7.290  1.00 22.32           N  
ATOM   1658  CA  ASN A 236      14.558   4.680  -7.761  1.00 22.22           C  
ATOM   1659  C   ASN A 236      14.614   4.653  -9.298  1.00 22.48           C  
ATOM   1660  O   ASN A 236      15.485   5.297  -9.881  1.00 23.52           O  
ATOM   1661  CB  ASN A 236      13.163   4.347  -7.193  1.00 21.48           C  
ATOM   1662  CG  ASN A 236      13.193   4.093  -5.682  1.00 25.52           C  
ATOM   1663  OD1 ASN A 236      14.257   4.166  -5.048  1.00 25.02           O  
ATOM   1664  ND2 ASN A 236      12.033   3.800  -5.101  1.00 21.99           N  
ATOM   1665  N   GLN A 237      13.705   3.925  -9.945  1.00 21.63           N  
ATOM   1666  CA  GLN A 237      13.667   3.853 -11.413  1.00 22.54           C  
ATOM   1667  C   GLN A 237      12.250   4.117 -11.954  1.00 20.66           C  
ATOM   1668  O   GLN A 237      11.819   3.516 -12.942  1.00 21.81           O  
ATOM   1669  CB  GLN A 237      14.193   2.495 -11.902  1.00 21.92           C  
ATOM   1670  CG  GLN A 237      15.632   2.211 -11.496  1.00 24.58           C  
ATOM   1671  CD  GLN A 237      16.127   0.829 -11.909  1.00 28.36           C  
ATOM   1672  OE1 GLN A 237      15.425   0.068 -12.585  1.00 35.10           O  
ATOM   1673  NE2 GLN A 237      17.352   0.500 -11.499  1.00 34.31           N  
ATOM   1674  N   LEU A 238      11.539   5.032 -11.305  1.00 20.53           N  
ATOM   1675  CA  LEU A 238      10.146   5.294 -11.651  1.00 20.49           C  
ATOM   1676  C   LEU A 238      10.025   6.275 -12.820  1.00 21.09           C  
ATOM   1677  O   LEU A 238      10.551   7.384 -12.770  1.00 22.87           O  
ATOM   1678  CB  LEU A 238       9.364   5.802 -10.430  1.00 20.59           C  
ATOM   1679  CG  LEU A 238       9.285   4.860  -9.217  1.00 20.84           C  
ATOM   1680  CD1 LEU A 238       8.960   5.634  -7.945  1.00 19.37           C  
ATOM   1681  CD2 LEU A 238       8.276   3.762  -9.429  1.00 24.59           C  
ATOM   1682  N   LYS A 239       9.343   5.845 -13.876  1.00 20.23           N  
ATOM   1683  CA  LYS A 239       9.020   6.731 -14.995  1.00 21.12           C  
ATOM   1684  C   LYS A 239       7.622   7.326 -14.845  1.00 21.77           C  
ATOM   1685  O   LYS A 239       7.315   8.375 -15.425  1.00 20.38           O  
ATOM   1686  CB  LYS A 239       9.128   5.978 -16.324  1.00 21.33           C  
ATOM   1687  CG  LYS A 239      10.549   5.531 -16.646  1.00 23.93           C  
ATOM   1688  CD  LYS A 239      10.651   4.939 -18.046  1.00 26.03           C  
ATOM   1689  CE  LYS A 239      12.080   4.529 -18.341  1.00 31.22           C  
ATOM   1690  NZ  LYS A 239      12.298   4.188 -19.778  1.00 35.35           N  
ATOM   1691  N   SER A 240       6.776   6.647 -14.074  1.00 22.35           N  
ATOM   1692  CA  SER A 240       5.402   7.087 -13.855  1.00 22.77           C  
ATOM   1693  C   SER A 240       4.806   6.434 -12.614  1.00 22.91           C  
ATOM   1694  O   SER A 240       5.360   5.469 -12.076  1.00 23.73           O  
ATOM   1695  CB  SER A 240       4.527   6.754 -15.068  1.00 23.73           C  
ATOM   1696  OG  SER A 240       4.306   5.358 -15.171  1.00 22.60           O  
ATOM   1697  N   VAL A 241       3.675   6.976 -12.173  1.00 22.48           N  
ATOM   1698  CA  VAL A 241       2.872   6.390 -11.100  1.00 21.41           C  
ATOM   1699  C   VAL A 241       1.425   6.298 -11.599  1.00 20.91           C  
ATOM   1700  O   VAL A 241       1.049   7.036 -12.519  1.00 20.80           O  
ATOM   1701  CB  VAL A 241       2.966   7.208  -9.774  1.00 21.88           C  
ATOM   1702  CG1 VAL A 241       4.382   7.172  -9.220  1.00 23.88           C  
ATOM   1703  CG2 VAL A 241       2.482   8.644  -9.970  1.00 22.74           C  
ATOM   1704  N   PRO A 242       0.623   5.372 -11.037  1.00 20.75           N  
ATOM   1705  CA  PRO A 242      -0.797   5.317 -11.399  1.00 21.00           C  
ATOM   1706  C   PRO A 242      -1.545   6.598 -11.043  1.00 19.95           C  
ATOM   1707  O   PRO A 242      -1.243   7.229 -10.022  1.00 21.05           O  
ATOM   1708  CB  PRO A 242      -1.338   4.172 -10.534  1.00 21.61           C  
ATOM   1709  CG  PRO A 242      -0.148   3.348 -10.194  1.00 21.58           C  
ATOM   1710  CD  PRO A 242       0.987   4.315 -10.072  1.00 20.84           C  
ATOM   1711  N   ASP A 243      -2.517   6.981 -11.873  1.00 20.85           N  
ATOM   1712  CA  ASP A 243      -3.434   8.070 -11.527  1.00 20.56           C  
ATOM   1713  C   ASP A 243      -4.108   7.798 -10.176  1.00 20.78           C  
ATOM   1714  O   ASP A 243      -4.541   6.679  -9.905  1.00 21.69           O  
ATOM   1715  CB  ASP A 243      -4.498   8.252 -12.620  1.00 20.56           C  
ATOM   1716  CG  ASP A 243      -3.954   8.907 -13.893  1.00 22.27           C  
ATOM   1717  OD1 ASP A 243      -2.753   9.231 -13.983  1.00 22.77           O  
ATOM   1718  OD2 ASP A 243      -4.762   9.105 -14.829  1.00 27.68           O  
ATOM   1719  N   GLY A 244      -4.154   8.816  -9.322  1.00 21.25           N  
ATOM   1720  CA  GLY A 244      -4.797   8.704  -8.020  1.00 21.16           C  
ATOM   1721  C   GLY A 244      -4.010   7.986  -6.935  1.00 21.21           C  
ATOM   1722  O   GLY A 244      -4.537   7.776  -5.847  1.00 21.28           O  
ATOM   1723  N   ILE A 245      -2.753   7.630  -7.211  1.00 19.42           N  
ATOM   1724  CA  ILE A 245      -1.979   6.740  -6.319  1.00 19.90           C  
ATOM   1725  C   ILE A 245      -1.847   7.271  -4.889  1.00 20.01           C  
ATOM   1726  O   ILE A 245      -1.816   6.499  -3.929  1.00 21.21           O  
ATOM   1727  CB  ILE A 245      -0.579   6.365  -6.917  1.00 18.80           C  
ATOM   1728  CG1 ILE A 245       0.087   5.213  -6.138  1.00 21.29           C  
ATOM   1729  CG2 ILE A 245       0.348   7.584  -7.009  1.00 19.74           C  
ATOM   1730  CD1 ILE A 245      -0.666   3.870  -6.211  1.00 20.64           C  
ATOM   1731  N   PHE A 246      -1.790   8.592  -4.758  1.00 20.23           N  
ATOM   1732  CA  PHE A 246      -1.591   9.232  -3.462  1.00 20.58           C  
ATOM   1733  C   PHE A 246      -2.855   9.859  -2.889  1.00 21.77           C  
ATOM   1734  O   PHE A 246      -2.812  10.451  -1.809  1.00 21.65           O  
ATOM   1735  CB  PHE A 246      -0.528  10.324  -3.587  1.00 21.52           C  
ATOM   1736  CG  PHE A 246       0.815   9.825  -4.065  1.00 22.11           C  
ATOM   1737  CD1 PHE A 246       1.498  10.512  -5.062  1.00 22.29           C  
ATOM   1738  CD2 PHE A 246       1.392   8.683  -3.515  1.00 21.52           C  
ATOM   1739  CE1 PHE A 246       2.746  10.069  -5.508  1.00 25.58           C  
ATOM   1740  CE2 PHE A 246       2.636   8.227  -3.958  1.00 25.44           C  
ATOM   1741  CZ  PHE A 246       3.311   8.923  -4.958  1.00 23.15           C  
ATOM   1742  N   ASP A 247      -3.971   9.740  -3.605  1.00 22.92           N  
ATOM   1743  CA  ASP A 247      -5.174  10.507  -3.272  1.00 22.39           C  
ATOM   1744  C   ASP A 247      -5.816  10.107  -1.958  1.00 22.95           C  
ATOM   1745  O   ASP A 247      -6.532  10.903  -1.340  1.00 22.89           O  
ATOM   1746  CB  ASP A 247      -6.215  10.395  -4.385  1.00 22.77           C  
ATOM   1747  CG  ASP A 247      -5.945  11.332  -5.534  1.00 24.32           C  
ATOM   1748  OD1 ASP A 247      -5.018  12.163  -5.432  1.00 26.99           O  
ATOM   1749  OD2 ASP A 247      -6.681  11.243  -6.540  1.00 29.99           O  
ATOM   1750  N   ARG A 248      -5.562   8.872  -1.539  1.00 21.95           N  
ATOM   1751  CA  ARG A 248      -6.154   8.352  -0.317  1.00 23.14           C  
ATOM   1752  C   ARG A 248      -5.186   8.364   0.877  1.00 22.33           C  
ATOM   1753  O   ARG A 248      -5.561   7.980   1.979  1.00 23.79           O  
ATOM   1754  CB  ARG A 248      -6.748   6.959  -0.557  1.00 22.63           C  
ATOM   1755  CG  ARG A 248      -7.935   6.952  -1.519  1.00 23.19           C  
ATOM   1756  CD  ARG A 248      -8.442   5.541  -1.800  1.00 27.20           C  
ATOM   1757  NE  ARG A 248      -9.055   4.929  -0.621  1.00 34.06           N  
ATOM   1758  CZ  ARG A 248      -9.357   3.636  -0.505  1.00 37.82           C  
ATOM   1759  NH1 ARG A 248      -9.097   2.790  -1.496  1.00 38.05           N  
ATOM   1760  NH2 ARG A 248      -9.918   3.186   0.610  1.00 38.51           N  
ATOM   1761  N   LEU A 249      -3.963   8.854   0.680  1.00 22.39           N  
ATOM   1762  CA  LEU A 249      -3.018   8.966   1.796  1.00 21.78           C  
ATOM   1763  C   LEU A 249      -3.520   9.916   2.874  1.00 21.74           C  
ATOM   1764  O   LEU A 249      -4.006  11.017   2.579  1.00 22.94           O  
ATOM   1765  CB  LEU A 249      -1.631   9.412   1.324  1.00 22.38           C  
ATOM   1766  CG  LEU A 249      -0.814   8.383   0.541  1.00 23.75           C  
ATOM   1767  CD1 LEU A 249       0.464   9.055   0.051  1.00 27.28           C  
ATOM   1768  CD2 LEU A 249      -0.486   7.149   1.375  1.00 23.93           C  
ATOM   1769  N   THR A 250      -3.389   9.474   4.120  1.00 20.40           N  
ATOM   1770  CA  THR A 250      -3.854  10.215   5.284  1.00 19.87           C  
ATOM   1771  C   THR A 250      -2.666  10.885   5.984  1.00 20.12           C  
ATOM   1772  O   THR A 250      -1.671  10.222   6.312  1.00 20.68           O  
ATOM   1773  CB  THR A 250      -4.570   9.244   6.263  1.00 20.26           C  
ATOM   1774  OG1 THR A 250      -5.683   8.630   5.597  1.00 21.92           O  
ATOM   1775  CG2 THR A 250      -5.052   9.961   7.526  1.00 21.06           C  
ATOM   1776  N   SER A 251      -2.771  12.196   6.189  1.00 20.38           N  
ATOM   1777  CA  SER A 251      -1.785  12.973   6.955  1.00 20.39           C  
ATOM   1778  C   SER A 251      -0.344  12.761   6.503  1.00 21.34           C  
ATOM   1779  O   SER A 251       0.561  12.657   7.331  1.00 21.83           O  
ATOM   1780  CB  SER A 251      -1.920  12.671   8.447  1.00 19.60           C  
ATOM   1781  OG  SER A 251      -3.290  12.661   8.820  1.00 19.36           O  
ATOM   1782  N   LEU A 252      -0.132  12.697   5.190  1.00 21.40           N  
ATOM   1783  CA  LEU A 252       1.219  12.739   4.651  1.00 21.15           C  
ATOM   1784  C   LEU A 252       1.861  14.092   4.963  1.00 22.30           C  
ATOM   1785  O   LEU A 252       1.272  15.139   4.688  1.00 23.12           O  
ATOM   1786  CB  LEU A 252       1.204  12.497   3.135  1.00 22.40           C  
ATOM   1787  CG  LEU A 252       2.561  12.568   2.439  1.00 20.79           C  
ATOM   1788  CD1 LEU A 252       3.427  11.369   2.828  1.00 21.17           C  
ATOM   1789  CD2 LEU A 252       2.352  12.608   0.936  1.00 22.21           C  
ATOM   1790  N   GLN A 253       3.066  14.064   5.532  1.00 22.23           N  
ATOM   1791  CA  GLN A 253       3.799  15.288   5.852  1.00 24.15           C  
ATOM   1792  C   GLN A 253       4.965  15.571   4.899  1.00 23.29           C  
ATOM   1793  O   GLN A 253       5.183  16.716   4.502  1.00 24.16           O  
ATOM   1794  CB  GLN A 253       4.286  15.262   7.303  1.00 24.66           C  
ATOM   1795  CG  GLN A 253       3.151  15.166   8.309  1.00 28.48           C  
ATOM   1796  CD  GLN A 253       3.620  15.258   9.752  1.00 29.57           C  
ATOM   1797  OE1 GLN A 253       4.808  15.116  10.050  1.00 34.91           O  
ATOM   1798  NE2 GLN A 253       2.678  15.493  10.660  1.00 33.55           N  
ATOM   1799  N   LYS A 254       5.709  14.529   4.536  1.00 22.34           N  
ATOM   1800  CA  LYS A 254       6.870  14.676   3.666  1.00 22.68           C  
ATOM   1801  C   LYS A 254       6.943  13.523   2.669  1.00 22.15           C  
ATOM   1802  O   LYS A 254       6.703  12.370   3.023  1.00 22.04           O  
ATOM   1803  CB  LYS A 254       8.159  14.716   4.496  1.00 21.96           C  
ATOM   1804  CG  LYS A 254       8.301  15.917   5.417  1.00 22.76           C  
ATOM   1805  CD  LYS A 254       9.567  15.820   6.243  1.00 26.60           C  
ATOM   1806  CE  LYS A 254       9.707  17.020   7.166  1.00 32.82           C  
ATOM   1807  NZ  LYS A 254      10.916  16.891   8.021  1.00 36.77           N  
ATOM   1808  N   ILE A 255       7.275  13.838   1.420  1.00 20.60           N  
ATOM   1809  CA  ILE A 255       7.470  12.799   0.394  1.00 20.96           C  
ATOM   1810  C   ILE A 255       8.684  13.178  -0.479  1.00 22.40           C  
ATOM   1811  O   ILE A 255       8.873  14.367  -0.827  1.00 20.26           O  
ATOM   1812  CB  ILE A 255       6.205  12.638  -0.508  1.00 20.49           C  
ATOM   1813  CG1 ILE A 255       6.343  11.453  -1.473  1.00 20.15           C  
ATOM   1814  CG2 ILE A 255       5.911  13.953  -1.284  1.00 22.84           C  
ATOM   1815  CD1 ILE A 255       5.022  11.049  -2.112  1.00 22.13           C  
ATOM   1816  N   TRP A 256       9.512  12.180  -0.762  1.00 20.93           N  
ATOM   1817  CA  TRP A 256      10.665  12.320  -1.645  1.00 21.82           C  
ATOM   1818  C   TRP A 256      10.363  11.539  -2.915  1.00 21.86           C  
ATOM   1819  O   TRP A 256      10.020  10.354  -2.853  1.00 22.94           O  
ATOM   1820  CB  TRP A 256      11.913  11.720  -1.004  1.00 22.75           C  
ATOM   1821  CG  TRP A 256      12.478  12.472   0.172  1.00 21.85           C  
ATOM   1822  CD1 TRP A 256      13.601  13.249   0.180  1.00 23.96           C  
ATOM   1823  CD2 TRP A 256      11.966  12.496   1.519  1.00 24.46           C  
ATOM   1824  NE1 TRP A 256      13.819  13.761   1.441  1.00 25.92           N  
ATOM   1825  CE2 TRP A 256      12.833  13.314   2.280  1.00 23.71           C  
ATOM   1826  CE3 TRP A 256      10.860  11.905   2.155  1.00 23.66           C  
ATOM   1827  CZ2 TRP A 256      12.626  13.566   3.646  1.00 23.09           C  
ATOM   1828  CZ3 TRP A 256      10.658  12.157   3.510  1.00 24.37           C  
ATOM   1829  CH2 TRP A 256      11.536  12.983   4.239  1.00 22.39           C  
ATOM   1830  N   LEU A 257      10.485  12.214  -4.057  1.00 21.18           N  
ATOM   1831  CA  LEU A 257      10.211  11.608  -5.362  1.00 22.06           C  
ATOM   1832  C   LEU A 257      11.283  11.929  -6.398  1.00 22.27           C  
ATOM   1833  O   LEU A 257      11.207  11.458  -7.530  1.00 22.06           O  
ATOM   1834  CB  LEU A 257       8.844  12.069  -5.886  1.00 22.62           C  
ATOM   1835  CG  LEU A 257       7.628  11.396  -5.247  1.00 23.07           C  
ATOM   1836  CD1 LEU A 257       6.378  12.230  -5.484  1.00 26.99           C  
ATOM   1837  CD2 LEU A 257       7.451   9.983  -5.801  1.00 26.35           C  
ATOM   1838  N   HIS A 258      12.286  12.708  -5.995  1.00 21.52           N  
ATOM   1839  CA  HIS A 258      13.312  13.196  -6.915  1.00 22.27           C  
ATOM   1840  C   HIS A 258      14.247  12.089  -7.406  1.00 22.76           C  
ATOM   1841  O   HIS A 258      14.194  10.957  -6.923  1.00 23.00           O  
ATOM   1842  CB  HIS A 258      14.103  14.352  -6.292  1.00 22.20           C  
ATOM   1843  CG  HIS A 258      14.887  13.970  -5.075  1.00 22.79           C  
ATOM   1844  ND1 HIS A 258      16.093  13.307  -5.143  1.00 25.98           N  
ATOM   1845  CD2 HIS A 258      14.639  14.166  -3.759  1.00 23.11           C  
ATOM   1846  CE1 HIS A 258      16.553  13.109  -3.919  1.00 26.70           C  
ATOM   1847  NE2 HIS A 258      15.690  13.623  -3.062  1.00 24.84           N  
ATOM   1848  N   THR A 259      15.089  12.427  -8.378  1.00 22.21           N  
ATOM   1849  CA  THR A 259      16.053  11.493  -8.977  1.00 23.25           C  
ATOM   1850  C   THR A 259      15.382  10.204  -9.485  1.00 24.20           C  
ATOM   1851  O   THR A 259      15.894   9.091  -9.312  1.00 23.76           O  
ATOM   1852  CB  THR A 259      17.241  11.213  -8.026  1.00 24.24           C  
ATOM   1853  OG1 THR A 259      17.591  12.423  -7.346  1.00 22.95           O  
ATOM   1854  CG2 THR A 259      18.468  10.702  -8.796  1.00 24.05           C  
ATOM   1855  N   ASN A 260      14.214  10.384 -10.099  1.00 21.48           N  
ATOM   1856  CA  ASN A 260      13.570   9.349 -10.885  1.00 22.12           C  
ATOM   1857  C   ASN A 260      13.434   9.835 -12.322  1.00 21.07           C  
ATOM   1858  O   ASN A 260      13.286  11.040 -12.555  1.00 21.56           O  
ATOM   1859  CB  ASN A 260      12.198   9.007 -10.312  1.00 20.49           C  
ATOM   1860  CG  ASN A 260      12.291   8.122  -9.107  1.00 24.14           C  
ATOM   1861  OD1 ASN A 260      12.656   6.951  -9.213  1.00 22.29           O  
ATOM   1862  ND2 ASN A 260      11.959   8.670  -7.944  1.00 20.95           N  
ATOM   1863  N   PRO A 261      13.505   8.910 -13.294  1.00 21.62           N  
ATOM   1864  CA  PRO A 261      13.373   9.306 -14.710  1.00 21.98           C  
ATOM   1865  C   PRO A 261      11.925   9.580 -15.143  1.00 22.48           C  
ATOM   1866  O   PRO A 261      11.384   8.893 -16.020  1.00 22.36           O  
ATOM   1867  CB  PRO A 261      13.976   8.113 -15.454  1.00 21.75           C  
ATOM   1868  CG  PRO A 261      13.709   6.944 -14.551  1.00 20.76           C  
ATOM   1869  CD  PRO A 261      13.766   7.464 -13.138  1.00 23.41           C  
ATOM   1870  N   TRP A 262      11.310  10.596 -14.542  1.00 22.75           N  
ATOM   1871  CA  TRP A 262       9.900  10.901 -14.800  1.00 22.72           C  
ATOM   1872  C   TRP A 262       9.622  11.237 -16.262  1.00 23.52           C  
ATOM   1873  O   TRP A 262      10.323  12.049 -16.864  1.00 23.44           O  
ATOM   1874  CB  TRP A 262       9.423  12.039 -13.897  1.00 22.87           C  
ATOM   1875  CG  TRP A 262       9.507  11.718 -12.428  1.00 22.54           C  
ATOM   1876  CD1 TRP A 262      10.333  12.302 -11.508  1.00 23.32           C  
ATOM   1877  CD2 TRP A 262       8.741  10.737 -11.717  1.00 22.22           C  
ATOM   1878  NE1 TRP A 262      10.126  11.747 -10.264  1.00 22.83           N  
ATOM   1879  CE2 TRP A 262       9.147  10.791 -10.363  1.00 23.39           C  
ATOM   1880  CE3 TRP A 262       7.742   9.826 -12.088  1.00 23.14           C  
ATOM   1881  CZ2 TRP A 262       8.599   9.957  -9.383  1.00 22.87           C  
ATOM   1882  CZ3 TRP A 262       7.194   8.998 -11.115  1.00 23.66           C  
ATOM   1883  CH2 TRP A 262       7.624   9.072  -9.775  1.00 23.34           C  
ATOM   1884  N   ASP A 263       8.600  10.581 -16.811  1.00 22.62           N  
ATOM   1885  CA  ASP A 263       8.094  10.843 -18.152  1.00 23.61           C  
ATOM   1886  C   ASP A 263       7.072  11.977 -18.073  1.00 23.18           C  
ATOM   1887  O   ASP A 263       5.945  11.768 -17.640  1.00 22.87           O  
ATOM   1888  CB  ASP A 263       7.440   9.561 -18.698  1.00 23.57           C  
ATOM   1889  CG  ASP A 263       6.790   9.751 -20.066  1.00 26.51           C  
ATOM   1890  OD1 ASP A 263       6.826  10.870 -20.615  1.00 28.88           O  
ATOM   1891  OD2 ASP A 263       6.243   8.763 -20.596  1.00 29.86           O  
ATOM   1892  N   CYS A 264       7.465  13.170 -18.507  1.00 23.21           N  
ATOM   1893  CA  CYS A 264       6.599  14.348 -18.400  1.00 24.23           C  
ATOM   1894  C   CYS A 264       5.719  14.638 -19.616  1.00 24.24           C  
ATOM   1895  O   CYS A 264       5.175  15.738 -19.753  1.00 23.37           O  
ATOM   1896  CB  CYS A 264       7.406  15.576 -18.018  1.00 24.10           C  
ATOM   1897  SG  CYS A 264       7.956  15.523 -16.311  1.00 25.30           S  
ATOM   1898  N   SER A 265       5.542  13.642 -20.474  1.00 24.02           N  
ATOM   1899  CA  SER A 265       4.562  13.766 -21.539  1.00 24.35           C  
ATOM   1900  C   SER A 265       3.171  13.919 -20.937  1.00 23.91           C  
ATOM   1901  O   SER A 265       2.846  13.289 -19.927  1.00 24.20           O  
ATOM   1902  CB  SER A 265       4.607  12.548 -22.459  1.00 24.90           C  
ATOM   1903  OG  SER A 265       4.158  11.387 -21.787  1.00 27.12           O  
ATOM   1904  N   CYS A 266       2.360  14.766 -21.562  1.00 23.84           N  
ATOM   1905  CA  CYS A 266       0.956  14.919 -21.193  1.00 24.44           C  
ATOM   1906  C   CYS A 266       0.076  14.063 -22.113  1.00 24.96           C  
ATOM   1907  O   CYS A 266       0.367  13.948 -23.308  1.00 25.75           O  
ATOM   1908  CB  CYS A 266       0.554  16.391 -21.265  1.00 23.75           C  
ATOM   1909  SG  CYS A 266       1.334  17.416 -20.001  1.00 26.55           S  
ATOM   1910  N   PRO A 267      -1.006  13.469 -21.570  1.00 25.44           N  
ATOM   1911  CA  PRO A 267      -1.510  13.626 -20.202  1.00 25.07           C  
ATOM   1912  C   PRO A 267      -0.950  12.650 -19.161  1.00 25.05           C  
ATOM   1913  O   PRO A 267      -1.450  12.633 -18.040  1.00 26.10           O  
ATOM   1914  CB  PRO A 267      -3.025  13.407 -20.359  1.00 25.23           C  
ATOM   1915  CG  PRO A 267      -3.214  12.760 -21.716  1.00 26.23           C  
ATOM   1916  CD  PRO A 267      -1.866  12.567 -22.349  1.00 26.24           C  
ATOM   1917  N   ARG A 268       0.065  11.858 -19.506  1.00 24.36           N  
ATOM   1918  CA  ARG A 268       0.620  10.881 -18.552  1.00 24.31           C  
ATOM   1919  C   ARG A 268       0.983  11.533 -17.214  1.00 23.54           C  
ATOM   1920  O   ARG A 268       0.585  11.048 -16.141  1.00 22.76           O  
ATOM   1921  CB  ARG A 268       1.827  10.130 -19.136  1.00 24.52           C  
ATOM   1922  CG  ARG A 268       2.628   9.349 -18.073  1.00 26.44           C  
ATOM   1923  CD  ARG A 268       3.493   8.243 -18.656  1.00 28.74           C  
ATOM   1924  NE  ARG A 268       2.682   7.078 -18.993  1.00 37.55           N  
ATOM   1925  CZ  ARG A 268       2.637   6.496 -20.185  1.00 38.43           C  
ATOM   1926  NH1 ARG A 268       3.382   6.943 -21.191  1.00 42.52           N  
ATOM   1927  NH2 ARG A 268       1.847   5.445 -20.365  1.00 42.42           N  
ATOM   1928  N   ILE A 269       1.716  12.643 -17.280  1.00 21.37           N  
ATOM   1929  CA  ILE A 269       2.191  13.332 -16.074  1.00 21.60           C  
ATOM   1930  C   ILE A 269       1.132  14.233 -15.419  1.00 22.04           C  
ATOM   1931  O   ILE A 269       1.420  14.915 -14.423  1.00 20.92           O  
ATOM   1932  CB  ILE A 269       3.491  14.141 -16.386  1.00 21.49           C  
ATOM   1933  CG1 ILE A 269       4.337  14.377 -15.129  1.00 21.51           C  
ATOM   1934  CG2 ILE A 269       3.156  15.441 -17.129  1.00 21.50           C  
ATOM   1935  CD1 ILE A 269       4.890  13.105 -14.505  1.00 19.53           C  
ATOM   1936  N   ASP A 270      -0.088  14.242 -15.957  1.00 22.32           N  
ATOM   1937  CA  ASP A 270      -1.108  15.166 -15.458  1.00 22.63           C  
ATOM   1938  C   ASP A 270      -1.389  14.987 -13.970  1.00 22.57           C  
ATOM   1939  O   ASP A 270      -1.305  15.951 -13.205  1.00 23.24           O  
ATOM   1940  CB  ASP A 270      -2.408  15.079 -16.259  1.00 23.44           C  
ATOM   1941  CG  ASP A 270      -3.419  16.126 -15.831  1.00 25.26           C  
ATOM   1942  OD1 ASP A 270      -4.576  15.751 -15.561  1.00 30.12           O  
ATOM   1943  OD2 ASP A 270      -3.051  17.319 -15.749  1.00 23.11           O  
ATOM   1944  N   TYR A 271      -1.717  13.765 -13.560  1.00 21.08           N  
ATOM   1945  CA  TYR A 271      -1.981  13.499 -12.147  1.00 20.96           C  
ATOM   1946  C   TYR A 271      -0.810  13.898 -11.249  1.00 20.03           C  
ATOM   1947  O   TYR A 271      -1.000  14.621 -10.266  1.00 21.01           O  
ATOM   1948  CB  TYR A 271      -2.328  12.030 -11.891  1.00 20.93           C  
ATOM   1949  CG  TYR A 271      -2.437  11.747 -10.408  1.00 20.88           C  
ATOM   1950  CD1 TYR A 271      -3.557  12.157  -9.681  1.00 20.55           C  
ATOM   1951  CD2 TYR A 271      -1.396  11.119  -9.723  1.00 21.23           C  
ATOM   1952  CE1 TYR A 271      -3.647  11.927  -8.307  1.00 21.35           C  
ATOM   1953  CE2 TYR A 271      -1.476  10.881  -8.353  1.00 21.14           C  
ATOM   1954  CZ  TYR A 271      -2.598  11.285  -7.656  1.00 19.75           C  
ATOM   1955  OH  TYR A 271      -2.673  11.042  -6.304  1.00 23.05           O  
ATOM   1956  N   LEU A 272       0.388  13.406 -11.566  1.00 19.92           N  
ATOM   1957  CA  LEU A 272       1.536  13.641 -10.682  1.00 20.75           C  
ATOM   1958  C   LEU A 272       1.955  15.110 -10.624  1.00 20.53           C  
ATOM   1959  O   LEU A 272       2.244  15.635  -9.541  1.00 20.53           O  
ATOM   1960  CB  LEU A 272       2.721  12.741 -11.044  1.00 21.78           C  
ATOM   1961  CG  LEU A 272       3.899  12.819 -10.059  1.00 20.14           C  
ATOM   1962  CD1 LEU A 272       3.474  12.468  -8.626  1.00 21.05           C  
ATOM   1963  CD2 LEU A 272       5.032  11.934 -10.518  1.00 21.97           C  
ATOM   1964  N   SER A 273       1.984  15.782 -11.775  1.00 21.34           N  
ATOM   1965  CA  SER A 273       2.296  17.216 -11.792  1.00 20.77           C  
ATOM   1966  C   SER A 273       1.268  18.023 -10.978  1.00 21.37           C  
ATOM   1967  O   SER A 273       1.646  18.930 -10.220  1.00 21.14           O  
ATOM   1968  CB  SER A 273       2.369  17.744 -13.229  1.00 20.44           C  
ATOM   1969  OG  SER A 273       1.128  17.568 -13.881  1.00 22.12           O  
ATOM   1970  N   ARG A 274      -0.019  17.694 -11.131  1.00 20.16           N  
ATOM   1971  CA  ARG A 274      -1.076  18.360 -10.362  1.00 19.81           C  
ATOM   1972  C   ARG A 274      -0.878  18.132  -8.874  1.00 19.86           C  
ATOM   1973  O   ARG A 274      -1.001  19.061  -8.068  1.00 20.49           O  
ATOM   1974  CB  ARG A 274      -2.470  17.863 -10.767  1.00 20.16           C  
ATOM   1975  CG  ARG A 274      -2.961  18.412 -12.110  1.00 18.66           C  
ATOM   1976  CD  ARG A 274      -4.305  17.805 -12.489  1.00 20.85           C  
ATOM   1977  NE  ARG A 274      -4.898  18.433 -13.667  1.00 22.09           N  
ATOM   1978  CZ  ARG A 274      -5.605  19.566 -13.649  1.00 23.64           C  
ATOM   1979  NH1 ARG A 274      -5.804  20.222 -12.514  1.00 26.69           N  
ATOM   1980  NH2 ARG A 274      -6.108  20.050 -14.779  1.00 24.83           N  
ATOM   1981  N   TRP A 275      -0.588  16.885  -8.517  1.00 19.83           N  
ATOM   1982  CA  TRP A 275      -0.500  16.513  -7.112  1.00 19.52           C  
ATOM   1983  C   TRP A 275       0.710  17.169  -6.459  1.00 19.40           C  
ATOM   1984  O   TRP A 275       0.615  17.683  -5.342  1.00 20.46           O  
ATOM   1985  CB  TRP A 275      -0.464  14.996  -6.962  1.00 20.43           C  
ATOM   1986  CG  TRP A 275      -0.559  14.533  -5.543  1.00 19.98           C  
ATOM   1987  CD1 TRP A 275      -1.697  14.265  -4.841  1.00 22.33           C  
ATOM   1988  CD2 TRP A 275       0.534  14.286  -4.655  1.00 21.13           C  
ATOM   1989  NE1 TRP A 275      -1.381  13.866  -3.556  1.00 22.55           N  
ATOM   1990  CE2 TRP A 275      -0.017  13.869  -3.420  1.00 21.65           C  
ATOM   1991  CE3 TRP A 275       1.925  14.380  -4.780  1.00 20.69           C  
ATOM   1992  CZ2 TRP A 275       0.780  13.541  -2.319  1.00 22.58           C  
ATOM   1993  CZ3 TRP A 275       2.721  14.056  -3.678  1.00 23.76           C  
ATOM   1994  CH2 TRP A 275       2.145  13.640  -2.472  1.00 22.97           C  
ATOM   1995  N   LEU A 276       1.840  17.167  -7.160  1.00 20.20           N  
ATOM   1996  CA  LEU A 276       3.065  17.764  -6.622  1.00 22.17           C  
ATOM   1997  C   LEU A 276       2.985  19.284  -6.530  1.00 21.80           C  
ATOM   1998  O   LEU A 276       3.573  19.887  -5.627  1.00 22.72           O  
ATOM   1999  CB  LEU A 276       4.287  17.345  -7.439  1.00 22.40           C  
ATOM   2000  CG  LEU A 276       4.969  16.027  -7.069  1.00 25.53           C  
ATOM   2001  CD1 LEU A 276       6.220  15.831  -7.910  1.00 26.78           C  
ATOM   2002  CD2 LEU A 276       5.316  15.979  -5.578  1.00 24.40           C  
ATOM   2003  N   ASN A 277       2.269  19.899  -7.471  1.00 20.90           N  
ATOM   2004  CA  ASN A 277       2.008  21.334  -7.425  1.00 21.64           C  
ATOM   2005  C   ASN A 277       1.200  21.679  -6.171  1.00 22.34           C  
ATOM   2006  O   ASN A 277       1.626  22.500  -5.344  1.00 23.55           O  
ATOM   2007  CB  ASN A 277       1.270  21.769  -8.697  1.00 21.18           C  
ATOM   2008  CG  ASN A 277       1.241  23.281  -8.884  1.00 25.92           C  
ATOM   2009  OD1 ASN A 277       1.239  24.050  -7.917  1.00 27.79           O  
ATOM   2010  ND2 ASN A 277       1.204  23.712 -10.136  1.00 29.78           N  
ATOM   2011  N   LYS A 278       0.054  21.019  -6.014  1.00 21.14           N  
ATOM   2012  CA  LYS A 278      -0.812  21.239  -4.866  1.00 21.43           C  
ATOM   2013  C   LYS A 278      -0.087  20.951  -3.552  1.00 21.83           C  
ATOM   2014  O   LYS A 278      -0.183  21.730  -2.605  1.00 21.53           O  
ATOM   2015  CB  LYS A 278      -2.066  20.382  -4.969  1.00 22.33           C  
ATOM   2016  CG  LYS A 278      -2.976  20.524  -3.763  1.00 26.20           C  
ATOM   2017  CD  LYS A 278      -3.941  19.396  -3.677  1.00 30.54           C  
ATOM   2018  CE  LYS A 278      -4.652  19.407  -2.346  1.00 28.18           C  
ATOM   2019  NZ  LYS A 278      -5.779  18.463  -2.419  1.00 29.69           N  
ATOM   2020  N   ASN A 279       0.643  19.841  -3.514  1.00 21.62           N  
ATOM   2021  CA  ASN A 279       1.312  19.390  -2.290  1.00 21.95           C  
ATOM   2022  C   ASN A 279       2.790  19.787  -2.236  1.00 21.58           C  
ATOM   2023  O   ASN A 279       3.610  19.102  -1.618  1.00 21.87           O  
ATOM   2024  CB  ASN A 279       1.167  17.875  -2.137  1.00 22.25           C  
ATOM   2025  CG  ASN A 279      -0.270  17.441  -1.937  1.00 24.53           C  
ATOM   2026  OD1 ASN A 279      -0.804  17.507  -0.832  1.00 29.57           O  
ATOM   2027  ND2 ASN A 279      -0.900  16.980  -3.011  1.00 26.16           N  
ATOM   2028  N   SER A 280       3.132  20.904  -2.876  1.00 21.51           N  
ATOM   2029  CA  SER A 280       4.525  21.323  -2.985  1.00 21.09           C  
ATOM   2030  C   SER A 280       5.227  21.475  -1.627  1.00 22.88           C  
ATOM   2031  O   SER A 280       6.424  21.227  -1.527  1.00 22.14           O  
ATOM   2032  CB  SER A 280       4.657  22.595  -3.830  1.00 21.97           C  
ATOM   2033  OG  SER A 280       3.969  23.688  -3.241  1.00 21.45           O  
ATOM   2034  N   GLN A 281       4.483  21.866  -0.591  1.00 21.79           N  
ATOM   2035  CA  GLN A 281       5.053  22.020   0.758  1.00 24.42           C  
ATOM   2036  C   GLN A 281       5.515  20.683   1.315  1.00 22.90           C  
ATOM   2037  O   GLN A 281       6.360  20.643   2.211  1.00 23.41           O  
ATOM   2038  CB  GLN A 281       4.050  22.629   1.742  1.00 25.01           C  
ATOM   2039  CG  GLN A 281       2.866  23.298   1.107  1.00 32.97           C  
ATOM   2040  CD  GLN A 281       1.839  22.304   0.582  1.00 37.27           C  
ATOM   2041  OE1 GLN A 281       1.319  21.465   1.325  1.00 47.04           O  
ATOM   2042  NE2 GLN A 281       1.534  22.405  -0.691  1.00 31.26           N  
ATOM   2043  N   LYS A 282       4.948  19.594   0.802  1.00 22.68           N  
ATOM   2044  CA  LYS A 282       5.322  18.256   1.271  1.00 23.26           C  
ATOM   2045  C   LYS A 282       6.531  17.687   0.527  1.00 22.84           C  
ATOM   2046  O   LYS A 282       7.213  16.791   1.039  1.00 21.80           O  
ATOM   2047  CB  LYS A 282       4.145  17.280   1.153  1.00 24.32           C  
ATOM   2048  CG  LYS A 282       2.898  17.676   1.942  1.00 23.87           C  
ATOM   2049  CD  LYS A 282       1.780  16.656   1.758  1.00 24.79           C  
ATOM   2050  CE  LYS A 282       0.472  17.114   2.421  1.00 24.98           C  
ATOM   2051  NZ  LYS A 282      -0.071  18.337   1.769  1.00 32.03           N  
ATOM   2052  N   GLU A 283       6.793  18.190  -0.678  1.00 22.14           N  
ATOM   2053  CA  GLU A 283       7.871  17.623  -1.485  1.00 21.75           C  
ATOM   2054  C   GLU A 283       9.252  18.025  -0.981  1.00 22.07           C  
ATOM   2055  O   GLU A 283       9.566  19.213  -0.859  1.00 22.41           O  
ATOM   2056  CB  GLU A 283       7.742  17.938  -2.988  1.00 23.05           C  
ATOM   2057  CG  GLU A 283       8.591  16.951  -3.799  1.00 23.60           C  
ATOM   2058  CD  GLU A 283       8.832  17.325  -5.247  1.00 24.40           C  
ATOM   2059  OE1 GLU A 283       9.561  16.560  -5.911  1.00 24.15           O  
ATOM   2060  OE2 GLU A 283       8.312  18.355  -5.730  1.00 23.66           O  
ATOM   2061  N   GLN A 284      10.066  17.010  -0.697  1.00 20.98           N  
ATOM   2062  CA  GLN A 284      11.452  17.199  -0.272  1.00 21.15           C  
ATOM   2063  C   GLN A 284      12.352  16.903  -1.450  1.00 21.52           C  
ATOM   2064  O   GLN A 284      12.354  15.787  -1.966  1.00 21.17           O  
ATOM   2065  CB  GLN A 284      11.782  16.256   0.886  1.00 22.10           C  
ATOM   2066  CG  GLN A 284      10.732  16.243   1.985  1.00 23.51           C  
ATOM   2067  CD  GLN A 284      10.614  17.572   2.692  1.00 29.98           C  
ATOM   2068  OE1 GLN A 284       9.522  18.144   2.792  1.00 32.94           O  
ATOM   2069  NE2 GLN A 284      11.738  18.083   3.175  1.00 26.18           N  
ATOM   2070  N   GLY A 285      13.113  17.904  -1.880  1.00 22.33           N  
ATOM   2071  CA  GLY A 285      13.846  17.801  -3.138  1.00 22.38           C  
ATOM   2072  C   GLY A 285      12.896  18.088  -4.280  1.00 23.89           C  
ATOM   2073  O   GLY A 285      11.716  18.378  -4.056  1.00 23.49           O  
ATOM   2074  N   SER A 286      13.406  18.004  -5.507  1.00 23.02           N  
ATOM   2075  CA  SER A 286      12.613  18.349  -6.683  1.00 23.92           C  
ATOM   2076  C   SER A 286      12.597  17.241  -7.725  1.00 22.75           C  
ATOM   2077  O   SER A 286      13.607  16.989  -8.382  1.00 24.32           O  
ATOM   2078  CB  SER A 286      13.144  19.643  -7.305  1.00 24.71           C  
ATOM   2079  OG  SER A 286      12.455  19.952  -8.513  1.00 27.34           O  
ATOM   2080  N   ALA A 287      11.444  16.592  -7.886  1.00 21.91           N  
ATOM   2081  CA  ALA A 287      11.252  15.639  -8.967  1.00 22.30           C  
ATOM   2082  C   ALA A 287      11.337  16.429 -10.266  1.00 23.16           C  
ATOM   2083  O   ALA A 287      10.707  17.482 -10.400  1.00 22.63           O  
ATOM   2084  CB  ALA A 287       9.909  14.961  -8.844  1.00 22.42           C  
ATOM   2085  N   LYS A 288      12.134  15.924 -11.204  1.00 22.51           N  
ATOM   2086  CA  LYS A 288      12.391  16.613 -12.461  1.00 22.64           C  
ATOM   2087  C   LYS A 288      12.098  15.732 -13.659  1.00 23.42           C  
ATOM   2088  O   LYS A 288      12.197  14.503 -13.595  1.00 23.90           O  
ATOM   2089  CB  LYS A 288      13.840  17.082 -12.510  1.00 21.82           C  
ATOM   2090  CG  LYS A 288      14.152  18.200 -11.550  1.00 24.75           C  
ATOM   2091  CD  LYS A 288      15.658  18.405 -11.403  1.00 30.06           C  
ATOM   2092  CE  LYS A 288      15.996  19.840 -11.039  1.00 38.09           C  
ATOM   2093  NZ  LYS A 288      15.236  20.330  -9.844  1.00 39.43           N  
ATOM   2094  N   CYS A 289      11.745  16.380 -14.759  1.00 23.49           N  
ATOM   2095  CA  CYS A 289      11.403  15.690 -15.990  1.00 25.54           C  
ATOM   2096  C   CYS A 289      12.648  15.150 -16.674  1.00 26.85           C  
ATOM   2097  O   CYS A 289      13.658  15.844 -16.782  1.00 27.12           O  
ATOM   2098  CB  CYS A 289      10.645  16.647 -16.915  1.00 25.05           C  
ATOM   2099  SG  CYS A 289       9.087  17.191 -16.194  1.00 26.62           S  
ATOM   2100  N   SER A 290      12.577  13.899 -17.118  1.00 27.49           N  
ATOM   2101  CA  SER A 290      13.669  13.307 -17.873  1.00 30.22           C  
ATOM   2102  C   SER A 290      13.820  14.070 -19.181  1.00 30.85           C  
ATOM   2103  O   SER A 290      12.824  14.402 -19.833  1.00 32.14           O  
ATOM   2104  CB  SER A 290      13.415  11.824 -18.137  1.00 30.74           C  
ATOM   2105  OG  SER A 290      12.214  11.634 -18.857  1.00 35.88           O  
ATOM   2106  N   GLY A 291      15.059  14.382 -19.544  1.00 31.55           N  
ATOM   2107  CA  GLY A 291      15.317  15.067 -20.814  1.00 32.10           C  
ATOM   2108  C   GLY A 291      15.275  16.587 -20.802  1.00 32.16           C  
ATOM   2109  O   GLY A 291      15.934  17.222 -21.620  1.00 33.76           O  
ATOM   2110  N   SER A 292      14.502  17.182 -19.894  1.00 31.65           N  
ATOM   2111  CA  SER A 292      14.395  18.640 -19.834  1.00 29.73           C  
ATOM   2112  C   SER A 292      14.881  19.221 -18.510  1.00 28.93           C  
ATOM   2113  O   SER A 292      15.422  20.330 -18.472  1.00 29.18           O  
ATOM   2114  CB  SER A 292      12.960  19.100 -20.118  1.00 31.33           C  
ATOM   2115  OG  SER A 292      12.153  19.047 -18.949  1.00 28.40           O  
ATOM   2116  N   GLY A 293      14.668  18.479 -17.426  1.00 26.68           N  
ATOM   2117  CA  GLY A 293      15.044  18.937 -16.092  1.00 24.82           C  
ATOM   2118  C   GLY A 293      14.032  19.872 -15.454  1.00 24.05           C  
ATOM   2119  O   GLY A 293      14.250  20.356 -14.340  1.00 24.37           O  
ATOM   2120  N   LYS A 294      12.922  20.129 -16.148  1.00 23.21           N  
ATOM   2121  CA  LYS A 294      11.872  20.999 -15.609  1.00 22.72           C  
ATOM   2122  C   LYS A 294      11.266  20.307 -14.387  1.00 21.90           C  
ATOM   2123  O   LYS A 294      11.013  19.106 -14.437  1.00 22.69           O  
ATOM   2124  CB  LYS A 294      10.797  21.258 -16.667  1.00 22.28           C  
ATOM   2125  CG  LYS A 294       9.723  22.291 -16.293  1.00 22.43           C  
ATOM   2126  CD  LYS A 294       8.915  22.680 -17.536  1.00 25.23           C  
ATOM   2127  CE  LYS A 294       7.781  23.661 -17.218  1.00 28.19           C  
ATOM   2128  NZ  LYS A 294       8.288  24.982 -16.793  1.00 32.62           N  
ATOM   2129  N   PRO A 295      11.053  21.052 -13.282  1.00 21.64           N  
ATOM   2130  CA  PRO A 295      10.423  20.420 -12.119  1.00 20.66           C  
ATOM   2131  C   PRO A 295       9.038  19.855 -12.451  1.00 21.09           C  
ATOM   2132  O   PRO A 295       8.236  20.510 -13.131  1.00 21.74           O  
ATOM   2133  CB  PRO A 295      10.335  21.560 -11.097  1.00 22.21           C  
ATOM   2134  CG  PRO A 295      11.407  22.527 -11.528  1.00 21.35           C  
ATOM   2135  CD  PRO A 295      11.394  22.461 -13.022  1.00 21.62           C  
ATOM   2136  N   VAL A 296       8.786  18.629 -12.001  1.00 22.01           N  
ATOM   2137  CA  VAL A 296       7.501  17.970 -12.220  1.00 21.32           C  
ATOM   2138  C   VAL A 296       6.352  18.804 -11.653  1.00 22.54           C  
ATOM   2139  O   VAL A 296       5.302  18.901 -12.284  1.00 21.97           O  
ATOM   2140  CB  VAL A 296       7.467  16.525 -11.646  1.00 21.43           C  
ATOM   2141  CG1 VAL A 296       6.088  15.908 -11.843  1.00 21.88           C  
ATOM   2142  CG2 VAL A 296       8.512  15.647 -12.326  1.00 21.60           C  
ATOM   2143  N   ARG A 297       6.568  19.423 -10.487  1.00 22.94           N  
ATOM   2144  CA  ARG A 297       5.550  20.256  -9.847  1.00 23.69           C  
ATOM   2145  C   ARG A 297       5.208  21.504 -10.673  1.00 24.02           C  
ATOM   2146  O   ARG A 297       4.165  22.130 -10.460  1.00 24.28           O  
ATOM   2147  CB  ARG A 297       5.978  20.651  -8.418  1.00 23.98           C  
ATOM   2148  CG  ARG A 297       6.980  21.811  -8.326  1.00 24.58           C  
ATOM   2149  CD  ARG A 297       7.290  22.181  -6.866  1.00 28.44           C  
ATOM   2150  NE  ARG A 297       8.492  21.495  -6.397  1.00 35.69           N  
ATOM   2151  CZ  ARG A 297       8.817  21.281  -5.126  1.00 39.28           C  
ATOM   2152  NH1 ARG A 297       8.022  21.676  -4.136  1.00 43.63           N  
ATOM   2153  NH2 ARG A 297       9.941  20.637  -4.849  1.00 33.53           N  
ATOM   2154  N   SER A 298       6.082  21.865 -11.611  1.00 24.24           N  
ATOM   2155  CA  SER A 298       5.862  23.066 -12.416  1.00 24.37           C  
ATOM   2156  C   SER A 298       5.187  22.749 -13.753  1.00 23.57           C  
ATOM   2157  O   SER A 298       4.856  23.662 -14.516  1.00 24.45           O  
ATOM   2158  CB  SER A 298       7.166  23.830 -12.626  1.00 24.10           C  
ATOM   2159  OG  SER A 298       7.925  23.243 -13.661  1.00 31.47           O  
ATOM   2160  N   ILE A 299       4.983  21.461 -14.030  1.00 23.10           N  
ATOM   2161  CA  ILE A 299       4.312  21.032 -15.254  1.00 22.85           C  
ATOM   2162  C   ILE A 299       2.808  21.274 -15.195  1.00 23.16           C  
ATOM   2163  O   ILE A 299       2.148  20.923 -14.213  1.00 23.76           O  
ATOM   2164  CB  ILE A 299       4.568  19.534 -15.574  1.00 23.56           C  
ATOM   2165  CG1 ILE A 299       6.069  19.233 -15.677  1.00 24.06           C  
ATOM   2166  CG2 ILE A 299       3.822  19.111 -16.855  1.00 23.73           C  
ATOM   2167  CD1 ILE A 299       6.781  19.959 -16.823  1.00 29.70           C  
ATOM   2168  N   ILE A 300       2.278  21.873 -16.261  1.00 22.81           N  
ATOM   2169  CA  ILE A 300       0.838  22.028 -16.431  1.00 22.21           C  
ATOM   2170  C   ILE A 300       0.478  21.456 -17.797  1.00 23.44           C  
ATOM   2171  O   ILE A 300       0.970  21.929 -18.830  1.00 23.99           O  
ATOM   2172  CB  ILE A 300       0.395  23.517 -16.342  1.00 21.73           C  
ATOM   2173  CG1 ILE A 300       0.743  24.145 -14.977  1.00 20.02           C  
ATOM   2174  CG2 ILE A 300      -1.106  23.659 -16.623  1.00 20.47           C  
ATOM   2175  CD1 ILE A 300      -0.123  23.670 -13.805  1.00 22.50           C  
ATOM   2176  N   CYS A 301      -0.361  20.426 -17.798  1.00 22.71           N  
ATOM   2177  CA  CYS A 301      -0.811  19.803 -19.043  1.00 22.63           C  
ATOM   2178  C   CYS A 301      -1.916  20.648 -19.676  1.00 23.97           C  
ATOM   2179  O   CYS A 301      -2.703  21.263 -18.959  1.00 24.08           O  
ATOM   2180  CB  CYS A 301      -1.281  18.369 -18.781  1.00 22.42           C  
ATOM   2181  SG  CYS A 301       0.093  17.217 -18.397  1.00 23.57           S  
ATOM   2182  N   PRO A 302      -1.967  20.692 -21.024  1.00 24.35           N  
ATOM   2183  CA  PRO A 302      -2.994  21.456 -21.756  1.00 25.64           C  
ATOM   2184  C   PRO A 302      -4.395  20.876 -21.577  1.00 26.61           C  
ATOM   2185  O   PRO A 302      -5.423  21.560 -21.723  1.00 27.19           O  
ATOM   2186  CB  PRO A 302      -2.570  21.304 -23.219  1.00 25.49           C  
ATOM   2187  CG  PRO A 302      -1.148  20.826 -23.193  1.00 25.23           C  
ATOM   2188  CD  PRO A 302      -1.035  20.011 -21.943  1.00 24.96           C  
ATOM   2189  OXT PRO A 302      -4.537  19.687 -21.292  1.00 28.06           O  
TER    2190      PRO A 302                                                      
HETATM 2191  C1  NAG B   1       2.135 -12.658  16.450  1.00 27.29           C  
HETATM 2192  C2  NAG B   1       3.066 -13.866  16.255  1.00 28.95           C  
HETATM 2193  C3  NAG B   1       2.367 -15.160  16.686  1.00 31.61           C  
HETATM 2194  C4  NAG B   1       1.747 -15.049  18.080  1.00 33.32           C  
HETATM 2195  C5  NAG B   1       0.938 -13.751  18.247  1.00 34.76           C  
HETATM 2196  C6  NAG B   1       0.558 -13.536  19.716  1.00 40.69           C  
HETATM 2197  C7  NAG B   1       4.820 -14.268  14.612  1.00 27.91           C  
HETATM 2198  C8  NAG B   1       5.125 -14.906  13.290  1.00 28.83           C  
HETATM 2199  N2  NAG B   1       3.543 -13.992  14.883  1.00 28.91           N  
HETATM 2200  O3  NAG B   1       3.291 -16.229  16.680  1.00 33.17           O  
HETATM 2201  O4  NAG B   1       0.931 -16.198  18.255  1.00 33.49           O  
HETATM 2202  O5  NAG B   1       1.667 -12.618  17.788  1.00 29.46           O  
HETATM 2203  O6  NAG B   1       1.034 -12.292  20.186  1.00 53.74           O  
HETATM 2204  O7  NAG B   1       5.732 -14.025  15.404  1.00 27.35           O  
HETATM 2205  C1  NAG B   2       1.097 -16.822  19.549  1.00 37.03           C  
HETATM 2206  C2  NAG B   2      -0.099 -17.739  19.817  1.00 37.14           C  
HETATM 2207  C3  NAG B   2       0.005 -18.423  21.178  1.00 38.76           C  
HETATM 2208  C4  NAG B   2       1.390 -19.022  21.429  1.00 39.98           C  
HETATM 2209  C5  NAG B   2       2.506 -18.059  20.995  1.00 40.14           C  
HETATM 2210  C6  NAG B   2       3.875 -18.730  21.034  1.00 42.42           C  
HETATM 2211  C7  NAG B   2      -2.176 -17.169  18.713  1.00 38.65           C  
HETATM 2212  C8  NAG B   2      -3.606 -16.788  18.948  1.00 38.55           C  
HETATM 2213  N2  NAG B   2      -1.344 -16.997  19.739  1.00 35.53           N  
HETATM 2214  O3  NAG B   2      -0.975 -19.437  21.258  1.00 38.79           O  
HETATM 2215  O4  NAG B   2       1.487 -19.282  22.813  1.00 43.75           O  
HETATM 2216  O5  NAG B   2       2.290 -17.573  19.677  1.00 36.32           O  
HETATM 2217  O6  NAG B   2       4.853 -17.759  21.328  1.00 47.16           O  
HETATM 2218  O7  NAG B   2      -1.822 -17.615  17.621  1.00 38.21           O  
HETATM 2219  C1  BMA B   3       1.549 -20.697  23.099  1.00 46.26           C  
HETATM 2220  C2  BMA B   3       2.343 -20.895  24.386  1.00 47.74           C  
HETATM 2221  C3  BMA B   3       2.474 -22.384  24.692  1.00 48.79           C  
HETATM 2222  C4  BMA B   3       1.096 -23.046  24.731  1.00 50.23           C  
HETATM 2223  C5  BMA B   3       0.282 -22.702  23.474  1.00 49.88           C  
HETATM 2224  C6  BMA B   3      -1.157 -23.201  23.607  1.00 51.04           C  
HETATM 2225  O2  BMA B   3       1.668 -20.240  25.441  1.00 46.41           O  
HETATM 2226  O3  BMA B   3       3.133 -22.583  25.926  1.00 49.32           O  
HETATM 2227  O4  BMA B   3       1.268 -24.440  24.875  1.00 49.95           O  
HETATM 2228  O5  BMA B   3       0.271 -21.298  23.239  1.00 47.52           O  
HETATM 2229  O6  BMA B   3      -1.994 -22.537  22.685  1.00 52.30           O  
HETATM 2230  C1  FUL B   4       1.524 -12.393  21.536  1.00 57.81           C  
HETATM 2231  C2  FUL B   4       0.986 -11.193  22.333  1.00 60.93           C  
HETATM 2232  O2  FUL B   4      -0.402 -11.356  22.539  1.00 63.79           O  
HETATM 2233  C3  FUL B   4       1.673 -11.004  23.692  1.00 61.57           C  
HETATM 2234  O3  FUL B   4       1.382  -9.725  24.213  1.00 60.06           O  
HETATM 2235  C4  FUL B   4       3.187 -11.220  23.610  1.00 63.03           C  
HETATM 2236  O4  FUL B   4       3.803 -10.157  22.909  1.00 63.61           O  
HETATM 2237  C5  FUL B   4       3.458 -12.544  22.899  1.00 62.54           C  
HETATM 2238  C6  FUL B   4       4.943 -12.889  22.888  1.00 64.15           C  
HETATM 2239  O5  FUL B   4       2.944 -12.464  21.581  1.00 60.78           O  
HETATM 2240  C1  NAG C   1      29.176   0.163  40.202  1.00 26.60           C  
HETATM 2241  C2  NAG C   1      28.167  -0.595  41.070  1.00 30.85           C  
HETATM 2242  C3  NAG C   1      28.843  -1.504  42.102  1.00 28.41           C  
HETATM 2243  C4  NAG C   1      30.011  -2.306  41.510  1.00 30.59           C  
HETATM 2244  C5  NAG C   1      30.885  -1.407  40.633  1.00 30.64           C  
HETATM 2245  C6  NAG C   1      32.022  -2.167  39.941  1.00 32.52           C  
HETATM 2246  C7  NAG C   1      26.043   0.609  41.354  1.00 34.11           C  
HETATM 2247  C8  NAG C   1      25.395   1.795  42.006  1.00 33.79           C  
HETATM 2248  N2  NAG C   1      27.284   0.335  41.762  1.00 31.68           N  
HETATM 2249  O3  NAG C   1      27.878  -2.391  42.640  1.00 29.75           O  
HETATM 2250  O4  NAG C   1      30.775  -2.828  42.583  1.00 34.21           O  
HETATM 2251  O5  NAG C   1      30.107  -0.750  39.646  1.00 28.30           O  
HETATM 2252  O6  NAG C   1      32.777  -1.291  39.129  1.00 36.57           O  
HETATM 2253  O7  NAG C   1      25.436  -0.047  40.504  1.00 32.23           O  
HETATM 2254  C1  NAG C   2      31.033  -4.237  42.454  1.00 36.31           C  
HETATM 2255  C2  NAG C   2      32.139  -4.593  43.457  1.00 40.76           C  
HETATM 2256  C3  NAG C   2      32.354  -6.104  43.587  1.00 41.07           C  
HETATM 2257  C4  NAG C   2      31.034  -6.861  43.646  1.00 39.87           C  
HETATM 2258  C5  NAG C   2      30.128  -6.421  42.496  1.00 39.56           C  
HETATM 2259  C6  NAG C   2      28.804  -7.176  42.478  1.00 40.20           C  
HETATM 2260  C7  NAG C   2      34.360  -4.351  42.332  1.00 49.91           C  
HETATM 2261  C8  NAG C   2      35.733  -4.391  42.939  1.00 50.48           C  
HETATM 2262  N2  NAG C   2      33.377  -3.888  43.124  1.00 45.48           N  
HETATM 2263  O3  NAG C   2      33.087  -6.375  44.760  1.00 42.80           O  
HETATM 2264  O4  NAG C   2      31.314  -8.241  43.574  1.00 38.76           O  
HETATM 2265  O5  NAG C   2      29.873  -5.038  42.628  1.00 37.43           O  
HETATM 2266  O6  NAG C   2      28.072  -6.837  41.316  1.00 46.04           O  
HETATM 2267  O7  NAG C   2      34.203  -4.719  41.163  1.00 49.28           O  
HETATM 2268  C1  FUL C   3      33.639  -0.449  39.928  1.00 44.84           C  
HETATM 2269  C2  FUL C   3      33.297   1.027  39.703  1.00 48.29           C  
HETATM 2270  O2  FUL C   3      33.798   1.816  40.759  1.00 53.48           O  
HETATM 2271  C3  FUL C   3      33.827   1.533  38.363  1.00 49.67           C  
HETATM 2272  O3  FUL C   3      33.003   1.046  37.326  1.00 55.67           O  
HETATM 2273  C4  FUL C   3      35.273   1.117  38.084  1.00 49.73           C  
HETATM 2274  O4  FUL C   3      35.559   1.342  36.721  1.00 44.77           O  
HETATM 2275  C5  FUL C   3      35.608  -0.335  38.479  1.00 47.70           C  
HETATM 2276  C6  FUL C   3      35.314  -1.377  37.393  1.00 45.48           C  
HETATM 2277  O5  FUL C   3      35.020  -0.712  39.722  1.00 49.59           O  
HETATM 2278  C1  NAG D   1       0.958  10.125  14.467  1.00 28.29           C  
HETATM 2279  C2  NAG D   1       2.087  10.542  15.413  1.00 33.28           C  
HETATM 2280  C3  NAG D   1       1.542  10.631  16.838  1.00 36.62           C  
HETATM 2281  C4  NAG D   1       0.285  11.504  16.916  1.00 37.09           C  
HETATM 2282  C5  NAG D   1      -0.697  11.178  15.778  1.00 34.87           C  
HETATM 2283  C6  NAG D   1      -1.871  12.152  15.687  1.00 33.53           C  
HETATM 2284  C7  NAG D   1       4.430   9.921  14.964  1.00 36.44           C  
HETATM 2285  C8  NAG D   1       5.369   8.760  14.825  1.00 36.47           C  
HETATM 2286  N2  NAG D   1       3.198   9.607  15.365  1.00 34.55           N  
HETATM 2287  O3  NAG D   1       2.533  11.144  17.704  1.00 33.71           O  
HETATM 2288  O4  NAG D   1      -0.333  11.277  18.167  1.00 43.60           O  
HETATM 2289  O5  NAG D   1      -0.020  11.154  14.532  1.00 29.42           O  
HETATM 2290  O6  NAG D   1      -1.429  13.486  15.770  1.00 33.71           O  
HETATM 2291  O7  NAG D   1       4.817  11.066  14.714  1.00 35.27           O  
HETATM 2292  C1  NAG D   2      -0.401  12.482  18.955  1.00 50.45           C  
HETATM 2293  C2  NAG D   2      -1.277  12.221  20.178  1.00 53.97           C  
HETATM 2294  C3  NAG D   2      -1.463  13.525  20.948  1.00 55.97           C  
HETATM 2295  C4  NAG D   2      -0.097  14.110  21.317  1.00 56.20           C  
HETATM 2296  C5  NAG D   2       0.825  14.192  20.091  1.00 56.40           C  
HETATM 2297  C6  NAG D   2       2.249  14.574  20.488  1.00 57.55           C  
HETATM 2298  C7  NAG D   2      -2.824  10.353  20.081  1.00 58.47           C  
HETATM 2299  C8  NAG D   2      -3.027   9.424  18.920  1.00 58.99           C  
HETATM 2300  N2  NAG D   2      -2.549  11.628  19.799  1.00 55.51           N  
HETATM 2301  O3  NAG D   2      -2.233  13.295  22.107  1.00 56.67           O  
HETATM 2302  O4  NAG D   2      -0.268  15.394  21.878  1.00 57.84           O  
HETATM 2303  O5  NAG D   2       0.863  12.962  19.377  1.00 53.46           O  
HETATM 2304  O6  NAG D   2       2.920  13.453  21.028  1.00 59.85           O  
HETATM 2305  O7  NAG D   2      -2.916   9.922  21.230  1.00 61.07           O  
HETATM 2306  O   HOH A 303      21.626 -12.699  27.610  1.00  3.79           O  
HETATM 2307  O   HOH A 304      14.350  -5.648  25.648  1.00 12.45           O  
HETATM 2308  O   HOH A 305      19.986   3.314   2.135  1.00 14.25           O  
HETATM 2309  O   HOH A 306      17.495 -13.844  22.817  1.00 14.38           O  
HETATM 2310  O   HOH A 307       9.303  -6.638  22.654  1.00 14.78           O  
HETATM 2311  O   HOH A 308      18.286  -5.227  29.696  1.00 13.57           O  
HETATM 2312  O   HOH A 309      13.271 -14.218  17.896  1.00 14.76           O  
HETATM 2313  O   HOH A 310      -2.324  11.604 -15.361  1.00 17.74           O  
HETATM 2314  O   HOH A 311       4.941   9.896 -15.834  1.00 17.21           O  
HETATM 2315  O   HOH A 312      -3.308   5.274 -14.094  1.00 21.64           O  
HETATM 2316  O   HOH A 313      11.256  14.970  -4.365  1.00 15.49           O  
HETATM 2317  O   HOH A 314      13.310  13.239 -10.885  1.00 18.69           O  
HETATM 2318  O   HOH A 315      31.216  -7.508  32.190  1.00 22.32           O  
HETATM 2319  O   HOH A 316      19.425   3.699   7.158  1.00 16.95           O  
HETATM 2320  O   HOH A 317     -10.085   6.505   1.371  1.00 20.27           O  
HETATM 2321  O   HOH A 318       8.771  18.714  -8.609  1.00 18.21           O  
HETATM 2322  O   HOH A 319      31.288  -7.777  10.284  1.00 17.56           O  
HETATM 2323  O   HOH A 320      27.633 -11.259  29.534  1.00 17.13           O  
HETATM 2324  O   HOH A 321       7.031  -5.829  -3.778  1.00 17.73           O  
HETATM 2325  O   HOH A 322      -2.965   3.987  -3.791  1.00 21.09           O  
HETATM 2326  O   HOH A 323      38.894  -5.588  16.868  1.00 16.31           O  
HETATM 2327  O   HOH A 324      29.077 -14.308  26.953  1.00 17.25           O  
HETATM 2328  O   HOH A 325      23.744  -4.329  32.994  1.00 19.67           O  
HETATM 2329  O   HOH A 326       6.536   8.046  11.831  1.00 19.26           O  
HETATM 2330  O   HOH A 327      -2.485  21.148  -8.947  1.00 16.92           O  
HETATM 2331  O   HOH A 328      -0.479   9.442 -12.530  1.00 18.17           O  
HETATM 2332  O   HOH A 329      -6.022   3.821  -3.772  1.00 21.25           O  
HETATM 2333  O   HOH A 330      24.307   1.335  12.101  1.00 20.66           O  
HETATM 2334  O   HOH A 331      -3.560   6.893  -1.809  1.00 21.60           O  
HETATM 2335  O   HOH A 332      15.505   6.384   6.318  1.00 18.20           O  
HETATM 2336  O   HOH A 333      28.193 -16.086  22.864  1.00 24.91           O  
HETATM 2337  O   HOH A 334      31.298 -14.466  25.212  1.00 22.19           O  
HETATM 2338  O   HOH A 335      18.046   3.504  12.376  1.00 20.52           O  
HETATM 2339  O   HOH A 336       5.405  -2.665  17.411  1.00 16.44           O  
HETATM 2340  O   HOH A 337      16.127 -14.020   9.163  1.00 21.50           O  
HETATM 2341  O   HOH A 338      10.183 -12.076  17.941  1.00 22.87           O  
HETATM 2342  O   HOH A 339      15.092  15.061  -9.603  1.00 18.06           O  
HETATM 2343  O   HOH A 340      38.469 -12.058  24.048  1.00 22.34           O  
HETATM 2344  O   HOH A 341      30.253 -11.334  30.246  1.00 22.49           O  
HETATM 2345  O   HOH A 342       0.944  -7.286   3.707  1.00 20.14           O  
HETATM 2346  O   HOH A 343      29.590  -5.058  39.005  1.00 24.13           O  
HETATM 2347  O   HOH A 344      35.085 -15.084  18.452  1.00 22.61           O  
HETATM 2348  O   HOH A 345      17.422   7.068 -10.034  1.00 23.55           O  
HETATM 2349  O   HOH A 346      -0.969  19.018 -15.190  1.00 21.86           O  
HETATM 2350  O   HOH A 347      18.109  -0.564  32.547  1.00 25.49           O  
HETATM 2351  O   HOH A 348       3.196   9.541 -13.640  1.00 19.90           O  
HETATM 2352  O   HOH A 349      -4.630  11.746  10.935  1.00 19.46           O  
HETATM 2353  O   HOH A 350      16.444   4.743   9.241  1.00 22.33           O  
HETATM 2354  O   HOH A 351       1.213  11.974   9.920  1.00 20.83           O  
HETATM 2355  O   HOH A 352       4.058 -13.676   9.335  1.00 27.07           O  
HETATM 2356  O   HOH A 353       4.955   2.786 -11.884  1.00 23.13           O  
HETATM 2357  O   HOH A 354       8.804  -4.222 -11.646  1.00 19.71           O  
HETATM 2358  O   HOH A 355      12.211 -10.467  -0.338  1.00 21.27           O  
HETATM 2359  O   HOH A 356       3.116 -13.709   6.330  1.00 29.53           O  
HETATM 2360  O   HOH A 357       9.960  13.820 -19.896  1.00 21.88           O  
HETATM 2361  O   HOH A 358      -1.731  21.869 -11.609  1.00 21.70           O  
HETATM 2362  O   HOH A 359      35.558   4.888  38.184  1.00 32.81           O  
HETATM 2363  O   HOH A 360      26.613   0.966  13.219  1.00 27.46           O  
HETATM 2364  O   HOH A 361       0.029   9.417   4.205  1.00 18.86           O  
HETATM 2365  O   HOH A 362      12.620   2.539 -15.264  1.00 21.98           O  
HETATM 2366  O   HOH A 363      31.809 -14.506  20.761  1.00 28.09           O  
HETATM 2367  O   HOH A 364       9.085 -14.333  11.428  1.00 25.16           O  
HETATM 2368  O   HOH A 365       8.337   3.232 -14.426  1.00 23.69           O  
HETATM 2369  O   HOH A 366      10.978 -12.076  20.563  1.00 31.30           O  
HETATM 2370  O   HOH A 367      16.863  -7.282  32.903  1.00 25.57           O  
HETATM 2371  O   HOH A 368      17.319   8.387  -0.939  1.00 27.57           O  
HETATM 2372  O   HOH A 369      19.749  10.895  -4.818  1.00 26.51           O  
HETATM 2373  O   HOH A 370      -2.144  13.359   3.279  1.00 23.76           O  
HETATM 2374  O   HOH A 371      -3.829  16.185  -2.657  1.00 28.95           O  
HETATM 2375  O   HOH A 372      34.505   8.246  33.319  1.00 33.58           O  
HETATM 2376  O   HOH A 373       9.042  -6.967  -8.446  1.00 24.28           O  
HETATM 2377  O   HOH A 374      31.084 -13.463  28.967  1.00 28.76           O  
HETATM 2378  O   HOH A 375       0.991  21.110 -11.803  1.00 23.74           O  
HETATM 2379  O   HOH A 376      28.551   2.735  24.952  1.00 21.90           O  
HETATM 2380  O   HOH A 377      15.236  10.394   0.964  1.00 27.02           O  
HETATM 2381  O   HOH A 378      28.924  -6.879  33.730  1.00 25.21           O  
HETATM 2382  O   HOH A 379      19.353   6.053  14.577  1.00 25.73           O  
HETATM 2383  O   HOH A 380      14.102 -10.785  29.362  1.00 25.97           O  
HETATM 2384  O   HOH A 381      17.312 -13.600   4.723  1.00 27.28           O  
HETATM 2385  O   HOH A 382       3.334  25.095  -5.719  1.00 31.03           O  
HETATM 2386  O   HOH A 383      -4.788   4.326 -11.811  1.00 31.25           O  
HETATM 2387  O   HOH A 384      10.399  -6.303 -12.159  1.00 35.12           O  
HETATM 2388  O   HOH A 385      28.113 -16.999  27.378  1.00 31.10           O  
HETATM 2389  O   HOH A 386       6.134   3.517 -15.854  1.00 28.68           O  
HETATM 2390  O   HOH A 387      33.492  -5.941   9.568  1.00 43.58           O  
HETATM 2391  O   HOH A 388      15.789 -21.519  14.377  1.00 30.92           O  
HETATM 2392  O   HOH A 389      10.495  -9.904   2.221  1.00 25.83           O  
HETATM 2393  O   HOH A 390       9.671  -6.214  -5.925  1.00 27.74           O  
HETATM 2394  O   HOH A 391       6.435  -5.670 -12.210  1.00 30.78           O  
HETATM 2395  O   HOH A 392      21.490 -19.897  14.857  1.00 26.49           O  
HETATM 2396  O   HOH A 393      32.476 -14.197  10.440  1.00 30.13           O  
HETATM 2397  O   HOH A 394      27.862   7.394  24.443  1.00 32.14           O  
HETATM 2398  O   HOH A 395      21.292 -11.488  33.783  1.00 22.24           O  
HETATM 2399  O   HOH A 396      24.098  -5.412   1.412  1.00 40.45           O  
HETATM 2400  O   HOH A 397      -3.834   9.484  15.665  1.00 40.85           O  
HETATM 2401  O   HOH A 398      12.312  -1.792  30.566  1.00 29.11           O  
HETATM 2402  O   HOH A 399       3.054  16.224 -23.987  1.00 40.21           O  
HETATM 2403  O   HOH A 400      -5.108  19.981  -9.799  1.00 35.43           O  
HETATM 2404  O   HOH A 401      10.550  -0.210  25.826  1.00 29.96           O  
HETATM 2405  O   HOH A 402       7.379  -8.060  23.720  1.00 29.63           O  
HETATM 2406  O   HOH A 403      27.417  -7.758   5.961  1.00 34.31           O  
HETATM 2407  O   HOH A 404      -1.244  14.350   0.686  1.00 29.48           O  
HETATM 2408  O   HOH A 405       6.822  -6.203  26.251  1.00 25.57           O  
HETATM 2409  O   HOH A 406      19.091   3.357  -7.019  1.00 36.19           O  
HETATM 2410  O   HOH A 407      -2.945  -4.949  14.555  1.00 30.28           O  
HETATM 2411  O   HOH A 408      19.900 -10.666   8.931  1.00 27.81           O  
HETATM 2412  O   HOH A 409      14.552 -15.868  31.471  1.00 32.53           O  
HETATM 2413  O   HOH A 410       6.906   6.351 -19.694  1.00 37.29           O  
HETATM 2414  O   HOH A 411       0.665  -2.197  -1.191  1.00 30.07           O  
HETATM 2415  O   HOH A 412      41.874   1.010  25.242  1.00 42.27           O  
HETATM 2416  O   HOH A 413      18.618 -17.639   9.344  1.00 38.90           O  
HETATM 2417  O   HOH A 414      14.668   2.334 -18.821  1.00 53.49           O  
HETATM 2418  O   HOH A 415      -0.080  -0.344  20.591  1.00 38.93           O  
HETATM 2419  O   HOH A 416       0.136   3.969 -15.085  1.00 49.00           O  
HETATM 2420  O   HOH A 417      37.761   1.309  21.962  1.00 29.71           O  
HETATM 2421  O   HOH A 418      23.490  -6.928   3.226  1.00 27.11           O  
HETATM 2422  O   HOH A 419      25.107  -9.854   2.127  1.00 36.13           O  
HETATM 2423  O   HOH A 420      17.803   3.846  25.669  1.00 33.89           O  
HETATM 2424  O   HOH A 421      29.649   4.987  24.063  1.00 31.99           O  
HETATM 2425  O   HOH A 422      20.353   4.361  27.266  1.00 28.29           O  
HETATM 2426  O   HOH A 423      -3.715   1.660   8.415  1.00 32.86           O  
HETATM 2427  O   HOH A 424      16.431  15.602 -15.710  1.00 32.87           O  
HETATM 2428  O   HOH A 425      10.369 -18.052   6.708  1.00 48.28           O  
HETATM 2429  O   HOH A 426       6.585  -7.976  28.305  1.00 53.93           O  
HETATM 2430  O   HOH A 427      -0.079  15.944   9.562  1.00 34.67           O  
HETATM 2431  O   HOH A 428      -0.282  16.427   6.580  1.00 29.79           O  
HETATM 2432  O   HOH A 429      22.392   6.995  26.263  1.00 39.89           O  
HETATM 2433  O   HOH A 430       0.903  19.130   6.221  1.00 33.59           O  
HETATM 2434  O   HOH A 431      20.313 -21.915  16.167  1.00 29.11           O  
HETATM 2435  O   HOH A 432       7.066  -0.495 -15.188  1.00 43.28           O  
HETATM 2436  O   HOH A 433      33.954   8.797  39.051  1.00 48.23           O  
HETATM 2437  O   HOH A 434      -5.840   1.980   6.413  1.00 28.67           O  
HETATM 2438  O   HOH A 435       7.204   0.768  22.439  1.00 26.57           O  
HETATM 2439  O   HOH A 436      -3.029   4.181   8.899  1.00 27.46           O  
HETATM 2440  O   HOH A 437      23.903  -1.454  -0.030  1.00 38.16           O  
HETATM 2441  O   HOH A 438       1.893   0.134  14.008  1.00 39.09           O  
HETATM 2442  O   HOH A 439      22.003  -3.680  -0.828  1.00 35.80           O  
HETATM 2443  O   HOH A 440      18.366 -22.237  14.576  1.00 37.29           O  
HETATM 2444  O   HOH A 441       4.822  -4.667 -14.163  1.00 36.68           O  
HETATM 2445  O   HOH A 442      10.858  -9.660  30.450  1.00 37.88           O  
HETATM 2446  O   HOH A 443      11.080   8.954 -18.766  1.00 30.87           O  
HETATM 2447  O   HOH A 444      14.454  -2.615 -12.094  1.00 39.33           O  
HETATM 2448  O   HOH A 445      27.130 -17.907  25.005  1.00 37.48           O  
HETATM 2449  O   HOH A 446       9.219 -10.630  24.904  1.00 43.78           O  
HETATM 2450  O   HOH A 447      10.204 -12.974  24.431  1.00 35.55           O  
HETATM 2451  O   HOH A 448       2.202   1.755 -12.728  1.00 28.67           O  
HETATM 2452  O   HOH A 449      26.375   2.734  21.282  1.00 40.70           O  
HETATM 2453  O   HOH A 450      37.633 -18.381  12.294  1.00 41.23           O  
HETATM 2454  O   HOH A 451      19.587 -22.191  18.831  1.00 25.84           O  
HETATM 2455  O   HOH A 452      13.883  -0.174 -14.849  1.00 32.08           O  
HETATM 2456  O   HOH A 453      -9.638  -2.525   7.563  1.00 45.04           O  
HETATM 2457  O   HOH A 454      35.060  -5.825  12.045  1.00 36.53           O  
HETATM 2458  O   HOH A 455      -2.789  13.198  -1.180  1.00 25.71           O  
HETATM 2459  O   HOH A 456      10.247   1.866 -16.590  1.00 43.19           O  
HETATM 2460  O   HOH A 457      -4.057   4.413  -7.524  1.00 35.15           O  
HETATM 2461  O   HOH A 458      12.505  -7.333  -6.819  1.00 41.23           O  
HETATM 2462  O   HOH A 459      21.484   5.090  30.140  1.00 30.34           O  
HETATM 2463  O   HOH A 460      -6.073  21.431 -25.058  1.00 67.27           O  
HETATM 2464  O   HOH A 461      -7.550  22.885 -22.763  1.00 33.70           O  
HETATM 2465  O   HOH A 462      23.837 -14.713   1.471  1.00 66.59           O  
HETATM 2466  O   HOH A 463      15.673  22.286 -20.917  1.00 38.13           O  
HETATM 2467  O   HOH A 464      16.064   2.958  27.708  1.00 35.42           O  
HETATM 2468  O   HOH A 465       9.084  16.391 -21.608  1.00 55.53           O  
HETATM 2469  O   HOH A 466      15.900   4.878 -17.700  1.00 62.03           O  
HETATM 2470  O   HOH A 467       4.880  -4.190  26.334  1.00 35.77           O  
HETATM 2471  O   HOH A 468      -7.562  19.766 -23.289  1.00 39.20           O  
HETATM 2472  O   HOH A 469       5.284  18.654 -21.085  1.00 48.74           O  
HETATM 2473  O   HOH A 470       0.439  -8.509  27.003  1.00 46.55           O  
HETATM 2474  O   HOH A 471      13.673   4.402  25.754  1.00 45.27           O  
HETATM 2475  O   HOH A 472      -7.208  12.646  -8.705  1.00 36.83           O  
HETATM 2476  O   HOH A 473       0.856   7.509 -15.381  1.00 30.19           O  
HETATM 2477  O   HOH A 474      11.754  -4.815 -14.576  1.00 37.92           O  
HETATM 2478  O   HOH A 475      30.204 -21.446  15.976  1.00 93.55           O  
HETATM 2479  O   HOH A 476       9.239  21.647   0.391  1.00 40.46           O  
HETATM 2480  O   HOH A 477      33.260   5.927  39.893  1.00 37.49           O  
HETATM 2481  O   HOH A 478      17.043  -4.810  39.704  1.00 59.24           O  
HETATM 2482  O   HOH A 479      25.251   0.494  -1.397  1.00 47.60           O  
HETATM 2483  O   HOH A 480      16.392  -4.028  36.517  1.00 43.45           O  
HETATM 2484  O   HOH A 481      -5.225  18.698 -16.993  1.00 41.14           O  
HETATM 2485  O   HOH A 482      27.386  -3.074  39.166  1.00 47.81           O  
HETATM 2486  O   HOH A 483       3.483  23.636 -18.919  1.00 49.09           O  
HETATM 2487  O   HOH A 484       1.609   5.658 -17.086  1.00 44.09           O  
HETATM 2488  O   HOH A 485      16.128  -6.809  -7.786  1.00 41.58           O  
HETATM 2489  O   HOH A 486      14.774  13.407 -14.238  1.00 31.93           O  
HETATM 2490  O   HOH A 487      25.315  -3.545  40.424  1.00 36.97           O  
HETATM 2491  O   HOH A 488      16.904   4.805 -13.094  1.00 50.83           O  
HETATM 2492  O   HOH A 489      16.136  12.801 -12.133  1.00 33.08           O  
HETATM 2493  O   HOH A 490      18.919 -13.272   8.462  1.00 38.20           O  
HETATM 2494  O   HOH A 491      -5.643   2.292 -13.258  1.00 30.99           O  
HETATM 2495  O   HOH A 492      28.214   0.824  10.809  1.00 28.79           O  
HETATM 2496  O   HOH A 493      10.072 -16.474  15.862  1.00 37.89           O  
HETATM 2497  O   HOH A 494      16.005 -16.467  10.102  1.00 39.73           O  
HETATM 2498  O   HOH A 495      11.481   8.582   6.177  1.00 48.22           O  
HETATM 2499  O   HOH A 496      -3.277   2.823 -15.174  1.00 38.28           O  
HETATM 2500  O   HOH A 497      32.952 -17.283  18.250  1.00 41.03           O  
HETATM 2501  O   HOH A 498      32.649 -18.893  10.249  1.00224.18           O  
HETATM 2502  O   HOH A 499      38.712   3.689  30.690  1.00 46.65           O  
HETATM 2503  O   HOH A 500       3.805  18.924   5.262  1.00 32.32           O  
HETATM 2504  O   HOH A 501      19.630  -0.785  -4.153  1.00 29.41           O  
HETATM 2505  O   HOH A 502       7.857   0.435  25.060  1.00 41.02           O  
HETATM 2506  O   HOH A 503      41.953 -10.418  22.078  1.00 38.12           O  
HETATM 2507  O   HOH A 504      22.573   2.924  -1.624  1.00 23.54           O  
HETATM 2508  O   HOH A 505       1.216 -10.934   4.905  1.00 44.54           O  
HETATM 2509  O   HOH A 506      -1.128  -7.183  -5.808  1.00 37.02           O  
HETATM 2510  O   HOH A 507      10.669 -16.594  24.146  1.00 35.04           O  
HETATM 2511  O   HOH A 508      -5.679  -5.872   6.490  1.00 59.50           O  
HETATM 2512  O   HOH A 509      17.864 -20.620  11.525  1.00 41.48           O  
HETATM 2513  O   HOH A 510      -1.457   8.369 -16.130  1.00 40.26           O  
HETATM 2514  O   HOH A 511      25.648 -21.705  23.365  1.00 39.62           O  
HETATM 2515  O   HOH A 512      11.953  -8.401 -13.204  1.00 36.89           O  
HETATM 2516  O   HOH A 513      15.620  19.898 -23.293  1.00 54.63           O  
HETATM 2517  O   HOH A 514      38.079  -4.082  34.390  1.00 72.83           O  
HETATM 2518  O   HOH A 515      17.978  -2.363  38.909  1.00 49.01           O  
HETATM 2519  O   HOH A 516       0.130  -9.546   1.589  1.00 33.57           O  
HETATM 2520  O   HOH A 517       3.767   1.392 -14.886  1.00 46.00           O  
HETATM 2521  O   HOH A 518       5.020  24.956  -7.702  1.00 47.50           O  
HETATM 2522  O   HOH A 519       4.241 -15.005   1.133  1.00 58.34           O  
HETATM 2523  O   HOH A 520       6.735 -12.127  -1.867  1.00 44.47           O  
HETATM 2524  O   HOH A 521      16.993  16.174 -18.118  1.00 94.85           O  
HETATM 2525  O   HOH A 522      29.288   4.418  21.188  1.00 41.41           O  
HETATM 2526  O   HOH A 523      32.339  -7.658  36.248  1.00 55.75           O  
HETATM 2527  O   HOH A 524      40.678  -9.427  14.359  1.00 50.52           O  
HETATM 2528  O   HOH A 525      21.241 -24.100  20.132  1.00 32.28           O  
HETATM 2529  O   HOH A 526       9.525  17.948  10.714  1.00 43.55           O  
HETATM 2530  O   HOH A 527      14.509   0.242  28.659  1.00 31.07           O  
HETATM 2531  O   HOH A 528      11.931 -12.551  29.653  1.00 40.17           O  
HETATM 2532  O   HOH A 529       9.070  17.603 -24.124  1.00 48.76           O  
HETATM 2533  O   HOH A 530      11.505  14.409   9.093  1.00 35.90           O  
HETATM 2534  O   HOH A 531       6.710 -14.848   9.278  1.00 40.43           O  
HETATM 2535  O   HOH A 532      41.327   2.687  27.754  1.00 40.40           O  
HETATM 2536  O   HOH A 533      12.792  19.863   5.061  1.00 34.20           O  
HETATM 2537  O   HOH A 534       0.735  -5.824  19.514  1.00 36.15           O  
HETATM 2538  O   HOH A 535      -7.234   1.999   9.368  1.00 63.53           O  
HETATM 2539  O   HOH A 536      -3.413  14.874   5.104  1.00295.10           O  
HETATM 2540  O   HOH A 537      33.716  -3.538  36.501  1.00 38.16           O  
HETATM 2541  O   HOH A 538      37.883  -5.543  18.198  1.00319.19           O  
HETATM 2542  O   HOH A 539       8.350 -13.886  14.211  1.00 27.26           O  
HETATM 2543  O   HOH A 540      -4.496  13.565  18.274  1.00 35.21           O  
HETATM 2544  O   HOH A 541      -1.163  16.160  16.700  1.00 45.54           O  
HETATM 2545  O   HOH A 542      -2.812  13.862  13.727  1.00 42.23           O  
HETATM 2546  O   HOH A 543      32.680  -5.346  38.538  1.00 35.85           O  
HETATM 2547  O   HOH A 544      -1.120 -21.885  19.214  1.00 54.81           O  
CONECT   22  109                                                                
CONECT   67 2240                                                                
CONECT  109   22                                                                
CONECT 1160 2191                                                                
CONECT 1419 2278                                                                
CONECT 1897 2099                                                                
CONECT 1909 2181                                                                
CONECT 2099 1897                                                                
CONECT 2181 1909                                                                
CONECT 2191 1160 2192 2202                                                      
CONECT 2192 2191 2193 2199                                                      
CONECT 2193 2192 2194 2200                                                      
CONECT 2194 2193 2195 2201                                                      
CONECT 2195 2194 2196 2202                                                      
CONECT 2196 2195 2203                                                           
CONECT 2197 2198 2199 2204                                                      
CONECT 2198 2197                                                                
CONECT 2199 2192 2197                                                           
CONECT 2200 2193                                                                
CONECT 2201 2194 2205                                                           
CONECT 2202 2191 2195                                                           
CONECT 2203 2196 2230                                                           
CONECT 2204 2197                                                                
CONECT 2205 2201 2206 2216                                                      
CONECT 2206 2205 2207 2213                                                      
CONECT 2207 2206 2208 2214                                                      
CONECT 2208 2207 2209 2215                                                      
CONECT 2209 2208 2210 2216                                                      
CONECT 2210 2209 2217                                                           
CONECT 2211 2212 2213 2218                                                      
CONECT 2212 2211                                                                
CONECT 2213 2206 2211                                                           
CONECT 2214 2207                                                                
CONECT 2215 2208 2219                                                           
CONECT 2216 2205 2209                                                           
CONECT 2217 2210                                                                
CONECT 2218 2211                                                                
CONECT 2219 2215 2220 2228                                                      
CONECT 2220 2219 2221 2225                                                      
CONECT 2221 2220 2222 2226                                                      
CONECT 2222 2221 2223 2227                                                      
CONECT 2223 2222 2224 2228                                                      
CONECT 2224 2223 2229                                                           
CONECT 2225 2220                                                                
CONECT 2226 2221                                                                
CONECT 2227 2222                                                                
CONECT 2228 2219 2223                                                           
CONECT 2229 2224                                                                
CONECT 2230 2203 2231 2239                                                      
CONECT 2231 2230 2232 2233                                                      
CONECT 2232 2231                                                                
CONECT 2233 2231 2234 2235                                                      
CONECT 2234 2233                                                                
CONECT 2235 2233 2236 2237                                                      
CONECT 2236 2235                                                                
CONECT 2237 2235 2238 2239                                                      
CONECT 2238 2237                                                                
CONECT 2239 2230 2237                                                           
CONECT 2240   67 2241 2251                                                      
CONECT 2241 2240 2242 2248                                                      
CONECT 2242 2241 2243 2249                                                      
CONECT 2243 2242 2244 2250                                                      
CONECT 2244 2243 2245 2251                                                      
CONECT 2245 2244 2252                                                           
CONECT 2246 2247 2248 2253                                                      
CONECT 2247 2246                                                                
CONECT 2248 2241 2246                                                           
CONECT 2249 2242                                                                
CONECT 2250 2243 2254                                                           
CONECT 2251 2240 2244                                                           
CONECT 2252 2245 2268                                                           
CONECT 2253 2246                                                                
CONECT 2254 2250 2255 2265                                                      
CONECT 2255 2254 2256 2262                                                      
CONECT 2256 2255 2257 2263                                                      
CONECT 2257 2256 2258 2264                                                      
CONECT 2258 2257 2259 2265                                                      
CONECT 2259 2258 2266                                                           
CONECT 2260 2261 2262 2267                                                      
CONECT 2261 2260                                                                
CONECT 2262 2255 2260                                                           
CONECT 2263 2256                                                                
CONECT 2264 2257                                                                
CONECT 2265 2254 2258                                                           
CONECT 2266 2259                                                                
CONECT 2267 2260                                                                
CONECT 2268 2252 2269 2277                                                      
CONECT 2269 2268 2270 2271                                                      
CONECT 2270 2269                                                                
CONECT 2271 2269 2272 2273                                                      
CONECT 2272 2271                                                                
CONECT 2273 2271 2274 2275                                                      
CONECT 2274 2273                                                                
CONECT 2275 2273 2276 2277                                                      
CONECT 2276 2275                                                                
CONECT 2277 2268 2275                                                           
CONECT 2278 1419 2279 2289                                                      
CONECT 2279 2278 2280 2286                                                      
CONECT 2280 2279 2281 2287                                                      
CONECT 2281 2280 2282 2288                                                      
CONECT 2282 2281 2283 2289                                                      
CONECT 2283 2282 2290                                                           
CONECT 2284 2285 2286 2291                                                      
CONECT 2285 2284                                                                
CONECT 2286 2279 2284                                                           
CONECT 2287 2280                                                                
CONECT 2288 2281 2292                                                           
CONECT 2289 2278 2282                                                           
CONECT 2290 2283                                                                
CONECT 2291 2284                                                                
CONECT 2292 2288 2293 2303                                                      
CONECT 2293 2292 2294 2300                                                      
CONECT 2294 2293 2295 2301                                                      
CONECT 2295 2294 2296 2302                                                      
CONECT 2296 2295 2297 2303                                                      
CONECT 2297 2296 2304                                                           
CONECT 2298 2299 2300 2305                                                      
CONECT 2299 2298                                                                
CONECT 2300 2293 2298                                                           
CONECT 2301 2294                                                                
CONECT 2302 2295                                                                
CONECT 2303 2292 2296                                                           
CONECT 2304 2297                                                                
CONECT 2305 2298                                                                
MASTER      329    0    9    6   16    0    0    6 2546    1  124   22          
END                                                                             
