# Supplementary material for: Investigation of the Mechanism of Cinnamaldehyde in Irritable Bowel Syndrome Based via Network Pharmacology, Molecular Docking, and Animal Experiments
Source: Pediatr Discov. 2025 Oct 5:e70017. Online ahead of print. doi: 10.1002/pdi3.70017 (PMC13398650; doi:10.1002/pdi3.70017)
Supplement: Supplementary file 1 — Supporting Information S1 [file PDI3-9999-0-s001.zip › Supplementary Materials/Molecular Docking/TLR4/2z62QU.pdb]

CRYST1   43.945   54.214  116.637  90.00  90.00  90.00 P 21 21 21    1
ATOM      1  N   GLU A  27      42.337  -2.030  32.322  1.00 41.86           N  
ATOM      2  CA  GLU A  27      41.041  -2.219  31.605  1.00 41.58           C  
ATOM      3  C   GLU A  27      41.207  -1.806  30.150  1.00 39.15           C  
ATOM      4  O   GLU A  27      41.782  -0.752  29.875  1.00 40.46           O  
ATOM      5  CB  GLU A  27      39.934  -1.392  32.269  1.00 41.60           C  
ATOM      6  CG  GLU A  27      38.508  -1.816  31.918  1.00 43.32           C  
ATOM      7  CD  GLU A  27      37.486  -1.294  32.915  1.00 43.62           C  
ATOM      8  OE1 GLU A  27      36.519  -0.630  32.481  1.00 46.13           O  
ATOM      9  OE2 GLU A  27      37.658  -1.535  34.132  1.00 46.39           O1-
ATOM     10  N   PRO A  28      40.734  -2.646  29.210  1.00 35.55           N  
ATOM     11  CA  PRO A  28      40.829  -2.224  27.822  1.00 33.01           C  
ATOM     12  C   PRO A  28      39.705  -1.257  27.389  1.00 29.03           C  
ATOM     13  O   PRO A  28      39.974  -0.336  26.615  1.00 28.12           O  
ATOM     14  CB  PRO A  28      40.796  -3.546  27.037  1.00 33.09           C  
ATOM     15  CG  PRO A  28      40.168  -4.538  27.944  1.00 35.24           C  
ATOM     16  CD  PRO A  28      40.141  -3.987  29.351  1.00 36.83           C  
ATOM     17  N   CYS A  29      38.479  -1.438  27.894  1.00 26.81           N  
ATOM     18  CA  CYS A  29      37.356  -0.581  27.478  1.00 24.62           C  
ATOM     19  C   CYS A  29      37.485   0.846  28.008  1.00 24.45           C  
ATOM     20  O   CYS A  29      38.195   1.101  28.981  1.00 25.16           O  
ATOM     21  CB  CYS A  29      35.998  -1.174  27.898  1.00 24.66           C  
ATOM     22  SG  CYS A  29      35.623  -2.772  27.147  1.00 25.16           S  
ATOM     23  N   VAL A  30      36.802   1.777  27.353  1.00 24.32           N  
ATOM     24  CA  VAL A  30      36.780   3.165  27.802  1.00 24.62           C  
ATOM     25  C   VAL A  30      35.562   3.380  28.699  1.00 24.13           C  
ATOM     26  O   VAL A  30      34.436   3.022  28.333  1.00 22.97           O  
ATOM     27  CB  VAL A  30      36.751   4.148  26.601  1.00 25.62           C  
ATOM     28  CG1 VAL A  30      36.736   5.586  27.083  1.00 25.77           C  
ATOM     29  CG2 VAL A  30      37.942   3.905  25.671  1.00 27.39           C  
ATOM     30  N   GLU A  31      35.799   3.944  29.881  1.00 23.07           N  
ATOM     31  CA  GLU A  31      34.737   4.246  30.831  1.00 24.02           C  
ATOM     32  C   GLU A  31      34.211   5.651  30.560  1.00 24.39           C  
ATOM     33  O   GLU A  31      34.816   6.650  30.979  1.00 25.09           O  
ATOM     34  CB  GLU A  31      35.254   4.131  32.271  1.00 23.85           C  
ATOM     35  CG  GLU A  31      34.185   4.340  33.345  1.00 25.47           C  
ATOM     36  CD  GLU A  31      34.633   3.890  34.729  1.00 23.41           C  
ATOM     37  OE1 GLU A  31      34.141   2.847  35.211  1.00 27.19           O  
ATOM     38  OE2 GLU A  31      35.474   4.581  35.349  1.00 24.71           O1-
ATOM     39  N   VAL A  32      33.094   5.725  29.845  1.00 25.02           N  
ATOM     40  CA  VAL A  32      32.497   7.012  29.490  1.00 24.92           C  
ATOM     41  C   VAL A  32      31.743   7.570  30.697  1.00 25.70           C  
ATOM     42  O   VAL A  32      31.960   8.718  31.100  1.00 25.93           O  
ATOM     43  CB  VAL A  32      31.582   6.909  28.231  1.00 25.89           C  
ATOM     44  CG1 VAL A  32      31.040   8.284  27.841  1.00 25.80           C  
ATOM     45  CG2 VAL A  32      32.335   6.308  27.050  1.00 26.12           C  
ATOM     46  N   VAL A  33      30.867   6.752  31.279  1.00 25.19           N  
ATOM     47  CA  VAL A  33      30.188   7.097  32.515  1.00 24.18           C  
ATOM     48  C   VAL A  33      30.387   5.917  33.455  1.00 24.75           C  
ATOM     49  O   VAL A  33      29.963   4.800  33.130  1.00 23.76           O  
ATOM     50  CB  VAL A  33      28.662   7.309  32.328  1.00 24.10           C  
ATOM     51  CG1 VAL A  33      27.996   7.637  33.667  1.00 23.78           C  
ATOM     52  CG2 VAL A  33      28.375   8.380  31.311  1.00 22.35           C  
ATOM     53  N   PRO A  34      30.991   6.158  34.636  1.00 23.55           N  
ATOM     54  CA  PRO A  34      31.248   5.055  35.554  1.00 24.07           C  
ATOM     55  C   PRO A  34      29.954   4.330  35.864  1.00 23.97           C  
ATOM     56  O   PRO A  34      28.921   4.979  36.085  1.00 23.14           O  
ATOM     57  CB  PRO A  34      31.776   5.757  36.817  1.00 23.90           C  
ATOM     58  CG  PRO A  34      32.231   7.073  36.367  1.00 24.36           C  
ATOM     59  CD  PRO A  34      31.402   7.456  35.200  1.00 24.03           C  
ATOM     60  N   ASN A  35      30.009   2.997  35.855  1.00 23.15           N  
ATOM     61  CA  ASN A  35      28.850   2.130  36.115  1.00 23.58           C  
ATOM     62  C   ASN A  35      27.779   2.088  35.021  1.00 22.44           C  
ATOM     63  O   ASN A  35      26.845   1.302  35.134  1.00 23.20           O  
ATOM     64  CB  ASN A  35      28.168   2.464  37.455  1.00 22.56           C  
ATOM     65  CG  ASN A  35      28.890   1.879  38.651  1.00 25.56           C  
ATOM     66  ND2 ASN A  35      28.381   0.748  39.154  1.00 27.50           N  
ATOM     67  OD1 ASN A  35      29.865   2.455  39.143  1.00 28.80           O  
ATOM     68  N   ILE A  36      27.916   2.907  33.975  1.00 21.23           N  
ATOM     69  CA  ILE A  36      26.796   3.132  33.044  1.00 21.07           C  
ATOM     70  C   ILE A  36      27.105   2.946  31.545  1.00 21.30           C  
ATOM     71  O   ILE A  36      26.382   2.228  30.853  1.00 22.97           O  
ATOM     72  CB  ILE A  36      26.118   4.522  33.284  1.00 21.43           C  
ATOM     73  CG1 ILE A  36      25.591   4.658  34.725  1.00 21.06           C  
ATOM     74  CG2 ILE A  36      25.022   4.802  32.247  1.00 20.37           C  
ATOM     75  CD1 ILE A  36      24.487   3.682  35.155  1.00 24.82           C  
ATOM     76  N   THR A  37      28.156   3.604  31.058  1.00 20.83           N  
ATOM     77  CA  THR A  37      28.470   3.636  29.631  1.00 21.46           C  
ATOM     78  C   THR A  37      29.923   3.240  29.356  1.00 20.65           C  
ATOM     79  O   THR A  37      30.858   3.898  29.833  1.00 19.27           O  
ATOM     80  CB  THR A  37      28.169   5.032  29.035  1.00 22.08           C  
ATOM     81  CG2 THR A  37      28.464   5.077  27.556  1.00 20.58           C  
ATOM     82  OG1 THR A  37      26.786   5.348  29.246  1.00 23.80           O  
ATOM     83  N   TYR A  38      30.094   2.160  28.590  1.00 21.34           N  
ATOM     84  CA  TYR A  38      31.416   1.638  28.253  1.00 21.85           C  
ATOM     85  C   TYR A  38      31.586   1.484  26.759  1.00 23.01           C  
ATOM     86  O   TYR A  38      30.684   0.990  26.061  1.00 22.98           O  
ATOM     87  CB  TYR A  38      31.695   0.324  29.007  1.00 21.05           C  
ATOM     88  CG  TYR A  38      31.814   0.599  30.484  1.00 19.92           C  
ATOM     89  CD1 TYR A  38      30.684   0.641  31.296  1.00 22.08           C  
ATOM     90  CD2 TYR A  38      33.057   0.905  31.056  1.00 19.16           C  
ATOM     91  CE1 TYR A  38      30.777   0.944  32.654  1.00 21.47           C  
ATOM     92  CE2 TYR A  38      33.154   1.205  32.407  1.00 20.19           C  
ATOM     93  CZ  TYR A  38      32.015   1.226  33.200  1.00 22.68           C  
ATOM     94  OH  TYR A  38      32.105   1.539  34.544  1.00 21.13           O  
ATOM     95  N   GLN A  39      32.740   1.933  26.271  1.00 22.99           N  
ATOM     96  CA  GLN A  39      33.051   1.849  24.855  1.00 24.05           C  
ATOM     97  C   GLN A  39      34.199   0.868  24.621  1.00 24.50           C  
ATOM     98  O   GLN A  39      35.343   1.127  25.011  1.00 23.53           O  
ATOM     99  CB  GLN A  39      33.350   3.234  24.283  1.00 25.80           C  
ATOM    100  CG  GLN A  39      33.520   3.242  22.772  1.00 31.94           C  
ATOM    101  CD  GLN A  39      34.967   3.371  22.364  1.00 36.59           C  
ATOM    102  NE2 GLN A  39      35.435   4.607  22.244  1.00 38.74           N  
ATOM    103  OE1 GLN A  39      35.666   2.375  22.177  1.00 38.90           O  
ATOM    104  N   CYS A  40      33.871  -0.259  23.992  1.00 22.35           N  
ATOM    105  CA  CYS A  40      34.811  -1.365  23.800  1.00 22.21           C  
ATOM    106  C   CYS A  40      35.106  -1.617  22.319  1.00 22.87           C  
ATOM    107  O   CYS A  40      35.296  -2.756  21.894  1.00 22.71           O  
ATOM    108  CB  CYS A  40      34.256  -2.642  24.439  1.00 24.00           C  
ATOM    109  SG  CYS A  40      33.826  -2.511  26.193  1.00 24.61           S  
ATOM    110  N   MET A  41      35.143  -0.541  21.544  1.00 22.56           N  
ATOM    111  CA  MET A  41      35.271  -0.614  20.090  1.00 23.49           C  
ATOM    112  C   MET A  41      36.683  -1.022  19.665  1.00 22.08           C  
ATOM    113  O   MET A  41      37.668  -0.495  20.190  1.00 21.02           O  
ATOM    114  CB  MET A  41      34.890   0.753  19.515  1.00 25.42           C  
ATOM    115  CG  MET A  41      35.096   0.949  18.044  1.00 28.32           C  
ATOM    116  SD  MET A  41      34.454   2.564  17.562  1.00 27.49           S  
ATOM    117  CE  MET A  41      35.630   3.667  18.344  1.00 31.32           C  
ATOM    118  N   GLU A  42      36.764  -1.984  18.744  1.00 21.05           N  
ATOM    119  CA  GLU A  42      38.025  -2.392  18.099  1.00 20.84           C  
ATOM    120  C   GLU A  42      39.121  -2.792  19.101  1.00 21.27           C  
ATOM    121  O   GLU A  42      40.246  -2.277  19.070  1.00 20.84           O  
ATOM    122  CB  GLU A  42      38.513  -1.312  17.112  1.00 21.71           C  
ATOM    123  CG  GLU A  42      39.578  -1.817  16.127  1.00 23.84           C  
ATOM    124  CD  GLU A  42      40.415  -0.695  15.535  1.00 31.26           C  
ATOM    125  OE1 GLU A  42      39.836   0.185  14.880  1.00 34.54           O  
ATOM    126  OE2 GLU A  42      41.660  -0.698  15.722  1.00 33.06           O1-
ATOM    127  N   LEU A  43      38.783  -3.710  20.000  1.00 21.15           N  
ATOM    128  CA  LEU A  43      39.727  -4.167  21.022  1.00 21.91           C  
ATOM    129  C   LEU A  43      40.091  -5.645  20.883  1.00 22.45           C  
ATOM    130  O   LEU A  43      40.656  -6.250  21.803  1.00 21.34           O  
ATOM    131  CB  LEU A  43      39.198  -3.849  22.426  1.00 21.84           C  
ATOM    132  CG  LEU A  43      39.045  -2.358  22.733  1.00 23.77           C  
ATOM    133  CD1 LEU A  43      38.367  -2.177  24.076  1.00 23.87           C  
ATOM    134  CD2 LEU A  43      40.410  -1.645  22.705  1.00 24.48           C  
ATOM    135  N   ASN A  44      39.787  -6.212  19.718  1.00 22.58           N  
ATOM    136  CA  ASN A  44      40.003  -7.633  19.447  1.00 23.44           C  
ATOM    137  C   ASN A  44      39.374  -8.569  20.464  1.00 22.18           C  
ATOM    138  O   ASN A  44      39.988  -9.560  20.857  1.00 22.29           O  
ATOM    139  CB  ASN A  44      41.495  -7.948  19.264  1.00 23.82           C  
ATOM    140  CG  ASN A  44      41.921  -7.859  17.826  1.00 29.58           C  
ATOM    141  ND2 ASN A  44      41.570  -8.872  17.037  1.00 30.14           N  
ATOM    142  OD1 ASN A  44      42.548  -6.882  17.419  1.00 33.61           O  
ATOM    143  N   PHE A  45      38.152  -8.253  20.894  1.00 21.29           N  
ATOM    144  CA  PHE A  45      37.390  -9.162  21.751  1.00 21.25           C  
ATOM    145  C   PHE A  45      36.796 -10.294  20.922  1.00 22.30           C  
ATOM    146  O   PHE A  45      36.119 -10.041  19.933  1.00 22.71           O  
ATOM    147  CB  PHE A  45      36.259  -8.435  22.482  1.00 22.37           C  
ATOM    148  CG  PHE A  45      36.731  -7.488  23.541  1.00 25.30           C  
ATOM    149  CD1 PHE A  45      35.921  -6.452  23.965  1.00 31.30           C  
ATOM    150  CD2 PHE A  45      37.998  -7.616  24.103  1.00 33.07           C  
ATOM    151  CE1 PHE A  45      36.354  -5.569  24.948  1.00 30.99           C  
ATOM    152  CE2 PHE A  45      38.437  -6.731  25.081  1.00 34.02           C  
ATOM    153  CZ  PHE A  45      37.605  -5.710  25.503  1.00 29.90           C  
ATOM    154  N   TYR A  46      37.049 -11.530  21.346  1.00 23.50           N  
ATOM    155  CA  TYR A  46      36.461 -12.723  20.739  1.00 24.77           C  
ATOM    156  C   TYR A  46      35.301 -13.241  21.576  1.00 25.32           C  
ATOM    157  O   TYR A  46      34.569 -14.143  21.161  1.00 26.02           O  
ATOM    158  CB  TYR A  46      37.523 -13.812  20.598  1.00 25.28           C  
ATOM    159  CG  TYR A  46      38.564 -13.490  19.565  1.00 26.41           C  
ATOM    160  CD1 TYR A  46      39.719 -12.779  19.904  1.00 26.84           C  
ATOM    161  CD2 TYR A  46      38.396 -13.887  18.244  1.00 26.19           C  
ATOM    162  CE1 TYR A  46      40.676 -12.471  18.946  1.00 27.86           C  
ATOM    163  CE2 TYR A  46      39.350 -13.591  17.280  1.00 27.67           C  
ATOM    164  CZ  TYR A  46      40.484 -12.884  17.636  1.00 27.55           C  
ATOM    165  OH  TYR A  46      41.420 -12.597  16.670  1.00 31.14           O  
ATOM    166  N   LYS A  47      35.152 -12.662  22.765  1.00 25.50           N  
ATOM    167  CA  LYS A  47      34.092 -13.011  23.697  1.00 26.80           C  
ATOM    168  C   LYS A  47      33.554 -11.725  24.314  1.00 25.29           C  
ATOM    169  O   LYS A  47      34.236 -10.702  24.324  1.00 25.47           O  
ATOM    170  CB  LYS A  47      34.630 -13.925  24.810  1.00 27.58           C  
ATOM    171  CG  LYS A  47      35.165 -15.280  24.323  1.00 31.36           C  
ATOM    172  CD  LYS A  47      35.688 -16.142  25.478  1.00 31.62           C  
ATOM    173  CE  LYS A  47      34.566 -16.939  26.148  1.00 40.28           C  
ATOM    174  NZ  LYS A  47      35.019 -17.662  27.378  1.00 43.16           N1+
ATOM    175  N   ILE A  48      32.335 -11.785  24.833  1.00 24.15           N  
ATOM    176  CA  ILE A  48      31.739 -10.649  25.536  1.00 23.97           C  
ATOM    177  C   ILE A  48      32.570 -10.385  26.804  1.00 24.89           C  
ATOM    178  O   ILE A  48      32.894 -11.329  27.533  1.00 24.08           O  
ATOM    179  CB  ILE A  48      30.241 -10.931  25.858  1.00 23.39           C  
ATOM    180  CG1 ILE A  48      29.480 -11.365  24.586  1.00 24.86           C  
ATOM    181  CG2 ILE A  48      29.567  -9.739  26.529  1.00 24.72           C  
ATOM    182  CD1 ILE A  48      29.590 -10.385  23.382  1.00 23.82           C  
ATOM    183  N   PRO A  49      32.954  -9.114  27.049  1.00 25.61           N  
ATOM    184  CA  PRO A  49      33.758  -8.821  28.244  1.00 25.99           C  
ATOM    185  C   PRO A  49      33.042  -9.167  29.548  1.00 26.09           C  
ATOM    186  O   PRO A  49      31.830  -8.995  29.655  1.00 24.49           O  
ATOM    187  CB  PRO A  49      34.006  -7.309  28.159  1.00 26.20           C  
ATOM    188  CG  PRO A  49      33.045  -6.788  27.171  1.00 28.58           C  
ATOM    189  CD  PRO A  49      32.702  -7.907  26.243  1.00 26.30           C  
ATOM    190  N   ASP A  50      33.806  -9.644  30.528  1.00 27.27           N  
ATOM    191  CA  ASP A  50      33.252 -10.067  31.812  1.00 28.02           C  
ATOM    192  C   ASP A  50      33.738  -9.182  32.967  1.00 27.78           C  
ATOM    193  O   ASP A  50      33.431  -9.448  34.130  1.00 29.30           O  
ATOM    194  CB  ASP A  50      33.596 -11.541  32.078  1.00 29.46           C  
ATOM    195  CG  ASP A  50      35.100 -11.799  32.145  1.00 33.15           C  
ATOM    196  OD1 ASP A  50      35.898 -10.928  31.739  1.00 36.04           O  
ATOM    197  OD2 ASP A  50      35.486 -12.894  32.601  1.00 38.02           O1-
ATOM    198  N   ASN A  51      34.466  -8.122  32.618  1.00 26.76           N  
ATOM    199  CA  ASN A  51      35.120  -7.232  33.579  1.00 28.36           C  
ATOM    200  C   ASN A  51      34.390  -5.906  33.845  1.00 26.88           C  
ATOM    201  O   ASN A  51      34.890  -5.058  34.600  1.00 25.71           O  
ATOM    202  CB  ASN A  51      36.560  -6.958  33.119  1.00 28.87           C  
ATOM    203  CG  ASN A  51      36.628  -6.446  31.686  1.00 35.22           C  
ATOM    204  ND2 ASN A  51      36.756  -7.363  30.734  1.00 42.51           N  
ATOM    205  OD1 ASN A  51      36.580  -5.242  31.442  1.00 45.84           O  
ATOM    206  N   LEU A  52      33.214  -5.730  33.241  1.00 24.08           N  
ATOM    207  CA  LEU A  52      32.468  -4.472  33.352  1.00 23.94           C  
ATOM    208  C   LEU A  52      31.391  -4.507  34.449  1.00 23.85           C  
ATOM    209  O   LEU A  52      30.957  -5.589  34.860  1.00 23.33           O  
ATOM    210  CB  LEU A  52      31.863  -4.088  31.989  1.00 23.38           C  
ATOM    211  CG  LEU A  52      32.826  -3.971  30.802  1.00 24.96           C  
ATOM    212  CD1 LEU A  52      32.050  -3.565  29.556  1.00 24.33           C  
ATOM    213  CD2 LEU A  52      33.984  -2.994  31.050  1.00 24.34           C  
ATOM    214  N   PRO A  53      30.981  -3.323  34.958  1.00 24.32           N  
ATOM    215  CA  PRO A  53      29.954  -3.265  35.998  1.00 23.98           C  
ATOM    216  C   PRO A  53      28.636  -3.895  35.582  1.00 23.67           C  
ATOM    217  O   PRO A  53      28.191  -3.737  34.435  1.00 22.91           O  
ATOM    218  CB  PRO A  53      29.761  -1.762  36.217  1.00 24.54           C  
ATOM    219  CG  PRO A  53      31.058  -1.166  35.821  1.00 25.01           C  
ATOM    220  CD  PRO A  53      31.484  -1.977  34.632  1.00 25.38           C  
ATOM    221  N   PHE A  54      28.025  -4.588  36.534  1.00 25.13           N  
ATOM    222  CA  PHE A  54      26.727  -5.235  36.371  1.00 24.09           C  
ATOM    223  C   PHE A  54      25.626  -4.213  36.068  1.00 23.57           C  
ATOM    224  O   PHE A  54      24.576  -4.556  35.519  1.00 24.28           O  
ATOM    225  CB  PHE A  54      26.407  -5.986  37.657  1.00 25.13           C  
ATOM    226  CG  PHE A  54      25.414  -7.091  37.495  1.00 27.70           C  
ATOM    227  CD1 PHE A  54      25.654  -8.149  36.619  1.00 30.43           C  
ATOM    228  CD2 PHE A  54      24.249  -7.104  38.253  1.00 31.92           C  
ATOM    229  CE1 PHE A  54      24.733  -9.183  36.489  1.00 28.85           C  
ATOM    230  CE2 PHE A  54      23.322  -8.132  38.126  1.00 29.63           C  
ATOM    231  CZ  PHE A  54      23.564  -9.173  37.249  1.00 28.21           C  
ATOM    232  N   SER A  55      25.890  -2.956  36.424  1.00 22.90           N  
ATOM    233  CA  SER A  55      24.943  -1.849  36.275  1.00 22.46           C  
ATOM    234  C   SER A  55      24.935  -1.214  34.881  1.00 22.64           C  
ATOM    235  O   SER A  55      24.098  -0.350  34.594  1.00 21.56           O  
ATOM    236  CB  SER A  55      25.250  -0.769  37.324  1.00 24.42           C  
ATOM    237  OG  SER A  55      26.591  -0.323  37.220  1.00 20.99           O  
ATOM    238  N   THR A  56      25.851  -1.652  34.020  1.00 22.46           N  
ATOM    239  CA  THR A  56      26.047  -1.056  32.694  1.00 21.95           C  
ATOM    240  C   THR A  56      24.751  -0.942  31.889  1.00 21.91           C  
ATOM    241  O   THR A  56      23.996  -1.907  31.765  1.00 22.55           O  
ATOM    242  CB  THR A  56      27.112  -1.839  31.893  1.00 22.75           C  
ATOM    243  CG2 THR A  56      27.289  -1.261  30.492  1.00 20.77           C  
ATOM    244  OG1 THR A  56      28.366  -1.753  32.583  1.00 22.94           O  
ATOM    245  N   LYS A  57      24.510   0.243  31.345  1.00 21.37           N  
ATOM    246  CA  LYS A  57      23.311   0.494  30.550  1.00 22.17           C  
ATOM    247  C   LYS A  57      23.610   0.632  29.059  1.00 22.39           C  
ATOM    248  O   LYS A  57      22.749   0.365  28.224  1.00 22.54           O  
ATOM    249  CB  LYS A  57      22.594   1.749  31.055  1.00 21.50           C  
ATOM    250  CG  LYS A  57      21.992   1.591  32.433  1.00 25.04           C  
ATOM    251  CD  LYS A  57      21.181   2.818  32.815  1.00 27.43           C  
ATOM    252  CE  LYS A  57      20.805   2.784  34.289  1.00 33.43           C  
ATOM    253  NZ  LYS A  57      19.848   1.683  34.576  1.00 36.49           N1+
ATOM    254  N   ASN A  58      24.825   1.051  28.724  1.00 22.51           N  
ATOM    255  CA  ASN A  58      25.175   1.317  27.336  1.00 22.73           C  
ATOM    256  C   ASN A  58      26.509   0.678  27.002  1.00 22.99           C  
ATOM    257  O   ASN A  58      27.518   0.991  27.627  1.00 21.86           O  
ATOM    258  CB  ASN A  58      25.220   2.823  27.076  1.00 23.79           C  
ATOM    259  CG  ASN A  58      23.934   3.523  27.483  1.00 25.27           C  
ATOM    260  ND2 ASN A  58      24.027   4.401  28.482  1.00 26.57           N  
ATOM    261  OD1 ASN A  58      22.872   3.284  26.905  1.00 28.34           O  
ATOM    262  N   LEU A  59      26.497  -0.239  26.037  1.00 22.05           N  
ATOM    263  CA  LEU A  59      27.683  -1.020  25.704  1.00 21.28           C  
ATOM    264  C   LEU A  59      27.938  -1.012  24.209  1.00 20.95           C  
ATOM    265  O   LEU A  59      27.082  -1.423  23.427  1.00 22.09           O  
ATOM    266  CB  LEU A  59      27.543  -2.457  26.212  1.00 21.44           C  
ATOM    267  CG  LEU A  59      28.715  -3.424  25.978  1.00 21.51           C  
ATOM    268  CD1 LEU A  59      29.969  -2.943  26.680  1.00 23.33           C  
ATOM    269  CD2 LEU A  59      28.358  -4.844  26.428  1.00 20.85           C  
ATOM    270  N   ASP A  60      29.118  -0.525  23.826  1.00 21.32           N  
ATOM    271  CA  ASP A  60      29.509  -0.471  22.428  1.00 21.50           C  
ATOM    272  C   ASP A  60      30.612  -1.493  22.201  1.00 20.60           C  
ATOM    273  O   ASP A  60      31.732  -1.321  22.687  1.00 21.23           O  
ATOM    274  CB  ASP A  60      29.988   0.939  22.052  1.00 22.36           C  
ATOM    275  CG  ASP A  60      30.337   1.075  20.568  1.00 24.68           C  
ATOM    276  OD1 ASP A  60      30.333   0.061  19.831  1.00 23.89           O  
ATOM    277  OD2 ASP A  60      30.633   2.215  20.140  1.00 27.65           O1-
ATOM    278  N   LEU A  61      30.271  -2.564  21.485  1.00 20.93           N  
ATOM    279  CA  LEU A  61      31.205  -3.650  21.183  1.00 20.75           C  
ATOM    280  C   LEU A  61      31.536  -3.724  19.700  1.00 21.19           C  
ATOM    281  O   LEU A  61      31.995  -4.765  19.214  1.00 20.72           O  
ATOM    282  CB  LEU A  61      30.623  -4.995  21.640  1.00 21.36           C  
ATOM    283  CG  LEU A  61      30.772  -5.384  23.112  1.00 23.57           C  
ATOM    284  CD1 LEU A  61      29.918  -6.600  23.426  1.00 25.06           C  
ATOM    285  CD2 LEU A  61      32.231  -5.680  23.433  1.00 29.22           C  
ATOM    286  N   SER A  62      31.289  -2.630  18.976  1.00 19.31           N  
ATOM    287  CA  SER A  62      31.500  -2.614  17.534  1.00 21.83           C  
ATOM    288  C   SER A  62      32.951  -2.890  17.134  1.00 21.30           C  
ATOM    289  O   SER A  62      33.885  -2.608  17.892  1.00 20.78           O  
ATOM    290  CB  SER A  62      30.997  -1.306  16.908  1.00 21.54           C  
ATOM    291  OG  SER A  62      31.657  -0.191  17.467  1.00 22.63           O  
ATOM    292  N   PHE A  63      33.112  -3.453  15.939  1.00 20.69           N  
ATOM    293  CA  PHE A  63      34.421  -3.758  15.342  1.00 20.67           C  
ATOM    294  C   PHE A  63      35.256  -4.751  16.153  1.00 20.54           C  
ATOM    295  O   PHE A  63      36.477  -4.597  16.259  1.00 21.03           O  
ATOM    296  CB  PHE A  63      35.200  -2.467  15.034  1.00 20.88           C  
ATOM    297  CG  PHE A  63      34.436  -1.504  14.165  1.00 23.97           C  
ATOM    298  CD1 PHE A  63      33.699  -0.471  14.734  1.00 28.05           C  
ATOM    299  CD2 PHE A  63      34.427  -1.654  12.783  1.00 27.39           C  
ATOM    300  CE1 PHE A  63      32.974   0.417  13.937  1.00 28.53           C  
ATOM    301  CE2 PHE A  63      33.700  -0.771  11.973  1.00 25.98           C  
ATOM    302  CZ  PHE A  63      32.977   0.266  12.559  1.00 28.85           C  
ATOM    303  N   ASN A  64      34.584  -5.758  16.718  1.00 19.73           N  
ATOM    304  CA  ASN A  64      35.241  -6.870  17.422  1.00 19.03           C  
ATOM    305  C   ASN A  64      34.921  -8.212  16.768  1.00 20.97           C  
ATOM    306  O   ASN A  64      33.790  -8.434  16.345  1.00 20.83           O  
ATOM    307  CB  ASN A  64      34.818  -6.908  18.895  1.00 19.40           C  
ATOM    308  CG  ASN A  64      35.472  -5.814  19.725  1.00 19.26           C  
ATOM    309  ND2 ASN A  64      34.680  -4.859  20.179  1.00 21.03           N  
ATOM    310  OD1 ASN A  64      36.686  -5.835  19.953  1.00 19.59           O  
ATOM    311  N   PRO A  65      35.911  -9.123  16.684  1.00 21.14           N  
ATOM    312  CA  PRO A  65      35.675 -10.445  16.080  1.00 21.61           C  
ATOM    313  C   PRO A  65      34.807 -11.403  16.921  1.00 21.63           C  
ATOM    314  O   PRO A  65      35.269 -12.479  17.301  1.00 23.06           O  
ATOM    315  CB  PRO A  65      37.092 -11.015  15.908  1.00 22.14           C  
ATOM    316  CG  PRO A  65      37.931 -10.278  16.895  1.00 21.29           C  
ATOM    317  CD  PRO A  65      37.315  -8.936  17.108  1.00 21.55           C  
ATOM    318  N   LEU A  66      33.554 -11.031  17.179  1.00 21.18           N  
ATOM    319  CA  LEU A  66      32.673 -11.846  18.020  1.00 21.63           C  
ATOM    320  C   LEU A  66      32.199 -13.136  17.338  1.00 22.35           C  
ATOM    321  O   LEU A  66      32.087 -14.180  17.993  1.00 23.65           O  
ATOM    322  CB  LEU A  66      31.484 -11.023  18.522  1.00 21.36           C  
ATOM    323  CG  LEU A  66      31.822  -9.802  19.390  1.00 22.48           C  
ATOM    324  CD1 LEU A  66      30.547  -9.079  19.805  1.00 23.31           C  
ATOM    325  CD2 LEU A  66      32.663 -10.182  20.611  1.00 23.89           C  
ATOM    326  N   ARG A  67      31.896 -13.040  16.043  1.00 21.39           N  
ATOM    327  CA  ARG A  67      31.634 -14.198  15.151  1.00 21.10           C  
ATOM    328  C   ARG A  67      30.375 -15.028  15.388  1.00 22.16           C  
ATOM    329  O   ARG A  67      29.692 -15.382  14.433  1.00 23.45           O  
ATOM    330  CB  ARG A  67      32.862 -15.112  15.047  1.00 21.32           C  
ATOM    331  CG  ARG A  67      34.030 -14.411  14.403  1.00 22.70           C  
ATOM    332  CD  ARG A  67      35.313 -15.164  14.603  1.00 26.09           C  
ATOM    333  NE  ARG A  67      36.429 -14.425  14.028  1.00 32.92           N  
ATOM    334  CZ  ARG A  67      37.696 -14.831  14.056  1.00 33.31           C  
ATOM    335  NH1 ARG A  67      38.024 -15.973  14.651  1.00 34.80           N1+
ATOM    336  NH2 ARG A  67      38.634 -14.087  13.488  1.00 36.03           N  
ATOM    337  N   HIS A  68      30.096 -15.374  16.641  1.00 23.05           N  
ATOM    338  CA  HIS A  68      28.926 -16.191  16.983  1.00 24.64           C  
ATOM    339  C   HIS A  68      28.394 -15.757  18.337  1.00 25.47           C  
ATOM    340  O   HIS A  68      29.175 -15.524  19.271  1.00 25.80           O  
ATOM    341  CB  HIS A  68      29.267 -17.687  17.032  1.00 24.98           C  
ATOM    342  CG  HIS A  68      29.913 -18.218  15.785  1.00 27.01           C  
ATOM    343  CD2 HIS A  68      31.218 -18.389  15.460  1.00 29.57           C  
ATOM    344  ND1 HIS A  68      29.189 -18.661  14.698  1.00 30.06           N  
ATOM    345  CE1 HIS A  68      30.018 -19.076  13.756  1.00 31.13           C  
ATOM    346  NE2 HIS A  68      31.256 -18.920  14.193  1.00 30.65           N  
ATOM    347  N   LEU A  69      27.071 -15.647  18.438  1.00 22.89           N  
ATOM    348  CA  LEU A  69      26.411 -15.352  19.706  1.00 22.17           C  
ATOM    349  C   LEU A  69      25.625 -16.571  20.171  1.00 22.84           C  
ATOM    350  O   LEU A  69      24.649 -16.980  19.531  1.00 22.76           O  
ATOM    351  CB  LEU A  69      25.488 -14.127  19.577  1.00 22.54           C  
ATOM    352  CG  LEU A  69      26.151 -12.791  19.212  1.00 23.20           C  
ATOM    353  CD1 LEU A  69      25.109 -11.692  19.095  1.00 24.75           C  
ATOM    354  CD2 LEU A  69      27.237 -12.391  20.219  1.00 24.69           C  
ATOM    355  N   GLY A  70      26.080 -17.173  21.267  1.00 21.35           N  
ATOM    356  CA  GLY A  70      25.371 -18.291  21.872  1.00 21.86           C  
ATOM    357  C   GLY A  70      24.261 -17.801  22.778  1.00 21.30           C  
ATOM    358  O   GLY A  70      24.106 -16.601  22.989  1.00 21.45           O  
ATOM    359  N   SER A  71      23.483 -18.740  23.305  1.00 21.44           N  
ATOM    360  CA  SER A  71      22.435 -18.438  24.266  1.00 21.32           C  
ATOM    361  C   SER A  71      23.029 -17.724  25.480  1.00 21.55           C  
ATOM    362  O   SER A  71      24.139 -18.054  25.919  1.00 21.67           O  
ATOM    363  CB  SER A  71      21.758 -19.735  24.710  1.00 22.71           C  
ATOM    364  OG  SER A  71      21.300 -20.464  23.582  1.00 25.09           O  
ATOM    365  N   TYR A  72      22.275 -16.764  26.011  1.00 21.30           N  
ATOM    366  CA  TYR A  72      22.668 -15.972  27.190  1.00 21.74           C  
ATOM    367  C   TYR A  72      24.046 -15.336  27.055  1.00 22.84           C  
ATOM    368  O   TYR A  72      24.866 -15.410  27.981  1.00 24.58           O  
ATOM    369  CB  TYR A  72      22.622 -16.817  28.467  1.00 22.99           C  
ATOM    370  CG  TYR A  72      21.279 -17.440  28.764  1.00 21.15           C  
ATOM    371  CD1 TYR A  72      20.978 -18.719  28.313  1.00 23.99           C  
ATOM    372  CD2 TYR A  72      20.317 -16.757  29.503  1.00 20.89           C  
ATOM    373  CE1 TYR A  72      19.757 -19.304  28.579  1.00 23.12           C  
ATOM    374  CE2 TYR A  72      19.087 -17.339  29.787  1.00 24.26           C  
ATOM    375  CZ  TYR A  72      18.820 -18.613  29.318  1.00 23.92           C  
ATOM    376  OH  TYR A  72      17.622 -19.218  29.579  1.00 24.98           O  
ATOM    377  N   SER A  73      24.301 -14.708  25.910  1.00 21.67           N  
ATOM    378  CA  SER A  73      25.588 -14.050  25.678  1.00 21.60           C  
ATOM    379  C   SER A  73      25.795 -12.846  26.591  1.00 21.71           C  
ATOM    380  O   SER A  73      26.929 -12.481  26.893  1.00 22.98           O  
ATOM    381  CB  SER A  73      25.703 -13.611  24.217  1.00 20.76           C  
ATOM    382  OG  SER A  73      25.983 -14.717  23.384  1.00 22.72           O  
ATOM    383  N   PHE A  74      24.692 -12.242  27.026  1.00 22.14           N  
ATOM    384  CA  PHE A  74      24.735 -10.973  27.747  1.00 22.05           C  
ATOM    385  C   PHE A  74      24.225 -11.059  29.187  1.00 22.32           C  
ATOM    386  O   PHE A  74      23.705 -10.087  29.737  1.00 23.59           O  
ATOM    387  CB  PHE A  74      24.027  -9.889  26.917  1.00 22.26           C  
ATOM    388  CG  PHE A  74      24.708  -9.636  25.610  1.00 21.24           C  
ATOM    389  CD1 PHE A  74      25.828  -8.818  25.548  1.00 21.39           C  
ATOM    390  CD2 PHE A  74      24.281 -10.284  24.451  1.00 21.61           C  
ATOM    391  CE1 PHE A  74      26.501  -8.627  24.344  1.00 22.64           C  
ATOM    392  CE2 PHE A  74      24.945 -10.100  23.242  1.00 22.53           C  
ATOM    393  CZ  PHE A  74      26.052  -9.269  23.187  1.00 22.47           C  
ATOM    394  N   PHE A  75      24.416 -12.231  29.795  1.00 24.08           N  
ATOM    395  CA  PHE A  75      24.022 -12.479  31.188  1.00 25.64           C  
ATOM    396  C   PHE A  75      24.628 -11.478  32.185  1.00 25.35           C  
ATOM    397  O   PHE A  75      24.017 -11.175  33.207  1.00 26.00           O  
ATOM    398  CB  PHE A  75      24.361 -13.925  31.589  1.00 26.56           C  
ATOM    399  CG  PHE A  75      25.836 -14.194  31.726  1.00 28.64           C  
ATOM    400  CD1 PHE A  75      26.454 -14.130  32.976  1.00 31.29           C  
ATOM    401  CD2 PHE A  75      26.610 -14.511  30.614  1.00 30.90           C  
ATOM    402  CE1 PHE A  75      27.818 -14.377  33.114  1.00 34.35           C  
ATOM    403  CE2 PHE A  75      27.978 -14.759  30.738  1.00 35.05           C  
ATOM    404  CZ  PHE A  75      28.585 -14.692  31.990  1.00 32.93           C  
ATOM    405  N   SER A  76      25.813 -10.952  31.873  1.00 25.74           N  
ATOM    406  CA  SER A  76      26.500  -9.985  32.749  1.00 26.19           C  
ATOM    407  C   SER A  76      25.955  -8.562  32.638  1.00 26.28           C  
ATOM    408  O   SER A  76      26.416  -7.655  33.344  1.00 26.14           O  
ATOM    409  CB  SER A  76      28.005  -9.963  32.452  1.00 27.38           C  
ATOM    410  OG  SER A  76      28.602 -11.214  32.718  1.00 29.91           O  
ATOM    411  N   PHE A  77      24.975  -8.363  31.761  1.00 23.33           N  
ATOM    412  CA  PHE A  77      24.513  -7.025  31.425  1.00 24.09           C  
ATOM    413  C   PHE A  77      22.990  -6.856  31.517  1.00 23.82           C  
ATOM    414  O   PHE A  77      22.373  -6.317  30.599  1.00 23.40           O  
ATOM    415  CB  PHE A  77      25.012  -6.651  30.024  1.00 24.07           C  
ATOM    416  CG  PHE A  77      26.507  -6.555  29.920  1.00 26.55           C  
ATOM    417  CD1 PHE A  77      27.175  -5.400  30.326  1.00 26.66           C  
ATOM    418  CD2 PHE A  77      27.255  -7.621  29.425  1.00 24.85           C  
ATOM    419  CE1 PHE A  77      28.564  -5.309  30.238  1.00 26.84           C  
ATOM    420  CE2 PHE A  77      28.642  -7.535  29.334  1.00 24.18           C  
ATOM    421  CZ  PHE A  77      29.296  -6.373  29.739  1.00 27.34           C  
ATOM    422  N   PRO A  78      22.381  -7.250  32.652  1.00 24.50           N  
ATOM    423  CA  PRO A  78      20.913  -7.248  32.716  1.00 25.66           C  
ATOM    424  C   PRO A  78      20.263  -5.867  32.616  1.00 26.19           C  
ATOM    425  O   PRO A  78      19.074  -5.785  32.303  1.00 26.29           O  
ATOM    426  CB  PRO A  78      20.624  -7.865  34.089  1.00 26.57           C  
ATOM    427  CG  PRO A  78      21.812  -7.552  34.889  1.00 26.24           C  
ATOM    428  CD  PRO A  78      22.970  -7.677  33.933  1.00 25.22           C  
ATOM    429  N   GLU A  79      21.028  -4.803  32.870  1.00 25.32           N  
ATOM    430  CA  GLU A  79      20.487  -3.439  32.846  1.00 24.46           C  
ATOM    431  C   GLU A  79      20.629  -2.760  31.489  1.00 23.13           C  
ATOM    432  O   GLU A  79      20.244  -1.597  31.327  1.00 23.11           O  
ATOM    433  CB  GLU A  79      21.149  -2.575  33.931  1.00 24.79           C  
ATOM    434  CG  GLU A  79      20.900  -3.081  35.344  1.00 29.16           C  
ATOM    435  CD  GLU A  79      19.418  -3.254  35.641  1.00 36.38           C  
ATOM    436  OE1 GLU A  79      18.680  -2.246  35.646  1.00 41.41           O  
ATOM    437  OE2 GLU A  79      18.990  -4.404  35.858  1.00 42.08           O1-
ATOM    438  N   LEU A  80      21.186  -3.478  30.515  1.00 23.85           N  
ATOM    439  CA  LEU A  80      21.492  -2.878  29.222  1.00 23.89           C  
ATOM    440  C   LEU A  80      20.288  -2.220  28.566  1.00 24.07           C  
ATOM    441  O   LEU A  80      19.196  -2.790  28.530  1.00 23.67           O  
ATOM    442  CB  LEU A  80      22.091  -3.903  28.255  1.00 24.42           C  
ATOM    443  CG  LEU A  80      23.601  -4.081  28.136  1.00 29.51           C  
ATOM    444  CD1 LEU A  80      23.912  -4.699  26.783  1.00 26.75           C  
ATOM    445  CD2 LEU A  80      24.395  -2.795  28.315  1.00 25.67           C  
ATOM    446  N   GLN A  81      20.508  -1.016  28.049  1.00 22.02           N  
ATOM    447  CA  GLN A  81      19.487  -0.301  27.302  1.00 21.83           C  
ATOM    448  C   GLN A  81      19.877  -0.159  25.842  1.00 22.69           C  
ATOM    449  O   GLN A  81      19.018  -0.180  24.966  1.00 21.31           O  
ATOM    450  CB  GLN A  81      19.226   1.071  27.924  1.00 22.78           C  
ATOM    451  CG  GLN A  81      18.674   0.970  29.333  1.00 25.34           C  
ATOM    452  CD  GLN A  81      18.550   2.312  30.030  1.00 31.27           C  
ATOM    453  NE2 GLN A  81      17.733   2.352  31.073  1.00 30.34           N  
ATOM    454  OE1 GLN A  81      19.186   3.296  29.646  1.00 33.43           O  
ATOM    455  N   VAL A  82      21.178  -0.011  25.589  1.00 22.70           N  
ATOM    456  CA  VAL A  82      21.696   0.139  24.228  1.00 22.00           C  
ATOM    457  C   VAL A  82      22.879  -0.803  24.030  1.00 22.16           C  
ATOM    458  O   VAL A  82      23.826  -0.798  24.821  1.00 22.98           O  
ATOM    459  CB  VAL A  82      22.124   1.603  23.911  1.00 21.95           C  
ATOM    460  CG1 VAL A  82      22.717   1.711  22.485  1.00 21.75           C  
ATOM    461  CG2 VAL A  82      20.945   2.570  24.089  1.00 24.40           C  
ATOM    462  N   LEU A  83      22.814  -1.612  22.977  1.00 20.53           N  
ATOM    463  CA  LEU A  83      23.877  -2.564  22.682  1.00 22.22           C  
ATOM    464  C   LEU A  83      24.284  -2.455  21.226  1.00 22.45           C  
ATOM    465  O   LEU A  83      23.476  -2.692  20.329  1.00 21.16           O  
ATOM    466  CB  LEU A  83      23.427  -3.991  23.013  1.00 22.61           C  
ATOM    467  CG  LEU A  83      24.295  -5.198  22.643  1.00 22.99           C  
ATOM    468  CD1 LEU A  83      25.683  -5.139  23.311  1.00 20.96           C  
ATOM    469  CD2 LEU A  83      23.560  -6.483  23.034  1.00 22.64           C  
ATOM    470  N   ASP A  84      25.545  -2.095  20.999  1.00 21.20           N  
ATOM    471  CA  ASP A  84      26.067  -1.968  19.648  1.00 21.42           C  
ATOM    472  C   ASP A  84      26.982  -3.145  19.306  1.00 21.10           C  
ATOM    473  O   ASP A  84      28.042  -3.319  19.919  1.00 21.05           O  
ATOM    474  CB  ASP A  84      26.814  -0.633  19.486  1.00 21.39           C  
ATOM    475  CG  ASP A  84      27.043  -0.261  18.035  1.00 24.98           C  
ATOM    476  OD1 ASP A  84      26.992  -1.161  17.174  1.00 24.01           O  
ATOM    477  OD2 ASP A  84      27.277   0.936  17.755  1.00 25.90           O1-
ATOM    478  N   LEU A  85      26.546  -3.947  18.336  1.00 20.20           N  
ATOM    479  CA  LEU A  85      27.320  -5.081  17.828  1.00 20.62           C  
ATOM    480  C   LEU A  85      27.694  -4.918  16.347  1.00 21.54           C  
ATOM    481  O   LEU A  85      27.885  -5.907  15.635  1.00 22.23           O  
ATOM    482  CB  LEU A  85      26.551  -6.394  18.050  1.00 20.86           C  
ATOM    483  CG  LEU A  85      26.196  -6.711  19.508  1.00 21.23           C  
ATOM    484  CD1 LEU A  85      25.139  -7.817  19.606  1.00 23.78           C  
ATOM    485  CD2 LEU A  85      27.442  -7.080  20.325  1.00 24.80           C  
ATOM    486  N   SER A  86      27.806  -3.668  15.898  1.00 22.26           N  
ATOM    487  CA  SER A  86      28.119  -3.370  14.498  1.00 22.91           C  
ATOM    488  C   SER A  86      29.457  -3.955  14.071  1.00 22.01           C  
ATOM    489  O   SER A  86      30.436  -3.865  14.809  1.00 21.56           O  
ATOM    490  CB  SER A  86      28.164  -1.858  14.258  1.00 22.61           C  
ATOM    491  OG  SER A  86      26.964  -1.236  14.666  1.00 26.22           O  
ATOM    492  N   ARG A  87      29.483  -4.530  12.869  1.00 20.96           N  
ATOM    493  CA  ARG A  87      30.726  -5.018  12.251  1.00 21.69           C  
ATOM    494  C   ARG A  87      31.520  -5.945  13.186  1.00 21.66           C  
ATOM    495  O   ARG A  87      32.730  -5.792  13.360  1.00 22.87           O  
ATOM    496  CB  ARG A  87      31.582  -3.828  11.810  1.00 21.76           C  
ATOM    497  CG  ARG A  87      30.902  -2.936  10.773  1.00 27.48           C  
ATOM    498  CD  ARG A  87      31.242  -3.351   9.343  1.00 37.14           C  
ATOM    499  NE  ARG A  87      30.183  -3.038   8.376  1.00 45.33           N  
ATOM    500  CZ  ARG A  87      29.676  -1.826   8.147  1.00 47.77           C  
ATOM    501  NH1 ARG A  87      30.101  -0.764   8.824  1.00 50.51           N1+
ATOM    502  NH2 ARG A  87      28.720  -1.677   7.240  1.00 48.54           N  
ATOM    503  N   CYS A  88      30.818  -6.902  13.781  1.00 20.66           N  
ATOM    504  CA  CYS A  88      31.426  -7.862  14.699  1.00 21.69           C  
ATOM    505  C   CYS A  88      31.561  -9.261  14.101  1.00 21.23           C  
ATOM    506  O   CYS A  88      31.712 -10.242  14.842  1.00 22.18           O  
ATOM    507  CB  CYS A  88      30.631  -7.928  15.998  1.00 21.95           C  
ATOM    508  SG  CYS A  88      30.945  -6.556  17.109  1.00 22.49           S  
ATOM    509  N   GLU A  89      31.533  -9.344  12.768  1.00 21.79           N  
ATOM    510  CA  GLU A  89      31.717 -10.605  12.030  1.00 21.54           C  
ATOM    511  C   GLU A  89      30.704 -11.687  12.408  1.00 21.88           C  
ATOM    512  O   GLU A  89      30.954 -12.875  12.188  1.00 21.92           O  
ATOM    513  CB  GLU A  89      33.153 -11.157  12.203  1.00 21.65           C  
ATOM    514  CG  GLU A  89      34.274 -10.170  11.878  1.00 25.57           C  
ATOM    515  CD  GLU A  89      35.674 -10.735  12.121  1.00 27.28           C  
ATOM    516  OE1 GLU A  89      35.810 -11.943  12.417  1.00 32.03           O  
ATOM    517  OE2 GLU A  89      36.645  -9.958  12.016  1.00 35.11           O1-
ATOM    518  N   ILE A  90      29.563 -11.288  12.967  1.00 20.55           N  
ATOM    519  CA  ILE A  90      28.619 -12.260  13.522  1.00 20.45           C  
ATOM    520  C   ILE A  90      27.871 -12.998  12.419  1.00 21.53           C  
ATOM    521  O   ILE A  90      27.170 -12.380  11.621  1.00 22.31           O  
ATOM    522  CB  ILE A  90      27.609 -11.613  14.500  1.00 21.12           C  
ATOM    523  CG1 ILE A  90      28.342 -11.036  15.717  1.00 20.54           C  
ATOM    524  CG2 ILE A  90      26.574 -12.648  14.963  1.00 22.54           C  
ATOM    525  CD1 ILE A  90      27.534 -10.004  16.500  1.00 21.15           C  
ATOM    526  N   GLN A  91      28.029 -14.319  12.393  1.00 20.17           N  
ATOM    527  CA  GLN A  91      27.377 -15.174  11.399  1.00 21.42           C  
ATOM    528  C   GLN A  91      26.148 -15.887  11.937  1.00 21.78           C  
ATOM    529  O   GLN A  91      25.221 -16.176  11.189  1.00 21.86           O  
ATOM    530  CB  GLN A  91      28.353 -16.231  10.885  1.00 21.22           C  
ATOM    531  CG  GLN A  91      29.457 -15.693   9.996  1.00 25.58           C  
ATOM    532  CD  GLN A  91      30.283 -16.810   9.382  1.00 31.25           C  
ATOM    533  NE2 GLN A  91      31.581 -16.566   9.228  1.00 34.80           N  
ATOM    534  OE1 GLN A  91      29.762 -17.884   9.057  1.00 31.18           O  
ATOM    535  N   THR A  92      26.158 -16.204  13.231  1.00 22.52           N  
ATOM    536  CA  THR A  92      25.076 -16.972  13.829  1.00 22.52           C  
ATOM    537  C   THR A  92      24.660 -16.343  15.149  1.00 23.52           C  
ATOM    538  O   THR A  92      25.500 -15.854  15.904  1.00 22.56           O  
ATOM    539  CB  THR A  92      25.484 -18.447  14.086  1.00 23.78           C  
ATOM    540  CG2 THR A  92      25.892 -19.145  12.780  1.00 23.35           C  
ATOM    541  OG1 THR A  92      26.581 -18.485  15.004  1.00 24.50           O  
ATOM    542  N   ILE A  93      23.355 -16.355  15.400  1.00 22.64           N  
ATOM    543  CA  ILE A  93      22.785 -15.906  16.669  1.00 21.04           C  
ATOM    544  C   ILE A  93      21.814 -16.980  17.142  1.00 21.95           C  
ATOM    545  O   ILE A  93      20.812 -17.263  16.482  1.00 21.59           O  
ATOM    546  CB  ILE A  93      22.073 -14.550  16.524  1.00 21.45           C  
ATOM    547  CG1 ILE A  93      23.053 -13.494  15.993  1.00 22.56           C  
ATOM    548  CG2 ILE A  93      21.445 -14.126  17.853  1.00 20.96           C  
ATOM    549  CD1 ILE A  93      22.451 -12.126  15.780  1.00 23.95           C  
ATOM    550  N   GLU A  94      22.146 -17.595  18.273  1.00 20.66           N  
ATOM    551  CA  GLU A  94      21.374 -18.712  18.815  1.00 22.86           C  
ATOM    552  C   GLU A  94      20.093 -18.272  19.515  1.00 19.87           C  
ATOM    553  O   GLU A  94      19.939 -17.103  19.861  1.00 20.45           O  
ATOM    554  CB  GLU A  94      22.233 -19.483  19.812  1.00 22.71           C  
ATOM    555  CG  GLU A  94      23.300 -20.354  19.182  1.00 29.35           C  
ATOM    556  CD  GLU A  94      24.039 -21.198  20.214  1.00 29.48           C  
ATOM    557  OE1 GLU A  94      23.766 -21.064  21.434  1.00 32.44           O  
ATOM    558  OE2 GLU A  94      24.901 -21.997  19.800  1.00 38.34           O1-
ATOM    559  N   ASP A  95      19.192 -19.229  19.744  1.00 21.08           N  
ATOM    560  CA  ASP A  95      18.003 -19.008  20.563  1.00 20.27           C  
ATOM    561  C   ASP A  95      18.426 -18.439  21.913  1.00 20.36           C  
ATOM    562  O   ASP A  95      19.328 -18.979  22.560  1.00 21.03           O  
ATOM    563  CB  ASP A  95      17.248 -20.327  20.800  1.00 20.44           C  
ATOM    564  CG  ASP A  95      16.561 -20.856  19.549  1.00 22.34           C  
ATOM    565  OD1 ASP A  95      15.597 -20.217  19.082  1.00 22.74           O  
ATOM    566  OD2 ASP A  95      16.964 -21.931  19.051  1.00 22.34           O1-
ATOM    567  N   GLY A  96      17.786 -17.350  22.328  1.00 20.39           N  
ATOM    568  CA  GLY A  96      18.042 -16.755  23.639  1.00 19.94           C  
ATOM    569  C   GLY A  96      19.374 -16.044  23.828  1.00 20.12           C  
ATOM    570  O   GLY A  96      19.802 -15.829  24.963  1.00 20.48           O  
ATOM    571  N   ALA A  97      20.016 -15.664  22.724  1.00 19.60           N  
ATOM    572  CA  ALA A  97      21.284 -14.909  22.761  1.00 19.19           C  
ATOM    573  C   ALA A  97      21.242 -13.668  23.651  1.00 19.47           C  
ATOM    574  O   ALA A  97      22.271 -13.264  24.207  1.00 22.03           O  
ATOM    575  CB  ALA A  97      21.702 -14.515  21.353  1.00 19.33           C  
ATOM    576  N   TYR A  98      20.058 -13.062  23.757  1.00 20.14           N  
ATOM    577  CA  TYR A  98      19.865 -11.824  24.519  1.00 21.16           C  
ATOM    578  C   TYR A  98      18.788 -11.994  25.584  1.00 20.56           C  
ATOM    579  O   TYR A  98      18.159 -11.019  25.994  1.00 20.24           O  
ATOM    580  CB  TYR A  98      19.425 -10.682  23.598  1.00 20.90           C  
ATOM    581  CG  TYR A  98      20.214 -10.491  22.322  1.00 21.32           C  
ATOM    582  CD1 TYR A  98      19.770 -11.037  21.113  1.00 23.06           C  
ATOM    583  CD2 TYR A  98      21.380  -9.736  22.316  1.00 19.63           C  
ATOM    584  CE1 TYR A  98      20.481 -10.841  19.935  1.00 22.00           C  
ATOM    585  CE2 TYR A  98      22.100  -9.538  21.145  1.00 19.30           C  
ATOM    586  CZ  TYR A  98      21.647 -10.091  19.965  1.00 22.07           C  
ATOM    587  OH  TYR A  98      22.367  -9.886  18.815  1.00 25.04           O  
ATOM    588  N   GLN A  99      18.588 -13.225  26.046  1.00 21.43           N  
ATOM    589  CA  GLN A  99      17.490 -13.537  26.960  1.00 21.47           C  
ATOM    590  C   GLN A  99      17.477 -12.667  28.212  1.00 21.53           C  
ATOM    591  O   GLN A  99      16.405 -12.318  28.719  1.00 21.12           O  
ATOM    592  CB  GLN A  99      17.501 -15.028  27.323  1.00 21.24           C  
ATOM    593  CG  GLN A  99      16.335 -15.472  28.196  1.00 21.32           C  
ATOM    594  CD  GLN A  99      14.982 -15.301  27.519  1.00 21.54           C  
ATOM    595  NE2 GLN A  99      13.944 -15.086  28.322  1.00 24.78           N  
ATOM    596  OE1 GLN A  99      14.872 -15.369  26.294  1.00 23.61           O  
ATOM    597  N   SER A 100      18.666 -12.298  28.693  1.00 20.92           N  
ATOM    598  CA  SER A 100      18.788 -11.509  29.922  1.00 22.01           C  
ATOM    599  C   SER A 100      18.318 -10.058  29.805  1.00 21.47           C  
ATOM    600  O   SER A 100      18.090  -9.389  30.824  1.00 22.41           O  
ATOM    601  CB  SER A 100      20.240 -11.532  30.410  1.00 22.54           C  
ATOM    602  OG  SER A 100      20.692 -12.862  30.564  1.00 24.13           O  
ATOM    603  N   LEU A 101      18.177  -9.571  28.572  1.00 20.99           N  
ATOM    604  CA  LEU A 101      18.138  -8.131  28.324  1.00 20.31           C  
ATOM    605  C   LEU A 101      16.734  -7.542  28.288  1.00 20.06           C  
ATOM    606  O   LEU A 101      16.327  -6.920  27.304  1.00 20.61           O  
ATOM    607  CB  LEU A 101      18.920  -7.784  27.052  1.00 19.92           C  
ATOM    608  CG  LEU A 101      20.380  -8.247  27.009  1.00 21.54           C  
ATOM    609  CD1 LEU A 101      21.077  -7.739  25.770  1.00 21.10           C  
ATOM    610  CD2 LEU A 101      21.129  -7.789  28.266  1.00 21.79           C  
ATOM    611  N   SER A 102      16.017  -7.713  29.393  1.00 20.60           N  
ATOM    612  CA  SER A 102      14.623  -7.279  29.500  1.00 22.45           C  
ATOM    613  C   SER A 102      14.398  -5.767  29.357  1.00 22.83           C  
ATOM    614  O   SER A 102      13.274  -5.338  29.084  1.00 23.92           O  
ATOM    615  CB  SER A 102      14.013  -7.791  30.818  1.00 22.29           C  
ATOM    616  OG  SER A 102      14.368  -6.956  31.907  1.00 25.58           O  
ATOM    617  N   HIS A 103      15.458  -4.971  29.536  1.00 21.51           N  
ATOM    618  CA  HIS A 103      15.376  -3.510  29.422  1.00 21.78           C  
ATOM    619  C   HIS A 103      15.974  -2.943  28.126  1.00 20.83           C  
ATOM    620  O   HIS A 103      15.957  -1.723  27.925  1.00 22.10           O  
ATOM    621  CB  HIS A 103      16.052  -2.837  30.624  1.00 21.33           C  
ATOM    622  CG  HIS A 103      15.512  -3.284  31.945  1.00 23.97           C  
ATOM    623  CD2 HIS A 103      16.074  -4.017  32.937  1.00 25.65           C  
ATOM    624  ND1 HIS A 103      14.236  -2.973  32.370  1.00 27.03           N  
ATOM    625  CE1 HIS A 103      14.034  -3.502  33.566  1.00 26.30           C  
ATOM    626  NE2 HIS A 103      15.134  -4.139  33.932  1.00 27.06           N  
ATOM    627  N   LEU A 104      16.500  -3.810  27.254  1.00 20.98           N  
ATOM    628  CA  LEU A 104      17.159  -3.333  26.037  1.00 21.08           C  
ATOM    629  C   LEU A 104      16.152  -2.589  25.177  1.00 21.61           C  
ATOM    630  O   LEU A 104      15.080  -3.108  24.886  1.00 22.66           O  
ATOM    631  CB  LEU A 104      17.813  -4.474  25.238  1.00 20.65           C  
ATOM    632  CG  LEU A 104      18.885  -4.040  24.221  1.00 21.02           C  
ATOM    633  CD1 LEU A 104      20.137  -3.525  24.916  1.00 21.69           C  
ATOM    634  CD2 LEU A 104      19.243  -5.184  23.269  1.00 21.63           C  
ATOM    635  N   SER A 105      16.494  -1.360  24.808  1.00 20.63           N  
ATOM    636  CA  SER A 105      15.624  -0.561  23.950  1.00 22.80           C  
ATOM    637  C   SER A 105      16.174  -0.462  22.530  1.00 22.51           C  
ATOM    638  O   SER A 105      15.404  -0.396  21.578  1.00 23.54           O  
ATOM    639  CB  SER A 105      15.381   0.835  24.539  1.00 24.46           C  
ATOM    640  OG  SER A 105      16.597   1.515  24.756  1.00 36.56           O  
ATOM    641  N   THR A 106      17.501  -0.468  22.401  1.00 23.01           N  
ATOM    642  CA  THR A 106      18.161  -0.330  21.099  1.00 22.31           C  
ATOM    643  C   THR A 106      19.188  -1.440  20.888  1.00 22.58           C  
ATOM    644  O   THR A 106      20.106  -1.611  21.698  1.00 20.89           O  
ATOM    645  CB  THR A 106      18.843   1.062  20.959  1.00 24.73           C  
ATOM    646  CG2 THR A 106      19.569   1.189  19.614  1.00 24.11           C  
ATOM    647  OG1 THR A 106      17.848   2.093  21.066  1.00 24.15           O  
ATOM    648  N   LEU A 107      19.009  -2.197  19.806  1.00 20.96           N  
ATOM    649  CA  LEU A 107      19.946  -3.250  19.410  1.00 21.68           C  
ATOM    650  C   LEU A 107      20.462  -2.964  18.004  1.00 23.37           C  
ATOM    651  O   LEU A 107      19.672  -2.787  17.083  1.00 22.36           O  
ATOM    652  CB  LEU A 107      19.266  -4.626  19.455  1.00 23.53           C  
ATOM    653  CG  LEU A 107      20.093  -5.837  19.003  1.00 22.21           C  
ATOM    654  CD1 LEU A 107      21.394  -5.948  19.806  1.00 24.02           C  
ATOM    655  CD2 LEU A 107      19.280  -7.135  19.102  1.00 21.28           C  
ATOM    656  N   ILE A 108      21.785  -2.932  17.854  1.00 22.19           N  
ATOM    657  CA  ILE A 108      22.414  -2.568  16.583  1.00 22.76           C  
ATOM    658  C   ILE A 108      23.259  -3.722  16.060  1.00 21.83           C  
ATOM    659  O   ILE A 108      24.223  -4.126  16.709  1.00 22.79           O  
ATOM    660  CB  ILE A 108      23.290  -1.298  16.738  1.00 21.49           C  
ATOM    661  CG1 ILE A 108      22.463  -0.158  17.357  1.00 24.60           C  
ATOM    662  CG2 ILE A 108      23.869  -0.878  15.386  1.00 24.39           C  
ATOM    663  CD1 ILE A 108      23.189   0.630  18.425  1.00 28.63           C  
ATOM    664  N   LEU A 109      22.887  -4.241  14.890  1.00 20.42           N  
ATOM    665  CA  LEU A 109      23.545  -5.406  14.292  1.00 20.97           C  
ATOM    666  C   LEU A 109      24.162  -5.099  12.931  1.00 21.97           C  
ATOM    667  O   LEU A 109      24.581  -6.006  12.213  1.00 22.19           O  
ATOM    668  CB  LEU A 109      22.554  -6.579  14.154  1.00 22.71           C  
ATOM    669  CG  LEU A 109      22.078  -7.273  15.438  1.00 25.91           C  
ATOM    670  CD1 LEU A 109      20.794  -8.045  15.179  1.00 26.55           C  
ATOM    671  CD2 LEU A 109      23.163  -8.194  16.003  1.00 31.04           C  
ATOM    672  N   THR A 110      24.215  -3.816  12.589  1.00 22.23           N  
ATOM    673  CA  THR A 110      24.703  -3.351  11.290  1.00 21.43           C  
ATOM    674  C   THR A 110      26.015  -4.005  10.854  1.00 22.89           C  
ATOM    675  O   THR A 110      26.957  -4.094  11.635  1.00 23.03           O  
ATOM    676  CB  THR A 110      24.873  -1.827  11.321  1.00 23.44           C  
ATOM    677  CG2 THR A 110      25.388  -1.281   9.982  1.00 22.65           C  
ATOM    678  OG1 THR A 110      23.602  -1.231  11.606  1.00 23.14           O  
ATOM    679  N   GLY A 111      26.057  -4.467   9.607  1.00 21.21           N  
ATOM    680  CA  GLY A 111      27.304  -4.941   9.004  1.00 21.75           C  
ATOM    681  C   GLY A 111      27.842  -6.260   9.532  1.00 22.82           C  
ATOM    682  O   GLY A 111      29.059  -6.467   9.553  1.00 25.84           O  
ATOM    683  N   ASN A 112      26.945  -7.139   9.971  1.00 22.47           N  
ATOM    684  CA  ASN A 112      27.302  -8.509  10.323  1.00 23.24           C  
ATOM    685  C   ASN A 112      26.791  -9.457   9.245  1.00 24.12           C  
ATOM    686  O   ASN A 112      25.641  -9.337   8.822  1.00 24.39           O  
ATOM    687  CB  ASN A 112      26.704  -8.906  11.675  1.00 22.93           C  
ATOM    688  CG  ASN A 112      27.405  -8.235  12.840  1.00 22.82           C  
ATOM    689  ND2 ASN A 112      26.720  -7.290  13.480  1.00 24.23           N  
ATOM    690  OD1 ASN A 112      28.550  -8.560  13.157  1.00 24.04           O  
ATOM    691  N   PRO A 113      27.632 -10.421   8.819  1.00 23.52           N  
ATOM    692  CA  PRO A 113      27.228 -11.335   7.757  1.00 24.66           C  
ATOM    693  C   PRO A 113      26.362 -12.475   8.297  1.00 24.45           C  
ATOM    694  O   PRO A 113      26.765 -13.647   8.254  1.00 24.72           O  
ATOM    695  CB  PRO A 113      28.570 -11.849   7.228  1.00 24.62           C  
ATOM    696  CG  PRO A 113      29.469 -11.841   8.418  1.00 25.31           C  
ATOM    697  CD  PRO A 113      28.991 -10.718   9.318  1.00 24.49           C  
ATOM    698  N   ILE A 114      25.175 -12.126   8.788  1.00 24.72           N  
ATOM    699  CA  ILE A 114      24.312 -13.076   9.483  1.00 26.40           C  
ATOM    700  C   ILE A 114      23.772 -14.105   8.496  1.00 27.11           C  
ATOM    701  O   ILE A 114      23.220 -13.752   7.452  1.00 27.86           O  
ATOM    702  CB  ILE A 114      23.160 -12.367  10.241  1.00 27.29           C  
ATOM    703  CG1 ILE A 114      23.741 -11.434  11.311  1.00 24.89           C  
ATOM    704  CG2 ILE A 114      22.213 -13.392  10.875  1.00 28.38           C  
ATOM    705  CD1 ILE A 114      22.719 -10.540  11.989  1.00 28.78           C  
ATOM    706  N   GLN A 115      23.969 -15.374   8.826  1.00 27.43           N  
ATOM    707  CA  GLN A 115      23.525 -16.464   7.969  1.00 28.46           C  
ATOM    708  C   GLN A 115      22.598 -17.428   8.680  1.00 28.52           C  
ATOM    709  O   GLN A 115      21.855 -18.172   8.037  1.00 28.56           O  
ATOM    710  CB  GLN A 115      24.726 -17.174   7.362  1.00 28.91           C  
ATOM    711  CG  GLN A 115      25.198 -16.470   6.104  1.00 34.77           C  
ATOM    712  CD  GLN A 115      26.662 -16.645   5.859  1.00 38.22           C  
ATOM    713  NE2 GLN A 115      26.994 -17.461   4.872  1.00 35.03           N  
ATOM    714  OE1 GLN A 115      27.498 -16.047   6.545  1.00 40.63           O  
ATOM    715  N   SER A 116      22.632 -17.400  10.009  1.00 28.57           N  
ATOM    716  CA  SER A 116      21.717 -18.191  10.818  1.00 28.78           C  
ATOM    717  C   SER A 116      21.164 -17.354  11.968  1.00 27.71           C  
ATOM    718  O   SER A 116      21.882 -17.011  12.910  1.00 28.45           O  
ATOM    719  CB  SER A 116      22.417 -19.448  11.343  1.00 28.99           C  
ATOM    720  OG  SER A 116      21.544 -20.229  12.150  1.00 32.34           O  
ATOM    721  N   LEU A 117      19.883 -17.019  11.866  1.00 27.00           N  
ATOM    722  CA  LEU A 117      19.178 -16.318  12.920  1.00 25.78           C  
ATOM    723  C   LEU A 117      18.115 -17.263  13.477  1.00 24.24           C  
ATOM    724  O   LEU A 117      17.124 -17.558  12.806  1.00 24.84           O  
ATOM    725  CB  LEU A 117      18.542 -15.052  12.349  1.00 26.29           C  
ATOM    726  CG  LEU A 117      18.273 -13.848  13.240  1.00 28.46           C  
ATOM    727  CD1 LEU A 117      19.490 -13.458  14.069  1.00 29.14           C  
ATOM    728  CD2 LEU A 117      17.840 -12.687  12.357  1.00 26.38           C  
ATOM    729  N   ALA A 118      18.331 -17.751  14.698  1.00 22.92           N  
ATOM    730  CA  ALA A 118      17.410 -18.700  15.314  1.00 21.36           C  
ATOM    731  C   ALA A 118      16.024 -18.085  15.496  1.00 20.00           C  
ATOM    732  O   ALA A 118      15.893 -16.875  15.642  1.00 20.96           O  
ATOM    733  CB  ALA A 118      17.966 -19.185  16.649  1.00 22.20           C  
ATOM    734  N   LEU A 119      14.995 -18.928  15.497  1.00 20.99           N  
ATOM    735  CA  LEU A 119      13.612 -18.462  15.625  1.00 22.00           C  
ATOM    736  C   LEU A 119      13.410 -17.684  16.923  1.00 21.49           C  
ATOM    737  O   LEU A 119      12.591 -16.767  16.986  1.00 21.62           O  
ATOM    738  CB  LEU A 119      12.629 -19.639  15.553  1.00 23.94           C  
ATOM    739  CG  LEU A 119      12.581 -20.419  14.235  1.00 28.55           C  
ATOM    740  CD1 LEU A 119      11.852 -21.742  14.432  1.00 35.19           C  
ATOM    741  CD2 LEU A 119      11.918 -19.595  13.144  1.00 33.72           C  
ATOM    742  N   GLY A 120      14.171 -18.060  17.948  1.00 21.05           N  
ATOM    743  CA  GLY A 120      14.137 -17.374  19.234  1.00 20.17           C  
ATOM    744  C   GLY A 120      15.341 -16.487  19.473  1.00 20.33           C  
ATOM    745  O   GLY A 120      15.673 -16.188  20.620  1.00 20.35           O  
ATOM    746  N   ALA A 121      15.993 -16.055  18.392  1.00 19.45           N  
ATOM    747  CA  ALA A 121      17.160 -15.175  18.494  1.00 20.22           C  
ATOM    748  C   ALA A 121      16.881 -13.947  19.364  1.00 21.06           C  
ATOM    749  O   ALA A 121      17.763 -13.483  20.092  1.00 22.59           O  
ATOM    750  CB  ALA A 121      17.627 -14.740  17.106  1.00 20.93           C  
ATOM    751  N   PHE A 122      15.662 -13.422  19.271  1.00 19.16           N  
ATOM    752  CA  PHE A 122      15.299 -12.194  19.979  1.00 20.50           C  
ATOM    753  C   PHE A 122      14.384 -12.433  21.185  1.00 20.69           C  
ATOM    754  O   PHE A 122      13.741 -11.504  21.685  1.00 21.95           O  
ATOM    755  CB  PHE A 122      14.697 -11.162  19.008  1.00 19.85           C  
ATOM    756  CG  PHE A 122      15.596 -10.820  17.839  1.00 22.00           C  
ATOM    757  CD1 PHE A 122      16.903 -10.372  18.044  1.00 22.63           C  
ATOM    758  CD2 PHE A 122      15.135 -10.946  16.532  1.00 23.23           C  
ATOM    759  CE1 PHE A 122      17.743 -10.060  16.959  1.00 23.02           C  
ATOM    760  CE2 PHE A 122      15.955 -10.636  15.442  1.00 23.49           C  
ATOM    761  CZ  PHE A 122      17.262 -10.186  15.652  1.00 23.27           C  
ATOM    762  N   SER A 123      14.357 -13.673  21.667  1.00 20.13           N  
ATOM    763  CA  SER A 123      13.643 -14.013  22.892  1.00 21.17           C  
ATOM    764  C   SER A 123      14.127 -13.127  24.045  1.00 21.35           C  
ATOM    765  O   SER A 123      15.319 -12.847  24.163  1.00 20.79           O  
ATOM    766  CB  SER A 123      13.870 -15.490  23.244  1.00 22.89           C  
ATOM    767  OG  SER A 123      13.179 -15.864  24.429  1.00 22.82           O  
ATOM    768  N   GLY A 124      13.197 -12.682  24.882  1.00 21.69           N  
ATOM    769  CA  GLY A 124      13.548 -11.953  26.098  1.00 21.57           C  
ATOM    770  C   GLY A 124      13.623 -10.447  25.936  1.00 21.07           C  
ATOM    771  O   GLY A 124      13.701  -9.713  26.930  1.00 20.73           O  
ATOM    772  N   LEU A 125      13.590  -9.980  24.687  1.00 21.73           N  
ATOM    773  CA  LEU A 125      13.743  -8.554  24.398  1.00 22.25           C  
ATOM    774  C   LEU A 125      12.410  -7.805  24.549  1.00 21.99           C  
ATOM    775  O   LEU A 125      11.890  -7.206  23.601  1.00 22.31           O  
ATOM    776  CB  LEU A 125      14.399  -8.336  23.020  1.00 21.78           C  
ATOM    777  CG  LEU A 125      15.904  -8.644  22.883  1.00 23.62           C  
ATOM    778  CD1 LEU A 125      16.267 -10.023  23.352  1.00 36.85           C  
ATOM    779  CD2 LEU A 125      16.384  -8.449  21.453  1.00 23.37           C  
ATOM    780  N   SER A 126      11.904  -7.832  25.779  1.00 21.71           N  
ATOM    781  CA  SER A 126      10.578  -7.325  26.145  1.00 24.03           C  
ATOM    782  C   SER A 126      10.409  -5.813  26.058  1.00 22.88           C  
ATOM    783  O   SER A 126       9.274  -5.317  26.129  1.00 23.05           O  
ATOM    784  CB  SER A 126      10.260  -7.762  27.578  1.00 24.11           C  
ATOM    785  OG  SER A 126      10.216  -9.167  27.678  1.00 34.05           O  
ATOM    786  N   SER A 127      11.517  -5.082  25.947  1.00 22.05           N  
ATOM    787  CA  SER A 127      11.474  -3.617  25.861  1.00 21.68           C  
ATOM    788  C   SER A 127      11.988  -3.035  24.539  1.00 21.49           C  
ATOM    789  O   SER A 127      12.057  -1.812  24.399  1.00 20.87           O  
ATOM    790  CB  SER A 127      12.256  -2.983  27.015  1.00 21.82           C  
ATOM    791  OG  SER A 127      11.752  -3.389  28.276  1.00 22.14           O  
ATOM    792  N   LEU A 128      12.362  -3.892  23.585  1.00 20.10           N  
ATOM    793  CA  LEU A 128      13.022  -3.409  22.371  1.00 21.42           C  
ATOM    794  C   LEU A 128      12.163  -2.416  21.578  1.00 21.57           C  
ATOM    795  O   LEU A 128      11.023  -2.709  21.228  1.00 20.84           O  
ATOM    796  CB  LEU A 128      13.493  -4.560  21.475  1.00 20.27           C  
ATOM    797  CG  LEU A 128      14.617  -4.169  20.508  1.00 21.77           C  
ATOM    798  CD1 LEU A 128      15.932  -3.998  21.270  1.00 24.18           C  
ATOM    799  CD2 LEU A 128      14.757  -5.212  19.402  1.00 21.78           C  
ATOM    800  N   GLN A 129      12.734  -1.250  21.288  1.00 22.06           N  
ATOM    801  CA  GLN A 129      12.032  -0.226  20.522  1.00 22.25           C  
ATOM    802  C   GLN A 129      12.687   0.036  19.175  1.00 22.43           C  
ATOM    803  O   GLN A 129      12.017   0.451  18.232  1.00 22.07           O  
ATOM    804  CB  GLN A 129      11.942   1.079  21.314  1.00 23.29           C  
ATOM    805  CG  GLN A 129      11.102   0.972  22.577  1.00 24.90           C  
ATOM    806  CD  GLN A 129      10.990   2.288  23.334  1.00 28.59           C  
ATOM    807  NE2 GLN A 129       9.852   2.499  23.983  1.00 33.71           N  
ATOM    808  OE1 GLN A 129      11.914   3.096  23.342  1.00 36.22           O  
ATOM    809  N   LYS A 130      13.990  -0.204  19.087  1.00 22.47           N  
ATOM    810  CA  LYS A 130      14.712   0.060  17.852  1.00 23.43           C  
ATOM    811  C   LYS A 130      15.659  -1.076  17.508  1.00 23.33           C  
ATOM    812  O   LYS A 130      16.565  -1.393  18.279  1.00 23.63           O  
ATOM    813  CB  LYS A 130      15.459   1.397  17.934  1.00 23.19           C  
ATOM    814  CG  LYS A 130      16.305   1.689  16.719  1.00 27.26           C  
ATOM    815  CD  LYS A 130      16.423   3.182  16.443  1.00 35.85           C  
ATOM    816  CE  LYS A 130      17.363   3.875  17.395  1.00 39.31           C  
ATOM    817  NZ  LYS A 130      17.757   5.226  16.879  1.00 35.83           N1+
ATOM    818  N   LEU A 131      15.418  -1.690  16.350  1.00 21.89           N  
ATOM    819  CA  LEU A 131      16.269  -2.761  15.842  1.00 21.57           C  
ATOM    820  C   LEU A 131      16.928  -2.308  14.550  1.00 22.94           C  
ATOM    821  O   LEU A 131      16.241  -2.046  13.565  1.00 22.48           O  
ATOM    822  CB  LEU A 131      15.462  -4.042  15.597  1.00 21.29           C  
ATOM    823  CG  LEU A 131      16.241  -5.224  14.999  1.00 21.80           C  
ATOM    824  CD1 LEU A 131      17.395  -5.654  15.928  1.00 23.99           C  
ATOM    825  CD2 LEU A 131      15.310  -6.404  14.726  1.00 22.51           C  
ATOM    826  N   VAL A 132      18.255  -2.225  14.572  1.00 22.27           N  
ATOM    827  CA  VAL A 132      19.031  -1.784  13.410  1.00 23.14           C  
ATOM    828  C   VAL A 132      19.775  -2.985  12.829  1.00 23.85           C  
ATOM    829  O   VAL A 132      20.720  -3.506  13.430  1.00 24.66           O  
ATOM    830  CB  VAL A 132      20.008  -0.624  13.767  1.00 23.83           C  
ATOM    831  CG1 VAL A 132      20.776  -0.149  12.527  1.00 24.00           C  
ATOM    832  CG2 VAL A 132      19.258   0.542  14.386  1.00 23.59           C  
ATOM    833  N   ALA A 133      19.324  -3.428  11.663  1.00 23.75           N  
ATOM    834  CA  ALA A 133      19.883  -4.611  11.012  1.00 23.24           C  
ATOM    835  C   ALA A 133      20.313  -4.268   9.584  1.00 23.15           C  
ATOM    836  O   ALA A 133      20.077  -5.034   8.649  1.00 24.59           O  
ATOM    837  CB  ALA A 133      18.868  -5.745  11.016  1.00 22.97           C  
ATOM    838  N   VAL A 134      20.940  -3.103   9.443  1.00 24.61           N  
ATOM    839  CA  VAL A 134      21.491  -2.622   8.174  1.00 24.06           C  
ATOM    840  C   VAL A 134      22.616  -3.544   7.716  1.00 24.45           C  
ATOM    841  O   VAL A 134      23.454  -3.942   8.521  1.00 23.74           O  
ATOM    842  CB  VAL A 134      22.024  -1.175   8.337  1.00 24.02           C  
ATOM    843  CG1 VAL A 134      22.760  -0.696   7.098  1.00 23.57           C  
ATOM    844  CG2 VAL A 134      20.884  -0.219   8.665  1.00 25.00           C  
ATOM    845  N   GLU A 135      22.621  -3.899   6.428  1.00 23.94           N  
ATOM    846  CA  GLU A 135      23.708  -4.694   5.854  1.00 24.44           C  
ATOM    847  C   GLU A 135      23.974  -5.939   6.705  1.00 25.29           C  
ATOM    848  O   GLU A 135      25.079  -6.137   7.219  1.00 24.75           O  
ATOM    849  CB  GLU A 135      24.978  -3.841   5.710  1.00 25.86           C  
ATOM    850  CG  GLU A 135      26.020  -4.432   4.765  1.00 30.40           C  
ATOM    851  CD  GLU A 135      27.393  -3.815   4.943  1.00 41.43           C  
ATOM    852  OE1 GLU A 135      28.360  -4.578   5.167  1.00 45.50           O  
ATOM    853  OE2 GLU A 135      27.507  -2.573   4.865  1.00 42.96           O1-
ATOM    854  N   THR A 136      22.935  -6.748   6.882  1.00 24.94           N  
ATOM    855  CA  THR A 136      23.041  -7.995   7.640  1.00 26.09           C  
ATOM    856  C   THR A 136      22.702  -9.188   6.764  1.00 26.92           C  
ATOM    857  O   THR A 136      22.309 -10.239   7.276  1.00 28.00           O  
ATOM    858  CB  THR A 136      22.153  -8.021   8.911  1.00 26.47           C  
ATOM    859  CG2 THR A 136      22.603  -6.973   9.905  1.00 27.18           C  
ATOM    860  OG1 THR A 136      20.778  -7.802   8.565  1.00 24.48           O  
ATOM    861  N   ASN A 137      22.843  -9.018   5.446  1.00 26.86           N  
ATOM    862  CA  ASN A 137      22.651 -10.125   4.509  1.00 28.65           C  
ATOM    863  C   ASN A 137      21.190 -10.626   4.509  1.00 28.04           C  
ATOM    864  O   ASN A 137      20.916 -11.796   4.247  1.00 28.96           O  
ATOM    865  CB  ASN A 137      23.649 -11.245   4.874  1.00 30.09           C  
ATOM    866  CG  ASN A 137      23.617 -12.411   3.916  1.00 31.86           C  
ATOM    867  ND2 ASN A 137      23.563 -13.627   4.467  1.00 32.21           N  
ATOM    868  OD1 ASN A 137      23.657 -12.233   2.700  1.00 35.49           O  
ATOM    869  N   LEU A 138      20.257  -9.720   4.802  1.00 26.64           N  
ATOM    870  CA  LEU A 138      18.835 -10.055   4.899  1.00 25.86           C  
ATOM    871  C   LEU A 138      18.196 -10.103   3.512  1.00 25.86           C  
ATOM    872  O   LEU A 138      18.259  -9.124   2.758  1.00 25.40           O  
ATOM    873  CB  LEU A 138      18.111  -9.013   5.757  1.00 26.02           C  
ATOM    874  CG  LEU A 138      17.099  -9.381   6.845  1.00 31.89           C  
ATOM    875  CD1 LEU A 138      16.120  -8.229   7.019  1.00 28.72           C  
ATOM    876  CD2 LEU A 138      16.354 -10.675   6.602  1.00 32.79           C  
ATOM    877  N   ALA A 139      17.574 -11.238   3.187  1.00 24.88           N  
ATOM    878  CA  ALA A 139      16.991 -11.457   1.860  1.00 26.03           C  
ATOM    879  C   ALA A 139      15.464 -11.427   1.851  1.00 26.99           C  
ATOM    880  O   ALA A 139      14.848 -11.299   0.788  1.00 27.39           O  
ATOM    881  CB  ALA A 139      17.494 -12.764   1.276  1.00 25.35           C  
ATOM    882  N   SER A 140      14.861 -11.557   3.029  1.00 27.34           N  
ATOM    883  CA  SER A 140      13.403 -11.566   3.158  1.00 28.56           C  
ATOM    884  C   SER A 140      12.950 -11.244   4.572  1.00 29.16           C  
ATOM    885  O   SER A 140      13.595 -11.630   5.546  1.00 29.90           O  
ATOM    886  CB  SER A 140      12.830 -12.922   2.736  1.00 30.22           C  
ATOM    887  OG  SER A 140      11.424 -12.959   2.922  1.00 33.63           O  
ATOM    888  N   LEU A 141      11.824 -10.549   4.676  1.00 27.95           N  
ATOM    889  CA  LEU A 141      11.224 -10.267   5.973  1.00 26.95           C  
ATOM    890  C   LEU A 141      10.417 -11.453   6.485  1.00 27.58           C  
ATOM    891  O   LEU A 141      10.115 -11.521   7.668  1.00 26.70           O  
ATOM    892  CB  LEU A 141      10.342  -9.019   5.912  1.00 26.99           C  
ATOM    893  CG  LEU A 141      11.022  -7.645   5.817  1.00 28.72           C  
ATOM    894  CD1 LEU A 141       9.980  -6.546   5.687  1.00 30.78           C  
ATOM    895  CD2 LEU A 141      11.948  -7.371   7.004  1.00 33.75           C  
ATOM    896  N   GLU A 142      10.069 -12.378   5.590  1.00 28.33           N  
ATOM    897  CA  GLU A 142       9.241 -13.532   5.952  1.00 31.48           C  
ATOM    898  C   GLU A 142       9.908 -14.377   7.031  1.00 31.07           C  
ATOM    899  O   GLU A 142       9.269 -14.754   8.012  1.00 32.94           O  
ATOM    900  CB  GLU A 142       8.929 -14.397   4.721  1.00 31.23           C  
ATOM    901  CG  GLU A 142       8.148 -13.685   3.617  1.00 37.85           C  
ATOM    902  CD  GLU A 142       6.708 -13.348   4.003  1.00 45.01           C  
ATOM    903  OE1 GLU A 142       6.135 -14.018   4.893  1.00 48.98           O  
ATOM    904  OE2 GLU A 142       6.146 -12.408   3.400  1.00 49.00           O1-
ATOM    905  N   ASN A 143      11.199 -14.644   6.847  1.00 32.77           N  
ATOM    906  CA  ASN A 143      11.982 -15.491   7.756  1.00 34.22           C  
ATOM    907  C   ASN A 143      12.439 -14.798   9.039  1.00 32.11           C  
ATOM    908  O   ASN A 143      12.929 -15.453   9.957  1.00 32.26           O  
ATOM    909  CB  ASN A 143      13.207 -16.065   7.020  1.00 35.24           C  
ATOM    910  CG  ASN A 143      13.969 -15.006   6.207  1.00 40.48           C  
ATOM    911  ND2 ASN A 143      14.054 -15.227   4.899  1.00 44.14           N  
ATOM    912  OD1 ASN A 143      14.480 -14.012   6.749  1.00 40.37           O  
ATOM    913  N   PHE A 144      12.260 -13.478   9.091  1.00 28.66           N  
ATOM    914  CA  PHE A 144      12.897 -12.612  10.077  1.00 24.64           C  
ATOM    915  C   PHE A 144      12.126 -12.676  11.401  1.00 24.25           C  
ATOM    916  O   PHE A 144      10.984 -12.232  11.477  1.00 23.59           O  
ATOM    917  CB  PHE A 144      12.951 -11.183   9.506  1.00 24.22           C  
ATOM    918  CG  PHE A 144      13.971 -10.288  10.152  1.00 23.05           C  
ATOM    919  CD1 PHE A 144      15.285 -10.710  10.330  1.00 27.33           C  
ATOM    920  CD2 PHE A 144      13.624  -9.002  10.548  1.00 24.94           C  
ATOM    921  CE1 PHE A 144      16.227  -9.876  10.917  1.00 26.67           C  
ATOM    922  CE2 PHE A 144      14.562  -8.161  11.125  1.00 27.76           C  
ATOM    923  CZ  PHE A 144      15.867  -8.602  11.318  1.00 29.77           C  
ATOM    924  N   PRO A 145      12.750 -13.240  12.450  1.00 23.74           N  
ATOM    925  CA  PRO A 145      12.016 -13.623  13.654  1.00 22.65           C  
ATOM    926  C   PRO A 145      11.768 -12.485  14.660  1.00 23.25           C  
ATOM    927  O   PRO A 145      12.189 -12.573  15.819  1.00 21.36           O  
ATOM    928  CB  PRO A 145      12.909 -14.709  14.260  1.00 23.26           C  
ATOM    929  CG  PRO A 145      14.295 -14.293  13.887  1.00 23.57           C  
ATOM    930  CD  PRO A 145      14.187 -13.560  12.555  1.00 24.67           C  
ATOM    931  N   ILE A 146      11.052 -11.451  14.222  1.00 21.81           N  
ATOM    932  CA  ILE A 146      10.786 -10.276  15.050  1.00 21.07           C  
ATOM    933  C   ILE A 146       9.305 -10.105  15.422  1.00 20.41           C  
ATOM    934  O   ILE A 146       8.934  -9.102  16.050  1.00 21.17           O  
ATOM    935  CB  ILE A 146      11.282  -8.970  14.369  1.00 21.63           C  
ATOM    936  CG1 ILE A 146      10.554  -8.741  13.032  1.00 20.37           C  
ATOM    937  CG2 ILE A 146      12.811  -8.991  14.208  1.00 21.82           C  
ATOM    938  CD1 ILE A 146      10.764  -7.365  12.437  1.00 21.16           C  
ATOM    939  N   GLY A 147       8.475 -11.077  15.036  1.00 19.08           N  
ATOM    940  CA  GLY A 147       7.020 -11.006  15.220  1.00 20.49           C  
ATOM    941  C   GLY A 147       6.515 -10.890  16.649  1.00 20.76           C  
ATOM    942  O   GLY A 147       5.356 -10.528  16.878  1.00 21.72           O  
ATOM    943  N   HIS A 148       7.380 -11.189  17.620  1.00 20.81           N  
ATOM    944  CA  HIS A 148       6.995 -11.090  19.025  1.00 21.92           C  
ATOM    945  C   HIS A 148       7.453  -9.797  19.711  1.00 22.40           C  
ATOM    946  O   HIS A 148       7.207  -9.597  20.900  1.00 23.64           O  
ATOM    947  CB  HIS A 148       7.477 -12.321  19.797  1.00 23.36           C  
ATOM    948  CG  HIS A 148       6.880 -13.606  19.313  1.00 27.94           C  
ATOM    949  CD2 HIS A 148       7.176 -14.380  18.241  1.00 33.71           C  
ATOM    950  ND1 HIS A 148       5.833 -14.230  19.957  1.00 31.90           N  
ATOM    951  CE1 HIS A 148       5.512 -15.333  19.306  1.00 32.94           C  
ATOM    952  NE2 HIS A 148       6.311 -15.447  18.260  1.00 32.99           N  
ATOM    953  N   LEU A 149       8.104  -8.913  18.959  1.00 22.76           N  
ATOM    954  CA  LEU A 149       8.641  -7.678  19.531  1.00 21.36           C  
ATOM    955  C   LEU A 149       7.602  -6.565  19.431  1.00 21.38           C  
ATOM    956  O   LEU A 149       7.801  -5.577  18.730  1.00 21.79           O  
ATOM    957  CB  LEU A 149       9.961  -7.289  18.845  1.00 22.69           C  
ATOM    958  CG  LEU A 149      11.060  -8.361  18.878  1.00 22.90           C  
ATOM    959  CD1 LEU A 149      12.233  -7.981  17.976  1.00 22.59           C  
ATOM    960  CD2 LEU A 149      11.535  -8.633  20.308  1.00 25.88           C  
ATOM    961  N   LYS A 150       6.490  -6.746  20.145  1.00 22.10           N  
ATOM    962  CA  LYS A 150       5.346  -5.825  20.061  1.00 22.71           C  
ATOM    963  C   LYS A 150       5.677  -4.385  20.464  1.00 22.45           C  
ATOM    964  O   LYS A 150       4.943  -3.459  20.101  1.00 22.48           O  
ATOM    965  CB  LYS A 150       4.157  -6.339  20.878  1.00 23.87           C  
ATOM    966  CG  LYS A 150       4.453  -6.506  22.356  1.00 26.63           C  
ATOM    967  CD  LYS A 150       3.194  -6.796  23.159  1.00 32.73           C  
ATOM    968  CE  LYS A 150       3.554  -7.146  24.598  1.00 35.33           C  
ATOM    969  NZ  LYS A 150       2.352  -7.249  25.480  1.00 36.50           N1+
ATOM    970  N   THR A 151       6.779  -4.199  21.192  1.00 20.22           N  
ATOM    971  CA  THR A 151       7.223  -2.859  21.609  1.00 21.53           C  
ATOM    972  C   THR A 151       7.992  -2.074  20.532  1.00 21.80           C  
ATOM    973  O   THR A 151       8.260  -0.875  20.697  1.00 21.38           O  
ATOM    974  CB  THR A 151       8.109  -2.933  22.863  1.00 22.01           C  
ATOM    975  CG2 THR A 151       7.273  -3.313  24.091  1.00 20.78           C  
ATOM    976  OG1 THR A 151       9.145  -3.898  22.651  1.00 21.86           O  
ATOM    977  N   LEU A 152       8.332  -2.746  19.434  1.00 21.40           N  
ATOM    978  CA  LEU A 152       9.171  -2.156  18.383  1.00 21.76           C  
ATOM    979  C   LEU A 152       8.558  -0.906  17.744  1.00 22.66           C  
ATOM    980  O   LEU A 152       7.414  -0.929  17.284  1.00 23.61           O  
ATOM    981  CB  LEU A 152       9.485  -3.189  17.294  1.00 22.69           C  
ATOM    982  CG  LEU A 152      10.749  -2.941  16.472  1.00 26.56           C  
ATOM    983  CD1 LEU A 152      12.009  -3.180  17.311  1.00 25.20           C  
ATOM    984  CD2 LEU A 152      10.754  -3.818  15.231  1.00 27.73           C  
ATOM    985  N   LYS A 153       9.342   0.169  17.718  1.00 22.14           N  
ATOM    986  CA  LYS A 153       8.946   1.430  17.094  1.00 23.23           C  
ATOM    987  C   LYS A 153       9.684   1.656  15.778  1.00 23.73           C  
ATOM    988  O   LYS A 153       9.143   2.269  14.856  1.00 24.78           O  
ATOM    989  CB  LYS A 153       9.228   2.601  18.036  1.00 24.56           C  
ATOM    990  CG  LYS A 153       8.489   2.531  19.356  1.00 25.12           C  
ATOM    991  CD  LYS A 153       8.910   3.649  20.287  1.00 31.14           C  
ATOM    992  CE  LYS A 153       7.914   4.785  20.278  1.00 38.90           C  
ATOM    993  NZ  LYS A 153       8.154   5.719  21.418  1.00 41.80           N1+
ATOM    994  N   GLU A 154      10.919   1.167  15.690  1.00 22.84           N  
ATOM    995  CA  GLU A 154      11.722   1.387  14.488  1.00 24.21           C  
ATOM    996  C   GLU A 154      12.427   0.119  14.036  1.00 23.74           C  
ATOM    997  O   GLU A 154      13.095  -0.543  14.826  1.00 23.46           O  
ATOM    998  CB  GLU A 154      12.736   2.507  14.707  1.00 24.44           C  
ATOM    999  CG  GLU A 154      13.540   2.845  13.453  1.00 27.56           C  
ATOM   1000  CD  GLU A 154      14.444   4.050  13.624  1.00 29.05           C  
ATOM   1001  OE1 GLU A 154      14.196   4.868  14.539  1.00 35.22           O  
ATOM   1002  OE2 GLU A 154      15.404   4.166  12.832  1.00 37.81           O1-
ATOM   1003  N   LEU A 155      12.247  -0.210  12.762  1.00 21.98           N  
ATOM   1004  CA  LEU A 155      12.974  -1.292  12.131  1.00 21.69           C  
ATOM   1005  C   LEU A 155      13.758  -0.736  10.953  1.00 22.70           C  
ATOM   1006  O   LEU A 155      13.178  -0.238   9.980  1.00 23.70           O  
ATOM   1007  CB  LEU A 155      12.030  -2.403  11.668  1.00 22.26           C  
ATOM   1008  CG  LEU A 155      12.710  -3.581  10.957  1.00 22.17           C  
ATOM   1009  CD1 LEU A 155      13.630  -4.360  11.900  1.00 23.33           C  
ATOM   1010  CD2 LEU A 155      11.686  -4.508  10.313  1.00 22.66           C  
ATOM   1011  N   ASN A 156      15.081  -0.815  11.063  1.00 22.61           N  
ATOM   1012  CA  ASN A 156      15.975  -0.375  10.006  1.00 21.54           C  
ATOM   1013  C   ASN A 156      16.636  -1.578   9.336  1.00 23.11           C  
ATOM   1014  O   ASN A 156      17.543  -2.196   9.896  1.00 23.02           O  
ATOM   1015  CB  ASN A 156      17.030   0.605  10.556  1.00 21.55           C  
ATOM   1016  CG  ASN A 156      17.857   1.268   9.454  1.00 23.04           C  
ATOM   1017  ND2 ASN A 156      17.746   0.756   8.241  1.00 18.88           N  
ATOM   1018  OD1 ASN A 156      18.589   2.226   9.701  1.00 27.94           O  
ATOM   1019  N   VAL A 157      16.155  -1.903   8.137  1.00 22.63           N  
ATOM   1020  CA  VAL A 157      16.720  -2.987   7.335  1.00 22.80           C  
ATOM   1021  C   VAL A 157      17.258  -2.455   5.995  1.00 22.24           C  
ATOM   1022  O   VAL A 157      17.247  -3.154   4.978  1.00 23.00           O  
ATOM   1023  CB  VAL A 157      15.710  -4.153   7.131  1.00 22.85           C  
ATOM   1024  CG1 VAL A 157      15.565  -4.954   8.423  1.00 23.65           C  
ATOM   1025  CG2 VAL A 157      14.348  -3.638   6.671  1.00 24.64           C  
ATOM   1026  N   ALA A 158      17.738  -1.213   6.013  1.00 22.90           N  
ATOM   1027  CA  ALA A 158      18.382  -0.618   4.829  1.00 21.26           C  
ATOM   1028  C   ALA A 158      19.649  -1.376   4.431  1.00 22.58           C  
ATOM   1029  O   ALA A 158      20.236  -2.081   5.251  1.00 21.33           O  
ATOM   1030  CB  ALA A 158      18.692   0.855   5.068  1.00 22.46           C  
ATOM   1031  N   HIS A 159      20.049  -1.237   3.163  1.00 21.44           N  
ATOM   1032  CA  HIS A 159      21.277  -1.857   2.646  1.00 22.36           C  
ATOM   1033  C   HIS A 159      21.253  -3.378   2.813  1.00 22.13           C  
ATOM   1034  O   HIS A 159      22.169  -3.978   3.386  1.00 21.79           O  
ATOM   1035  CB  HIS A 159      22.526  -1.251   3.311  1.00 21.28           C  
ATOM   1036  CG  HIS A 159      22.720   0.204   3.028  1.00 25.77           C  
ATOM   1037  CD2 HIS A 159      23.211   0.843   1.939  1.00 25.43           C  
ATOM   1038  ND1 HIS A 159      22.405   1.188   3.941  1.00 25.69           N  
ATOM   1039  CE1 HIS A 159      22.688   2.372   3.425  1.00 24.95           C  
ATOM   1040  NE2 HIS A 159      23.179   2.189   2.211  1.00 27.21           N  
ATOM   1041  N   ASN A 160      20.186  -3.997   2.326  1.00 22.12           N  
ATOM   1042  CA  ASN A 160      20.081  -5.448   2.363  1.00 21.55           C  
ATOM   1043  C   ASN A 160      19.723  -6.001   0.984  1.00 22.81           C  
ATOM   1044  O   ASN A 160      19.944  -5.325  -0.022  1.00 22.78           O  
ATOM   1045  CB  ASN A 160      19.114  -5.897   3.463  1.00 21.17           C  
ATOM   1046  CG  ASN A 160      19.771  -5.920   4.838  1.00 22.44           C  
ATOM   1047  ND2 ASN A 160      19.229  -5.135   5.773  1.00 21.78           N  
ATOM   1048  OD1 ASN A 160      20.752  -6.633   5.054  1.00 22.10           O  
ATOM   1049  N   LEU A 161      19.197  -7.221   0.940  1.00 22.55           N  
ATOM   1050  CA  LEU A 161      18.966  -7.918  -0.330  1.00 22.83           C  
ATOM   1051  C   LEU A 161      17.497  -8.271  -0.539  1.00 23.76           C  
ATOM   1052  O   LEU A 161      17.167  -9.198  -1.290  1.00 23.15           O  
ATOM   1053  CB  LEU A 161      19.829  -9.187  -0.393  1.00 24.22           C  
ATOM   1054  CG  LEU A 161      21.333  -9.085  -0.109  1.00 27.83           C  
ATOM   1055  CD1 LEU A 161      21.926 -10.486   0.072  1.00 28.78           C  
ATOM   1056  CD2 LEU A 161      22.062  -8.314  -1.204  1.00 27.91           C  
ATOM   1057  N   ILE A 162      16.617  -7.523   0.115  1.00 22.61           N  
ATOM   1058  CA  ILE A 162      15.184  -7.796   0.071  1.00 23.46           C  
ATOM   1059  C   ILE A 162      14.627  -7.450  -1.303  1.00 23.86           C  
ATOM   1060  O   ILE A 162      14.859  -6.357  -1.811  1.00 22.68           O  
ATOM   1061  CB  ILE A 162      14.438  -7.041   1.201  1.00 23.40           C  
ATOM   1062  CG1 ILE A 162      14.967  -7.496   2.570  1.00 25.01           C  
ATOM   1063  CG2 ILE A 162      12.927  -7.241   1.096  1.00 23.21           C  
ATOM   1064  CD1 ILE A 162      14.505  -6.647   3.744  1.00 22.68           C  
ATOM   1065  N   GLN A 163      13.910  -8.398  -1.910  1.00 25.07           N  
ATOM   1066  CA  GLN A 163      13.375  -8.205  -3.264  1.00 25.91           C  
ATOM   1067  C   GLN A 163      11.884  -7.874  -3.277  1.00 26.51           C  
ATOM   1068  O   GLN A 163      11.359  -7.366  -4.270  1.00 27.27           O  
ATOM   1069  CB  GLN A 163      13.628  -9.449  -4.124  1.00 26.25           C  
ATOM   1070  CG  GLN A 163      15.099  -9.724  -4.401  1.00 30.39           C  
ATOM   1071  CD  GLN A 163      15.306 -10.844  -5.413  1.00 31.46           C  
ATOM   1072  NE2 GLN A 163      16.213 -11.768  -5.098  1.00 37.67           N  
ATOM   1073  OE1 GLN A 163      14.666 -10.872  -6.468  1.00 39.79           O  
ATOM   1074  N   SER A 164      11.204  -8.166  -2.175  1.00 25.37           N  
ATOM   1075  CA  SER A 164       9.760  -7.997  -2.099  1.00 25.50           C  
ATOM   1076  C   SER A 164       9.358  -7.033  -0.989  1.00 25.45           C  
ATOM   1077  O   SER A 164       9.908  -7.082   0.110  1.00 26.64           O  
ATOM   1078  CB  SER A 164       9.085  -9.351  -1.882  1.00 25.87           C  
ATOM   1079  OG  SER A 164       7.683  -9.200  -1.788  1.00 25.10           O  
ATOM   1080  N   PHE A 165       8.388  -6.174  -1.278  1.00 24.22           N  
ATOM   1081  CA  PHE A 165       7.845  -5.264  -0.281  1.00 25.95           C  
ATOM   1082  C   PHE A 165       6.594  -5.856   0.376  1.00 26.67           C  
ATOM   1083  O   PHE A 165       5.902  -5.187   1.138  1.00 27.66           O  
ATOM   1084  CB  PHE A 165       7.559  -3.886  -0.905  1.00 25.27           C  
ATOM   1085  CG  PHE A 165       7.033  -2.877   0.073  1.00 26.37           C  
ATOM   1086  CD1 PHE A 165       5.872  -2.164  -0.203  1.00 26.94           C  
ATOM   1087  CD2 PHE A 165       7.684  -2.658   1.285  1.00 29.03           C  
ATOM   1088  CE1 PHE A 165       5.374  -1.240   0.711  1.00 27.70           C  
ATOM   1089  CE2 PHE A 165       7.195  -1.736   2.201  1.00 29.02           C  
ATOM   1090  CZ  PHE A 165       6.044  -1.026   1.914  1.00 28.96           C  
ATOM   1091  N   LYS A 166       6.303  -7.120   0.076  1.00 25.82           N  
ATOM   1092  CA  LYS A 166       5.175  -7.789   0.707  1.00 25.84           C  
ATOM   1093  C   LYS A 166       5.467  -7.937   2.197  1.00 25.99           C  
ATOM   1094  O   LYS A 166       6.367  -8.677   2.598  1.00 28.14           O  
ATOM   1095  CB  LYS A 166       4.894  -9.144   0.040  1.00 26.47           C  
ATOM   1096  CG  LYS A 166       3.641  -9.873   0.560  1.00 29.53           C  
ATOM   1097  CD  LYS A 166       3.990 -10.846   1.685  1.00 35.64           C  
ATOM   1098  CE  LYS A 166       2.775 -11.612   2.192  1.00 36.98           C  
ATOM   1099  NZ  LYS A 166       2.523 -12.864   1.422  1.00 42.57           N1+
ATOM   1100  N   LEU A 167       4.711  -7.213   3.014  1.00 24.41           N  
ATOM   1101  CA  LEU A 167       4.926  -7.246   4.453  1.00 23.60           C  
ATOM   1102  C   LEU A 167       4.237  -8.467   5.043  1.00 23.38           C  
ATOM   1103  O   LEU A 167       3.038  -8.664   4.838  1.00 22.85           O  
ATOM   1104  CB  LEU A 167       4.439  -5.948   5.111  1.00 24.09           C  
ATOM   1105  CG  LEU A 167       5.134  -4.648   4.667  1.00 25.68           C  
ATOM   1106  CD1 LEU A 167       4.574  -3.452   5.424  1.00 26.31           C  
ATOM   1107  CD2 LEU A 167       6.649  -4.724   4.845  1.00 26.86           C  
ATOM   1108  N   PRO A 168       5.005  -9.307   5.758  1.00 22.97           N  
ATOM   1109  CA  PRO A 168       4.473 -10.541   6.348  1.00 23.63           C  
ATOM   1110  C   PRO A 168       3.357 -10.300   7.350  1.00 23.11           C  
ATOM   1111  O   PRO A 168       3.260  -9.220   7.935  1.00 22.58           O  
ATOM   1112  CB  PRO A 168       5.688 -11.141   7.061  1.00 24.33           C  
ATOM   1113  CG  PRO A 168       6.874 -10.521   6.401  1.00 25.81           C  
ATOM   1114  CD  PRO A 168       6.443  -9.140   6.039  1.00 24.41           C  
ATOM   1115  N   GLU A 169       2.532 -11.321   7.565  1.00 23.86           N  
ATOM   1116  CA  GLU A 169       1.417 -11.238   8.498  1.00 24.95           C  
ATOM   1117  C   GLU A 169       1.811 -10.783   9.897  1.00 23.32           C  
ATOM   1118  O   GLU A 169       1.023 -10.118  10.569  1.00 23.31           O  
ATOM   1119  CB  GLU A 169       0.663 -12.570   8.566  1.00 26.26           C  
ATOM   1120  CG  GLU A 169      -0.274 -12.803   7.378  1.00 33.83           C  
ATOM   1121  CD  GLU A 169      -1.237 -11.644   7.139  1.00 42.25           C  
ATOM   1122  OE1 GLU A 169      -1.880 -11.178   8.107  1.00 47.04           O  
ATOM   1123  OE2 GLU A 169      -1.355 -11.198   5.977  1.00 45.50           O1-
ATOM   1124  N   TYR A 170       3.024 -11.120  10.332  1.00 21.44           N  
ATOM   1125  CA  TYR A 170       3.450 -10.772  11.695  1.00 21.76           C  
ATOM   1126  C   TYR A 170       3.541  -9.276  11.937  1.00 20.66           C  
ATOM   1127  O   TYR A 170       3.594  -8.837  13.089  1.00 21.46           O  
ATOM   1128  CB  TYR A 170       4.756 -11.482  12.107  1.00 21.40           C  
ATOM   1129  CG  TYR A 170       6.014 -10.998  11.413  1.00 21.59           C  
ATOM   1130  CD1 TYR A 170       6.556  -9.747  11.690  1.00 22.25           C  
ATOM   1131  CD2 TYR A 170       6.680 -11.815  10.503  1.00 22.44           C  
ATOM   1132  CE1 TYR A 170       7.714  -9.304  11.051  1.00 22.15           C  
ATOM   1133  CE2 TYR A 170       7.845 -11.387   9.867  1.00 22.12           C  
ATOM   1134  CZ  TYR A 170       8.352 -10.133  10.143  1.00 24.44           C  
ATOM   1135  OH  TYR A 170       9.500  -9.717   9.502  1.00 24.52           O  
ATOM   1136  N   PHE A 171       3.545  -8.481  10.865  1.00 21.55           N  
ATOM   1137  CA  PHE A 171       3.502  -7.032  11.030  1.00 20.96           C  
ATOM   1138  C   PHE A 171       2.264  -6.558  11.794  1.00 20.77           C  
ATOM   1139  O   PHE A 171       2.309  -5.532  12.462  1.00 21.56           O  
ATOM   1140  CB  PHE A 171       3.691  -6.312   9.685  1.00 21.96           C  
ATOM   1141  CG  PHE A 171       5.130  -5.998   9.381  1.00 24.70           C  
ATOM   1142  CD1 PHE A 171       5.997  -6.992   8.943  1.00 24.19           C  
ATOM   1143  CD2 PHE A 171       5.628  -4.709   9.564  1.00 26.48           C  
ATOM   1144  CE1 PHE A 171       7.342  -6.706   8.668  1.00 25.03           C  
ATOM   1145  CE2 PHE A 171       6.974  -4.417   9.300  1.00 26.53           C  
ATOM   1146  CZ  PHE A 171       7.828  -5.424   8.854  1.00 24.97           C  
ATOM   1147  N   SER A 172       1.176  -7.329  11.731  1.00 20.38           N  
ATOM   1148  CA  SER A 172      -0.010  -7.013  12.528  1.00 22.58           C  
ATOM   1149  C   SER A 172       0.258  -7.065  14.046  1.00 22.87           C  
ATOM   1150  O   SER A 172      -0.479  -6.451  14.822  1.00 22.90           O  
ATOM   1151  CB  SER A 172      -1.199  -7.897  12.145  1.00 22.52           C  
ATOM   1152  OG  SER A 172      -1.043  -9.218  12.623  1.00 26.88           O  
ATOM   1153  N   ASN A 173       1.307  -7.790  14.452  1.00 22.36           N  
ATOM   1154  CA  ASN A 173       1.754  -7.814  15.855  1.00 23.08           C  
ATOM   1155  C   ASN A 173       2.493  -6.545  16.267  1.00 23.22           C  
ATOM   1156  O   ASN A 173       2.595  -6.239  17.457  1.00 24.36           O  
ATOM   1157  CB  ASN A 173       2.686  -9.003  16.130  1.00 23.75           C  
ATOM   1158  CG  ASN A 173       1.987 -10.348  16.041  1.00 25.56           C  
ATOM   1159  ND2 ASN A 173       2.788 -11.428  16.056  1.00 26.89           N  
ATOM   1160  OD1 ASN A 173       0.756 -10.423  15.938  1.00 24.86           O  
ATOM   1161  N   LEU A 174       3.020  -5.826  15.275  1.00 22.17           N  
ATOM   1162  CA  LEU A 174       3.880  -4.668  15.506  1.00 21.90           C  
ATOM   1163  C   LEU A 174       3.085  -3.362  15.495  1.00 22.88           C  
ATOM   1164  O   LEU A 174       3.296  -2.481  14.648  1.00 22.24           O  
ATOM   1165  CB  LEU A 174       5.036  -4.642  14.492  1.00 23.36           C  
ATOM   1166  CG  LEU A 174       5.868  -5.926  14.374  1.00 22.29           C  
ATOM   1167  CD1 LEU A 174       6.965  -5.761  13.322  1.00 20.90           C  
ATOM   1168  CD2 LEU A 174       6.461  -6.354  15.721  1.00 24.15           C  
ATOM   1169  N   THR A 175       2.201  -3.245  16.485  1.00 23.47           N  
ATOM   1170  CA  THR A 175       1.236  -2.146  16.586  1.00 25.51           C  
ATOM   1171  C   THR A 175       1.850  -0.831  17.068  1.00 26.38           C  
ATOM   1172  O   THR A 175       1.160   0.188  17.148  1.00 27.30           O  
ATOM   1173  CB  THR A 175       0.054  -2.517  17.510  1.00 25.37           C  
ATOM   1174  CG2 THR A 175      -0.766  -3.667  16.911  1.00 26.99           C  
ATOM   1175  OG1 THR A 175       0.559  -2.905  18.793  1.00 26.02           O  
ATOM   1176  N   ASN A 176       3.143  -0.848  17.379  1.00 24.82           N  
ATOM   1177  CA  ASN A 176       3.848   0.372  17.768  1.00 24.44           C  
ATOM   1178  C   ASN A 176       4.844   0.856  16.709  1.00 25.30           C  
ATOM   1179  O   ASN A 176       5.548   1.844  16.922  1.00 24.03           O  
ATOM   1180  CB  ASN A 176       4.553   0.177  19.114  1.00 24.08           C  
ATOM   1181  CG  ASN A 176       3.575  -0.016  20.260  1.00 25.19           C  
ATOM   1182  ND2 ASN A 176       3.664  -1.159  20.927  1.00 25.88           N  
ATOM   1183  OD1 ASN A 176       2.758   0.861  20.549  1.00 27.36           O  
ATOM   1184  N   LEU A 177       4.880   0.171  15.565  1.00 24.80           N  
ATOM   1185  CA  LEU A 177       5.843   0.496  14.512  1.00 25.33           C  
ATOM   1186  C   LEU A 177       5.550   1.868  13.907  1.00 25.95           C  
ATOM   1187  O   LEU A 177       4.431   2.128  13.455  1.00 25.25           O  
ATOM   1188  CB  LEU A 177       5.861  -0.583  13.425  1.00 25.03           C  
ATOM   1189  CG  LEU A 177       7.025  -0.488  12.424  1.00 27.21           C  
ATOM   1190  CD1 LEU A 177       8.335  -0.933  13.070  1.00 30.02           C  
ATOM   1191  CD2 LEU A 177       6.740  -1.291  11.157  1.00 25.69           C  
ATOM   1192  N   GLU A 178       6.563   2.734  13.913  1.00 24.95           N  
ATOM   1193  CA  GLU A 178       6.429   4.082  13.365  1.00 27.03           C  
ATOM   1194  C   GLU A 178       7.479   4.431  12.305  1.00 26.23           C  
ATOM   1195  O   GLU A 178       7.324   5.409  11.579  1.00 25.36           O  
ATOM   1196  CB  GLU A 178       6.401   5.126  14.485  1.00 28.57           C  
ATOM   1197  CG  GLU A 178       7.620   5.158  15.388  1.00 30.44           C  
ATOM   1198  CD  GLU A 178       7.486   6.169  16.525  1.00 31.86           C  
ATOM   1199  OE1 GLU A 178       6.511   6.094  17.298  1.00 34.05           O  
ATOM   1200  OE2 GLU A 178       8.369   7.041  16.642  1.00 40.17           O1-
ATOM   1201  N   HIS A 179       8.541   3.633  12.217  1.00 24.94           N  
ATOM   1202  CA  HIS A 179       9.549   3.848  11.186  1.00 25.91           C  
ATOM   1203  C   HIS A 179      10.006   2.529  10.583  1.00 26.37           C  
ATOM   1204  O   HIS A 179      10.418   1.622  11.309  1.00 25.37           O  
ATOM   1205  CB  HIS A 179      10.743   4.621  11.744  1.00 25.73           C  
ATOM   1206  CG  HIS A 179      11.497   5.397  10.704  1.00 31.02           C  
ATOM   1207  CD2 HIS A 179      11.551   6.727  10.451  1.00 36.99           C  
ATOM   1208  ND1 HIS A 179      12.312   4.796   9.766  1.00 38.78           N  
ATOM   1209  CE1 HIS A 179      12.838   5.723   8.982  1.00 38.84           C  
ATOM   1210  NE2 HIS A 179      12.392   6.904   9.377  1.00 42.22           N  
ATOM   1211  N   LEU A 180       9.902   2.425   9.259  1.00 24.69           N  
ATOM   1212  CA  LEU A 180      10.386   1.255   8.528  1.00 23.40           C  
ATOM   1213  C   LEU A 180      11.298   1.700   7.398  1.00 24.83           C  
ATOM   1214  O   LEU A 180      10.852   2.364   6.462  1.00 22.50           O  
ATOM   1215  CB  LEU A 180       9.213   0.429   7.976  1.00 24.61           C  
ATOM   1216  CG  LEU A 180       9.504  -0.807   7.112  1.00 25.40           C  
ATOM   1217  CD1 LEU A 180      10.421  -1.810   7.825  1.00 23.42           C  
ATOM   1218  CD2 LEU A 180       8.195  -1.486   6.712  1.00 23.34           C  
ATOM   1219  N   ASP A 181      12.573   1.330   7.499  1.00 23.44           N  
ATOM   1220  CA  ASP A 181      13.566   1.707   6.499  1.00 22.64           C  
ATOM   1221  C   ASP A 181      13.930   0.511   5.625  1.00 23.44           C  
ATOM   1222  O   ASP A 181      14.586  -0.427   6.079  1.00 24.53           O  
ATOM   1223  CB  ASP A 181      14.812   2.279   7.179  1.00 23.02           C  
ATOM   1224  CG  ASP A 181      15.724   3.033   6.218  1.00 24.11           C  
ATOM   1225  OD1 ASP A 181      15.670   2.789   4.990  1.00 24.86           O  
ATOM   1226  OD2 ASP A 181      16.512   3.870   6.713  1.00 25.79           O1-
ATOM   1227  N   LEU A 182      13.490   0.564   4.370  1.00 23.08           N  
ATOM   1228  CA  LEU A 182      13.794  -0.464   3.378  1.00 22.22           C  
ATOM   1229  C   LEU A 182      14.612   0.121   2.226  1.00 21.74           C  
ATOM   1230  O   LEU A 182      14.680  -0.448   1.140  1.00 23.12           O  
ATOM   1231  CB  LEU A 182      12.500  -1.106   2.866  1.00 22.97           C  
ATOM   1232  CG  LEU A 182      11.923  -2.229   3.734  1.00 24.90           C  
ATOM   1233  CD1 LEU A 182      10.429  -2.363   3.532  1.00 26.30           C  
ATOM   1234  CD2 LEU A 182      12.627  -3.555   3.443  1.00 24.77           C  
ATOM   1235  N   SER A 183      15.249   1.260   2.472  1.00 23.06           N  
ATOM   1236  CA  SER A 183      16.085   1.887   1.445  1.00 22.74           C  
ATOM   1237  C   SER A 183      17.284   1.004   1.084  1.00 23.33           C  
ATOM   1238  O   SER A 183      17.714   0.154   1.873  1.00 22.11           O  
ATOM   1239  CB  SER A 183      16.537   3.284   1.886  1.00 23.99           C  
ATOM   1240  OG  SER A 183      17.343   3.205   3.044  1.00 25.14           O  
ATOM   1241  N   SER A 184      17.806   1.203  -0.124  1.00 22.18           N  
ATOM   1242  CA  SER A 184      18.964   0.461  -0.610  1.00 22.63           C  
ATOM   1243  C   SER A 184      18.797  -1.052  -0.509  1.00 23.55           C  
ATOM   1244  O   SER A 184      19.680  -1.757  -0.006  1.00 23.46           O  
ATOM   1245  CB  SER A 184      20.237   0.923   0.101  1.00 23.51           C  
ATOM   1246  OG  SER A 184      20.514   2.266  -0.236  1.00 24.03           O  
ATOM   1247  N   ASN A 185      17.648  -1.536  -0.972  1.00 21.75           N  
ATOM   1248  CA  ASN A 185      17.416  -2.967  -1.107  1.00 22.60           C  
ATOM   1249  C   ASN A 185      17.286  -3.339  -2.583  1.00 22.62           C  
ATOM   1250  O   ASN A 185      17.877  -2.663  -3.433  1.00 22.85           O  
ATOM   1251  CB  ASN A 185      16.223  -3.405  -0.256  1.00 22.15           C  
ATOM   1252  CG  ASN A 185      16.628  -3.708   1.167  1.00 22.16           C  
ATOM   1253  ND2 ASN A 185      16.588  -2.698   2.036  1.00 22.51           N  
ATOM   1254  OD1 ASN A 185      16.999  -4.832   1.479  1.00 22.90           O  
ATOM   1255  N   LYS A 186      16.546  -4.403  -2.894  1.00 21.74           N  
ATOM   1256  CA  LYS A 186      16.466  -4.882  -4.283  1.00 22.35           C  
ATOM   1257  C   LYS A 186      15.015  -4.936  -4.776  1.00 21.72           C  
ATOM   1258  O   LYS A 186      14.649  -5.770  -5.617  1.00 22.27           O  
ATOM   1259  CB  LYS A 186      17.170  -6.238  -4.423  1.00 23.85           C  
ATOM   1260  CG  LYS A 186      18.668  -6.202  -4.118  1.00 25.94           C  
ATOM   1261  CD  LYS A 186      19.458  -5.455  -5.194  1.00 34.21           C  
ATOM   1262  CE  LYS A 186      20.946  -5.352  -4.846  1.00 36.72           C  
ATOM   1263  NZ  LYS A 186      21.651  -6.671  -4.908  1.00 44.15           N1+
ATOM   1264  N   ILE A 187      14.199  -4.026  -4.248  1.00 21.38           N  
ATOM   1265  CA  ILE A 187      12.768  -3.997  -4.513  1.00 22.23           C  
ATOM   1266  C   ILE A 187      12.494  -3.322  -5.855  1.00 22.05           C  
ATOM   1267  O   ILE A 187      12.860  -2.163  -6.063  1.00 22.70           O  
ATOM   1268  CB  ILE A 187      12.014  -3.283  -3.368  1.00 22.76           C  
ATOM   1269  CG1 ILE A 187      12.173  -4.071  -2.058  1.00 22.41           C  
ATOM   1270  CG2 ILE A 187      10.539  -3.130  -3.702  1.00 25.38           C  
ATOM   1271  CD1 ILE A 187      11.946  -3.248  -0.796  1.00 23.68           C  
ATOM   1272  N   GLN A 188      11.848  -4.064  -6.758  1.00 21.70           N  
ATOM   1273  CA  GLN A 188      11.553  -3.572  -8.106  1.00 22.53           C  
ATOM   1274  C   GLN A 188      10.123  -3.038  -8.264  1.00 22.35           C  
ATOM   1275  O   GLN A 188       9.837  -2.280  -9.193  1.00 22.01           O  
ATOM   1276  CB  GLN A 188      11.810  -4.679  -9.140  1.00 22.74           C  
ATOM   1277  CG  GLN A 188      13.261  -5.156  -9.191  1.00 26.06           C  
ATOM   1278  CD  GLN A 188      13.461  -6.338 -10.132  1.00 27.28           C  
ATOM   1279  NE2 GLN A 188      13.855  -7.477  -9.578  1.00 32.55           N  
ATOM   1280  OE1 GLN A 188      13.272  -6.220 -11.346  1.00 36.25           O  
ATOM   1281  N   SER A 189       9.238  -3.423  -7.348  1.00 21.53           N  
ATOM   1282  CA  SER A 189       7.820  -3.094  -7.454  1.00 22.17           C  
ATOM   1283  C   SER A 189       7.177  -2.873  -6.100  1.00 23.16           C  
ATOM   1284  O   SER A 189       7.656  -3.386  -5.084  1.00 22.02           O  
ATOM   1285  CB  SER A 189       7.057  -4.234  -8.137  1.00 22.22           C  
ATOM   1286  OG  SER A 189       7.756  -4.739  -9.253  1.00 24.15           O  
ATOM   1287  N   ILE A 190       6.080  -2.116  -6.110  1.00 22.48           N  
ATOM   1288  CA  ILE A 190       5.119  -2.108  -5.013  1.00 22.92           C  
ATOM   1289  C   ILE A 190       3.785  -2.601  -5.568  1.00 22.45           C  
ATOM   1290  O   ILE A 190       3.168  -1.943  -6.410  1.00 21.70           O  
ATOM   1291  CB  ILE A 190       4.908  -0.709  -4.380  1.00 22.75           C  
ATOM   1292  CG1 ILE A 190       6.230  -0.124  -3.886  1.00 23.97           C  
ATOM   1293  CG2 ILE A 190       3.918  -0.806  -3.232  1.00 22.88           C  
ATOM   1294  CD1 ILE A 190       6.106   1.286  -3.302  1.00 22.38           C  
ATOM   1295  N   TYR A 191       3.368  -3.774  -5.117  1.00 22.54           N  
ATOM   1296  CA  TYR A 191       2.082  -4.330  -5.513  1.00 23.96           C  
ATOM   1297  C   TYR A 191       1.013  -3.981  -4.483  1.00 26.50           C  
ATOM   1298  O   TYR A 191       1.335  -3.660  -3.336  1.00 27.01           O  
ATOM   1299  CB  TYR A 191       2.197  -5.847  -5.676  1.00 22.64           C  
ATOM   1300  CG  TYR A 191       3.134  -6.270  -6.784  1.00 20.97           C  
ATOM   1301  CD1 TYR A 191       4.404  -6.774  -6.495  1.00 21.35           C  
ATOM   1302  CD2 TYR A 191       2.753  -6.166  -8.124  1.00 21.82           C  
ATOM   1303  CE1 TYR A 191       5.271  -7.173  -7.511  1.00 23.05           C  
ATOM   1304  CE2 TYR A 191       3.615  -6.552  -9.144  1.00 21.39           C  
ATOM   1305  CZ  TYR A 191       4.869  -7.057  -8.831  1.00 21.87           C  
ATOM   1306  OH  TYR A 191       5.724  -7.453  -9.836  1.00 23.75           O  
ATOM   1307  N   CYS A 192      -0.257  -4.052  -4.891  1.00 29.82           N  
ATOM   1308  CA  CYS A 192      -1.391  -3.756  -4.005  1.00 33.79           C  
ATOM   1309  C   CYS A 192      -1.390  -4.541  -2.706  1.00 34.28           C  
ATOM   1310  O   CYS A 192      -1.634  -3.986  -1.633  1.00 35.94           O  
ATOM   1311  CB  CYS A 192      -2.704  -4.030  -4.727  1.00 35.41           C  
ATOM   1312  SG  CYS A 192      -3.077  -2.814  -5.937  1.00 44.90           S  
ATOM   1313  N   THR A 193      -1.115  -5.835  -2.819  1.00 33.59           N  
ATOM   1314  CA  THR A 193      -1.146  -6.753  -1.687  1.00 34.40           C  
ATOM   1315  C   THR A 193      -0.063  -6.459  -0.652  1.00 32.39           C  
ATOM   1316  O   THR A 193      -0.206  -6.833   0.512  1.00 33.32           O  
ATOM   1317  CB  THR A 193      -0.994  -8.210  -2.157  1.00 34.21           C  
ATOM   1318  CG2 THR A 193      -2.246  -8.659  -2.892  1.00 35.94           C  
ATOM   1319  OG1 THR A 193       0.131  -8.308  -3.041  1.00 37.38           O  
ATOM   1320  N   ASP A 194       1.007  -5.781  -1.077  1.00 30.02           N  
ATOM   1321  CA  ASP A 194       2.185  -5.575  -0.231  1.00 27.80           C  
ATOM   1322  C   ASP A 194       1.874  -4.961   1.133  1.00 27.01           C  
ATOM   1323  O   ASP A 194       2.412  -5.401   2.145  1.00 26.23           O  
ATOM   1324  CB  ASP A 194       3.255  -4.755  -0.964  1.00 27.18           C  
ATOM   1325  CG  ASP A 194       3.936  -5.543  -2.073  1.00 25.91           C  
ATOM   1326  OD1 ASP A 194       3.739  -6.771  -2.138  1.00 26.91           O  
ATOM   1327  OD2 ASP A 194       4.677  -4.940  -2.873  1.00 25.93           O1-
ATOM   1328  N   LEU A 195       1.000  -3.959   1.155  1.00 26.63           N  
ATOM   1329  CA  LEU A 195       0.679  -3.252   2.400  1.00 27.45           C  
ATOM   1330  C   LEU A 195      -0.595  -3.763   3.076  1.00 25.93           C  
ATOM   1331  O   LEU A 195      -1.067  -3.169   4.049  1.00 27.55           O  
ATOM   1332  CB  LEU A 195       0.572  -1.738   2.154  1.00 27.24           C  
ATOM   1333  CG  LEU A 195       1.862  -0.944   1.925  1.00 30.17           C  
ATOM   1334  CD1 LEU A 195       1.566   0.351   1.200  1.00 33.06           C  
ATOM   1335  CD2 LEU A 195       2.579  -0.662   3.236  1.00 34.31           C  
ATOM   1336  N   ARG A 196      -1.131  -4.874   2.571  1.00 25.71           N  
ATOM   1337  CA  ARG A 196      -2.377  -5.456   3.071  1.00 26.48           C  
ATOM   1338  C   ARG A 196      -2.429  -5.523   4.596  1.00 25.99           C  
ATOM   1339  O   ARG A 196      -3.435  -5.153   5.215  1.00 24.96           O  
ATOM   1340  CB  ARG A 196      -2.584  -6.853   2.474  1.00 27.29           C  
ATOM   1341  CG  ARG A 196      -3.759  -7.625   3.050  1.00 33.50           C  
ATOM   1342  CD  ARG A 196      -3.706  -9.097   2.655  1.00 39.66           C  
ATOM   1343  NE  ARG A 196      -4.668  -9.901   3.411  1.00 47.72           N  
ATOM   1344  CZ  ARG A 196      -5.946 -10.077   3.074  1.00 51.65           C  
ATOM   1345  NH1 ARG A 196      -6.448  -9.507   1.981  1.00 53.49           N1+
ATOM   1346  NH2 ARG A 196      -6.729 -10.830   3.838  1.00 52.07           N  
ATOM   1347  N   VAL A 197      -1.334  -5.976   5.203  1.00 24.08           N  
ATOM   1348  CA  VAL A 197      -1.300  -6.170   6.649  1.00 25.66           C  
ATOM   1349  C   VAL A 197      -1.515  -4.844   7.394  1.00 26.63           C  
ATOM   1350  O   VAL A 197      -2.111  -4.815   8.467  1.00 28.02           O  
ATOM   1351  CB  VAL A 197      -0.004  -6.918   7.097  1.00 24.99           C  
ATOM   1352  CG1 VAL A 197       1.240  -6.063   6.885  1.00 24.60           C  
ATOM   1353  CG2 VAL A 197      -0.111  -7.384   8.549  1.00 26.88           C  
ATOM   1354  N   LEU A 198      -1.077  -3.742   6.794  1.00 26.95           N  
ATOM   1355  CA  LEU A 198      -1.134  -2.440   7.461  1.00 29.34           C  
ATOM   1356  C   LEU A 198      -2.499  -1.755   7.374  1.00 29.82           C  
ATOM   1357  O   LEU A 198      -2.788  -0.850   8.160  1.00 30.02           O  
ATOM   1358  CB  LEU A 198      -0.026  -1.506   6.944  1.00 30.79           C  
ATOM   1359  CG  LEU A 198       1.437  -1.948   7.123  1.00 32.34           C  
ATOM   1360  CD1 LEU A 198       2.355  -0.768   6.894  1.00 37.16           C  
ATOM   1361  CD2 LEU A 198       1.707  -2.551   8.496  1.00 31.97           C  
ATOM   1362  N   HIS A 199      -3.334  -2.195   6.433  1.00 32.04           N  
ATOM   1363  CA  HIS A 199      -4.648  -1.578   6.211  1.00 33.61           C  
ATOM   1364  C   HIS A 199      -5.587  -1.726   7.410  1.00 34.81           C  
ATOM   1365  O   HIS A 199      -6.473  -0.891   7.620  1.00 35.70           O  
ATOM   1366  CB  HIS A 199      -5.310  -2.126   4.938  1.00 33.68           C  
ATOM   1367  CG  HIS A 199      -4.578  -1.788   3.674  1.00 36.16           C  
ATOM   1368  CD2 HIS A 199      -4.297  -2.535   2.580  1.00 39.28           C  
ATOM   1369  ND1 HIS A 199      -4.070  -0.532   3.417  1.00 38.81           N  
ATOM   1370  CE1 HIS A 199      -3.488  -0.525   2.231  1.00 37.42           C  
ATOM   1371  NE2 HIS A 199      -3.613  -1.729   1.701  1.00 38.27           N  
ATOM   1372  N   GLN A 200      -5.380  -2.784   8.191  1.00 35.51           N  
ATOM   1373  CA  GLN A 200      -6.203  -3.073   9.365  1.00 37.51           C  
ATOM   1374  C   GLN A 200      -5.667  -2.446  10.661  1.00 35.99           C  
ATOM   1375  O   GLN A 200      -6.091  -2.822  11.756  1.00 35.47           O  
ATOM   1376  CB  GLN A 200      -6.351  -4.591   9.542  1.00 37.48           C  
ATOM   1377  CG  GLN A 200      -5.025  -5.343   9.727  1.00 41.10           C  
ATOM   1378  CD  GLN A 200      -5.195  -6.855   9.857  1.00 41.55           C  
ATOM   1379  NE2 GLN A 200      -6.263  -7.393   9.265  1.00 45.11           N  
ATOM   1380  OE1 GLN A 200      -4.370  -7.530  10.480  1.00 47.10           O  
ATOM   1381  N   MET A 201      -4.744  -1.493  10.533  1.00 34.56           N  
ATOM   1382  CA  MET A 201      -4.067  -0.910  11.692  1.00 33.21           C  
ATOM   1383  C   MET A 201      -4.216   0.621  11.760  1.00 32.95           C  
ATOM   1384  O   MET A 201      -3.309   1.349  11.353  1.00 30.80           O  
ATOM   1385  CB  MET A 201      -2.587  -1.312  11.688  1.00 32.53           C  
ATOM   1386  CG  MET A 201      -2.349  -2.827  11.680  1.00 33.52           C  
ATOM   1387  SD  MET A 201      -0.639  -3.315  11.362  1.00 34.68           S  
ATOM   1388  CE  MET A 201       0.159  -2.744  12.864  1.00 33.37           C  
ATOM   1389  N   PRO A 202      -5.360   1.112  12.286  1.00 34.16           N  
ATOM   1390  CA  PRO A 202      -5.689   2.542  12.408  1.00 34.67           C  
ATOM   1391  C   PRO A 202      -4.765   3.403  13.269  1.00 34.17           C  
ATOM   1392  O   PRO A 202      -4.707   4.617  13.055  1.00 36.13           O  
ATOM   1393  CB  PRO A 202      -7.085   2.525  13.045  1.00 34.93           C  
ATOM   1394  CG  PRO A 202      -7.628   1.225  12.685  1.00 35.20           C  
ATOM   1395  CD  PRO A 202      -6.479   0.286  12.770  1.00 33.85           C  
ATOM   1396  N   LEU A 203      -4.074   2.811  14.239  1.00 32.16           N  
ATOM   1397  CA  LEU A 203      -3.184   3.590  15.105  1.00 31.81           C  
ATOM   1398  C   LEU A 203      -1.924   4.010  14.348  1.00 30.19           C  
ATOM   1399  O   LEU A 203      -1.231   4.953  14.748  1.00 30.21           O  
ATOM   1400  CB  LEU A 203      -2.799   2.806  16.368  1.00 32.91           C  
ATOM   1401  CG  LEU A 203      -3.885   2.423  17.383  1.00 35.75           C  
ATOM   1402  CD1 LEU A 203      -3.284   1.558  18.485  1.00 40.53           C  
ATOM   1403  CD2 LEU A 203      -4.596   3.641  17.973  1.00 36.75           C  
ATOM   1404  N   LEU A 204      -1.647   3.307  13.252  1.00 28.14           N  
ATOM   1405  CA  LEU A 204      -0.428   3.495  12.462  1.00 28.40           C  
ATOM   1406  C   LEU A 204      -0.189   4.961  12.099  1.00 25.02           C  
ATOM   1407  O   LEU A 204      -1.098   5.653  11.656  1.00 24.87           O  
ATOM   1408  CB  LEU A 204      -0.516   2.652  11.182  1.00 29.10           C  
ATOM   1409  CG  LEU A 204       0.741   2.373  10.357  1.00 32.48           C  
ATOM   1410  CD1 LEU A 204       1.630   1.353  11.044  1.00 35.91           C  
ATOM   1411  CD2 LEU A 204       0.364   1.885   8.968  1.00 32.17           C  
ATOM   1412  N   ASN A 205       1.038   5.422  12.315  1.00 23.81           N  
ATOM   1413  CA  ASN A 205       1.505   6.711  11.823  1.00 24.07           C  
ATOM   1414  C   ASN A 205       2.950   6.483  11.393  1.00 25.16           C  
ATOM   1415  O   ASN A 205       3.884   6.761  12.150  1.00 25.02           O  
ATOM   1416  CB  ASN A 205       1.387   7.798  12.908  1.00 25.40           C  
ATOM   1417  CG  ASN A 205       1.594   9.219  12.357  1.00 26.88           C  
ATOM   1418  ND2 ASN A 205       1.744  10.216  13.248  1.00 28.87           N  
ATOM   1419  OD1 ASN A 205       1.651   9.411  11.141  1.00 26.11           O  
ATOM   1420  N   LEU A 206       3.103   5.962  10.172  1.00 23.25           N  
ATOM   1421  CA  LEU A 206       4.331   5.305   9.717  1.00 24.21           C  
ATOM   1422  C   LEU A 206       5.196   6.181   8.823  1.00 23.28           C  
ATOM   1423  O   LEU A 206       4.699   6.826   7.899  1.00 23.20           O  
ATOM   1424  CB  LEU A 206       3.958   4.052   8.912  1.00 24.30           C  
ATOM   1425  CG  LEU A 206       4.649   2.679   8.997  1.00 31.16           C  
ATOM   1426  CD1 LEU A 206       4.580   1.991   7.640  1.00 27.37           C  
ATOM   1427  CD2 LEU A 206       6.086   2.700   9.514  1.00 25.08           C  
ATOM   1428  N   SER A 207       6.497   6.185   9.086  1.00 22.61           N  
ATOM   1429  CA  SER A 207       7.459   6.739   8.140  1.00 24.11           C  
ATOM   1430  C   SER A 207       8.063   5.575   7.363  1.00 24.75           C  
ATOM   1431  O   SER A 207       8.548   4.606   7.959  1.00 25.40           O  
ATOM   1432  CB  SER A 207       8.541   7.542   8.859  1.00 24.29           C  
ATOM   1433  OG  SER A 207       7.994   8.714   9.432  1.00 25.44           O  
ATOM   1434  N   LEU A 208       8.006   5.668   6.036  1.00 24.22           N  
ATOM   1435  CA  LEU A 208       8.384   4.558   5.176  1.00 24.37           C  
ATOM   1436  C   LEU A 208       9.413   5.007   4.156  1.00 24.83           C  
ATOM   1437  O   LEU A 208       9.129   5.869   3.312  1.00 24.75           O  
ATOM   1438  CB  LEU A 208       7.147   3.994   4.462  1.00 25.12           C  
ATOM   1439  CG  LEU A 208       7.359   2.887   3.420  1.00 24.77           C  
ATOM   1440  CD1 LEU A 208       7.959   1.639   4.069  1.00 26.34           C  
ATOM   1441  CD2 LEU A 208       6.042   2.550   2.741  1.00 24.43           C  
ATOM   1442  N   ASP A 209      10.607   4.427   4.241  1.00 23.94           N  
ATOM   1443  CA  ASP A 209      11.670   4.726   3.297  1.00 23.49           C  
ATOM   1444  C   ASP A 209      11.859   3.555   2.337  1.00 23.66           C  
ATOM   1445  O   ASP A 209      12.279   2.473   2.739  1.00 23.88           O  
ATOM   1446  CB  ASP A 209      12.978   5.048   4.036  1.00 23.44           C  
ATOM   1447  CG  ASP A 209      13.990   5.770   3.157  1.00 23.92           C  
ATOM   1448  OD1 ASP A 209      13.952   5.604   1.916  1.00 24.05           O  
ATOM   1449  OD2 ASP A 209      14.833   6.506   3.715  1.00 27.77           O1-
ATOM   1450  N   LEU A 210      11.524   3.788   1.069  1.00 22.93           N  
ATOM   1451  CA  LEU A 210      11.737   2.807  -0.001  1.00 22.49           C  
ATOM   1452  C   LEU A 210      12.646   3.383  -1.092  1.00 22.97           C  
ATOM   1453  O   LEU A 210      12.631   2.922  -2.235  1.00 23.00           O  
ATOM   1454  CB  LEU A 210      10.394   2.390  -0.611  1.00 24.26           C  
ATOM   1455  CG  LEU A 210       9.561   1.385   0.192  1.00 24.11           C  
ATOM   1456  CD1 LEU A 210       8.115   1.408  -0.245  1.00 24.80           C  
ATOM   1457  CD2 LEU A 210      10.155  -0.011   0.046  1.00 23.50           C  
ATOM   1458  N   SER A 211      13.434   4.391  -0.736  1.00 22.60           N  
ATOM   1459  CA  SER A 211      14.319   5.045  -1.701  1.00 22.38           C  
ATOM   1460  C   SER A 211      15.543   4.180  -2.004  1.00 22.84           C  
ATOM   1461  O   SER A 211      15.805   3.200  -1.303  1.00 22.17           O  
ATOM   1462  CB  SER A 211      14.753   6.411  -1.168  1.00 24.99           C  
ATOM   1463  OG  SER A 211      15.574   6.277  -0.020  1.00 25.37           O  
ATOM   1464  N   LEU A 212      16.287   4.551  -3.046  1.00 20.51           N  
ATOM   1465  CA  LEU A 212      17.508   3.839  -3.449  1.00 21.60           C  
ATOM   1466  C   LEU A 212      17.251   2.353  -3.730  1.00 21.34           C  
ATOM   1467  O   LEU A 212      18.101   1.496  -3.464  1.00 22.29           O  
ATOM   1468  CB  LEU A 212      18.625   4.033  -2.411  1.00 20.89           C  
ATOM   1469  CG  LEU A 212      19.193   5.447  -2.238  1.00 25.07           C  
ATOM   1470  CD1 LEU A 212      19.894   5.574  -0.886  1.00 25.36           C  
ATOM   1471  CD2 LEU A 212      20.151   5.775  -3.371  1.00 27.09           C  
ATOM   1472  N   ASN A 213      16.073   2.073  -4.286  1.00 20.45           N  
ATOM   1473  CA  ASN A 213      15.696   0.741  -4.746  1.00 20.49           C  
ATOM   1474  C   ASN A 213      15.529   0.738  -6.263  1.00 20.55           C  
ATOM   1475  O   ASN A 213      15.193   1.773  -6.832  1.00 21.41           O  
ATOM   1476  CB  ASN A 213      14.386   0.320  -4.084  1.00 21.28           C  
ATOM   1477  CG  ASN A 213      14.598  -0.316  -2.734  1.00 23.83           C  
ATOM   1478  ND2 ASN A 213      14.260   0.410  -1.674  1.00 22.90           N  
ATOM   1479  OD1 ASN A 213      15.063  -1.452  -2.642  1.00 23.20           O  
ATOM   1480  N   PRO A 214      15.785  -0.411  -6.926  1.00 19.18           N  
ATOM   1481  CA  PRO A 214      15.626  -0.495  -8.384  1.00 20.35           C  
ATOM   1482  C   PRO A 214      14.148  -0.619  -8.768  1.00 21.25           C  
ATOM   1483  O   PRO A 214      13.773  -1.528  -9.515  1.00 21.82           O  
ATOM   1484  CB  PRO A 214      16.376  -1.790  -8.731  1.00 20.93           C  
ATOM   1485  CG  PRO A 214      16.198  -2.645  -7.513  1.00 19.46           C  
ATOM   1486  CD  PRO A 214      16.270  -1.681  -6.349  1.00 20.82           C  
ATOM   1487  N   MET A 215      13.330   0.298  -8.247  1.00 20.47           N  
ATOM   1488  CA  MET A 215      11.885   0.200  -8.335  1.00 20.94           C  
ATOM   1489  C   MET A 215      11.372   0.920  -9.570  1.00 20.76           C  
ATOM   1490  O   MET A 215      11.568   2.120  -9.708  1.00 21.47           O  
ATOM   1491  CB  MET A 215      11.244   0.794  -7.077  1.00 21.68           C  
ATOM   1492  CG  MET A 215       9.729   0.672  -7.022  1.00 21.79           C  
ATOM   1493  SD  MET A 215       9.044   1.737  -5.738  1.00 22.89           S  
ATOM   1494  CE  MET A 215       9.762   0.997  -4.253  1.00 21.37           C  
ATOM   1495  N   ASN A 216      10.708   0.186 -10.454  1.00 19.65           N  
ATOM   1496  CA  ASN A 216      10.160   0.788 -11.679  1.00 21.17           C  
ATOM   1497  C   ASN A 216       8.645   0.652 -11.824  1.00 21.04           C  
ATOM   1498  O   ASN A 216       8.065   1.118 -12.813  1.00 22.32           O  
ATOM   1499  CB  ASN A 216      10.881   0.237 -12.923  1.00 21.02           C  
ATOM   1500  CG  ASN A 216      10.720  -1.266 -13.083  1.00 24.50           C  
ATOM   1501  ND2 ASN A 216      11.627  -1.881 -13.836  1.00 30.20           N  
ATOM   1502  OD1 ASN A 216       9.795  -1.866 -12.546  1.00 26.51           O  
ATOM   1503  N   PHE A 217       8.002   0.021 -10.840  1.00 21.07           N  
ATOM   1504  CA  PHE A 217       6.571  -0.243 -10.915  1.00 20.97           C  
ATOM   1505  C   PHE A 217       5.854  -0.041  -9.589  1.00 21.64           C  
ATOM   1506  O   PHE A 217       6.222  -0.642  -8.581  1.00 20.07           O  
ATOM   1507  CB  PHE A 217       6.326  -1.670 -11.426  1.00 21.45           C  
ATOM   1508  CG  PHE A 217       4.869  -2.021 -11.591  1.00 21.94           C  
ATOM   1509  CD1 PHE A 217       4.088  -1.390 -12.561  1.00 24.55           C  
ATOM   1510  CD2 PHE A 217       4.277  -2.977 -10.772  1.00 21.54           C  
ATOM   1511  CE1 PHE A 217       2.739  -1.716 -12.709  1.00 23.70           C  
ATOM   1512  CE2 PHE A 217       2.932  -3.307 -10.908  1.00 22.61           C  
ATOM   1513  CZ  PHE A 217       2.160  -2.676 -11.879  1.00 23.01           C  
ATOM   1514  N   ILE A 218       4.822   0.798  -9.597  1.00 21.02           N  
ATOM   1515  CA  ILE A 218       3.899   0.879  -8.468  1.00 21.10           C  
ATOM   1516  C   ILE A 218       2.510   0.554  -9.001  1.00 21.15           C  
ATOM   1517  O   ILE A 218       2.028   1.223  -9.921  1.00 22.63           O  
ATOM   1518  CB  ILE A 218       3.929   2.264  -7.761  1.00 21.80           C  
ATOM   1519  CG1 ILE A 218       5.344   2.564  -7.242  1.00 20.94           C  
ATOM   1520  CG2 ILE A 218       2.902   2.308  -6.624  1.00 22.77           C  
ATOM   1521  CD1 ILE A 218       5.528   3.956  -6.601  1.00 23.64           C  
ATOM   1522  N   GLN A 219       1.894  -0.488  -8.445  1.00 19.95           N  
ATOM   1523  CA  GLN A 219       0.581  -0.956  -8.903  1.00 20.98           C  
ATOM   1524  C   GLN A 219      -0.520  -0.001  -8.452  1.00 21.32           C  
ATOM   1525  O   GLN A 219      -0.466   0.517  -7.340  1.00 22.10           O  
ATOM   1526  CB  GLN A 219       0.306  -2.364  -8.365  1.00 21.09           C  
ATOM   1527  CG  GLN A 219      -0.869  -3.080  -9.047  1.00 21.15           C  
ATOM   1528  CD  GLN A 219      -1.083  -4.498  -8.542  1.00 21.48           C  
ATOM   1529  NE2 GLN A 219      -1.938  -5.249  -9.238  1.00 29.34           N  
ATOM   1530  OE1 GLN A 219      -0.503  -4.913  -7.541  1.00 22.35           O  
ATOM   1531  N   PRO A 220      -1.518   0.259  -9.319  1.00 23.22           N  
ATOM   1532  CA  PRO A 220      -2.655   1.078  -8.884  1.00 23.89           C  
ATOM   1533  C   PRO A 220      -3.277   0.568  -7.590  1.00 24.90           C  
ATOM   1534  O   PRO A 220      -3.448  -0.642  -7.420  1.00 25.08           O  
ATOM   1535  CB  PRO A 220      -3.640   0.935 -10.049  1.00 24.53           C  
ATOM   1536  CG  PRO A 220      -2.770   0.746 -11.226  1.00 23.67           C  
ATOM   1537  CD  PRO A 220      -1.660  -0.150 -10.730  1.00 23.00           C  
ATOM   1538  N   GLY A 221      -3.587   1.492  -6.679  1.00 25.43           N  
ATOM   1539  CA  GLY A 221      -4.220   1.153  -5.403  1.00 26.99           C  
ATOM   1540  C   GLY A 221      -3.286   0.607  -4.337  1.00 27.17           C  
ATOM   1541  O   GLY A 221      -3.747   0.061  -3.338  1.00 30.22           O  
ATOM   1542  N   ALA A 222      -1.976   0.763  -4.538  1.00 26.54           N  
ATOM   1543  CA  ALA A 222      -0.963   0.195  -3.640  1.00 26.60           C  
ATOM   1544  C   ALA A 222      -0.979   0.833  -2.251  1.00 28.38           C  
ATOM   1545  O   ALA A 222      -0.729   0.152  -1.244  1.00 27.75           O  
ATOM   1546  CB  ALA A 222       0.421   0.316  -4.259  1.00 27.02           C  
ATOM   1547  N   PHE A 223      -1.242   2.140  -2.210  1.00 27.61           N  
ATOM   1548  CA  PHE A 223      -1.441   2.864  -0.959  1.00 31.28           C  
ATOM   1549  C   PHE A 223      -2.922   3.229  -0.871  1.00 33.80           C  
ATOM   1550  O   PHE A 223      -3.358   4.212  -1.474  1.00 37.92           O  
ATOM   1551  CB  PHE A 223      -0.623   4.168  -0.915  1.00 29.20           C  
ATOM   1552  CG  PHE A 223       0.815   4.033  -1.355  1.00 28.29           C  
ATOM   1553  CD1 PHE A 223       1.210   4.469  -2.618  1.00 27.33           C  
ATOM   1554  CD2 PHE A 223       1.782   3.520  -0.493  1.00 27.57           C  
ATOM   1555  CE1 PHE A 223       2.539   4.361  -3.030  1.00 27.91           C  
ATOM   1556  CE2 PHE A 223       3.114   3.411  -0.893  1.00 28.27           C  
ATOM   1557  CZ  PHE A 223       3.491   3.835  -2.167  1.00 28.00           C  
ATOM   1558  N   LYS A 224      -3.706   2.438  -0.154  1.00 37.34           N  
ATOM   1559  CA  LYS A 224      -5.106   2.804   0.080  1.00 37.22           C  
ATOM   1560  C   LYS A 224      -5.367   3.245   1.522  1.00 37.65           C  
ATOM   1561  O   LYS A 224      -5.464   2.429   2.445  1.00 40.81           O  
ATOM   1562  CB  LYS A 224      -6.104   1.735  -0.399  1.00 37.91           C  
ATOM   1563  CG  LYS A 224      -5.579   0.326  -0.567  1.00 39.74           C  
ATOM   1564  CD  LYS A 224      -6.732  -0.659  -0.673  1.00 44.10           C  
ATOM   1565  CE  LYS A 224      -6.255  -2.024  -1.141  1.00 46.99           C  
ATOM   1566  NZ  LYS A 224      -7.161  -3.118  -0.685  1.00 47.72           N1+
ATOM   1567  N   GLU A 225      -5.442   4.565   1.668  1.00 35.97           N  
ATOM   1568  CA  GLU A 225      -5.727   5.306   2.907  1.00 33.20           C  
ATOM   1569  C   GLU A 225      -4.849   5.107   4.155  1.00 32.60           C  
ATOM   1570  O   GLU A 225      -5.214   5.522   5.262  1.00 34.86           O  
ATOM   1571  CB  GLU A 225      -7.230   5.337   3.232  1.00 32.92           C  
ATOM   1572  CG  GLU A 225      -7.786   4.129   3.959  1.00 33.24           C  
ATOM   1573  CD  GLU A 225      -9.164   4.402   4.513  1.00 35.32           C  
ATOM   1574  OE1 GLU A 225      -9.443   3.955   5.648  1.00 32.77           O  
ATOM   1575  OE2 GLU A 225      -9.962   5.075   3.816  1.00 35.64           O1-
ATOM   1576  N   ILE A 226      -3.682   4.500   3.970  1.00 30.36           N  
ATOM   1577  CA  ILE A 226      -2.728   4.338   5.065  1.00 28.74           C  
ATOM   1578  C   ILE A 226      -2.242   5.716   5.515  1.00 26.87           C  
ATOM   1579  O   ILE A 226      -2.188   6.658   4.713  1.00 25.07           O  
ATOM   1580  CB  ILE A 226      -1.520   3.443   4.647  1.00 29.36           C  
ATOM   1581  CG1 ILE A 226      -1.995   2.062   4.196  1.00 33.07           C  
ATOM   1582  CG2 ILE A 226      -0.530   3.273   5.798  1.00 30.39           C  
ATOM   1583  CD1 ILE A 226      -2.619   1.230   5.297  1.00 37.99           C  
ATOM   1584  N   ARG A 227      -1.931   5.843   6.801  1.00 24.18           N  
ATOM   1585  CA  ARG A 227      -1.317   7.061   7.296  1.00 22.87           C  
ATOM   1586  C   ARG A 227       0.200   6.927   7.257  1.00 22.11           C  
ATOM   1587  O   ARG A 227       0.819   6.416   8.186  1.00 22.94           O  
ATOM   1588  CB  ARG A 227      -1.822   7.421   8.697  1.00 22.93           C  
ATOM   1589  CG  ARG A 227      -1.220   8.714   9.238  1.00 22.31           C  
ATOM   1590  CD  ARG A 227      -2.009   9.249  10.415  1.00 21.02           C  
ATOM   1591  NE  ARG A 227      -2.082   8.291  11.520  1.00 23.18           N  
ATOM   1592  CZ  ARG A 227      -2.619   8.561  12.707  1.00 25.95           C  
ATOM   1593  NH1 ARG A 227      -3.138   9.762  12.941  1.00 24.92           N1+
ATOM   1594  NH2 ARG A 227      -2.638   7.630  13.660  1.00 25.14           N  
ATOM   1595  N   LEU A 228       0.782   7.380   6.154  1.00 22.29           N  
ATOM   1596  CA  LEU A 228       2.219   7.468   6.017  1.00 22.93           C  
ATOM   1597  C   LEU A 228       2.627   8.901   6.305  1.00 23.51           C  
ATOM   1598  O   LEU A 228       2.394   9.793   5.491  1.00 24.69           O  
ATOM   1599  CB  LEU A 228       2.637   7.073   4.599  1.00 24.88           C  
ATOM   1600  CG  LEU A 228       3.166   5.674   4.269  1.00 29.75           C  
ATOM   1601  CD1 LEU A 228       2.751   4.597   5.265  1.00 29.66           C  
ATOM   1602  CD2 LEU A 228       2.790   5.302   2.837  1.00 27.74           C  
ATOM   1603  N   LYS A 229       3.225   9.119   7.470  1.00 23.14           N  
ATOM   1604  CA  LYS A 229       3.708  10.440   7.855  1.00 23.84           C  
ATOM   1605  C   LYS A 229       4.777  10.896   6.863  1.00 22.51           C  
ATOM   1606  O   LYS A 229       4.811  12.057   6.452  1.00 22.24           O  
ATOM   1607  CB  LYS A 229       4.281  10.384   9.273  1.00 24.58           C  
ATOM   1608  CG  LYS A 229       4.863  11.690   9.793  1.00 28.24           C  
ATOM   1609  CD  LYS A 229       5.531  11.456  11.154  1.00 28.39           C  
ATOM   1610  CE  LYS A 229       6.357  12.655  11.591  1.00 36.91           C  
ATOM   1611  NZ  LYS A 229       6.912  12.443  12.961  1.00 40.70           N1+
ATOM   1612  N   GLU A 230       5.646   9.964   6.482  1.00 21.79           N  
ATOM   1613  CA  GLU A 230       6.704  10.235   5.521  1.00 23.14           C  
ATOM   1614  C   GLU A 230       6.802   9.078   4.538  1.00 22.77           C  
ATOM   1615  O   GLU A 230       6.614   7.918   4.918  1.00 22.55           O  
ATOM   1616  CB  GLU A 230       8.043  10.452   6.235  1.00 22.80           C  
ATOM   1617  CG  GLU A 230       8.029  11.627   7.222  1.00 24.72           C  
ATOM   1618  CD  GLU A 230       9.376  11.903   7.878  1.00 29.61           C  
ATOM   1619  OE1 GLU A 230      10.370  11.209   7.576  1.00 36.73           O  
ATOM   1620  OE2 GLU A 230       9.434  12.829   8.710  1.00 35.77           O1-
ATOM   1621  N   LEU A 231       7.061   9.408   3.273  1.00 22.01           N  
ATOM   1622  CA  LEU A 231       7.206   8.415   2.218  1.00 22.77           C  
ATOM   1623  C   LEU A 231       8.390   8.816   1.345  1.00 22.80           C  
ATOM   1624  O   LEU A 231       8.398   9.905   0.778  1.00 23.95           O  
ATOM   1625  CB  LEU A 231       5.940   8.372   1.351  1.00 24.20           C  
ATOM   1626  CG  LEU A 231       5.402   7.077   0.725  1.00 30.26           C  
ATOM   1627  CD1 LEU A 231       4.598   7.395  -0.534  1.00 22.84           C  
ATOM   1628  CD2 LEU A 231       6.447   5.981   0.441  1.00 25.50           C  
ATOM   1629  N   ALA A 232       9.387   7.943   1.237  1.00 23.28           N  
ATOM   1630  CA  ALA A 232      10.547   8.237   0.398  1.00 21.89           C  
ATOM   1631  C   ALA A 232      10.626   7.233  -0.745  1.00 22.82           C  
ATOM   1632  O   ALA A 232      10.700   6.028  -0.512  1.00 23.22           O  
ATOM   1633  CB  ALA A 232      11.824   8.218   1.222  1.00 21.17           C  
ATOM   1634  N   LEU A 233      10.586   7.749  -1.974  1.00 22.26           N  
ATOM   1635  CA  LEU A 233      10.637   6.935  -3.188  1.00 21.80           C  
ATOM   1636  C   LEU A 233      11.614   7.536  -4.193  1.00 22.88           C  
ATOM   1637  O   LEU A 233      11.538   7.254  -5.397  1.00 23.83           O  
ATOM   1638  CB  LEU A 233       9.238   6.837  -3.820  1.00 24.11           C  
ATOM   1639  CG  LEU A 233       8.159   6.033  -3.092  1.00 23.09           C  
ATOM   1640  CD1 LEU A 233       6.773   6.364  -3.661  1.00 21.84           C  
ATOM   1641  CD2 LEU A 233       8.436   4.526  -3.169  1.00 25.04           C  
ATOM   1642  N   ASP A 234      12.531   8.361  -3.691  1.00 22.28           N  
ATOM   1643  CA  ASP A 234      13.518   9.026  -4.528  1.00 21.86           C  
ATOM   1644  C   ASP A 234      14.643   8.075  -4.901  1.00 23.06           C  
ATOM   1645  O   ASP A 234      14.880   7.082  -4.215  1.00 21.39           O  
ATOM   1646  CB  ASP A 234      14.118  10.234  -3.807  1.00 23.18           C  
ATOM   1647  CG  ASP A 234      14.847   9.845  -2.533  1.00 24.21           C  
ATOM   1648  OD1 ASP A 234      14.163   9.603  -1.520  1.00 22.18           O  
ATOM   1649  OD2 ASP A 234      16.097   9.776  -2.556  1.00 25.05           O1-
ATOM   1650  N   THR A 235      15.338   8.410  -5.983  1.00 21.32           N  
ATOM   1651  CA  THR A 235      16.517   7.666  -6.439  1.00 22.94           C  
ATOM   1652  C   THR A 235      16.189   6.193  -6.728  1.00 22.26           C  
ATOM   1653  O   THR A 235      16.982   5.284  -6.467  1.00 23.57           O  
ATOM   1654  CB  THR A 235      17.719   7.859  -5.475  1.00 22.80           C  
ATOM   1655  CG2 THR A 235      19.041   7.730  -6.231  1.00 23.72           C  
ATOM   1656  OG1 THR A 235      17.649   9.167  -4.888  1.00 23.63           O  
ATOM   1657  N   ASN A 236      15.003   5.986  -7.290  1.00 22.32           N  
ATOM   1658  CA  ASN A 236      14.558   4.680  -7.761  1.00 22.22           C  
ATOM   1659  C   ASN A 236      14.614   4.653  -9.298  1.00 22.48           C  
ATOM   1660  O   ASN A 236      15.485   5.297  -9.881  1.00 23.52           O  
ATOM   1661  CB  ASN A 236      13.163   4.347  -7.193  1.00 21.48           C  
ATOM   1662  CG  ASN A 236      13.193   4.093  -5.682  1.00 25.52           C  
ATOM   1663  ND2 ASN A 236      12.033   3.800  -5.101  1.00 21.99           N  
ATOM   1664  OD1 ASN A 236      14.257   4.166  -5.048  1.00 25.02           O  
ATOM   1665  N   GLN A 237      13.705   3.925  -9.945  1.00 21.63           N  
ATOM   1666  CA  GLN A 237      13.667   3.853 -11.413  1.00 22.54           C  
ATOM   1667  C   GLN A 237      12.250   4.117 -11.954  1.00 20.66           C  
ATOM   1668  O   GLN A 237      11.819   3.516 -12.942  1.00 21.81           O  
ATOM   1669  CB  GLN A 237      14.193   2.495 -11.902  1.00 21.92           C  
ATOM   1670  CG  GLN A 237      15.632   2.211 -11.496  1.00 24.58           C  
ATOM   1671  CD  GLN A 237      16.127   0.829 -11.909  1.00 28.36           C  
ATOM   1672  NE2 GLN A 237      17.352   0.500 -11.499  1.00 34.31           N  
ATOM   1673  OE1 GLN A 237      15.425   0.068 -12.585  1.00 35.10           O  
ATOM   1674  N   LEU A 238      11.539   5.032 -11.305  1.00 20.53           N  
ATOM   1675  CA  LEU A 238      10.146   5.294 -11.651  1.00 20.49           C  
ATOM   1676  C   LEU A 238      10.025   6.275 -12.820  1.00 21.09           C  
ATOM   1677  O   LEU A 238      10.551   7.384 -12.770  1.00 22.87           O  
ATOM   1678  CB  LEU A 238       9.364   5.802 -10.430  1.00 20.59           C  
ATOM   1679  CG  LEU A 238       9.285   4.860  -9.217  1.00 20.84           C  
ATOM   1680  CD1 LEU A 238       8.960   5.634  -7.945  1.00 19.37           C  
ATOM   1681  CD2 LEU A 238       8.276   3.762  -9.429  1.00 24.59           C  
ATOM   1682  N   LYS A 239       9.343   5.845 -13.876  1.00 20.23           N  
ATOM   1683  CA  LYS A 239       9.020   6.731 -14.995  1.00 21.12           C  
ATOM   1684  C   LYS A 239       7.622   7.326 -14.845  1.00 21.77           C  
ATOM   1685  O   LYS A 239       7.315   8.375 -15.425  1.00 20.38           O  
ATOM   1686  CB  LYS A 239       9.128   5.978 -16.324  1.00 21.33           C  
ATOM   1687  CG  LYS A 239      10.549   5.531 -16.646  1.00 23.93           C  
ATOM   1688  CD  LYS A 239      10.651   4.939 -18.046  1.00 26.03           C  
ATOM   1689  CE  LYS A 239      12.080   4.529 -18.341  1.00 31.22           C  
ATOM   1690  NZ  LYS A 239      12.298   4.188 -19.778  1.00 35.35           N1+
ATOM   1691  N   SER A 240       6.776   6.647 -14.074  1.00 22.35           N  
ATOM   1692  CA  SER A 240       5.402   7.087 -13.855  1.00 22.77           C  
ATOM   1693  C   SER A 240       4.806   6.434 -12.614  1.00 22.91           C  
ATOM   1694  O   SER A 240       5.360   5.469 -12.076  1.00 23.73           O  
ATOM   1695  CB  SER A 240       4.527   6.754 -15.068  1.00 23.73           C  
ATOM   1696  OG  SER A 240       4.306   5.358 -15.171  1.00 22.60           O  
ATOM   1697  N   VAL A 241       3.675   6.976 -12.173  1.00 22.48           N  
ATOM   1698  CA  VAL A 241       2.872   6.390 -11.100  1.00 21.41           C  
ATOM   1699  C   VAL A 241       1.425   6.298 -11.599  1.00 20.91           C  
ATOM   1700  O   VAL A 241       1.049   7.036 -12.519  1.00 20.80           O  
ATOM   1701  CB  VAL A 241       2.966   7.208  -9.774  1.00 21.88           C  
ATOM   1702  CG1 VAL A 241       4.382   7.172  -9.220  1.00 23.88           C  
ATOM   1703  CG2 VAL A 241       2.482   8.644  -9.970  1.00 22.74           C  
ATOM   1704  N   PRO A 242       0.623   5.372 -11.037  1.00 20.75           N  
ATOM   1705  CA  PRO A 242      -0.797   5.317 -11.399  1.00 21.00           C  
ATOM   1706  C   PRO A 242      -1.545   6.598 -11.043  1.00 19.95           C  
ATOM   1707  O   PRO A 242      -1.243   7.229 -10.022  1.00 21.05           O  
ATOM   1708  CB  PRO A 242      -1.338   4.172 -10.534  1.00 21.61           C  
ATOM   1709  CG  PRO A 242      -0.148   3.348 -10.194  1.00 21.58           C  
ATOM   1710  CD  PRO A 242       0.987   4.315 -10.072  1.00 20.84           C  
ATOM   1711  N   ASP A 243      -2.517   6.981 -11.873  1.00 20.85           N  
ATOM   1712  CA  ASP A 243      -3.434   8.070 -11.527  1.00 20.56           C  
ATOM   1713  C   ASP A 243      -4.108   7.798 -10.176  1.00 20.78           C  
ATOM   1714  O   ASP A 243      -4.541   6.679  -9.905  1.00 21.69           O  
ATOM   1715  CB  ASP A 243      -4.498   8.252 -12.620  1.00 20.56           C  
ATOM   1716  CG  ASP A 243      -3.954   8.907 -13.893  1.00 22.27           C  
ATOM   1717  OD1 ASP A 243      -2.753   9.231 -13.983  1.00 22.77           O  
ATOM   1718  OD2 ASP A 243      -4.762   9.105 -14.829  1.00 27.68           O1-
ATOM   1719  N   GLY A 244      -4.154   8.816  -9.322  1.00 21.25           N  
ATOM   1720  CA  GLY A 244      -4.797   8.704  -8.020  1.00 21.16           C  
ATOM   1721  C   GLY A 244      -4.010   7.986  -6.935  1.00 21.21           C  
ATOM   1722  O   GLY A 244      -4.537   7.776  -5.847  1.00 21.28           O  
ATOM   1723  N   ILE A 245      -2.753   7.630  -7.211  1.00 19.42           N  
ATOM   1724  CA  ILE A 245      -1.979   6.740  -6.319  1.00 19.90           C  
ATOM   1725  C   ILE A 245      -1.847   7.271  -4.889  1.00 20.01           C  
ATOM   1726  O   ILE A 245      -1.816   6.499  -3.929  1.00 21.21           O  
ATOM   1727  CB  ILE A 245      -0.579   6.365  -6.917  1.00 18.80           C  
ATOM   1728  CG1 ILE A 245       0.087   5.213  -6.138  1.00 21.29           C  
ATOM   1729  CG2 ILE A 245       0.348   7.584  -7.009  1.00 19.74           C  
ATOM   1730  CD1 ILE A 245      -0.666   3.870  -6.211  1.00 20.64           C  
ATOM   1731  N   PHE A 246      -1.790   8.592  -4.758  1.00 20.23           N  
ATOM   1732  CA  PHE A 246      -1.591   9.232  -3.462  1.00 20.58           C  
ATOM   1733  C   PHE A 246      -2.855   9.859  -2.889  1.00 21.77           C  
ATOM   1734  O   PHE A 246      -2.812  10.451  -1.809  1.00 21.65           O  
ATOM   1735  CB  PHE A 246      -0.528  10.324  -3.587  1.00 21.52           C  
ATOM   1736  CG  PHE A 246       0.815   9.825  -4.065  1.00 22.11           C  
ATOM   1737  CD1 PHE A 246       1.498  10.512  -5.062  1.00 22.29           C  
ATOM   1738  CD2 PHE A 246       1.392   8.683  -3.515  1.00 21.52           C  
ATOM   1739  CE1 PHE A 246       2.746  10.069  -5.508  1.00 25.58           C  
ATOM   1740  CE2 PHE A 246       2.636   8.227  -3.958  1.00 25.44           C  
ATOM   1741  CZ  PHE A 246       3.311   8.923  -4.958  1.00 23.15           C  
ATOM   1742  N   ASP A 247      -3.971   9.740  -3.605  1.00 22.92           N  
ATOM   1743  CA  ASP A 247      -5.174  10.507  -3.272  1.00 22.39           C  
ATOM   1744  C   ASP A 247      -5.816  10.107  -1.958  1.00 22.95           C  
ATOM   1745  O   ASP A 247      -6.532  10.903  -1.340  1.00 22.89           O  
ATOM   1746  CB  ASP A 247      -6.215  10.395  -4.385  1.00 22.77           C  
ATOM   1747  CG  ASP A 247      -5.945  11.332  -5.534  1.00 24.32           C  
ATOM   1748  OD1 ASP A 247      -5.018  12.163  -5.432  1.00 26.99           O  
ATOM   1749  OD2 ASP A 247      -6.681  11.243  -6.540  1.00 29.99           O1-
ATOM   1750  N   ARG A 248      -5.562   8.872  -1.539  1.00 21.95           N  
ATOM   1751  CA  ARG A 248      -6.154   8.352  -0.317  1.00 23.14           C  
ATOM   1752  C   ARG A 248      -5.186   8.364   0.877  1.00 22.33           C  
ATOM   1753  O   ARG A 248      -5.561   7.980   1.979  1.00 23.79           O  
ATOM   1754  CB  ARG A 248      -6.748   6.959  -0.557  1.00 22.63           C  
ATOM   1755  CG  ARG A 248      -7.935   6.952  -1.519  1.00 23.19           C  
ATOM   1756  CD  ARG A 248      -8.442   5.541  -1.800  1.00 27.20           C  
ATOM   1757  NE  ARG A 248      -9.055   4.929  -0.621  1.00 34.06           N  
ATOM   1758  CZ  ARG A 248      -9.357   3.636  -0.505  1.00 37.82           C  
ATOM   1759  NH1 ARG A 248      -9.097   2.790  -1.496  1.00 38.05           N1+
ATOM   1760  NH2 ARG A 248      -9.918   3.186   0.610  1.00 38.51           N  
ATOM   1761  N   LEU A 249      -3.963   8.854   0.680  1.00 22.39           N  
ATOM   1762  CA  LEU A 249      -3.018   8.966   1.796  1.00 21.78           C  
ATOM   1763  C   LEU A 249      -3.520   9.916   2.874  1.00 21.74           C  
ATOM   1764  O   LEU A 249      -4.006  11.017   2.579  1.00 22.94           O  
ATOM   1765  CB  LEU A 249      -1.631   9.412   1.324  1.00 22.38           C  
ATOM   1766  CG  LEU A 249      -0.814   8.383   0.541  1.00 23.75           C  
ATOM   1767  CD1 LEU A 249       0.464   9.055   0.051  1.00 27.28           C  
ATOM   1768  CD2 LEU A 249      -0.486   7.149   1.375  1.00 23.93           C  
ATOM   1769  N   THR A 250      -3.389   9.474   4.120  1.00 20.40           N  
ATOM   1770  CA  THR A 250      -3.854  10.215   5.284  1.00 19.87           C  
ATOM   1771  C   THR A 250      -2.666  10.885   5.984  1.00 20.12           C  
ATOM   1772  O   THR A 250      -1.671  10.222   6.312  1.00 20.68           O  
ATOM   1773  CB  THR A 250      -4.570   9.244   6.263  1.00 20.26           C  
ATOM   1774  CG2 THR A 250      -5.052   9.961   7.526  1.00 21.06           C  
ATOM   1775  OG1 THR A 250      -5.683   8.630   5.597  1.00 21.92           O  
ATOM   1776  N   SER A 251      -2.771  12.196   6.189  1.00 20.38           N  
ATOM   1777  CA  SER A 251      -1.785  12.973   6.955  1.00 20.39           C  
ATOM   1778  C   SER A 251      -0.344  12.761   6.503  1.00 21.34           C  
ATOM   1779  O   SER A 251       0.561  12.657   7.331  1.00 21.83           O  
ATOM   1780  CB  SER A 251      -1.920  12.671   8.447  1.00 19.60           C  
ATOM   1781  OG  SER A 251      -3.290  12.661   8.820  1.00 19.36           O  
ATOM   1782  N   LEU A 252      -0.132  12.697   5.190  1.00 21.40           N  
ATOM   1783  CA  LEU A 252       1.219  12.739   4.651  1.00 21.15           C  
ATOM   1784  C   LEU A 252       1.861  14.092   4.963  1.00 22.30           C  
ATOM   1785  O   LEU A 252       1.272  15.139   4.688  1.00 23.12           O  
ATOM   1786  CB  LEU A 252       1.204  12.497   3.135  1.00 22.40           C  
ATOM   1787  CG  LEU A 252       2.561  12.568   2.439  1.00 20.79           C  
ATOM   1788  CD1 LEU A 252       3.427  11.369   2.828  1.00 21.17           C  
ATOM   1789  CD2 LEU A 252       2.352  12.608   0.936  1.00 22.21           C  
ATOM   1790  N   GLN A 253       3.066  14.064   5.532  1.00 22.23           N  
ATOM   1791  CA  GLN A 253       3.799  15.288   5.852  1.00 24.15           C  
ATOM   1792  C   GLN A 253       4.965  15.571   4.899  1.00 23.29           C  
ATOM   1793  O   GLN A 253       5.183  16.716   4.502  1.00 24.16           O  
ATOM   1794  CB  GLN A 253       4.286  15.262   7.303  1.00 24.66           C  
ATOM   1795  CG  GLN A 253       3.151  15.166   8.309  1.00 28.48           C  
ATOM   1796  CD  GLN A 253       3.620  15.258   9.752  1.00 29.57           C  
ATOM   1797  NE2 GLN A 253       2.678  15.493  10.660  1.00 33.55           N  
ATOM   1798  OE1 GLN A 253       4.808  15.116  10.050  1.00 34.91           O  
ATOM   1799  N   LYS A 254       5.709  14.529   4.536  1.00 22.34           N  
ATOM   1800  CA  LYS A 254       6.870  14.676   3.666  1.00 22.68           C  
ATOM   1801  C   LYS A 254       6.943  13.523   2.669  1.00 22.15           C  
ATOM   1802  O   LYS A 254       6.703  12.370   3.023  1.00 22.04           O  
ATOM   1803  CB  LYS A 254       8.159  14.716   4.496  1.00 21.96           C  
ATOM   1804  CG  LYS A 254       8.301  15.917   5.417  1.00 22.76           C  
ATOM   1805  CD  LYS A 254       9.567  15.820   6.243  1.00 26.60           C  
ATOM   1806  CE  LYS A 254       9.707  17.020   7.166  1.00 32.82           C  
ATOM   1807  NZ  LYS A 254      10.916  16.891   8.021  1.00 36.77           N1+
ATOM   1808  N   ILE A 255       7.275  13.838   1.420  1.00 20.60           N  
ATOM   1809  CA  ILE A 255       7.470  12.799   0.394  1.00 20.96           C  
ATOM   1810  C   ILE A 255       8.684  13.178  -0.479  1.00 22.40           C  
ATOM   1811  O   ILE A 255       8.873  14.367  -0.827  1.00 20.26           O  
ATOM   1812  CB  ILE A 255       6.205  12.638  -0.508  1.00 20.49           C  
ATOM   1813  CG1 ILE A 255       6.343  11.453  -1.473  1.00 20.15           C  
ATOM   1814  CG2 ILE A 255       5.911  13.953  -1.284  1.00 22.84           C  
ATOM   1815  CD1 ILE A 255       5.022  11.049  -2.112  1.00 22.13           C  
ATOM   1816  N   TRP A 256       9.512  12.180  -0.762  1.00 20.93           N  
ATOM   1817  CA  TRP A 256      10.665  12.320  -1.645  1.00 21.82           C  
ATOM   1818  C   TRP A 256      10.363  11.539  -2.915  1.00 21.86           C  
ATOM   1819  O   TRP A 256      10.020  10.354  -2.853  1.00 22.94           O  
ATOM   1820  CB  TRP A 256      11.913  11.720  -1.004  1.00 22.75           C  
ATOM   1821  CG  TRP A 256      12.478  12.472   0.172  1.00 21.85           C  
ATOM   1822  CD1 TRP A 256      13.601  13.249   0.180  1.00 23.96           C  
ATOM   1823  CD2 TRP A 256      11.966  12.496   1.519  1.00 24.46           C  
ATOM   1824  CE2 TRP A 256      12.833  13.314   2.280  1.00 23.71           C  
ATOM   1825  CE3 TRP A 256      10.860  11.905   2.155  1.00 23.66           C  
ATOM   1826  NE1 TRP A 256      13.819  13.761   1.441  1.00 25.92           N  
ATOM   1827  CZ2 TRP A 256      12.626  13.566   3.646  1.00 23.09           C  
ATOM   1828  CZ3 TRP A 256      10.658  12.157   3.510  1.00 24.37           C  
ATOM   1829  CH2 TRP A 256      11.536  12.983   4.239  1.00 22.39           C  
ATOM   1830  N   LEU A 257      10.485  12.214  -4.057  1.00 21.18           N  
ATOM   1831  CA  LEU A 257      10.211  11.608  -5.362  1.00 22.06           C  
ATOM   1832  C   LEU A 257      11.283  11.929  -6.398  1.00 22.27           C  
ATOM   1833  O   LEU A 257      11.207  11.458  -7.530  1.00 22.06           O  
ATOM   1834  CB  LEU A 257       8.844  12.069  -5.886  1.00 22.62           C  
ATOM   1835  CG  LEU A 257       7.628  11.396  -5.247  1.00 23.07           C  
ATOM   1836  CD1 LEU A 257       6.378  12.230  -5.484  1.00 26.99           C  
ATOM   1837  CD2 LEU A 257       7.451   9.983  -5.801  1.00 26.35           C  
ATOM   1838  N   HIS A 258      12.286  12.708  -5.995  1.00 21.52           N  
ATOM   1839  CA  HIS A 258      13.312  13.196  -6.915  1.00 22.27           C  
ATOM   1840  C   HIS A 258      14.247  12.089  -7.406  1.00 22.76           C  
ATOM   1841  O   HIS A 258      14.194  10.957  -6.923  1.00 23.00           O  
ATOM   1842  CB  HIS A 258      14.103  14.352  -6.292  1.00 22.20           C  
ATOM   1843  CG  HIS A 258      14.887  13.970  -5.075  1.00 22.79           C  
ATOM   1844  CD2 HIS A 258      14.639  14.166  -3.759  1.00 23.11           C  
ATOM   1845  ND1 HIS A 258      16.093  13.307  -5.143  1.00 25.98           N  
ATOM   1846  CE1 HIS A 258      16.553  13.109  -3.919  1.00 26.70           C  
ATOM   1847  NE2 HIS A 258      15.690  13.623  -3.062  1.00 24.84           N  
ATOM   1848  N   THR A 259      15.089  12.427  -8.378  1.00 22.21           N  
ATOM   1849  CA  THR A 259      16.053  11.493  -8.977  1.00 23.25           C  
ATOM   1850  C   THR A 259      15.382  10.204  -9.485  1.00 24.20           C  
ATOM   1851  O   THR A 259      15.894   9.091  -9.312  1.00 23.76           O  
ATOM   1852  CB  THR A 259      17.241  11.213  -8.026  1.00 24.24           C  
ATOM   1853  CG2 THR A 259      18.468  10.702  -8.796  1.00 24.05           C  
ATOM   1854  OG1 THR A 259      17.591  12.423  -7.346  1.00 22.95           O  
ATOM   1855  N   ASN A 260      14.214  10.384 -10.099  1.00 21.48           N  
ATOM   1856  CA  ASN A 260      13.570   9.349 -10.885  1.00 22.12           C  
ATOM   1857  C   ASN A 260      13.434   9.835 -12.322  1.00 21.07           C  
ATOM   1858  O   ASN A 260      13.286  11.040 -12.555  1.00 21.56           O  
ATOM   1859  CB  ASN A 260      12.198   9.007 -10.312  1.00 20.49           C  
ATOM   1860  CG  ASN A 260      12.291   8.122  -9.107  1.00 24.14           C  
ATOM   1861  ND2 ASN A 260      11.959   8.670  -7.944  1.00 20.95           N  
ATOM   1862  OD1 ASN A 260      12.656   6.951  -9.213  1.00 22.29           O  
ATOM   1863  N   PRO A 261      13.505   8.910 -13.294  1.00 21.62           N  
ATOM   1864  CA  PRO A 261      13.373   9.306 -14.710  1.00 21.98           C  
ATOM   1865  C   PRO A 261      11.925   9.580 -15.143  1.00 22.48           C  
ATOM   1866  O   PRO A 261      11.384   8.893 -16.020  1.00 22.36           O  
ATOM   1867  CB  PRO A 261      13.976   8.113 -15.454  1.00 21.75           C  
ATOM   1868  CG  PRO A 261      13.709   6.944 -14.551  1.00 20.76           C  
ATOM   1869  CD  PRO A 261      13.766   7.464 -13.138  1.00 23.41           C  
ATOM   1870  N   TRP A 262      11.310  10.596 -14.542  1.00 22.75           N  
ATOM   1871  CA  TRP A 262       9.900  10.901 -14.800  1.00 22.72           C  
ATOM   1872  C   TRP A 262       9.622  11.237 -16.262  1.00 23.52           C  
ATOM   1873  O   TRP A 262      10.323  12.049 -16.864  1.00 23.44           O  
ATOM   1874  CB  TRP A 262       9.423  12.039 -13.897  1.00 22.87           C  
ATOM   1875  CG  TRP A 262       9.507  11.718 -12.428  1.00 22.54           C  
ATOM   1876  CD1 TRP A 262      10.333  12.302 -11.508  1.00 23.32           C  
ATOM   1877  CD2 TRP A 262       8.741  10.737 -11.717  1.00 22.22           C  
ATOM   1878  CE2 TRP A 262       9.147  10.791 -10.363  1.00 23.39           C  
ATOM   1879  CE3 TRP A 262       7.742   9.826 -12.088  1.00 23.14           C  
ATOM   1880  NE1 TRP A 262      10.126  11.747 -10.264  1.00 22.83           N  
ATOM   1881  CZ2 TRP A 262       8.599   9.957  -9.383  1.00 22.87           C  
ATOM   1882  CZ3 TRP A 262       7.194   8.998 -11.115  1.00 23.66           C  
ATOM   1883  CH2 TRP A 262       7.624   9.072  -9.775  1.00 23.34           C  
ATOM   1884  N   ASP A 263       8.600  10.581 -16.811  1.00 22.62           N  
ATOM   1885  CA  ASP A 263       8.094  10.843 -18.152  1.00 23.61           C  
ATOM   1886  C   ASP A 263       7.072  11.977 -18.073  1.00 23.18           C  
ATOM   1887  O   ASP A 263       5.945  11.768 -17.640  1.00 22.87           O  
ATOM   1888  CB  ASP A 263       7.440   9.561 -18.698  1.00 23.57           C  
ATOM   1889  CG  ASP A 263       6.790   9.751 -20.066  1.00 26.51           C  
ATOM   1890  OD1 ASP A 263       6.826  10.870 -20.615  1.00 28.88           O  
ATOM   1891  OD2 ASP A 263       6.243   8.763 -20.596  1.00 29.86           O1-
ATOM   1892  N   CYS A 264       7.465  13.170 -18.507  1.00 23.21           N  
ATOM   1893  CA  CYS A 264       6.599  14.348 -18.400  1.00 24.23           C  
ATOM   1894  C   CYS A 264       5.719  14.638 -19.616  1.00 24.24           C  
ATOM   1895  O   CYS A 264       5.175  15.738 -19.753  1.00 23.37           O  
ATOM   1896  CB  CYS A 264       7.406  15.576 -18.018  1.00 24.10           C  
ATOM   1897  SG  CYS A 264       7.956  15.523 -16.311  1.00 25.30           S  
ATOM   1898  N   SER A 265       5.542  13.642 -20.474  1.00 24.02           N  
ATOM   1899  CA  SER A 265       4.562  13.766 -21.539  1.00 24.35           C  
ATOM   1900  C   SER A 265       3.171  13.919 -20.937  1.00 23.91           C  
ATOM   1901  O   SER A 265       2.846  13.289 -19.927  1.00 24.20           O  
ATOM   1902  CB  SER A 265       4.607  12.548 -22.459  1.00 24.90           C  
ATOM   1903  OG  SER A 265       4.158  11.387 -21.787  1.00 27.12           O  
ATOM   1904  N   CYS A 266       2.360  14.766 -21.562  1.00 23.84           N  
ATOM   1905  CA  CYS A 266       0.956  14.919 -21.193  1.00 24.44           C  
ATOM   1906  C   CYS A 266       0.076  14.063 -22.113  1.00 24.96           C  
ATOM   1907  O   CYS A 266       0.367  13.948 -23.308  1.00 25.75           O  
ATOM   1908  CB  CYS A 266       0.554  16.391 -21.265  1.00 23.75           C  
ATOM   1909  SG  CYS A 266       1.334  17.416 -20.001  1.00 26.55           S  
ATOM   1910  N   PRO A 267      -1.006  13.469 -21.570  1.00 25.44           N  
ATOM   1911  CA  PRO A 267      -1.510  13.626 -20.202  1.00 25.07           C  
ATOM   1912  C   PRO A 267      -0.950  12.650 -19.161  1.00 25.05           C  
ATOM   1913  O   PRO A 267      -1.450  12.633 -18.040  1.00 26.10           O  
ATOM   1914  CB  PRO A 267      -3.025  13.407 -20.359  1.00 25.23           C  
ATOM   1915  CG  PRO A 267      -3.214  12.760 -21.716  1.00 26.23           C  
ATOM   1916  CD  PRO A 267      -1.866  12.567 -22.349  1.00 26.24           C  
ATOM   1917  N   ARG A 268       0.065  11.858 -19.506  1.00 24.36           N  
ATOM   1918  CA  ARG A 268       0.620  10.881 -18.552  1.00 24.31           C  
ATOM   1919  C   ARG A 268       0.983  11.533 -17.214  1.00 23.54           C  
ATOM   1920  O   ARG A 268       0.585  11.048 -16.141  1.00 22.76           O  
ATOM   1921  CB  ARG A 268       1.827  10.130 -19.136  1.00 24.52           C  
ATOM   1922  CG  ARG A 268       2.628   9.349 -18.073  1.00 26.44           C  
ATOM   1923  CD  ARG A 268       3.493   8.243 -18.656  1.00 28.74           C  
ATOM   1924  NE  ARG A 268       2.682   7.078 -18.993  1.00 37.55           N  
ATOM   1925  CZ  ARG A 268       2.637   6.496 -20.185  1.00 38.43           C  
ATOM   1926  NH1 ARG A 268       3.382   6.943 -21.191  1.00 42.52           N1+
ATOM   1927  NH2 ARG A 268       1.847   5.445 -20.365  1.00 42.42           N  
ATOM   1928  N   ILE A 269       1.716  12.643 -17.280  1.00 21.37           N  
ATOM   1929  CA  ILE A 269       2.191  13.332 -16.074  1.00 21.60           C  
ATOM   1930  C   ILE A 269       1.132  14.233 -15.419  1.00 22.04           C  
ATOM   1931  O   ILE A 269       1.420  14.915 -14.423  1.00 20.92           O  
ATOM   1932  CB  ILE A 269       3.491  14.141 -16.386  1.00 21.49           C  
ATOM   1933  CG1 ILE A 269       4.337  14.377 -15.129  1.00 21.51           C  
ATOM   1934  CG2 ILE A 269       3.156  15.441 -17.129  1.00 21.50           C  
ATOM   1935  CD1 ILE A 269       4.890  13.105 -14.505  1.00 19.53           C  
ATOM   1936  N   ASP A 270      -0.088  14.242 -15.957  1.00 22.32           N  
ATOM   1937  CA  ASP A 270      -1.108  15.166 -15.458  1.00 22.63           C  
ATOM   1938  C   ASP A 270      -1.389  14.987 -13.970  1.00 22.57           C  
ATOM   1939  O   ASP A 270      -1.305  15.951 -13.205  1.00 23.24           O  
ATOM   1940  CB  ASP A 270      -2.408  15.079 -16.259  1.00 23.44           C  
ATOM   1941  CG  ASP A 270      -3.419  16.126 -15.831  1.00 25.26           C  
ATOM   1942  OD1 ASP A 270      -4.576  15.751 -15.561  1.00 30.12           O  
ATOM   1943  OD2 ASP A 270      -3.051  17.319 -15.749  1.00 23.11           O1-
ATOM   1944  N   TYR A 271      -1.717  13.765 -13.560  1.00 21.08           N  
ATOM   1945  CA  TYR A 271      -1.981  13.499 -12.147  1.00 20.96           C  
ATOM   1946  C   TYR A 271      -0.810  13.898 -11.249  1.00 20.03           C  
ATOM   1947  O   TYR A 271      -1.000  14.621 -10.266  1.00 21.01           O  
ATOM   1948  CB  TYR A 271      -2.328  12.030 -11.891  1.00 20.93           C  
ATOM   1949  CG  TYR A 271      -2.437  11.747 -10.408  1.00 20.88           C  
ATOM   1950  CD1 TYR A 271      -3.557  12.157  -9.681  1.00 20.55           C  
ATOM   1951  CD2 TYR A 271      -1.396  11.119  -9.723  1.00 21.23           C  
ATOM   1952  CE1 TYR A 271      -3.647  11.927  -8.307  1.00 21.35           C  
ATOM   1953  CE2 TYR A 271      -1.476  10.881  -8.353  1.00 21.14           C  
ATOM   1954  CZ  TYR A 271      -2.598  11.285  -7.656  1.00 19.75           C  
ATOM   1955  OH  TYR A 271      -2.673  11.042  -6.304  1.00 23.05           O  
ATOM   1956  N   LEU A 272       0.388  13.406 -11.566  1.00 19.92           N  
ATOM   1957  CA  LEU A 272       1.536  13.641 -10.682  1.00 20.75           C  
ATOM   1958  C   LEU A 272       1.955  15.110 -10.624  1.00 20.53           C  
ATOM   1959  O   LEU A 272       2.244  15.635  -9.541  1.00 20.53           O  
ATOM   1960  CB  LEU A 272       2.721  12.741 -11.044  1.00 21.78           C  
ATOM   1961  CG  LEU A 272       3.899  12.819 -10.059  1.00 20.14           C  
ATOM   1962  CD1 LEU A 272       3.474  12.468  -8.626  1.00 21.05           C  
ATOM   1963  CD2 LEU A 272       5.032  11.934 -10.518  1.00 21.97           C  
ATOM   1964  N   SER A 273       1.984  15.782 -11.775  1.00 21.34           N  
ATOM   1965  CA  SER A 273       2.296  17.216 -11.792  1.00 20.77           C  
ATOM   1966  C   SER A 273       1.268  18.023 -10.978  1.00 21.37           C  
ATOM   1967  O   SER A 273       1.646  18.930 -10.220  1.00 21.14           O  
ATOM   1968  CB  SER A 273       2.369  17.744 -13.229  1.00 20.44           C  
ATOM   1969  OG  SER A 273       1.128  17.568 -13.881  1.00 22.12           O  
ATOM   1970  N   ARG A 274      -0.019  17.694 -11.131  1.00 20.16           N  
ATOM   1971  CA  ARG A 274      -1.076  18.360 -10.362  1.00 19.81           C  
ATOM   1972  C   ARG A 274      -0.878  18.132  -8.874  1.00 19.86           C  
ATOM   1973  O   ARG A 274      -1.001  19.061  -8.068  1.00 20.49           O  
ATOM   1974  CB  ARG A 274      -2.470  17.863 -10.767  1.00 20.16           C  
ATOM   1975  CG  ARG A 274      -2.961  18.412 -12.110  1.00 18.66           C  
ATOM   1976  CD  ARG A 274      -4.305  17.805 -12.489  1.00 20.85           C  
ATOM   1977  NE  ARG A 274      -4.898  18.433 -13.667  1.00 22.09           N  
ATOM   1978  CZ  ARG A 274      -5.605  19.566 -13.649  1.00 23.64           C  
ATOM   1979  NH1 ARG A 274      -5.804  20.222 -12.514  1.00 26.69           N1+
ATOM   1980  NH2 ARG A 274      -6.108  20.050 -14.779  1.00 24.83           N  
ATOM   1981  N   TRP A 275      -0.588  16.885  -8.517  1.00 19.83           N  
ATOM   1982  CA  TRP A 275      -0.500  16.513  -7.112  1.00 19.52           C  
ATOM   1983  C   TRP A 275       0.710  17.169  -6.459  1.00 19.40           C  
ATOM   1984  O   TRP A 275       0.615  17.683  -5.342  1.00 20.46           O  
ATOM   1985  CB  TRP A 275      -0.464  14.996  -6.962  1.00 20.43           C  
ATOM   1986  CG  TRP A 275      -0.559  14.533  -5.543  1.00 19.98           C  
ATOM   1987  CD1 TRP A 275      -1.697  14.265  -4.841  1.00 22.33           C  
ATOM   1988  CD2 TRP A 275       0.534  14.286  -4.655  1.00 21.13           C  
ATOM   1989  CE2 TRP A 275      -0.017  13.869  -3.420  1.00 21.65           C  
ATOM   1990  CE3 TRP A 275       1.925  14.380  -4.780  1.00 20.69           C  
ATOM   1991  NE1 TRP A 275      -1.381  13.866  -3.556  1.00 22.55           N  
ATOM   1992  CZ2 TRP A 275       0.780  13.541  -2.319  1.00 22.58           C  
ATOM   1993  CZ3 TRP A 275       2.721  14.056  -3.678  1.00 23.76           C  
ATOM   1994  CH2 TRP A 275       2.145  13.640  -2.472  1.00 22.97           C  
ATOM   1995  N   LEU A 276       1.840  17.167  -7.160  1.00 20.20           N  
ATOM   1996  CA  LEU A 276       3.065  17.764  -6.622  1.00 22.17           C  
ATOM   1997  C   LEU A 276       2.985  19.284  -6.530  1.00 21.80           C  
ATOM   1998  O   LEU A 276       3.573  19.887  -5.627  1.00 22.72           O  
ATOM   1999  CB  LEU A 276       4.287  17.345  -7.439  1.00 22.40           C  
ATOM   2000  CG  LEU A 276       4.969  16.027  -7.069  1.00 25.53           C  
ATOM   2001  CD1 LEU A 276       6.220  15.831  -7.910  1.00 26.78           C  
ATOM   2002  CD2 LEU A 276       5.316  15.979  -5.578  1.00 24.40           C  
ATOM   2003  N   ASN A 277       2.269  19.899  -7.471  1.00 20.90           N  
ATOM   2004  CA  ASN A 277       2.008  21.334  -7.425  1.00 21.64           C  
ATOM   2005  C   ASN A 277       1.200  21.679  -6.171  1.00 22.34           C  
ATOM   2006  O   ASN A 277       1.626  22.500  -5.344  1.00 23.55           O  
ATOM   2007  CB  ASN A 277       1.270  21.769  -8.697  1.00 21.18           C  
ATOM   2008  CG  ASN A 277       1.241  23.281  -8.884  1.00 25.92           C  
ATOM   2009  ND2 ASN A 277       1.204  23.712 -10.136  1.00 29.78           N  
ATOM   2010  OD1 ASN A 277       1.239  24.050  -7.917  1.00 27.79           O  
ATOM   2011  N   LYS A 278       0.054  21.019  -6.014  1.00 21.14           N  
ATOM   2012  CA  LYS A 278      -0.812  21.239  -4.866  1.00 21.43           C  
ATOM   2013  C   LYS A 278      -0.087  20.951  -3.552  1.00 21.83           C  
ATOM   2014  O   LYS A 278      -0.183  21.730  -2.605  1.00 21.53           O  
ATOM   2015  CB  LYS A 278      -2.066  20.382  -4.969  1.00 22.33           C  
ATOM   2016  CG  LYS A 278      -2.976  20.524  -3.763  1.00 26.20           C  
ATOM   2017  CD  LYS A 278      -3.941  19.396  -3.677  1.00 30.54           C  
ATOM   2018  CE  LYS A 278      -4.652  19.407  -2.346  1.00 28.18           C  
ATOM   2019  NZ  LYS A 278      -5.779  18.463  -2.419  1.00 29.69           N1+
ATOM   2020  N   ASN A 279       0.643  19.841  -3.514  1.00 21.62           N  
ATOM   2021  CA  ASN A 279       1.312  19.390  -2.290  1.00 21.95           C  
ATOM   2022  C   ASN A 279       2.790  19.787  -2.236  1.00 21.58           C  
ATOM   2023  O   ASN A 279       3.610  19.102  -1.618  1.00 21.87           O  
ATOM   2024  CB  ASN A 279       1.167  17.875  -2.137  1.00 22.25           C  
ATOM   2025  CG  ASN A 279      -0.270  17.441  -1.937  1.00 24.53           C  
ATOM   2026  ND2 ASN A 279      -0.900  16.980  -3.011  1.00 26.16           N  
ATOM   2027  OD1 ASN A 279      -0.804  17.507  -0.832  1.00 29.57           O  
ATOM   2028  N   SER A 280       3.132  20.904  -2.876  1.00 21.51           N  
ATOM   2029  CA  SER A 280       4.525  21.323  -2.985  1.00 21.09           C  
ATOM   2030  C   SER A 280       5.227  21.475  -1.627  1.00 22.88           C  
ATOM   2031  O   SER A 280       6.424  21.227  -1.527  1.00 22.14           O  
ATOM   2032  CB  SER A 280       4.657  22.595  -3.830  1.00 21.97           C  
ATOM   2033  OG  SER A 280       3.969  23.688  -3.241  1.00 21.45           O  
ATOM   2034  N   GLN A 281       4.483  21.866  -0.591  1.00 21.79           N  
ATOM   2035  CA  GLN A 281       5.053  22.020   0.758  1.00 24.42           C  
ATOM   2036  C   GLN A 281       5.515  20.683   1.315  1.00 22.90           C  
ATOM   2037  O   GLN A 281       6.360  20.643   2.211  1.00 23.41           O  
ATOM   2038  CB  GLN A 281       4.050  22.629   1.742  1.00 25.01           C  
ATOM   2039  CG  GLN A 281       2.866  23.298   1.107  1.00 32.97           C  
ATOM   2040  CD  GLN A 281       1.839  22.304   0.582  1.00 37.27           C  
ATOM   2041  NE2 GLN A 281       1.534  22.405  -0.691  1.00 31.26           N  
ATOM   2042  OE1 GLN A 281       1.319  21.465   1.325  1.00 47.04           O  
ATOM   2043  N   LYS A 282       4.948  19.594   0.802  1.00 22.68           N  
ATOM   2044  CA  LYS A 282       5.322  18.256   1.271  1.00 23.26           C  
ATOM   2045  C   LYS A 282       6.531  17.687   0.527  1.00 22.84           C  
ATOM   2046  O   LYS A 282       7.213  16.791   1.039  1.00 21.80           O  
ATOM   2047  CB  LYS A 282       4.145  17.280   1.153  1.00 24.32           C  
ATOM   2048  CG  LYS A 282       2.898  17.676   1.942  1.00 23.87           C  
ATOM   2049  CD  LYS A 282       1.780  16.656   1.758  1.00 24.79           C  
ATOM   2050  CE  LYS A 282       0.472  17.114   2.421  1.00 24.98           C  
ATOM   2051  NZ  LYS A 282      -0.071  18.337   1.769  1.00 32.03           N1+
ATOM   2052  N   GLU A 283       6.793  18.190  -0.678  1.00 22.14           N  
ATOM   2053  CA  GLU A 283       7.871  17.623  -1.485  1.00 21.75           C  
ATOM   2054  C   GLU A 283       9.252  18.025  -0.981  1.00 22.07           C  
ATOM   2055  O   GLU A 283       9.566  19.213  -0.859  1.00 22.41           O  
ATOM   2056  CB  GLU A 283       7.742  17.938  -2.988  1.00 23.05           C  
ATOM   2057  CG  GLU A 283       8.591  16.951  -3.799  1.00 23.60           C  
ATOM   2058  CD  GLU A 283       8.832  17.325  -5.247  1.00 24.40           C  
ATOM   2059  OE1 GLU A 283       9.561  16.560  -5.911  1.00 24.15           O  
ATOM   2060  OE2 GLU A 283       8.312  18.355  -5.730  1.00 23.66           O1-
ATOM   2061  N   GLN A 284      10.066  17.010  -0.697  1.00 20.98           N  
ATOM   2062  CA  GLN A 284      11.452  17.199  -0.272  1.00 21.15           C  
ATOM   2063  C   GLN A 284      12.352  16.903  -1.450  1.00 21.52           C  
ATOM   2064  O   GLN A 284      12.354  15.787  -1.966  1.00 21.17           O  
ATOM   2065  CB  GLN A 284      11.782  16.256   0.886  1.00 22.10           C  
ATOM   2066  CG  GLN A 284      10.732  16.243   1.985  1.00 23.51           C  
ATOM   2067  CD  GLN A 284      10.614  17.572   2.692  1.00 29.98           C  
ATOM   2068  NE2 GLN A 284      11.738  18.083   3.175  1.00 26.18           N  
ATOM   2069  OE1 GLN A 284       9.522  18.144   2.792  1.00 32.94           O  
ATOM   2070  N   GLY A 285      13.113  17.904  -1.880  1.00 22.33           N  
ATOM   2071  CA  GLY A 285      13.846  17.801  -3.138  1.00 22.38           C  
ATOM   2072  C   GLY A 285      12.896  18.088  -4.280  1.00 23.89           C  
ATOM   2073  O   GLY A 285      11.716  18.378  -4.056  1.00 23.49           O  
ATOM   2074  N   SER A 286      13.406  18.004  -5.507  1.00 23.02           N  
ATOM   2075  CA  SER A 286      12.613  18.349  -6.683  1.00 23.92           C  
ATOM   2076  C   SER A 286      12.597  17.241  -7.725  1.00 22.75           C  
ATOM   2077  O   SER A 286      13.607  16.989  -8.382  1.00 24.32           O  
ATOM   2078  CB  SER A 286      13.144  19.643  -7.305  1.00 24.71           C  
ATOM   2079  OG  SER A 286      12.455  19.952  -8.513  1.00 27.34           O  
ATOM   2080  N   ALA A 287      11.444  16.592  -7.886  1.00 21.91           N  
ATOM   2081  CA  ALA A 287      11.252  15.639  -8.967  1.00 22.30           C  
ATOM   2082  C   ALA A 287      11.337  16.429 -10.266  1.00 23.16           C  
ATOM   2083  O   ALA A 287      10.707  17.482 -10.400  1.00 22.63           O  
ATOM   2084  CB  ALA A 287       9.909  14.961  -8.844  1.00 22.42           C  
ATOM   2085  N   LYS A 288      12.134  15.924 -11.204  1.00 22.51           N  
ATOM   2086  CA  LYS A 288      12.391  16.613 -12.461  1.00 22.64           C  
ATOM   2087  C   LYS A 288      12.098  15.732 -13.659  1.00 23.42           C  
ATOM   2088  O   LYS A 288      12.197  14.503 -13.595  1.00 23.90           O  
ATOM   2089  CB  LYS A 288      13.840  17.082 -12.510  1.00 21.82           C  
ATOM   2090  CG  LYS A 288      14.152  18.200 -11.550  1.00 24.75           C  
ATOM   2091  CD  LYS A 288      15.658  18.405 -11.403  1.00 30.06           C  
ATOM   2092  CE  LYS A 288      15.996  19.840 -11.039  1.00 38.09           C  
ATOM   2093  NZ  LYS A 288      15.236  20.330  -9.844  1.00 39.43           N1+
ATOM   2094  N   CYS A 289      11.745  16.380 -14.759  1.00 23.49           N  
ATOM   2095  CA  CYS A 289      11.403  15.690 -15.990  1.00 25.54           C  
ATOM   2096  C   CYS A 289      12.648  15.150 -16.674  1.00 26.85           C  
ATOM   2097  O   CYS A 289      13.658  15.844 -16.782  1.00 27.12           O  
ATOM   2098  CB  CYS A 289      10.645  16.647 -16.915  1.00 25.05           C  
ATOM   2099  SG  CYS A 289       9.087  17.191 -16.194  1.00 26.62           S  
ATOM   2100  N   SER A 290      12.577  13.899 -17.118  1.00 27.49           N  
ATOM   2101  CA  SER A 290      13.669  13.307 -17.873  1.00 30.22           C  
ATOM   2102  C   SER A 290      13.820  14.070 -19.181  1.00 30.85           C  
ATOM   2103  O   SER A 290      12.824  14.402 -19.833  1.00 32.14           O  
ATOM   2104  CB  SER A 290      13.415  11.824 -18.137  1.00 30.74           C  
ATOM   2105  OG  SER A 290      12.214  11.634 -18.857  1.00 35.88           O  
ATOM   2106  N   GLY A 291      15.059  14.382 -19.544  1.00 31.55           N  
ATOM   2107  CA  GLY A 291      15.317  15.067 -20.814  1.00 32.10           C  
ATOM   2108  C   GLY A 291      15.275  16.587 -20.802  1.00 32.16           C  
ATOM   2109  O   GLY A 291      15.934  17.222 -21.620  1.00 33.76           O  
ATOM   2110  N   SER A 292      14.502  17.182 -19.894  1.00 31.65           N  
ATOM   2111  CA  SER A 292      14.395  18.640 -19.834  1.00 29.73           C  
ATOM   2112  C   SER A 292      14.881  19.221 -18.510  1.00 28.93           C  
ATOM   2113  O   SER A 292      15.422  20.330 -18.472  1.00 29.18           O  
ATOM   2114  CB  SER A 292      12.960  19.100 -20.118  1.00 31.33           C  
ATOM   2115  OG  SER A 292      12.153  19.047 -18.949  1.00 28.40           O  
ATOM   2116  N   GLY A 293      14.668  18.479 -17.426  1.00 26.68           N  
ATOM   2117  CA  GLY A 293      15.044  18.937 -16.092  1.00 24.82           C  
ATOM   2118  C   GLY A 293      14.032  19.872 -15.454  1.00 24.05           C  
ATOM   2119  O   GLY A 293      14.250  20.356 -14.340  1.00 24.37           O  
ATOM   2120  N   LYS A 294      12.922  20.129 -16.148  1.00 23.21           N  
ATOM   2121  CA  LYS A 294      11.872  20.999 -15.609  1.00 22.72           C  
ATOM   2122  C   LYS A 294      11.266  20.307 -14.387  1.00 21.90           C  
ATOM   2123  O   LYS A 294      11.013  19.106 -14.437  1.00 22.69           O  
ATOM   2124  CB  LYS A 294      10.797  21.258 -16.667  1.00 22.28           C  
ATOM   2125  CG  LYS A 294       9.723  22.291 -16.293  1.00 22.43           C  
ATOM   2126  CD  LYS A 294       8.915  22.680 -17.536  1.00 25.23           C  
ATOM   2127  CE  LYS A 294       7.781  23.661 -17.218  1.00 28.19           C  
ATOM   2128  NZ  LYS A 294       8.288  24.982 -16.793  1.00 32.62           N1+
ATOM   2129  N   PRO A 295      11.053  21.052 -13.282  1.00 21.64           N  
ATOM   2130  CA  PRO A 295      10.423  20.420 -12.119  1.00 20.66           C  
ATOM   2131  C   PRO A 295       9.038  19.855 -12.451  1.00 21.09           C  
ATOM   2132  O   PRO A 295       8.236  20.510 -13.131  1.00 21.74           O  
ATOM   2133  CB  PRO A 295      10.335  21.560 -11.097  1.00 22.21           C  
ATOM   2134  CG  PRO A 295      11.407  22.527 -11.528  1.00 21.35           C  
ATOM   2135  CD  PRO A 295      11.394  22.461 -13.022  1.00 21.62           C  
ATOM   2136  N   VAL A 296       8.786  18.629 -12.001  1.00 22.01           N  
ATOM   2137  CA  VAL A 296       7.501  17.970 -12.220  1.00 21.32           C  
ATOM   2138  C   VAL A 296       6.352  18.804 -11.653  1.00 22.54           C  
ATOM   2139  O   VAL A 296       5.302  18.901 -12.284  1.00 21.97           O  
ATOM   2140  CB  VAL A 296       7.467  16.525 -11.646  1.00 21.43           C  
ATOM   2141  CG1 VAL A 296       6.088  15.908 -11.843  1.00 21.88           C  
ATOM   2142  CG2 VAL A 296       8.512  15.647 -12.326  1.00 21.60           C  
ATOM   2143  N   ARG A 297       6.568  19.423 -10.487  1.00 22.94           N  
ATOM   2144  CA  ARG A 297       5.550  20.256  -9.847  1.00 23.69           C  
ATOM   2145  C   ARG A 297       5.208  21.504 -10.673  1.00 24.02           C  
ATOM   2146  O   ARG A 297       4.165  22.130 -10.460  1.00 24.28           O  
ATOM   2147  CB  ARG A 297       5.978  20.651  -8.418  1.00 23.98           C  
ATOM   2148  CG  ARG A 297       6.980  21.811  -8.326  1.00 24.58           C  
ATOM   2149  CD  ARG A 297       7.290  22.181  -6.866  1.00 28.44           C  
ATOM   2150  NE  ARG A 297       8.492  21.495  -6.397  1.00 35.69           N  
ATOM   2151  CZ  ARG A 297       8.817  21.281  -5.126  1.00 39.28           C  
ATOM   2152  NH1 ARG A 297       8.022  21.676  -4.136  1.00 43.63           N1+
ATOM   2153  NH2 ARG A 297       9.941  20.637  -4.849  1.00 33.53           N  
ATOM   2154  N   SER A 298       6.082  21.865 -11.611  1.00 24.24           N  
ATOM   2155  CA  SER A 298       5.862  23.066 -12.416  1.00 24.37           C  
ATOM   2156  C   SER A 298       5.187  22.749 -13.753  1.00 23.57           C  
ATOM   2157  O   SER A 298       4.856  23.662 -14.516  1.00 24.45           O  
ATOM   2158  CB  SER A 298       7.166  23.830 -12.626  1.00 24.10           C  
ATOM   2159  OG  SER A 298       7.925  23.243 -13.661  1.00 31.47           O  
ATOM   2160  N   ILE A 299       4.983  21.461 -14.030  1.00 23.10           N  
ATOM   2161  CA  ILE A 299       4.312  21.032 -15.254  1.00 22.85           C  
ATOM   2162  C   ILE A 299       2.808  21.274 -15.195  1.00 23.16           C  
ATOM   2163  O   ILE A 299       2.148  20.923 -14.213  1.00 23.76           O  
ATOM   2164  CB  ILE A 299       4.568  19.534 -15.574  1.00 23.56           C  
ATOM   2165  CG1 ILE A 299       6.069  19.233 -15.677  1.00 24.06           C  
ATOM   2166  CG2 ILE A 299       3.822  19.111 -16.855  1.00 23.73           C  
ATOM   2167  CD1 ILE A 299       6.781  19.959 -16.823  1.00 29.70           C  
ATOM   2168  N   ILE A 300       2.278  21.873 -16.261  1.00 22.81           N  
ATOM   2169  CA  ILE A 300       0.838  22.028 -16.431  1.00 22.21           C  
ATOM   2170  C   ILE A 300       0.478  21.456 -17.797  1.00 23.44           C  
ATOM   2171  O   ILE A 300       0.970  21.929 -18.830  1.00 23.99           O  
ATOM   2172  CB  ILE A 300       0.395  23.517 -16.342  1.00 21.73           C  
ATOM   2173  CG1 ILE A 300       0.743  24.145 -14.977  1.00 20.02           C  
ATOM   2174  CG2 ILE A 300      -1.106  23.659 -16.623  1.00 20.47           C  
ATOM   2175  CD1 ILE A 300      -0.123  23.670 -13.805  1.00 22.50           C  
ATOM   2176  N   CYS A 301      -0.361  20.426 -17.798  1.00 22.71           N  
ATOM   2177  CA  CYS A 301      -0.811  19.803 -19.043  1.00 22.63           C  
ATOM   2178  C   CYS A 301      -1.916  20.648 -19.676  1.00 23.97           C  
ATOM   2179  O   CYS A 301      -2.703  21.263 -18.959  1.00 24.08           O  
ATOM   2180  CB  CYS A 301      -1.281  18.369 -18.781  1.00 22.42           C  
ATOM   2181  SG  CYS A 301       0.093  17.217 -18.397  1.00 23.57           S  
ATOM   2182  N   PRO A 302      -1.967  20.692 -21.024  1.00 24.35           N  
ATOM   2183  CA  PRO A 302      -2.994  21.456 -21.756  1.00 25.64           C  
ATOM   2184  C   PRO A 302      -4.395  20.876 -21.577  1.00 26.61           C  
ATOM   2185  O   PRO A 302      -5.423  21.560 -21.723  1.00 27.19           O  
ATOM   2186  CB  PRO A 302      -2.570  21.304 -23.219  1.00 25.49           C  
ATOM   2187  CG  PRO A 302      -1.148  20.826 -23.193  1.00 25.23           C  
ATOM   2188  CD  PRO A 302      -1.035  20.011 -21.943  1.00 24.96           C  
ATOM   2189  OXT PRO A 302      -4.537  19.687 -21.292  1.00 28.06           O1-
TER   
END
