# Supplementary material for: Investigation of the Mechanism of Cinnamaldehyde in Irritable Bowel Syndrome Based via Network Pharmacology, Molecular Docking, and Animal Experiments
Source: Pediatr Discov. 2025 Oct 5:e70017. Online ahead of print. doi: 10.1002/pdi3.70017 (PMC13398650; doi:10.1002/pdi3.70017)
Supplement: Supplementary file 1 — Supporting Information S1 [file PDI3-9999-0-s001.zip › Supplementary Materials/Molecular Docking/TLR4/2z62QU.pdbqt]

REMARK   4 XXXX COMPLIES WITH FORMAT V. 2.0
ATOM      1  N   GLU A  27      42.337  -2.030  32.322  1.00 41.86    -0.066 N 
ATOM      2  HN1 GLU A  27      43.074  -2.580  31.880  1.00  0.00     0.275 HD
ATOM      3  HN2 GLU A  27      42.254  -2.238  33.317  1.00  0.00     0.275 HD
ATOM      4  HN3 GLU A  27      42.591  -1.045  32.393  1.00  0.00     0.275 HD
ATOM      5  CA  GLU A  27      41.041  -2.219  31.605  1.00 41.58     0.176 C 
ATOM      6  HA  GLU A  27      40.760  -3.297  31.645  1.00  0.00     0.099 H 
ATOM      7  C   GLU A  27      41.207  -1.806  30.150  1.00 39.15     0.251 C 
ATOM      8  O   GLU A  27      41.782  -0.752  29.875  1.00 40.46    -0.271 OA
ATOM      9  CB  GLU A  27      39.934  -1.392  32.269  1.00 41.60    -0.021 C 
ATOM     10  HB1 GLU A  27      40.071  -1.385  33.376  1.00  0.00     0.037 H 
ATOM     11  HB2 GLU A  27      40.078  -0.309  32.047  1.00  0.00     0.037 H 
ATOM     12  CG  GLU A  27      38.508  -1.816  31.918  1.00 43.32     0.018 C 
ATOM     13  HG1 GLU A  27      38.433  -2.923  31.808  1.00  0.00     0.049 H 
ATOM     14  HG2 GLU A  27      38.244  -1.515  30.877  1.00  0.00     0.049 H 
ATOM     15  CD  GLU A  27      37.486  -1.294  32.915  1.00 43.62     0.172 C 
ATOM     16  OE1 GLU A  27      36.519  -0.630  32.481  1.00 46.13    -0.648 OA
ATOM     17  OE2 GLU A  27      37.658  -1.535  34.132  1.00 46.39    -0.648 OA
ATOM     18  N   PRO A  28      40.734  -2.646  29.210  1.00 35.55    -0.337 N 
ATOM     19  CA  PRO A  28      40.829  -2.224  27.822  1.00 33.01     0.091 C 
ATOM     20  HA  PRO A  28      41.815  -1.730  27.660  1.00  0.00     0.087 H 
ATOM     21  C   PRO A  28      39.705  -1.257  27.389  1.00 29.03     0.241 C 
ATOM     22  O   PRO A  28      39.974  -0.336  26.615  1.00 28.12    -0.271 OA
ATOM     23  CB  PRO A  28      40.796  -3.546  27.037  1.00 33.09    -0.036 C 
ATOM     24  HB1 PRO A  28      40.291  -3.464  26.046  1.00  0.00     0.036 H 
ATOM     25  HB2 PRO A  28      41.794  -3.862  26.652  1.00  0.00     0.036 H 
ATOM     26  CG  PRO A  28      40.168  -4.538  27.944  1.00 35.24    -0.048 C 
ATOM     27  HG1 PRO A  28      39.156  -4.849  27.593  1.00  0.00     0.035 H 
ATOM     28  HG2 PRO A  28      40.667  -5.533  27.891  1.00  0.00     0.035 H 
ATOM     29  CD  PRO A  28      40.141  -3.987  29.351  1.00 36.83    -0.001 C 
ATOM     30  HD1 PRO A  28      40.640  -4.634  30.109  1.00  0.00     0.064 H 
ATOM     31  HD2 PRO A  28      39.135  -3.998  29.831  1.00  0.00     0.064 H 
ATOM     32  N   CYS A  29      38.479  -1.438  27.894  1.00 26.81    -0.345 N 
ATOM     33  HN  CYS A  29      38.320  -2.179  28.576  1.00  0.00     0.163 HD
ATOM     34  CA  CYS A  29      37.356  -0.581  27.478  1.00 24.62     0.098 C 
ATOM     35  HA  CYS A  29      37.369  -0.528  26.364  1.00  0.00     0.088 H 
ATOM     36  C   CYS A  29      37.485   0.846  28.008  1.00 24.45     0.242 C 
ATOM     37  O   CYS A  29      38.195   1.101  28.981  1.00 25.16    -0.271 OA
ATOM     38  CB  CYS A  29      35.998  -1.174  27.898  1.00 24.66     0.014 C 
ATOM     39  HB1 CYS A  29      35.177  -0.447  27.698  1.00  0.00     0.053 H 
ATOM     40  HB2 CYS A  29      35.928  -1.239  29.009  1.00  0.00     0.053 H 
ATOM     41  SG  CYS A  29      35.623  -2.772  27.147  1.00 25.16    -0.095 SA
ATOM     42  N   VAL A  30      36.802   1.777  27.353  1.00 24.32    -0.346 N 
ATOM     43  HN  VAL A  30      36.280   1.516  26.516  1.00  0.00     0.163 HD
ATOM     44  CA  VAL A  30      36.780   3.165  27.802  1.00 24.62     0.092 C 
ATOM     45  HA  VAL A  30      37.701   3.360  28.400  1.00  0.00     0.088 H 
ATOM     46  C   VAL A  30      35.562   3.380  28.699  1.00 24.13     0.241 C 
ATOM     47  O   VAL A  30      34.436   3.022  28.333  1.00 22.97    -0.271 OA
ATOM     48  CB  VAL A  30      36.751   4.148  26.601  1.00 25.62    -0.033 C 
ATOM     49  HB  VAL A  30      35.815   3.965  26.023  1.00  0.00     0.042 H 
ATOM     50  CG1 VAL A  30      36.736   5.586  27.083  1.00 25.77    -0.071 C 
ATOM     51 1HG1 VAL A  30      36.715   6.292  26.220  1.00  0.00     0.028 H 
ATOM     52 2HG1 VAL A  30      37.587   5.800  27.771  1.00  0.00     0.028 H 
ATOM     53 3HG1 VAL A  30      35.896   5.775  27.791  1.00  0.00     0.028 H 
ATOM     54  CG2 VAL A  30      37.942   3.905  25.671  1.00 27.39    -0.071 C 
ATOM     55 1HG2 VAL A  30      37.921   4.611  24.808  1.00  0.00     0.028 H 
ATOM     56 2HG2 VAL A  30      37.993   2.843  25.334  1.00  0.00     0.028 H 
ATOM     57 3HG2 VAL A  30      38.911   3.953  26.220  1.00  0.00     0.028 H 
ATOM     58  N   GLU A  31      35.799   3.944  29.881  1.00 23.07    -0.346 N 
ATOM     59  HN  GLU A  31      36.761   4.173  30.131  1.00  0.00     0.163 HD
ATOM     60  CA  GLU A  31      34.737   4.246  30.831  1.00 24.02     0.090 C 
ATOM     61  HA  GLU A  31      33.906   3.516  30.687  1.00  0.00     0.087 H 
ATOM     62  C   GLU A  31      34.211   5.651  30.560  1.00 24.39     0.241 C 
ATOM     63  O   GLU A  31      34.816   6.650  30.979  1.00 25.09    -0.271 OA
ATOM     64  CB  GLU A  31      35.254   4.131  32.271  1.00 23.85    -0.029 C 
ATOM     65  HB1 GLU A  31      35.771   3.155  32.422  1.00  0.00     0.037 H 
ATOM     66  HB2 GLU A  31      36.110   4.827  32.434  1.00  0.00     0.037 H 
ATOM     67  CG  GLU A  31      34.185   4.340  33.345  1.00 25.47     0.018 C 
ATOM     68  HG1 GLU A  31      33.842   5.401  33.364  1.00  0.00     0.049 H 
ATOM     69  HG2 GLU A  31      33.229   3.844  33.056  1.00  0.00     0.049 H 
ATOM     70  CD  GLU A  31      34.633   3.890  34.729  1.00 23.41     0.172 C 
ATOM     71  OE1 GLU A  31      34.141   2.847  35.211  1.00 27.19    -0.648 OA
ATOM     72  OE2 GLU A  31      35.474   4.581  35.349  1.00 24.71    -0.648 OA
ATOM     73  N   VAL A  32      33.094   5.725  29.845  1.00 25.02    -0.346 N 
ATOM     74  HN  VAL A  32      32.642   4.864  29.536  1.00  0.00     0.163 HD
ATOM     75  CA  VAL A  32      32.497   7.012  29.490  1.00 24.92     0.092 C 
ATOM     76  HA  VAL A  32      33.327   7.718  29.251  1.00  0.00     0.088 H 
ATOM     77  C   VAL A  32      31.743   7.570  30.697  1.00 25.70     0.241 C 
ATOM     78  O   VAL A  32      31.960   8.718  31.100  1.00 25.93    -0.271 OA
ATOM     79  CB  VAL A  32      31.582   6.909  28.231  1.00 25.89    -0.033 C 
ATOM     80  HB  VAL A  32      30.720   6.246  28.475  1.00  0.00     0.042 H 
ATOM     81  CG1 VAL A  32      31.040   8.284  27.841  1.00 25.80    -0.071 C 
ATOM     82 1HG1 VAL A  32      30.489   8.724  28.705  1.00  0.00     0.028 H 
ATOM     83 2HG1 VAL A  32      30.415   8.245  26.918  1.00  0.00     0.028 H 
ATOM     84 3HG1 VAL A  32      31.841   8.961  27.462  1.00  0.00     0.028 H 
ATOM     85  CG2 VAL A  32      32.335   6.308  27.050  1.00 26.12    -0.071 C 
ATOM     86 1HG2 VAL A  32      32.730   5.305  27.334  1.00  0.00     0.028 H 
ATOM     87 2HG2 VAL A  32      33.136   6.985  26.671  1.00  0.00     0.028 H 
ATOM     88 3HG2 VAL A  32      31.710   6.269  26.127  1.00  0.00     0.028 H 
ATOM     89  N   VAL A  33      30.867   6.752  31.279  1.00 25.19    -0.346 N 
ATOM     90  HN  VAL A  33      30.667   5.853  30.841  1.00  0.00     0.163 HD
ATOM     91  CA  VAL A  33      30.188   7.097  32.515  1.00 24.18     0.092 C 
ATOM     92  HA  VAL A  33      30.646   8.013  32.955  1.00  0.00     0.088 H 
ATOM     93  C   VAL A  33      30.387   5.917  33.455  1.00 24.75     0.243 C 
ATOM     94  O   VAL A  33      29.963   4.800  33.130  1.00 23.76    -0.271 OA
ATOM     95  CB  VAL A  33      28.662   7.309  32.328  1.00 24.10    -0.033 C 
ATOM     96  HB  VAL A  33      28.226   6.354  31.953  1.00  0.00     0.042 H 
ATOM     97  CG1 VAL A  33      27.996   7.637  33.667  1.00 23.78    -0.071 C 
ATOM     98 1HG1 VAL A  33      26.900   7.789  33.533  1.00  0.00     0.028 H 
ATOM     99 2HG1 VAL A  33      28.477   8.510  34.166  1.00  0.00     0.028 H 
ATOM    100 3HG1 VAL A  33      28.215   6.863  34.439  1.00  0.00     0.028 H 
ATOM    101  CG2 VAL A  33      28.375   8.380  31.311  1.00 22.35    -0.071 C 
ATOM    102 1HG2 VAL A  33      27.279   8.532  31.177  1.00  0.00     0.028 H 
ATOM    103 2HG2 VAL A  33      28.879   8.166  30.340  1.00  0.00     0.028 H 
ATOM    104 3HG2 VAL A  33      28.891   9.335  31.567  1.00  0.00     0.028 H 
ATOM    105  N   PRO A  34      30.991   6.158  34.636  1.00 23.55    -0.337 N 
ATOM    106  CA  PRO A  34      31.248   5.055  35.554  1.00 24.07     0.091 C 
ATOM    107  HA  PRO A  34      32.009   4.355  35.137  1.00  0.00     0.087 H 
ATOM    108  C   PRO A  34      29.954   4.330  35.864  1.00 23.97     0.241 C 
ATOM    109  O   PRO A  34      28.921   4.979  36.085  1.00 23.14    -0.271 OA
ATOM    110  CB  PRO A  34      31.776   5.757  36.817  1.00 23.90    -0.036 C 
ATOM    111  HB1 PRO A  34      32.555   5.175  37.362  1.00  0.00     0.036 H 
ATOM    112  HB2 PRO A  34      31.037   5.798  37.651  1.00  0.00     0.036 H 
ATOM    113  CG  PRO A  34      32.231   7.073  36.367  1.00 24.36    -0.048 C 
ATOM    114  HG1 PRO A  34      33.325   7.105  36.152  1.00  0.00     0.035 H 
ATOM    115  HG2 PRO A  34      32.219   7.838  37.178  1.00  0.00     0.035 H 
ATOM    116  CD  PRO A  34      31.402   7.456  35.200  1.00 24.03    -0.001 C 
ATOM    117  HD1 PRO A  34      30.559   8.146  35.437  1.00  0.00     0.064 H 
ATOM    118  HD2 PRO A  34      31.908   8.137  34.476  1.00  0.00     0.064 H 
ATOM    119  N   ASN A  35      30.009   2.997  35.855  1.00 23.15    -0.346 N 
ATOM    120  HN  ASN A  35      30.906   2.554  35.656  1.00  0.00     0.163 HD
ATOM    121  CA  ASN A  35      28.850   2.130  36.115  1.00 23.58     0.097 C 
ATOM    122  HA  ASN A  35      29.246   1.092  36.211  1.00  0.00     0.088 H 
ATOM    123  C   ASN A  35      27.779   2.088  35.021  1.00 22.44     0.241 C 
ATOM    124  O   ASN A  35      26.845   1.302  35.134  1.00 23.20    -0.271 OA
ATOM    125  CB  ASN A  35      28.168   2.464  37.455  1.00 22.56     0.036 C 
ATOM    126  HB1 ASN A  35      28.036   3.565  37.570  1.00  0.00     0.051 H 
ATOM    127  HB2 ASN A  35      27.098   2.152  37.445  1.00  0.00     0.051 H 
ATOM    128  CG  ASN A  35      28.890   1.879  38.651  1.00 25.56     0.217 C 
ATOM    129  ND2 ASN A  35      28.381   0.748  39.154  1.00 27.50    -0.370 N 
ATOM    130 1HD2 ASN A  35      28.867   0.354  39.959  1.00  0.00     0.159 HD
ATOM    131 2HD2 ASN A  35      27.576   0.272  38.748  1.00  0.00     0.159 HD
ATOM    132  OD1 ASN A  35      29.865   2.455  39.143  1.00 28.80    -0.274 OA
ATOM    133  N   ILE A  36      27.916   2.907  33.975  1.00 21.23    -0.346 N 
ATOM    134  HN  ILE A  36      28.805   3.382  33.819  1.00  0.00     0.163 HD
ATOM    135  CA  ILE A  36      26.796   3.132  33.044  1.00 21.07     0.092 C 
ATOM    136  HA  ILE A  36      26.026   2.366  33.297  1.00  0.00     0.088 H 
ATOM    137  C   ILE A  36      27.105   2.946  31.545  1.00 21.30     0.241 C 
ATOM    138  O   ILE A  36      26.382   2.228  30.853  1.00 22.97    -0.271 OA
ATOM    139  CB  ILE A  36      26.118   4.522  33.284  1.00 21.43    -0.030 C 
ATOM    140  HB  ILE A  36      26.906   5.299  33.148  1.00  0.00     0.043 H 
ATOM    141  CG1 ILE A  36      25.591   4.658  34.725  1.00 21.06    -0.063 C 
ATOM    142 1HG1 ILE A  36      25.252   5.705  34.900  1.00  0.00     0.033 H 
ATOM    143 2HG1 ILE A  36      26.443   4.596  35.441  1.00  0.00     0.033 H 
ATOM    144  CG2 ILE A  36      25.022   4.802  32.247  1.00 20.37    -0.071 C 
ATOM    145 1HG2 ILE A  36      24.539   5.792  32.418  1.00  0.00     0.028 H 
ATOM    146 2HG2 ILE A  36      24.268   3.981  32.219  1.00  0.00     0.028 H 
ATOM    147 3HG2 ILE A  36      25.413   4.714  31.207  1.00  0.00     0.028 H 
ATOM    148  CD1 ILE A  36      24.487   3.682  35.155  1.00 24.82    -0.076 C 
ATOM    149 1HD1 ILE A  36      24.106   3.780  36.198  1.00  0.00     0.027 H 
ATOM    150 2HD1 ILE A  36      24.826   2.635  34.980  1.00  0.00     0.027 H 
ATOM    151 3HD1 ILE A  36      23.635   3.744  34.439  1.00  0.00     0.027 H 
ATOM    152  N   THR A  37      28.156   3.604  31.058  1.00 20.83    -0.344 N 
ATOM    153  HN  THR A  37      28.765   4.104  31.706  1.00  0.00     0.163 HD
ATOM    154  CA  THR A  37      28.470   3.636  29.631  1.00 21.46     0.113 C 
ATOM    155  HA  THR A  37      27.811   2.896  29.119  1.00  0.00     0.091 H 
ATOM    156  C   THR A  37      29.923   3.240  29.356  1.00 20.65     0.243 C 
ATOM    157  O   THR A  37      30.858   3.898  29.833  1.00 19.27    -0.271 OA
ATOM    158  CB  THR A  37      28.169   5.032  29.035  1.00 22.08     0.060 C 
ATOM    159  HB  THR A  37      28.798   5.792  29.554  1.00  0.00     0.086 H 
ATOM    160  CG2 THR A  37      28.464   5.077  27.556  1.00 20.58    -0.050 C 
ATOM    161 1HG2 THR A  37      28.247   6.083  27.127  1.00  0.00     0.031 H 
ATOM    162 2HG2 THR A  37      27.920   4.273  27.007  1.00  0.00     0.031 H 
ATOM    163 3HG2 THR A  37      29.510   4.758  27.339  1.00  0.00     0.031 H 
ATOM    164  OG1 THR A  37      26.786   5.348  29.246  1.00 23.80    -0.393 OA
ATOM    165  HG1 THR A  37      26.601   6.205  28.880  1.00  0.00     0.210 HD
ATOM    166  N   TYR A  38      30.094   2.160  28.590  1.00 21.34    -0.346 N 
ATOM    167  HN  TYR A  38      29.270   1.681  28.226  1.00  0.00     0.163 HD
ATOM    168  CA  TYR A  38      31.416   1.638  28.253  1.00 21.85     0.093 C 
ATOM    169  HA  TYR A  38      32.167   2.386  28.598  1.00  0.00     0.088 H 
ATOM    170  C   TYR A  38      31.586   1.484  26.759  1.00 23.01     0.241 C 
ATOM    171  O   TYR A  38      30.684   0.990  26.061  1.00 22.98    -0.271 OA
ATOM    172  CB  TYR A  38      31.695   0.324  29.007  1.00 21.05    -0.014 C 
ATOM    173  HB1 TYR A  38      32.589  -0.208  28.606  1.00  0.00     0.043 H 
ATOM    174  HB2 TYR A  38      30.930  -0.457  28.786  1.00  0.00     0.043 H 
ATOM    175  CG  TYR A  38      31.814   0.599  30.484  1.00 19.92    -0.056 A 
ATOM    176  CD1 TYR A  38      30.684   0.641  31.296  1.00 22.08    -0.074 A 
ATOM    177  HD1 TYR A  38      29.695   0.430  30.856  1.00  0.00     0.084 H 
ATOM    178  CD2 TYR A  38      33.057   0.905  31.056  1.00 19.16    -0.074 A 
ATOM    179  HD2 TYR A  38      33.964   0.907  30.428  1.00  0.00     0.084 H 
ATOM    180  CE1 TYR A  38      30.777   0.944  32.654  1.00 21.47    -0.051 A 
ATOM    181  HE1 TYR A  38      29.873   0.958  33.285  1.00  0.00     0.087 H 
ATOM    182  CE2 TYR A  38      33.154   1.205  32.407  1.00 20.19    -0.051 A 
ATOM    183  HE2 TYR A  38      34.138   1.427  32.852  1.00  0.00     0.087 H 
ATOM    184  CZ  TYR A  38      32.015   1.226  33.200  1.00 22.68     0.065 A 
ATOM    185  OH  TYR A  38      32.105   1.539  34.544  1.00 21.13    -0.361 OA
ATOM    186  HH  TYR A  38      32.956   1.733  34.919  1.00  0.00     0.217 HD
ATOM    187  N   GLN A  39      32.740   1.933  26.271  1.00 22.99    -0.346 N 
ATOM    188  HN  GLN A  39      33.422   2.346  26.907  1.00  0.00     0.163 HD
ATOM    189  CA  GLN A  39      33.051   1.849  24.855  1.00 24.05     0.090 C 
ATOM    190  HA  GLN A  39      32.151   1.451  24.331  1.00  0.00     0.087 H 
ATOM    191  C   GLN A  39      34.199   0.868  24.621  1.00 24.50     0.241 C 
ATOM    192  O   GLN A  39      35.343   1.127  25.011  1.00 23.53    -0.271 OA
ATOM    193  CB  GLN A  39      33.350   3.234  24.283  1.00 25.80    -0.030 C 
ATOM    194  HB1 GLN A  39      34.239   3.684  24.783  1.00  0.00     0.037 H 
ATOM    195  HB2 GLN A  39      32.571   3.967  24.596  1.00  0.00     0.037 H 
ATOM    196  CG  GLN A  39      33.520   3.242  22.772  1.00 31.94     0.011 C 
ATOM    197  HG1 GLN A  39      32.895   4.035  22.299  1.00  0.00     0.047 H 
ATOM    198  HG2 GLN A  39      33.048   2.345  22.308  1.00  0.00     0.047 H 
ATOM    199  CD  GLN A  39      34.967   3.371  22.364  1.00 36.59     0.215 C 
ATOM    200  NE2 GLN A  39      35.435   4.607  22.244  1.00 38.74    -0.370 N 
ATOM    201 1HE2 GLN A  39      36.413   4.694  21.968  1.00  0.00     0.159 HD
ATOM    202 2HE2 GLN A  39      34.856   5.432  22.399  1.00  0.00     0.159 HD
ATOM    203  OE1 GLN A  39      35.666   2.375  22.177  1.00 38.90    -0.274 OA
ATOM    204  N   CYS A  40      33.871  -0.259  23.992  1.00 22.35    -0.345 N 
ATOM    205  HN  CYS A  40      32.923  -0.356  23.628  1.00  0.00     0.163 HD
ATOM    206  CA  CYS A  40      34.811  -1.365  23.800  1.00 22.21     0.098 C 
ATOM    207  HA  CYS A  40      35.768  -1.105  24.309  1.00  0.00     0.088 H 
ATOM    208  C   CYS A  40      35.106  -1.617  22.319  1.00 22.87     0.241 C 
ATOM    209  O   CYS A  40      35.296  -2.756  21.894  1.00 22.71    -0.271 OA
ATOM    210  CB  CYS A  40      34.256  -2.642  24.439  1.00 24.00     0.014 C 
ATOM    211  HB1 CYS A  40      34.966  -3.487  24.282  1.00  0.00     0.053 H 
ATOM    212  HB2 CYS A  40      33.379  -3.010  23.857  1.00  0.00     0.053 H 
ATOM    213  SG  CYS A  40      33.826  -2.511  26.193  1.00 24.61    -0.095 SA
ATOM    214  N   MET A  41      35.143  -0.541  21.544  1.00 22.56    -0.346 N 
ATOM    215  HN  MET A  41      35.079   0.378  21.982  1.00  0.00     0.163 HD
ATOM    216  CA  MET A  41      35.271  -0.614  20.090  1.00 23.49     0.090 C 
ATOM    217  HA  MET A  41      34.551  -1.374  19.707  1.00  0.00     0.087 H 
ATOM    218  C   MET A  41      36.683  -1.022  19.665  1.00 22.08     0.241 C 
ATOM    219  O   MET A  41      37.668  -0.495  20.190  1.00 21.02    -0.271 OA
ATOM    220  CB  MET A  41      34.890   0.753  19.515  1.00 25.42    -0.030 C 
ATOM    221  HB1 MET A  41      33.832   0.986  19.778  1.00  0.00     0.037 H 
ATOM    222  HB2 MET A  41      35.423   1.556  20.076  1.00  0.00     0.037 H 
ATOM    223  CG  MET A  41      35.096   0.949  18.044  1.00 28.32    -0.021 C 
ATOM    224  HG1 MET A  41      34.654   0.122  17.441  1.00  0.00     0.049 H 
ATOM    225  HG2 MET A  41      36.161   0.811  17.744  1.00  0.00     0.049 H 
ATOM    226  SD  MET A  41      34.454   2.564  17.562  1.00 27.49    -0.173 SA
ATOM    227  CE  MET A  41      35.630   3.667  18.344  1.00 31.32    -0.035 C 
ATOM    228  HE1 MET A  41      35.233   4.665  18.046  1.00  0.00     0.041 H 
ATOM    229  HE2 MET A  41      36.699   3.484  18.084  1.00  0.00     0.041 H 
ATOM    230  HE3 MET A  41      35.765   3.517  19.441  1.00  0.00     0.041 H 
ATOM    231  N   GLU A  42      36.764  -1.984  18.744  1.00 21.05    -0.346 N 
ATOM    232  HN  GLU A  42      35.906  -2.463  18.471  1.00  0.00     0.163 HD
ATOM    233  CA  GLU A  42      38.025  -2.392  18.099  1.00 20.84     0.090 C 
ATOM    234  HA  GLU A  42      37.797  -3.300  17.494  1.00  0.00     0.087 H 
ATOM    235  C   GLU A  42      39.121  -2.792  19.101  1.00 21.27     0.241 C 
ATOM    236  O   GLU A  42      40.246  -2.277  19.070  1.00 20.84    -0.271 OA
ATOM    237  CB  GLU A  42      38.513  -1.312  17.112  1.00 21.71    -0.029 C 
ATOM    238  HB1 GLU A  42      37.653  -0.860  16.565  1.00  0.00     0.037 H 
ATOM    239  HB2 GLU A  42      38.878  -0.412  17.660  1.00  0.00     0.037 H 
ATOM    240  CG  GLU A  42      39.578  -1.817  16.127  1.00 23.84     0.018 C 
ATOM    241  HG1 GLU A  42      39.116  -2.437  15.323  1.00  0.00     0.049 H 
ATOM    242  HG2 GLU A  42      40.226  -2.590  16.602  1.00  0.00     0.049 H 
ATOM    243  CD  GLU A  42      40.415  -0.695  15.535  1.00 31.26     0.172 C 
ATOM    244  OE1 GLU A  42      39.836   0.185  14.880  1.00 34.54    -0.648 OA
ATOM    245  OE2 GLU A  42      41.660  -0.698  15.722  1.00 33.06    -0.648 OA
ATOM    246  N   LEU A  43      38.783  -3.710  20.000  1.00 21.15    -0.346 N 
ATOM    247  HN  LEU A  43      37.843  -4.106  19.978  1.00  0.00     0.163 HD
ATOM    248  CA  LEU A  43      39.727  -4.167  21.022  1.00 21.91     0.089 C 
ATOM    249  HA  LEU A  43      40.667  -3.583  20.885  1.00  0.00     0.087 H 
ATOM    250  C   LEU A  43      40.091  -5.645  20.883  1.00 22.45     0.241 C 
ATOM    251  O   LEU A  43      40.656  -6.250  21.803  1.00 21.34    -0.271 OA
ATOM    252  CB  LEU A  43      39.198  -3.849  22.426  1.00 21.84    -0.035 C 
ATOM    253  HB1 LEU A  43      39.836  -4.339  23.199  1.00  0.00     0.037 H 
ATOM    254  HB2 LEU A  43      38.234  -4.381  22.605  1.00  0.00     0.037 H 
ATOM    255  CG  LEU A  43      39.045  -2.358  22.733  1.00 23.77    -0.059 C 
ATOM    256  HG  LEU A  43      38.396  -1.903  21.949  1.00  0.00     0.039 H 
ATOM    257  CD1 LEU A  43      38.367  -2.177  24.076  1.00 23.87    -0.073 C 
ATOM    258 1HD1 LEU A  43      37.379  -2.693  24.096  1.00  0.00     0.028 H 
ATOM    259 2HD1 LEU A  43      38.274  -1.100  24.349  1.00  0.00     0.028 H 
ATOM    260 3HD1 LEU A  43      39.022  -2.508  24.916  1.00  0.00     0.028 H 
ATOM    261  CD2 LEU A  43      40.410  -1.645  22.705  1.00 24.48    -0.073 C 
ATOM    262 1HD2 LEU A  43      40.909  -1.778  21.717  1.00  0.00     0.028 H 
ATOM    263 2HD2 LEU A  43      41.065  -1.976  23.545  1.00  0.00     0.028 H 
ATOM    264 3HD2 LEU A  43      40.317  -0.568  22.978  1.00  0.00     0.028 H 
ATOM    265  N   ASN A  44      39.787  -6.212  19.718  1.00 22.58    -0.346 N 
ATOM    266  HN  ASN A  44      39.386  -5.630  18.982  1.00  0.00     0.163 HD
ATOM    267  CA  ASN A  44      40.003  -7.633  19.447  1.00 23.44     0.097 C 
ATOM    268  HA  ASN A  44      39.511  -7.848  18.470  1.00  0.00     0.088 H 
ATOM    269  C   ASN A  44      39.374  -8.569  20.464  1.00 22.18     0.241 C 
ATOM    270  O   ASN A  44      39.988  -9.560  20.857  1.00 22.29    -0.271 OA
ATOM    271  CB  ASN A  44      41.495  -7.948  19.264  1.00 23.82     0.036 C 
ATOM    272  HB1 ASN A  44      42.127  -7.298  19.913  1.00  0.00     0.051 H 
ATOM    273  HB2 ASN A  44      41.754  -8.940  19.701  1.00  0.00     0.051 H 
ATOM    274  CG  ASN A  44      41.921  -7.859  17.826  1.00 29.58     0.217 C 
ATOM    275  ND2 ASN A  44      41.570  -8.872  17.037  1.00 30.14    -0.370 N 
ATOM    276 1HD2 ASN A  44      41.050  -9.682  17.374  1.00  0.00     0.159 HD
ATOM    277 2HD2 ASN A  44      41.859  -8.812  16.061  1.00  0.00     0.159 HD
ATOM    278  OD1 ASN A  44      42.548  -6.882  17.419  1.00 33.61    -0.274 OA
ATOM    279  N   PHE A  45      38.152  -8.253  20.894  1.00 21.29    -0.346 N 
ATOM    280  HN  PHE A  45      37.741  -7.361  20.620  1.00  0.00     0.163 HD
ATOM    281  CA  PHE A  45      37.390  -9.162  21.751  1.00 21.25     0.093 C 
ATOM    282  HA  PHE A  45      38.081  -9.600  22.509  1.00  0.00     0.088 H 
ATOM    283  C   PHE A  45      36.796 -10.294  20.922  1.00 22.30     0.241 C 
ATOM    284  O   PHE A  45      36.119 -10.041  19.933  1.00 22.71    -0.271 OA
ATOM    285  CB  PHE A  45      36.259  -8.435  22.482  1.00 22.37    -0.014 C 
ATOM    286  HB1 PHE A  45      35.596  -7.911  21.755  1.00  0.00     0.043 H 
ATOM    287  HB2 PHE A  45      35.532  -9.167  22.906  1.00  0.00     0.043 H 
ATOM    288  CG  PHE A  45      36.731  -7.488  23.541  1.00 25.30    -0.056 A 
ATOM    289  CD1 PHE A  45      35.921  -6.452  23.965  1.00 31.30    -0.077 A 
ATOM    290  HD1 PHE A  45      34.920  -6.324  23.519  1.00  0.00     0.084 H 
ATOM    291  CD2 PHE A  45      37.998  -7.616  24.103  1.00 33.07    -0.077 A 
ATOM    292  HD2 PHE A  45      38.662  -8.430  23.768  1.00  0.00     0.084 H 
ATOM    293  CE1 PHE A  45      36.354  -5.569  24.948  1.00 30.99    -0.082 A 
ATOM    294  HE1 PHE A  45      35.692  -4.753  25.284  1.00  0.00     0.083 H 
ATOM    295  CE2 PHE A  45      38.437  -6.731  25.081  1.00 34.02    -0.082 A 
ATOM    296  HE2 PHE A  45      39.444  -6.842  25.518  1.00  0.00     0.083 H 
ATOM    297  CZ  PHE A  45      37.605  -5.710  25.503  1.00 29.90    -0.083 A 
ATOM    298  HZ  PHE A  45      37.944  -5.009  26.284  1.00  0.00     0.083 H 
ATOM    299  N   TYR A  46      37.049 -11.530  21.346  1.00 23.50    -0.346 N 
ATOM    300  HN  TYR A  46      37.685 -11.651  22.134  1.00  0.00     0.163 HD
ATOM    301  CA  TYR A  46      36.461 -12.723  20.739  1.00 24.77     0.093 C 
ATOM    302  HA  TYR A  46      36.081 -12.459  19.724  1.00  0.00     0.088 H 
ATOM    303  C   TYR A  46      35.301 -13.241  21.576  1.00 25.32     0.241 C 
ATOM    304  O   TYR A  46      34.569 -14.143  21.161  1.00 26.02    -0.271 OA
ATOM    305  CB  TYR A  46      37.523 -13.812  20.598  1.00 25.28    -0.014 C 
ATOM    306  HB1 TYR A  46      37.996 -14.035  21.583  1.00  0.00     0.043 H 
ATOM    307  HB2 TYR A  46      37.052 -14.802  20.393  1.00  0.00     0.043 H 
ATOM    308  CG  TYR A  46      38.564 -13.490  19.565  1.00 26.41    -0.056 A 
ATOM    309  CD1 TYR A  46      39.719 -12.779  19.904  1.00 26.84    -0.074 A 
ATOM    310  HD1 TYR A  46      39.872 -12.458  20.948  1.00  0.00     0.084 H 
ATOM    311  CD2 TYR A  46      38.396 -13.887  18.244  1.00 26.19    -0.074 A 
ATOM    312  HD2 TYR A  46      37.490 -14.446  17.957  1.00  0.00     0.084 H 
ATOM    313  CE1 TYR A  46      40.676 -12.471  18.946  1.00 27.86    -0.051 A 
ATOM    314  HE1 TYR A  46      41.580 -11.903  19.224  1.00  0.00     0.087 H 
ATOM    315  CE2 TYR A  46      39.350 -13.591  17.280  1.00 27.67    -0.051 A 
ATOM    316  HE2 TYR A  46      39.204 -13.918  16.237  1.00  0.00     0.087 H 
ATOM    317  CZ  TYR A  46      40.484 -12.884  17.636  1.00 27.55     0.065 A 
ATOM    318  OH  TYR A  46      41.420 -12.597  16.670  1.00 31.14    -0.361 OA
ATOM    319  HH  TYR A  46      42.199 -12.111  16.915  1.00  0.00     0.217 HD
ATOM    320  N   LYS A  47      35.152 -12.662  22.765  1.00 25.50    -0.346 N 
ATOM    321  HN  LYS A  47      35.815 -11.936  23.036  1.00  0.00     0.163 HD
ATOM    322  CA  LYS A  47      34.092 -13.011  23.697  1.00 26.80     0.089 C 
ATOM    323  HA  LYS A  47      33.272 -13.533  23.150  1.00  0.00     0.087 H 
ATOM    324  C   LYS A  47      33.554 -11.725  24.314  1.00 25.29     0.241 C 
ATOM    325  O   LYS A  47      34.236 -10.702  24.324  1.00 25.47    -0.271 OA
ATOM    326  CB  LYS A  47      34.630 -13.925  24.810  1.00 27.58    -0.038 C 
ATOM    327  HB1 LYS A  47      35.408 -13.393  25.406  1.00  0.00     0.036 H 
ATOM    328  HB2 LYS A  47      33.854 -14.075  25.597  1.00  0.00     0.036 H 
ATOM    329  CG  LYS A  47      35.165 -15.280  24.323  1.00 31.36    -0.061 C 
ATOM    330  HG1 LYS A  47      35.941 -15.148  23.534  1.00  0.00     0.033 H 
ATOM    331  HG2 LYS A  47      34.398 -15.826  23.726  1.00  0.00     0.033 H 
ATOM    332  CD  LYS A  47      35.688 -16.142  25.478  1.00 31.62    -0.043 C 
ATOM    333  HD1 LYS A  47      36.248 -15.528  26.221  1.00  0.00     0.035 H 
ATOM    334  HD2 LYS A  47      36.516 -16.810  25.143  1.00  0.00     0.035 H 
ATOM    335  CE  LYS A  47      34.566 -16.939  26.148  1.00 40.28     0.080 C 
ATOM    336  HE1 LYS A  47      34.090 -17.642  25.425  1.00  0.00     0.075 H 
ATOM    337  HE2 LYS A  47      33.690 -16.285  26.370  1.00  0.00     0.075 H 
ATOM    338  NZ  LYS A  47      35.019 -17.662  27.378  1.00 43.16    -0.079 N 
ATOM    339  HZ1 LYS A  47      34.271 -18.193  27.824  1.00  0.00     0.274 HD
ATOM    340  HZ2 LYS A  47      35.455 -17.019  28.039  1.00  0.00     0.274 HD
ATOM    341  HZ3 LYS A  47      35.820 -18.260  27.175  1.00  0.00     0.274 HD
ATOM    342  N   ILE A  48      32.335 -11.785  24.833  1.00 24.15    -0.346 N 
ATOM    343  HN  ILE A  48      31.798 -12.647  24.739  1.00  0.00     0.163 HD
ATOM    344  CA  ILE A  48      31.739 -10.649  25.536  1.00 23.97     0.092 C 
ATOM    345  HA  ILE A  48      31.799  -9.751  24.877  1.00  0.00     0.088 H 
ATOM    346  C   ILE A  48      32.570 -10.385  26.804  1.00 24.89     0.243 C 
ATOM    347  O   ILE A  48      32.894 -11.329  27.533  1.00 24.08    -0.271 OA
ATOM    348  CB  ILE A  48      30.241 -10.931  25.858  1.00 23.39    -0.030 C 
ATOM    349  HB  ILE A  48      30.207 -11.783  26.576  1.00  0.00     0.043 H 
ATOM    350  CG1 ILE A  48      29.480 -11.365  24.586  1.00 24.86    -0.063 C 
ATOM    351 1HG1 ILE A  48      29.799 -12.388  24.278  1.00  0.00     0.033 H 
ATOM    352 2HG1 ILE A  48      28.409 -11.558  24.827  1.00  0.00     0.033 H 
ATOM    353  CG2 ILE A  48      29.567  -9.739  26.529  1.00 24.72    -0.071 C 
ATOM    354 1HG2 ILE A  48      28.495  -9.941  26.759  1.00  0.00     0.028 H 
ATOM    355 2HG2 ILE A  48      29.682  -8.813  25.919  1.00  0.00     0.028 H 
ATOM    356 3HG2 ILE A  48      30.124  -9.420  27.441  1.00  0.00     0.028 H 
ATOM    357  CD1 ILE A  48      29.590 -10.385  23.382  1.00 23.82    -0.076 C 
ATOM    358 1HD1 ILE A  48      29.041 -10.698  22.464  1.00  0.00     0.027 H 
ATOM    359 2HD1 ILE A  48      30.661 -10.192  23.141  1.00  0.00     0.027 H 
ATOM    360 3HD1 ILE A  48      29.271  -9.362  23.690  1.00  0.00     0.027 H 
ATOM    361  N   PRO A  49      32.954  -9.114  27.049  1.00 25.61    -0.337 N 
ATOM    362  CA  PRO A  49      33.758  -8.821  28.244  1.00 25.99     0.091 C 
ATOM    363  HA  PRO A  49      34.729  -9.367  28.190  1.00  0.00     0.087 H 
ATOM    364  C   PRO A  49      33.042  -9.167  29.548  1.00 26.09     0.241 C 
ATOM    365  O   PRO A  49      31.830  -8.995  29.655  1.00 24.49    -0.271 OA
ATOM    366  CB  PRO A  49      34.006  -7.309  28.159  1.00 26.20    -0.036 C 
ATOM    367  HB1 PRO A  49      35.065  -7.046  27.929  1.00  0.00     0.036 H 
ATOM    368  HB2 PRO A  49      33.949  -6.795  29.147  1.00  0.00     0.036 H 
ATOM    369  CG  PRO A  49      33.045  -6.788  27.171  1.00 28.58    -0.048 C 
ATOM    370  HG1 PRO A  49      32.147  -6.323  27.641  1.00  0.00     0.035 H 
ATOM    371  HG2 PRO A  49      33.417  -5.881  26.639  1.00  0.00     0.035 H 
ATOM    372  CD  PRO A  49      32.702  -7.907  26.243  1.00 26.30    -0.001 C 
ATOM    373  HD1 PRO A  49      33.244  -7.881  25.269  1.00  0.00     0.064 H 
ATOM    374  HD2 PRO A  49      31.677  -7.848  25.808  1.00  0.00     0.064 H 
ATOM    375  N   ASP A  50      33.806  -9.644  30.528  1.00 27.27    -0.346 N 
ATOM    376  HN  ASP A  50      34.812  -9.717  30.377  1.00  0.00     0.163 HD
ATOM    377  CA  ASP A  50      33.252 -10.067  31.812  1.00 28.02     0.098 C 
ATOM    378  HA  ASP A  50      32.142  -9.978  31.754  1.00  0.00     0.088 H 
ATOM    379  C   ASP A  50      33.738  -9.182  32.967  1.00 27.78     0.241 C 
ATOM    380  O   ASP A  50      33.431  -9.448  34.130  1.00 29.30    -0.271 OA
ATOM    381  CB  ASP A  50      33.596 -11.541  32.078  1.00 29.46     0.043 C 
ATOM    382  HB1 ASP A  50      33.087 -11.909  33.000  1.00  0.00     0.052 H 
ATOM    383  HB2 ASP A  50      33.111 -12.205  31.325  1.00  0.00     0.052 H 
ATOM    384  CG  ASP A  50      35.100 -11.799  32.145  1.00 33.15     0.175 C 
ATOM    385  OD1 ASP A  50      35.898 -10.928  31.739  1.00 36.04    -0.648 OA
ATOM    386  OD2 ASP A  50      35.486 -12.894  32.601  1.00 38.02    -0.648 OA
ATOM    387  N   ASN A  51      34.466  -8.122  32.618  1.00 26.76    -0.346 N 
ATOM    388  HN  ASN A  51      34.574  -7.919  31.624  1.00  0.00     0.163 HD
ATOM    389  CA  ASN A  51      35.120  -7.232  33.579  1.00 28.36     0.097 C 
ATOM    390  HA  ASN A  51      35.180  -7.778  34.549  1.00  0.00     0.088 H 
ATOM    391  C   ASN A  51      34.390  -5.906  33.845  1.00 26.88     0.241 C 
ATOM    392  O   ASN A  51      34.890  -5.058  34.600  1.00 25.71    -0.271 OA
ATOM    393  CB  ASN A  51      36.560  -6.958  33.119  1.00 28.87     0.036 C 
ATOM    394  HB1 ASN A  51      37.079  -6.262  33.819  1.00  0.00     0.051 H 
ATOM    395  HB2 ASN A  51      37.202  -7.859  33.254  1.00  0.00     0.051 H 
ATOM    396  CG  ASN A  51      36.628  -6.446  31.686  1.00 35.22     0.217 C 
ATOM    397  ND2 ASN A  51      36.756  -7.363  30.734  1.00 42.51    -0.370 N 
ATOM    398 1HD2 ASN A  51      36.796  -8.362  30.936  1.00  0.00     0.159 HD
ATOM    399 2HD2 ASN A  51      36.802  -7.020  29.774  1.00  0.00     0.159 HD
ATOM    400  OD1 ASN A  51      36.580  -5.242  31.442  1.00 45.84    -0.274 OA
ATOM    401  N   LEU A  52      33.214  -5.730  33.241  1.00 24.08    -0.346 N 
ATOM    402  HN  LEU A  52      32.823  -6.491  32.686  1.00  0.00     0.163 HD
ATOM    403  CA  LEU A  52      32.468  -4.472  33.352  1.00 23.94     0.090 C 
ATOM    404  HA  LEU A  52      33.198  -3.676  33.628  1.00  0.00     0.087 H 
ATOM    405  C   LEU A  52      31.391  -4.507  34.449  1.00 23.85     0.243 C 
ATOM    406  O   LEU A  52      30.957  -5.589  34.860  1.00 23.33    -0.271 OA
ATOM    407  CB  LEU A  52      31.863  -4.088  31.989  1.00 23.38    -0.035 C 
ATOM    408  HB1 LEU A  52      31.287  -3.139  32.094  1.00  0.00     0.037 H 
ATOM    409  HB2 LEU A  52      31.045  -4.801  31.733  1.00  0.00     0.037 H 
ATOM    410  CG  LEU A  52      32.826  -3.971  30.802  1.00 24.96    -0.059 C 
ATOM    411  HG  LEU A  52      33.264  -4.980  30.617  1.00  0.00     0.039 H 
ATOM    412  CD1 LEU A  52      32.050  -3.565  29.556  1.00 24.33    -0.073 C 
ATOM    413 1HD1 LEU A  52      32.750  -3.480  28.693  1.00  0.00     0.028 H 
ATOM    414 2HD1 LEU A  52      31.459  -2.632  29.713  1.00  0.00     0.028 H 
ATOM    415 3HD1 LEU A  52      31.202  -4.257  29.344  1.00  0.00     0.028 H 
ATOM    416  CD2 LEU A  52      33.984  -2.994  31.050  1.00 24.34    -0.073 C 
ATOM    417 1HD2 LEU A  52      34.684  -2.909  30.187  1.00  0.00     0.028 H 
ATOM    418 2HD2 LEU A  52      34.535  -3.263  31.981  1.00  0.00     0.028 H 
ATOM    419 3HD2 LEU A  52      33.598  -1.991  31.346  1.00  0.00     0.028 H 
ATOM    420  N   PRO A  53      30.981  -3.323  34.958  1.00 24.32    -0.337 N 
ATOM    421  CA  PRO A  53      29.954  -3.265  35.998  1.00 23.98     0.091 C 
ATOM    422  HA  PRO A  53      30.329  -3.743  36.933  1.00  0.00     0.087 H 
ATOM    423  C   PRO A  53      28.636  -3.895  35.582  1.00 23.67     0.241 C 
ATOM    424  O   PRO A  53      28.191  -3.737  34.435  1.00 22.91    -0.271 OA
ATOM    425  CB  PRO A  53      29.761  -1.762  36.217  1.00 24.54    -0.036 C 
ATOM    426  HB1 PRO A  53      29.428  -1.489  37.246  1.00  0.00     0.036 H 
ATOM    427  HB2 PRO A  53      28.880  -1.333  35.686  1.00  0.00     0.036 H 
ATOM    428  CG  PRO A  53      31.058  -1.166  35.821  1.00 25.01    -0.048 C 
ATOM    429  HG1 PRO A  53      31.812  -1.124  36.641  1.00  0.00     0.035 H 
ATOM    430  HG2 PRO A  53      31.020  -0.067  35.636  1.00  0.00     0.035 H 
ATOM    431  CD  PRO A  53      31.484  -1.977  34.632  1.00 25.38    -0.001 C 
ATOM    432  HD1 PRO A  53      31.144  -1.577  33.648  1.00  0.00     0.064 H 
ATOM    433  HD2 PRO A  53      32.574  -1.929  34.401  1.00  0.00     0.064 H 
ATOM    434  N   PHE A  54      28.025  -4.588  36.534  1.00 25.13    -0.346 N 
ATOM    435  HN  PHE A  54      28.492  -4.674  37.437  1.00  0.00     0.163 HD
ATOM    436  CA  PHE A  54      26.727  -5.235  36.371  1.00 24.09     0.093 C 
ATOM    437  HA  PHE A  54      26.787  -5.964  35.530  1.00  0.00     0.088 H 
ATOM    438  C   PHE A  54      25.626  -4.213  36.068  1.00 23.57     0.241 C 
ATOM    439  O   PHE A  54      24.576  -4.556  35.519  1.00 24.28    -0.271 OA
ATOM    440  CB  PHE A  54      26.407  -5.986  37.657  1.00 25.13    -0.014 C 
ATOM    441  HB1 PHE A  54      27.343  -6.370  38.127  1.00  0.00     0.043 H 
ATOM    442  HB2 PHE A  54      26.073  -5.276  38.449  1.00  0.00     0.043 H 
ATOM    443  CG  PHE A  54      25.414  -7.091  37.495  1.00 27.70    -0.056 A 
ATOM    444  CD1 PHE A  54      25.654  -8.149  36.619  1.00 30.43    -0.077 A 
ATOM    445  HD1 PHE A  54      26.583  -8.166  36.024  1.00  0.00     0.084 H 
ATOM    446  CD2 PHE A  54      24.249  -7.104  38.253  1.00 31.92    -0.077 A 
ATOM    447  HD2 PHE A  54      24.057  -6.285  38.967  1.00  0.00     0.084 H 
ATOM    448  CE1 PHE A  54      24.733  -9.183  36.489  1.00 28.85    -0.082 A 
ATOM    449  HE1 PHE A  54      24.927 -10.010  35.785  1.00  0.00     0.083 H 
ATOM    450  CE2 PHE A  54      23.322  -8.132  38.126  1.00 29.63    -0.082 A 
ATOM    451  HE2 PHE A  54      22.395  -8.117  38.724  1.00  0.00     0.083 H 
ATOM    452  CZ  PHE A  54      23.564  -9.173  37.249  1.00 28.21    -0.083 A 
ATOM    453  HZ  PHE A  54      22.834  -9.994  37.151  1.00  0.00     0.083 H 
ATOM    454  N   SER A  55      25.890  -2.956  36.424  1.00 22.90    -0.344 N 
ATOM    455  HN  SER A  55      26.806  -2.753  36.824  1.00  0.00     0.163 HD
ATOM    456  CA  SER A  55      24.943  -1.849  36.275  1.00 22.46     0.109 C 
ATOM    457  HA  SER A  55      23.920  -2.243  36.478  1.00  0.00     0.090 H 
ATOM    458  C   SER A  55      24.935  -1.214  34.881  1.00 22.64     0.243 C 
ATOM    459  O   SER A  55      24.098  -0.350  34.594  1.00 21.56    -0.271 OA
ATOM    460  CB  SER A  55      25.250  -0.769  37.324  1.00 24.42     0.044 C 
ATOM    461  HB1 SER A  55      25.013  -1.119  38.356  1.00  0.00     0.077 H 
ATOM    462  HB2 SER A  55      24.529   0.080  37.263  1.00  0.00     0.077 H 
ATOM    463  OG  SER A  55      26.591  -0.323  37.220  1.00 20.99    -0.398 OA
ATOM    464  HG  SER A  55      26.781   0.345  37.869  1.00  0.00     0.209 HD
ATOM    465  N   THR A  56      25.851  -1.652  34.020  1.00 22.46    -0.344 N 
ATOM    466  HN  THR A  56      26.442  -2.436  34.294  1.00  0.00     0.163 HD
ATOM    467  CA  THR A  56      26.047  -1.056  32.694  1.00 21.95     0.113 C 
ATOM    468  HA  THR A  56      26.437  -0.023  32.847  1.00  0.00     0.091 H 
ATOM    469  C   THR A  56      24.751  -0.942  31.889  1.00 21.91     0.243 C 
ATOM    470  O   THR A  56      23.996  -1.907  31.765  1.00 22.55    -0.271 OA
ATOM    471  CB  THR A  56      27.112  -1.839  31.893  1.00 22.75     0.060 C 
ATOM    472  HB  THR A  56      26.805  -2.908  31.816  1.00  0.00     0.086 H 
ATOM    473  CG2 THR A  56      27.289  -1.261  30.492  1.00 20.77    -0.050 C 
ATOM    474 1HG2 THR A  56      26.314  -1.328  29.955  1.00  0.00     0.031 H 
ATOM    475 2HG2 THR A  56      28.120  -1.747  29.930  1.00  0.00     0.031 H 
ATOM    476 3HG2 THR A  56      27.700  -0.224  30.506  1.00  0.00     0.031 H 
ATOM    477  OG1 THR A  56      28.366  -1.753  32.583  1.00 22.94    -0.393 OA
ATOM    478  HG1 THR A  56      28.256  -2.113  33.455  1.00  0.00     0.210 HD
ATOM    479  N   LYS A  57      24.510   0.243  31.345  1.00 21.37    -0.346 N 
ATOM    480  HN  LYS A  57      25.180   0.999  31.486  1.00  0.00     0.163 HD
ATOM    481  CA  LYS A  57      23.311   0.494  30.550  1.00 22.17     0.089 C 
ATOM    482  HA  LYS A  57      22.622  -0.373  30.684  1.00  0.00     0.087 H 
ATOM    483  C   LYS A  57      23.610   0.632  29.059  1.00 22.39     0.241 C 
ATOM    484  O   LYS A  57      22.749   0.365  28.224  1.00 22.54    -0.271 OA
ATOM    485  CB  LYS A  57      22.594   1.749  31.055  1.00 21.50    -0.038 C 
ATOM    486  HB1 LYS A  57      23.275   2.632  31.022  1.00  0.00     0.036 H 
ATOM    487  HB2 LYS A  57      21.821   2.082  30.324  1.00  0.00     0.036 H 
ATOM    488  CG  LYS A  57      21.992   1.591  32.433  1.00 25.04    -0.061 C 
ATOM    489  HG1 LYS A  57      21.388   0.657  32.514  1.00  0.00     0.033 H 
ATOM    490  HG2 LYS A  57      22.769   1.357  33.197  1.00  0.00     0.033 H 
ATOM    491  CD  LYS A  57      21.181   2.818  32.815  1.00 27.43    -0.043 C 
ATOM    492  HD1 LYS A  57      20.284   2.937  32.164  1.00  0.00     0.035 H 
ATOM    493  HD2 LYS A  57      21.711   3.762  32.547  1.00  0.00     0.035 H 
ATOM    494  CE  LYS A  57      20.805   2.784  34.289  1.00 33.43     0.080 C 
ATOM    495  HE1 LYS A  57      20.412   3.769  34.634  1.00  0.00     0.075 H 
ATOM    496  HE2 LYS A  57      21.708   2.722  34.941  1.00  0.00     0.075 H 
ATOM    497  NZ  LYS A  57      19.848   1.683  34.576  1.00 36.49    -0.079 N 
ATOM    498  HZ1 LYS A  57      19.596   1.660  35.564  1.00  0.00     0.274 HD
ATOM    499  HZ2 LYS A  57      20.208   0.782  34.260  1.00  0.00     0.274 HD
ATOM    500  HZ3 LYS A  57      19.022   1.740  33.980  1.00  0.00     0.274 HD
ATOM    501  N   ASN A  58      24.825   1.051  28.724  1.00 22.51    -0.346 N 
ATOM    502  HN  ASN A  58      25.526   1.189  29.452  1.00  0.00     0.163 HD
ATOM    503  CA  ASN A  58      25.175   1.317  27.336  1.00 22.73     0.097 C 
ATOM    504  HA  ASN A  58      24.393   0.867  26.681  1.00  0.00     0.088 H 
ATOM    505  C   ASN A  58      26.509   0.678  27.002  1.00 22.99     0.241 C 
ATOM    506  O   ASN A  58      27.518   0.991  27.627  1.00 21.86    -0.271 OA
ATOM    507  CB  ASN A  58      25.220   2.823  27.076  1.00 23.79     0.036 C 
ATOM    508  HB1 ASN A  58      25.475   3.039  26.012  1.00  0.00     0.051 H 
ATOM    509  HB2 ASN A  58      26.104   3.289  27.570  1.00  0.00     0.051 H 
ATOM    510  CG  ASN A  58      23.934   3.523  27.483  1.00 25.27     0.217 C 
ATOM    511  ND2 ASN A  58      24.027   4.401  28.482  1.00 26.57    -0.370 N 
ATOM    512 1HD2 ASN A  58      24.906   4.599  28.960  1.00  0.00     0.159 HD
ATOM    513 2HD2 ASN A  58      23.164   4.871  28.755  1.00  0.00     0.159 HD
ATOM    514  OD1 ASN A  58      22.872   3.284  26.905  1.00 28.34    -0.274 OA
ATOM    515  N   LEU A  59      26.497  -0.239  26.037  1.00 22.05    -0.346 N 
ATOM    516  HN  LEU A  59      25.635  -0.400  25.516  1.00  0.00     0.163 HD
ATOM    517  CA  LEU A  59      27.683  -1.020  25.704  1.00 21.28     0.089 C 
ATOM    518  HA  LEU A  59      28.561  -0.555  26.210  1.00  0.00     0.087 H 
ATOM    519  C   LEU A  59      27.938  -1.012  24.209  1.00 20.95     0.241 C 
ATOM    520  O   LEU A  59      27.082  -1.423  23.427  1.00 22.09    -0.271 OA
ATOM    521  CB  LEU A  59      27.543  -2.457  26.212  1.00 21.44    -0.035 C 
ATOM    522  HB1 LEU A  59      27.297  -2.438  27.299  1.00  0.00     0.037 H 
ATOM    523  HB2 LEU A  59      26.612  -2.904  25.792  1.00  0.00     0.037 H 
ATOM    524  CG  LEU A  59      28.715  -3.424  25.978  1.00 21.51    -0.059 C 
ATOM    525  HG  LEU A  59      28.924  -3.453  24.883  1.00  0.00     0.039 H 
ATOM    526  CD1 LEU A  59      29.969  -2.943  26.680  1.00 23.33    -0.073 C 
ATOM    527 1HD1 LEU A  59      30.819  -3.644  26.510  1.00  0.00     0.028 H 
ATOM    528 2HD1 LEU A  59      29.790  -2.770  27.767  1.00  0.00     0.028 H 
ATOM    529 3HD1 LEU A  59      30.231  -1.901  26.383  1.00  0.00     0.028 H 
ATOM    530  CD2 LEU A  59      28.358  -4.844  26.428  1.00 20.85    -0.073 C 
ATOM    531 1HD2 LEU A  59      29.208  -5.545  26.258  1.00  0.00     0.028 H 
ATOM    532 2HD2 LEU A  59      27.423  -5.206  25.940  1.00  0.00     0.028 H 
ATOM    533 3HD2 LEU A  59      28.015  -4.864  27.489  1.00  0.00     0.028 H 
ATOM    534  N   ASP A  60      29.118  -0.525  23.826  1.00 21.32    -0.346 N 
ATOM    535  HN  ASP A  60      29.765  -0.180  24.535  1.00  0.00     0.163 HD
ATOM    536  CA  ASP A  60      29.509  -0.471  22.428  1.00 21.50     0.098 C 
ATOM    537  HA  ASP A  60      28.631  -0.737  21.795  1.00  0.00     0.088 H 
ATOM    538  C   ASP A  60      30.612  -1.493  22.201  1.00 20.60     0.241 C 
ATOM    539  O   ASP A  60      31.732  -1.321  22.687  1.00 21.23    -0.271 OA
ATOM    540  CB  ASP A  60      29.988   0.939  22.052  1.00 22.36     0.043 C 
ATOM    541  HB1 ASP A  60      30.845   1.253  22.693  1.00  0.00     0.052 H 
ATOM    542  HB2 ASP A  60      29.241   1.708  22.358  1.00  0.00     0.052 H 
ATOM    543  CG  ASP A  60      30.337   1.075  20.568  1.00 24.68     0.175 C 
ATOM    544  OD1 ASP A  60      30.333   0.061  19.831  1.00 23.89    -0.648 OA
ATOM    545  OD2 ASP A  60      30.633   2.215  20.140  1.00 27.65    -0.648 OA
ATOM    546  N   LEU A  61      30.271  -2.564  21.485  1.00 20.93    -0.346 N 
ATOM    547  HN  LEU A  61      29.316  -2.630  21.132  1.00  0.00     0.163 HD
ATOM    548  CA  LEU A  61      31.205  -3.650  21.183  1.00 20.75     0.089 C 
ATOM    549  HA  LEU A  61      32.150  -3.467  21.745  1.00  0.00     0.087 H 
ATOM    550  C   LEU A  61      31.536  -3.724  19.700  1.00 21.19     0.241 C 
ATOM    551  O   LEU A  61      31.995  -4.765  19.214  1.00 20.72    -0.271 OA
ATOM    552  CB  LEU A  61      30.623  -4.995  21.640  1.00 21.36    -0.035 C 
ATOM    553  HB1 LEU A  61      29.545  -5.040  21.359  1.00  0.00     0.037 H 
ATOM    554  HB2 LEU A  61      31.043  -5.809  21.004  1.00  0.00     0.037 H 
ATOM    555  CG  LEU A  61      30.772  -5.384  23.112  1.00 23.57    -0.059 C 
ATOM    556  HG  LEU A  61      30.431  -4.532  23.745  1.00  0.00     0.039 H 
ATOM    557  CD1 LEU A  61      29.918  -6.600  23.426  1.00 25.06    -0.073 C 
ATOM    558 1HD1 LEU A  61      30.027  -6.884  24.499  1.00  0.00     0.028 H 
ATOM    559 2HD1 LEU A  61      30.144  -7.454  22.746  1.00  0.00     0.028 H 
ATOM    560 3HD1 LEU A  61      28.851  -6.442  23.144  1.00  0.00     0.028 H 
ATOM    561  CD2 LEU A  61      32.231  -5.680  23.433  1.00 29.22    -0.073 C 
ATOM    562 1HD2 LEU A  61      32.340  -5.964  24.506  1.00  0.00     0.028 H 
ATOM    563 2HD2 LEU A  61      32.899  -4.831  23.157  1.00  0.00     0.028 H 
ATOM    564 3HD2 LEU A  61      32.659  -6.453  22.753  1.00  0.00     0.028 H 
ATOM    565  N   SER A  62      31.289  -2.630  18.976  1.00 19.31    -0.344 N 
ATOM    566  HN  SER A  62      30.946  -1.789  19.441  1.00  0.00     0.163 HD
ATOM    567  CA  SER A  62      31.500  -2.614  17.534  1.00 21.83     0.109 C 
ATOM    568  HA  SER A  62      30.882  -3.438  17.106  1.00  0.00     0.090 H 
ATOM    569  C   SER A  62      32.951  -2.890  17.134  1.00 21.30     0.243 C 
ATOM    570  O   SER A  62      33.885  -2.608  17.892  1.00 20.78    -0.271 OA
ATOM    571  CB  SER A  62      30.997  -1.306  16.908  1.00 21.54     0.044 C 
ATOM    572  HB1 SER A  62      31.085  -1.321  15.797  1.00  0.00     0.077 H 
ATOM    573  HB2 SER A  62      29.889  -1.211  16.989  1.00  0.00     0.077 H 
ATOM    574  OG  SER A  62      31.657  -0.191  17.467  1.00 22.63    -0.398 OA
ATOM    575  HG  SER A  62      31.346   0.619  17.080  1.00  0.00     0.209 HD
ATOM    576  N   PHE A  63      33.112  -3.453  15.939  1.00 20.69    -0.346 N 
ATOM    577  HN  PHE A  63      32.276  -3.687  15.404  1.00  0.00     0.163 HD
ATOM    578  CA  PHE A  63      34.421  -3.758  15.342  1.00 20.67     0.093 C 
ATOM    579  HA  PHE A  63      34.215  -4.245  14.360  1.00  0.00     0.088 H 
ATOM    580  C   PHE A  63      35.256  -4.751  16.153  1.00 20.54     0.241 C 
ATOM    581  O   PHE A  63      36.477  -4.597  16.259  1.00 21.03    -0.271 OA
ATOM    582  CB  PHE A  63      35.200  -2.467  15.034  1.00 20.88    -0.014 C 
ATOM    583  HB1 PHE A  63      35.534  -1.972  15.975  1.00  0.00     0.043 H 
ATOM    584  HB2 PHE A  63      36.194  -2.701  14.587  1.00  0.00     0.043 H 
ATOM    585  CG  PHE A  63      34.436  -1.504  14.165  1.00 23.97    -0.056 A 
ATOM    586  CD1 PHE A  63      33.699  -0.471  14.734  1.00 28.05    -0.077 A 
ATOM    587  HD1 PHE A  63      33.687  -0.352  15.830  1.00  0.00     0.084 H 
ATOM    588  CD2 PHE A  63      34.427  -1.654  12.783  1.00 27.39    -0.077 A 
ATOM    589  HD2 PHE A  63      34.998  -2.476  12.319  1.00  0.00     0.084 H 
ATOM    590  CE1 PHE A  63      32.974   0.417  13.937  1.00 28.53    -0.082 A 
ATOM    591  HE1 PHE A  63      32.401   1.236  14.402  1.00  0.00     0.083 H 
ATOM    592  CE2 PHE A  63      33.700  -0.771  11.973  1.00 25.98    -0.082 A 
ATOM    593  HE2 PHE A  63      33.700  -0.896  10.877  1.00  0.00     0.083 H 
ATOM    594  CZ  PHE A  63      32.977   0.266  12.559  1.00 28.85    -0.083 A 
ATOM    595  HZ  PHE A  63      32.407   0.967  11.926  1.00  0.00     0.083 H 
ATOM    596  N   ASN A  64      34.584  -5.758  16.718  1.00 19.73    -0.346 N 
ATOM    597  HN  ASN A  64      33.566  -5.756  16.658  1.00  0.00     0.163 HD
ATOM    598  CA  ASN A  64      35.241  -6.870  17.422  1.00 19.03     0.097 C 
ATOM    599  HA  ASN A  64      36.344  -6.711  17.377  1.00  0.00     0.088 H 
ATOM    600  C   ASN A  64      34.921  -8.212  16.768  1.00 20.97     0.243 C 
ATOM    601  O   ASN A  64      33.790  -8.434  16.345  1.00 20.83    -0.271 OA
ATOM    602  CB  ASN A  64      34.818  -6.908  18.895  1.00 19.40     0.036 C 
ATOM    603  HB1 ASN A  64      33.708  -6.873  18.993  1.00  0.00     0.051 H 
ATOM    604  HB2 ASN A  64      35.008  -7.913  19.339  1.00  0.00     0.051 H 
ATOM    605  CG  ASN A  64      35.472  -5.814  19.725  1.00 19.26     0.217 C 
ATOM    606  ND2 ASN A  64      34.680  -4.859  20.179  1.00 21.03    -0.370 N 
ATOM    607 1HD2 ASN A  64      35.119  -4.125  20.736  1.00  0.00     0.159 HD
ATOM    608 2HD2 ASN A  64      33.678  -4.842  19.991  1.00  0.00     0.159 HD
ATOM    609  OD1 ASN A  64      36.686  -5.835  19.953  1.00 19.59    -0.274 OA
ATOM    610  N   PRO A  65      35.911  -9.123  16.684  1.00 21.14    -0.337 N 
ATOM    611  CA  PRO A  65      35.675 -10.445  16.080  1.00 21.61     0.091 C 
ATOM    612  HA  PRO A  65      35.208 -10.312  15.076  1.00  0.00     0.087 H 
ATOM    613  C   PRO A  65      34.807 -11.403  16.921  1.00 21.63     0.241 C 
ATOM    614  O   PRO A  65      35.269 -12.479  17.301  1.00 23.06    -0.271 OA
ATOM    615  CB  PRO A  65      37.092 -11.015  15.908  1.00 22.14    -0.036 C 
ATOM    616  HB1 PRO A  65      37.475 -10.962  14.862  1.00  0.00     0.036 H 
ATOM    617  HB2 PRO A  65      37.147 -12.124  16.009  1.00  0.00     0.036 H 
ATOM    618  CG  PRO A  65      37.931 -10.278  16.895  1.00 21.29    -0.048 C 
ATOM    619  HG1 PRO A  65      39.002 -10.219  16.592  1.00  0.00     0.035 H 
ATOM    620  HG2 PRO A  65      38.076 -10.843  17.845  1.00  0.00     0.035 H 
ATOM    621  CD  PRO A  65      37.315  -8.936  17.108  1.00 21.55    -0.001 C 
ATOM    622  HD1 PRO A  65      37.434  -8.534  18.141  1.00  0.00     0.064 H 
ATOM    623  HD2 PRO A  65      37.844  -8.100  16.594  1.00  0.00     0.064 H 
ATOM    624  N   LEU A  66      33.554 -11.031  17.179  1.00 21.18    -0.346 N 
ATOM    625  HN  LEU A  66      33.200 -10.160  16.783  1.00  0.00     0.163 HD
ATOM    626  CA  LEU A  66      32.673 -11.846  18.020  1.00 21.63     0.089 C 
ATOM    627  HA  LEU A  66      33.264 -12.148  18.916  1.00  0.00     0.087 H 
ATOM    628  C   LEU A  66      32.199 -13.136  17.338  1.00 22.35     0.241 C 
ATOM    629  O   LEU A  66      32.087 -14.180  17.993  1.00 23.65    -0.271 OA
ATOM    630  CB  LEU A  66      31.484 -11.023  18.522  1.00 21.36    -0.035 C 
ATOM    631  HB1 LEU A  66      30.852 -10.709  17.659  1.00  0.00     0.037 H 
ATOM    632  HB2 LEU A  66      30.770 -11.685  19.065  1.00  0.00     0.037 H 
ATOM    633  CG  LEU A  66      31.822  -9.802  19.390  1.00 22.48    -0.059 C 
ATOM    634  HG  LEU A  66      32.424  -9.099  18.768  1.00  0.00     0.039 H 
ATOM    635  CD1 LEU A  66      30.547  -9.079  19.805  1.00 23.31    -0.073 C 
ATOM    636 1HD1 LEU A  66      30.792  -8.193  20.435  1.00  0.00     0.028 H 
ATOM    637 2HD1 LEU A  66      29.827  -9.763  20.312  1.00  0.00     0.028 H 
ATOM    638 3HD1 LEU A  66      29.920  -8.803  18.925  1.00  0.00     0.028 H 
ATOM    639  CD2 LEU A  66      32.663 -10.182  20.611  1.00 23.89    -0.073 C 
ATOM    640 1HD2 LEU A  66      32.908  -9.296  21.241  1.00  0.00     0.028 H 
ATOM    641 2HD2 LEU A  66      33.585 -10.733  20.312  1.00  0.00     0.028 H 
ATOM    642 3HD2 LEU A  66      32.167 -10.980  21.211  1.00  0.00     0.028 H 
ATOM    643  N   ARG A  67      31.896 -13.040  16.043  1.00 21.39    -0.346 N 
ATOM    644  HN  ARG A  67      31.840 -12.106  15.637  1.00  0.00     0.163 HD
ATOM    645  CA  ARG A  67      31.634 -14.198  15.151  1.00 21.10     0.089 C 
ATOM    646  HA  ARG A  67      31.508 -13.760  14.133  1.00  0.00     0.087 H 
ATOM    647  C   ARG A  67      30.375 -15.028  15.388  1.00 22.16     0.241 C 
ATOM    648  O   ARG A  67      29.692 -15.382  14.433  1.00 23.45    -0.271 OA
ATOM    649  CB  ARG A  67      32.862 -15.112  15.047  1.00 21.32    -0.036 C 
ATOM    650  HB1 ARG A  67      32.617 -16.062  14.517  1.00  0.00     0.036 H 
ATOM    651  HB2 ARG A  67      33.140 -15.533  16.041  1.00  0.00     0.036 H 
ATOM    652  CG  ARG A  67      34.030 -14.411  14.403  1.00 22.70    -0.048 C 
ATOM    653  HG1 ARG A  67      34.118 -13.358  14.759  1.00  0.00     0.035 H 
ATOM    654  HG2 ARG A  67      33.839 -14.214  13.322  1.00  0.00     0.035 H 
ATOM    655  CD  ARG A  67      35.313 -15.164  14.603  1.00 26.09     0.009 C 
ATOM    656  HD1 ARG A  67      35.487 -15.411  15.676  1.00  0.00     0.064 H 
ATOM    657  HD2 ARG A  67      35.252 -16.203  14.202  1.00  0.00     0.064 H 
ATOM    658  NE  ARG A  67      36.429 -14.425  14.028  1.00 32.92    -0.227 N 
ATOM    659  HE  ARG A  67      36.225 -13.535  13.573  1.00  0.00     0.177 HD
ATOM    660  CZ  ARG A  67      37.696 -14.831  14.056  1.00 33.31     0.665 C 
ATOM    661  NH1 ARG A  67      38.024 -15.973  14.651  1.00 34.80    -0.235 N 
ATOM    662 1HH1 ARG A  67      38.995 -16.284  14.672  1.00  0.00     0.174 HD
ATOM    663 2HH1 ARG A  67      37.302 -16.546  15.088  1.00  0.00     0.174 HD
ATOM    664  NH2 ARG A  67      38.634 -14.087  13.488  1.00 36.03    -0.235 N 
ATOM    665 1HH2 ARG A  67      39.605 -14.398  13.509  1.00  0.00     0.174 HD
ATOM    666 2HH2 ARG A  67      38.382 -13.210  13.031  1.00  0.00     0.174 HD
ATOM    667  N   HIS A  68      30.096 -15.374  16.641  1.00 23.05    -0.346 N 
ATOM    668  HN  HIS A  68      30.715 -15.061  17.389  1.00  0.00     0.163 HD
ATOM    669  CA  HIS A  68      28.926 -16.191  16.983  1.00 24.64     0.094 C 
ATOM    670  HA  HIS A  68      28.135 -16.027  16.215  1.00  0.00     0.088 H 
ATOM    671  C   HIS A  68      28.394 -15.757  18.337  1.00 25.47     0.241 C 
ATOM    672  O   HIS A  68      29.175 -15.524  19.271  1.00 25.80    -0.271 OA
ATOM    673  CB  HIS A  68      29.267 -17.687  17.032  1.00 24.98     0.002 C 
ATOM    674  HB1 HIS A  68      28.360 -18.284  17.284  1.00  0.00     0.046 H 
ATOM    675  HB2 HIS A  68      29.898 -17.913  17.923  1.00  0.00     0.046 H 
ATOM    676  CG  HIS A  68      29.913 -18.218  15.785  1.00 27.01     0.028 A 
ATOM    677  CD2 HIS A  68      31.218 -18.389  15.460  1.00 29.57    -0.000 A 
ATOM    678  HD2 HIS A  68      32.087 -18.147  16.094  1.00  0.00     0.114 H 
ATOM    679  ND1 HIS A  68      29.189 -18.661  14.698  1.00 30.06    -0.354 N 
ATOM    680  HD1 HIS A  68      28.171 -18.667  14.631  1.00  0.00     0.166 HD
ATOM    681  CE1 HIS A  68      30.018 -19.076  13.756  1.00 31.13     0.040 A 
ATOM    682  HE1 HIS A  68      29.727 -19.483  12.773  1.00  0.00     0.140 H 
ATOM    683  NE2 HIS A  68      31.256 -18.920  14.193  1.00 30.65    -0.360 N 
ATOM    684  HE2 HIS A  68      32.102 -19.156  13.674  1.00  0.00     0.166 HD
ATOM    685  N   LEU A  69      27.071 -15.647  18.438  1.00 22.89    -0.346 N 
ATOM    686  HN  LEU A  69      26.500 -15.773  17.602  1.00  0.00     0.163 HD
ATOM    687  CA  LEU A  69      26.411 -15.352  19.706  1.00 22.17     0.089 C 
ATOM    688  HA  LEU A  69      27.194 -15.125  20.467  1.00  0.00     0.087 H 
ATOM    689  C   LEU A  69      25.625 -16.571  20.171  1.00 22.84     0.240 C 
ATOM    690  O   LEU A  69      24.649 -16.980  19.531  1.00 22.76    -0.271 OA
ATOM    691  CB  LEU A  69      25.488 -14.127  19.577  1.00 22.54    -0.035 C 
ATOM    692  HB1 LEU A  69      24.674 -14.350  18.849  1.00  0.00     0.037 H 
ATOM    693  HB2 LEU A  69      24.898 -14.005  20.515  1.00  0.00     0.037 H 
ATOM    694  CG  LEU A  69      26.151 -12.791  19.212  1.00 23.20    -0.059 C 
ATOM    695  HG  LEU A  69      26.636 -12.911  18.215  1.00  0.00     0.039 H 
ATOM    696  CD1 LEU A  69      25.109 -11.692  19.095  1.00 24.75    -0.073 C 
ATOM    697 1HD1 LEU A  69      24.320 -11.983  18.363  1.00  0.00     0.028 H 
ATOM    698 2HD1 LEU A  69      25.569 -10.708  18.842  1.00  0.00     0.028 H 
ATOM    699 3HD1 LEU A  69      24.677 -11.422  20.087  1.00  0.00     0.028 H 
ATOM    700  CD2 LEU A  69      27.237 -12.391  20.219  1.00 24.69    -0.073 C 
ATOM    701 1HD2 LEU A  69      28.002 -13.198  20.305  1.00  0.00     0.028 H 
ATOM    702 2HD2 LEU A  69      26.805 -12.121  21.211  1.00  0.00     0.028 H 
ATOM    703 3HD2 LEU A  69      27.697 -11.407  19.966  1.00  0.00     0.028 H 
ATOM    704  N   GLY A  70      26.080 -17.173  21.267  1.00 21.35    -0.351 N 
ATOM    705  HN  GLY A  70      26.946 -16.843  21.693  1.00  0.00     0.163 HD
ATOM    706  CA  GLY A  70      25.371 -18.291  21.872  1.00 21.86     0.069 C 
ATOM    707  HA1 GLY A  70      24.990 -19.002  21.102  1.00  0.00     0.078 H 
ATOM    708  HA2 GLY A  70      26.067 -18.978  22.408  1.00  0.00     0.078 H 
ATOM    709  C   GLY A  70      24.261 -17.801  22.778  1.00 21.30     0.236 C 
ATOM    710  O   GLY A  70      24.106 -16.601  22.989  1.00 21.45    -0.272 OA
ATOM    711  N   SER A  71      23.483 -18.740  23.305  1.00 21.44    -0.344 N 
ATOM    712  HN  SER A  71      23.627 -19.710  23.025  1.00  0.00     0.163 HD
ATOM    713  CA  SER A  71      22.435 -18.438  24.266  1.00 21.32     0.109 C 
ATOM    714  HA  SER A  71      21.678 -17.775  23.786  1.00  0.00     0.090 H 
ATOM    715  C   SER A  71      23.029 -17.724  25.480  1.00 21.55     0.243 C 
ATOM    716  O   SER A  71      24.139 -18.054  25.919  1.00 21.67    -0.271 OA
ATOM    717  CB  SER A  71      21.758 -19.735  24.710  1.00 22.71     0.044 C 
ATOM    718  HB1 SER A  71      22.424 -20.350  25.360  1.00  0.00     0.077 H 
ATOM    719  HB2 SER A  71      20.939 -19.547  25.443  1.00  0.00     0.077 H 
ATOM    720  OG  SER A  71      21.300 -20.464  23.582  1.00 25.09    -0.398 OA
ATOM    721  HG  SER A  71      20.879 -21.270  23.858  1.00  0.00     0.209 HD
ATOM    722  N   TYR A  72      22.275 -16.764  26.011  1.00 21.30    -0.346 N 
ATOM    723  HN  TYR A  72      21.374 -16.565  25.577  1.00  0.00     0.163 HD
ATOM    724  CA  TYR A  72      22.668 -15.972  27.190  1.00 21.74     0.093 C 
ATOM    725  HA  TYR A  72      21.926 -15.148  27.305  1.00  0.00     0.088 H 
ATOM    726  C   TYR A  72      24.046 -15.336  27.055  1.00 22.84     0.241 C 
ATOM    727  O   TYR A  72      24.866 -15.410  27.981  1.00 24.58    -0.271 OA
ATOM    728  CB  TYR A  72      22.622 -16.817  28.467  1.00 22.99    -0.014 C 
ATOM    729  HB1 TYR A  72      22.972 -16.218  29.340  1.00  0.00     0.043 H 
ATOM    730  HB2 TYR A  72      23.415 -17.601  28.441  1.00  0.00     0.043 H 
ATOM    731  CG  TYR A  72      21.279 -17.440  28.764  1.00 21.15    -0.056 A 
ATOM    732  CD1 TYR A  72      20.978 -18.719  28.313  1.00 23.99    -0.074 A 
ATOM    733  HD1 TYR A  72      21.730 -19.278  27.731  1.00  0.00     0.084 H 
ATOM    734  CD2 TYR A  72      20.317 -16.757  29.503  1.00 20.89    -0.074 A 
ATOM    735  HD2 TYR A  72      20.534 -15.739  29.868  1.00  0.00     0.084 H 
ATOM    736  CE1 TYR A  72      19.757 -19.304  28.579  1.00 23.12    -0.051 A 
ATOM    737  HE1 TYR A  72      19.532 -20.316  28.203  1.00  0.00     0.087 H 
ATOM    738  CE2 TYR A  72      19.087 -17.339  29.787  1.00 24.26    -0.051 A 
ATOM    739  HE2 TYR A  72      18.334 -16.792  30.379  1.00  0.00     0.087 H 
ATOM    740  CZ  TYR A  72      18.820 -18.613  29.318  1.00 23.92     0.065 A 
ATOM    741  OH  TYR A  72      17.622 -19.218  29.579  1.00 24.98    -0.361 OA
ATOM    742  HH  TYR A  72      17.439 -20.093  29.257  1.00  0.00     0.217 HD
ATOM    743  N   SER A  73      24.301 -14.708  25.910  1.00 21.67    -0.344 N 
ATOM    744  HN  SER A  73      23.588 -14.685  25.181  1.00  0.00     0.163 HD
ATOM    745  CA  SER A  73      25.588 -14.050  25.678  1.00 21.60     0.109 C 
ATOM    746  HA  SER A  73      26.398 -14.787  25.885  1.00  0.00     0.090 H 
ATOM    747  C   SER A  73      25.795 -12.846  26.591  1.00 21.71     0.243 C 
ATOM    748  O   SER A  73      26.929 -12.481  26.893  1.00 22.98    -0.271 OA
ATOM    749  CB  SER A  73      25.703 -13.611  24.217  1.00 20.76     0.044 C 
ATOM    750  HB1 SER A  73      26.453 -12.796  24.088  1.00  0.00     0.077 H 
ATOM    751  HB2 SER A  73      24.796 -13.058  23.879  1.00  0.00     0.077 H 
ATOM    752  OG  SER A  73      25.983 -14.717  23.384  1.00 22.72    -0.398 OA
ATOM    753  HG  SER A  73      26.054 -14.444  22.477  1.00  0.00     0.209 HD
ATOM    754  N   PHE A  74      24.692 -12.242  27.026  1.00 22.14    -0.346 N 
ATOM    755  HN  PHE A  74      23.788 -12.679  26.850  1.00  0.00     0.163 HD
ATOM    756  CA  PHE A  74      24.735 -10.973  27.747  1.00 22.05     0.093 C 
ATOM    757  HA  PHE A  74      25.808 -10.677  27.807  1.00  0.00     0.088 H 
ATOM    758  C   PHE A  74      24.225 -11.059  29.187  1.00 22.32     0.241 C 
ATOM    759  O   PHE A  74      23.705 -10.087  29.737  1.00 23.59    -0.271 OA
ATOM    760  CB  PHE A  74      24.027  -9.889  26.917  1.00 22.26    -0.014 C 
ATOM    761  HB1 PHE A  74      22.950 -10.136  26.768  1.00  0.00     0.043 H 
ATOM    762  HB2 PHE A  74      23.914  -8.946  27.501  1.00  0.00     0.043 H 
ATOM    763  CG  PHE A  74      24.708  -9.636  25.610  1.00 21.24    -0.056 A 
ATOM    764  CD1 PHE A  74      25.828  -8.818  25.548  1.00 21.39    -0.077 A 
ATOM    765  HD1 PHE A  74      26.188  -8.315  26.461  1.00  0.00     0.084 H 
ATOM    766  CD2 PHE A  74      24.281 -10.284  24.451  1.00 21.61    -0.077 A 
ATOM    767  HD2 PHE A  74      23.404 -10.952  24.493  1.00  0.00     0.084 H 
ATOM    768  CE1 PHE A  74      26.501  -8.627  24.344  1.00 22.64    -0.082 A 
ATOM    769  HE1 PHE A  74      27.386  -7.970  24.304  1.00  0.00     0.083 H 
ATOM    770  CE2 PHE A  74      24.945 -10.100  23.242  1.00 22.53    -0.082 A 
ATOM    771  HE2 PHE A  74      24.592 -10.613  22.332  1.00  0.00     0.083 H 
ATOM    772  CZ  PHE A  74      26.052  -9.269  23.187  1.00 22.47    -0.083 A 
ATOM    773  HZ  PHE A  74      26.579  -9.114  22.230  1.00  0.00     0.083 H 
ATOM    774  N   PHE A  75      24.416 -12.231  29.795  1.00 24.08    -0.346 N 
ATOM    775  HN  PHE A  75      24.855 -12.987  29.270  1.00  0.00     0.163 HD
ATOM    776  CA  PHE A  75      24.022 -12.479  31.188  1.00 25.64     0.093 C 
ATOM    777  HA  PHE A  75      22.914 -12.371  31.243  1.00  0.00     0.088 H 
ATOM    778  C   PHE A  75      24.628 -11.478  32.185  1.00 25.35     0.241 C 
ATOM    779  O   PHE A  75      24.017 -11.175  33.207  1.00 26.00    -0.271 OA
ATOM    780  CB  PHE A  75      24.361 -13.925  31.589  1.00 26.56    -0.014 C 
ATOM    781  HB1 PHE A  75      23.823 -14.208  32.524  1.00  0.00     0.043 H 
ATOM    782  HB2 PHE A  75      23.896 -14.647  30.878  1.00  0.00     0.043 H 
ATOM    783  CG  PHE A  75      25.836 -14.194  31.726  1.00 28.64    -0.056 A 
ATOM    784  CD1 PHE A  75      26.454 -14.130  32.976  1.00 31.29    -0.077 A 
ATOM    785  HD1 PHE A  75      25.854 -13.880  33.867  1.00  0.00     0.084 H 
ATOM    786  CD2 PHE A  75      26.610 -14.511  30.614  1.00 30.90    -0.077 A 
ATOM    787  HD2 PHE A  75      26.136 -14.567  29.620  1.00  0.00     0.084 H 
ATOM    788  CE1 PHE A  75      27.818 -14.377  33.114  1.00 34.35    -0.082 A 
ATOM    789  HE1 PHE A  75      28.291 -14.324  34.109  1.00  0.00     0.083 H 
ATOM    790  CE2 PHE A  75      27.978 -14.759  30.738  1.00 35.05    -0.082 A 
ATOM    791  HE2 PHE A  75      28.577 -15.008  29.846  1.00  0.00     0.083 H 
ATOM    792  CZ  PHE A  75      28.585 -14.692  31.990  1.00 32.93    -0.083 A 
ATOM    793  HZ  PHE A  75      29.666 -14.887  32.093  1.00  0.00     0.083 H 
ATOM    794  N   SER A  76      25.813 -10.952  31.873  1.00 25.74    -0.344 N 
ATOM    795  HN  SER A  76      26.259 -11.228  30.998  1.00  0.00     0.163 HD
ATOM    796  CA  SER A  76      26.500  -9.985  32.749  1.00 26.19     0.109 C 
ATOM    797  HA  SER A  76      26.364 -10.322  33.803  1.00  0.00     0.090 H 
ATOM    798  C   SER A  76      25.955  -8.562  32.638  1.00 26.28     0.243 C 
ATOM    799  O   SER A  76      26.416  -7.655  33.344  1.00 26.14    -0.271 OA
ATOM    800  CB  SER A  76      28.005  -9.963  32.452  1.00 27.38     0.044 C 
ATOM    801  HB1 SER A  76      28.518  -9.140  33.003  1.00  0.00     0.077 H 
ATOM    802  HB2 SER A  76      28.210  -9.626  31.409  1.00  0.00     0.077 H 
ATOM    803  OG  SER A  76      28.602 -11.214  32.718  1.00 29.91    -0.398 OA
ATOM    804  HG  SER A  76      29.534 -11.200  32.534  1.00  0.00     0.209 HD
ATOM    805  N   PHE A  77      24.975  -8.363  31.761  1.00 23.33    -0.346 N 
ATOM    806  HN  PHE A  77      24.537  -9.168  31.313  1.00  0.00     0.163 HD
ATOM    807  CA  PHE A  77      24.513  -7.025  31.425  1.00 24.09     0.093 C 
ATOM    808  HA  PHE A  77      24.976  -6.315  32.150  1.00  0.00     0.088 H 
ATOM    809  C   PHE A  77      22.990  -6.856  31.517  1.00 23.82     0.243 C 
ATOM    810  O   PHE A  77      22.373  -6.317  30.599  1.00 23.40    -0.271 OA
ATOM    811  CB  PHE A  77      25.012  -6.651  30.024  1.00 24.07    -0.014 C 
ATOM    812  HB1 PHE A  77      24.610  -7.358  29.262  1.00  0.00     0.043 H 
ATOM    813  HB2 PHE A  77      24.532  -5.707  29.675  1.00  0.00     0.043 H 
ATOM    814  CG  PHE A  77      26.507  -6.555  29.920  1.00 26.55    -0.056 A 
ATOM    815  CD1 PHE A  77      27.175  -5.400  30.326  1.00 26.66    -0.077 A 
ATOM    816  HD1 PHE A  77      26.597  -4.548  30.722  1.00  0.00     0.084 H 
ATOM    817  CD2 PHE A  77      27.255  -7.621  29.425  1.00 24.85    -0.077 A 
ATOM    818  HD2 PHE A  77      26.743  -8.543  29.102  1.00  0.00     0.084 H 
ATOM    819  CE1 PHE A  77      28.564  -5.309  30.238  1.00 26.84    -0.082 A 
ATOM    820  HE1 PHE A  77      29.079  -4.390  30.566  1.00  0.00     0.083 H 
ATOM    821  CE2 PHE A  77      28.642  -7.535  29.334  1.00 24.18    -0.082 A 
ATOM    822  HE2 PHE A  77      29.223  -8.387  28.941  1.00  0.00     0.083 H 
ATOM    823  CZ  PHE A  77      29.296  -6.373  29.739  1.00 27.34    -0.083 A 
ATOM    824  HZ  PHE A  77      30.394  -6.301  29.662  1.00  0.00     0.083 H 
ATOM    825  N   PRO A  78      22.381  -7.250  32.652  1.00 24.50    -0.337 N 
ATOM    826  CA  PRO A  78      20.913  -7.248  32.716  1.00 25.66     0.091 C 
ATOM    827  HA  PRO A  78      20.505  -7.910  31.917  1.00  0.00     0.087 H 
ATOM    828  C   PRO A  78      20.263  -5.867  32.616  1.00 26.19     0.241 C 
ATOM    829  O   PRO A  78      19.074  -5.785  32.303  1.00 26.29    -0.271 OA
ATOM    830  CB  PRO A  78      20.624  -7.865  34.089  1.00 26.57    -0.036 C 
ATOM    831  HB1 PRO A  78      20.370  -8.950  34.056  1.00  0.00     0.036 H 
ATOM    832  HB2 PRO A  78      19.665  -7.528  34.547  1.00  0.00     0.036 H 
ATOM    833  CG  PRO A  78      21.812  -7.552  34.889  1.00 26.24    -0.048 C 
ATOM    834  HG1 PRO A  78      21.915  -8.176  35.807  1.00  0.00     0.035 H 
ATOM    835  HG2 PRO A  78      21.760  -6.567  35.409  1.00  0.00     0.035 H 
ATOM    836  CD  PRO A  78      22.970  -7.677  33.933  1.00 25.22    -0.001 C 
ATOM    837  HD1 PRO A  78      23.453  -8.682  33.913  1.00  0.00     0.064 H 
ATOM    838  HD2 PRO A  78      23.887  -7.119  34.235  1.00  0.00     0.064 H 
ATOM    839  N   GLU A  79      21.028  -4.803  32.870  1.00 25.32    -0.346 N 
ATOM    840  HN  GLU A  79      22.015  -4.942  33.087  1.00  0.00     0.163 HD
ATOM    841  CA  GLU A  79      20.487  -3.439  32.846  1.00 24.46     0.090 C 
ATOM    842  HA  GLU A  79      19.399  -3.502  33.081  1.00  0.00     0.087 H 
ATOM    843  C   GLU A  79      20.629  -2.760  31.489  1.00 23.13     0.241 C 
ATOM    844  O   GLU A  79      20.244  -1.597  31.327  1.00 23.11    -0.271 OA
ATOM    845  CB  GLU A  79      21.149  -2.575  33.931  1.00 24.79    -0.029 C 
ATOM    846  HB1 GLU A  79      22.242  -2.466  33.737  1.00  0.00     0.037 H 
ATOM    847  HB2 GLU A  79      20.837  -1.509  33.832  1.00  0.00     0.037 H 
ATOM    848  CG  GLU A  79      20.900  -3.081  35.344  1.00 29.16     0.018 C 
ATOM    849  HG1 GLU A  79      21.463  -4.023  35.540  1.00  0.00     0.049 H 
ATOM    850  HG2 GLU A  79      21.388  -2.422  36.100  1.00  0.00     0.049 H 
ATOM    851  CD  GLU A  79      19.418  -3.254  35.641  1.00 36.38     0.172 C 
ATOM    852  OE1 GLU A  79      18.680  -2.246  35.646  1.00 41.41    -0.648 OA
ATOM    853  OE2 GLU A  79      18.990  -4.404  35.858  1.00 42.08    -0.648 OA
ATOM    854  N   LEU A  80      21.186  -3.478  30.515  1.00 23.85    -0.346 N 
ATOM    855  HN  LEU A  80      21.402  -4.462  30.676  1.00  0.00     0.163 HD
ATOM    856  CA  LEU A  80      21.492  -2.878  29.222  1.00 23.89     0.089 C 
ATOM    857  HA  LEU A  80      22.258  -2.086  29.391  1.00  0.00     0.087 H 
ATOM    858  C   LEU A  80      20.288  -2.220  28.566  1.00 24.07     0.241 C 
ATOM    859  O   LEU A  80      19.196  -2.790  28.530  1.00 23.67    -0.271 OA
ATOM    860  CB  LEU A  80      22.091  -3.903  28.255  1.00 24.42    -0.035 C 
ATOM    861  HB1 LEU A  80      21.685  -3.697  27.237  1.00  0.00     0.037 H 
ATOM    862  HB2 LEU A  80      21.642  -4.898  28.483  1.00  0.00     0.037 H 
ATOM    863  CG  LEU A  80      23.601  -4.081  28.136  1.00 29.51    -0.059 C 
ATOM    864  HG  LEU A  80      23.926  -4.799  28.925  1.00  0.00     0.039 H 
ATOM    865  CD1 LEU A  80      23.912  -4.699  26.783  1.00 26.75    -0.073 C 
ATOM    866 1HD1 LEU A  80      25.016  -4.829  26.696  1.00  0.00     0.028 H 
ATOM    867 2HD1 LEU A  80      23.483  -4.113  25.937  1.00  0.00     0.028 H 
ATOM    868 3HD1 LEU A  80      23.355  -5.649  26.609  1.00  0.00     0.028 H 
ATOM    869  CD2 LEU A  80      24.395  -2.795  28.315  1.00 25.67    -0.073 C 
ATOM    870 1HD2 LEU A  80      25.499  -2.925  28.228  1.00  0.00     0.028 H 
ATOM    871 2HD2 LEU A  80      24.134  -2.306  29.283  1.00  0.00     0.028 H 
ATOM    872 3HD2 LEU A  80      24.037  -2.013  27.606  1.00  0.00     0.028 H 
ATOM    873  N   GLN A  81      20.508  -1.016  28.049  1.00 22.02    -0.346 N 
ATOM    874  HN  GLN A  81      21.421  -0.580  28.180  1.00  0.00     0.163 HD
ATOM    875  CA  GLN A  81      19.487  -0.301  27.302  1.00 21.83     0.090 C 
ATOM    876  HA  GLN A  81      18.542  -0.891  27.353  1.00  0.00     0.087 H 
ATOM    877  C   GLN A  81      19.877  -0.159  25.842  1.00 22.69     0.241 C 
ATOM    878  O   GLN A  81      19.018  -0.180  24.966  1.00 21.31    -0.271 OA
ATOM    879  CB  GLN A  81      19.226   1.071  27.924  1.00 22.78    -0.030 C 
ATOM    880  HB1 GLN A  81      18.561   1.687  27.275  1.00  0.00     0.037 H 
ATOM    881  HB2 GLN A  81      20.142   1.706  27.895  1.00  0.00     0.037 H 
ATOM    882  CG  GLN A  81      18.674   0.970  29.333  1.00 25.34     0.011 C 
ATOM    883  HG1 GLN A  81      17.698   0.431  29.337  1.00  0.00     0.047 H 
ATOM    884  HG2 GLN A  81      19.280   0.261  29.945  1.00  0.00     0.047 H 
ATOM    885  CD  GLN A  81      18.550   2.312  30.030  1.00 31.27     0.215 C 
ATOM    886  NE2 GLN A  81      17.733   2.352  31.073  1.00 30.34    -0.370 N 
ATOM    887 1HE2 GLN A  81      17.650   3.254  31.542  1.00  0.00     0.159 HD
ATOM    888 2HE2 GLN A  81      17.207   1.538  31.391  1.00  0.00     0.159 HD
ATOM    889  OE1 GLN A  81      19.186   3.296  29.646  1.00 33.43    -0.274 OA
ATOM    890  N   VAL A  82      21.178  -0.011  25.589  1.00 22.70    -0.346 N 
ATOM    891  HN  VAL A  82      21.834  -0.002  26.370  1.00  0.00     0.163 HD
ATOM    892  CA  VAL A  82      21.696   0.139  24.228  1.00 22.00     0.092 C 
ATOM    893  HA  VAL A  82      20.892  -0.153  23.513  1.00  0.00     0.088 H 
ATOM    894  C   VAL A  82      22.879  -0.803  24.030  1.00 22.16     0.241 C 
ATOM    895  O   VAL A  82      23.826  -0.798  24.821  1.00 22.98    -0.271 OA
ATOM    896  CB  VAL A  82      22.124   1.603  23.911  1.00 21.95    -0.033 C 
ATOM    897  HB  VAL A  82      22.919   1.893  24.637  1.00  0.00     0.042 H 
ATOM    898  CG1 VAL A  82      22.717   1.711  22.485  1.00 21.75    -0.071 C 
ATOM    899 1HG1 VAL A  82      23.023   2.759  22.258  1.00  0.00     0.028 H 
ATOM    900 2HG1 VAL A  82      22.015   1.312  21.716  1.00  0.00     0.028 H 
ATOM    901 3HG1 VAL A  82      23.558   0.995  22.334  1.00  0.00     0.028 H 
ATOM    902  CG2 VAL A  82      20.945   2.570  24.089  1.00 24.40    -0.071 C 
ATOM    903 1HG2 VAL A  82      21.251   3.618  23.862  1.00  0.00     0.028 H 
ATOM    904 2HG2 VAL A  82      20.492   2.484  25.104  1.00  0.00     0.028 H 
ATOM    905 3HG2 VAL A  82      20.062   2.259  23.483  1.00  0.00     0.028 H 
ATOM    906  N   LEU A  83      22.814  -1.612  22.977  1.00 20.53    -0.346 N 
ATOM    907  HN  LEU A  83      22.002  -1.565  22.362  1.00  0.00     0.163 HD
ATOM    908  CA  LEU A  83      23.877  -2.564  22.682  1.00 22.22     0.089 C 
ATOM    909  HA  LEU A  83      24.760  -2.316  23.316  1.00  0.00     0.087 H 
ATOM    910  C   LEU A  83      24.284  -2.455  21.226  1.00 22.45     0.241 C 
ATOM    911  O   LEU A  83      23.476  -2.692  20.329  1.00 21.16    -0.271 OA
ATOM    912  CB  LEU A  83      23.427  -3.991  23.013  1.00 22.61    -0.035 C 
ATOM    913  HB1 LEU A  83      22.414  -4.145  22.573  1.00  0.00     0.037 H 
ATOM    914  HB2 LEU A  83      23.212  -4.041  24.106  1.00  0.00     0.037 H 
ATOM    915  CG  LEU A  83      24.295  -5.198  22.643  1.00 22.99    -0.059 C 
ATOM    916  HG  LEU A  83      24.439  -5.200  21.537  1.00  0.00     0.039 H 
ATOM    917  CD1 LEU A  83      25.683  -5.139  23.311  1.00 20.96    -0.073 C 
ATOM    918 1HD1 LEU A  83      26.315  -6.017  23.042  1.00  0.00     0.028 H 
ATOM    919 2HD1 LEU A  83      25.595  -5.028  24.417  1.00  0.00     0.028 H 
ATOM    920 3HD1 LEU A  83      26.203  -4.181  23.079  1.00  0.00     0.028 H 
ATOM    921  CD2 LEU A  83      23.560  -6.483  23.034  1.00 22.64    -0.073 C 
ATOM    922 1HD2 LEU A  83      24.192  -7.361  22.765  1.00  0.00     0.028 H 
ATOM    923 2HD2 LEU A  83      22.540  -6.541  22.586  1.00  0.00     0.028 H 
ATOM    924 3HD2 LEU A  83      23.260  -6.490  24.108  1.00  0.00     0.028 H 
ATOM    925  N   ASP A  84      25.545  -2.095  20.999  1.00 21.20    -0.346 N 
ATOM    926  HN  ASP A  84      26.159  -1.904  21.791  1.00  0.00     0.163 HD
ATOM    927  CA  ASP A  84      26.067  -1.968  19.648  1.00 21.42     0.098 C 
ATOM    928  HA  ASP A  84      25.207  -1.976  18.938  1.00  0.00     0.088 H 
ATOM    929  C   ASP A  84      26.982  -3.145  19.306  1.00 21.10     0.241 C 
ATOM    930  O   ASP A  84      28.042  -3.319  19.919  1.00 21.05    -0.271 OA
ATOM    931  CB  ASP A  84      26.814  -0.633  19.486  1.00 21.39     0.043 C 
ATOM    932  HB1 ASP A  84      27.774  -0.641  20.053  1.00  0.00     0.052 H 
ATOM    933  HB2 ASP A  84      26.290   0.187  20.031  1.00  0.00     0.052 H 
ATOM    934  CG  ASP A  84      27.043  -0.261  18.035  1.00 24.98     0.175 C 
ATOM    935  OD1 ASP A  84      26.992  -1.161  17.174  1.00 24.01    -0.648 OA
ATOM    936  OD2 ASP A  84      27.277   0.936  17.755  1.00 25.90    -0.648 OA
ATOM    937  N   LEU A  85      26.546  -3.947  18.336  1.00 20.20    -0.346 N 
ATOM    938  HN  LEU A  85      25.630  -3.762  17.928  1.00  0.00     0.163 HD
ATOM    939  CA  LEU A  85      27.320  -5.081  17.828  1.00 20.62     0.089 C 
ATOM    940  HA  LEU A  85      28.267  -5.137  18.414  1.00  0.00     0.087 H 
ATOM    941  C   LEU A  85      27.694  -4.918  16.347  1.00 21.54     0.241 C 
ATOM    942  O   LEU A  85      27.885  -5.907  15.635  1.00 22.23    -0.271 OA
ATOM    943  CB  LEU A  85      26.551  -6.394  18.050  1.00 20.86    -0.035 C 
ATOM    944  HB1 LEU A  85      25.631  -6.409  17.421  1.00  0.00     0.037 H 
ATOM    945  HB2 LEU A  85      27.112  -7.246  17.599  1.00  0.00     0.037 H 
ATOM    946  CG  LEU A  85      26.196  -6.711  19.508  1.00 21.23    -0.059 C 
ATOM    947  HG  LEU A  85      25.760  -5.788  19.957  1.00  0.00     0.039 H 
ATOM    948  CD1 LEU A  85      25.139  -7.817  19.606  1.00 23.78    -0.073 C 
ATOM    949 1HD1 LEU A  85      24.234  -7.549  19.013  1.00  0.00     0.028 H 
ATOM    950 2HD1 LEU A  85      24.884  -8.053  20.666  1.00  0.00     0.028 H 
ATOM    951 3HD1 LEU A  85      25.550  -8.810  19.308  1.00  0.00     0.028 H 
ATOM    952  CD2 LEU A  85      27.442  -7.080  20.325  1.00 24.80    -0.073 C 
ATOM    953 1HD2 LEU A  85      28.211  -6.276  20.254  1.00  0.00     0.028 H 
ATOM    954 2HD2 LEU A  85      27.853  -8.073  20.027  1.00  0.00     0.028 H 
ATOM    955 3HD2 LEU A  85      27.187  -7.316  21.385  1.00  0.00     0.028 H 
ATOM    956  N   SER A  86      27.806  -3.668  15.898  1.00 22.26    -0.344 N 
ATOM    957  HN  SER A  86      27.670  -2.895  16.549  1.00  0.00     0.163 HD
ATOM    958  CA  SER A  86      28.119  -3.370  14.498  1.00 22.91     0.109 C 
ATOM    959  HA  SER A  86      27.320  -3.807  13.855  1.00  0.00     0.090 H 
ATOM    960  C   SER A  86      29.457  -3.955  14.071  1.00 22.01     0.243 C 
ATOM    961  O   SER A  86      30.436  -3.865  14.809  1.00 21.56    -0.271 OA
ATOM    962  CB  SER A  86      28.164  -1.858  14.258  1.00 22.61     0.044 C 
ATOM    963  HB1 SER A  86      28.407  -1.620  13.196  1.00  0.00     0.077 H 
ATOM    964  HB2 SER A  86      29.052  -1.393  14.746  1.00  0.00     0.077 H 
ATOM    965  OG  SER A  86      26.964  -1.236  14.666  1.00 26.22    -0.398 OA
ATOM    966  HG  SER A  86      26.992  -0.298  14.517  1.00  0.00     0.209 HD
ATOM    967  N   ARG A  87      29.483  -4.530  12.869  1.00 20.96    -0.346 N 
ATOM    968  HN  ARG A  87      28.607  -4.636  12.357  1.00  0.00     0.163 HD
ATOM    969  CA  ARG A  87      30.726  -5.018  12.251  1.00 21.69     0.089 C 
ATOM    970  HA  ARG A  87      30.452  -5.601  11.341  1.00  0.00     0.087 H 
ATOM    971  C   ARG A  87      31.520  -5.945  13.186  1.00 21.66     0.241 C 
ATOM    972  O   ARG A  87      32.730  -5.792  13.360  1.00 22.87    -0.271 OA
ATOM    973  CB  ARG A  87      31.582  -3.828  11.810  1.00 21.76    -0.036 C 
ATOM    974  HB1 ARG A  87      31.908  -3.229  12.692  1.00  0.00     0.036 H 
ATOM    975  HB2 ARG A  87      32.576  -4.173  11.442  1.00  0.00     0.036 H 
ATOM    976  CG  ARG A  87      30.902  -2.936  10.773  1.00 27.48    -0.048 C 
ATOM    977  HG1 ARG A  87      31.139  -1.861  10.948  1.00  0.00     0.035 H 
ATOM    978  HG2 ARG A  87      29.799  -2.902  10.932  1.00  0.00     0.035 H 
ATOM    979  CD  ARG A  87      31.242  -3.351   9.343  1.00 37.14     0.009 C 
ATOM    980  HD1 ARG A  87      32.213  -2.906   9.023  1.00  0.00     0.064 H 
ATOM    981  HD2 ARG A  87      31.510  -4.432   9.299  1.00  0.00     0.064 H 
ATOM    982  NE  ARG A  87      30.183  -3.038   8.376  1.00 45.33    -0.227 N 
ATOM    983  HE  ARG A  87      29.803  -3.813   7.833  1.00  0.00     0.177 HD
ATOM    984  CZ  ARG A  87      29.676  -1.826   8.147  1.00 47.77     0.665 C 
ATOM    985  NH1 ARG A  87      30.101  -0.764   8.824  1.00 50.51    -0.235 N 
ATOM    986 1HH1 ARG A  87      29.713   0.163   8.649  1.00  0.00     0.174 HD
ATOM    987 2HH1 ARG A  87      30.836  -0.879   9.522  1.00  0.00     0.174 HD
ATOM    988  NH2 ARG A  87      28.720  -1.677   7.240  1.00 48.54    -0.235 N 
ATOM    989 1HH2 ARG A  87      28.332  -0.750   7.065  1.00  0.00     0.174 HD
ATOM    990 2HH2 ARG A  87      28.394  -2.492   6.720  1.00  0.00     0.174 HD
ATOM    991  N   CYS A  88      30.818  -6.902  13.781  1.00 20.66    -0.345 N 
ATOM    992  HN  CYS A  88      29.818  -6.969  13.590  1.00  0.00     0.163 HD
ATOM    993  CA  CYS A  88      31.426  -7.862  14.699  1.00 21.69     0.098 C 
ATOM    994  HA  CYS A  88      32.450  -7.496  14.945  1.00  0.00     0.088 H 
ATOM    995  C   CYS A  88      31.561  -9.261  14.101  1.00 21.23     0.241 C 
ATOM    996  O   CYS A  88      31.712 -10.242  14.842  1.00 22.18    -0.271 OA
ATOM    997  CB  CYS A  88      30.631  -7.928  15.998  1.00 21.95     0.014 C 
ATOM    998  HB1 CYS A  88      30.804  -8.900  16.516  1.00  0.00     0.053 H 
ATOM    999  HB2 CYS A  88      29.540  -8.020  15.787  1.00  0.00     0.053 H 
ATOM   1000  SG  CYS A  88      30.945  -6.556  17.109  1.00 22.49    -0.095 SA
ATOM   1001  N   GLU A  89      31.533  -9.344  12.768  1.00 21.79    -0.346 N 
ATOM   1002  HN  GLU A  89      31.376  -8.490  12.234  1.00  0.00     0.163 HD
ATOM   1003  CA  GLU A  89      31.717 -10.605  12.030  1.00 21.54     0.090 C 
ATOM   1004  HA  GLU A  89      31.575 -10.380  10.947  1.00  0.00     0.087 H 
ATOM   1005  C   GLU A  89      30.704 -11.687  12.408  1.00 21.88     0.241 C 
ATOM   1006  O   GLU A  89      30.954 -12.875  12.188  1.00 21.92    -0.271 OA
ATOM   1007  CB  GLU A  89      33.153 -11.157  12.203  1.00 21.65    -0.029 C 
ATOM   1008  HB1 GLU A  89      33.279 -12.091  11.607  1.00  0.00     0.037 H 
ATOM   1009  HB2 GLU A  89      33.286 -11.563  13.233  1.00  0.00     0.037 H 
ATOM   1010  CG  GLU A  89      34.274 -10.170  11.878  1.00 25.57     0.018 C 
ATOM   1011  HG1 GLU A  89      34.132  -9.214  12.435  1.00  0.00     0.049 H 
ATOM   1012  HG2 GLU A  89      34.177  -9.792  10.833  1.00  0.00     0.049 H 
ATOM   1013  CD  GLU A  89      35.674 -10.735  12.121  1.00 27.28     0.172 C 
ATOM   1014  OE1 GLU A  89      35.810 -11.943  12.417  1.00 32.03    -0.648 OA
ATOM   1015  OE2 GLU A  89      36.645  -9.958  12.016  1.00 35.11    -0.648 OA
ATOM   1016  N   ILE A  90      29.563 -11.288  12.967  1.00 20.55    -0.346 N 
ATOM   1017  HN  ILE A  90      29.344 -10.293  13.009  1.00  0.00     0.163 HD
ATOM   1018  CA  ILE A  90      28.619 -12.260  13.522  1.00 20.45     0.092 C 
ATOM   1019  HA  ILE A  90      29.208 -13.014  14.094  1.00  0.00     0.088 H 
ATOM   1020  C   ILE A  90      27.871 -12.998  12.419  1.00 21.53     0.241 C 
ATOM   1021  O   ILE A  90      27.170 -12.380  11.621  1.00 22.31    -0.271 OA
ATOM   1022  CB  ILE A  90      27.609 -11.613  14.500  1.00 21.12    -0.030 C 
ATOM   1023  HB  ILE A  90      27.079 -10.785  13.974  1.00  0.00     0.043 H 
ATOM   1024  CG1 ILE A  90      28.342 -11.036  15.717  1.00 20.54    -0.063 C 
ATOM   1025 1HG1 ILE A  90      29.328 -10.613  15.415  1.00  0.00     0.033 H 
ATOM   1026 2HG1 ILE A  90      28.686 -11.855  16.390  1.00  0.00     0.033 H 
ATOM   1027  CG2 ILE A  90      26.574 -12.648  14.963  1.00 22.54    -0.071 C 
ATOM   1028 1HG2 ILE A  90      25.846 -12.182  15.668  1.00  0.00     0.028 H 
ATOM   1029 2HG2 ILE A  90      27.058 -13.551  15.403  1.00  0.00     0.028 H 
ATOM   1030 3HG2 ILE A  90      26.063 -13.138  14.102  1.00  0.00     0.028 H 
ATOM   1031  CD1 ILE A  90      27.534 -10.004  16.500  1.00 21.15    -0.076 C 
ATOM   1032 1HD1 ILE A  90      28.067  -9.584  17.385  1.00  0.00     0.027 H 
ATOM   1033 2HD1 ILE A  90      26.548 -10.427  16.802  1.00  0.00     0.027 H 
ATOM   1034 3HD1 ILE A  90      27.190  -9.185  15.827  1.00  0.00     0.027 H 
ATOM   1035  N   GLN A  91      28.029 -14.319  12.393  1.00 20.17    -0.346 N 
ATOM   1036  HN  GLN A  91      28.629 -14.754  13.094  1.00  0.00     0.163 HD
ATOM   1037  CA  GLN A  91      27.377 -15.174  11.399  1.00 21.42     0.090 C 
ATOM   1038  HA  GLN A  91      27.065 -14.537  10.539  1.00  0.00     0.087 H 
ATOM   1039  C   GLN A  91      26.148 -15.887  11.937  1.00 21.78     0.241 C 
ATOM   1040  O   GLN A  91      25.221 -16.176  11.189  1.00 21.86    -0.271 OA
ATOM   1041  CB  GLN A  91      28.353 -16.231  10.885  1.00 21.22    -0.030 C 
ATOM   1042  HB1 GLN A  91      28.787 -16.804  11.737  1.00  0.00     0.037 H 
ATOM   1043  HB2 GLN A  91      27.800 -17.048  10.365  1.00  0.00     0.037 H 
ATOM   1044  CG  GLN A  91      29.457 -15.693   9.996  1.00 25.58     0.011 C 
ATOM   1045  HG1 GLN A  91      30.101 -14.966  10.544  1.00  0.00     0.047 H 
ATOM   1046  HG2 GLN A  91      29.051 -15.011   9.213  1.00  0.00     0.047 H 
ATOM   1047  CD  GLN A  91      30.283 -16.810   9.382  1.00 31.25     0.215 C 
ATOM   1048  NE2 GLN A  91      31.581 -16.566   9.228  1.00 34.80    -0.370 N 
ATOM   1049 1HE2 GLN A  91      32.011 -15.681   9.496  1.00  0.00     0.159 HD
ATOM   1050 2HE2 GLN A  91      32.136 -17.316   8.816  1.00  0.00     0.159 HD
ATOM   1051  OE1 GLN A  91      29.762 -17.884   9.057  1.00 31.18    -0.274 OA
ATOM   1052  N   THR A  92      26.158 -16.204  13.231  1.00 22.52    -0.344 N 
ATOM   1053  HN  THR A  92      26.939 -15.903  13.814  1.00  0.00     0.163 HD
ATOM   1054  CA  THR A  92      25.076 -16.972  13.829  1.00 22.52     0.113 C 
ATOM   1055  HA  THR A  92      24.203 -16.958  13.136  1.00  0.00     0.091 H 
ATOM   1056  C   THR A  92      24.660 -16.343  15.149  1.00 23.52     0.243 C 
ATOM   1057  O   THR A  92      25.500 -15.854  15.904  1.00 22.56    -0.271 OA
ATOM   1058  CB  THR A  92      25.484 -18.447  14.086  1.00 23.78     0.060 C 
ATOM   1059  HB  THR A  92      24.619 -18.990  14.532  1.00  0.00     0.086 H 
ATOM   1060  CG2 THR A  92      25.892 -19.145  12.780  1.00 23.35    -0.050 C 
ATOM   1061 1HG2 THR A  92      26.185 -20.205  12.965  1.00  0.00     0.031 H 
ATOM   1062 2HG2 THR A  92      26.696 -18.584  12.249  1.00  0.00     0.031 H 
ATOM   1063 3HG2 THR A  92      25.092 -19.069  12.007  1.00  0.00     0.031 H 
ATOM   1064  OG1 THR A  92      26.581 -18.485  15.004  1.00 24.50    -0.393 OA
ATOM   1065  HG1 THR A  92      26.831 -19.388  15.161  1.00  0.00     0.210 HD
ATOM   1066  N   ILE A  93      23.355 -16.355  15.400  1.00 22.64    -0.346 N 
ATOM   1067  HN  ILE A  93      22.723 -16.693  14.674  1.00  0.00     0.163 HD
ATOM   1068  CA  ILE A  93      22.785 -15.906  16.669  1.00 21.04     0.092 C 
ATOM   1069  HA  ILE A  93      23.605 -15.805  17.418  1.00  0.00     0.088 H 
ATOM   1070  C   ILE A  93      21.814 -16.980  17.142  1.00 21.95     0.241 C 
ATOM   1071  O   ILE A  93      20.812 -17.263  16.482  1.00 21.59    -0.271 OA
ATOM   1072  CB  ILE A  93      22.073 -14.550  16.524  1.00 21.45    -0.030 C 
ATOM   1073  HB  ILE A  93      21.254 -14.668  15.777  1.00  0.00     0.043 H 
ATOM   1074  CG1 ILE A  93      23.053 -13.494  15.993  1.00 22.56    -0.063 C 
ATOM   1075 1HG1 ILE A  93      23.945 -13.425  16.658  1.00  0.00     0.033 H 
ATOM   1076 2HG1 ILE A  93      23.539 -13.853  15.056  1.00  0.00     0.033 H 
ATOM   1077  CG2 ILE A  93      21.445 -14.126  17.853  1.00 20.96    -0.071 C 
ATOM   1078 1HG2 ILE A  93      20.733 -14.893  18.239  1.00  0.00     0.028 H 
ATOM   1079 2HG2 ILE A  93      20.959 -13.126  17.771  1.00  0.00     0.028 H 
ATOM   1080 3HG2 ILE A  93      22.225 -13.880  18.610  1.00  0.00     0.028 H 
ATOM   1081  CD1 ILE A  93      22.451 -12.126  15.780  1.00 23.95    -0.076 C 
ATOM   1082 1HD1 ILE A  93      23.163 -11.359  15.394  1.00  0.00     0.027 H 
ATOM   1083 2HD1 ILE A  93      21.965 -11.767  16.717  1.00  0.00     0.027 H 
ATOM   1084 3HD1 ILE A  93      21.559 -12.195  15.115  1.00  0.00     0.027 H 
ATOM   1085  N   GLU A  94      22.146 -17.595  18.273  1.00 20.66    -0.346 N 
ATOM   1086  HN  GLU A  94      22.970 -17.275  18.782  1.00  0.00     0.163 HD
ATOM   1087  CA  GLU A  94      21.374 -18.712  18.815  1.00 22.86     0.090 C 
ATOM   1088  HA  GLU A  94      21.103 -19.396  17.977  1.00  0.00     0.087 H 
ATOM   1089  C   GLU A  94      20.093 -18.272  19.515  1.00 19.87     0.241 C 
ATOM   1090  O   GLU A  94      19.939 -17.103  19.861  1.00 20.45    -0.271 OA
ATOM   1091  CB  GLU A  94      22.233 -19.483  19.812  1.00 22.71    -0.029 C 
ATOM   1092  HB1 GLU A  94      21.589 -20.089  20.492  1.00  0.00     0.037 H 
ATOM   1093  HB2 GLU A  94      22.689 -18.785  20.552  1.00  0.00     0.037 H 
ATOM   1094  CG  GLU A  94      23.300 -20.354  19.182  1.00 29.35     0.018 C 
ATOM   1095  HG1 GLU A  94      22.874 -20.990  18.371  1.00  0.00     0.049 H 
ATOM   1096  HG2 GLU A  94      24.011 -19.746  18.575  1.00  0.00     0.049 H 
ATOM   1097  CD  GLU A  94      24.039 -21.198  20.214  1.00 29.48     0.172 C 
ATOM   1098  OE1 GLU A  94      23.766 -21.064  21.434  1.00 32.44    -0.648 OA
ATOM   1099  OE2 GLU A  94      24.901 -21.997  19.800  1.00 38.34    -0.648 OA
ATOM   1100  N   ASP A  95      19.192 -19.229  19.744  1.00 21.08    -0.346 N 
ATOM   1101  HN  ASP A  95      19.339 -20.150  19.331  1.00  0.00     0.163 HD
ATOM   1102  CA  ASP A  95      18.003 -19.008  20.563  1.00 20.27     0.098 C 
ATOM   1103  HA  ASP A  95      17.329 -18.283  20.050  1.00  0.00     0.088 H 
ATOM   1104  C   ASP A  95      18.426 -18.439  21.913  1.00 20.36     0.241 C 
ATOM   1105  O   ASP A  95      19.328 -18.979  22.560  1.00 21.03    -0.271 OA
ATOM   1106  CB  ASP A  95      17.248 -20.327  20.800  1.00 20.44     0.043 C 
ATOM   1107  HB1 ASP A  95      16.521 -20.223  21.639  1.00  0.00     0.052 H 
ATOM   1108  HB2 ASP A  95      17.924 -21.098  21.238  1.00  0.00     0.052 H 
ATOM   1109  CG  ASP A  95      16.561 -20.856  19.549  1.00 22.34     0.175 C 
ATOM   1110  OD1 ASP A  95      15.597 -20.217  19.082  1.00 22.74    -0.648 OA
ATOM   1111  OD2 ASP A  95      16.964 -21.931  19.051  1.00 22.34    -0.648 OA
ATOM   1112  N   GLY A  96      17.786 -17.350  22.328  1.00 20.39    -0.351 N 
ATOM   1113  HN  GLY A  96      17.096 -16.917  21.714  1.00  0.00     0.163 HD
ATOM   1114  CA  GLY A  96      18.042 -16.755  23.639  1.00 19.94     0.069 C 
ATOM   1115  HA1 GLY A  96      17.210 -16.061  23.901  1.00  0.00     0.078 H 
ATOM   1116  HA2 GLY A  96      17.920 -17.532  24.430  1.00  0.00     0.078 H 
ATOM   1117  C   GLY A  96      19.374 -16.044  23.828  1.00 20.12     0.236 C 
ATOM   1118  O   GLY A  96      19.802 -15.829  24.963  1.00 20.48    -0.272 OA
ATOM   1119  N   ALA A  97      20.016 -15.664  22.724  1.00 19.60    -0.347 N 
ATOM   1120  HN  ALA A  97      19.615 -15.904  21.817  1.00  0.00     0.163 HD
ATOM   1121  CA  ALA A  97      21.284 -14.909  22.761  1.00 19.19     0.086 C 
ATOM   1122  HA  ALA A  97      22.069 -15.589  23.168  1.00  0.00     0.086 H 
ATOM   1123  C   ALA A  97      21.242 -13.668  23.651  1.00 19.47     0.240 C 
ATOM   1124  O   ALA A  97      22.271 -13.264  24.207  1.00 22.03    -0.271 OA
ATOM   1125  CB  ALA A  97      21.702 -14.515  21.353  1.00 19.33    -0.049 C 
ATOM   1126  HB1 ALA A  97      21.733 -15.421  20.703  1.00  0.00     0.030 H 
ATOM   1127  HB2 ALA A  97      22.667 -13.957  21.342  1.00  0.00     0.030 H 
ATOM   1128  HB3 ALA A  97      21.050 -13.716  20.929  1.00  0.00     0.030 H 
ATOM   1129  N   TYR A  98      20.058 -13.062  23.757  1.00 20.14    -0.346 N 
ATOM   1130  HN  TYR A  98      19.253 -13.477  23.288  1.00  0.00     0.163 HD
ATOM   1131  CA  TYR A  98      19.865 -11.824  24.519  1.00 21.16     0.093 C 
ATOM   1132  HA  TYR A  98      20.825 -11.546  25.012  1.00  0.00     0.088 H 
ATOM   1133  C   TYR A  98      18.788 -11.994  25.584  1.00 20.56     0.241 C 
ATOM   1134  O   TYR A  98      18.159 -11.019  25.994  1.00 20.24    -0.271 OA
ATOM   1135  CB  TYR A  98      19.425 -10.682  23.598  1.00 20.90    -0.014 C 
ATOM   1136  HB1 TYR A  98      18.343 -10.796  23.354  1.00  0.00     0.043 H 
ATOM   1137  HB2 TYR A  98      19.407  -9.726  24.172  1.00  0.00     0.043 H 
ATOM   1138  CG  TYR A  98      20.214 -10.491  22.322  1.00 21.32    -0.056 A 
ATOM   1139  CD1 TYR A  98      19.770 -11.037  21.113  1.00 23.06    -0.074 A 
ATOM   1140  HD1 TYR A  98      18.842 -11.632  21.094  1.00  0.00     0.084 H 
ATOM   1141  CD2 TYR A  98      21.380  -9.736  22.316  1.00 19.63    -0.074 A 
ATOM   1142  HD2 TYR A  98      21.740  -9.286  23.257  1.00  0.00     0.084 H 
ATOM   1143  CE1 TYR A  98      20.481 -10.841  19.935  1.00 22.00    -0.051 A 
ATOM   1144  HE1 TYR A  98      20.122 -11.277  18.987  1.00  0.00     0.087 H 
ATOM   1145  CE2 TYR A  98      22.100  -9.538  21.145  1.00 19.30    -0.051 A 
ATOM   1146  HE2 TYR A  98      23.028  -8.942  21.158  1.00  0.00     0.087 H 
ATOM   1147  CZ  TYR A  98      21.647 -10.091  19.965  1.00 22.07     0.065 A 
ATOM   1148  OH  TYR A  98      22.367  -9.886  18.815  1.00 25.04    -0.361 OA
ATOM   1149  HH  TYR A  98      23.166  -9.372  18.836  1.00  0.00     0.217 HD
ATOM   1150  N   GLN A  99      18.588 -13.225  26.046  1.00 21.43    -0.346 N 
ATOM   1151  HN  GLN A  99      19.218 -13.972  25.755  1.00  0.00     0.163 HD
ATOM   1152  CA  GLN A  99      17.490 -13.537  26.960  1.00 21.47     0.090 C 
ATOM   1153  HA  GLN A  99      16.539 -13.339  26.412  1.00  0.00     0.087 H 
ATOM   1154  C   GLN A  99      17.477 -12.667  28.212  1.00 21.53     0.241 C 
ATOM   1155  O   GLN A  99      16.405 -12.318  28.719  1.00 21.12    -0.271 OA
ATOM   1156  CB  GLN A  99      17.501 -15.028  27.323  1.00 21.24    -0.030 C 
ATOM   1157  HB1 GLN A  99      18.470 -15.305  27.799  1.00  0.00     0.037 H 
ATOM   1158  HB2 GLN A  99      17.556 -15.652  26.401  1.00  0.00     0.037 H 
ATOM   1159  CG  GLN A  99      16.335 -15.472  28.196  1.00 21.32     0.011 C 
ATOM   1160  HG1 GLN A  99      16.476 -16.522  28.543  1.00  0.00     0.047 H 
ATOM   1161  HG2 GLN A  99      16.355 -14.950  29.181  1.00  0.00     0.047 H 
ATOM   1162  CD  GLN A  99      14.982 -15.301  27.519  1.00 21.54     0.215 C 
ATOM   1163  NE2 GLN A  99      13.944 -15.086  28.322  1.00 24.78    -0.370 N 
ATOM   1164 1HE2 GLN A  99      13.038 -14.971  27.868  1.00  0.00     0.159 HD
ATOM   1165 2HE2 GLN A  99      14.035 -15.030  29.336  1.00  0.00     0.159 HD
ATOM   1166  OE1 GLN A  99      14.872 -15.369  26.294  1.00 23.61    -0.274 OA
ATOM   1167  N   SER A 100      18.666 -12.298  28.693  1.00 20.92    -0.344 N 
ATOM   1168  HN  SER A 100      19.511 -12.572  28.192  1.00  0.00     0.163 HD
ATOM   1169  CA  SER A 100      18.788 -11.509  29.922  1.00 22.01     0.109 C 
ATOM   1170  HA  SER A 100      18.163 -12.003  30.702  1.00  0.00     0.090 H 
ATOM   1171  C   SER A 100      18.318 -10.058  29.805  1.00 21.47     0.243 C 
ATOM   1172  O   SER A 100      18.090  -9.389  30.824  1.00 22.41    -0.271 OA
ATOM   1173  CB  SER A 100      20.240 -11.532  30.410  1.00 22.54     0.044 C 
ATOM   1174  HB1 SER A 100      20.372 -10.939  31.345  1.00  0.00     0.077 H 
ATOM   1175  HB2 SER A 100      20.910 -10.942  29.743  1.00  0.00     0.077 H 
ATOM   1176  OG  SER A 100      20.692 -12.862  30.564  1.00 24.13    -0.398 OA
ATOM   1177  HG  SER A 100      21.592 -12.876  30.867  1.00  0.00     0.209 HD
ATOM   1178  N   LEU A 101      18.177  -9.571  28.572  1.00 20.99    -0.346 N 
ATOM   1179  HN  LEU A 101      18.095 -10.216  27.786  1.00  0.00     0.163 HD
ATOM   1180  CA  LEU A 101      18.138  -8.131  28.324  1.00 20.31     0.089 C 
ATOM   1181  HA  LEU A 101      18.671  -7.643  29.173  1.00  0.00     0.087 H 
ATOM   1182  C   LEU A 101      16.734  -7.542  28.288  1.00 20.06     0.241 C 
ATOM   1183  O   LEU A 101      16.327  -6.920  27.304  1.00 20.61    -0.271 OA
ATOM   1184  CB  LEU A 101      18.920  -7.784  27.052  1.00 19.92    -0.035 C 
ATOM   1185  HB1 LEU A 101      18.376  -8.168  26.158  1.00  0.00     0.037 H 
ATOM   1186  HB2 LEU A 101      18.867  -6.686  26.864  1.00  0.00     0.037 H 
ATOM   1187  CG  LEU A 101      20.380  -8.247  27.009  1.00 21.54    -0.059 C 
ATOM   1188  HG  LEU A 101      20.392  -9.362  26.983  1.00  0.00     0.039 H 
ATOM   1189  CD1 LEU A 101      21.077  -7.739  25.770  1.00 21.10    -0.073 C 
ATOM   1190 1HD1 LEU A 101      20.532  -8.072  24.856  1.00  0.00     0.028 H 
ATOM   1191 2HD1 LEU A 101      22.151  -8.036  25.746  1.00  0.00     0.028 H 
ATOM   1192 3HD1 LEU A 101      21.213  -6.633  25.793  1.00  0.00     0.028 H 
ATOM   1193  CD2 LEU A 101      21.129  -7.789  28.266  1.00 21.79    -0.073 C 
ATOM   1194 1HD2 LEU A 101      20.614  -8.164  29.181  1.00  0.00     0.028 H 
ATOM   1195 2HD2 LEU A 101      21.265  -6.683  28.289  1.00  0.00     0.028 H 
ATOM   1196 3HD2 LEU A 101      22.203  -8.086  28.242  1.00  0.00     0.028 H 
ATOM   1197  N   SER A 102      16.017  -7.713  29.393  1.00 20.60    -0.344 N 
ATOM   1198  HN  SER A 102      16.454  -8.164  30.197  1.00  0.00     0.163 HD
ATOM   1199  CA  SER A 102      14.623  -7.279  29.500  1.00 22.45     0.109 C 
ATOM   1200  HA  SER A 102      14.064  -7.771  28.670  1.00  0.00     0.090 H 
ATOM   1201  C   SER A 102      14.398  -5.767  29.357  1.00 22.83     0.243 C 
ATOM   1202  O   SER A 102      13.274  -5.338  29.084  1.00 23.92    -0.271 OA
ATOM   1203  CB  SER A 102      14.013  -7.791  30.818  1.00 22.29     0.044 C 
ATOM   1204  HB1 SER A 102      12.907  -7.912  30.738  1.00  0.00     0.077 H 
ATOM   1205  HB2 SER A 102      14.288  -8.854  31.011  1.00  0.00     0.077 H 
ATOM   1206  OG  SER A 102      14.368  -6.956  31.907  1.00 25.58    -0.398 OA
ATOM   1207  HG  SER A 102      13.992  -7.272  32.720  1.00  0.00     0.209 HD
ATOM   1208  N   HIS A 103      15.458  -4.971  29.536  1.00 21.51    -0.346 N 
ATOM   1209  HN  HIS A 103      16.358  -5.396  29.760  1.00  0.00     0.163 HD
ATOM   1210  CA  HIS A 103      15.376  -3.510  29.422  1.00 21.78     0.094 C 
ATOM   1211  HA  HIS A 103      14.297  -3.231  29.444  1.00  0.00     0.088 H 
ATOM   1212  C   HIS A 103      15.974  -2.943  28.126  1.00 20.83     0.241 C 
ATOM   1213  O   HIS A 103      15.957  -1.723  27.925  1.00 22.10    -0.271 OA
ATOM   1214  CB  HIS A 103      16.052  -2.837  30.624  1.00 21.33     0.002 C 
ATOM   1215  HB1 HIS A 103      16.001  -1.727  30.533  1.00  0.00     0.046 H 
ATOM   1216  HB2 HIS A 103      17.157  -2.977  30.583  1.00  0.00     0.046 H 
ATOM   1217  CG  HIS A 103      15.512  -3.284  31.945  1.00 23.97     0.028 A 
ATOM   1218  CD2 HIS A 103      16.074  -4.017  32.937  1.00 25.65    -0.000 A 
ATOM   1219  HD2 HIS A 103      17.094  -4.437  32.944  1.00  0.00     0.114 H 
ATOM   1220  ND1 HIS A 103      14.236  -2.973  32.370  1.00 27.03    -0.354 N 
ATOM   1221  HD1 HIS A 103      13.556  -2.423  31.845  1.00  0.00     0.166 HD
ATOM   1222  CE1 HIS A 103      14.034  -3.502  33.566  1.00 26.30     0.040 A 
ATOM   1223  HE1 HIS A 103      13.106  -3.425  34.157  1.00  0.00     0.140 H 
ATOM   1224  NE2 HIS A 103      15.134  -4.139  33.932  1.00 27.06    -0.360 N 
ATOM   1225  HE2 HIS A 103      15.264  -4.640  34.811  1.00  0.00     0.166 HD
ATOM   1226  N   LEU A 104      16.500  -3.810  27.254  1.00 20.98    -0.346 N 
ATOM   1227  HN  LEU A 104      16.442  -4.811  27.438  1.00  0.00     0.163 HD
ATOM   1228  CA  LEU A 104      17.159  -3.333  26.037  1.00 21.08     0.089 C 
ATOM   1229  HA  LEU A 104      17.959  -2.615  26.334  1.00  0.00     0.087 H 
ATOM   1230  C   LEU A 104      16.152  -2.589  25.177  1.00 21.61     0.241 C 
ATOM   1231  O   LEU A 104      15.080  -3.108  24.886  1.00 22.66    -0.271 OA
ATOM   1232  CB  LEU A 104      17.813  -4.474  25.238  1.00 20.65    -0.035 C 
ATOM   1233  HB1 LEU A 104      17.029  -5.083  24.730  1.00  0.00     0.037 H 
ATOM   1234  HB2 LEU A 104      18.234  -5.236  25.935  1.00  0.00     0.037 H 
ATOM   1235  CG  LEU A 104      18.885  -4.040  24.221  1.00 21.02    -0.059 C 
ATOM   1236  HG  LEU A 104      18.463  -3.207  23.612  1.00  0.00     0.039 H 
ATOM   1237  CD1 LEU A 104      20.137  -3.525  24.916  1.00 21.69    -0.073 C 
ATOM   1238 1HD1 LEU A 104      20.913  -3.211  24.180  1.00  0.00     0.028 H 
ATOM   1239 2HD1 LEU A 104      20.539  -4.273  25.639  1.00  0.00     0.028 H 
ATOM   1240 3HD1 LEU A 104      19.898  -2.704  25.632  1.00  0.00     0.028 H 
ATOM   1241  CD2 LEU A 104      19.243  -5.184  23.269  1.00 21.63    -0.073 C 
ATOM   1242 1HD2 LEU A 104      20.019  -4.870  22.533  1.00  0.00     0.028 H 
ATOM   1243 2HD2 LEU A 104      18.338  -5.592  22.761  1.00  0.00     0.028 H 
ATOM   1244 3HD2 LEU A 104      19.554  -6.098  23.826  1.00  0.00     0.028 H 
ATOM   1245  N   SER A 105      16.494  -1.360  24.808  1.00 20.63    -0.344 N 
ATOM   1246  HN  SER A 105      17.379  -0.968  25.129  1.00  0.00     0.163 HD
ATOM   1247  CA  SER A 105      15.624  -0.561  23.950  1.00 22.80     0.109 C 
ATOM   1248  HA  SER A 105      14.638  -1.079  23.894  1.00  0.00     0.090 H 
ATOM   1249  C   SER A 105      16.174  -0.462  22.530  1.00 22.51     0.243 C 
ATOM   1250  O   SER A 105      15.404  -0.396  21.578  1.00 23.54    -0.271 OA
ATOM   1251  CB  SER A 105      15.381   0.835  24.539  1.00 24.46     0.044 C 
ATOM   1252  HB1 SER A 105      14.767   0.787  25.468  1.00  0.00     0.077 H 
ATOM   1253  HB2 SER A 105      14.685   1.432  23.905  1.00  0.00     0.077 H 
ATOM   1254  OG  SER A 105      16.597   1.515  24.756  1.00 36.56    -0.398 OA
ATOM   1255  HG  SER A 105      16.447   2.379  25.121  1.00  0.00     0.209 HD
ATOM   1256  N   THR A 106      17.501  -0.468  22.401  1.00 23.01    -0.344 N 
ATOM   1257  HN  THR A 106      18.077  -0.572  23.237  1.00  0.00     0.163 HD
ATOM   1258  CA  THR A 106      18.161  -0.330  21.099  1.00 22.31     0.113 C 
ATOM   1259  HA  THR A 106      17.384  -0.419  20.304  1.00  0.00     0.091 H 
ATOM   1260  C   THR A 106      19.188  -1.440  20.888  1.00 22.58     0.243 C 
ATOM   1261  O   THR A 106      20.106  -1.611  21.698  1.00 20.89    -0.271 OA
ATOM   1262  CB  THR A 106      18.843   1.062  20.959  1.00 24.73     0.060 C 
ATOM   1263  HB  THR A 106      19.584   1.187  21.783  1.00  0.00     0.086 H 
ATOM   1264  CG2 THR A 106      19.569   1.189  19.614  1.00 24.11    -0.050 C 
ATOM   1265 1HG2 THR A 106      20.058   2.186  19.514  1.00  0.00     0.031 H 
ATOM   1266 2HG2 THR A 106      18.887   0.978  18.758  1.00  0.00     0.031 H 
ATOM   1267 3HG2 THR A 106      20.297   0.358  19.460  1.00  0.00     0.031 H 
ATOM   1268  OG1 THR A 106      17.848   2.093  21.066  1.00 24.15    -0.393 OA
ATOM   1269  HG1 THR A 106      18.264   2.943  20.981  1.00  0.00     0.210 HD
ATOM   1270  N   LEU A 107      19.009  -2.197  19.806  1.00 20.96    -0.346 N 
ATOM   1271  HN  LEU A 107      18.184  -2.036  19.229  1.00  0.00     0.163 HD
ATOM   1272  CA  LEU A 107      19.946  -3.250  19.410  1.00 21.68     0.089 C 
ATOM   1273  HA  LEU A 107      20.808  -3.250  20.117  1.00  0.00     0.087 H 
ATOM   1274  C   LEU A 107      20.462  -2.964  18.004  1.00 23.37     0.241 C 
ATOM   1275  O   LEU A 107      19.672  -2.787  17.083  1.00 22.36    -0.271 OA
ATOM   1276  CB  LEU A 107      19.266  -4.626  19.455  1.00 23.53    -0.035 C 
ATOM   1277  HB1 LEU A 107      18.317  -4.588  18.871  1.00  0.00     0.037 H 
ATOM   1278  HB2 LEU A 107      18.872  -4.810  20.482  1.00  0.00     0.037 H 
ATOM   1279  CG  LEU A 107      20.093  -5.837  19.003  1.00 22.21    -0.059 C 
ATOM   1280  HG  LEU A 107      20.364  -5.685  17.932  1.00  0.00     0.039 H 
ATOM   1281  CD1 LEU A 107      21.394  -5.948  19.806  1.00 24.02    -0.073 C 
ATOM   1282 1HD1 LEU A 107      21.985  -5.005  19.734  1.00  0.00     0.028 H 
ATOM   1283 2HD1 LEU A 107      21.995  -6.836  19.498  1.00  0.00     0.028 H 
ATOM   1284 3HD1 LEU A 107      21.202  -6.235  20.866  1.00  0.00     0.028 H 
ATOM   1285  CD2 LEU A 107      19.280  -7.135  19.102  1.00 21.28    -0.073 C 
ATOM   1286 1HD2 LEU A 107      18.334  -7.054  18.518  1.00  0.00     0.028 H 
ATOM   1287 2HD2 LEU A 107      19.088  -7.422  20.162  1.00  0.00     0.028 H 
ATOM   1288 3HD2 LEU A 107      19.881  -8.023  18.794  1.00  0.00     0.028 H 
ATOM   1289  N   ILE A 108      21.785  -2.932  17.854  1.00 22.19    -0.346 N 
ATOM   1290  HN  ILE A 108      22.378  -3.168  18.649  1.00  0.00     0.163 HD
ATOM   1291  CA  ILE A 108      22.414  -2.568  16.583  1.00 22.76     0.092 C 
ATOM   1292  HA  ILE A 108      21.611  -2.354  15.840  1.00  0.00     0.088 H 
ATOM   1293  C   ILE A 108      23.259  -3.722  16.060  1.00 21.83     0.241 C 
ATOM   1294  O   ILE A 108      24.223  -4.126  16.709  1.00 22.79    -0.271 OA
ATOM   1295  CB  ILE A 108      23.290  -1.298  16.738  1.00 21.49    -0.030 C 
ATOM   1296  HB  ILE A 108      24.135  -1.534  17.426  1.00  0.00     0.043 H 
ATOM   1297  CG1 ILE A 108      22.463  -0.158  17.357  1.00 24.60    -0.063 C 
ATOM   1298 1HG1 ILE A 108      21.496  -0.548  17.751  1.00  0.00     0.033 H 
ATOM   1299 2HG1 ILE A 108      22.083   0.524  16.561  1.00  0.00     0.033 H 
ATOM   1300  CG2 ILE A 108      23.869  -0.878  15.386  1.00 24.39    -0.071 C 
ATOM   1301 1HG2 ILE A 108      24.499   0.035  15.497  1.00  0.00     0.028 H 
ATOM   1302 2HG2 ILE A 108      23.072  -0.741  14.618  1.00  0.00     0.028 H 
ATOM   1303 3HG2 ILE A 108      24.428  -1.710  14.898  1.00  0.00     0.028 H 
ATOM   1304  CD1 ILE A 108      23.189   0.630  18.425  1.00 28.63    -0.076 C 
ATOM   1305 1HD1 ILE A 108      22.590   1.456  18.874  1.00  0.00     0.027 H 
ATOM   1306 2HD1 ILE A 108      24.156   1.020  18.031  1.00  0.00     0.027 H 
ATOM   1307 3HD1 ILE A 108      23.569  -0.052  19.221  1.00  0.00     0.027 H 
ATOM   1308  N   LEU A 109      22.887  -4.241  14.890  1.00 20.42    -0.346 N 
ATOM   1309  HN  LEU A 109      22.111  -3.809  14.389  1.00  0.00     0.163 HD
ATOM   1310  CA  LEU A 109      23.545  -5.406  14.292  1.00 20.97     0.089 C 
ATOM   1311  HA  LEU A 109      24.365  -5.727  14.977  1.00  0.00     0.087 H 
ATOM   1312  C   LEU A 109      24.162  -5.099  12.931  1.00 21.97     0.241 C 
ATOM   1313  O   LEU A 109      24.581  -6.006  12.213  1.00 22.19    -0.271 OA
ATOM   1314  CB  LEU A 109      22.554  -6.579  14.154  1.00 22.71    -0.035 C 
ATOM   1315  HB1 LEU A 109      21.666  -6.241  13.570  1.00  0.00     0.037 H 
ATOM   1316  HB2 LEU A 109      22.984  -7.342  13.464  1.00  0.00     0.037 H 
ATOM   1317  CG  LEU A 109      22.078  -7.273  15.438  1.00 25.91    -0.059 C 
ATOM   1318  HG  LEU A 109      21.862  -6.486  16.198  1.00  0.00     0.039 H 
ATOM   1319  CD1 LEU A 109      20.794  -8.045  15.179  1.00 26.55    -0.073 C 
ATOM   1320 1HD1 LEU A 109      20.448  -8.549  16.112  1.00  0.00     0.028 H 
ATOM   1321 2HD1 LEU A 109      20.906  -8.765  14.335  1.00  0.00     0.028 H 
ATOM   1322 3HD1 LEU A 109      20.001  -7.396  14.739  1.00  0.00     0.028 H 
ATOM   1323  CD2 LEU A 109      23.163  -8.194  16.003  1.00 31.04    -0.073 C 
ATOM   1324 1HD2 LEU A 109      22.817  -8.698  16.936  1.00  0.00     0.028 H 
ATOM   1325 2HD2 LEU A 109      24.122  -7.648  16.163  1.00  0.00     0.028 H 
ATOM   1326 3HD2 LEU A 109      23.512  -8.932  15.243  1.00  0.00     0.028 H 
ATOM   1327  N   THR A 110      24.215  -3.816  12.589  1.00 22.23    -0.344 N 
ATOM   1328  HN  THR A 110      23.900  -3.121  13.266  1.00  0.00     0.163 HD
ATOM   1329  CA  THR A 110      24.703  -3.351  11.290  1.00 21.43     0.113 C 
ATOM   1330  HA  THR A 110      23.928  -3.594  10.526  1.00  0.00     0.091 H 
ATOM   1331  C   THR A 110      26.015  -4.005  10.854  1.00 22.89     0.243 C 
ATOM   1332  O   THR A 110      26.957  -4.094  11.635  1.00 23.03    -0.271 OA
ATOM   1333  CB  THR A 110      24.873  -1.827  11.321  1.00 23.44     0.060 C 
ATOM   1334  HB  THR A 110      25.593  -1.556  12.128  1.00  0.00     0.086 H 
ATOM   1335  CG2 THR A 110      25.388  -1.281   9.982  1.00 22.65    -0.050 C 
ATOM   1336 1HG2 THR A 110      25.512  -0.173  10.005  1.00  0.00     0.031 H 
ATOM   1337 2HG2 THR A 110      24.734  -1.599   9.136  1.00  0.00     0.031 H 
ATOM   1338 3HG2 THR A 110      26.332  -1.788   9.674  1.00  0.00     0.031 H 
ATOM   1339  OG1 THR A 110      23.602  -1.231  11.606  1.00 23.14    -0.393 OA
ATOM   1340  HG1 THR A 110      23.707  -0.287  11.625  1.00  0.00     0.210 HD
ATOM   1341  N   GLY A 111      26.057  -4.467   9.607  1.00 21.21    -0.350 N 
ATOM   1342  HN  GLY A 111      25.198  -4.492   9.057  1.00  0.00     0.163 HD
ATOM   1343  CA  GLY A 111      27.304  -4.941   9.004  1.00 21.75     0.069 C 
ATOM   1344  HA1 GLY A 111      28.088  -4.152   9.088  1.00  0.00     0.078 H 
ATOM   1345  HA2 GLY A 111      27.191  -4.995   7.896  1.00  0.00     0.078 H 
ATOM   1346  C   GLY A 111      27.842  -6.260   9.532  1.00 22.82     0.236 C 
ATOM   1347  O   GLY A 111      29.059  -6.467   9.553  1.00 25.84    -0.272 OA
ATOM   1348  N   ASN A 112      26.945  -7.139   9.971  1.00 22.47    -0.346 N 
ATOM   1349  HN  ASN A 112      25.973  -6.845  10.065  1.00  0.00     0.163 HD
ATOM   1350  CA  ASN A 112      27.302  -8.509  10.323  1.00 23.24     0.097 C 
ATOM   1351  HA  ASN A 112      28.413  -8.591  10.380  1.00  0.00     0.088 H 
ATOM   1352  C   ASN A 112      26.791  -9.457   9.245  1.00 24.12     0.243 C 
ATOM   1353  O   ASN A 112      25.641  -9.337   8.822  1.00 24.39    -0.271 OA
ATOM   1354  CB  ASN A 112      26.704  -8.906  11.675  1.00 22.93     0.036 C 
ATOM   1355  HB1 ASN A 112      26.692 -10.014  11.798  1.00  0.00     0.051 H 
ATOM   1356  HB2 ASN A 112      25.607  -8.711  11.701  1.00  0.00     0.051 H 
ATOM   1357  CG  ASN A 112      27.405  -8.235  12.840  1.00 22.82     0.217 C 
ATOM   1358  ND2 ASN A 112      26.720  -7.290  13.480  1.00 24.23    -0.370 N 
ATOM   1359 1HD2 ASN A 112      27.192  -6.839  14.264  1.00  0.00     0.159 HD
ATOM   1360 2HD2 ASN A 112      25.772  -7.021  13.217  1.00  0.00     0.159 HD
ATOM   1361  OD1 ASN A 112      28.550  -8.560  13.157  1.00 24.04    -0.274 OA
ATOM   1362  N   PRO A 113      27.632 -10.421   8.819  1.00 23.52    -0.337 N 
ATOM   1363  CA  PRO A 113      27.228 -11.335   7.757  1.00 24.66     0.091 C 
ATOM   1364  HA  PRO A 113      26.683 -10.781   6.957  1.00  0.00     0.087 H 
ATOM   1365  C   PRO A 113      26.362 -12.475   8.297  1.00 24.45     0.241 C 
ATOM   1366  O   PRO A 113      26.765 -13.647   8.254  1.00 24.72    -0.271 OA
ATOM   1367  CB  PRO A 113      28.570 -11.849   7.228  1.00 24.62    -0.036 C 
ATOM   1368  HB1 PRO A 113      28.508 -12.835   6.712  1.00  0.00     0.036 H 
ATOM   1369  HB2 PRO A 113      28.964 -11.277   6.356  1.00  0.00     0.036 H 
ATOM   1370  CG  PRO A 113      29.469 -11.841   8.418  1.00 25.31    -0.048 C 
ATOM   1371  HG1 PRO A 113      30.549 -11.763   8.153  1.00  0.00     0.035 H 
ATOM   1372  HG2 PRO A 113      29.523 -12.827   8.936  1.00  0.00     0.035 H 
ATOM   1373  CD  PRO A 113      28.991 -10.718   9.318  1.00 24.49    -0.001 C 
ATOM   1374  HD1 PRO A 113      29.041 -10.949  10.408  1.00  0.00     0.064 H 
ATOM   1375  HD2 PRO A 113      29.671  -9.835   9.353  1.00  0.00     0.064 H 
ATOM   1376  N   ILE A 114      25.175 -12.126   8.788  1.00 24.72    -0.346 N 
ATOM   1377  HN  ILE A 114      24.858 -11.163   8.675  1.00  0.00     0.163 HD
ATOM   1378  CA  ILE A 114      24.312 -13.076   9.483  1.00 26.40     0.092 C 
ATOM   1379  HA  ILE A 114      24.934 -13.616  10.234  1.00  0.00     0.088 H 
ATOM   1380  C   ILE A 114      23.772 -14.105   8.496  1.00 27.11     0.241 C 
ATOM   1381  O   ILE A 114      23.220 -13.752   7.452  1.00 27.86    -0.271 OA
ATOM   1382  CB  ILE A 114      23.160 -12.367  10.241  1.00 27.29    -0.030 C 
ATOM   1383  HB  ILE A 114      22.581 -11.753   9.512  1.00  0.00     0.043 H 
ATOM   1384  CG1 ILE A 114      23.741 -11.434  11.311  1.00 24.89    -0.063 C 
ATOM   1385 1HG1 ILE A 114      24.308 -12.021  12.071  1.00  0.00     0.033 H 
ATOM   1386 2HG1 ILE A 114      24.569 -10.822  10.884  1.00  0.00     0.033 H 
ATOM   1387  CG2 ILE A 114      22.213 -13.392  10.875  1.00 28.38    -0.071 C 
ATOM   1388 1HG2 ILE A 114      21.385 -12.882  11.420  1.00  0.00     0.028 H 
ATOM   1389 2HG2 ILE A 114      22.760 -14.108  11.532  1.00  0.00     0.028 H 
ATOM   1390 3HG2 ILE A 114      21.826 -14.117  10.122  1.00  0.00     0.028 H 
ATOM   1391  CD1 ILE A 114      22.719 -10.540  11.989  1.00 28.78    -0.076 C 
ATOM   1392 1HD1 ILE A 114      23.141  -9.862  12.767  1.00  0.00     0.027 H 
ATOM   1393 2HD1 ILE A 114      21.891 -11.152  12.416  1.00  0.00     0.027 H 
ATOM   1394 3HD1 ILE A 114      22.152  -9.953  11.229  1.00  0.00     0.027 H 
ATOM   1395  N   GLN A 115      23.969 -15.374   8.826  1.00 27.43    -0.346 N 
ATOM   1396  HN  GLN A 115      24.443 -15.592   9.702  1.00  0.00     0.163 HD
ATOM   1397  CA  GLN A 115      23.525 -16.464   7.969  1.00 28.46     0.090 C 
ATOM   1398  HA  GLN A 115      22.949 -16.011   7.129  1.00  0.00     0.087 H 
ATOM   1399  C   GLN A 115      22.598 -17.428   8.680  1.00 28.52     0.241 C 
ATOM   1400  O   GLN A 115      21.855 -18.172   8.037  1.00 28.56    -0.271 OA
ATOM   1401  CB  GLN A 115      24.726 -17.174   7.362  1.00 28.91    -0.030 C 
ATOM   1402  HB1 GLN A 115      24.514 -18.252   7.174  1.00  0.00     0.037 H 
ATOM   1403  HB2 GLN A 115      25.552 -17.290   8.102  1.00  0.00     0.037 H 
ATOM   1404  CG  GLN A 115      25.198 -16.470   6.104  1.00 34.77     0.011 C 
ATOM   1405  HG1 GLN A 115      24.603 -16.793   5.218  1.00  0.00     0.047 H 
ATOM   1406  HG2 GLN A 115      24.922 -15.390   6.123  1.00  0.00     0.047 H 
ATOM   1407  CD  GLN A 115      26.662 -16.645   5.859  1.00 38.22     0.215 C 
ATOM   1408  NE2 GLN A 115      26.994 -17.461   4.872  1.00 35.03    -0.370 N 
ATOM   1409 1HE2 GLN A 115      26.304 -17.955   4.306  1.00  0.00     0.159 HD
ATOM   1410 2HE2 GLN A 115      27.993 -17.580   4.705  1.00  0.00     0.159 HD
ATOM   1411  OE1 GLN A 115      27.498 -16.047   6.545  1.00 40.63    -0.274 OA
ATOM   1412  N   SER A 116      22.632 -17.400  10.009  1.00 28.57    -0.344 N 
ATOM   1413  HN  SER A 116      23.319 -16.807  10.475  1.00  0.00     0.163 HD
ATOM   1414  CA  SER A 116      21.717 -18.191  10.818  1.00 28.78     0.109 C 
ATOM   1415  HA  SER A 116      20.864 -18.508  10.174  1.00  0.00     0.090 H 
ATOM   1416  C   SER A 116      21.164 -17.354  11.968  1.00 27.71     0.243 C 
ATOM   1417  O   SER A 116      21.882 -17.011  12.910  1.00 28.45    -0.271 OA
ATOM   1418  CB  SER A 116      22.417 -19.448  11.343  1.00 28.99     0.044 C 
ATOM   1419  HB1 SER A 116      23.358 -19.196  11.885  1.00  0.00     0.077 H 
ATOM   1420  HB2 SER A 116      22.853 -20.050  10.512  1.00  0.00     0.077 H 
ATOM   1421  OG  SER A 116      21.544 -20.229  12.150  1.00 32.34    -0.398 OA
ATOM   1422  HG  SER A 116      21.978 -21.009  12.476  1.00  0.00     0.209 HD
ATOM   1423  N   LEU A 117      19.883 -17.019  11.866  1.00 27.00    -0.346 N 
ATOM   1424  HN  LEU A 117      19.377 -17.264  11.015  1.00  0.00     0.163 HD
ATOM   1425  CA  LEU A 117      19.178 -16.318  12.920  1.00 25.78     0.089 C 
ATOM   1426  HA  LEU A 117      19.894 -16.043  13.729  1.00  0.00     0.087 H 
ATOM   1427  C   LEU A 117      18.115 -17.263  13.477  1.00 24.24     0.241 C 
ATOM   1428  O   LEU A 117      17.124 -17.558  12.806  1.00 24.84    -0.271 OA
ATOM   1429  CB  LEU A 117      18.542 -15.052  12.349  1.00 26.29    -0.035 C 
ATOM   1430  HB1 LEU A 117      19.157 -14.714  11.483  1.00  0.00     0.037 H 
ATOM   1431  HB2 LEU A 117      17.586 -15.337  11.851  1.00  0.00     0.037 H 
ATOM   1432  CG  LEU A 117      18.273 -13.848  13.240  1.00 28.46    -0.059 C 
ATOM   1433  HG  LEU A 117      17.436 -14.099  13.933  1.00  0.00     0.039 H 
ATOM   1434  CD1 LEU A 117      19.490 -13.458  14.069  1.00 29.14    -0.073 C 
ATOM   1435 1HD1 LEU A 117      19.293 -12.576  14.722  1.00  0.00     0.028 H 
ATOM   1436 2HD1 LEU A 117      20.381 -13.288  13.420  1.00  0.00     0.028 H 
ATOM   1437 3HD1 LEU A 117      19.866 -14.323  14.664  1.00  0.00     0.028 H 
ATOM   1438  CD2 LEU A 117      17.840 -12.687  12.357  1.00 26.38    -0.073 C 
ATOM   1439 1HD2 LEU A 117      17.643 -11.805  13.010  1.00  0.00     0.028 H 
ATOM   1440 2HD2 LEU A 117      16.971 -12.943  11.707  1.00  0.00     0.028 H 
ATOM   1441 3HD2 LEU A 117      18.574 -12.466  11.547  1.00  0.00     0.028 H 
ATOM   1442  N   ALA A 118      18.331 -17.751  14.698  1.00 22.92    -0.346 N 
ATOM   1443  HN  ALA A 118      19.159 -17.454  15.214  1.00  0.00     0.163 HD
ATOM   1444  CA  ALA A 118      17.410 -18.700  15.314  1.00 21.36     0.086 C 
ATOM   1445  HA  ALA A 118      17.314 -19.581  14.637  1.00  0.00     0.086 H 
ATOM   1446  C   ALA A 118      16.024 -18.085  15.496  1.00 20.00     0.240 C 
ATOM   1447  O   ALA A 118      15.893 -16.875  15.642  1.00 20.96    -0.271 OA
ATOM   1448  CB  ALA A 118      17.966 -19.185  16.649  1.00 22.20    -0.049 C 
ATOM   1449  HB1 ALA A 118      18.978 -19.634  16.516  1.00  0.00     0.030 H 
ATOM   1450  HB2 ALA A 118      17.266 -19.889  17.157  1.00  0.00     0.030 H 
ATOM   1451  HB3 ALA A 118      17.972 -18.373  17.413  1.00  0.00     0.030 H 
ATOM   1452  N   LEU A 119      14.995 -18.928  15.497  1.00 20.99    -0.346 N 
ATOM   1453  HN  LEU A 119      15.174 -19.928  15.406  1.00  0.00     0.163 HD
ATOM   1454  CA  LEU A 119      13.612 -18.462  15.625  1.00 22.00     0.089 C 
ATOM   1455  HA  LEU A 119      13.396 -17.777  14.772  1.00  0.00     0.087 H 
ATOM   1456  C   LEU A 119      13.410 -17.684  16.923  1.00 21.49     0.240 C 
ATOM   1457  O   LEU A 119      12.591 -16.767  16.986  1.00 21.62    -0.271 OA
ATOM   1458  CB  LEU A 119      12.629 -19.639  15.553  1.00 23.94    -0.035 C 
ATOM   1459  HB1 LEU A 119      11.604 -19.286  15.815  1.00  0.00     0.037 H 
ATOM   1460  HB2 LEU A 119      12.826 -20.342  16.396  1.00  0.00     0.037 H 
ATOM   1461  CG  LEU A 119      12.581 -20.419  14.235  1.00 28.55    -0.059 C 
ATOM   1462  HG  LEU A 119      13.628 -20.639  13.920  1.00  0.00     0.039 H 
ATOM   1463  CD1 LEU A 119      11.852 -21.742  14.432  1.00 35.19    -0.073 C 
ATOM   1464 1HD1 LEU A 119      12.339 -22.347  15.233  1.00  0.00     0.028 H 
ATOM   1465 2HD1 LEU A 119      11.767 -22.313  13.478  1.00  0.00     0.028 H 
ATOM   1466 3HD1 LEU A 119      10.766 -21.589  14.633  1.00  0.00     0.028 H 
ATOM   1467  CD2 LEU A 119      11.918 -19.595  13.144  1.00 33.72    -0.073 C 
ATOM   1468 1HD2 LEU A 119      12.452 -18.627  13.000  1.00  0.00     0.028 H 
ATOM   1469 2HD2 LEU A 119      10.832 -19.442  13.345  1.00  0.00     0.028 H 
ATOM   1470 3HD2 LEU A 119      11.833 -20.166  12.190  1.00  0.00     0.028 H 
ATOM   1471  N   GLY A 120      14.171 -18.060  17.948  1.00 21.05    -0.351 N 
ATOM   1472  HN  GLY A 120      14.799 -18.855  17.830  1.00  0.00     0.163 HD
ATOM   1473  CA  GLY A 120      14.137 -17.374  19.234  1.00 20.17     0.069 C 
ATOM   1474  HA1 GLY A 120      14.011 -18.103  20.068  1.00  0.00     0.078 H 
ATOM   1475  HA2 GLY A 120      13.191 -16.796  19.349  1.00  0.00     0.078 H 
ATOM   1476  C   GLY A 120      15.341 -16.487  19.473  1.00 20.33     0.236 C 
ATOM   1477  O   GLY A 120      15.673 -16.188  20.620  1.00 20.35    -0.272 OA
ATOM   1478  N   ALA A 121      15.993 -16.055  18.392  1.00 19.45    -0.347 N 
ATOM   1479  HN  ALA A 121      15.670 -16.345  17.469  1.00  0.00     0.163 HD
ATOM   1480  CA  ALA A 121      17.160 -15.175  18.494  1.00 20.22     0.086 C 
ATOM   1481  HA  ALA A 121      17.986 -15.753  18.970  1.00  0.00     0.086 H 
ATOM   1482  C   ALA A 121      16.881 -13.947  19.364  1.00 21.06     0.240 C 
ATOM   1483  O   ALA A 121      17.763 -13.483  20.092  1.00 22.59    -0.271 OA
ATOM   1484  CB  ALA A 121      17.627 -14.740  17.106  1.00 20.93    -0.049 C 
ATOM   1485  HB1 ALA A 121      18.515 -14.070  17.184  1.00  0.00     0.030 H 
ATOM   1486  HB2 ALA A 121      16.803 -14.269  16.521  1.00  0.00     0.030 H 
ATOM   1487  HB3 ALA A 121      17.824 -15.614  16.443  1.00  0.00     0.030 H 
ATOM   1488  N   PHE A 122      15.662 -13.422  19.271  1.00 19.16    -0.346 N 
ATOM   1489  HN  PHE A 122      14.963 -13.887  18.692  1.00  0.00     0.163 HD
ATOM   1490  CA  PHE A 122      15.299 -12.194  19.979  1.00 20.50     0.093 C 
ATOM   1491  HA  PHE A 122      16.245 -11.755  20.372  1.00  0.00     0.088 H 
ATOM   1492  C   PHE A 122      14.384 -12.433  21.185  1.00 20.69     0.241 C 
ATOM   1493  O   PHE A 122      13.741 -11.504  21.685  1.00 21.95    -0.271 OA
ATOM   1494  CB  PHE A 122      14.697 -11.162  19.008  1.00 19.85    -0.014 C 
ATOM   1495  HB1 PHE A 122      13.697 -11.500  18.648  1.00  0.00     0.043 H 
ATOM   1496  HB2 PHE A 122      14.397 -10.238  19.555  1.00  0.00     0.043 H 
ATOM   1497  CG  PHE A 122      15.596 -10.820  17.839  1.00 22.00    -0.056 A 
ATOM   1498  CD1 PHE A 122      16.903 -10.372  18.044  1.00 22.63    -0.077 A 
ATOM   1499  HD1 PHE A 122      17.283 -10.261  19.073  1.00  0.00     0.084 H 
ATOM   1500  CD2 PHE A 122      15.135 -10.946  16.532  1.00 23.23    -0.077 A 
ATOM   1501  HD2 PHE A 122      14.105 -11.297  16.352  1.00  0.00     0.084 H 
ATOM   1502  CE1 PHE A 122      17.743 -10.060  16.959  1.00 23.02    -0.082 A 
ATOM   1503  HE1 PHE A 122      18.776  -9.718  17.139  1.00  0.00     0.083 H 
ATOM   1504  CE2 PHE A 122      15.955 -10.636  15.442  1.00 23.49    -0.082 A 
ATOM   1505  HE2 PHE A 122      15.570 -10.747  14.414  1.00  0.00     0.083 H 
ATOM   1506  CZ  PHE A 122      17.262 -10.186  15.652  1.00 23.27    -0.083 A 
ATOM   1507  HZ  PHE A 122      17.908  -9.933  14.794  1.00  0.00     0.083 H 
ATOM   1508  N   SER A 123      14.357 -13.673  21.667  1.00 20.13    -0.344 N 
ATOM   1509  HN  SER A 123      14.852 -14.409  21.163  1.00  0.00     0.163 HD
ATOM   1510  CA  SER A 123      13.643 -14.013  22.892  1.00 21.17     0.109 C 
ATOM   1511  HA  SER A 123      12.552 -13.841  22.736  1.00  0.00     0.090 H 
ATOM   1512  C   SER A 123      14.127 -13.127  24.045  1.00 21.35     0.242 C 
ATOM   1513  O   SER A 123      15.319 -12.847  24.163  1.00 20.79    -0.271 OA
ATOM   1514  CB  SER A 123      13.870 -15.490  23.244  1.00 22.89     0.044 C 
ATOM   1515  HB1 SER A 123      13.602 -16.156  22.391  1.00  0.00     0.077 H 
ATOM   1516  HB2 SER A 123      14.957 -15.727  23.316  1.00  0.00     0.077 H 
ATOM   1517  OG  SER A 123      13.179 -15.864  24.429  1.00 22.82    -0.398 OA
ATOM   1518  HG  SER A 123      13.319 -16.778  24.647  1.00  0.00     0.209 HD
ATOM   1519  N   GLY A 124      13.197 -12.682  24.882  1.00 21.69    -0.350 N 
ATOM   1520  HN  GLY A 124      12.214 -12.853  24.671  1.00  0.00     0.163 HD
ATOM   1521  CA  GLY A 124      13.548 -11.953  26.098  1.00 21.57     0.069 C 
ATOM   1522  HA1 GLY A 124      12.847 -12.219  26.924  1.00  0.00     0.078 H 
ATOM   1523  HA2 GLY A 124      14.502 -12.344  26.521  1.00  0.00     0.078 H 
ATOM   1524  C   GLY A 124      13.623 -10.447  25.936  1.00 21.07     0.236 C 
ATOM   1525  O   GLY A 124      13.701  -9.713  26.930  1.00 20.73    -0.272 OA
ATOM   1526  N   LEU A 125      13.590  -9.980  24.687  1.00 21.73    -0.346 N 
ATOM   1527  HN  LEU A 125      13.455 -10.633  23.915  1.00  0.00     0.163 HD
ATOM   1528  CA  LEU A 125      13.743  -8.554  24.398  1.00 22.25     0.089 C 
ATOM   1529  HA  LEU A 125      14.441  -8.138  25.162  1.00  0.00     0.087 H 
ATOM   1530  C   LEU A 125      12.410  -7.805  24.549  1.00 21.99     0.241 C 
ATOM   1531  O   LEU A 125      11.890  -7.206  23.601  1.00 22.31    -0.271 OA
ATOM   1532  CB  LEU A 125      14.399  -8.336  23.020  1.00 21.78    -0.035 C 
ATOM   1533  HB1 LEU A 125      14.206  -7.291  22.683  1.00  0.00     0.037 H 
ATOM   1534  HB2 LEU A 125      13.835  -8.913  22.250  1.00  0.00     0.037 H 
ATOM   1535  CG  LEU A 125      15.904  -8.644  22.883  1.00 23.62    -0.059 C 
ATOM   1536  HG  LEU A 125      16.455  -7.916  23.524  1.00  0.00     0.039 H 
ATOM   1537  CD1 LEU A 125      16.267 -10.023  23.352  1.00 36.85    -0.073 C 
ATOM   1538 1HD1 LEU A 125      15.915 -10.166  24.400  1.00  0.00     0.028 H 
ATOM   1539 2HD1 LEU A 125      17.357 -10.231  23.242  1.00  0.00     0.028 H 
ATOM   1540 3HD1 LEU A 125      15.883 -10.815  22.668  1.00  0.00     0.028 H 
ATOM   1541  CD2 LEU A 125      16.384  -8.449  21.453  1.00 23.37    -0.073 C 
ATOM   1542 1HD2 LEU A 125      16.114  -7.425  21.105  1.00  0.00     0.028 H 
ATOM   1543 2HD2 LEU A 125      16.000  -9.241  20.769  1.00  0.00     0.028 H 
ATOM   1544 3HD2 LEU A 125      17.474  -8.657  21.343  1.00  0.00     0.028 H 
ATOM   1545  N   SER A 126      11.904  -7.832  25.779  1.00 21.71    -0.344 N 
ATOM   1546  HN  SER A 126      12.479  -8.234  26.520  1.00  0.00     0.163 HD
ATOM   1547  CA  SER A 126      10.578  -7.325  26.145  1.00 24.03     0.109 C 
ATOM   1548  HA  SER A 126       9.829  -7.796  25.466  1.00  0.00     0.090 H 
ATOM   1549  C   SER A 126      10.409  -5.813  26.058  1.00 22.88     0.243 C 
ATOM   1550  O   SER A 126       9.274  -5.317  26.129  1.00 23.05    -0.271 OA
ATOM   1551  CB  SER A 126      10.260  -7.762  27.578  1.00 24.11     0.044 C 
ATOM   1552  HB1 SER A 126       9.320  -7.293  27.952  1.00  0.00     0.077 H 
ATOM   1553  HB2 SER A 126      10.974  -7.319  28.311  1.00  0.00     0.077 H 
ATOM   1554  OG  SER A 126      10.216  -9.167  27.678  1.00 34.05    -0.398 OA
ATOM   1555  HG  SER A 126      10.019  -9.438  28.567  1.00  0.00     0.209 HD
ATOM   1556  N   SER A 127      11.517  -5.082  25.947  1.00 22.05    -0.344 N 
ATOM   1557  HN  SER A 127      12.421  -5.554  25.921  1.00  0.00     0.163 HD
ATOM   1558  CA  SER A 127      11.474  -3.617  25.861  1.00 21.68     0.109 C 
ATOM   1559  HA  SER A 127      10.408  -3.307  25.970  1.00  0.00     0.090 H 
ATOM   1560  C   SER A 127      11.988  -3.035  24.539  1.00 21.49     0.243 C 
ATOM   1561  O   SER A 127      12.057  -1.812  24.399  1.00 20.87    -0.271 OA
ATOM   1562  CB  SER A 127      12.256  -2.983  27.015  1.00 21.82     0.044 C 
ATOM   1563  HB1 SER A 127      12.282  -1.872  26.926  1.00  0.00     0.077 H 
ATOM   1564  HB2 SER A 127      13.348  -3.190  26.928  1.00  0.00     0.077 H 
ATOM   1565  OG  SER A 127      11.752  -3.389  28.276  1.00 22.14    -0.398 OA
ATOM   1566  HG  SER A 127      12.237  -2.996  28.992  1.00  0.00     0.209 HD
ATOM   1567  N   LEU A 128      12.362  -3.892  23.585  1.00 20.10    -0.346 N 
ATOM   1568  HN  LEU A 128      12.186  -4.890  23.703  1.00  0.00     0.163 HD
ATOM   1569  CA  LEU A 128      13.022  -3.409  22.371  1.00 21.42     0.089 C 
ATOM   1570  HA  LEU A 128      13.935  -2.858  22.697  1.00  0.00     0.087 H 
ATOM   1571  C   LEU A 128      12.163  -2.416  21.578  1.00 21.57     0.241 C 
ATOM   1572  O   LEU A 128      11.023  -2.709  21.228  1.00 20.84    -0.271 OA
ATOM   1573  CB  LEU A 128      13.493  -4.560  21.475  1.00 20.27    -0.035 C 
ATOM   1574  HB1 LEU A 128      13.792  -5.440  22.090  1.00  0.00     0.037 H 
ATOM   1575  HB2 LEU A 128      12.634  -5.003  20.920  1.00  0.00     0.037 H 
ATOM   1576  CG  LEU A 128      14.617  -4.169  20.508  1.00 21.77    -0.059 C 
ATOM   1577  HG  LEU A 128      14.353  -3.193  20.039  1.00  0.00     0.039 H 
ATOM   1578  CD1 LEU A 128      15.932  -3.998  21.270  1.00 24.18    -0.073 C 
ATOM   1579 1HD1 LEU A 128      15.830  -3.236  22.078  1.00  0.00     0.028 H 
ATOM   1580 2HD1 LEU A 128      16.777  -3.758  20.583  1.00  0.00     0.028 H 
ATOM   1581 3HD1 LEU A 128      16.307  -4.970  21.667  1.00  0.00     0.028 H 
ATOM   1582  CD2 LEU A 128      14.757  -5.212  19.402  1.00 21.78    -0.073 C 
ATOM   1583 1HD2 LEU A 128      13.798  -5.337  18.846  1.00  0.00     0.028 H 
ATOM   1584 2HD2 LEU A 128      15.132  -6.184  19.799  1.00  0.00     0.028 H 
ATOM   1585 3HD2 LEU A 128      15.602  -4.972  18.715  1.00  0.00     0.028 H 
ATOM   1586  N   GLN A 129      12.734  -1.250  21.288  1.00 22.06    -0.346 N 
ATOM   1587  HN  GLN A 129      13.685  -1.068  21.609  1.00  0.00     0.163 HD
ATOM   1588  CA  GLN A 129      12.032  -0.226  20.522  1.00 22.25     0.090 C 
ATOM   1589  HA  GLN A 129      10.994  -0.587  20.335  1.00  0.00     0.087 H 
ATOM   1590  C   GLN A 129      12.687   0.036  19.175  1.00 22.43     0.241 C 
ATOM   1591  O   GLN A 129      12.017   0.451  18.232  1.00 22.07    -0.271 OA
ATOM   1592  CB  GLN A 129      11.942   1.079  21.314  1.00 23.29    -0.030 C 
ATOM   1593  HB1 GLN A 129      11.573   1.908  20.666  1.00  0.00     0.037 H 
ATOM   1594  HB2 GLN A 129      12.960   1.466  21.551  1.00  0.00     0.037 H 
ATOM   1595  CG  GLN A 129      11.102   0.972  22.577  1.00 24.90     0.011 C 
ATOM   1596  HG1 GLN A 129      11.485   0.163  23.242  1.00  0.00     0.047 H 
ATOM   1597  HG2 GLN A 129      10.092   0.558  22.348  1.00  0.00     0.047 H 
ATOM   1598  CD  GLN A 129      10.990   2.288  23.334  1.00 28.59     0.215 C 
ATOM   1599  NE2 GLN A 129       9.852   2.499  23.983  1.00 33.71    -0.370 N 
ATOM   1600 1HE2 GLN A 129       9.777   3.381  24.490  1.00  0.00     0.159 HD
ATOM   1601 2HE2 GLN A 129       9.084   1.828  23.976  1.00  0.00     0.159 HD
ATOM   1602  OE1 GLN A 129      11.914   3.096  23.342  1.00 36.22    -0.274 OA
ATOM   1603  N   LYS A 130      13.990  -0.204  19.087  1.00 22.47    -0.346 N 
ATOM   1604  HN  LYS A 130      14.490  -0.577  19.894  1.00  0.00     0.163 HD
ATOM   1605  CA  LYS A 130      14.712   0.060  17.852  1.00 23.43     0.089 C 
ATOM   1606  HA  LYS A 130      13.963   0.139  17.030  1.00  0.00     0.087 H 
ATOM   1607  C   LYS A 130      15.659  -1.076  17.508  1.00 23.33     0.241 C 
ATOM   1608  O   LYS A 130      16.565  -1.393  18.279  1.00 23.63    -0.271 OA
ATOM   1609  CB  LYS A 130      15.459   1.397  17.934  1.00 23.19    -0.038 C 
ATOM   1610  HB1 LYS A 130      16.072   1.450  18.864  1.00  0.00     0.036 H 
ATOM   1611  HB2 LYS A 130      14.749   2.234  18.131  1.00  0.00     0.036 H 
ATOM   1612  CG  LYS A 130      16.305   1.689  16.719  1.00 27.26    -0.061 C 
ATOM   1613  HG1 LYS A 130      17.310   1.215  16.805  1.00  0.00     0.033 H 
ATOM   1614  HG2 LYS A 130      15.926   1.143  15.824  1.00  0.00     0.033 H 
ATOM   1615  CD  LYS A 130      16.423   3.182  16.443  1.00 35.85    -0.043 C 
ATOM   1616  HD1 LYS A 130      16.714   3.372  15.384  1.00  0.00     0.035 H 
ATOM   1617  HD2 LYS A 130      15.420   3.670  16.444  1.00  0.00     0.035 H 
ATOM   1618  CE  LYS A 130      17.363   3.875  17.395  1.00 39.31     0.080 C 
ATOM   1619  HE1 LYS A 130      16.934   3.937  18.422  1.00  0.00     0.075 H 
ATOM   1620  HE2 LYS A 130      18.255   3.246  17.621  1.00  0.00     0.075 H 
ATOM   1621  NZ  LYS A 130      17.757   5.226  16.879  1.00 35.83    -0.079 N 
ATOM   1622  HZ1 LYS A 130      18.393   5.695  17.523  1.00  0.00     0.274 HD
ATOM   1623  HZ2 LYS A 130      16.941   5.801  16.672  1.00  0.00     0.274 HD
ATOM   1624  HZ3 LYS A 130      18.149   5.169  15.939  1.00  0.00     0.274 HD
ATOM   1625  N   LEU A 131      15.418  -1.690  16.350  1.00 21.89    -0.346 N 
ATOM   1626  HN  LEU A 131      14.610  -1.401  15.799  1.00  0.00     0.163 HD
ATOM   1627  CA  LEU A 131      16.269  -2.761  15.842  1.00 21.57     0.089 C 
ATOM   1628  HA  LEU A 131      17.064  -2.976  16.594  1.00  0.00     0.087 H 
ATOM   1629  C   LEU A 131      16.928  -2.308  14.550  1.00 22.94     0.241 C 
ATOM   1630  O   LEU A 131      16.241  -2.046  13.565  1.00 22.48    -0.271 OA
ATOM   1631  CB  LEU A 131      15.462  -4.042  15.597  1.00 21.29    -0.035 C 
ATOM   1632  HB1 LEU A 131      14.959  -4.359  16.540  1.00  0.00     0.037 H 
ATOM   1633  HB2 LEU A 131      14.574  -3.814  14.963  1.00  0.00     0.037 H 
ATOM   1634  CG  LEU A 131      16.241  -5.224  14.999  1.00 21.80    -0.059 C 
ATOM   1635  HG  LEU A 131      16.680  -4.896  14.028  1.00  0.00     0.039 H 
ATOM   1636  CD1 LEU A 131      17.395  -5.654  15.928  1.00 23.99    -0.073 C 
ATOM   1637 1HD1 LEU A 131      18.075  -4.793  16.127  1.00  0.00     0.028 H 
ATOM   1638 2HD1 LEU A 131      17.948  -6.534  15.524  1.00  0.00     0.028 H 
ATOM   1639 3HD1 LEU A 131      17.019  -6.114  16.872  1.00  0.00     0.028 H 
ATOM   1640  CD2 LEU A 131      15.310  -6.404  14.726  1.00 22.51    -0.073 C 
ATOM   1641 1HD2 LEU A 131      14.476  -6.093  14.055  1.00  0.00     0.028 H 
ATOM   1642 2HD2 LEU A 131      14.934  -6.864  15.670  1.00  0.00     0.028 H 
ATOM   1643 3HD2 LEU A 131      15.863  -7.284  14.322  1.00  0.00     0.028 H 
ATOM   1644  N   VAL A 132      18.255  -2.225  14.572  1.00 22.27    -0.346 N 
ATOM   1645  HN  VAL A 132      18.750  -2.477  15.428  1.00  0.00     0.163 HD
ATOM   1646  CA  VAL A 132      19.031  -1.784  13.410  1.00 23.14     0.092 C 
ATOM   1647  HA  VAL A 132      18.318  -1.411  12.638  1.00  0.00     0.088 H 
ATOM   1648  C   VAL A 132      19.775  -2.985  12.829  1.00 23.85     0.241 C 
ATOM   1649  O   VAL A 132      20.720  -3.506  13.430  1.00 24.66    -0.271 OA
ATOM   1650  CB  VAL A 132      20.008  -0.624  13.767  1.00 23.83    -0.033 C 
ATOM   1651  HB  VAL A 132      20.745  -1.003  14.513  1.00  0.00     0.042 H 
ATOM   1652  CG1 VAL A 132      20.776  -0.149  12.527  1.00 24.00    -0.071 C 
ATOM   1653 1HG1 VAL A 132      21.475   0.681  12.782  1.00  0.00     0.028 H 
ATOM   1654 2HG1 VAL A 132      20.085   0.136  11.700  1.00  0.00     0.028 H 
ATOM   1655 3HG1 VAL A 132      21.305  -0.992  12.024  1.00  0.00     0.028 H 
ATOM   1656  CG2 VAL A 132      19.258   0.542  14.386  1.00 23.59    -0.071 C 
ATOM   1657 1HG2 VAL A 132      19.957   1.372  14.641  1.00  0.00     0.028 H 
ATOM   1658 2HG2 VAL A 132      18.656   0.223  15.269  1.00  0.00     0.028 H 
ATOM   1659 3HG2 VAL A 132      18.425   0.891  13.732  1.00  0.00     0.028 H 
ATOM   1660  N   ALA A 133      19.324  -3.428  11.663  1.00 23.75    -0.346 N 
ATOM   1661  HN  ALA A 133      18.562  -2.927  11.206  1.00  0.00     0.163 HD
ATOM   1662  CA  ALA A 133      19.883  -4.611  11.012  1.00 23.24     0.086 C 
ATOM   1663  HA  ALA A 133      20.782  -4.938  11.584  1.00  0.00     0.086 H 
ATOM   1664  C   ALA A 133      20.313  -4.268   9.584  1.00 23.15     0.240 C 
ATOM   1665  O   ALA A 133      20.077  -5.034   8.649  1.00 24.59    -0.271 OA
ATOM   1666  CB  ALA A 133      18.868  -5.745  11.016  1.00 22.97    -0.049 C 
ATOM   1667  HB1 ALA A 133      19.294  -6.648  10.519  1.00  0.00     0.030 H 
ATOM   1668  HB2 ALA A 133      17.899  -5.437  10.558  1.00  0.00     0.030 H 
ATOM   1669  HB3 ALA A 133      18.501  -5.971  12.044  1.00  0.00     0.030 H 
ATOM   1670  N   VAL A 134      20.940  -3.103   9.443  1.00 24.61    -0.346 N 
ATOM   1671  HN  VAL A 134      21.043  -2.510  10.267  1.00  0.00     0.163 HD
ATOM   1672  CA  VAL A 134      21.491  -2.622   8.174  1.00 24.06     0.092 C 
ATOM   1673  HA  VAL A 134      20.684  -2.626   7.405  1.00  0.00     0.088 H 
ATOM   1674  C   VAL A 134      22.616  -3.544   7.716  1.00 24.45     0.241 C 
ATOM   1675  O   VAL A 134      23.454  -3.942   8.521  1.00 23.74    -0.271 OA
ATOM   1676  CB  VAL A 134      22.024  -1.175   8.337  1.00 24.02    -0.033 C 
ATOM   1677  HB  VAL A 134      22.741  -1.165   9.191  1.00  0.00     0.042 H 
ATOM   1678  CG1 VAL A 134      22.760  -0.696   7.098  1.00 23.57    -0.071 C 
ATOM   1679 1HG1 VAL A 134      23.143   0.344   7.215  1.00  0.00     0.028 H 
ATOM   1680 2HG1 VAL A 134      22.124  -0.793   6.187  1.00  0.00     0.028 H 
ATOM   1681 3HG1 VAL A 134      23.578  -1.399   6.817  1.00  0.00     0.028 H 
ATOM   1682  CG2 VAL A 134      20.884  -0.219   8.665  1.00 25.00    -0.071 C 
ATOM   1683 1HG2 VAL A 134      21.267   0.821   8.782  1.00  0.00     0.028 H 
ATOM   1684 2HG2 VAL A 134      20.309  -0.552   9.560  1.00  0.00     0.028 H 
ATOM   1685 3HG2 VAL A 134      20.065  -0.276   7.910  1.00  0.00     0.028 H 
ATOM   1686  N   GLU A 135      22.621  -3.899   6.428  1.00 23.94    -0.346 N 
ATOM   1687  HN  GLU A 135      21.848  -3.609   5.829  1.00  0.00     0.163 HD
ATOM   1688  CA  GLU A 135      23.708  -4.694   5.854  1.00 24.44     0.090 C 
ATOM   1689  HA  GLU A 135      23.396  -5.028   4.837  1.00  0.00     0.087 H 
ATOM   1690  C   GLU A 135      23.974  -5.939   6.705  1.00 25.29     0.241 C 
ATOM   1691  O   GLU A 135      25.079  -6.137   7.219  1.00 24.75    -0.271 OA
ATOM   1692  CB  GLU A 135      24.978  -3.841   5.710  1.00 25.86    -0.029 C 
ATOM   1693  HB1 GLU A 135      25.428  -3.637   6.710  1.00  0.00     0.037 H 
ATOM   1694  HB2 GLU A 135      24.718  -2.801   5.404  1.00  0.00     0.037 H 
ATOM   1695  CG  GLU A 135      26.020  -4.432   4.765  1.00 30.40     0.018 C 
ATOM   1696  HG1 GLU A 135      25.684  -4.359   3.704  1.00  0.00     0.049 H 
ATOM   1697  HG2 GLU A 135      26.065  -5.542   4.864  1.00  0.00     0.049 H 
ATOM   1698  CD  GLU A 135      27.393  -3.815   4.943  1.00 41.43     0.172 C 
ATOM   1699  OE1 GLU A 135      28.360  -4.578   5.167  1.00 45.50    -0.648 OA
ATOM   1700  OE2 GLU A 135      27.507  -2.573   4.865  1.00 42.96    -0.648 OA
ATOM   1701  N   THR A 136      22.935  -6.748   6.882  1.00 24.94    -0.344 N 
ATOM   1702  HN  THR A 136      22.035  -6.492   6.477  1.00  0.00     0.163 HD
ATOM   1703  CA  THR A 136      23.041  -7.995   7.640  1.00 26.09     0.113 C 
ATOM   1704  HA  THR A 136      24.102  -8.104   7.966  1.00  0.00     0.091 H 
ATOM   1705  C   THR A 136      22.702  -9.188   6.764  1.00 26.92     0.243 C 
ATOM   1706  O   THR A 136      22.309 -10.239   7.276  1.00 28.00    -0.271 OA
ATOM   1707  CB  THR A 136      22.153  -8.021   8.911  1.00 26.47     0.060 C 
ATOM   1708  HB  THR A 136      22.244  -9.025   9.388  1.00  0.00     0.086 H 
ATOM   1709  CG2 THR A 136      22.603  -6.973   9.905  1.00 27.18    -0.050 C 
ATOM   1710 1HG2 THR A 136      21.964  -6.992  10.819  1.00  0.00     0.031 H 
ATOM   1711 2HG2 THR A 136      22.636  -5.957   9.446  1.00  0.00     0.031 H 
ATOM   1712 3HG2 THR A 136      23.684  -7.080  10.156  1.00  0.00     0.031 H 
ATOM   1713  OG1 THR A 136      20.778  -7.802   8.565  1.00 24.48    -0.393 OA
ATOM   1714  HG1 THR A 136      20.234  -7.818   9.344  1.00  0.00     0.210 HD
ATOM   1715  N   ASN A 137      22.843  -9.018   5.446  1.00 26.86    -0.345 N 
ATOM   1716  HN  ASN A 137      23.090  -8.096   5.085  1.00  0.00     0.163 HD
ATOM   1717  CA  ASN A 137      22.651 -10.125   4.509  1.00 28.65     0.097 C 
ATOM   1718  HA  ASN A 137      22.895  -9.761   3.484  1.00  0.00     0.088 H 
ATOM   1719  C   ASN A 137      21.190 -10.626   4.509  1.00 28.04     0.241 C 
ATOM   1720  O   ASN A 137      20.916 -11.796   4.247  1.00 28.96    -0.271 OA
ATOM   1721  CB  ASN A 137      23.649 -11.245   4.874  1.00 30.09     0.036 C 
ATOM   1722  HB1 ASN A 137      23.490 -11.590   5.922  1.00  0.00     0.051 H 
ATOM   1723  HB2 ASN A 137      24.683 -10.838   4.968  1.00  0.00     0.051 H 
ATOM   1724  CG  ASN A 137      23.617 -12.411   3.916  1.00 31.86     0.217 C 
ATOM   1725  ND2 ASN A 137      23.563 -13.627   4.467  1.00 32.21    -0.370 N 
ATOM   1726 1HD2 ASN A 137      23.541 -14.415   3.820  1.00  0.00     0.159 HD
ATOM   1727 2HD2 ASN A 137      23.530 -13.775   5.476  1.00  0.00     0.159 HD
ATOM   1728  OD1 ASN A 137      23.657 -12.233   2.700  1.00 35.49    -0.274 OA
ATOM   1729  N   LEU A 138      20.257  -9.720   4.802  1.00 26.64    -0.346 N 
ATOM   1730  HN  LEU A 138      20.545  -8.755   4.965  1.00  0.00     0.163 HD
ATOM   1731  CA  LEU A 138      18.835 -10.055   4.899  1.00 25.86     0.089 C 
ATOM   1732  HA  LEU A 138      18.731 -11.055   5.380  1.00  0.00     0.087 H 
ATOM   1733  C   LEU A 138      18.196 -10.103   3.512  1.00 25.86     0.241 C 
ATOM   1734  O   LEU A 138      18.259  -9.124   2.758  1.00 25.40    -0.271 OA
ATOM   1735  CB  LEU A 138      18.111  -9.013   5.757  1.00 26.02    -0.035 C 
ATOM   1736  HB1 LEU A 138      17.608  -8.301   5.062  1.00  0.00     0.037 H 
ATOM   1737  HB2 LEU A 138      18.891  -8.373   6.231  1.00  0.00     0.037 H 
ATOM   1738  CG  LEU A 138      17.099  -9.381   6.845  1.00 31.89    -0.059 C 
ATOM   1739  HG  LEU A 138      17.660  -9.492   7.802  1.00  0.00     0.039 H 
ATOM   1740  CD1 LEU A 138      16.120  -8.229   7.019  1.00 28.72    -0.073 C 
ATOM   1741 1HD1 LEU A 138      15.383  -8.497   7.811  1.00  0.00     0.028 H 
ATOM   1742 2HD1 LEU A 138      15.628  -7.941   6.061  1.00  0.00     0.028 H 
ATOM   1743 3HD1 LEU A 138      16.634  -7.262   7.227  1.00  0.00     0.028 H 
ATOM   1744  CD2 LEU A 138      16.354 -10.675   6.602  1.00 32.79    -0.073 C 
ATOM   1745 1HD2 LEU A 138      15.617 -10.943   7.394  1.00  0.00     0.028 H 
ATOM   1746 2HD2 LEU A 138      17.073 -11.512   6.443  1.00  0.00     0.028 H 
ATOM   1747 3HD2 LEU A 138      15.859 -10.655   5.603  1.00  0.00     0.028 H 
ATOM   1748  N   ALA A 139      17.574 -11.238   3.187  1.00 24.88    -0.346 N 
ATOM   1749  HN  ALA A 139      17.502 -11.978   3.885  1.00  0.00     0.163 HD
ATOM   1750  CA  ALA A 139      16.991 -11.457   1.860  1.00 26.03     0.086 C 
ATOM   1751  HA  ALA A 139      17.347 -10.634   1.197  1.00  0.00     0.086 H 
ATOM   1752  C   ALA A 139      15.464 -11.427   1.851  1.00 26.99     0.240 C 
ATOM   1753  O   ALA A 139      14.848 -11.299   0.788  1.00 27.39    -0.271 OA
ATOM   1754  CB  ALA A 139      17.494 -12.764   1.276  1.00 25.35    -0.049 C 
ATOM   1755  HB1 ALA A 139      18.609 -12.786   1.283  1.00  0.00     0.030 H 
ATOM   1756  HB2 ALA A 139      17.080 -12.952   0.258  1.00  0.00     0.030 H 
ATOM   1757  HB3 ALA A 139      17.057 -13.648   1.797  1.00  0.00     0.030 H 
ATOM   1758  N   SER A 140      14.861 -11.557   3.029  1.00 27.34    -0.344 N 
ATOM   1759  HN  SER A 140      15.432 -11.653   3.869  1.00  0.00     0.163 HD
ATOM   1760  CA  SER A 140      13.403 -11.566   3.158  1.00 28.56     0.109 C 
ATOM   1761  HA  SER A 140      12.990 -10.787   2.476  1.00  0.00     0.090 H 
ATOM   1762  C   SER A 140      12.950 -11.244   4.572  1.00 29.16     0.243 C 
ATOM   1763  O   SER A 140      13.595 -11.630   5.546  1.00 29.90    -0.271 OA
ATOM   1764  CB  SER A 140      12.830 -12.922   2.736  1.00 30.22     0.044 C 
ATOM   1765  HB1 SER A 140      13.114 -13.181   1.689  1.00  0.00     0.077 H 
ATOM   1766  HB2 SER A 140      13.337 -13.765   3.262  1.00  0.00     0.077 H 
ATOM   1767  OG  SER A 140      11.424 -12.959   2.922  1.00 33.63    -0.398 OA
ATOM   1768  HG  SER A 140      11.069 -13.800   2.660  1.00  0.00     0.209 HD
ATOM   1769  N   LEU A 141      11.824 -10.549   4.676  1.00 27.95    -0.346 N 
ATOM   1770  HN  LEU A 141      11.369 -10.205   3.830  1.00  0.00     0.163 HD
ATOM   1771  CA  LEU A 141      11.224 -10.267   5.973  1.00 26.95     0.089 C 
ATOM   1772  HA  LEU A 141      12.048 -10.072   6.699  1.00  0.00     0.087 H 
ATOM   1773  C   LEU A 141      10.417 -11.453   6.485  1.00 27.58     0.241 C 
ATOM   1774  O   LEU A 141      10.115 -11.521   7.668  1.00 26.70    -0.271 OA
ATOM   1775  CB  LEU A 141      10.342  -9.019   5.912  1.00 26.99    -0.035 C 
ATOM   1776  HB1 LEU A 141       9.621  -9.126   5.068  1.00  0.00     0.037 H 
ATOM   1777  HB2 LEU A 141       9.650  -9.021   6.787  1.00  0.00     0.037 H 
ATOM   1778  CG  LEU A 141      11.022  -7.645   5.817  1.00 28.72    -0.059 C 
ATOM   1779  HG  LEU A 141      11.643  -7.636   4.891  1.00  0.00     0.039 H 
ATOM   1780  CD1 LEU A 141       9.980  -6.546   5.687  1.00 30.78    -0.073 C 
ATOM   1781 1HD1 LEU A 141       9.305  -6.746   4.822  1.00  0.00     0.028 H 
ATOM   1782 2HD1 LEU A 141      10.449  -5.537   5.622  1.00  0.00     0.028 H 
ATOM   1783 3HD1 LEU A 141       9.408  -6.403   6.634  1.00  0.00     0.028 H 
ATOM   1784  CD2 LEU A 141      11.948  -7.371   7.004  1.00 33.75    -0.073 C 
ATOM   1785 1HD2 LEU A 141      12.712  -8.177   7.099  1.00  0.00     0.028 H 
ATOM   1786 2HD2 LEU A 141      11.376  -7.228   7.951  1.00  0.00     0.028 H 
ATOM   1787 3HD2 LEU A 141      12.417  -6.362   6.939  1.00  0.00     0.028 H 
ATOM   1788  N   GLU A 142      10.069 -12.378   5.590  1.00 28.33    -0.346 N 
ATOM   1789  HN  GLU A 142      10.388 -12.280   4.626  1.00  0.00     0.163 HD
ATOM   1790  CA  GLU A 142       9.241 -13.532   5.952  1.00 31.48     0.090 C 
ATOM   1791  HA  GLU A 142       8.276 -13.150   6.360  1.00  0.00     0.087 H 
ATOM   1792  C   GLU A 142       9.908 -14.377   7.031  1.00 31.07     0.241 C 
ATOM   1793  O   GLU A 142       9.269 -14.754   8.012  1.00 32.94    -0.271 OA
ATOM   1794  CB  GLU A 142       8.929 -14.397   4.721  1.00 31.23    -0.029 C 
ATOM   1795  HB1 GLU A 142       9.868 -14.834   4.309  1.00  0.00     0.037 H 
ATOM   1796  HB2 GLU A 142       8.400 -15.329   5.028  1.00  0.00     0.037 H 
ATOM   1797  CG  GLU A 142       8.148 -13.685   3.617  1.00 37.85     0.018 C 
ATOM   1798  HG1 GLU A 142       8.174 -14.277   2.672  1.00  0.00     0.049 H 
ATOM   1799  HG2 GLU A 142       8.689 -12.771   3.279  1.00  0.00     0.049 H 
ATOM   1800  CD  GLU A 142       6.708 -13.348   4.003  1.00 45.01     0.172 C 
ATOM   1801  OE1 GLU A 142       6.135 -14.018   4.893  1.00 48.98    -0.648 OA
ATOM   1802  OE2 GLU A 142       6.146 -12.408   3.400  1.00 49.00    -0.648 OA
ATOM   1803  N   ASN A 143      11.199 -14.644   6.847  1.00 32.77    -0.346 N 
ATOM   1804  HN  ASN A 143      11.667 -14.241   6.035  1.00  0.00     0.163 HD
ATOM   1805  CA  ASN A 143      11.982 -15.491   7.756  1.00 34.22     0.097 C 
ATOM   1806  HA  ASN A 143      11.336 -16.351   8.052  1.00  0.00     0.088 H 
ATOM   1807  C   ASN A 143      12.439 -14.798   9.039  1.00 32.11     0.241 C 
ATOM   1808  O   ASN A 143      12.929 -15.453   9.957  1.00 32.26    -0.271 OA
ATOM   1809  CB  ASN A 143      13.207 -16.065   7.020  1.00 35.24     0.036 C 
ATOM   1810  HB1 ASN A 143      13.889 -16.589   7.730  1.00  0.00     0.051 H 
ATOM   1811  HB2 ASN A 143      12.917 -16.928   6.377  1.00  0.00     0.051 H 
ATOM   1812  CG  ASN A 143      13.969 -15.006   6.207  1.00 40.48     0.217 C 
ATOM   1813  ND2 ASN A 143      14.054 -15.227   4.899  1.00 44.14    -0.370 N 
ATOM   1814 1HD2 ASN A 143      14.560 -14.524   4.360  1.00  0.00     0.159 HD
ATOM   1815 2HD2 ASN A 143      13.634 -16.043   4.454  1.00  0.00     0.159 HD
ATOM   1816  OD1 ASN A 143      14.480 -14.012   6.749  1.00 40.37    -0.274 OA
ATOM   1817  N   PHE A 144      12.260 -13.478   9.091  1.00 28.66    -0.346 N 
ATOM   1818  HN  PHE A 144      11.642 -13.049   8.402  1.00  0.00     0.163 HD
ATOM   1819  CA  PHE A 144      12.897 -12.612  10.077  1.00 24.64     0.093 C 
ATOM   1820  HA  PHE A 144      13.939 -12.970  10.250  1.00  0.00     0.088 H 
ATOM   1821  C   PHE A 144      12.126 -12.676  11.401  1.00 24.25     0.243 C 
ATOM   1822  O   PHE A 144      10.984 -12.232  11.477  1.00 23.59    -0.271 OA
ATOM   1823  CB  PHE A 144      12.951 -11.183   9.506  1.00 24.22    -0.014 C 
ATOM   1824  HB1 PHE A 144      11.941 -10.712   9.546  1.00  0.00     0.043 H 
ATOM   1825  HB2 PHE A 144      13.106 -11.213   8.402  1.00  0.00     0.043 H 
ATOM   1826  CG  PHE A 144      13.971 -10.288  10.152  1.00 23.05    -0.056 A 
ATOM   1827  CD1 PHE A 144      15.285 -10.710  10.330  1.00 27.33    -0.077 A 
ATOM   1828  HD1 PHE A 144      15.582 -11.720  10.001  1.00  0.00     0.084 H 
ATOM   1829  CD2 PHE A 144      13.624  -9.002  10.548  1.00 24.94    -0.077 A 
ATOM   1830  HD2 PHE A 144      12.590  -8.647  10.401  1.00  0.00     0.084 H 
ATOM   1831  CE1 PHE A 144      16.227  -9.876  10.917  1.00 26.67    -0.082 A 
ATOM   1832  HE1 PHE A 144      17.262 -10.229  11.063  1.00  0.00     0.083 H 
ATOM   1833  CE2 PHE A 144      14.562  -8.161  11.125  1.00 27.76    -0.082 A 
ATOM   1834  HE2 PHE A 144      14.274  -7.141  11.431  1.00  0.00     0.083 H 
ATOM   1835  CZ  PHE A 144      15.867  -8.602  11.318  1.00 29.77    -0.083 A 
ATOM   1836  HZ  PHE A 144      16.612  -7.939  11.789  1.00  0.00     0.083 H 
ATOM   1837  N   PRO A 145      12.750 -13.240  12.450  1.00 23.74    -0.337 N 
ATOM   1838  CA  PRO A 145      12.016 -13.623  13.654  1.00 22.65     0.091 C 
ATOM   1839  HA  PRO A 145      11.039 -14.073  13.361  1.00  0.00     0.087 H 
ATOM   1840  C   PRO A 145      11.768 -12.485  14.660  1.00 23.25     0.241 C 
ATOM   1841  O   PRO A 145      12.189 -12.573  15.819  1.00 21.36    -0.271 OA
ATOM   1842  CB  PRO A 145      12.909 -14.709  14.260  1.00 23.26    -0.036 C 
ATOM   1843  HB1 PRO A 145      12.758 -14.868  15.353  1.00  0.00     0.036 H 
ATOM   1844  HB2 PRO A 145      12.643 -15.746  13.948  1.00  0.00     0.036 H 
ATOM   1845  CG  PRO A 145      14.295 -14.293  13.887  1.00 23.57    -0.048 C 
ATOM   1846  HG1 PRO A 145      15.019 -15.141  13.866  1.00  0.00     0.035 H 
ATOM   1847  HG2 PRO A 145      14.804 -13.695  14.679  1.00  0.00     0.035 H 
ATOM   1848  CD  PRO A 145      14.187 -13.560  12.555  1.00 24.67    -0.001 C 
ATOM   1849  HD1 PRO A 145      14.864 -12.679  12.457  1.00  0.00     0.064 H 
ATOM   1850  HD2 PRO A 145      14.599 -14.122  11.685  1.00  0.00     0.064 H 
ATOM   1851  N   ILE A 146      11.052 -11.451  14.222  1.00 21.81    -0.346 N 
ATOM   1852  HN  ILE A 146      10.676 -11.480  13.274  1.00  0.00     0.163 HD
ATOM   1853  CA  ILE A 146      10.786 -10.276  15.050  1.00 21.07     0.092 C 
ATOM   1854  HA  ILE A 146      11.358 -10.398  15.999  1.00  0.00     0.088 H 
ATOM   1855  C   ILE A 146       9.305 -10.105  15.422  1.00 20.41     0.241 C 
ATOM   1856  O   ILE A 146       8.934  -9.102  16.050  1.00 21.17    -0.271 OA
ATOM   1857  CB  ILE A 146      11.282  -8.970  14.369  1.00 21.63    -0.030 C 
ATOM   1858  HB  ILE A 146      11.025  -8.120  15.043  1.00  0.00     0.043 H 
ATOM   1859  CG1 ILE A 146      10.554  -8.741  13.032  1.00 20.37    -0.063 C 
ATOM   1860 1HG1 ILE A 146      10.833  -9.531  12.296  1.00  0.00     0.033 H 
ATOM   1861 2HG1 ILE A 146       9.465  -8.957  13.139  1.00  0.00     0.033 H 
ATOM   1862  CG2 ILE A 146      12.811  -8.991  14.208  1.00 21.82    -0.071 C 
ATOM   1863 1HG2 ILE A 146      13.338  -9.157  15.176  1.00  0.00     0.028 H 
ATOM   1864 2HG2 ILE A 146      13.175  -8.064  13.706  1.00  0.00     0.028 H 
ATOM   1865 3HG2 ILE A 146      13.125  -9.742  13.446  1.00  0.00     0.028 H 
ATOM   1866  CD1 ILE A 146      10.764  -7.365  12.437  1.00 21.16    -0.076 C 
ATOM   1867 1HD1 ILE A 146      10.237  -7.199  11.469  1.00  0.00     0.027 H 
ATOM   1868 2HD1 ILE A 146      11.853  -7.149  12.330  1.00  0.00     0.027 H 
ATOM   1869 3HD1 ILE A 146      10.485  -6.575  13.173  1.00  0.00     0.027 H 
ATOM   1870  N   GLY A 147       8.475 -11.077  15.036  1.00 19.08    -0.351 N 
ATOM   1871  HN  GLY A 147       8.870 -11.907  14.593  1.00  0.00     0.163 HD
ATOM   1872  CA  GLY A 147       7.020 -11.006  15.220  1.00 20.49     0.069 C 
ATOM   1873  HA1 GLY A 147       6.607 -10.170  14.609  1.00  0.00     0.078 H 
ATOM   1874  HA2 GLY A 147       6.538 -11.880  14.724  1.00  0.00     0.078 H 
ATOM   1875  C   GLY A 147       6.515 -10.890  16.649  1.00 20.76     0.236 C 
ATOM   1876  O   GLY A 147       5.356 -10.528  16.878  1.00 21.72    -0.272 OA
ATOM   1877  N   HIS A 148       7.380 -11.189  17.620  1.00 20.81    -0.346 N 
ATOM   1878  HN  HIS A 148       8.324 -11.491  17.377  1.00  0.00     0.163 HD
ATOM   1879  CA  HIS A 148       6.995 -11.090  19.025  1.00 21.92     0.094 C 
ATOM   1880  HA  HIS A 148       5.881 -11.100  19.059  1.00  0.00     0.088 H 
ATOM   1881  C   HIS A 148       7.453  -9.797  19.711  1.00 22.40     0.241 C 
ATOM   1882  O   HIS A 148       7.207  -9.597  20.900  1.00 23.64    -0.271 OA
ATOM   1883  CB  HIS A 148       7.477 -12.321  19.797  1.00 23.36     0.002 C 
ATOM   1884  HB1 HIS A 148       7.302 -12.193  20.891  1.00  0.00     0.046 H 
ATOM   1885  HB2 HIS A 148       8.591 -12.378  19.792  1.00  0.00     0.046 H 
ATOM   1886  CG  HIS A 148       6.880 -13.606  19.313  1.00 27.94     0.028 A 
ATOM   1887  CD2 HIS A 148       7.176 -14.380  18.241  1.00 33.71    -0.000 A 
ATOM   1888  HD2 HIS A 148       7.964 -14.189  17.493  1.00  0.00     0.114 H 
ATOM   1889  ND1 HIS A 148       5.833 -14.230  19.957  1.00 31.90    -0.354 N 
ATOM   1890  HD1 HIS A 148       5.377 -13.892  20.805  1.00  0.00     0.166 HD
ATOM   1891  CE1 HIS A 148       5.512 -15.333  19.306  1.00 32.94     0.040 A 
ATOM   1892  HE1 HIS A 148       4.713 -16.039  19.588  1.00  0.00     0.140 H 
ATOM   1893  NE2 HIS A 148       6.311 -15.447  18.260  1.00 32.99    -0.360 N 
ATOM   1894  HE2 HIS A 148       6.289 -16.204  17.577  1.00  0.00     0.166 HD
ATOM   1895  N   LEU A 149       8.104  -8.913  18.959  1.00 22.76    -0.346 N 
ATOM   1896  HN  LEU A 149       8.231  -9.100  17.964  1.00  0.00     0.163 HD
ATOM   1897  CA  LEU A 149       8.641  -7.678  19.531  1.00 21.36     0.089 C 
ATOM   1898  HA  LEU A 149       8.852  -7.859  20.611  1.00  0.00     0.087 H 
ATOM   1899  C   LEU A 149       7.602  -6.565  19.431  1.00 21.38     0.241 C 
ATOM   1900  O   LEU A 149       7.801  -5.577  18.730  1.00 21.79    -0.271 OA
ATOM   1901  CB  LEU A 149       9.961  -7.289  18.845  1.00 22.69    -0.035 C 
ATOM   1902  HB1 LEU A 149      10.346  -6.333  19.271  1.00  0.00     0.037 H 
ATOM   1903  HB2 LEU A 149       9.767  -6.972  17.794  1.00  0.00     0.037 H 
ATOM   1904  CG  LEU A 149      11.060  -8.361  18.878  1.00 22.90    -0.059 C 
ATOM   1905  HG  LEU A 149      10.622  -9.307  18.482  1.00  0.00     0.039 H 
ATOM   1906  CD1 LEU A 149      12.233  -7.981  17.976  1.00 22.59    -0.073 C 
ATOM   1907 1HD1 LEU A 149      11.887  -7.783  16.935  1.00  0.00     0.028 H 
ATOM   1908 2HD1 LEU A 149      13.039  -8.751  18.003  1.00  0.00     0.028 H 
ATOM   1909 3HD1 LEU A 149      12.808  -7.120  18.390  1.00  0.00     0.028 H 
ATOM   1910  CD2 LEU A 149      11.535  -8.633  20.308  1.00 25.88    -0.073 C 
ATOM   1911 1HD2 LEU A 149      10.679  -8.910  20.966  1.00  0.00     0.028 H 
ATOM   1912 2HD2 LEU A 149      12.110  -7.772  20.722  1.00  0.00     0.028 H 
ATOM   1913 3HD2 LEU A 149      12.341  -9.403  20.335  1.00  0.00     0.028 H 
ATOM   1914  N   LYS A 150       6.490  -6.746  20.145  1.00 22.10    -0.346 N 
ATOM   1915  HN  LYS A 150       6.431  -7.550  20.770  1.00  0.00     0.163 HD
ATOM   1916  CA  LYS A 150       5.346  -5.825  20.061  1.00 22.71     0.089 C 
ATOM   1917  HA  LYS A 150       5.024  -5.800  18.994  1.00  0.00     0.087 H 
ATOM   1918  C   LYS A 150       5.677  -4.385  20.464  1.00 22.45     0.241 C 
ATOM   1919  O   LYS A 150       4.943  -3.459  20.101  1.00 22.48    -0.271 OA
ATOM   1920  CB  LYS A 150       4.157  -6.339  20.878  1.00 23.87    -0.038 C 
ATOM   1921  HB1 LYS A 150       3.266  -5.685  20.728  1.00  0.00     0.036 H 
ATOM   1922  HB2 LYS A 150       3.767  -7.290  20.446  1.00  0.00     0.036 H 
ATOM   1923  CG  LYS A 150       4.453  -6.506  22.356  1.00 26.63    -0.061 C 
ATOM   1924  HG1 LYS A 150       4.998  -5.622  22.762  1.00  0.00     0.033 H 
ATOM   1925  HG2 LYS A 150       5.231  -7.286  22.527  1.00  0.00     0.033 H 
ATOM   1926  CD  LYS A 150       3.194  -6.796  23.159  1.00 32.73    -0.043 C 
ATOM   1927  HD1 LYS A 150       2.570  -7.587  22.682  1.00  0.00     0.035 H 
ATOM   1928  HD2 LYS A 150       2.464  -5.955  23.106  1.00  0.00     0.035 H 
ATOM   1929  CE  LYS A 150       3.554  -7.146  24.598  1.00 35.33     0.080 C 
ATOM   1930  HE1 LYS A 150       4.295  -6.424  25.013  1.00  0.00     0.075 H 
ATOM   1931  HE2 LYS A 150       4.166  -8.077  24.643  1.00  0.00     0.075 H 
ATOM   1932  NZ  LYS A 150       2.352  -7.249  25.480  1.00 36.50    -0.079 N 
ATOM   1933  HZ1 LYS A 150       2.593  -7.483  26.443  1.00  0.00     0.274 HD
ATOM   1934  HZ2 LYS A 150       1.674  -7.910  25.100  1.00  0.00     0.274 HD
ATOM   1935  HZ3 LYS A 150       1.792  -6.397  25.439  1.00  0.00     0.274 HD
ATOM   1936  N   THR A 151       6.779  -4.199  21.192  1.00 20.22    -0.344 N 
ATOM   1937  HN  THR A 151       7.331  -5.011  21.468  1.00  0.00     0.163 HD
ATOM   1938  CA  THR A 151       7.223  -2.859  21.609  1.00 21.53     0.113 C 
ATOM   1939  HA  THR A 151       6.314  -2.269  21.872  1.00  0.00     0.091 H 
ATOM   1940  C   THR A 151       7.992  -2.074  20.532  1.00 21.80     0.243 C 
ATOM   1941  O   THR A 151       8.260  -0.875  20.697  1.00 21.38    -0.271 OA
ATOM   1942  CB  THR A 151       8.109  -2.933  22.863  1.00 22.01     0.060 C 
ATOM   1943  HB  THR A 151       8.574  -1.935  23.037  1.00  0.00     0.086 H 
ATOM   1944  CG2 THR A 151       7.273  -3.313  24.091  1.00 20.78    -0.050 C 
ATOM   1945 1HG2 THR A 151       6.466  -2.561  24.256  1.00  0.00     0.031 H 
ATOM   1946 2HG2 THR A 151       7.906  -3.451  24.999  1.00  0.00     0.031 H 
ATOM   1947 3HG2 THR A 151       6.868  -4.349  24.014  1.00  0.00     0.031 H 
ATOM   1948  OG1 THR A 151       9.145  -3.898  22.651  1.00 21.86    -0.393 OA
ATOM   1949  HG1 THR A 151       9.663  -3.663  21.890  1.00  0.00     0.210 HD
ATOM   1950  N   LEU A 152       8.332  -2.746  19.434  1.00 21.40    -0.346 N 
ATOM   1951  HN  LEU A 152       7.998  -3.703  19.319  1.00  0.00     0.163 HD
ATOM   1952  CA  LEU A 152       9.171  -2.156  18.383  1.00 21.76     0.089 C 
ATOM   1953  HA  LEU A 152      10.137  -1.856  18.852  1.00  0.00     0.087 H 
ATOM   1954  C   LEU A 152       8.558  -0.906  17.744  1.00 22.66     0.241 C 
ATOM   1955  O   LEU A 152       7.414  -0.929  17.284  1.00 23.61    -0.271 OA
ATOM   1956  CB  LEU A 152       9.485  -3.189  17.294  1.00 22.69    -0.035 C 
ATOM   1957  HB1 LEU A 152       9.521  -4.210  17.742  1.00  0.00     0.037 H 
ATOM   1958  HB2 LEU A 152       8.608  -3.298  16.614  1.00  0.00     0.037 H 
ATOM   1959  CG  LEU A 152      10.749  -2.941  16.472  1.00 26.56    -0.059 C 
ATOM   1960  HG  LEU A 152      10.747  -1.875  16.144  1.00  0.00     0.039 H 
ATOM   1961  CD1 LEU A 152      12.009  -3.180  17.311  1.00 25.20    -0.073 C 
ATOM   1962 1HD1 LEU A 152      12.931  -2.999  16.711  1.00  0.00     0.028 H 
ATOM   1963 2HD1 LEU A 152      12.010  -4.196  17.769  1.00  0.00     0.028 H 
ATOM   1964 3HD1 LEU A 152      12.001  -2.572  18.246  1.00  0.00     0.028 H 
ATOM   1965  CD2 LEU A 152      10.754  -3.818  15.231  1.00 27.73    -0.073 C 
ATOM   1966 1HD2 LEU A 152      11.676  -3.637  14.631  1.00  0.00     0.028 H 
ATOM   1967 2HD2 LEU A 152       9.830  -3.682  14.623  1.00  0.00     0.028 H 
ATOM   1968 3HD2 LEU A 152      10.628  -4.897  15.484  1.00  0.00     0.028 H 
ATOM   1969  N   LYS A 153       9.342   0.169  17.718  1.00 22.14    -0.346 N 
ATOM   1970  HN  LYS A 153      10.262   0.110  18.154  1.00  0.00     0.163 HD
ATOM   1971  CA  LYS A 153       8.946   1.430  17.094  1.00 23.23     0.089 C 
ATOM   1972  HA  LYS A 153       7.851   1.396  16.887  1.00  0.00     0.087 H 
ATOM   1973  C   LYS A 153       9.684   1.656  15.778  1.00 23.73     0.241 C 
ATOM   1974  O   LYS A 153       9.143   2.269  14.856  1.00 24.78    -0.271 OA
ATOM   1975  CB  LYS A 153       9.228   2.601  18.036  1.00 24.56    -0.038 C 
ATOM   1976  HB1 LYS A 153       9.022   3.570  17.525  1.00  0.00     0.036 H 
ATOM   1977  HB2 LYS A 153      10.324   2.707  18.209  1.00  0.00     0.036 H 
ATOM   1978  CG  LYS A 153       8.489   2.531  19.356  1.00 25.12    -0.061 C 
ATOM   1979  HG1 LYS A 153       8.608   1.532  19.838  1.00  0.00     0.033 H 
ATOM   1980  HG2 LYS A 153       7.384   2.520  19.205  1.00  0.00     0.033 H 
ATOM   1981  CD  LYS A 153       8.910   3.649  20.287  1.00 31.14    -0.043 C 
ATOM   1982  HD1 LYS A 153       9.939   4.008  20.053  1.00  0.00     0.035 H 
ATOM   1983  HD2 LYS A 153       9.089   3.272  21.321  1.00  0.00     0.035 H 
ATOM   1984  CE  LYS A 153       7.914   4.785  20.278  1.00 38.90     0.080 C 
ATOM   1985  HE1 LYS A 153       6.864   4.410  20.268  1.00  0.00     0.075 H 
ATOM   1986  HE2 LYS A 153       7.912   5.322  19.301  1.00  0.00     0.075 H 
ATOM   1987  NZ  LYS A 153       8.154   5.719  21.418  1.00 41.80    -0.079 N 
ATOM   1988  HZ1 LYS A 153       7.482   6.486  21.412  1.00  0.00     0.274 HD
ATOM   1989  HZ2 LYS A 153       9.115   6.062  21.427  1.00  0.00     0.274 HD
ATOM   1990  HZ3 LYS A 153       8.156   5.228  22.312  1.00  0.00     0.274 HD
ATOM   1991  N   GLU A 154      10.919   1.167  15.690  1.00 22.84    -0.346 N 
ATOM   1992  HN  GLU A 154      11.308   0.634  16.468  1.00  0.00     0.163 HD
ATOM   1993  CA  GLU A 154      11.722   1.387  14.488  1.00 24.21     0.090 C 
ATOM   1994  HA  GLU A 154      11.033   1.705  13.671  1.00  0.00     0.087 H 
ATOM   1995  C   GLU A 154      12.427   0.119  14.036  1.00 23.74     0.241 C 
ATOM   1996  O   GLU A 154      13.095  -0.543  14.826  1.00 23.46    -0.271 OA
ATOM   1997  CB  GLU A 154      12.736   2.507  14.707  1.00 24.44    -0.029 C 
ATOM   1998  HB1 GLU A 154      13.413   2.268  15.560  1.00  0.00     0.037 H 
ATOM   1999  HB2 GLU A 154      12.239   3.417  15.117  1.00  0.00     0.037 H 
ATOM   2000  CG  GLU A 154      13.540   2.845  13.453  1.00 27.56     0.018 C 
ATOM   2001  HG1 GLU A 154      12.866   2.978  12.575  1.00  0.00     0.049 H 
ATOM   2002  HG2 GLU A 154      14.123   1.960  13.106  1.00  0.00     0.049 H 
ATOM   2003  CD  GLU A 154      14.444   4.050  13.624  1.00 29.05     0.172 C 
ATOM   2004  OE1 GLU A 154      14.196   4.868  14.539  1.00 35.22    -0.648 OA
ATOM   2005  OE2 GLU A 154      15.404   4.166  12.832  1.00 37.81    -0.648 OA
ATOM   2006  N   LEU A 155      12.247  -0.210  12.762  1.00 21.98    -0.346 N 
ATOM   2007  HN  LEU A 155      11.573   0.318  12.208  1.00  0.00     0.163 HD
ATOM   2008  CA  LEU A 155      12.974  -1.292  12.131  1.00 21.69     0.089 C 
ATOM   2009  HA  LEU A 155      13.693  -1.718  12.869  1.00  0.00     0.087 H 
ATOM   2010  C   LEU A 155      13.758  -0.736  10.953  1.00 22.70     0.241 C 
ATOM   2011  O   LEU A 155      13.178  -0.238   9.980  1.00 23.70    -0.271 OA
ATOM   2012  CB  LEU A 155      12.030  -2.403  11.668  1.00 22.26    -0.035 C 
ATOM   2013  HB1 LEU A 155      11.224  -1.979  11.024  1.00  0.00     0.037 H 
ATOM   2014  HB2 LEU A 155      11.421  -2.772  12.526  1.00  0.00     0.037 H 
ATOM   2015  CG  LEU A 155      12.710  -3.581  10.957  1.00 22.17    -0.059 C 
ATOM   2016  HG  LEU A 155      13.343  -3.161  10.141  1.00  0.00     0.039 H 
ATOM   2017  CD1 LEU A 155      13.630  -4.360  11.900  1.00 23.33    -0.073 C 
ATOM   2018 1HD1 LEU A 155      14.124  -5.216  11.383  1.00  0.00     0.028 H 
ATOM   2019 2HD1 LEU A 155      13.085  -4.697  12.812  1.00  0.00     0.028 H 
ATOM   2020 3HD1 LEU A 155      14.379  -3.689  12.382  1.00  0.00     0.028 H 
ATOM   2021  CD2 LEU A 155      11.686  -4.508  10.313  1.00 22.66    -0.073 C 
ATOM   2022 1HD2 LEU A 155      12.180  -5.364   9.796  1.00  0.00     0.028 H 
ATOM   2023 2HD2 LEU A 155      11.007  -3.952   9.625  1.00  0.00     0.028 H 
ATOM   2024 3HD2 LEU A 155      10.930  -4.859  11.054  1.00  0.00     0.028 H 
ATOM   2025  N   ASN A 156      15.081  -0.815  11.063  1.00 22.61    -0.346 N 
ATOM   2026  HN  ASN A 156      15.482  -1.198  11.919  1.00  0.00     0.163 HD
ATOM   2027  CA  ASN A 156      15.975  -0.375  10.006  1.00 21.54     0.097 C 
ATOM   2028  HA  ASN A 156      15.369   0.161   9.239  1.00  0.00     0.088 H 
ATOM   2029  C   ASN A 156      16.636  -1.578   9.336  1.00 23.11     0.241 C 
ATOM   2030  O   ASN A 156      17.543  -2.196   9.896  1.00 23.02    -0.271 OA
ATOM   2031  CB  ASN A 156      17.030   0.605  10.556  1.00 21.55     0.036 C 
ATOM   2032  HB1 ASN A 156      17.689   0.104  11.303  1.00  0.00     0.051 H 
ATOM   2033  HB2 ASN A 156      16.558   1.370  11.216  1.00  0.00     0.051 H 
ATOM   2034  CG  ASN A 156      17.857   1.268   9.454  1.00 23.04     0.217 C 
ATOM   2035  ND2 ASN A 156      17.746   0.756   8.241  1.00 18.88    -0.370 N 
ATOM   2036 1HD2 ASN A 156      18.298   1.198   7.506  1.00  0.00     0.159 HD
ATOM   2037 2HD2 ASN A 156      17.139  -0.038   8.036  1.00  0.00     0.159 HD
ATOM   2038  OD1 ASN A 156      18.589   2.226   9.701  1.00 27.94    -0.274 OA
ATOM   2039  N   VAL A 157      16.155  -1.903   8.137  1.00 22.63    -0.346 N 
ATOM   2040  HN  VAL A 157      15.364  -1.377   7.765  1.00  0.00     0.163 HD
ATOM   2041  CA  VAL A 157      16.720  -2.987   7.335  1.00 22.80     0.092 C 
ATOM   2042  HA  VAL A 157      17.589  -3.398   7.900  1.00  0.00     0.088 H 
ATOM   2043  C   VAL A 157      17.258  -2.455   5.995  1.00 22.24     0.241 C 
ATOM   2044  O   VAL A 157      17.247  -3.154   4.978  1.00 23.00    -0.271 OA
ATOM   2045  CB  VAL A 157      15.710  -4.153   7.131  1.00 22.85    -0.033 C 
ATOM   2046  HB  VAL A 157      16.112  -4.831   6.342  1.00  0.00     0.042 H 
ATOM   2047  CG1 VAL A 157      15.565  -4.954   8.423  1.00 23.65    -0.071 C 
ATOM   2048 1HG1 VAL A 157      16.559  -5.330   8.759  1.00  0.00     0.028 H 
ATOM   2049 2HG1 VAL A 157      14.822  -5.779   8.320  1.00  0.00     0.028 H 
ATOM   2050 3HG1 VAL A 157      15.051  -4.368   9.220  1.00  0.00     0.028 H 
ATOM   2051  CG2 VAL A 157      14.348  -3.638   6.671  1.00 24.64    -0.071 C 
ATOM   2052 1HG2 VAL A 157      14.454  -3.053   5.728  1.00  0.00     0.028 H 
ATOM   2053 2HG2 VAL A 157      13.834  -3.052   7.468  1.00  0.00     0.028 H 
ATOM   2054 3HG2 VAL A 157      13.605  -4.463   6.568  1.00  0.00     0.028 H 
ATOM   2055  N   ALA A 158      17.738  -1.213   6.013  1.00 22.90    -0.346 N 
ATOM   2056  HN  ALA A 158      17.658  -0.661   6.867  1.00  0.00     0.163 HD
ATOM   2057  CA  ALA A 158      18.382  -0.618   4.829  1.00 21.26     0.086 C 
ATOM   2058  HA  ALA A 158      17.663  -0.683   3.979  1.00  0.00     0.086 H 
ATOM   2059  C   ALA A 158      19.649  -1.376   4.431  1.00 22.58     0.240 C 
ATOM   2060  O   ALA A 158      20.236  -2.081   5.251  1.00 21.33    -0.271 OA
ATOM   2061  CB  ALA A 158      18.692   0.855   5.068  1.00 22.46    -0.049 C 
ATOM   2062  HB1 ALA A 158      19.179   1.305   4.172  1.00  0.00     0.030 H 
ATOM   2063  HB2 ALA A 158      19.302   1.005   5.989  1.00  0.00     0.030 H 
ATOM   2064  HB3 ALA A 158      17.783   1.424   5.374  1.00  0.00     0.030 H 
ATOM   2065  N   HIS A 159      20.049  -1.237   3.163  1.00 21.44    -0.346 N 
ATOM   2066  HN  HIS A 159      19.479  -0.678   2.529  1.00  0.00     0.163 HD
ATOM   2067  CA  HIS A 159      21.277  -1.857   2.646  1.00 22.36     0.094 C 
ATOM   2068  HA  HIS A 159      21.334  -1.637   1.554  1.00  0.00     0.088 H 
ATOM   2069  C   HIS A 159      21.253  -3.378   2.813  1.00 22.13     0.241 C 
ATOM   2070  O   HIS A 159      22.169  -3.978   3.386  1.00 21.79    -0.271 OA
ATOM   2071  CB  HIS A 159      22.526  -1.251   3.311  1.00 21.28     0.002 C 
ATOM   2072  HB1 HIS A 159      23.438  -1.829   3.032  1.00  0.00     0.046 H 
ATOM   2073  HB2 HIS A 159      22.514  -1.438   4.410  1.00  0.00     0.046 H 
ATOM   2074  CG  HIS A 159      22.720   0.204   3.028  1.00 25.77     0.028 A 
ATOM   2075  CD2 HIS A 159      23.211   0.843   1.939  1.00 25.43    -0.000 A 
ATOM   2076  HD2 HIS A 159      23.569   0.371   1.009  1.00  0.00     0.114 H 
ATOM   2077  ND1 HIS A 159      22.405   1.188   3.941  1.00 25.69    -0.354 N 
ATOM   2078  HD1 HIS A 159      22.015   1.028   4.870  1.00  0.00     0.166 HD
ATOM   2079  CE1 HIS A 159      22.688   2.372   3.425  1.00 24.95     0.040 A 
ATOM   2080  HE1 HIS A 159      22.540   3.345   3.922  1.00  0.00     0.140 H 
ATOM   2081  NE2 HIS A 159      23.179   2.189   2.211  1.00 27.21    -0.360 N 
ATOM   2082  HE2 HIS A 159      23.485   2.928   1.578  1.00  0.00     0.166 HD
ATOM   2083  N   ASN A 160      20.186  -3.997   2.326  1.00 22.12    -0.346 N 
ATOM   2084  HN  ASN A 160      19.428  -3.448   1.920  1.00  0.00     0.163 HD
ATOM   2085  CA  ASN A 160      20.081  -5.448   2.363  1.00 21.55     0.097 C 
ATOM   2086  HA  ASN A 160      21.089  -5.845   2.627  1.00  0.00     0.088 H 
ATOM   2087  C   ASN A 160      19.723  -6.001   0.984  1.00 22.81     0.241 C 
ATOM   2088  O   ASN A 160      19.944  -5.325  -0.022  1.00 22.78    -0.271 OA
ATOM   2089  CB  ASN A 160      19.114  -5.897   3.463  1.00 21.17     0.036 C 
ATOM   2090  HB1 ASN A 160      18.657  -6.884   3.219  1.00  0.00     0.051 H 
ATOM   2091  HB2 ASN A 160      18.192  -5.271   3.468  1.00  0.00     0.051 H 
ATOM   2092  CG  ASN A 160      19.771  -5.920   4.838  1.00 22.44     0.217 C 
ATOM   2093  ND2 ASN A 160      19.229  -5.135   5.773  1.00 21.78    -0.370 N 
ATOM   2094 1HD2 ASN A 160      18.417  -4.545   5.594  1.00  0.00     0.159 HD
ATOM   2095 2HD2 ASN A 160      19.669  -5.150   6.693  1.00  0.00     0.159 HD
ATOM   2096  OD1 ASN A 160      20.752  -6.633   5.054  1.00 22.10    -0.274 OA
ATOM   2097  N   LEU A 161      19.197  -7.221   0.940  1.00 22.55    -0.346 N 
ATOM   2098  HN  LEU A 161      18.947  -7.685   1.813  1.00  0.00     0.163 HD
ATOM   2099  CA  LEU A 161      18.966  -7.918  -0.330  1.00 22.83     0.089 C 
ATOM   2100  HA  LEU A 161      19.282  -7.242  -1.159  1.00  0.00     0.087 H 
ATOM   2101  C   LEU A 161      17.497  -8.271  -0.539  1.00 23.76     0.241 C 
ATOM   2102  O   LEU A 161      17.167  -9.198  -1.290  1.00 23.15    -0.271 OA
ATOM   2103  CB  LEU A 161      19.829  -9.187  -0.393  1.00 24.22    -0.035 C 
ATOM   2104  HB1 LEU A 161      19.685  -9.668  -1.388  1.00  0.00     0.037 H 
ATOM   2105  HB2 LEU A 161      19.388  -9.953   0.286  1.00  0.00     0.037 H 
ATOM   2106  CG  LEU A 161      21.333  -9.085  -0.109  1.00 27.83    -0.059 C 
ATOM   2107  HG  LEU A 161      21.465  -8.529   0.849  1.00  0.00     0.039 H 
ATOM   2108  CD1 LEU A 161      21.926 -10.486   0.072  1.00 28.78    -0.073 C 
ATOM   2109 1HD1 LEU A 161      23.019 -10.412   0.278  1.00  0.00     0.028 H 
ATOM   2110 2HD1 LEU A 161      21.708 -11.148  -0.798  1.00  0.00     0.028 H 
ATOM   2111 3HD1 LEU A 161      21.390 -11.069   0.857  1.00  0.00     0.028 H 
ATOM   2112  CD2 LEU A 161      22.062  -8.314  -1.204  1.00 27.91    -0.073 C 
ATOM   2113 1HD2 LEU A 161      23.155  -8.240  -0.998  1.00  0.00     0.028 H 
ATOM   2114 2HD2 LEU A 161      21.609  -7.308  -1.363  1.00  0.00     0.028 H 
ATOM   2115 3HD2 LEU A 161      21.867  -8.754  -2.210  1.00  0.00     0.028 H 
ATOM   2116  N   ILE A 162      16.617  -7.523   0.115  1.00 22.61    -0.346 N 
ATOM   2117  HN  ILE A 162      16.953  -6.733   0.666  1.00  0.00     0.163 HD
ATOM   2118  CA  ILE A 162      15.184  -7.796   0.071  1.00 23.46     0.092 C 
ATOM   2119  HA  ILE A 162      15.038  -8.889   0.235  1.00  0.00     0.088 H 
ATOM   2120  C   ILE A 162      14.627  -7.450  -1.303  1.00 23.86     0.241 C 
ATOM   2121  O   ILE A 162      14.859  -6.357  -1.811  1.00 22.68    -0.271 OA
ATOM   2122  CB  ILE A 162      14.438  -7.041   1.201  1.00 23.40    -0.030 C 
ATOM   2123  HB  ILE A 162      14.652  -5.952   1.091  1.00  0.00     0.043 H 
ATOM   2124  CG1 ILE A 162      14.967  -7.496   2.570  1.00 25.01    -0.063 C 
ATOM   2125 1HG1 ILE A 162      14.715  -8.568   2.745  1.00  0.00     0.033 H 
ATOM   2126 2HG1 ILE A 162      16.080  -7.560   2.553  1.00  0.00     0.033 H 
ATOM   2127  CG2 ILE A 162      12.927  -7.241   1.096  1.00 23.21    -0.071 C 
ATOM   2128 1HG2 ILE A 162      12.543  -6.911   0.103  1.00  0.00     0.028 H 
ATOM   2129 2HG2 ILE A 162      12.388  -6.736   1.931  1.00  0.00     0.028 H 
ATOM   2130 3HG2 ILE A 162      12.637  -8.295   1.317  1.00  0.00     0.028 H 
ATOM   2131  CD1 ILE A 162      14.505  -6.647   3.744  1.00 22.68    -0.076 C 
ATOM   2132 1HD1 ILE A 162      14.889  -6.977   4.737  1.00  0.00     0.027 H 
ATOM   2133 2HD1 ILE A 162      13.392  -6.583   3.761  1.00  0.00     0.027 H 
ATOM   2134 3HD1 ILE A 162      14.757  -5.575   3.569  1.00  0.00     0.027 H 
ATOM   2135  N   GLN A 163      13.910  -8.398  -1.910  1.00 25.07    -0.346 N 
ATOM   2136  HN  GLN A 163      13.730  -9.276  -1.423  1.00  0.00     0.163 HD
ATOM   2137  CA  GLN A 163      13.375  -8.205  -3.264  1.00 25.91     0.090 C 
ATOM   2138  HA  GLN A 163      13.920  -7.350  -3.729  1.00  0.00     0.087 H 
ATOM   2139  C   GLN A 163      11.884  -7.874  -3.277  1.00 26.51     0.241 C 
ATOM   2140  O   GLN A 163      11.359  -7.366  -4.270  1.00 27.27    -0.271 OA
ATOM   2141  CB  GLN A 163      13.628  -9.449  -4.124  1.00 26.25    -0.030 C 
ATOM   2142  HB1 GLN A 163      13.055  -9.387  -5.079  1.00  0.00     0.037 H 
ATOM   2143  HB2 GLN A 163      13.142 -10.344  -3.670  1.00  0.00     0.037 H 
ATOM   2144  CG  GLN A 163      15.099  -9.724  -4.401  1.00 30.39     0.011 C 
ATOM   2145  HG1 GLN A 163      15.627  -8.795  -4.719  1.00  0.00     0.047 H 
ATOM   2146  HG2 GLN A 163      15.652  -9.931  -3.456  1.00  0.00     0.047 H 
ATOM   2147  CD  GLN A 163      15.306 -10.844  -5.413  1.00 31.46     0.215 C 
ATOM   2148  NE2 GLN A 163      16.213 -11.768  -5.098  1.00 37.67    -0.370 N 
ATOM   2149 1HE2 GLN A 163      16.352 -12.518  -5.775  1.00  0.00     0.159 HD
ATOM   2150 2HE2 GLN A 163      16.742 -11.745  -4.226  1.00  0.00     0.159 HD
ATOM   2151  OE1 GLN A 163      14.666 -10.872  -6.468  1.00 39.79    -0.274 OA
ATOM   2152  N   SER A 164      11.204  -8.166  -2.175  1.00 25.37    -0.344 N 
ATOM   2153  HN  SER A 164      11.706  -8.518  -1.360  1.00  0.00     0.163 HD
ATOM   2154  CA  SER A 164       9.760  -7.997  -2.099  1.00 25.50     0.109 C 
ATOM   2155  HA  SER A 164       9.405  -7.580  -3.070  1.00  0.00     0.090 H 
ATOM   2156  C   SER A 164       9.358  -7.033  -0.989  1.00 25.45     0.243 C 
ATOM   2157  O   SER A 164       9.908  -7.082   0.110  1.00 26.64    -0.271 OA
ATOM   2158  CB  SER A 164       9.085  -9.351  -1.882  1.00 25.87     0.044 C 
ATOM   2159  HB1 SER A 164       9.370 -10.086  -2.671  1.00  0.00     0.077 H 
ATOM   2160  HB2 SER A 164       9.504  -9.885  -0.997  1.00  0.00     0.077 H 
ATOM   2161  OG  SER A 164       7.683  -9.200  -1.788  1.00 25.10    -0.398 OA
ATOM   2162  HG  SER A 164       7.263 -10.042  -1.653  1.00  0.00     0.209 HD
ATOM   2163  N   PHE A 165       8.388  -6.174  -1.278  1.00 24.22    -0.346 N 
ATOM   2164  HN  PHE A 165       8.013  -6.151  -2.226  1.00  0.00     0.163 HD
ATOM   2165  CA  PHE A 165       7.845  -5.264  -0.281  1.00 25.95     0.093 C 
ATOM   2166  HA  PHE A 165       8.616  -5.127   0.513  1.00  0.00     0.088 H 
ATOM   2167  C   PHE A 165       6.594  -5.856   0.376  1.00 26.67     0.241 C 
ATOM   2168  O   PHE A 165       5.902  -5.187   1.138  1.00 27.66    -0.271 OA
ATOM   2169  CB  PHE A 165       7.559  -3.886  -0.905  1.00 25.27    -0.014 C 
ATOM   2170  HB1 PHE A 165       6.871  -3.984  -1.777  1.00  0.00     0.043 H 
ATOM   2171  HB2 PHE A 165       8.464  -3.494  -1.425  1.00  0.00     0.043 H 
ATOM   2172  CG  PHE A 165       7.033  -2.877   0.073  1.00 26.37    -0.056 A 
ATOM   2173  CD1 PHE A 165       5.872  -2.164  -0.203  1.00 26.94    -0.077 A 
ATOM   2174  HD1 PHE A 165       5.341  -2.332  -1.155  1.00  0.00     0.084 H 
ATOM   2175  CD2 PHE A 165       7.684  -2.658   1.285  1.00 29.03    -0.077 A 
ATOM   2176  HD2 PHE A 165       8.601  -3.225   1.520  1.00  0.00     0.084 H 
ATOM   2177  CE1 PHE A 165       5.374  -1.240   0.711  1.00 27.70    -0.082 A 
ATOM   2178  HE1 PHE A 165       4.452  -0.679   0.484  1.00  0.00     0.083 H 
ATOM   2179  CE2 PHE A 165       7.195  -1.736   2.201  1.00 29.02    -0.082 A 
ATOM   2180  HE2 PHE A 165       7.723  -1.571   3.155  1.00  0.00     0.083 H 
ATOM   2181  CZ  PHE A 165       6.044  -1.026   1.914  1.00 28.96    -0.083 A 
ATOM   2182  HZ  PHE A 165       5.656  -0.290   2.638  1.00  0.00     0.083 H 
ATOM   2183  N   LYS A 166       6.303  -7.120   0.076  1.00 25.82    -0.346 N 
ATOM   2184  HN  LYS A 166       6.875  -7.624  -0.602  1.00  0.00     0.163 HD
ATOM   2185  CA  LYS A 166       5.175  -7.789   0.707  1.00 25.84     0.089 C 
ATOM   2186  HA  LYS A 166       4.273  -7.145   0.588  1.00  0.00     0.087 H 
ATOM   2187  C   LYS A 166       5.467  -7.937   2.197  1.00 25.99     0.241 C 
ATOM   2188  O   LYS A 166       6.367  -8.677   2.598  1.00 28.14    -0.271 OA
ATOM   2189  CB  LYS A 166       4.894  -9.144   0.040  1.00 26.47    -0.038 C 
ATOM   2190  HB1 LYS A 166       5.787  -9.806   0.120  1.00  0.00     0.036 H 
ATOM   2191  HB2 LYS A 166       4.840  -9.025  -1.067  1.00  0.00     0.036 H 
ATOM   2192  CG  LYS A 166       3.641  -9.873   0.560  1.00 29.53    -0.061 C 
ATOM   2193  HG1 LYS A 166       2.849  -9.153   0.873  1.00  0.00     0.033 H 
ATOM   2194  HG2 LYS A 166       3.092 -10.383  -0.266  1.00  0.00     0.033 H 
ATOM   2195  CD  LYS A 166       3.990 -10.846   1.685  1.00 35.64    -0.043 C 
ATOM   2196  HD1 LYS A 166       4.512 -10.323   2.520  1.00  0.00     0.035 H 
ATOM   2197  HD2 LYS A 166       4.803 -11.543   1.375  1.00  0.00     0.035 H 
ATOM   2198  CE  LYS A 166       2.775 -11.612   2.192  1.00 36.98     0.080 C 
ATOM   2199  HE1 LYS A 166       2.862 -11.824   3.283  1.00  0.00     0.075 H 
ATOM   2200  HE2 LYS A 166       1.869 -10.962   2.207  1.00  0.00     0.075 H 
ATOM   2201  NZ  LYS A 166       2.523 -12.864   1.422  1.00 42.57    -0.079 N 
ATOM   2202  HZ1 LYS A 166       1.709 -13.377   1.762  1.00  0.00     0.274 HD
ATOM   2203  HZ2 LYS A 166       3.352 -13.459   1.409  1.00  0.00     0.274 HD
ATOM   2204  HZ3 LYS A 166       2.443 -12.670   0.424  1.00  0.00     0.274 HD
ATOM   2205  N   LEU A 167       4.711  -7.213   3.014  1.00 24.41    -0.346 N 
ATOM   2206  HN  LEU A 167       3.971  -6.627   2.628  1.00  0.00     0.163 HD
ATOM   2207  CA  LEU A 167       4.926  -7.246   4.453  1.00 23.60     0.090 C 
ATOM   2208  HA  LEU A 167       6.021  -7.341   4.639  1.00  0.00     0.087 H 
ATOM   2209  C   LEU A 167       4.237  -8.467   5.043  1.00 23.38     0.243 C 
ATOM   2210  O   LEU A 167       3.038  -8.664   4.838  1.00 22.85    -0.271 OA
ATOM   2211  CB  LEU A 167       4.439  -5.948   5.111  1.00 24.09    -0.035 C 
ATOM   2212  HB1 LEU A 167       4.499  -6.045   6.220  1.00  0.00     0.037 H 
ATOM   2213  HB2 LEU A 167       3.337  -5.849   4.974  1.00  0.00     0.037 H 
ATOM   2214  CG  LEU A 167       5.134  -4.648   4.667  1.00 25.68    -0.059 C 
ATOM   2215  HG  LEU A 167       4.922  -4.498   3.583  1.00  0.00     0.039 H 
ATOM   2216  CD1 LEU A 167       4.574  -3.452   5.424  1.00 26.31    -0.073 C 
ATOM   2217 1HD1 LEU A 167       5.077  -2.510   5.102  1.00  0.00     0.028 H 
ATOM   2218 2HD1 LEU A 167       4.635  -3.597   6.528  1.00  0.00     0.028 H 
ATOM   2219 3HD1 LEU A 167       3.466  -3.382   5.325  1.00  0.00     0.028 H 
ATOM   2220  CD2 LEU A 167       6.649  -4.724   4.845  1.00 26.86    -0.073 C 
ATOM   2221 1HD2 LEU A 167       7.152  -3.782   4.523  1.00  0.00     0.028 H 
ATOM   2222 2HD2 LEU A 167       7.075  -5.611   4.321  1.00  0.00     0.028 H 
ATOM   2223 3HD2 LEU A 167       6.921  -4.992   5.892  1.00  0.00     0.028 H 
ATOM   2224  N   PRO A 168       5.005  -9.307   5.758  1.00 22.97    -0.337 N 
ATOM   2225  CA  PRO A 168       4.473 -10.541   6.348  1.00 23.63     0.091 C 
ATOM   2226  HA  PRO A 168       4.123 -11.229   5.544  1.00  0.00     0.087 H 
ATOM   2227  C   PRO A 168       3.357 -10.300   7.350  1.00 23.11     0.241 C 
ATOM   2228  O   PRO A 168       3.260  -9.220   7.935  1.00 22.58    -0.271 OA
ATOM   2229  CB  PRO A 168       5.688 -11.141   7.061  1.00 24.33    -0.036 C 
ATOM   2230  HB1 PRO A 168       5.705 -12.256   7.062  1.00  0.00     0.036 H 
ATOM   2231  HB2 PRO A 168       5.670 -11.011   8.168  1.00  0.00     0.036 H 
ATOM   2232  CG  PRO A 168       6.874 -10.521   6.401  1.00 25.81    -0.048 C 
ATOM   2233  HG1 PRO A 168       7.269 -11.109   5.540  1.00  0.00     0.035 H 
ATOM   2234  HG2 PRO A 168       7.802 -10.556   7.018  1.00  0.00     0.035 H 
ATOM   2235  CD  PRO A 168       6.443  -9.140   6.039  1.00 24.41    -0.001 C 
ATOM   2236  HD1 PRO A 168       6.682  -8.362   6.802  1.00  0.00     0.064 H 
ATOM   2237  HD2 PRO A 168       7.028  -8.671   5.214  1.00  0.00     0.064 H 
ATOM   2238  N   GLU A 169       2.532 -11.321   7.565  1.00 23.86    -0.346 N 
ATOM   2239  HN  GLU A 169       2.686 -12.193   7.058  1.00  0.00     0.163 HD
ATOM   2240  CA  GLU A 169       1.417 -11.238   8.498  1.00 24.95     0.090 C 
ATOM   2241  HA  GLU A 169       0.707 -10.479   8.094  1.00  0.00     0.087 H 
ATOM   2242  C   GLU A 169       1.811 -10.783   9.897  1.00 23.32     0.241 C 
ATOM   2243  O   GLU A 169       1.023 -10.118  10.569  1.00 23.31    -0.271 OA
ATOM   2244  CB  GLU A 169       0.663 -12.570   8.566  1.00 26.26    -0.029 C 
ATOM   2245  HB1 GLU A 169       0.109 -12.661   9.529  1.00  0.00     0.037 H 
ATOM   2246  HB2 GLU A 169       1.375 -13.421   8.680  1.00  0.00     0.037 H 
ATOM   2247  CG  GLU A 169      -0.274 -12.803   7.378  1.00 33.83     0.018 C 
ATOM   2248  HG1 GLU A 169       0.306 -13.035   6.454  1.00  0.00     0.049 H 
ATOM   2249  HG2 GLU A 169      -0.829 -13.764   7.492  1.00  0.00     0.049 H 
ATOM   2250  CD  GLU A 169      -1.237 -11.644   7.139  1.00 42.25     0.172 C 
ATOM   2251  OE1 GLU A 169      -1.880 -11.178   8.107  1.00 47.04    -0.648 OA
ATOM   2252  OE2 GLU A 169      -1.355 -11.198   5.977  1.00 45.50    -0.648 OA
ATOM   2253  N   TYR A 170       3.024 -11.120  10.332  1.00 21.44    -0.346 N 
ATOM   2254  HN  TYR A 170       3.662 -11.623   9.715  1.00  0.00     0.163 HD
ATOM   2255  CA  TYR A 170       3.450 -10.772  11.695  1.00 21.76     0.093 C 
ATOM   2256  HA  TYR A 170       2.656 -11.153  12.379  1.00  0.00     0.088 H 
ATOM   2257  C   TYR A 170       3.541  -9.276  11.937  1.00 20.66     0.241 C 
ATOM   2258  O   TYR A 170       3.594  -8.837  13.089  1.00 21.46    -0.271 OA
ATOM   2259  CB  TYR A 170       4.756 -11.482  12.107  1.00 21.40    -0.014 C 
ATOM   2260  HB1 TYR A 170       4.648 -12.584  11.974  1.00  0.00     0.043 H 
ATOM   2261  HB2 TYR A 170       4.886 -11.427  13.213  1.00  0.00     0.043 H 
ATOM   2262  CG  TYR A 170       6.014 -10.998  11.413  1.00 21.59    -0.056 A 
ATOM   2263  CD1 TYR A 170       6.556  -9.747  11.690  1.00 22.25    -0.074 A 
ATOM   2264  HD1 TYR A 170       6.061  -9.094  12.428  1.00  0.00     0.084 H 
ATOM   2265  CD2 TYR A 170       6.680 -11.815  10.503  1.00 22.44    -0.074 A 
ATOM   2266  HD2 TYR A 170       6.279 -12.818  10.281  1.00  0.00     0.084 H 
ATOM   2267  CE1 TYR A 170       7.714  -9.304  11.051  1.00 22.15    -0.051 A 
ATOM   2268  HE1 TYR A 170       8.119  -8.301  11.267  1.00  0.00     0.087 H 
ATOM   2269  CE2 TYR A 170       7.845 -11.387   9.867  1.00 22.12    -0.051 A 
ATOM   2270  HE2 TYR A 170       8.358 -12.047   9.147  1.00  0.00     0.087 H 
ATOM   2271  CZ  TYR A 170       8.352 -10.133  10.143  1.00 24.44     0.065 A 
ATOM   2272  OH  TYR A 170       9.500  -9.717   9.502  1.00 24.52    -0.361 OA
ATOM   2273  HH  TYR A 170       9.849  -8.854   9.692  1.00  0.00     0.217 HD
ATOM   2274  N   PHE A 171       3.545  -8.481  10.865  1.00 21.55    -0.346 N 
ATOM   2275  HN  PHE A 171       3.578  -8.887   9.930  1.00  0.00     0.163 HD
ATOM   2276  CA  PHE A 171       3.502  -7.032  11.030  1.00 20.96     0.093 C 
ATOM   2277  HA  PHE A 171       4.382  -6.761  11.658  1.00  0.00     0.088 H 
ATOM   2278  C   PHE A 171       2.264  -6.558  11.794  1.00 20.77     0.241 C 
ATOM   2279  O   PHE A 171       2.309  -5.532  12.462  1.00 21.56    -0.271 OA
ATOM   2280  CB  PHE A 171       3.691  -6.312   9.685  1.00 21.96    -0.014 C 
ATOM   2281  HB1 PHE A 171       3.227  -6.893   8.854  1.00  0.00     0.043 H 
ATOM   2282  HB2 PHE A 171       3.064  -5.391   9.636  1.00  0.00     0.043 H 
ATOM   2283  CG  PHE A 171       5.130  -5.998   9.381  1.00 24.70    -0.056 A 
ATOM   2284  CD1 PHE A 171       5.997  -6.992   8.943  1.00 24.19    -0.077 A 
ATOM   2285  HD1 PHE A 171       5.622  -8.021   8.810  1.00  0.00     0.084 H 
ATOM   2286  CD2 PHE A 171       5.628  -4.709   9.564  1.00 26.48    -0.077 A 
ATOM   2287  HD2 PHE A 171       4.956  -3.910   9.920  1.00  0.00     0.084 H 
ATOM   2288  CE1 PHE A 171       7.342  -6.706   8.668  1.00 25.03    -0.082 A 
ATOM   2289  HE1 PHE A 171       8.012  -7.503   8.304  1.00  0.00     0.083 H 
ATOM   2290  CE2 PHE A 171       6.974  -4.417   9.300  1.00 26.53    -0.082 A 
ATOM   2291  HE2 PHE A 171       7.356  -3.392   9.445  1.00  0.00     0.083 H 
ATOM   2292  CZ  PHE A 171       7.828  -5.424   8.854  1.00 24.97    -0.083 A 
ATOM   2293  HZ  PHE A 171       8.888  -5.200   8.650  1.00  0.00     0.083 H 
ATOM   2294  N   SER A 172       1.176  -7.329  11.731  1.00 20.38    -0.344 N 
ATOM   2295  HN  SER A 172       1.171  -8.147  11.121  1.00  0.00     0.163 HD
ATOM   2296  CA  SER A 172      -0.010  -7.013  12.528  1.00 22.58     0.109 C 
ATOM   2297  HA  SER A 172      -0.294  -5.963  12.284  1.00  0.00     0.090 H 
ATOM   2298  C   SER A 172       0.258  -7.065  14.046  1.00 22.87     0.243 C 
ATOM   2299  O   SER A 172      -0.479  -6.451  14.822  1.00 22.90    -0.271 OA
ATOM   2300  CB  SER A 172      -1.199  -7.897  12.145  1.00 22.52     0.044 C 
ATOM   2301  HB1 SER A 172      -2.163  -7.452  12.486  1.00  0.00     0.077 H 
ATOM   2302  HB2 SER A 172      -1.380  -7.881  11.045  1.00  0.00     0.077 H 
ATOM   2303  OG  SER A 172      -1.043  -9.218  12.623  1.00 26.88    -0.398 OA
ATOM   2304  HG  SER A 172      -1.781  -9.767  12.385  1.00  0.00     0.209 HD
ATOM   2305  N   ASN A 173       1.307  -7.790  14.452  1.00 22.36    -0.345 N 
ATOM   2306  HN  ASN A 173       1.815  -8.346  13.765  1.00  0.00     0.163 HD
ATOM   2307  CA  ASN A 173       1.754  -7.814  15.855  1.00 23.08     0.097 C 
ATOM   2308  HA  ASN A 173       0.854  -7.919  16.505  1.00  0.00     0.088 H 
ATOM   2309  C   ASN A 173       2.493  -6.545  16.267  1.00 23.22     0.241 C 
ATOM   2310  O   ASN A 173       2.595  -6.239  17.457  1.00 24.36    -0.271 OA
ATOM   2311  CB  ASN A 173       2.686  -9.003  16.130  1.00 23.75     0.036 C 
ATOM   2312  HB1 ASN A 173       3.575  -8.973  15.457  1.00  0.00     0.051 H 
ATOM   2313  HB2 ASN A 173       3.196  -8.886  17.114  1.00  0.00     0.051 H 
ATOM   2314  CG  ASN A 173       1.987 -10.348  16.041  1.00 25.56     0.217 C 
ATOM   2315  ND2 ASN A 173       2.788 -11.428  16.056  1.00 26.89    -0.370 N 
ATOM   2316 1HD2 ASN A 173       3.803 -11.366  16.141  1.00  0.00     0.159 HD
ATOM   2317 2HD2 ASN A 173       2.318 -12.332  15.996  1.00  0.00     0.159 HD
ATOM   2318  OD1 ASN A 173       0.756 -10.423  15.938  1.00 24.86    -0.274 OA
ATOM   2319  N   LEU A 174       3.020  -5.826  15.275  1.00 22.17    -0.346 N 
ATOM   2320  HN  LEU A 174       2.814  -6.096  14.313  1.00  0.00     0.163 HD
ATOM   2321  CA  LEU A 174       3.880  -4.668  15.506  1.00 21.90     0.089 C 
ATOM   2322  HA  LEU A 174       4.327  -4.780  16.521  1.00  0.00     0.087 H 
ATOM   2323  C   LEU A 174       3.085  -3.362  15.495  1.00 22.88     0.241 C 
ATOM   2324  O   LEU A 174       3.296  -2.481  14.648  1.00 22.24    -0.271 OA
ATOM   2325  CB  LEU A 174       5.036  -4.642  14.492  1.00 23.36    -0.035 C 
ATOM   2326  HB1 LEU A 174       4.649  -4.351  13.488  1.00  0.00     0.037 H 
ATOM   2327  HB2 LEU A 174       5.707  -3.778  14.708  1.00  0.00     0.037 H 
ATOM   2328  CG  LEU A 174       5.868  -5.926  14.374  1.00 22.29    -0.059 C 
ATOM   2329  HG  LEU A 174       5.188  -6.740  14.029  1.00  0.00     0.039 H 
ATOM   2330  CD1 LEU A 174       6.965  -5.761  13.322  1.00 20.90    -0.073 C 
ATOM   2331 1HD1 LEU A 174       6.534  -5.450  12.342  1.00  0.00     0.028 H 
ATOM   2332 2HD1 LEU A 174       7.584  -6.683  13.225  1.00  0.00     0.028 H 
ATOM   2333 3HD1 LEU A 174       7.761  -5.058  13.663  1.00  0.00     0.028 H 
ATOM   2334  CD2 LEU A 174       6.461  -6.354  15.721  1.00 24.15    -0.073 C 
ATOM   2335 1HD2 LEU A 174       5.661  -6.474  16.488  1.00  0.00     0.028 H 
ATOM   2336 2HD2 LEU A 174       7.257  -5.651  16.062  1.00  0.00     0.028 H 
ATOM   2337 3HD2 LEU A 174       7.080  -7.276  15.624  1.00  0.00     0.028 H 
ATOM   2338  N   THR A 175       2.201  -3.245  16.485  1.00 23.47    -0.344 N 
ATOM   2339  HN  THR A 175       2.195  -3.960  17.213  1.00  0.00     0.163 HD
ATOM   2340  CA  THR A 175       1.236  -2.146  16.586  1.00 25.51     0.113 C 
ATOM   2341  HA  THR A 175       0.822  -1.969  15.566  1.00  0.00     0.091 H 
ATOM   2342  C   THR A 175       1.850  -0.831  17.068  1.00 26.38     0.243 C 
ATOM   2343  O   THR A 175       1.160   0.188  17.148  1.00 27.30    -0.271 OA
ATOM   2344  CB  THR A 175       0.054  -2.517  17.510  1.00 25.37     0.060 C 
ATOM   2345  HB  THR A 175      -0.605  -1.626  17.633  1.00  0.00     0.086 H 
ATOM   2346  CG2 THR A 175      -0.766  -3.667  16.911  1.00 26.99    -0.050 C 
ATOM   2347 1HG2 THR A 175      -1.159  -3.365  15.912  1.00  0.00     0.031 H 
ATOM   2348 2HG2 THR A 175      -1.577  -4.007  17.597  1.00  0.00     0.031 H 
ATOM   2349 3HG2 THR A 175      -0.186  -4.618  16.865  1.00  0.00     0.031 H 
ATOM   2350  OG1 THR A 175       0.559  -2.905  18.793  1.00 26.02    -0.393 OA
ATOM   2351  HG1 THR A 175       1.067  -2.193  19.164  1.00  0.00     0.210 HD
ATOM   2352  N   ASN A 176       3.143  -0.848  17.379  1.00 24.82    -0.345 N 
ATOM   2353  HN  ASN A 176       3.653  -1.731  17.345  1.00  0.00     0.163 HD
ATOM   2354  CA  ASN A 176       3.848   0.372  17.768  1.00 24.44     0.097 C 
ATOM   2355  HA  ASN A 176       3.084   1.173  17.902  1.00  0.00     0.088 H 
ATOM   2356  C   ASN A 176       4.844   0.856  16.709  1.00 25.30     0.241 C 
ATOM   2357  O   ASN A 176       5.548   1.844  16.922  1.00 24.03    -0.271 OA
ATOM   2358  CB  ASN A 176       4.553   0.177  19.114  1.00 24.08     0.036 C 
ATOM   2359  HB1 ASN A 176       5.256   1.016  19.324  1.00  0.00     0.051 H 
ATOM   2360  HB2 ASN A 176       5.285  -0.663  19.066  1.00  0.00     0.051 H 
ATOM   2361  CG  ASN A 176       3.575  -0.016  20.260  1.00 25.19     0.217 C 
ATOM   2362  ND2 ASN A 176       3.664  -1.159  20.927  1.00 25.88    -0.370 N 
ATOM   2363 1HD2 ASN A 176       3.007  -1.289  21.697  1.00  0.00     0.159 HD
ATOM   2364 2HD2 ASN A 176       4.340  -1.885  20.688  1.00  0.00     0.159 HD
ATOM   2365  OD1 ASN A 176       2.758   0.861  20.549  1.00 27.36    -0.274 OA
ATOM   2366  N   LEU A 177       4.880   0.171  15.565  1.00 24.80    -0.346 N 
ATOM   2367  HN  LEU A 177       4.223  -0.595  15.421  1.00  0.00     0.163 HD
ATOM   2368  CA  LEU A 177       5.843   0.496  14.512  1.00 25.33     0.089 C 
ATOM   2369  HA  LEU A 177       6.857   0.534  14.974  1.00  0.00     0.087 H 
ATOM   2370  C   LEU A 177       5.550   1.868  13.907  1.00 25.95     0.241 C 
ATOM   2371  O   LEU A 177       4.431   2.128  13.455  1.00 25.25    -0.271 OA
ATOM   2372  CB  LEU A 177       5.861  -0.583  13.425  1.00 25.03    -0.035 C 
ATOM   2373  HB1 LEU A 177       4.888  -0.595  12.881  1.00  0.00     0.037 H 
ATOM   2374  HB2 LEU A 177       5.838  -1.596  13.890  1.00  0.00     0.037 H 
ATOM   2375  CG  LEU A 177       7.025  -0.488  12.424  1.00 27.21    -0.059 C 
ATOM   2376  HG  LEU A 177       7.136   0.582  12.131  1.00  0.00     0.039 H 
ATOM   2377  CD1 LEU A 177       8.335  -0.933  13.070  1.00 30.02    -0.073 C 
ATOM   2378 1HD1 LEU A 177       8.543  -0.347  13.995  1.00  0.00     0.028 H 
ATOM   2379 2HD1 LEU A 177       9.186  -0.883  12.351  1.00  0.00     0.028 H 
ATOM   2380 3HD1 LEU A 177       8.344  -2.030  13.268  1.00  0.00     0.028 H 
ATOM   2381  CD2 LEU A 177       6.740  -1.291  11.157  1.00 25.69    -0.073 C 
ATOM   2382 1HD2 LEU A 177       5.783  -0.966  10.685  1.00  0.00     0.028 H 
ATOM   2383 2HD2 LEU A 177       6.749  -2.388  11.355  1.00  0.00     0.028 H 
ATOM   2384 3HD2 LEU A 177       7.591  -1.241  10.438  1.00  0.00     0.028 H 
ATOM   2385  N   GLU A 178       6.563   2.734  13.913  1.00 24.95    -0.346 N 
ATOM   2386  HN  GLU A 178       7.457   2.448  14.311  1.00  0.00     0.163 HD
ATOM   2387  CA  GLU A 178       6.429   4.082  13.365  1.00 27.03     0.090 C 
ATOM   2388  HA  GLU A 178       5.436   4.126  12.860  1.00  0.00     0.087 H 
ATOM   2389  C   GLU A 178       7.479   4.431  12.305  1.00 26.23     0.241 C 
ATOM   2390  O   GLU A 178       7.324   5.409  11.579  1.00 25.36    -0.271 OA
ATOM   2391  CB  GLU A 178       6.401   5.126  14.485  1.00 28.57    -0.029 C 
ATOM   2392  HB1 GLU A 178       6.220   6.139  14.056  1.00  0.00     0.037 H 
ATOM   2393  HB2 GLU A 178       5.478   5.001  15.098  1.00  0.00     0.037 H 
ATOM   2394  CG  GLU A 178       7.620   5.158  15.388  1.00 30.44     0.018 C 
ATOM   2395  HG1 GLU A 178       8.549   5.340  14.799  1.00  0.00     0.049 H 
ATOM   2396  HG2 GLU A 178       7.852   4.141  15.782  1.00  0.00     0.049 H 
ATOM   2397  CD  GLU A 178       7.486   6.169  16.525  1.00 31.86     0.172 C 
ATOM   2398  OE1 GLU A 178       6.511   6.094  17.298  1.00 34.05    -0.648 OA
ATOM   2399  OE2 GLU A 178       8.369   7.041  16.642  1.00 40.17    -0.648 OA
ATOM   2400  N   HIS A 179       8.541   3.633  12.217  1.00 24.94    -0.346 N 
ATOM   2401  HN  HIS A 179       8.650   2.864  12.878  1.00  0.00     0.163 HD
ATOM   2402  CA  HIS A 179       9.549   3.848  11.186  1.00 25.91     0.094 C 
ATOM   2403  HA  HIS A 179       9.089   4.459  10.374  1.00  0.00     0.088 H 
ATOM   2404  C   HIS A 179      10.006   2.529  10.583  1.00 26.37     0.241 C 
ATOM   2405  O   HIS A 179      10.418   1.622  11.309  1.00 25.37    -0.271 OA
ATOM   2406  CB  HIS A 179      10.743   4.621  11.744  1.00 25.73     0.002 C 
ATOM   2407  HB1 HIS A 179      11.428   3.940  12.300  1.00  0.00     0.046 H 
ATOM   2408  HB2 HIS A 179      10.425   5.288  12.579  1.00  0.00     0.046 H 
ATOM   2409  CG  HIS A 179      11.497   5.397  10.704  1.00 31.02     0.028 A 
ATOM   2410  CD2 HIS A 179      11.551   6.727  10.451  1.00 36.99    -0.000 A 
ATOM   2411  HD2 HIS A 179      11.020   7.520  11.003  1.00  0.00     0.114 H 
ATOM   2412  ND1 HIS A 179      12.312   4.796   9.766  1.00 38.78    -0.354 N 
ATOM   2413  HD1 HIS A 179      12.482   3.793   9.689  1.00  0.00     0.166 HD
ATOM   2414  CE1 HIS A 179      12.838   5.723   8.982  1.00 38.84     0.040 A 
ATOM   2415  HE1 HIS A 179      13.530   5.542   8.142  1.00  0.00     0.140 H 
ATOM   2416  NE2 HIS A 179      12.392   6.904   9.377  1.00 42.22    -0.360 N 
ATOM   2417  HE2 HIS A 179      12.633   7.800   8.954  1.00  0.00     0.166 HD
ATOM   2418  N   LEU A 180       9.902   2.425   9.259  1.00 24.69    -0.346 N 
ATOM   2419  HN  LEU A 180       9.470   3.188   8.737  1.00  0.00     0.163 HD
ATOM   2420  CA  LEU A 180      10.386   1.255   8.528  1.00 23.40     0.089 C 
ATOM   2421  HA  LEU A 180      10.973   0.616   9.228  1.00  0.00     0.087 H 
ATOM   2422  C   LEU A 180      11.298   1.700   7.398  1.00 24.83     0.241 C 
ATOM   2423  O   LEU A 180      10.852   2.364   6.462  1.00 22.50    -0.271 OA
ATOM   2424  CB  LEU A 180       9.213   0.429   7.976  1.00 24.61    -0.035 C 
ATOM   2425  HB1 LEU A 180       8.560   0.124   8.827  1.00  0.00     0.037 H 
ATOM   2426  HB2 LEU A 180       8.533   1.108   7.410  1.00  0.00     0.037 H 
ATOM   2427  CG  LEU A 180       9.504  -0.807   7.112  1.00 25.40    -0.059 C 
ATOM   2428  HG  LEU A 180      10.017  -0.468   6.182  1.00  0.00     0.039 H 
ATOM   2429  CD1 LEU A 180      10.421  -1.810   7.825  1.00 23.42    -0.073 C 
ATOM   2430 1HD1 LEU A 180      11.376  -1.314   8.117  1.00  0.00     0.028 H 
ATOM   2431 2HD1 LEU A 180      10.596  -2.725   7.212  1.00  0.00     0.028 H 
ATOM   2432 3HD1 LEU A 180       9.917  -2.291   8.696  1.00  0.00     0.028 H 
ATOM   2433  CD2 LEU A 180       8.195  -1.486   6.712  1.00 23.34    -0.073 C 
ATOM   2434 1HD2 LEU A 180       7.529  -0.757   6.194  1.00  0.00     0.028 H 
ATOM   2435 2HD2 LEU A 180       7.691  -1.967   7.583  1.00  0.00     0.028 H 
ATOM   2436 3HD2 LEU A 180       8.370  -2.401   6.099  1.00  0.00     0.028 H 
ATOM   2437  N   ASP A 181      12.573   1.330   7.499  1.00 23.44    -0.346 N 
ATOM   2438  HN  ASP A 181      12.864   0.767   8.298  1.00  0.00     0.163 HD
ATOM   2439  CA  ASP A 181      13.566   1.707   6.499  1.00 22.64     0.098 C 
ATOM   2440  HA  ASP A 181      13.126   2.498   5.848  1.00  0.00     0.088 H 
ATOM   2441  C   ASP A 181      13.930   0.511   5.625  1.00 23.44     0.241 C 
ATOM   2442  O   ASP A 181      14.586  -0.427   6.079  1.00 24.53    -0.271 OA
ATOM   2443  CB  ASP A 181      14.812   2.279   7.179  1.00 23.02     0.043 C 
ATOM   2444  HB1 ASP A 181      14.532   2.920   8.047  1.00  0.00     0.052 H 
ATOM   2445  HB2 ASP A 181      15.374   1.480   7.716  1.00  0.00     0.052 H 
ATOM   2446  CG  ASP A 181      15.724   3.033   6.218  1.00 24.11     0.175 C 
ATOM   2447  OD1 ASP A 181      15.670   2.789   4.990  1.00 24.86    -0.648 OA
ATOM   2448  OD2 ASP A 181      16.512   3.870   6.713  1.00 25.79    -0.648 OA
ATOM   2449  N   LEU A 182      13.490   0.564   4.370  1.00 23.08    -0.346 N 
ATOM   2450  HN  LEU A 182      12.915   1.358   4.088  1.00  0.00     0.163 HD
ATOM   2451  CA  LEU A 182      13.794  -0.464   3.378  1.00 22.22     0.089 C 
ATOM   2452  HA  LEU A 182      14.404  -1.256   3.872  1.00  0.00     0.087 H 
ATOM   2453  C   LEU A 182      14.612   0.121   2.226  1.00 21.74     0.241 C 
ATOM   2454  O   LEU A 182      14.680  -0.448   1.140  1.00 23.12    -0.271 OA
ATOM   2455  CB  LEU A 182      12.500  -1.106   2.866  1.00 22.97    -0.035 C 
ATOM   2456  HB1 LEU A 182      12.644  -1.469   1.822  1.00  0.00     0.037 H 
ATOM   2457  HB2 LEU A 182      11.727  -0.320   2.699  1.00  0.00     0.037 H 
ATOM   2458  CG  LEU A 182      11.923  -2.229   3.734  1.00 24.90    -0.059 C 
ATOM   2459  HG  LEU A 182      12.105  -1.968   4.803  1.00  0.00     0.039 H 
ATOM   2460  CD1 LEU A 182      10.429  -2.363   3.532  1.00 26.30    -0.073 C 
ATOM   2461 1HD1 LEU A 182      10.009  -3.180   4.164  1.00  0.00     0.028 H 
ATOM   2462 2HD1 LEU A 182      10.171  -2.503   2.456  1.00  0.00     0.028 H 
ATOM   2463 3HD1 LEU A 182       9.903  -1.396   3.709  1.00  0.00     0.028 H 
ATOM   2464  CD2 LEU A 182      12.627  -3.555   3.443  1.00 24.77    -0.073 C 
ATOM   2465 1HD2 LEU A 182      12.207  -4.372   4.075  1.00  0.00     0.028 H 
ATOM   2466 2HD2 LEU A 182      13.733  -3.470   3.560  1.00  0.00     0.028 H 
ATOM   2467 3HD2 LEU A 182      12.592  -3.812   2.359  1.00  0.00     0.028 H 
ATOM   2468  N   SER A 183      15.249   1.260   2.472  1.00 23.06    -0.344 N 
ATOM   2469  HN  SER A 183      15.155   1.703   3.386  1.00  0.00     0.163 HD
ATOM   2470  CA  SER A 183      16.085   1.887   1.445  1.00 22.74     0.109 C 
ATOM   2471  HA  SER A 183      15.463   2.006   0.527  1.00  0.00     0.090 H 
ATOM   2472  C   SER A 183      17.284   1.004   1.084  1.00 23.33     0.243 C 
ATOM   2473  O   SER A 183      17.714   0.154   1.873  1.00 22.11    -0.271 OA
ATOM   2474  CB  SER A 183      16.537   3.284   1.886  1.00 23.99     0.044 C 
ATOM   2475  HB1 SER A 183      17.050   3.832   1.062  1.00  0.00     0.077 H 
ATOM   2476  HB2 SER A 183      15.672   3.972   2.031  1.00  0.00     0.077 H 
ATOM   2477  OG  SER A 183      17.343   3.205   3.044  1.00 25.14    -0.398 OA
ATOM   2478  HG  SER A 183      17.623   4.071   3.317  1.00  0.00     0.209 HD
ATOM   2479  N   SER A 184      17.806   1.203  -0.124  1.00 22.18    -0.344 N 
ATOM   2480  HN  SER A 184      17.380   1.901  -0.733  1.00  0.00     0.163 HD
ATOM   2481  CA  SER A 184      18.964   0.461  -0.610  1.00 22.63     0.109 C 
ATOM   2482  HA  SER A 184      19.083   0.708  -1.691  1.00  0.00     0.090 H 
ATOM   2483  C   SER A 184      18.797  -1.052  -0.509  1.00 23.55     0.243 C 
ATOM   2484  O   SER A 184      19.680  -1.757  -0.006  1.00 23.46    -0.271 OA
ATOM   2485  CB  SER A 184      20.237   0.923   0.101  1.00 23.51     0.044 C 
ATOM   2486  HB1 SER A 184      21.102   0.251  -0.110  1.00  0.00     0.077 H 
ATOM   2487  HB2 SER A 184      20.179   0.771   1.204  1.00  0.00     0.077 H 
ATOM   2488  OG  SER A 184      20.514   2.266  -0.236  1.00 24.03    -0.398 OA
ATOM   2489  HG  SER A 184      21.305   2.553   0.206  1.00  0.00     0.209 HD
ATOM   2490  N   ASN A 185      17.648  -1.536  -0.972  1.00 21.75    -0.345 N 
ATOM   2491  HN  ASN A 185      16.909  -0.886  -1.240  1.00  0.00     0.163 HD
ATOM   2492  CA  ASN A 185      17.416  -2.967  -1.107  1.00 22.60     0.097 C 
ATOM   2493  HA  ASN A 185      18.318  -3.489  -0.710  1.00  0.00     0.088 H 
ATOM   2494  C   ASN A 185      17.286  -3.339  -2.583  1.00 22.62     0.241 C 
ATOM   2495  O   ASN A 185      17.877  -2.663  -3.433  1.00 22.85    -0.271 OA
ATOM   2496  CB  ASN A 185      16.223  -3.405  -0.256  1.00 22.15     0.036 C 
ATOM   2497  HB1 ASN A 185      15.401  -2.652  -0.292  1.00  0.00     0.051 H 
ATOM   2498  HB2 ASN A 185      15.690  -4.268  -0.719  1.00  0.00     0.051 H 
ATOM   2499  CG  ASN A 185      16.628  -3.708   1.167  1.00 22.16     0.217 C 
ATOM   2500  ND2 ASN A 185      16.588  -2.698   2.036  1.00 22.51    -0.370 N 
ATOM   2501 1HD2 ASN A 185      16.279  -1.761   1.776  1.00  0.00     0.159 HD
ATOM   2502 2HD2 ASN A 185      16.862  -2.903   2.997  1.00  0.00     0.159 HD
ATOM   2503  OD1 ASN A 185      16.999  -4.832   1.479  1.00 22.90    -0.274 OA
ATOM   2504  N   LYS A 186      16.546  -4.403  -2.894  1.00 21.74    -0.346 N 
ATOM   2505  HN  LYS A 186      16.030  -4.890  -2.162  1.00  0.00     0.163 HD
ATOM   2506  CA  LYS A 186      16.466  -4.882  -4.283  1.00 22.35     0.089 C 
ATOM   2507  HA  LYS A 186      17.012  -4.151  -4.923  1.00  0.00     0.087 H 
ATOM   2508  C   LYS A 186      15.015  -4.936  -4.776  1.00 21.72     0.241 C 
ATOM   2509  O   LYS A 186      14.649  -5.770  -5.617  1.00 22.27    -0.271 OA
ATOM   2510  CB  LYS A 186      17.170  -6.238  -4.423  1.00 23.85    -0.038 C 
ATOM   2511  HB1 LYS A 186      16.663  -7.007  -3.795  1.00  0.00     0.036 H 
ATOM   2512  HB2 LYS A 186      16.988  -6.669  -5.435  1.00  0.00     0.036 H 
ATOM   2513  CG  LYS A 186      18.668  -6.202  -4.118  1.00 25.94    -0.061 C 
ATOM   2514  HG1 LYS A 186      19.073  -7.229  -3.960  1.00  0.00     0.033 H 
ATOM   2515  HG2 LYS A 186      18.864  -5.777  -3.106  1.00  0.00     0.033 H 
ATOM   2516  CD  LYS A 186      19.458  -5.455  -5.194  1.00 34.21    -0.043 C 
ATOM   2517  HD1 LYS A 186      19.019  -4.450  -5.394  1.00  0.00     0.035 H 
ATOM   2518  HD2 LYS A 186      19.308  -5.915  -6.198  1.00  0.00     0.035 H 
ATOM   2519  CE  LYS A 186      20.946  -5.352  -4.846  1.00 36.72     0.080 C 
ATOM   2520  HE1 LYS A 186      21.455  -4.597  -5.490  1.00  0.00     0.075 H 
ATOM   2521  HE2 LYS A 186      21.090  -4.869  -3.851  1.00  0.00     0.075 H 
ATOM   2522  NZ  LYS A 186      21.651  -6.671  -4.908  1.00 44.15    -0.079 N 
ATOM   2523  HZ1 LYS A 186      22.642  -6.602  -4.676  1.00  0.00     0.274 HD
ATOM   2524  HZ2 LYS A 186      21.519  -7.113  -5.818  1.00  0.00     0.274 HD
ATOM   2525  HZ3 LYS A 186      21.186  -7.361  -4.319  1.00  0.00     0.274 HD
ATOM   2526  N   ILE A 187      14.199  -4.026  -4.248  1.00 21.38    -0.346 N 
ATOM   2527  HN  ILE A 187      14.594  -3.317  -3.630  1.00  0.00     0.163 HD
ATOM   2528  CA  ILE A 187      12.768  -3.997  -4.513  1.00 22.23     0.092 C 
ATOM   2529  HA  ILE A 187      12.402  -5.049  -4.570  1.00  0.00     0.088 H 
ATOM   2530  C   ILE A 187      12.494  -3.322  -5.855  1.00 22.05     0.241 C 
ATOM   2531  O   ILE A 187      12.860  -2.163  -6.063  1.00 22.70    -0.271 OA
ATOM   2532  CB  ILE A 187      12.014  -3.283  -3.368  1.00 22.76    -0.030 C 
ATOM   2533  HB  ILE A 187      12.455  -2.268  -3.229  1.00  0.00     0.043 H 
ATOM   2534  CG1 ILE A 187      12.173  -4.071  -2.058  1.00 22.41    -0.063 C 
ATOM   2535 1HG1 ILE A 187      13.170  -4.569  -2.023  1.00  0.00     0.033 H 
ATOM   2536 2HG1 ILE A 187      11.511  -4.968  -2.061  1.00  0.00     0.033 H 
ATOM   2537  CG2 ILE A 187      10.539  -3.130  -3.702  1.00 25.38    -0.071 C 
ATOM   2538 1HG2 ILE A 187       9.995  -2.615  -2.876  1.00  0.00     0.028 H 
ATOM   2539 2HG2 ILE A 187      10.070  -4.109  -3.956  1.00  0.00     0.028 H 
ATOM   2540 3HG2 ILE A 187      10.389  -2.613  -4.679  1.00  0.00     0.028 H 
ATOM   2541  CD1 ILE A 187      11.946  -3.248  -0.796  1.00 23.68    -0.076 C 
ATOM   2542 1HD1 ILE A 187      12.061  -3.820   0.154  1.00  0.00     0.027 H 
ATOM   2543 2HD1 ILE A 187      10.949  -2.750  -0.831  1.00  0.00     0.027 H 
ATOM   2544 3HD1 ILE A 187      12.608  -2.351  -0.793  1.00  0.00     0.027 H 
ATOM   2545  N   GLN A 188      11.848  -4.064  -6.758  1.00 21.70    -0.346 N 
ATOM   2546  HN  GLN A 188      11.550  -5.005  -6.501  1.00  0.00     0.163 HD
ATOM   2547  CA  GLN A 188      11.553  -3.572  -8.106  1.00 22.53     0.090 C 
ATOM   2548  HA  GLN A 188      12.255  -2.734  -8.323  1.00  0.00     0.087 H 
ATOM   2549  C   GLN A 188      10.123  -3.038  -8.264  1.00 22.35     0.241 C 
ATOM   2550  O   GLN A 188       9.837  -2.280  -9.193  1.00 22.01    -0.271 OA
ATOM   2551  CB  GLN A 188      11.810  -4.679  -9.140  1.00 22.74    -0.030 C 
ATOM   2552  HB1 GLN A 188      11.468  -4.358 -10.151  1.00  0.00     0.037 H 
ATOM   2553  HB2 GLN A 188      11.121  -5.539  -8.972  1.00  0.00     0.037 H 
ATOM   2554  CG  GLN A 188      13.261  -5.156  -9.191  1.00 26.06     0.011 C 
ATOM   2555  HG1 GLN A 188      13.948  -4.317  -9.451  1.00  0.00     0.047 H 
ATOM   2556  HG2 GLN A 188      13.641  -5.390  -8.169  1.00  0.00     0.047 H 
ATOM   2557  CD  GLN A 188      13.461  -6.338 -10.132  1.00 27.28     0.215 C 
ATOM   2558  NE2 GLN A 188      13.855  -7.477  -9.578  1.00 32.55    -0.370 N 
ATOM   2559 1HE2 GLN A 188      13.989  -8.268 -10.208  1.00  0.00     0.159 HD
ATOM   2560 2HE2 GLN A 188      14.011  -7.575  -8.575  1.00  0.00     0.159 HD
ATOM   2561  OE1 GLN A 188      13.272  -6.220 -11.346  1.00 36.25    -0.274 OA
ATOM   2562  N   SER A 189       9.238  -3.423  -7.348  1.00 21.53    -0.344 N 
ATOM   2563  HN  SER A 189       9.561  -3.965  -6.547  1.00  0.00     0.163 HD
ATOM   2564  CA  SER A 189       7.820  -3.094  -7.454  1.00 22.17     0.109 C 
ATOM   2565  HA  SER A 189       7.708  -2.167  -8.064  1.00  0.00     0.090 H 
ATOM   2566  C   SER A 189       7.177  -2.873  -6.100  1.00 23.16     0.243 C 
ATOM   2567  O   SER A 189       7.656  -3.386  -5.084  1.00 22.02    -0.271 OA
ATOM   2568  CB  SER A 189       7.057  -4.234  -8.137  1.00 22.22     0.044 C 
ATOM   2569  HB1 SER A 189       6.807  -5.045  -7.414  1.00  0.00     0.077 H 
ATOM   2570  HB2 SER A 189       6.023  -3.921  -8.414  1.00  0.00     0.077 H 
ATOM   2571  OG  SER A 189       7.756  -4.739  -9.253  1.00 24.15    -0.398 OA
ATOM   2572  HG  SER A 189       7.283  -5.446  -9.676  1.00  0.00     0.209 HD
ATOM   2573  N   ILE A 190       6.080  -2.116  -6.110  1.00 22.48    -0.346 N 
ATOM   2574  HN  ILE A 190       5.906  -1.518  -6.918  1.00  0.00     0.163 HD
ATOM   2575  CA  ILE A 190       5.119  -2.108  -5.013  1.00 22.92     0.092 C 
ATOM   2576  HA  ILE A 190       5.466  -2.814  -4.223  1.00  0.00     0.088 H 
ATOM   2577  C   ILE A 190       3.785  -2.601  -5.568  1.00 22.45     0.241 C 
ATOM   2578  O   ILE A 190       3.168  -1.943  -6.410  1.00 21.70    -0.271 OA
ATOM   2579  CB  ILE A 190       4.908  -0.709  -4.380  1.00 22.75    -0.030 C 
ATOM   2580  HB  ILE A 190       4.486  -0.028  -5.156  1.00  0.00     0.043 H 
ATOM   2581  CG1 ILE A 190       6.230  -0.124  -3.886  1.00 23.97    -0.063 C 
ATOM   2582 1HG1 ILE A 190       6.713  -0.811  -3.152  1.00  0.00     0.033 H 
ATOM   2583 2HG1 ILE A 190       6.996  -0.147  -4.696  1.00  0.00     0.033 H 
ATOM   2584  CG2 ILE A 190       3.918  -0.806  -3.232  1.00 22.88    -0.071 C 
ATOM   2585 1HG2 ILE A 190       2.953  -1.233  -3.593  1.00  0.00     0.028 H 
ATOM   2586 2HG2 ILE A 190       3.775   0.174  -2.721  1.00  0.00     0.028 H 
ATOM   2587 3HG2 ILE A 190       4.333  -1.381  -2.371  1.00  0.00     0.028 H 
ATOM   2588  CD1 ILE A 190       6.106   1.286  -3.302  1.00 22.38    -0.076 C 
ATOM   2589 1HD1 ILE A 190       7.071   1.713  -2.941  1.00  0.00     0.027 H 
ATOM   2590 2HD1 ILE A 190       5.340   1.309  -2.492  1.00  0.00     0.027 H 
ATOM   2591 3HD1 ILE A 190       5.623   1.973  -4.036  1.00  0.00     0.027 H 
ATOM   2592  N   TYR A 191       3.368  -3.774  -5.117  1.00 22.54    -0.346 N 
ATOM   2593  HN  TYR A 191       3.962  -4.301  -4.477  1.00  0.00     0.163 HD
ATOM   2594  CA  TYR A 191       2.082  -4.330  -5.513  1.00 23.96     0.093 C 
ATOM   2595  HA  TYR A 191       1.790  -3.888  -6.494  1.00  0.00     0.088 H 
ATOM   2596  C   TYR A 191       1.013  -3.981  -4.483  1.00 26.50     0.241 C 
ATOM   2597  O   TYR A 191       1.335  -3.660  -3.336  1.00 27.01    -0.271 OA
ATOM   2598  CB  TYR A 191       2.197  -5.847  -5.676  1.00 22.64    -0.014 C 
ATOM   2599  HB1 TYR A 191       1.190  -6.305  -5.816  1.00  0.00     0.043 H 
ATOM   2600  HB2 TYR A 191       2.487  -6.325  -4.712  1.00  0.00     0.043 H 
ATOM   2601  CG  TYR A 191       3.134  -6.270  -6.784  1.00 20.97    -0.056 A 
ATOM   2602  CD1 TYR A 191       4.404  -6.774  -6.495  1.00 21.35    -0.074 A 
ATOM   2603  HD1 TYR A 191       4.727  -6.858  -5.444  1.00  0.00     0.084 H 
ATOM   2604  CD2 TYR A 191       2.753  -6.166  -8.124  1.00 21.82    -0.074 A 
ATOM   2605  HD2 TYR A 191       1.754  -5.772  -8.376  1.00  0.00     0.084 H 
ATOM   2606  CE1 TYR A 191       5.271  -7.173  -7.511  1.00 23.05    -0.051 A 
ATOM   2607  HE1 TYR A 191       6.268  -7.577  -7.266  1.00  0.00     0.087 H 
ATOM   2608  CE2 TYR A 191       3.615  -6.552  -9.144  1.00 21.39    -0.051 A 
ATOM   2609  HE2 TYR A 191       3.303  -6.457 -10.198  1.00  0.00     0.087 H 
ATOM   2610  CZ  TYR A 191       4.869  -7.057  -8.831  1.00 21.87     0.065 A 
ATOM   2611  OH  TYR A 191       5.724  -7.453  -9.836  1.00 23.75    -0.361 OA
ATOM   2612  HH  TYR A 191       5.448  -7.373 -10.742  1.00  0.00     0.217 HD
ATOM   2613  N   CYS A 192      -0.257  -4.052  -4.891  1.00 29.82    -0.342 N 
ATOM   2614  HN  CYS A 192      -0.447  -4.322  -5.856  1.00  0.00     0.163 HD
ATOM   2615  CA  CYS A 192      -1.391  -3.756  -4.005  1.00 33.79     0.115 C 
ATOM   2616  HA  CYS A 192      -1.357  -2.671  -3.752  1.00  0.00     0.095 H 
ATOM   2617  C   CYS A 192      -1.390  -4.541  -2.706  1.00 34.28     0.245 C 
ATOM   2618  O   CYS A 192      -1.634  -3.986  -1.633  1.00 35.94    -0.271 OA
ATOM   2619  CB  CYS A 192      -2.704  -4.030  -4.727  1.00 35.41    -0.010 C 
ATOM   2620  HB  CYS A 192      -3.350  -4.898  -4.513  1.00  0.00     0.099 H 
ATOM   2621  SG  CYS A 192      -3.077  -2.814  -5.937  1.00 44.90    -0.095 SA
ATOM   2622  N   THR A 193      -1.115  -5.835  -2.819  1.00 33.59    -0.343 N 
ATOM   2623  HN  THR A 193      -0.871  -6.203  -3.739  1.00  0.00     0.163 HD
ATOM   2624  CA  THR A 193      -1.146  -6.753  -1.687  1.00 34.40     0.113 C 
ATOM   2625  HA  THR A 193      -2.138  -6.653  -1.188  1.00  0.00     0.091 H 
ATOM   2626  C   THR A 193      -0.063  -6.459  -0.652  1.00 32.39     0.243 C 
ATOM   2627  O   THR A 193      -0.206  -6.833   0.512  1.00 33.32    -0.271 OA
ATOM   2628  CB  THR A 193      -0.994  -8.210  -2.157  1.00 34.21     0.060 C 
ATOM   2629  HB  THR A 193      -0.828  -8.869  -1.273  1.00  0.00     0.086 H 
ATOM   2630  CG2 THR A 193      -2.246  -8.659  -2.892  1.00 35.94    -0.050 C 
ATOM   2631 1HG2 THR A 193      -3.121  -8.583  -2.205  1.00  0.00     0.031 H 
ATOM   2632 2HG2 THR A 193      -2.138  -9.679  -3.329  1.00  0.00     0.031 H 
ATOM   2633 3HG2 THR A 193      -2.404  -8.097  -3.842  1.00  0.00     0.031 H 
ATOM   2634  OG1 THR A 193       0.131  -8.308  -3.041  1.00 37.38    -0.393 OA
ATOM   2635  HG1 THR A 193       0.914  -8.027  -2.582  1.00  0.00     0.210 HD
ATOM   2636  N   ASP A 194       1.007  -5.781  -1.077  1.00 30.02    -0.345 N 
ATOM   2637  HN  ASP A 194       1.003  -5.394  -2.021  1.00  0.00     0.163 HD
ATOM   2638  CA  ASP A 194       2.185  -5.575  -0.231  1.00 27.80     0.098 C 
ATOM   2639  HA  ASP A 194       2.625  -6.582  -0.039  1.00  0.00     0.088 H 
ATOM   2640  C   ASP A 194       1.874  -4.961   1.133  1.00 27.01     0.241 C 
ATOM   2641  O   ASP A 194       2.412  -5.401   2.145  1.00 26.23    -0.271 OA
ATOM   2642  CB  ASP A 194       3.255  -4.755  -0.964  1.00 27.18     0.043 C 
ATOM   2643  HB1 ASP A 194       2.832  -3.800  -1.353  1.00  0.00     0.052 H 
ATOM   2644  HB2 ASP A 194       4.003  -4.341  -0.248  1.00  0.00     0.052 H 
ATOM   2645  CG  ASP A 194       3.936  -5.543  -2.073  1.00 25.91     0.175 C 
ATOM   2646  OD1 ASP A 194       3.739  -6.771  -2.138  1.00 26.91    -0.648 OA
ATOM   2647  OD2 ASP A 194       4.677  -4.940  -2.873  1.00 25.93    -0.648 OA
ATOM   2648  N   LEU A 195       1.000  -3.959   1.155  1.00 26.63    -0.346 N 
ATOM   2649  HN  LEU A 195       0.543  -3.676   0.288  1.00  0.00     0.163 HD
ATOM   2650  CA  LEU A 195       0.679  -3.252   2.400  1.00 27.45     0.089 C 
ATOM   2651  HA  LEU A 195       1.524  -3.418   3.108  1.00  0.00     0.087 H 
ATOM   2652  C   LEU A 195      -0.595  -3.763   3.076  1.00 25.93     0.241 C 
ATOM   2653  O   LEU A 195      -1.067  -3.169   4.049  1.00 27.55    -0.271 OA
ATOM   2654  CB  LEU A 195       0.572  -1.738   2.154  1.00 27.24    -0.035 C 
ATOM   2655  HB1 LEU A 195       0.004  -1.273   2.993  1.00  0.00     0.037 H 
ATOM   2656  HB2 LEU A 195      -0.122  -1.557   1.300  1.00  0.00     0.037 H 
ATOM   2657  CG  LEU A 195       1.862  -0.944   1.925  1.00 30.17    -0.059 C 
ATOM   2658  HG  LEU A 195       2.538  -1.556   1.283  1.00  0.00     0.039 H 
ATOM   2659  CD1 LEU A 195       1.566   0.351   1.200  1.00 33.06    -0.073 C 
ATOM   2660 1HD1 LEU A 195       1.040   0.144   0.239  1.00  0.00     0.028 H 
ATOM   2661 2HD1 LEU A 195       2.486   0.962   1.048  1.00  0.00     0.028 H 
ATOM   2662 3HD1 LEU A 195       0.997   1.065   1.840  1.00  0.00     0.028 H 
ATOM   2663  CD2 LEU A 195       2.579  -0.662   3.236  1.00 34.31    -0.073 C 
ATOM   2664 1HD2 LEU A 195       2.797  -1.616   3.770  1.00  0.00     0.028 H 
ATOM   2665 2HD2 LEU A 195       2.010   0.052   3.876  1.00  0.00     0.028 H 
ATOM   2666 3HD2 LEU A 195       3.499  -0.051   3.084  1.00  0.00     0.028 H 
ATOM   2667  N   ARG A 196      -1.131  -4.874   2.571  1.00 25.71    -0.346 N 
ATOM   2668  HN  ARG A 196      -0.651  -5.340   1.801  1.00  0.00     0.163 HD
ATOM   2669  CA  ARG A 196      -2.377  -5.456   3.071  1.00 26.48     0.089 C 
ATOM   2670  HA  ARG A 196      -3.218  -4.809   2.728  1.00  0.00     0.087 H 
ATOM   2671  C   ARG A 196      -2.429  -5.523   4.596  1.00 25.99     0.241 C 
ATOM   2672  O   ARG A 196      -3.435  -5.153   5.215  1.00 24.96    -0.271 OA
ATOM   2673  CB  ARG A 196      -2.584  -6.853   2.474  1.00 27.29    -0.036 C 
ATOM   2674  HB1 ARG A 196      -2.670  -6.790   1.364  1.00  0.00     0.036 H 
ATOM   2675  HB2 ARG A 196      -1.648  -7.453   2.561  1.00  0.00     0.036 H 
ATOM   2676  CG  ARG A 196      -3.759  -7.625   3.050  1.00 33.50    -0.048 C 
ATOM   2677  HG1 ARG A 196      -3.826  -7.501   4.156  1.00  0.00     0.035 H 
ATOM   2678  HG2 ARG A 196      -4.732  -7.161   2.765  1.00  0.00     0.035 H 
ATOM   2679  CD  ARG A 196      -3.706  -9.097   2.655  1.00 39.66     0.009 C 
ATOM   2680  HD1 ARG A 196      -2.673  -9.505   2.751  1.00  0.00     0.064 H 
ATOM   2681  HD2 ARG A 196      -3.845  -9.227   1.556  1.00  0.00     0.064 H 
ATOM   2682  NE  ARG A 196      -4.668  -9.901   3.411  1.00 47.72    -0.227 N 
ATOM   2683  HE  ARG A 196      -4.336 -10.361   4.259  1.00  0.00     0.177 HD
ATOM   2684  CZ  ARG A 196      -5.946 -10.077   3.074  1.00 51.65     0.665 C 
ATOM   2685  NH1 ARG A 196      -6.448  -9.507   1.981  1.00 53.49    -0.235 N 
ATOM   2686 1HH1 ARG A 196      -5.847  -8.929   1.394  1.00  0.00     0.174 HD
ATOM   2687 2HH1 ARG A 196      -7.426  -9.642   1.723  1.00  0.00     0.174 HD
ATOM   2688  NH2 ARG A 196      -6.729 -10.830   3.838  1.00 52.07    -0.235 N 
ATOM   2689 1HH2 ARG A 196      -6.344 -11.267   4.676  1.00  0.00     0.174 HD
ATOM   2690 2HH2 ARG A 196      -7.707 -10.965   3.580  1.00  0.00     0.174 HD
ATOM   2691  N   VAL A 197      -1.334  -5.976   5.203  1.00 24.08    -0.346 N 
ATOM   2692  HN  VAL A 197      -0.505  -6.191   4.648  1.00  0.00     0.163 HD
ATOM   2693  CA  VAL A 197      -1.300  -6.170   6.649  1.00 25.66     0.092 C 
ATOM   2694  HA  VAL A 197      -2.161  -6.830   6.908  1.00  0.00     0.088 H 
ATOM   2695  C   VAL A 197      -1.515  -4.844   7.394  1.00 26.63     0.241 C 
ATOM   2696  O   VAL A 197      -2.111  -4.815   8.467  1.00 28.02    -0.271 OA
ATOM   2697  CB  VAL A 197      -0.004  -6.918   7.097  1.00 24.99    -0.033 C 
ATOM   2698  HB  VAL A 197       0.099  -7.826   6.458  1.00  0.00     0.042 H 
ATOM   2699  CG1 VAL A 197       1.240  -6.063   6.885  1.00 24.60    -0.071 C 
ATOM   2700 1HG1 VAL A 197       2.165  -6.597   7.205  1.00  0.00     0.028 H 
ATOM   2701 2HG1 VAL A 197       1.145  -5.074   7.391  1.00  0.00     0.028 H 
ATOM   2702 3HG1 VAL A 197       1.317  -5.711   5.830  1.00  0.00     0.028 H 
ATOM   2703  CG2 VAL A 197      -0.111  -7.384   8.549  1.00 26.88    -0.071 C 
ATOM   2704 1HG2 VAL A 197       0.814  -7.918   8.869  1.00  0.00     0.028 H 
ATOM   2705 2HG2 VAL A 197      -1.022  -8.006   8.714  1.00  0.00     0.028 H 
ATOM   2706 3HG2 VAL A 197      -0.355  -6.539   9.234  1.00  0.00     0.028 H 
ATOM   2707  N   LEU A 198      -1.077  -3.742   6.794  1.00 26.95    -0.346 N 
ATOM   2708  HN  LEU A 198      -0.694  -3.805   5.851  1.00  0.00     0.163 HD
ATOM   2709  CA  LEU A 198      -1.134  -2.440   7.461  1.00 29.34     0.089 C 
ATOM   2710  HA  LEU A 198      -0.929  -2.620   8.542  1.00  0.00     0.087 H 
ATOM   2711  C   LEU A 198      -2.499  -1.755   7.374  1.00 29.82     0.241 C 
ATOM   2712  O   LEU A 198      -2.788  -0.850   8.160  1.00 30.02    -0.271 OA
ATOM   2713  CB  LEU A 198      -0.026  -1.506   6.944  1.00 30.79    -0.035 C 
ATOM   2714  HB1 LEU A 198      -0.160  -0.496   7.397  1.00  0.00     0.037 H 
ATOM   2715  HB2 LEU A 198      -0.210  -1.283   5.867  1.00  0.00     0.037 H 
ATOM   2716  CG  LEU A 198       1.437  -1.948   7.123  1.00 32.34    -0.059 C 
ATOM   2717  HG  LEU A 198       1.664  -2.721   6.352  1.00  0.00     0.039 H 
ATOM   2718  CD1 LEU A 198       2.355  -0.768   6.894  1.00 37.16    -0.073 C 
ATOM   2719 1HD1 LEU A 198       2.157  -0.327   5.889  1.00  0.00     0.028 H 
ATOM   2720 2HD1 LEU A 198       3.428  -1.039   7.030  1.00  0.00     0.028 H 
ATOM   2721 3HD1 LEU A 198       2.276  -0.010   7.708  1.00  0.00     0.028 H 
ATOM   2722  CD2 LEU A 198       1.707  -2.551   8.496  1.00 31.97    -0.073 C 
ATOM   2723 1HD2 LEU A 198       1.030  -3.421   8.665  1.00  0.00     0.028 H 
ATOM   2724 2HD2 LEU A 198       1.628  -1.793   9.310  1.00  0.00     0.028 H 
ATOM   2725 3HD2 LEU A 198       2.780  -2.822   8.632  1.00  0.00     0.028 H 
ATOM   2726  N   HIS A 199      -3.334  -2.195   6.433  1.00 32.04    -0.346 N 
ATOM   2727  HN  HIS A 199      -3.052  -2.983   5.850  1.00  0.00     0.163 HD
ATOM   2728  CA  HIS A 199      -4.648  -1.578   6.211  1.00 33.61     0.094 C 
ATOM   2729  HA  HIS A 199      -4.480  -0.487   6.054  1.00  0.00     0.088 H 
ATOM   2730  C   HIS A 199      -5.587  -1.726   7.410  1.00 34.81     0.241 C 
ATOM   2731  O   HIS A 199      -6.473  -0.891   7.620  1.00 35.70    -0.271 OA
ATOM   2732  CB  HIS A 199      -5.310  -2.126   4.938  1.00 33.68     0.002 C 
ATOM   2733  HB1 HIS A 199      -5.462  -3.228   5.019  1.00  0.00     0.046 H 
ATOM   2734  HB2 HIS A 199      -6.372  -1.793   4.875  1.00  0.00     0.046 H 
ATOM   2735  CG  HIS A 199      -4.578  -1.788   3.674  1.00 36.16     0.028 A 
ATOM   2736  CD2 HIS A 199      -4.297  -2.535   2.580  1.00 39.28    -0.000 A 
ATOM   2737  HD2 HIS A 199      -4.567  -3.593   2.423  1.00  0.00     0.114 H 
ATOM   2738  ND1 HIS A 199      -4.070  -0.532   3.417  1.00 38.81    -0.354 N 
ATOM   2739  HD1 HIS A 199      -4.134   0.269   4.046  1.00  0.00     0.166 HD
ATOM   2740  CE1 HIS A 199      -3.488  -0.525   2.231  1.00 37.42     0.040 A 
ATOM   2741  HE1 HIS A 199      -2.984   0.338   1.763  1.00  0.00     0.140 H 
ATOM   2742  NE2 HIS A 199      -3.613  -1.729   1.701  1.00 38.27    -0.360 N 
ATOM   2743  HE2 HIS A 199      -3.259  -2.014   0.788  1.00  0.00     0.166 HD
ATOM   2744  N   GLN A 200      -5.380  -2.784   8.191  1.00 35.51    -0.346 N 
ATOM   2745  HN  GLN A 200      -4.616  -3.419   7.961  1.00  0.00     0.163 HD
ATOM   2746  CA  GLN A 200      -6.203  -3.073   9.365  1.00 37.51     0.090 C 
ATOM   2747  HA  GLN A 200      -7.219  -2.652   9.179  1.00  0.00     0.087 H 
ATOM   2748  C   GLN A 200      -5.667  -2.446  10.661  1.00 35.99     0.241 C 
ATOM   2749  O   GLN A 200      -6.091  -2.822  11.756  1.00 35.47    -0.271 OA
ATOM   2750  CB  GLN A 200      -6.351  -4.591   9.542  1.00 37.48    -0.030 C 
ATOM   2751  HB1 GLN A 200      -6.929  -5.026   8.694  1.00  0.00     0.037 H 
ATOM   2752  HB2 GLN A 200      -7.046  -4.818  10.384  1.00  0.00     0.037 H 
ATOM   2753  CG  GLN A 200      -5.025  -5.343   9.727  1.00 41.10     0.011 C 
ATOM   2754  HG1 GLN A 200      -4.313  -5.095   8.906  1.00  0.00     0.047 H 
ATOM   2755  HG2 GLN A 200      -4.457  -4.934  10.595  1.00  0.00     0.047 H 
ATOM   2756  CD  GLN A 200      -5.195  -6.855   9.857  1.00 41.55     0.215 C 
ATOM   2757  NE2 GLN A 200      -6.263  -7.393   9.265  1.00 45.11    -0.370 N 
ATOM   2758 1HE2 GLN A 200      -6.377  -8.403   9.352  1.00  0.00     0.159 HD
ATOM   2759 2HE2 GLN A 200      -6.945  -6.835   8.750  1.00  0.00     0.159 HD
ATOM   2760  OE1 GLN A 200      -4.370  -7.530  10.480  1.00 47.10    -0.274 OA
ATOM   2761  N   MET A 201      -4.744  -1.493  10.533  1.00 34.56    -0.346 N 
ATOM   2762  HN  MET A 201      -4.502  -1.160   9.600  1.00  0.00     0.163 HD
ATOM   2763  CA  MET A 201      -4.067  -0.910  11.692  1.00 33.21     0.090 C 
ATOM   2764  HA  MET A 201      -4.534  -1.338  12.610  1.00  0.00     0.087 H 
ATOM   2765  C   MET A 201      -4.216   0.621  11.760  1.00 32.95     0.243 C 
ATOM   2766  O   MET A 201      -3.309   1.349  11.353  1.00 30.80    -0.271 OA
ATOM   2767  CB  MET A 201      -2.587  -1.312  11.688  1.00 32.53    -0.030 C 
ATOM   2768  HB1 MET A 201      -2.053  -0.828  10.837  1.00  0.00     0.037 H 
ATOM   2769  HB2 MET A 201      -2.051  -0.837  12.542  1.00  0.00     0.037 H 
ATOM   2770  CG  MET A 201      -2.349  -2.827  11.680  1.00 33.52    -0.021 C 
ATOM   2771  HG1 MET A 201      -3.036  -3.324  10.956  1.00  0.00     0.049 H 
ATOM   2772  HG2 MET A 201      -2.712  -3.282  12.631  1.00  0.00     0.049 H 
ATOM   2773  SD  MET A 201      -0.639  -3.315  11.362  1.00 34.68    -0.173 SA
ATOM   2774  CE  MET A 201       0.159  -2.744  12.864  1.00 33.37    -0.035 C 
ATOM   2775  HE1 MET A 201       1.214  -3.045  12.668  1.00  0.00     0.041 H 
ATOM   2776  HE2 MET A 201      -0.280  -3.124  13.816  1.00  0.00     0.041 H 
ATOM   2777  HE3 MET A 201       0.005  -1.668  13.111  1.00  0.00     0.041 H 
ATOM   2778  N   PRO A 202      -5.360   1.112  12.286  1.00 34.16    -0.337 N 
ATOM   2779  CA  PRO A 202      -5.689   2.542  12.408  1.00 34.67     0.091 C 
ATOM   2780  HA  PRO A 202      -5.759   2.989  11.389  1.00  0.00     0.087 H 
ATOM   2781  C   PRO A 202      -4.765   3.403  13.269  1.00 34.17     0.241 C 
ATOM   2782  O   PRO A 202      -4.707   4.617  13.055  1.00 36.13    -0.271 OA
ATOM   2783  CB  PRO A 202      -7.085   2.525  13.045  1.00 34.93    -0.036 C 
ATOM   2784  HB1 PRO A 202      -7.730   3.386  12.753  1.00  0.00     0.036 H 
ATOM   2785  HB2 PRO A 202      -7.090   2.734  14.140  1.00  0.00     0.036 H 
ATOM   2786  CG  PRO A 202      -7.628   1.225  12.685  1.00 35.20    -0.048 C 
ATOM   2787  HG1 PRO A 202      -8.507   0.918  13.299  1.00  0.00     0.035 H 
ATOM   2788  HG2 PRO A 202      -8.148   1.212  11.699  1.00  0.00     0.035 H 
ATOM   2789  CD  PRO A 202      -6.479   0.286  12.770  1.00 33.85    -0.001 C 
ATOM   2790  HD1 PRO A 202      -6.323  -0.175  13.773  1.00  0.00     0.064 H 
ATOM   2791  HD2 PRO A 202      -6.620  -0.678  12.228  1.00  0.00     0.064 H 
ATOM   2792  N   LEU A 203      -4.074   2.811  14.239  1.00 32.16    -0.346 N 
ATOM   2793  HN  LEU A 203      -4.164   1.805  14.382  1.00  0.00     0.163 HD
ATOM   2794  CA  LEU A 203      -3.184   3.590  15.105  1.00 31.81     0.089 C 
ATOM   2795  HA  LEU A 203      -3.725   4.513  15.420  1.00  0.00     0.087 H 
ATOM   2796  C   LEU A 203      -1.924   4.010  14.348  1.00 30.19     0.241 C 
ATOM   2797  O   LEU A 203      -1.231   4.953  14.748  1.00 30.21    -0.271 OA
ATOM   2798  CB  LEU A 203      -2.799   2.806  16.368  1.00 32.91    -0.035 C 
ATOM   2799  HB1 LEU A 203      -1.995   3.365  16.902  1.00  0.00     0.037 H 
ATOM   2800  HB2 LEU A 203      -2.258   1.881  16.061  1.00  0.00     0.037 H 
ATOM   2801  CG  LEU A 203      -3.885   2.423  17.383  1.00 35.75    -0.059 C 
ATOM   2802  HG  LEU A 203      -4.648   1.810  16.849  1.00  0.00     0.039 H 
ATOM   2803  CD1 LEU A 203      -3.284   1.558  18.485  1.00 40.53    -0.073 C 
ATOM   2804 1HD1 LEU A 203      -2.765   0.670  18.055  1.00  0.00     0.028 H 
ATOM   2805 2HD1 LEU A 203      -4.049   1.263  19.240  1.00  0.00     0.028 H 
ATOM   2806 3HD1 LEU A 203      -2.610   2.147  19.149  1.00  0.00     0.028 H 
ATOM   2807  CD2 LEU A 203      -4.596   3.641  17.973  1.00 36.75    -0.073 C 
ATOM   2808 1HD2 LEU A 203      -5.036   4.274  17.167  1.00  0.00     0.028 H 
ATOM   2809 2HD2 LEU A 203      -3.922   4.230  18.637  1.00  0.00     0.028 H 
ATOM   2810 3HD2 LEU A 203      -5.361   3.346  18.728  1.00  0.00     0.028 H 
ATOM   2811  N   LEU A 204      -1.647   3.307  13.252  1.00 28.14    -0.346 N 
ATOM   2812  HN  LEU A 204      -2.318   2.602  12.947  1.00  0.00     0.163 HD
ATOM   2813  CA  LEU A 204      -0.428   3.495  12.462  1.00 28.40     0.089 C 
ATOM   2814  HA  LEU A 204       0.440   3.135  13.062  1.00  0.00     0.087 H 
ATOM   2815  C   LEU A 204      -0.189   4.961  12.099  1.00 25.02     0.241 C 
ATOM   2816  O   LEU A 204      -1.098   5.653  11.656  1.00 24.87    -0.271 OA
ATOM   2817  CB  LEU A 204      -0.516   2.652  11.182  1.00 29.10    -0.035 C 
ATOM   2818  HB1 LEU A 204      -0.993   1.677  11.436  1.00  0.00     0.037 H 
ATOM   2819  HB2 LEU A 204      -1.282   3.109  10.512  1.00  0.00     0.037 H 
ATOM   2820  CG  LEU A 204       0.741   2.373  10.357  1.00 32.48    -0.059 C 
ATOM   2821  HG  LEU A 204       1.312   3.325  10.253  1.00  0.00     0.039 H 
ATOM   2822  CD1 LEU A 204       1.630   1.353  11.044  1.00 35.91    -0.073 C 
ATOM   2823 1HD1 LEU A 204       2.547   1.150  10.442  1.00  0.00     0.028 H 
ATOM   2824 2HD1 LEU A 204       1.075   0.414  11.276  1.00  0.00     0.028 H 
ATOM   2825 3HD1 LEU A 204       1.882   1.663  12.085  1.00  0.00     0.028 H 
ATOM   2826  CD2 LEU A 204       0.364   1.885   8.968  1.00 32.17    -0.073 C 
ATOM   2827 1HD2 LEU A 204       1.281   1.682   8.366  1.00  0.00     0.028 H 
ATOM   2828 2HD2 LEU A 204      -0.324   2.594   8.451  1.00  0.00     0.028 H 
ATOM   2829 3HD2 LEU A 204      -0.312   0.999   9.008  1.00  0.00     0.028 H 
ATOM   2830  N   ASN A 205       1.038   5.422  12.315  1.00 23.81    -0.346 N 
ATOM   2831  HN  ASN A 205       1.685   4.845  12.852  1.00  0.00     0.163 HD
ATOM   2832  CA  ASN A 205       1.505   6.711  11.823  1.00 24.07     0.097 C 
ATOM   2833  HA  ASN A 205       0.899   7.008  10.936  1.00  0.00     0.088 H 
ATOM   2834  C   ASN A 205       2.950   6.483  11.393  1.00 25.16     0.241 C 
ATOM   2835  O   ASN A 205       3.884   6.761  12.150  1.00 25.02    -0.271 OA
ATOM   2836  CB  ASN A 205       1.387   7.798  12.908  1.00 25.40     0.036 C 
ATOM   2837  HB1 ASN A 205       0.415   7.718  13.449  1.00  0.00     0.051 H 
ATOM   2838  HB2 ASN A 205       2.083   7.593  13.755  1.00  0.00     0.051 H 
ATOM   2839  CG  ASN A 205       1.594   9.219  12.357  1.00 26.88     0.217 C 
ATOM   2840  ND2 ASN A 205       1.744  10.216  13.248  1.00 28.87    -0.370 N 
ATOM   2841 1HD2 ASN A 205       1.881  11.158  12.883  1.00  0.00     0.159 HD
ATOM   2842 2HD2 ASN A 205       1.697  10.057  14.254  1.00  0.00     0.159 HD
ATOM   2843  OD1 ASN A 205       1.651   9.411  11.141  1.00 26.11    -0.274 OA
ATOM   2844  N   LEU A 206       3.103   5.962  10.172  1.00 23.25    -0.346 N 
ATOM   2845  HN  LEU A 206       2.321   6.025   9.520  1.00  0.00     0.163 HD
ATOM   2846  CA  LEU A 206       4.331   5.305   9.717  1.00 24.21     0.089 C 
ATOM   2847  HA  LEU A 206       4.927   4.998  10.608  1.00  0.00     0.087 H 
ATOM   2848  C   LEU A 206       5.196   6.181   8.823  1.00 23.28     0.241 C 
ATOM   2849  O   LEU A 206       4.699   6.826   7.899  1.00 23.20    -0.271 OA
ATOM   2850  CB  LEU A 206       3.958   4.052   8.912  1.00 24.30    -0.035 C 
ATOM   2851  HB1 LEU A 206       3.983   4.350   7.838  1.00  0.00     0.037 H 
ATOM   2852  HB2 LEU A 206       2.874   3.870   9.099  1.00  0.00     0.037 H 
ATOM   2853  CG  LEU A 206       4.649   2.679   8.997  1.00 31.16    -0.059 C 
ATOM   2854  HG  LEU A 206       4.055   2.058   9.708  1.00  0.00     0.039 H 
ATOM   2855  CD1 LEU A 206       4.580   1.991   7.640  1.00 27.37    -0.073 C 
ATOM   2856 1HD1 LEU A 206       3.531   1.976   7.263  1.00  0.00     0.028 H 
ATOM   2857 2HD1 LEU A 206       5.025   0.969   7.670  1.00  0.00     0.028 H 
ATOM   2858 3HD1 LEU A 206       5.278   2.454   6.904  1.00  0.00     0.028 H 
ATOM   2859  CD2 LEU A 206       6.086   2.700   9.514  1.00 25.08    -0.073 C 
ATOM   2860 1HD2 LEU A 206       6.137   3.204  10.507  1.00  0.00     0.028 H 
ATOM   2861 2HD2 LEU A 206       6.784   3.163   8.778  1.00  0.00     0.028 H 
ATOM   2862 3HD2 LEU A 206       6.531   1.678   9.544  1.00  0.00     0.028 H 
ATOM   2863  N   SER A 207       6.497   6.185   9.086  1.00 22.61    -0.344 N 
ATOM   2864  HN  SER A 207       6.830   5.793   9.967  1.00  0.00     0.163 HD
ATOM   2865  CA  SER A 207       7.459   6.739   8.140  1.00 24.11     0.109 C 
ATOM   2866  HA  SER A 207       6.923   7.410   7.429  1.00  0.00     0.090 H 
ATOM   2867  C   SER A 207       8.063   5.575   7.363  1.00 24.75     0.243 C 
ATOM   2868  O   SER A 207       8.548   4.606   7.959  1.00 25.40    -0.271 OA
ATOM   2869  CB  SER A 207       8.541   7.542   8.859  1.00 24.29     0.044 C 
ATOM   2870  HB1 SER A 207       9.400   7.772   8.187  1.00  0.00     0.077 H 
ATOM   2871  HB2 SER A 207       9.081   6.925   9.615  1.00  0.00     0.077 H 
ATOM   2872  OG  SER A 207       7.994   8.714   9.432  1.00 25.44    -0.398 OA
ATOM   2873  HG  SER A 207       8.667   9.213   9.879  1.00  0.00     0.209 HD
ATOM   2874  N   LEU A 208       8.006   5.668   6.036  1.00 24.22    -0.346 N 
ATOM   2875  HN  LEU A 208       7.689   6.540   5.612  1.00  0.00     0.163 HD
ATOM   2876  CA  LEU A 208       8.384   4.558   5.176  1.00 24.37     0.089 C 
ATOM   2877  HA  LEU A 208       8.831   3.754   5.806  1.00  0.00     0.087 H 
ATOM   2878  C   LEU A 208       9.413   5.007   4.156  1.00 24.83     0.241 C 
ATOM   2879  O   LEU A 208       9.129   5.869   3.312  1.00 24.75    -0.271 OA
ATOM   2880  CB  LEU A 208       7.147   3.994   4.462  1.00 25.12    -0.035 C 
ATOM   2881  HB1 LEU A 208       6.413   3.643   5.225  1.00  0.00     0.037 H 
ATOM   2882  HB2 LEU A 208       6.581   4.833   3.994  1.00  0.00     0.037 H 
ATOM   2883  CG  LEU A 208       7.359   2.887   3.420  1.00 24.77    -0.059 C 
ATOM   2884  HG  LEU A 208       8.070   3.260   2.647  1.00  0.00     0.039 H 
ATOM   2885  CD1 LEU A 208       7.959   1.639   4.069  1.00 26.34    -0.073 C 
ATOM   2886 1HD1 LEU A 208       8.925   1.886   4.567  1.00  0.00     0.028 H 
ATOM   2887 2HD1 LEU A 208       8.070   0.804   3.339  1.00  0.00     0.028 H 
ATOM   2888 3HD1 LEU A 208       7.243   1.151   4.771  1.00  0.00     0.028 H 
ATOM   2889  CD2 LEU A 208       6.042   2.550   2.741  1.00 24.43    -0.073 C 
ATOM   2890 1HD2 LEU A 208       5.605   3.460   2.268  1.00  0.00     0.028 H 
ATOM   2891 2HD2 LEU A 208       5.326   2.062   3.443  1.00  0.00     0.028 H 
ATOM   2892 3HD2 LEU A 208       6.153   1.715   2.011  1.00  0.00     0.028 H 
ATOM   2893  N   ASP A 209      10.607   4.427   4.241  1.00 23.94    -0.346 N 
ATOM   2894  HN  ASP A 209      10.781   3.755   4.988  1.00  0.00     0.163 HD
ATOM   2895  CA  ASP A 209      11.670   4.726   3.297  1.00 23.49     0.098 C 
ATOM   2896  HA  ASP A 209      11.372   5.622   2.704  1.00  0.00     0.088 H 
ATOM   2897  C   ASP A 209      11.859   3.555   2.337  1.00 23.66     0.241 C 
ATOM   2898  O   ASP A 209      12.279   2.473   2.739  1.00 23.88    -0.271 OA
ATOM   2899  CB  ASP A 209      12.978   5.048   4.036  1.00 23.44     0.043 C 
ATOM   2900  HB1 ASP A 209      13.422   4.127   4.482  1.00  0.00     0.052 H 
ATOM   2901  HB2 ASP A 209      12.778   5.623   4.970  1.00  0.00     0.052 H 
ATOM   2902  CG  ASP A 209      13.990   5.770   3.157  1.00 23.92     0.175 C 
ATOM   2903  OD1 ASP A 209      13.952   5.604   1.916  1.00 24.05    -0.648 OA
ATOM   2904  OD2 ASP A 209      14.833   6.506   3.715  1.00 27.77    -0.648 OA
ATOM   2905  N   LEU A 210      11.524   3.788   1.069  1.00 22.93    -0.346 N 
ATOM   2906  HN  LEU A 210      11.102   4.686   0.832  1.00  0.00     0.163 HD
ATOM   2907  CA  LEU A 210      11.737   2.807  -0.001  1.00 22.49     0.089 C 
ATOM   2908  HA  LEU A 210      12.228   1.905   0.434  1.00  0.00     0.087 H 
ATOM   2909  C   LEU A 210      12.646   3.383  -1.092  1.00 22.97     0.241 C 
ATOM   2910  O   LEU A 210      12.631   2.922  -2.235  1.00 23.00    -0.271 OA
ATOM   2911  CB  LEU A 210      10.394   2.390  -0.611  1.00 24.26    -0.035 C 
ATOM   2912  HB1 LEU A 210       9.782   3.297  -0.827  1.00  0.00     0.037 H 
ATOM   2913  HB2 LEU A 210      10.555   2.003  -1.644  1.00  0.00     0.037 H 
ATOM   2914  CG  LEU A 210       9.561   1.385   0.192  1.00 24.11    -0.059 C 
ATOM   2915  HG  LEU A 210       9.606   1.674   1.268  1.00  0.00     0.039 H 
ATOM   2916  CD1 LEU A 210       8.115   1.408  -0.245  1.00 24.80    -0.073 C 
ATOM   2917 1HD1 LEU A 210       7.509   0.677   0.339  1.00  0.00     0.028 H 
ATOM   2918 2HD1 LEU A 210       8.015   1.241  -1.343  1.00  0.00     0.028 H 
ATOM   2919 3HD1 LEU A 210       7.685   2.435  -0.190  1.00  0.00     0.028 H 
ATOM   2920  CD2 LEU A 210      10.155  -0.011   0.046  1.00 23.50    -0.073 C 
ATOM   2921 1HD2 LEU A 210       9.549  -0.742   0.630  1.00  0.00     0.028 H 
ATOM   2922 2HD2 LEU A 210      11.233  -0.040   0.329  1.00  0.00     0.028 H 
ATOM   2923 3HD2 LEU A 210      10.260  -0.312  -1.022  1.00  0.00     0.028 H 
ATOM   2924  N   SER A 211      13.434   4.391  -0.736  1.00 22.60    -0.344 N 
ATOM   2925  HN  SER A 211      13.422   4.716   0.231  1.00  0.00     0.163 HD
ATOM   2926  CA  SER A 211      14.319   5.045  -1.701  1.00 22.38     0.109 C 
ATOM   2927  HA  SER A 211      13.753   5.200  -2.649  1.00  0.00     0.090 H 
ATOM   2928  C   SER A 211      15.543   4.180  -2.004  1.00 22.84     0.243 C 
ATOM   2929  O   SER A 211      15.805   3.200  -1.303  1.00 22.17    -0.271 OA
ATOM   2930  CB  SER A 211      14.753   6.411  -1.168  1.00 24.99     0.044 C 
ATOM   2931  HB1 SER A 211      15.250   7.020  -1.959  1.00  0.00     0.077 H 
ATOM   2932  HB2 SER A 211      13.876   7.071  -0.970  1.00  0.00     0.077 H 
ATOM   2933  OG  SER A 211      15.574   6.277  -0.020  1.00 25.37    -0.398 OA
ATOM   2934  HG  SER A 211      15.844   7.126   0.311  1.00  0.00     0.209 HD
ATOM   2935  N   LEU A 212      16.287   4.551  -3.046  1.00 20.51    -0.346 N 
ATOM   2936  HN  LEU A 212      15.996   5.365  -3.588  1.00  0.00     0.163 HD
ATOM   2937  CA  LEU A 212      17.508   3.839  -3.449  1.00 21.60     0.089 C 
ATOM   2938  HA  LEU A 212      17.859   4.299  -4.402  1.00  0.00     0.087 H 
ATOM   2939  C   LEU A 212      17.251   2.353  -3.730  1.00 21.34     0.241 C 
ATOM   2940  O   LEU A 212      18.101   1.496  -3.464  1.00 22.29    -0.271 OA
ATOM   2941  CB  LEU A 212      18.625   4.033  -2.411  1.00 20.89    -0.035 C 
ATOM   2942  HB1 LEU A 212      19.458   3.325  -2.629  1.00  0.00     0.037 H 
ATOM   2943  HB2 LEU A 212      18.280   3.651  -1.422  1.00  0.00     0.037 H 
ATOM   2944  CG  LEU A 212      19.193   5.447  -2.238  1.00 25.07    -0.059 C 
ATOM   2945  HG  LEU A 212      18.348   6.174  -2.268  1.00  0.00     0.039 H 
ATOM   2946  CD1 LEU A 212      19.894   5.574  -0.886  1.00 25.36    -0.073 C 
ATOM   2947 1HD1 LEU A 212      19.191   5.333  -0.055  1.00  0.00     0.028 H 
ATOM   2948 2HD1 LEU A 212      20.361   6.578  -0.755  1.00  0.00     0.028 H 
ATOM   2949 3HD1 LEU A 212      20.818   4.952  -0.839  1.00  0.00     0.028 H 
ATOM   2950  CD2 LEU A 212      20.151   5.775  -3.371  1.00 27.09    -0.073 C 
ATOM   2951 1HD2 LEU A 212      19.640   5.682  -4.357  1.00  0.00     0.028 H 
ATOM   2952 2HD2 LEU A 212      21.075   5.153  -3.324  1.00  0.00     0.028 H 
ATOM   2953 3HD2 LEU A 212      20.618   6.779  -3.240  1.00  0.00     0.028 H 
ATOM   2954  N   ASN A 213      16.073   2.073  -4.286  1.00 20.45    -0.346 N 
ATOM   2955  HN  ASN A 213      15.399   2.830  -4.396  1.00  0.00     0.163 HD
ATOM   2956  CA  ASN A 213      15.696   0.741  -4.746  1.00 20.49     0.097 C 
ATOM   2957  HA  ASN A 213      16.496   0.017  -4.465  1.00  0.00     0.088 H 
ATOM   2958  C   ASN A 213      15.529   0.738  -6.263  1.00 20.55     0.243 C 
ATOM   2959  O   ASN A 213      15.193   1.773  -6.832  1.00 21.41    -0.271 OA
ATOM   2960  CB  ASN A 213      14.386   0.320  -4.084  1.00 21.28     0.036 C 
ATOM   2961  HB1 ASN A 213      13.677   1.178  -4.016  1.00  0.00     0.051 H 
ATOM   2962  HB2 ASN A 213      13.795  -0.348  -4.753  1.00  0.00     0.051 H 
ATOM   2963  CG  ASN A 213      14.598  -0.316  -2.734  1.00 23.83     0.217 C 
ATOM   2964  ND2 ASN A 213      14.260   0.410  -1.674  1.00 22.90    -0.370 N 
ATOM   2965 1HD2 ASN A 213      13.875   1.351  -1.750  1.00  0.00     0.159 HD
ATOM   2966 2HD2 ASN A 213      14.403  -0.020  -0.760  1.00  0.00     0.159 HD
ATOM   2967  OD1 ASN A 213      15.063  -1.452  -2.642  1.00 23.20    -0.274 OA
ATOM   2968  N   PRO A 214      15.785  -0.411  -6.926  1.00 19.18    -0.337 N 
ATOM   2969  CA  PRO A 214      15.626  -0.495  -8.384  1.00 20.35     0.091 C 
ATOM   2970  HA  PRO A 214      16.095   0.383  -8.886  1.00  0.00     0.087 H 
ATOM   2971  C   PRO A 214      14.148  -0.619  -8.768  1.00 21.25     0.241 C 
ATOM   2972  O   PRO A 214      13.773  -1.528  -9.515  1.00 21.82    -0.271 OA
ATOM   2973  CB  PRO A 214      16.376  -1.790  -8.731  1.00 20.93    -0.036 C 
ATOM   2974  HB1 PRO A 214      16.047  -2.271  -9.682  1.00  0.00     0.036 H 
ATOM   2975  HB2 PRO A 214      17.438  -1.639  -9.035  1.00  0.00     0.036 H 
ATOM   2976  CG  PRO A 214      16.198  -2.645  -7.513  1.00 19.46    -0.048 C 
ATOM   2977  HG1 PRO A 214      15.273  -3.268  -7.528  1.00  0.00     0.035 H 
ATOM   2978  HG2 PRO A 214      16.920  -3.492  -7.445  1.00  0.00     0.035 H 
ATOM   2979  CD  PRO A 214      16.270  -1.681  -6.349  1.00 20.82    -0.001 C 
ATOM   2980  HD1 PRO A 214      17.272  -1.616  -5.864  1.00  0.00     0.064 H 
ATOM   2981  HD2 PRO A 214      15.721  -2.014  -5.438  1.00  0.00     0.064 H 
ATOM   2982  N   MET A 215      13.330   0.298  -8.247  1.00 20.47    -0.346 N 
ATOM   2983  HN  MET A 215      13.737   1.101  -7.767  1.00  0.00     0.163 HD
ATOM   2984  CA  MET A 215      11.885   0.200  -8.335  1.00 20.94     0.090 C 
ATOM   2985  HA  MET A 215      11.603  -0.876  -8.406  1.00  0.00     0.087 H 
ATOM   2986  C   MET A 215      11.372   0.920  -9.570  1.00 20.76     0.241 C 
ATOM   2987  O   MET A 215      11.568   2.120  -9.708  1.00 21.47    -0.271 OA
ATOM   2988  CB  MET A 215      11.244   0.794  -7.077  1.00 21.68    -0.030 C 
ATOM   2989  HB1 MET A 215      11.552   1.858  -6.950  1.00  0.00     0.037 H 
ATOM   2990  HB2 MET A 215      11.702   0.351  -6.162  1.00  0.00     0.037 H 
ATOM   2991  CG  MET A 215       9.729   0.672  -7.022  1.00 21.79    -0.021 C 
ATOM   2992  HG1 MET A 215       9.263   0.872  -8.015  1.00  0.00     0.049 H 
ATOM   2993  HG2 MET A 215       9.405  -0.387  -6.894  1.00  0.00     0.049 H 
ATOM   2994  SD  MET A 215       9.044   1.737  -5.738  1.00 22.89    -0.173 SA
ATOM   2995  CE  MET A 215       9.762   0.997  -4.253  1.00 21.37    -0.035 C 
ATOM   2996  HE1 MET A 215       9.338   1.655  -3.459  1.00  0.00     0.041 H 
ATOM   2997  HE2 MET A 215      10.873   0.903  -4.254  1.00  0.00     0.041 H 
ATOM   2998  HE3 MET A 215       9.572  -0.094  -4.122  1.00  0.00     0.041 H 
ATOM   2999  N   ASN A 216      10.708   0.186 -10.454  1.00 19.65    -0.346 N 
ATOM   3000  HN  ASN A 216      10.576  -0.811 -10.281  1.00  0.00     0.163 HD
ATOM   3001  CA  ASN A 216      10.160   0.788 -11.679  1.00 21.17     0.097 C 
ATOM   3002  HA  ASN A 216      10.384   1.879 -11.632  1.00  0.00     0.088 H 
ATOM   3003  C   ASN A 216       8.645   0.652 -11.824  1.00 21.04     0.241 C 
ATOM   3004  O   ASN A 216       8.065   1.118 -12.813  1.00 22.32    -0.271 OA
ATOM   3005  CB  ASN A 216      10.881   0.237 -12.923  1.00 21.02     0.036 C 
ATOM   3006  HB1 ASN A 216      11.958   0.524 -12.919  1.00  0.00     0.051 H 
ATOM   3007  HB2 ASN A 216      10.553   0.773 -13.844  1.00  0.00     0.051 H 
ATOM   3008  CG  ASN A 216      10.720  -1.266 -13.083  1.00 24.50     0.217 C 
ATOM   3009  ND2 ASN A 216      11.627  -1.881 -13.836  1.00 30.20    -0.370 N 
ATOM   3010 1HD2 ASN A 216      12.396  -1.382 -14.283  1.00  0.00     0.159 HD
ATOM   3011 2HD2 ASN A 216      11.519  -2.890 -13.943  1.00  0.00     0.159 HD
ATOM   3012  OD1 ASN A 216       9.795  -1.866 -12.546  1.00 26.51    -0.274 OA
ATOM   3013  N   PHE A 217       8.002   0.021 -10.840  1.00 21.07    -0.346 N 
ATOM   3014  HN  PHE A 217       8.523  -0.283 -10.018  1.00  0.00     0.163 HD
ATOM   3015  CA  PHE A 217       6.571  -0.243 -10.915  1.00 20.97     0.093 C 
ATOM   3016  HA  PHE A 217       6.130   0.466 -11.654  1.00  0.00     0.088 H 
ATOM   3017  C   PHE A 217       5.854  -0.041  -9.589  1.00 21.64     0.241 C 
ATOM   3018  O   PHE A 217       6.222  -0.642  -8.581  1.00 20.07    -0.271 OA
ATOM   3019  CB  PHE A 217       6.326  -1.670 -11.426  1.00 21.45    -0.014 C 
ATOM   3020  HB1 PHE A 217       6.881  -1.846 -12.377  1.00  0.00     0.043 H 
ATOM   3021  HB2 PHE A 217       6.836  -2.414 -10.770  1.00  0.00     0.043 H 
ATOM   3022  CG  PHE A 217       4.869  -2.021 -11.591  1.00 21.94    -0.056 A 
ATOM   3023  CD1 PHE A 217       4.088  -1.390 -12.561  1.00 24.55    -0.077 A 
ATOM   3024  HD1 PHE A 217       4.541  -0.627 -13.216  1.00  0.00     0.084 H 
ATOM   3025  CD2 PHE A 217       4.277  -2.977 -10.772  1.00 21.54    -0.077 A 
ATOM   3026  HD2 PHE A 217       4.884  -3.482 -10.002  1.00  0.00     0.084 H 
ATOM   3027  CE1 PHE A 217       2.739  -1.716 -12.709  1.00 23.70    -0.082 A 
ATOM   3028  HE1 PHE A 217       2.131  -1.215 -13.481  1.00  0.00     0.083 H 
ATOM   3029  CE2 PHE A 217       2.932  -3.307 -10.908  1.00 22.61    -0.082 A 
ATOM   3030  HE2 PHE A 217       2.479  -4.066 -10.248  1.00  0.00     0.083 H 
ATOM   3031  CZ  PHE A 217       2.160  -2.676 -11.879  1.00 23.01    -0.083 A 
ATOM   3032  HZ  PHE A 217       1.094  -2.934 -11.992  1.00  0.00     0.083 H 
ATOM   3033  N   ILE A 218       4.822   0.798  -9.597  1.00 21.02    -0.346 N 
ATOM   3034  HN  ILE A 218       4.672   1.397 -10.409  1.00  0.00     0.163 HD
ATOM   3035  CA  ILE A 218       3.899   0.879  -8.468  1.00 21.10     0.092 C 
ATOM   3036  HA  ILE A 218       4.183   0.098  -7.725  1.00  0.00     0.088 H 
ATOM   3037  C   ILE A 218       2.510   0.554  -9.001  1.00 21.15     0.241 C 
ATOM   3038  O   ILE A 218       2.028   1.223  -9.921  1.00 22.63    -0.271 OA
ATOM   3039  CB  ILE A 218       3.929   2.264  -7.761  1.00 21.80    -0.030 C 
ATOM   3040  HB  ILE A 218       3.657   3.045  -8.509  1.00  0.00     0.043 H 
ATOM   3041  CG1 ILE A 218       5.344   2.564  -7.242  1.00 20.94    -0.063 C 
ATOM   3042 1HG1 ILE A 218       5.668   1.769  -6.531  1.00  0.00     0.033 H 
ATOM   3043 2HG1 ILE A 218       6.091   2.415  -8.056  1.00  0.00     0.033 H 
ATOM   3044  CG2 ILE A 218       2.902   2.308  -6.624  1.00 22.77    -0.071 C 
ATOM   3045 1HG2 ILE A 218       1.875   2.090  -7.001  1.00  0.00     0.028 H 
ATOM   3046 2HG2 ILE A 218       2.940   3.277  -6.074  1.00  0.00     0.028 H 
ATOM   3047 3HG2 ILE A 218       3.186   1.626  -5.788  1.00  0.00     0.028 H 
ATOM   3048  CD1 ILE A 218       5.528   3.956  -6.601  1.00 23.64    -0.076 C 
ATOM   3049 1HD1 ILE A 218       6.555   4.174  -6.224  1.00  0.00     0.027 H 
ATOM   3050 2HD1 ILE A 218       4.781   4.105  -5.787  1.00  0.00     0.027 H 
ATOM   3051 3HD1 ILE A 218       5.204   4.751  -7.312  1.00  0.00     0.027 H 
ATOM   3052  N   GLN A 219       1.894  -0.488  -8.445  1.00 19.95    -0.346 N 
ATOM   3053  HN  GLN A 219       2.350  -0.977  -7.675  1.00  0.00     0.163 HD
ATOM   3054  CA  GLN A 219       0.581  -0.956  -8.903  1.00 20.98     0.090 C 
ATOM   3055  HA  GLN A 219       0.585  -0.995 -10.017  1.00  0.00     0.087 H 
ATOM   3056  C   GLN A 219      -0.520  -0.001  -8.452  1.00 21.32     0.243 C 
ATOM   3057  O   GLN A 219      -0.466   0.517  -7.340  1.00 22.10    -0.271 OA
ATOM   3058  CB  GLN A 219       0.306  -2.364  -8.365  1.00 21.09    -0.030 C 
ATOM   3059  HB1 GLN A 219       1.228  -2.989  -8.418  1.00  0.00     0.037 H 
ATOM   3060  HB2 GLN A 219       0.159  -2.338  -7.260  1.00  0.00     0.037 H 
ATOM   3061  CG  GLN A 219      -0.869  -3.080  -9.047  1.00 21.15     0.011 C 
ATOM   3062  HG1 GLN A 219      -1.805  -2.481  -8.955  1.00  0.00     0.047 H 
ATOM   3063  HG2 GLN A 219      -0.751  -3.068 -10.156  1.00  0.00     0.047 H 
ATOM   3064  CD  GLN A 219      -1.083  -4.498  -8.542  1.00 21.48     0.215 C 
ATOM   3065  NE2 GLN A 219      -1.938  -5.249  -9.238  1.00 29.34    -0.370 N 
ATOM   3066 1HE2 GLN A 219      -2.419  -4.905 -10.069  1.00  0.00     0.159 HD
ATOM   3067 2HE2 GLN A 219      -2.082  -6.200  -8.899  1.00  0.00     0.159 HD
ATOM   3068  OE1 GLN A 219      -0.503  -4.913  -7.541  1.00 22.35    -0.274 OA
ATOM   3069  N   PRO A 220      -1.518   0.259  -9.319  1.00 23.22    -0.337 N 
ATOM   3070  CA  PRO A 220      -2.655   1.078  -8.884  1.00 23.89     0.091 C 
ATOM   3071  HA  PRO A 220      -2.343   2.142  -8.770  1.00  0.00     0.087 H 
ATOM   3072  C   PRO A 220      -3.277   0.568  -7.590  1.00 24.90     0.241 C 
ATOM   3073  O   PRO A 220      -3.448  -0.642  -7.420  1.00 25.08    -0.271 OA
ATOM   3074  CB  PRO A 220      -3.640   0.935 -10.049  1.00 24.53    -0.036 C 
ATOM   3075  HB1 PRO A 220      -4.365   1.777 -10.144  1.00  0.00     0.036 H 
ATOM   3076  HB2 PRO A 220      -4.404   0.135  -9.909  1.00  0.00     0.036 H 
ATOM   3077  CG  PRO A 220      -2.770   0.746 -11.226  1.00 23.67    -0.048 C 
ATOM   3078  HG1 PRO A 220      -3.300   0.360 -12.128  1.00  0.00     0.035 H 
ATOM   3079  HG2 PRO A 220      -2.416   1.697 -11.689  1.00  0.00     0.035 H 
ATOM   3080  CD  PRO A 220      -1.660  -0.150 -10.730  1.00 23.00    -0.001 C 
ATOM   3081  HD1 PRO A 220      -1.835  -1.240 -10.885  1.00  0.00     0.064 H 
ATOM   3082  HD2 PRO A 220      -0.719  -0.103 -11.327  1.00  0.00     0.064 H 
ATOM   3083  N   GLY A 221      -3.587   1.492  -6.679  1.00 25.43    -0.351 N 
ATOM   3084  HN  GLY A 221      -3.375   2.470  -6.879  1.00  0.00     0.163 HD
ATOM   3085  CA  GLY A 221      -4.220   1.153  -5.403  1.00 26.99     0.069 C 
ATOM   3086  HA1 GLY A 221      -5.064   0.444  -5.571  1.00  0.00     0.078 H 
ATOM   3087  HA2 GLY A 221      -4.778   2.033  -5.007  1.00  0.00     0.078 H 
ATOM   3088  C   GLY A 221      -3.286   0.607  -4.337  1.00 27.17     0.236 C 
ATOM   3089  O   GLY A 221      -3.747   0.061  -3.338  1.00 30.22    -0.272 OA
ATOM   3090  N   ALA A 222      -1.976   0.763  -4.538  1.00 26.54    -0.347 N 
ATOM   3091  HN  ALA A 222      -1.666   1.299  -5.349  1.00  0.00     0.163 HD
ATOM   3092  CA  ALA A 222      -0.963   0.195  -3.640  1.00 26.60     0.086 C 
ATOM   3093  HA  ALA A 222      -1.187  -0.890  -3.518  1.00  0.00     0.086 H 
ATOM   3094  C   ALA A 222      -0.979   0.833  -2.251  1.00 28.38     0.240 C 
ATOM   3095  O   ALA A 222      -0.729   0.152  -1.244  1.00 27.75    -0.271 OA
ATOM   3096  CB  ALA A 222       0.421   0.316  -4.259  1.00 27.02    -0.049 C 
ATOM   3097  HB1 ALA A 222       0.433  -0.149  -5.272  1.00  0.00     0.030 H 
ATOM   3098  HB2 ALA A 222       1.212  -0.108  -3.597  1.00  0.00     0.030 H 
ATOM   3099  HB3 ALA A 222       0.776   1.373  -4.282  1.00  0.00     0.030 H 
ATOM   3100  N   PHE A 223      -1.242   2.140  -2.210  1.00 27.61    -0.346 N 
ATOM   3101  HN  PHE A 223      -1.307   2.654  -3.089  1.00  0.00     0.163 HD
ATOM   3102  CA  PHE A 223      -1.441   2.864  -0.959  1.00 31.28     0.093 C 
ATOM   3103  HA  PHE A 223      -1.161   2.214  -0.098  1.00  0.00     0.088 H 
ATOM   3104  C   PHE A 223      -2.922   3.229  -0.871  1.00 33.80     0.241 C 
ATOM   3105  O   PHE A 223      -3.358   4.212  -1.474  1.00 37.92    -0.271 OA
ATOM   3106  CB  PHE A 223      -0.623   4.168  -0.915  1.00 29.20    -0.014 C 
ATOM   3107  HB1 PHE A 223      -0.674   4.620   0.103  1.00  0.00     0.043 H 
ATOM   3108  HB2 PHE A 223      -1.134   4.963  -1.506  1.00  0.00     0.043 H 
ATOM   3109  CG  PHE A 223       0.815   4.033  -1.355  1.00 28.29    -0.056 A 
ATOM   3110  CD1 PHE A 223       1.210   4.469  -2.618  1.00 27.33    -0.077 A 
ATOM   3111  HD1 PHE A 223       0.462   4.905  -3.301  1.00  0.00     0.084 H 
ATOM   3112  CD2 PHE A 223       1.782   3.520  -0.493  1.00 27.57    -0.077 A 
ATOM   3113  HD2 PHE A 223       1.490   3.195   0.520  1.00  0.00     0.084 H 
ATOM   3114  CE1 PHE A 223       2.539   4.361  -3.030  1.00 27.91    -0.082 A 
ATOM   3115  HE1 PHE A 223       2.833   4.693  -4.040  1.00  0.00     0.083 H 
ATOM   3116  CE2 PHE A 223       3.114   3.411  -0.893  1.00 28.27    -0.082 A 
ATOM   3117  HE2 PHE A 223       3.866   2.991  -0.204  1.00  0.00     0.083 H 
ATOM   3118  CZ  PHE A 223       3.491   3.835  -2.167  1.00 28.00    -0.083 A 
ATOM   3119  HZ  PHE A 223       4.543   3.753  -2.488  1.00  0.00     0.083 H 
ATOM   3120  N   LYS A 224      -3.706   2.438  -0.154  1.00 37.34    -0.346 N 
ATOM   3121  HN  LYS A 224      -3.335   1.572   0.236  1.00  0.00     0.163 HD
ATOM   3122  CA  LYS A 224      -5.106   2.804   0.080  1.00 37.22     0.089 C 
ATOM   3123  HA  LYS A 224      -5.296   3.703  -0.552  1.00  0.00     0.087 H 
ATOM   3124  C   LYS A 224      -5.367   3.245   1.522  1.00 37.65     0.245 C 
ATOM   3125  O   LYS A 224      -5.464   2.429   2.445  1.00 40.81    -0.271 OA
ATOM   3126  CB  LYS A 224      -6.104   1.735  -0.399  1.00 37.91    -0.038 C 
ATOM   3127  HB1 LYS A 224      -6.989   1.723   0.280  1.00  0.00     0.036 H 
ATOM   3128  HB2 LYS A 224      -6.578   2.070  -1.351  1.00  0.00     0.036 H 
ATOM   3129  CG  LYS A 224      -5.579   0.326  -0.567  1.00 39.74    -0.061 C 
ATOM   3130  HG1 LYS A 224      -4.881   0.243  -1.432  1.00  0.00     0.033 H 
ATOM   3131  HG2 LYS A 224      -4.868   0.048   0.246  1.00  0.00     0.033 H 
ATOM   3132  CD  LYS A 224      -6.732  -0.659  -0.673  1.00 44.10    -0.043 C 
ATOM   3133  HD1 LYS A 224      -7.297  -0.730   0.285  1.00  0.00     0.035 H 
ATOM   3134  HD2 LYS A 224      -7.547  -0.266  -1.325  1.00  0.00     0.035 H 
ATOM   3135  CE  LYS A 224      -6.255  -2.024  -1.141  1.00 46.99     0.080 C 
ATOM   3136  HE1 LYS A 224      -6.117  -2.047  -2.247  1.00  0.00     0.075 H 
ATOM   3137  HE2 LYS A 224      -5.202  -2.214  -0.828  1.00  0.00     0.075 H 
ATOM   3138  NZ  LYS A 224      -7.161  -3.118  -0.685  1.00 47.72    -0.079 N 
ATOM   3139  HZ1 LYS A 224      -6.841  -4.034  -0.999  1.00  0.00     0.274 HD
ATOM   3140  HZ2 LYS A 224      -8.125  -2.944  -0.971  1.00  0.00     0.274 HD
ATOM   3141  HZ3 LYS A 224      -7.287  -3.097   0.327  1.00  0.00     0.274 HD
ATOM   3142  N   GLU A 225      -5.442   4.565   1.668  1.00 35.97    -0.324 N 
ATOM   3143  HN  GLU A 225      -5.285   5.125   0.830  1.00  0.00     0.169 HD
ATOM   3144  CA  GLU A 225      -5.727   5.306   2.907  1.00 33.20     0.080 C 
ATOM   3145  C   GLU A 225      -4.849   5.107   4.155  1.00 32.60     0.264 C 
ATOM   3146  O   GLU A 225      -5.214   5.522   5.262  1.00 34.86    -0.266 OA
ATOM   3147  CB  GLU A 225      -7.230   5.337   3.232  1.00 32.92    -0.012 C 
ATOM   3148  HB1 GLU A 225      -7.813   5.515   2.299  1.00  0.00     0.043 H 
ATOM   3149  HB2 GLU A 225      -7.472   6.264   3.802  1.00  0.00     0.043 H 
ATOM   3150  CG  GLU A 225      -7.786   4.129   3.959  1.00 33.24     0.021 C 
ATOM   3151  HG1 GLU A 225      -7.089   3.775   4.754  1.00  0.00     0.049 H 
ATOM   3152  HG2 GLU A 225      -7.780   3.223   3.309  1.00  0.00     0.049 H 
ATOM   3153  CD  GLU A 225      -9.164   4.402   4.513  1.00 35.32     0.172 C 
ATOM   3154  OE1 GLU A 225      -9.443   3.955   5.648  1.00 32.77    -0.648 OA
ATOM   3155  OE2 GLU A 225      -9.962   5.075   3.816  1.00 35.64    -0.648 OA
ATOM   3156  N   ILE A 226      -3.682   4.500   3.970  1.00 30.36    -0.342 N 
ATOM   3157  HN  ILE A 226      -3.447   4.140   3.045  1.00  0.00     0.163 HD
ATOM   3158  CA  ILE A 226      -2.728   4.338   5.065  1.00 28.74     0.092 C 
ATOM   3159  HA  ILE A 226      -3.251   3.850   5.921  1.00  0.00     0.088 H 
ATOM   3160  C   ILE A 226      -2.242   5.716   5.515  1.00 26.87     0.241 C 
ATOM   3161  O   ILE A 226      -2.188   6.658   4.713  1.00 25.07    -0.271 OA
ATOM   3162  CB  ILE A 226      -1.520   3.443   4.647  1.00 29.36    -0.030 C 
ATOM   3163  HB  ILE A 226      -0.993   3.933   3.795  1.00  0.00     0.043 H 
ATOM   3164  CG1 ILE A 226      -1.995   2.062   4.196  1.00 33.07    -0.063 C 
ATOM   3165 1HG1 ILE A 226      -2.694   2.153   3.332  1.00  0.00     0.033 H 
ATOM   3166 2HG1 ILE A 226      -1.162   1.503   3.709  1.00  0.00     0.033 H 
ATOM   3167  CG2 ILE A 226      -0.530   3.273   5.798  1.00 30.39    -0.071 C 
ATOM   3168 1HG2 ILE A 226       0.333   2.633   5.499  1.00  0.00     0.028 H 
ATOM   3169 2HG2 ILE A 226      -1.031   2.882   6.714  1.00  0.00     0.028 H 
ATOM   3170 3HG2 ILE A 226      -0.191   4.258   6.195  1.00  0.00     0.028 H 
ATOM   3171  CD1 ILE A 226      -2.619   1.230   5.297  1.00 37.99    -0.076 C 
ATOM   3172 1HD1 ILE A 226      -2.966   0.223   4.968  1.00  0.00     0.027 H 
ATOM   3173 2HD1 ILE A 226      -3.452   1.789   5.784  1.00  0.00     0.027 H 
ATOM   3174 3HD1 ILE A 226      -1.920   1.139   6.161  1.00  0.00     0.027 H 
ATOM   3175  N   ARG A 227      -1.931   5.843   6.801  1.00 24.18    -0.346 N 
ATOM   3176  HN  ARG A 227      -2.126   5.077   7.446  1.00  0.00     0.163 HD
ATOM   3177  CA  ARG A 227      -1.317   7.061   7.296  1.00 22.87     0.089 C 
ATOM   3178  HA  ARG A 227      -1.603   7.890   6.608  1.00  0.00     0.087 H 
ATOM   3179  C   ARG A 227       0.200   6.927   7.257  1.00 22.11     0.241 C 
ATOM   3180  O   ARG A 227       0.819   6.416   8.186  1.00 22.94    -0.271 OA
ATOM   3181  CB  ARG A 227      -1.822   7.421   8.697  1.00 22.93    -0.036 C 
ATOM   3182  HB1 ARG A 227      -1.656   6.578   9.408  1.00  0.00     0.036 H 
ATOM   3183  HB2 ARG A 227      -2.936   7.462   8.719  1.00  0.00     0.036 H 
ATOM   3184  CG  ARG A 227      -1.220   8.714   9.238  1.00 22.31    -0.048 C 
ATOM   3185  HG1 ARG A 227      -1.116   9.481   8.436  1.00  0.00     0.035 H 
ATOM   3186  HG2 ARG A 227      -0.143   8.585   9.495  1.00  0.00     0.035 H 
ATOM   3187  CD  ARG A 227      -2.009   9.249  10.415  1.00 21.02     0.009 C 
ATOM   3188  HD1 ARG A 227      -3.027   9.578  10.100  1.00  0.00     0.064 H 
ATOM   3189  HD2 ARG A 227      -1.603  10.229  10.759  1.00  0.00     0.064 H 
ATOM   3190  NE  ARG A 227      -2.082   8.291  11.520  1.00 23.18    -0.227 N 
ATOM   3191  HE  ARG A 227      -1.697   7.358  11.370  1.00  0.00     0.177 HD
ATOM   3192  CZ  ARG A 227      -2.619   8.561  12.707  1.00 25.95     0.665 C 
ATOM   3193  NH1 ARG A 227      -3.138   9.762  12.941  1.00 24.92    -0.235 N 
ATOM   3194 1HH1 ARG A 227      -3.550   9.969  13.851  1.00  0.00     0.174 HD
ATOM   3195 2HH1 ARG A 227      -3.123  10.475  12.211  1.00  0.00     0.174 HD
ATOM   3196  NH2 ARG A 227      -2.638   7.630  13.660  1.00 25.14    -0.235 N 
ATOM   3197 1HH2 ARG A 227      -3.050   7.837  14.570  1.00  0.00     0.174 HD
ATOM   3198 2HH2 ARG A 227      -2.240   6.708  13.480  1.00  0.00     0.174 HD
ATOM   3199  N   LEU A 228       0.782   7.380   6.154  1.00 22.29    -0.346 N 
ATOM   3200  HN  LEU A 228       0.195   7.677   5.375  1.00  0.00     0.163 HD
ATOM   3201  CA  LEU A 228       2.219   7.468   6.017  1.00 22.93     0.089 C 
ATOM   3202  HA  LEU A 228       2.706   6.787   6.753  1.00  0.00     0.087 H 
ATOM   3203  C   LEU A 228       2.627   8.901   6.305  1.00 23.51     0.241 C 
ATOM   3204  O   LEU A 228       2.394   9.793   5.491  1.00 24.69    -0.271 OA
ATOM   3205  CB  LEU A 228       2.637   7.073   4.599  1.00 24.88    -0.035 C 
ATOM   3206  HB1 LEU A 228       1.776   7.280   3.921  1.00  0.00     0.037 H 
ATOM   3207  HB2 LEU A 228       3.393   7.814   4.249  1.00  0.00     0.037 H 
ATOM   3208  CG  LEU A 228       3.166   5.674   4.269  1.00 29.75    -0.059 C 
ATOM   3209  HG  LEU A 228       4.279   5.734   4.305  1.00  0.00     0.039 H 
ATOM   3210  CD1 LEU A 228       2.751   4.597   5.265  1.00 29.66    -0.073 C 
ATOM   3211 1HD1 LEU A 228       3.136   3.579   5.025  1.00  0.00     0.028 H 
ATOM   3212 2HD1 LEU A 228       1.642   4.578   5.379  1.00  0.00     0.028 H 
ATOM   3213 3HD1 LEU A 228       3.043   4.890   6.300  1.00  0.00     0.028 H 
ATOM   3214  CD2 LEU A 228       2.790   5.302   2.837  1.00 27.74    -0.073 C 
ATOM   3215 1HD2 LEU A 228       3.175   4.284   2.597  1.00  0.00     0.028 H 
ATOM   3216 2HD2 LEU A 228       3.136   6.065   2.101  1.00  0.00     0.028 H 
ATOM   3217 3HD2 LEU A 228       1.693   5.389   2.656  1.00  0.00     0.028 H 
ATOM   3218  N   LYS A 229       3.225   9.119   7.470  1.00 23.14    -0.346 N 
ATOM   3219  HN  LYS A 229       3.350   8.339   8.115  1.00  0.00     0.163 HD
ATOM   3220  CA  LYS A 229       3.708  10.440   7.855  1.00 23.84     0.089 C 
ATOM   3221  HA  LYS A 229       2.858  11.161   7.833  1.00  0.00     0.087 H 
ATOM   3222  C   LYS A 229       4.777  10.896   6.863  1.00 22.51     0.241 C 
ATOM   3223  O   LYS A 229       4.811  12.057   6.452  1.00 22.24    -0.271 OA
ATOM   3224  CB  LYS A 229       4.281  10.384   9.273  1.00 24.58    -0.038 C 
ATOM   3225  HB1 LYS A 229       5.040   9.571   9.347  1.00  0.00     0.036 H 
ATOM   3226  HB2 LYS A 229       3.511   9.999   9.982  1.00  0.00     0.036 H 
ATOM   3227  CG  LYS A 229       4.863  11.690   9.793  1.00 28.24    -0.061 C 
ATOM   3228  HG1 LYS A 229       5.559  12.160   9.060  1.00  0.00     0.033 H 
ATOM   3229  HG2 LYS A 229       4.100  12.502   9.835  1.00  0.00     0.033 H 
ATOM   3230  CD  LYS A 229       5.531  11.456  11.154  1.00 28.39    -0.043 C 
ATOM   3231  HD1 LYS A 229       4.782  11.174  11.931  1.00  0.00     0.035 H 
ATOM   3232  HD2 LYS A 229       6.140  10.522  11.152  1.00  0.00     0.035 H 
ATOM   3233  CE  LYS A 229       6.357  12.655  11.591  1.00 36.91     0.080 C 
ATOM   3234  HE1 LYS A 229       7.158  12.896  10.854  1.00  0.00     0.075 H 
ATOM   3235  HE2 LYS A 229       5.776  13.604  11.523  1.00  0.00     0.075 H 
ATOM   3236  NZ  LYS A 229       6.912  12.443  12.961  1.00 40.70    -0.079 N 
ATOM   3237  HZ1 LYS A 229       7.466  13.248  13.254  1.00  0.00     0.274 HD
ATOM   3238  HZ2 LYS A 229       7.444  11.575  13.023  1.00  0.00     0.274 HD
ATOM   3239  HZ3 LYS A 229       6.179  12.223  13.636  1.00  0.00     0.274 HD
ATOM   3240  N   GLU A 230       5.646   9.964   6.482  1.00 21.79    -0.346 N 
ATOM   3241  HN  GLU A 230       5.568   9.027   6.877  1.00  0.00     0.163 HD
ATOM   3242  CA  GLU A 230       6.704  10.235   5.521  1.00 23.14     0.090 C 
ATOM   3243  HA  GLU A 230       6.446  11.162   4.957  1.00  0.00     0.087 H 
ATOM   3244  C   GLU A 230       6.802   9.078   4.538  1.00 22.77     0.241 C 
ATOM   3245  O   GLU A 230       6.614   7.918   4.918  1.00 22.55    -0.271 OA
ATOM   3246  CB  GLU A 230       8.043  10.452   6.235  1.00 22.80    -0.029 C 
ATOM   3247  HB1 GLU A 230       8.870  10.568   5.496  1.00  0.00     0.037 H 
ATOM   3248  HB2 GLU A 230       8.376   9.516   6.741  1.00  0.00     0.037 H 
ATOM   3249  CG  GLU A 230       8.029  11.627   7.222  1.00 24.72     0.018 C 
ATOM   3250  HG1 GLU A 230       7.638  12.547   6.729  1.00  0.00     0.049 H 
ATOM   3251  HG2 GLU A 230       7.240  11.478   7.996  1.00  0.00     0.049 H 
ATOM   3252  CD  GLU A 230       9.376  11.903   7.878  1.00 29.61     0.172 C 
ATOM   3253  OE1 GLU A 230      10.370  11.209   7.576  1.00 36.73    -0.648 OA
ATOM   3254  OE2 GLU A 230       9.434  12.829   8.710  1.00 35.77    -0.648 OA
ATOM   3255  N   LEU A 231       7.061   9.408   3.273  1.00 22.01    -0.346 N 
ATOM   3256  HN  LEU A 231       7.162  10.395   3.035  1.00  0.00     0.163 HD
ATOM   3257  CA  LEU A 231       7.206   8.415   2.218  1.00 22.77     0.089 C 
ATOM   3258  HA  LEU A 231       7.391   7.411   2.667  1.00  0.00     0.087 H 
ATOM   3259  C   LEU A 231       8.390   8.816   1.345  1.00 22.80     0.241 C 
ATOM   3260  O   LEU A 231       8.398   9.905   0.778  1.00 23.95    -0.271 OA
ATOM   3261  CB  LEU A 231       5.940   8.372   1.351  1.00 24.20    -0.035 C 
ATOM   3262  HB1 LEU A 231       5.112   8.825   1.945  1.00  0.00     0.037 H 
ATOM   3263  HB2 LEU A 231       6.074   9.111   0.527  1.00  0.00     0.037 H 
ATOM   3264  CG  LEU A 231       5.402   7.077   0.725  1.00 30.26    -0.059 C 
ATOM   3265  HG  LEU A 231       4.682   6.646   1.459  1.00  0.00     0.039 H 
ATOM   3266  CD1 LEU A 231       4.598   7.395  -0.534  1.00 22.84    -0.073 C 
ATOM   3267 1HD1 LEU A 231       4.207   6.455  -0.989  1.00  0.00     0.028 H 
ATOM   3268 2HD1 LEU A 231       5.188   7.997  -1.264  1.00  0.00     0.028 H 
ATOM   3269 3HD1 LEU A 231       3.784   8.131  -0.334  1.00  0.00     0.028 H 
ATOM   3270  CD2 LEU A 231       6.447   5.981   0.441  1.00 25.50    -0.073 C 
ATOM   3271 1HD2 LEU A 231       6.056   5.041  -0.014  1.00  0.00     0.028 H 
ATOM   3272 2HD2 LEU A 231       7.011   5.745   1.373  1.00  0.00     0.028 H 
ATOM   3273 3HD2 LEU A 231       7.268   6.395  -0.191  1.00  0.00     0.028 H 
ATOM   3274  N   ALA A 232       9.387   7.943   1.237  1.00 23.28    -0.346 N 
ATOM   3275  HN  ALA A 232       9.342   7.059   1.745  1.00  0.00     0.163 HD
ATOM   3276  CA  ALA A 232      10.547   8.237   0.398  1.00 21.89     0.086 C 
ATOM   3277  HA  ALA A 232      10.421   9.257  -0.035  1.00  0.00     0.086 H 
ATOM   3278  C   ALA A 232      10.626   7.233  -0.745  1.00 22.82     0.240 C 
ATOM   3279  O   ALA A 232      10.700   6.028  -0.512  1.00 23.22    -0.271 OA
ATOM   3280  CB  ALA A 232      11.824   8.218   1.222  1.00 21.17    -0.049 C 
ATOM   3281  HB1 ALA A 232      12.709   8.442   0.582  1.00  0.00     0.030 H 
ATOM   3282  HB2 ALA A 232      11.946   7.257   1.774  1.00  0.00     0.030 H 
ATOM   3283  HB3 ALA A 232      11.762   8.906   2.097  1.00  0.00     0.030 H 
ATOM   3284  N   LEU A 233      10.586   7.749  -1.974  1.00 22.26    -0.346 N 
ATOM   3285  HN  LEU A 233      10.516   8.762  -2.072  1.00  0.00     0.163 HD
ATOM   3286  CA  LEU A 233      10.637   6.935  -3.188  1.00 21.80     0.089 C 
ATOM   3287  HA  LEU A 233      10.983   5.910  -2.919  1.00  0.00     0.087 H 
ATOM   3288  C   LEU A 233      11.614   7.536  -4.193  1.00 22.88     0.241 C 
ATOM   3289  O   LEU A 233      11.538   7.254  -5.397  1.00 23.83    -0.271 OA
ATOM   3290  CB  LEU A 233       9.238   6.837  -3.820  1.00 24.11    -0.035 C 
ATOM   3291  HB1 LEU A 233       9.338   6.448  -4.860  1.00  0.00     0.037 H 
ATOM   3292  HB2 LEU A 233       8.855   7.867  -4.010  1.00  0.00     0.037 H 
ATOM   3293  CG  LEU A 233       8.159   6.033  -3.092  1.00 23.09    -0.059 C 
ATOM   3294  HG  LEU A 233       8.172   6.332  -2.018  1.00  0.00     0.039 H 
ATOM   3295  CD1 LEU A 233       6.773   6.364  -3.661  1.00 21.84    -0.073 C 
ATOM   3296 1HD1 LEU A 233       6.572   7.459  -3.605  1.00  0.00     0.028 H 
ATOM   3297 2HD1 LEU A 233       5.971   5.772  -3.162  1.00  0.00     0.028 H 
ATOM   3298 3HD1 LEU A 233       6.650   5.975  -4.699  1.00  0.00     0.028 H 
ATOM   3299  CD2 LEU A 233       8.436   4.526  -3.169  1.00 25.04    -0.073 C 
ATOM   3300 1HD2 LEU A 233       9.443   4.285  -2.756  1.00  0.00     0.028 H 
ATOM   3301 2HD2 LEU A 233       8.313   4.137  -4.207  1.00  0.00     0.028 H 
ATOM   3302 3HD2 LEU A 233       7.634   3.934  -2.670  1.00  0.00     0.028 H 
ATOM   3303  N   ASP A 234      12.531   8.361  -3.691  1.00 22.28    -0.346 N 
ATOM   3304  HN  ASP A 234      12.542   8.533  -2.686  1.00  0.00     0.163 HD
ATOM   3305  CA  ASP A 234      13.518   9.026  -4.528  1.00 21.86     0.098 C 
ATOM   3306  HA  ASP A 234      13.019   9.376  -5.462  1.00  0.00     0.088 H 
ATOM   3307  C   ASP A 234      14.643   8.075  -4.901  1.00 23.06     0.241 C 
ATOM   3308  O   ASP A 234      14.880   7.082  -4.215  1.00 21.39    -0.271 OA
ATOM   3309  CB  ASP A 234      14.118  10.234  -3.807  1.00 23.18     0.043 C 
ATOM   3310  HB1 ASP A 234      13.341  11.008  -3.605  1.00  0.00     0.052 H 
ATOM   3311  HB2 ASP A 234      14.781  10.819  -4.486  1.00  0.00     0.052 H 
ATOM   3312  CG  ASP A 234      14.847   9.845  -2.533  1.00 24.21     0.175 C 
ATOM   3313  OD1 ASP A 234      14.163   9.603  -1.520  1.00 22.18    -0.648 OA
ATOM   3314  OD2 ASP A 234      16.097   9.776  -2.556  1.00 25.05    -0.648 OA
ATOM   3315  N   THR A 235      15.338   8.410  -5.983  1.00 21.32    -0.344 N 
ATOM   3316  HN  THR A 235      15.038   9.222  -6.522  1.00  0.00     0.163 HD
ATOM   3317  CA  THR A 235      16.517   7.666  -6.439  1.00 22.94     0.113 C 
ATOM   3318  HA  THR A 235      16.818   8.119  -7.413  1.00  0.00     0.091 H 
ATOM   3319  C   THR A 235      16.189   6.193  -6.728  1.00 22.26     0.243 C 
ATOM   3320  O   THR A 235      16.982   5.284  -6.467  1.00 23.57    -0.271 OA
ATOM   3321  CB  THR A 235      17.719   7.859  -5.475  1.00 22.80     0.060 C 
ATOM   3322  HB  THR A 235      17.676   7.089  -4.670  1.00  0.00     0.086 H 
ATOM   3323  CG2 THR A 235      19.041   7.730  -6.231  1.00 23.72    -0.050 C 
ATOM   3324 1HG2 THR A 235      19.904   7.869  -5.539  1.00  0.00     0.031 H 
ATOM   3325 2HG2 THR A 235      19.091   8.428  -7.099  1.00  0.00     0.031 H 
ATOM   3326 3HG2 THR A 235      19.107   6.766  -6.787  1.00  0.00     0.031 H 
ATOM   3327  OG1 THR A 235      17.649   9.167  -4.888  1.00 23.63    -0.393 OA
ATOM   3328  HG1 THR A 235      18.384   9.285  -4.298  1.00  0.00     0.210 HD
ATOM   3329  N   ASN A 236      15.003   5.986  -7.290  1.00 22.32    -0.345 N 
ATOM   3330  HN  ASN A 236      14.372   6.780  -7.397  1.00  0.00     0.163 HD
ATOM   3331  CA  ASN A 236      14.558   4.680  -7.761  1.00 22.22     0.097 C 
ATOM   3332  HA  ASN A 236      15.275   3.916  -7.379  1.00  0.00     0.088 H 
ATOM   3333  C   ASN A 236      14.614   4.653  -9.298  1.00 22.48     0.241 C 
ATOM   3334  O   ASN A 236      15.485   5.297  -9.881  1.00 23.52    -0.271 OA
ATOM   3335  CB  ASN A 236      13.163   4.347  -7.193  1.00 21.48     0.036 C 
ATOM   3336  HB1 ASN A 236      12.702   3.489  -7.736  1.00  0.00     0.051 H 
ATOM   3337  HB2 ASN A 236      12.423   5.140  -7.453  1.00  0.00     0.051 H 
ATOM   3338  CG  ASN A 236      13.193   4.093  -5.682  1.00 25.52     0.217 C 
ATOM   3339  ND2 ASN A 236      12.033   3.800  -5.101  1.00 21.99    -0.370 N 
ATOM   3340 1HD2 ASN A 236      12.053   3.631  -4.095  1.00  0.00     0.159 HD
ATOM   3341 2HD2 ASN A 236      11.158   3.740  -5.622  1.00  0.00     0.159 HD
ATOM   3342  OD1 ASN A 236      14.257   4.166  -5.048  1.00 25.02    -0.274 OA
ATOM   3343  N   GLN A 237      13.705   3.925  -9.945  1.00 21.63    -0.346 N 
ATOM   3344  HN  GLN A 237      13.015   3.402  -9.406  1.00  0.00     0.163 HD
ATOM   3345  CA  GLN A 237      13.667   3.853 -11.413  1.00 22.54     0.090 C 
ATOM   3346  HA  GLN A 237      14.341   4.646 -11.813  1.00  0.00     0.087 H 
ATOM   3347  C   GLN A 237      12.250   4.117 -11.954  1.00 20.66     0.241 C 
ATOM   3348  O   GLN A 237      11.819   3.516 -12.942  1.00 21.81    -0.271 OA
ATOM   3349  CB  GLN A 237      14.193   2.495 -11.902  1.00 21.92    -0.030 C 
ATOM   3350  HB1 GLN A 237      13.521   1.670 -11.568  1.00  0.00     0.037 H 
ATOM   3351  HB2 GLN A 237      14.071   2.401 -13.006  1.00  0.00     0.037 H 
ATOM   3352  CG  GLN A 237      15.632   2.211 -11.496  1.00 24.58     0.011 C 
ATOM   3353  HG1 GLN A 237      15.769   2.366 -10.400  1.00  0.00     0.047 H 
ATOM   3354  HG2 GLN A 237      16.313   3.004 -11.884  1.00  0.00     0.047 H 
ATOM   3355  CD  GLN A 237      16.127   0.829 -11.909  1.00 28.36     0.215 C 
ATOM   3356  NE2 GLN A 237      17.352   0.500 -11.499  1.00 34.31    -0.370 N 
ATOM   3357 1HE2 GLN A 237      17.683  -0.424 -11.775  1.00  0.00     0.159 HD
ATOM   3358 2HE2 GLN A 237      17.931   1.128 -10.941  1.00  0.00     0.159 HD
ATOM   3359  OE1 GLN A 237      15.425   0.068 -12.585  1.00 35.10    -0.274 OA
ATOM   3360  N   LEU A 238      11.539   5.032 -11.305  1.00 20.53    -0.346 N 
ATOM   3361  HN  LEU A 238      11.975   5.562 -10.550  1.00  0.00     0.163 HD
ATOM   3362  CA  LEU A 238      10.146   5.294 -11.651  1.00 20.49     0.089 C 
ATOM   3363  HA  LEU A 238       9.688   4.329 -11.969  1.00  0.00     0.087 H 
ATOM   3364  C   LEU A 238      10.025   6.275 -12.820  1.00 21.09     0.241 C 
ATOM   3365  O   LEU A 238      10.551   7.384 -12.770  1.00 22.87    -0.271 OA
ATOM   3366  CB  LEU A 238       9.364   5.802 -10.430  1.00 20.59    -0.035 C 
ATOM   3367  HB1 LEU A 238       9.771   6.789 -10.110  1.00  0.00     0.037 H 
ATOM   3368  HB2 LEU A 238       8.335   6.096 -10.742  1.00  0.00     0.037 H 
ATOM   3369  CG  LEU A 238       9.285   4.860  -9.217  1.00 20.84    -0.059 C 
ATOM   3370  HG  LEU A 238      10.286   4.386  -9.084  1.00  0.00     0.039 H 
ATOM   3371  CD1 LEU A 238       8.960   5.634  -7.945  1.00 19.37    -0.073 C 
ATOM   3372 1HD1 LEU A 238       9.707   6.447  -7.788  1.00  0.00     0.028 H 
ATOM   3373 2HD1 LEU A 238       8.881   4.963  -7.058  1.00  0.00     0.028 H 
ATOM   3374 3HD1 LEU A 238       7.915   6.023  -7.950  1.00  0.00     0.028 H 
ATOM   3375  CD2 LEU A 238       8.276   3.762  -9.429  1.00 24.59    -0.073 C 
ATOM   3376 1HD2 LEU A 238       8.514   3.196 -10.360  1.00  0.00     0.028 H 
ATOM   3377 2HD2 LEU A 238       7.231   4.151  -9.434  1.00  0.00     0.028 H 
ATOM   3378 3HD2 LEU A 238       8.197   3.091  -8.542  1.00  0.00     0.028 H 
ATOM   3379  N   LYS A 239       9.343   5.845 -13.876  1.00 20.23    -0.346 N 
ATOM   3380  HN  LYS A 239       9.037   4.873 -13.908  1.00  0.00     0.163 HD
ATOM   3381  CA  LYS A 239       9.020   6.731 -14.995  1.00 21.12     0.089 C 
ATOM   3382  HA  LYS A 239       9.758   7.567 -15.005  1.00  0.00     0.087 H 
ATOM   3383  C   LYS A 239       7.622   7.326 -14.845  1.00 21.77     0.241 C 
ATOM   3384  O   LYS A 239       7.315   8.375 -15.425  1.00 20.38    -0.271 OA
ATOM   3385  CB  LYS A 239       9.128   5.978 -16.324  1.00 21.33    -0.038 C 
ATOM   3386  HB1 LYS A 239       8.425   5.113 -16.349  1.00  0.00     0.036 H 
ATOM   3387  HB2 LYS A 239       8.703   6.583 -17.159  1.00  0.00     0.036 H 
ATOM   3388  CG  LYS A 239      10.549   5.531 -16.646  1.00 23.93    -0.061 C 
ATOM   3389  HG1 LYS A 239      11.279   6.362 -16.502  1.00  0.00     0.033 H 
ATOM   3390  HG2 LYS A 239      10.936   4.823 -15.876  1.00  0.00     0.033 H 
ATOM   3391  CD  LYS A 239      10.651   4.939 -18.046  1.00 26.03    -0.043 C 
ATOM   3392  HD1 LYS A 239       9.937   4.095 -18.194  1.00  0.00     0.035 H 
ATOM   3393  HD2 LYS A 239      10.249   5.632 -18.821  1.00  0.00     0.035 H 
ATOM   3394  CE  LYS A 239      12.080   4.529 -18.341  1.00 31.22     0.080 C 
ATOM   3395  HE1 LYS A 239      12.400   3.691 -17.678  1.00  0.00     0.075 H 
ATOM   3396  HE2 LYS A 239      12.798   5.312 -18.003  1.00  0.00     0.075 H 
ATOM   3397  NZ  LYS A 239      12.298   4.188 -19.778  1.00 35.35    -0.079 N 
ATOM   3398  HZ1 LYS A 239      13.260   3.912 -19.977  1.00  0.00     0.274 HD
ATOM   3399  HZ2 LYS A 239      12.005   4.954 -20.384  1.00  0.00     0.274 HD
ATOM   3400  HZ3 LYS A 239      11.641   3.472 -20.088  1.00  0.00     0.274 HD
ATOM   3401  N   SER A 240       6.776   6.647 -14.074  1.00 22.35    -0.344 N 
ATOM   3402  HN  SER A 240       7.098   5.792 -13.622  1.00  0.00     0.163 HD
ATOM   3403  CA  SER A 240       5.402   7.087 -13.855  1.00 22.77     0.109 C 
ATOM   3404  HA  SER A 240       5.402   8.192 -13.710  1.00  0.00     0.090 H 
ATOM   3405  C   SER A 240       4.806   6.434 -12.614  1.00 22.91     0.243 C 
ATOM   3406  O   SER A 240       5.360   5.469 -12.076  1.00 23.73    -0.271 OA
ATOM   3407  CB  SER A 240       4.527   6.754 -15.068  1.00 23.73     0.044 C 
ATOM   3408  HB1 SER A 240       3.567   7.321 -15.050  1.00  0.00     0.077 H 
ATOM   3409  HB2 SER A 240       4.954   7.172 -16.009  1.00  0.00     0.077 H 
ATOM   3410  OG  SER A 240       4.306   5.358 -15.171  1.00 22.60    -0.398 OA
ATOM   3411  HG  SER A 240       3.764   5.152 -15.923  1.00  0.00     0.209 HD
ATOM   3412  N   VAL A 241       3.675   6.976 -12.173  1.00 22.48    -0.346 N 
ATOM   3413  HN  VAL A 241       3.352   7.842 -12.604  1.00  0.00     0.163 HD
ATOM   3414  CA  VAL A 241       2.872   6.390 -11.100  1.00 21.41     0.092 C 
ATOM   3415  HA  VAL A 241       3.244   5.357 -10.905  1.00  0.00     0.088 H 
ATOM   3416  C   VAL A 241       1.425   6.298 -11.599  1.00 20.91     0.243 C 
ATOM   3417  O   VAL A 241       1.049   7.036 -12.519  1.00 20.80    -0.271 OA
ATOM   3418  CB  VAL A 241       2.966   7.208  -9.774  1.00 21.88    -0.033 C 
ATOM   3419  HB  VAL A 241       2.296   6.722  -9.027  1.00  0.00     0.042 H 
ATOM   3420  CG1 VAL A 241       4.382   7.172  -9.220  1.00 23.88    -0.071 C 
ATOM   3421 1HG1 VAL A 241       4.735   6.124  -9.077  1.00  0.00     0.028 H 
ATOM   3422 2HG1 VAL A 241       4.468   7.765  -8.280  1.00  0.00     0.028 H 
ATOM   3423 3HG1 VAL A 241       5.085   7.757  -9.857  1.00  0.00     0.028 H 
ATOM   3424  CG2 VAL A 241       2.482   8.644  -9.970  1.00 22.74    -0.071 C 
ATOM   3425 1HG2 VAL A 241       1.444   8.670 -10.376  1.00  0.00     0.028 H 
ATOM   3426 2HG2 VAL A 241       3.185   9.229 -10.607  1.00  0.00     0.028 H 
ATOM   3427 3HG2 VAL A 241       2.568   9.237  -9.030  1.00  0.00     0.028 H 
ATOM   3428  N   PRO A 242       0.623   5.372 -11.037  1.00 20.75    -0.337 N 
ATOM   3429  CA  PRO A 242      -0.797   5.317 -11.399  1.00 21.00     0.091 C 
ATOM   3430  HA  PRO A 242      -0.917   5.081 -12.482  1.00  0.00     0.087 H 
ATOM   3431  C   PRO A 242      -1.545   6.598 -11.043  1.00 19.95     0.241 C 
ATOM   3432  O   PRO A 242      -1.243   7.229 -10.022  1.00 21.05    -0.271 OA
ATOM   3433  CB  PRO A 242      -1.338   4.172 -10.534  1.00 21.61    -0.036 C 
ATOM   3434  HB1 PRO A 242      -2.163   3.596 -11.013  1.00  0.00     0.036 H 
ATOM   3435  HB2 PRO A 242      -1.919   4.514  -9.646  1.00  0.00     0.036 H 
ATOM   3436  CG  PRO A 242      -0.148   3.348 -10.194  1.00 21.58    -0.048 C 
ATOM   3437  HG1 PRO A 242       0.044   2.520 -10.915  1.00  0.00     0.035 H 
ATOM   3438  HG2 PRO A 242      -0.289   2.707  -9.293  1.00  0.00     0.035 H 
ATOM   3439  CD  PRO A 242       0.987   4.315 -10.072  1.00 20.84    -0.001 C 
ATOM   3440  HD1 PRO A 242       1.182   4.677  -9.036  1.00  0.00     0.064 H 
ATOM   3441  HD2 PRO A 242       1.998   3.870 -10.227  1.00  0.00     0.064 H 
ATOM   3442  N   ASP A 243      -2.517   6.981 -11.873  1.00 20.85    -0.346 N 
ATOM   3443  HN  ASP A 243      -2.624   6.505 -12.769  1.00  0.00     0.163 HD
ATOM   3444  CA  ASP A 243      -3.434   8.070 -11.527  1.00 20.56     0.098 C 
ATOM   3445  HA  ASP A 243      -2.846   9.014 -11.445  1.00  0.00     0.088 H 
ATOM   3446  C   ASP A 243      -4.108   7.798 -10.176  1.00 20.78     0.241 C 
ATOM   3447  O   ASP A 243      -4.541   6.679  -9.905  1.00 21.69    -0.271 OA
ATOM   3448  CB  ASP A 243      -4.498   8.252 -12.620  1.00 20.56     0.043 C 
ATOM   3449  HB1 ASP A 243      -5.376   8.817 -12.228  1.00  0.00     0.052 H 
ATOM   3450  HB2 ASP A 243      -4.994   7.281 -12.855  1.00  0.00     0.052 H 
ATOM   3451  CG  ASP A 243      -3.954   8.907 -13.893  1.00 22.27     0.175 C 
ATOM   3452  OD1 ASP A 243      -2.753   9.231 -13.983  1.00 22.77    -0.648 OA
ATOM   3453  OD2 ASP A 243      -4.762   9.105 -14.829  1.00 27.68    -0.648 OA
ATOM   3454  N   GLY A 244      -4.154   8.816  -9.322  1.00 21.25    -0.351 N 
ATOM   3455  HN  GLY A 244      -3.726   9.703  -9.587  1.00  0.00     0.163 HD
ATOM   3456  CA  GLY A 244      -4.797   8.704  -8.020  1.00 21.16     0.069 C 
ATOM   3457  HA1 GLY A 244      -5.095   9.716  -7.660  1.00  0.00     0.078 H 
ATOM   3458  HA2 GLY A 244      -5.798   8.227  -8.136  1.00  0.00     0.078 H 
ATOM   3459  C   GLY A 244      -4.010   7.986  -6.935  1.00 21.21     0.236 C 
ATOM   3460  O   GLY A 244      -4.537   7.776  -5.847  1.00 21.28    -0.272 OA
ATOM   3461  N   ILE A 245      -2.753   7.630  -7.211  1.00 19.42    -0.346 N 
ATOM   3462  HN  ILE A 245      -2.314   7.982  -8.062  1.00  0.00     0.163 HD
ATOM   3463  CA  ILE A 245      -1.979   6.740  -6.319  1.00 19.90     0.092 C 
ATOM   3464  HA  ILE A 245      -2.555   5.788  -6.248  1.00  0.00     0.088 H 
ATOM   3465  C   ILE A 245      -1.847   7.271  -4.889  1.00 20.01     0.241 C 
ATOM   3466  O   ILE A 245      -1.816   6.499  -3.929  1.00 21.21    -0.271 OA
ATOM   3467  CB  ILE A 245      -0.579   6.365  -6.917  1.00 18.80    -0.030 C 
ATOM   3468  HB  ILE A 245      -0.751   6.003  -7.957  1.00  0.00     0.043 H 
ATOM   3469  CG1 ILE A 245       0.087   5.213  -6.138  1.00 21.29    -0.063 C 
ATOM   3470 1HG1 ILE A 245       0.252   5.508  -5.075  1.00  0.00     0.033 H 
ATOM   3471 2HG1 ILE A 245       1.144   5.083  -6.467  1.00  0.00     0.033 H 
ATOM   3472  CG2 ILE A 245       0.348   7.584  -7.009  1.00 19.74    -0.071 C 
ATOM   3473 1HG2 ILE A 245       1.344   7.317  -7.434  1.00  0.00     0.028 H 
ATOM   3474 2HG2 ILE A 245       0.451   8.090  -6.021  1.00  0.00     0.028 H 
ATOM   3475 3HG2 ILE A 245      -0.129   8.414  -7.582  1.00  0.00     0.028 H 
ATOM   3476  CD1 ILE A 245      -0.666   3.870  -6.211  1.00 20.64    -0.076 C 
ATOM   3477 1HD1 ILE A 245      -0.184   3.037  -5.648  1.00  0.00     0.027 H 
ATOM   3478 2HD1 ILE A 245      -0.831   3.575  -7.274  1.00  0.00     0.027 H 
ATOM   3479 3HD1 ILE A 245      -1.723   4.000  -5.882  1.00  0.00     0.027 H 
ATOM   3480  N   PHE A 246      -1.790   8.592  -4.758  1.00 20.23    -0.346 N 
ATOM   3481  HN  PHE A 246      -1.888   9.176  -5.588  1.00  0.00     0.163 HD
ATOM   3482  CA  PHE A 246      -1.591   9.232  -3.462  1.00 20.58     0.093 C 
ATOM   3483  HA  PHE A 246      -1.223   8.463  -2.743  1.00  0.00     0.088 H 
ATOM   3484  C   PHE A 246      -2.855   9.859  -2.889  1.00 21.77     0.241 C 
ATOM   3485  O   PHE A 246      -2.812  10.451  -1.809  1.00 21.65    -0.271 OA
ATOM   3486  CB  PHE A 246      -0.528  10.324  -3.587  1.00 21.52    -0.014 C 
ATOM   3487  HB1 PHE A 246      -0.420  10.876  -2.624  1.00  0.00     0.043 H 
ATOM   3488  HB2 PHE A 246      -0.892  11.151  -4.240  1.00  0.00     0.043 H 
ATOM   3489  CG  PHE A 246       0.815   9.825  -4.065  1.00 22.11    -0.056 A 
ATOM   3490  CD1 PHE A 246       1.498  10.512  -5.062  1.00 22.29    -0.077 A 
ATOM   3491  HD1 PHE A 246       1.050  11.417  -5.506  1.00  0.00     0.084 H 
ATOM   3492  CD2 PHE A 246       1.392   8.683  -3.515  1.00 21.52    -0.077 A 
ATOM   3493  HD2 PHE A 246       0.861   8.132  -2.721  1.00  0.00     0.084 H 
ATOM   3494  CE1 PHE A 246       2.746  10.069  -5.508  1.00 25.58    -0.082 A 
ATOM   3495  HE1 PHE A 246       3.282  10.627  -6.294  1.00  0.00     0.083 H 
ATOM   3496  CE2 PHE A 246       2.636   8.227  -3.958  1.00 25.44    -0.082 A 
ATOM   3497  HE2 PHE A 246       3.082   7.319  -3.518  1.00  0.00     0.083 H 
ATOM   3498  CZ  PHE A 246       3.311   8.923  -4.958  1.00 23.15    -0.083 A 
ATOM   3499  HZ  PHE A 246       4.292   8.566  -5.313  1.00  0.00     0.083 H 
ATOM   3500  N   ASP A 247      -3.971   9.740  -3.605  1.00 22.92    -0.345 N 
ATOM   3501  HN  ASP A 247      -3.989   9.102  -4.401  1.00  0.00     0.163 HD
ATOM   3502  CA  ASP A 247      -5.174  10.507  -3.272  1.00 22.39     0.098 C 
ATOM   3503  HA  ASP A 247      -4.879  11.579  -3.192  1.00  0.00     0.088 H 
ATOM   3504  C   ASP A 247      -5.816  10.107  -1.958  1.00 22.95     0.241 C 
ATOM   3505  O   ASP A 247      -6.532  10.903  -1.340  1.00 22.89    -0.271 OA
ATOM   3506  CB  ASP A 247      -6.215  10.395  -4.385  1.00 22.77     0.043 C 
ATOM   3507  HB1 ASP A 247      -7.245  10.541  -3.984  1.00  0.00     0.052 H 
ATOM   3508  HB2 ASP A 247      -6.307   9.342  -4.741  1.00  0.00     0.052 H 
ATOM   3509  CG  ASP A 247      -5.945  11.332  -5.534  1.00 24.32     0.175 C 
ATOM   3510  OD1 ASP A 247      -5.018  12.163  -5.432  1.00 26.99    -0.648 OA
ATOM   3511  OD2 ASP A 247      -6.681  11.243  -6.540  1.00 29.99    -0.648 OA
ATOM   3512  N   ARG A 248      -5.562   8.872  -1.539  1.00 21.95    -0.346 N 
ATOM   3513  HN  ARG A 248      -4.939   8.277  -2.085  1.00  0.00     0.163 HD
ATOM   3514  CA  ARG A 248      -6.154   8.352  -0.317  1.00 23.14     0.089 C 
ATOM   3515  HA  ARG A 248      -7.002   9.026  -0.054  1.00  0.00     0.087 H 
ATOM   3516  C   ARG A 248      -5.186   8.364   0.877  1.00 22.33     0.241 C 
ATOM   3517  O   ARG A 248      -5.561   7.980   1.979  1.00 23.79    -0.271 OA
ATOM   3518  CB  ARG A 248      -6.748   6.959  -0.557  1.00 22.63    -0.036 C 
ATOM   3519  HB1 ARG A 248      -7.024   6.478   0.410  1.00  0.00     0.036 H 
ATOM   3520  HB2 ARG A 248      -5.959   6.250  -0.901  1.00  0.00     0.036 H 
ATOM   3521  CG  ARG A 248      -7.935   6.952  -1.519  1.00 23.19    -0.048 C 
ATOM   3522  HG1 ARG A 248      -8.757   7.609  -1.150  1.00  0.00     0.035 H 
ATOM   3523  HG2 ARG A 248      -7.690   7.488  -2.465  1.00  0.00     0.035 H 
ATOM   3524  CD  ARG A 248      -8.442   5.541  -1.800  1.00 27.20     0.009 C 
ATOM   3525  HD1 ARG A 248      -9.140   5.529  -2.670  1.00  0.00     0.064 H 
ATOM   3526  HD2 ARG A 248      -7.632   4.896  -2.214  1.00  0.00     0.064 H 
ATOM   3527  NE  ARG A 248      -9.055   4.929  -0.621  1.00 34.06    -0.227 N 
ATOM   3528  HE  ARG A 248      -9.267   5.537   0.170  1.00  0.00     0.177 HD
ATOM   3529  CZ  ARG A 248      -9.357   3.636  -0.505  1.00 37.82     0.665 C 
ATOM   3530  NH1 ARG A 248      -9.097   2.790  -1.496  1.00 38.05    -0.235 N 
ATOM   3531 1HH1 ARG A 248      -8.666   3.136  -2.353  1.00  0.00     0.174 HD
ATOM   3532 2HH1 ARG A 248      -9.328   1.801  -1.407  1.00  0.00     0.174 HD
ATOM   3533  NH2 ARG A 248      -9.918   3.186   0.610  1.00 38.51    -0.235 N 
ATOM   3534 1HH2 ARG A 248     -10.118   3.835   1.371  1.00  0.00     0.174 HD
ATOM   3535 2HH2 ARG A 248     -10.149   2.197   0.699  1.00  0.00     0.174 HD
ATOM   3536  N   LEU A 249      -3.963   8.854   0.680  1.00 22.39    -0.346 N 
ATOM   3537  HN  LEU A 249      -3.682   9.153  -0.254  1.00  0.00     0.163 HD
ATOM   3538  CA  LEU A 249      -3.018   8.966   1.796  1.00 21.78     0.089 C 
ATOM   3539  HA  LEU A 249      -2.912   7.955   2.255  1.00  0.00     0.087 H 
ATOM   3540  C   LEU A 249      -3.520   9.916   2.874  1.00 21.74     0.241 C 
ATOM   3541  O   LEU A 249      -4.006  11.017   2.579  1.00 22.94    -0.271 OA
ATOM   3542  CB  LEU A 249      -1.631   9.412   1.324  1.00 22.38    -0.035 C 
ATOM   3543  HB1 LEU A 249      -1.721  10.351   0.730  1.00  0.00     0.037 H 
ATOM   3544  HB2 LEU A 249      -1.038   9.778   2.194  1.00  0.00     0.037 H 
ATOM   3545  CG  LEU A 249      -0.814   8.383   0.541  1.00 23.75    -0.059 C 
ATOM   3546  HG  LEU A 249      -1.407   8.062  -0.347  1.00  0.00     0.039 H 
ATOM   3547  CD1 LEU A 249       0.464   9.055   0.051  1.00 27.28    -0.073 C 
ATOM   3548 1HD1 LEU A 249       0.224   9.957  -0.559  1.00  0.00     0.028 H 
ATOM   3549 2HD1 LEU A 249       1.119   8.343  -0.503  1.00  0.00     0.028 H 
ATOM   3550 3HD1 LEU A 249       1.154   9.296   0.893  1.00  0.00     0.028 H 
ATOM   3551  CD2 LEU A 249      -0.486   7.149   1.375  1.00 23.93    -0.073 C 
ATOM   3552 1HD2 LEU A 249      -1.421   6.658   1.733  1.00  0.00     0.028 H 
ATOM   3553 2HD2 LEU A 249       0.204   7.390   2.217  1.00  0.00     0.028 H 
ATOM   3554 3HD2 LEU A 249       0.169   6.437   0.821  1.00  0.00     0.028 H 
ATOM   3555  N   THR A 250      -3.389   9.474   4.120  1.00 20.40    -0.344 N 
ATOM   3556  HN  THR A 250      -2.940   8.570   4.269  1.00  0.00     0.163 HD
ATOM   3557  CA  THR A 250      -3.854  10.215   5.284  1.00 19.87     0.113 C 
ATOM   3558  HA  THR A 250      -4.574  11.000   4.954  1.00  0.00     0.091 H 
ATOM   3559  C   THR A 250      -2.666  10.885   5.984  1.00 20.12     0.243 C 
ATOM   3560  O   THR A 250      -1.671  10.222   6.312  1.00 20.68    -0.271 OA
ATOM   3561  CB  THR A 250      -4.570   9.244   6.263  1.00 20.26     0.060 C 
ATOM   3562  HB  THR A 250      -3.850   8.446   6.561  1.00  0.00     0.086 H 
ATOM   3563  CG2 THR A 250      -5.052   9.961   7.526  1.00 21.06    -0.050 C 
ATOM   3564 1HG2 THR A 250      -4.187  10.438   8.043  1.00  0.00     0.031 H 
ATOM   3565 2HG2 THR A 250      -5.622   9.282   8.202  1.00  0.00     0.031 H 
ATOM   3566 3HG2 THR A 250      -5.865  10.692   7.308  1.00  0.00     0.031 H 
ATOM   3567  OG1 THR A 250      -5.683   8.630   5.597  1.00 21.92    -0.393 OA
ATOM   3568  HG1 THR A 250      -5.384   8.185   4.813  1.00  0.00     0.210 HD
ATOM   3569  N   SER A 251      -2.771  12.196   6.189  1.00 20.38    -0.344 N 
ATOM   3570  HN  SER A 251      -3.575  12.686   5.796  1.00  0.00     0.163 HD
ATOM   3571  CA  SER A 251      -1.785  12.973   6.955  1.00 20.39     0.109 C 
ATOM   3572  HA  SER A 251      -2.025  14.052   6.810  1.00  0.00     0.090 H 
ATOM   3573  C   SER A 251      -0.344  12.761   6.503  1.00 21.34     0.243 C 
ATOM   3574  O   SER A 251       0.561  12.657   7.331  1.00 21.83    -0.271 OA
ATOM   3575  CB  SER A 251      -1.920  12.671   8.447  1.00 19.60     0.044 C 
ATOM   3576  HB1 SER A 251      -1.323  13.376   9.071  1.00  0.00     0.077 H 
ATOM   3577  HB2 SER A 251      -1.403  11.724   8.730  1.00  0.00     0.077 H 
ATOM   3578  OG  SER A 251      -3.290  12.661   8.820  1.00 19.36    -0.398 OA
ATOM   3579  HG  SER A 251      -3.374  12.473   9.747  1.00  0.00     0.209 HD
ATOM   3580  N   LEU A 252      -0.132  12.697   5.190  1.00 21.40    -0.346 N 
ATOM   3581  HN  LEU A 252      -0.926  12.618   4.555  1.00  0.00     0.163 HD
ATOM   3582  CA  LEU A 252       1.219  12.739   4.651  1.00 21.15     0.089 C 
ATOM   3583  HA  LEU A 252       1.823  11.936   5.135  1.00  0.00     0.087 H 
ATOM   3584  C   LEU A 252       1.861  14.092   4.963  1.00 22.30     0.241 C 
ATOM   3585  O   LEU A 252       1.272  15.139   4.688  1.00 23.12    -0.271 OA
ATOM   3586  CB  LEU A 252       1.204  12.497   3.135  1.00 22.40    -0.035 C 
ATOM   3587  HB1 LEU A 252       0.712  11.522   2.911  1.00  0.00     0.037 H 
ATOM   3588  HB2 LEU A 252       0.488  13.198   2.645  1.00  0.00     0.037 H 
ATOM   3589  CG  LEU A 252       2.561  12.568   2.439  1.00 20.79    -0.059 C 
ATOM   3590  HG  LEU A 252       3.079  13.503   2.755  1.00  0.00     0.039 H 
ATOM   3591  CD1 LEU A 252       3.427  11.369   2.828  1.00 21.17    -0.073 C 
ATOM   3592 1HD1 LEU A 252       4.418  11.421   2.320  1.00  0.00     0.028 H 
ATOM   3593 2HD1 LEU A 252       2.909  10.402   2.629  1.00  0.00     0.028 H 
ATOM   3594 3HD1 LEU A 252       3.533  11.276   3.934  1.00  0.00     0.028 H 
ATOM   3595  CD2 LEU A 252       2.352  12.608   0.936  1.00 22.21    -0.073 C 
ATOM   3596 1HD2 LEU A 252       3.343  12.660   0.428  1.00  0.00     0.028 H 
ATOM   3597 2HD2 LEU A 252       1.674  13.437   0.625  1.00  0.00     0.028 H 
ATOM   3598 3HD2 LEU A 252       1.735  11.754   0.572  1.00  0.00     0.028 H 
ATOM   3599  N   GLN A 253       3.066  14.064   5.532  1.00 22.23    -0.346 N 
ATOM   3600  HN  GLN A 253       3.489  13.162   5.751  1.00  0.00     0.163 HD
ATOM   3601  CA  GLN A 253       3.799  15.288   5.852  1.00 24.15     0.090 C 
ATOM   3602  HA  GLN A 253       3.082  16.137   5.759  1.00  0.00     0.087 H 
ATOM   3603  C   GLN A 253       4.965  15.571   4.899  1.00 23.29     0.241 C 
ATOM   3604  O   GLN A 253       5.183  16.716   4.502  1.00 24.16    -0.271 OA
ATOM   3605  CB  GLN A 253       4.286  15.262   7.303  1.00 24.66    -0.030 C 
ATOM   3606  HB1 GLN A 253       5.027  14.443   7.460  1.00  0.00     0.037 H 
ATOM   3607  HB2 GLN A 253       4.937  16.141   7.520  1.00  0.00     0.037 H 
ATOM   3608  CG  GLN A 253       3.151  15.166   8.309  1.00 28.48     0.011 C 
ATOM   3609  HG1 GLN A 253       2.553  14.240   8.145  1.00  0.00     0.047 H 
ATOM   3610  HG2 GLN A 253       2.367  15.930   8.097  1.00  0.00     0.047 H 
ATOM   3611  CD  GLN A 253       3.620  15.258   9.752  1.00 29.57     0.215 C 
ATOM   3612  NE2 GLN A 253       2.678  15.493  10.660  1.00 33.55    -0.370 N 
ATOM   3613 1HE2 GLN A 253       2.993  15.555  11.628  1.00  0.00     0.159 HD
ATOM   3614 2HE2 GLN A 253       1.695  15.610  10.413  1.00  0.00     0.159 HD
ATOM   3615  OE1 GLN A 253       4.808  15.116  10.050  1.00 34.91    -0.274 OA
ATOM   3616  N   LYS A 254       5.709  14.529   4.536  1.00 22.34    -0.346 N 
ATOM   3617  HN  LYS A 254       5.460  13.600   4.876  1.00  0.00     0.163 HD
ATOM   3618  CA  LYS A 254       6.870  14.676   3.666  1.00 22.68     0.089 C 
ATOM   3619  HA  LYS A 254       6.777  15.633   3.102  1.00  0.00     0.087 H 
ATOM   3620  C   LYS A 254       6.943  13.523   2.669  1.00 22.15     0.241 C 
ATOM   3621  O   LYS A 254       6.703  12.370   3.023  1.00 22.04    -0.271 OA
ATOM   3622  CB  LYS A 254       8.159  14.716   4.496  1.00 21.96    -0.038 C 
ATOM   3623  HB1 LYS A 254       9.048  14.639   3.827  1.00  0.00     0.036 H 
ATOM   3624  HB2 LYS A 254       8.269  13.772   5.078  1.00  0.00     0.036 H 
ATOM   3625  CG  LYS A 254       8.301  15.917   5.417  1.00 22.76    -0.061 C 
ATOM   3626  HG1 LYS A 254       7.400  16.052   6.060  1.00  0.00     0.033 H 
ATOM   3627  HG2 LYS A 254       8.251  16.877   4.852  1.00  0.00     0.033 H 
ATOM   3628  CD  LYS A 254       9.567  15.820   6.243  1.00 26.60    -0.043 C 
ATOM   3629  HD1 LYS A 254      10.469  15.688   5.600  1.00  0.00     0.035 H 
ATOM   3630  HD2 LYS A 254       9.618  14.859   6.806  1.00  0.00     0.035 H 
ATOM   3631  CE  LYS A 254       9.707  17.020   7.166  1.00 32.82     0.080 C 
ATOM   3632  HE1 LYS A 254       8.787  17.182   7.775  1.00  0.00     0.075 H 
ATOM   3633  HE2 LYS A 254       9.704  17.980   6.598  1.00  0.00     0.075 H 
ATOM   3634  NZ  LYS A 254      10.916  16.891   8.021  1.00 36.77    -0.079 N 
ATOM   3635  HZ1 LYS A 254      11.010  17.696   8.640  1.00  0.00     0.274 HD
ATOM   3636  HZ2 LYS A 254      11.758  16.743   7.464  1.00  0.00     0.274 HD
ATOM   3637  HZ3 LYS A 254      10.919  16.013   8.540  1.00  0.00     0.274 HD
ATOM   3638  N   ILE A 255       7.275  13.838   1.420  1.00 20.60    -0.346 N 
ATOM   3639  HN  ILE A 255       7.397  14.819   1.168  1.00  0.00     0.163 HD
ATOM   3640  CA  ILE A 255       7.470  12.799   0.394  1.00 20.96     0.092 C 
ATOM   3641  HA  ILE A 255       7.679  11.827   0.900  1.00  0.00     0.088 H 
ATOM   3642  C   ILE A 255       8.684  13.178  -0.479  1.00 22.40     0.241 C 
ATOM   3643  O   ILE A 255       8.873  14.367  -0.827  1.00 20.26    -0.271 OA
ATOM   3644  CB  ILE A 255       6.205  12.638  -0.508  1.00 20.49    -0.030 C 
ATOM   3645  HB  ILE A 255       5.335  12.434   0.159  1.00  0.00     0.043 H 
ATOM   3646  CG1 ILE A 255       6.343  11.453  -1.473  1.00 20.15    -0.063 C 
ATOM   3647 1HG1 ILE A 255       7.114  11.661  -2.251  1.00  0.00     0.033 H 
ATOM   3648 2HG1 ILE A 255       6.823  10.583  -0.968  1.00  0.00     0.033 H 
ATOM   3649  CG2 ILE A 255       5.911  13.953  -1.284  1.00 22.84    -0.071 C 
ATOM   3650 1HG2 ILE A 255       5.811  14.814  -0.583  1.00  0.00     0.028 H 
ATOM   3651 2HG2 ILE A 255       5.017  13.852  -1.943  1.00  0.00     0.028 H 
ATOM   3652 3HG2 ILE A 255       6.678  14.148  -2.069  1.00  0.00     0.028 H 
ATOM   3653  CD1 ILE A 255       5.022  11.049  -2.112  1.00 22.13    -0.076 C 
ATOM   3654 1HD1 ILE A 255       5.122  10.188  -2.813  1.00  0.00     0.027 H 
ATOM   3655 2HD1 ILE A 255       4.542  11.919  -2.617  1.00  0.00     0.027 H 
ATOM   3656 3HD1 ILE A 255       4.251  10.841  -1.334  1.00  0.00     0.027 H 
ATOM   3657  N   TRP A 256       9.512  12.180  -0.762  1.00 20.93    -0.346 N 
ATOM   3658  HN  TRP A 256       9.333  11.269  -0.341  1.00  0.00     0.163 HD
ATOM   3659  CA  TRP A 256      10.665  12.320  -1.645  1.00 21.82     0.093 C 
ATOM   3660  HA  TRP A 256      10.836  13.395  -1.886  1.00  0.00     0.088 H 
ATOM   3661  C   TRP A 256      10.363  11.539  -2.915  1.00 21.86     0.241 C 
ATOM   3662  O   TRP A 256      10.020  10.354  -2.853  1.00 22.94    -0.271 OA
ATOM   3663  CB  TRP A 256      11.913  11.720  -1.004  1.00 22.75    -0.012 C 
ATOM   3664  HB1 TRP A 256      12.704  11.577  -1.777  1.00  0.00     0.044 H 
ATOM   3665  HB2 TRP A 256      11.719  10.660  -0.717  1.00  0.00     0.044 H 
ATOM   3666  CG  TRP A 256      12.478  12.472   0.172  1.00 21.85    -0.028 A 
ATOM   3667  CD1 TRP A 256      13.601  13.249   0.180  1.00 23.96    -0.016 A 
ATOM   3668  HD1 TRP A 256      14.242  13.440  -0.697  1.00  0.00     0.112 H 
ATOM   3669  CD2 TRP A 256      11.966  12.496   1.519  1.00 24.46    -0.002 A 
ATOM   3670  CE2 TRP A 256      12.833  13.314   2.280  1.00 23.71     0.042 A 
ATOM   3671  CE3 TRP A 256      10.860  11.905   2.155  1.00 23.66    -0.070 A 
ATOM   3672  HE3 TRP A 256      10.167  11.256   1.593  1.00  0.00     0.084 H 
ATOM   3673  NE1 TRP A 256      13.819  13.761   1.441  1.00 25.92    -0.365 N 
ATOM   3674  HE1 TRP A 256      14.590  14.374   1.706  1.00  0.00     0.165 HD
ATOM   3675  CZ2 TRP A 256      12.626  13.566   3.646  1.00 23.09    -0.056 A 
ATOM   3676  HZ2 TRP A 256      13.314  14.209   4.220  1.00  0.00     0.086 H 
ATOM   3677  CZ3 TRP A 256      10.658  12.157   3.510  1.00 24.37    -0.082 A 
ATOM   3678  HZ3 TRP A 256       9.794  11.701   4.022  1.00  0.00     0.083 H 
ATOM   3679  CH2 TRP A 256      11.536  12.983   4.239  1.00 22.39    -0.081 A 
ATOM   3680  HH2 TRP A 256      11.342  13.165   5.310  1.00  0.00     0.083 H 
ATOM   3681  N   LEU A 257      10.485  12.214  -4.057  1.00 21.18    -0.346 N 
ATOM   3682  HN  LEU A 257      10.780  13.190  -4.021  1.00  0.00     0.163 HD
ATOM   3683  CA  LEU A 257      10.211  11.608  -5.362  1.00 22.06     0.089 C 
ATOM   3684  HA  LEU A 257      10.177  10.501  -5.230  1.00  0.00     0.087 H 
ATOM   3685  C   LEU A 257      11.283  11.929  -6.398  1.00 22.27     0.241 C 
ATOM   3686  O   LEU A 257      11.207  11.458  -7.530  1.00 22.06    -0.271 OA
ATOM   3687  CB  LEU A 257       8.844  12.069  -5.886  1.00 22.62    -0.035 C 
ATOM   3688  HB1 LEU A 257       8.803  11.955  -6.994  1.00  0.00     0.037 H 
ATOM   3689  HB2 LEU A 257       8.756  13.177  -5.797  1.00  0.00     0.037 H 
ATOM   3690  CG  LEU A 257       7.628  11.396  -5.247  1.00 23.07    -0.059 C 
ATOM   3691  HG  LEU A 257       7.801  11.325  -4.148  1.00  0.00     0.039 H 
ATOM   3692  CD1 LEU A 257       6.378  12.230  -5.484  1.00 26.99    -0.073 C 
ATOM   3693 1HD1 LEU A 257       6.507  13.261  -5.080  1.00  0.00     0.028 H 
ATOM   3694 2HD1 LEU A 257       5.468  11.736  -5.071  1.00  0.00     0.028 H 
ATOM   3695 3HD1 LEU A 257       6.088  12.242  -6.561  1.00  0.00     0.028 H 
ATOM   3696  CD2 LEU A 257       7.451   9.983  -5.801  1.00 26.35    -0.073 C 
ATOM   3697 1HD2 LEU A 257       8.367   9.372  -5.627  1.00  0.00     0.028 H 
ATOM   3698 2HD2 LEU A 257       7.161   9.995  -6.878  1.00  0.00     0.028 H 
ATOM   3699 3HD2 LEU A 257       6.541   9.489  -5.388  1.00  0.00     0.028 H 
ATOM   3700  N   HIS A 258      12.286  12.708  -5.995  1.00 21.52    -0.346 N 
ATOM   3701  HN  HIS A 258      12.340  12.973  -5.011  1.00  0.00     0.163 HD
ATOM   3702  CA  HIS A 258      13.312  13.196  -6.915  1.00 22.27     0.094 C 
ATOM   3703  HA  HIS A 258      12.785  13.602  -7.810  1.00  0.00     0.088 H 
ATOM   3704  C   HIS A 258      14.247  12.089  -7.406  1.00 22.76     0.241 C 
ATOM   3705  O   HIS A 258      14.194  10.957  -6.923  1.00 23.00    -0.271 OA
ATOM   3706  CB  HIS A 258      14.103  14.352  -6.292  1.00 22.20     0.002 C 
ATOM   3707  HB1 HIS A 258      13.429  15.211  -6.069  1.00  0.00     0.046 H 
ATOM   3708  HB2 HIS A 258      14.767  14.826  -7.052  1.00  0.00     0.046 H 
ATOM   3709  CG  HIS A 258      14.887  13.970  -5.075  1.00 22.79     0.028 A 
ATOM   3710  CD2 HIS A 258      14.639  14.166  -3.759  1.00 23.11    -0.000 A 
ATOM   3711  HD2 HIS A 258      13.757  14.668  -3.327  1.00  0.00     0.114 H 
ATOM   3712  ND1 HIS A 258      16.093  13.307  -5.143  1.00 25.98    -0.354 N 
ATOM   3713  HD1 HIS A 258      16.558  13.015  -6.003  1.00  0.00     0.166 HD
ATOM   3714  CE1 HIS A 258      16.553  13.109  -3.919  1.00 26.70     0.040 A 
ATOM   3715  HE1 HIS A 258      17.497  12.601  -3.658  1.00  0.00     0.140 H 
ATOM   3716  NE2 HIS A 258      15.690  13.623  -3.062  1.00 24.84    -0.360 N 
ATOM   3717  HE2 HIS A 258      15.788  13.618  -2.047  1.00  0.00     0.166 HD
ATOM   3718  N   THR A 259      15.089  12.427  -8.378  1.00 22.21    -0.344 N 
ATOM   3719  HN  THR A 259      15.065  13.385  -8.726  1.00  0.00     0.163 HD
ATOM   3720  CA  THR A 259      16.053  11.493  -8.977  1.00 23.25     0.113 C 
ATOM   3721  HA  THR A 259      16.477  12.005  -9.872  1.00  0.00     0.091 H 
ATOM   3722  C   THR A 259      15.382  10.204  -9.485  1.00 24.20     0.243 C 
ATOM   3723  O   THR A 259      15.894   9.091  -9.312  1.00 23.76    -0.271 OA
ATOM   3724  CB  THR A 259      17.241  11.213  -8.026  1.00 24.24     0.060 C 
ATOM   3725  HB  THR A 259      16.936  10.447  -7.275  1.00  0.00     0.086 H 
ATOM   3726  CG2 THR A 259      18.468  10.702  -8.796  1.00 24.05    -0.050 C 
ATOM   3727 1HG2 THR A 259      18.195   9.759  -9.326  1.00  0.00     0.031 H 
ATOM   3728 2HG2 THR A 259      19.361  10.578  -8.139  1.00  0.00     0.031 H 
ATOM   3729 3HG2 THR A 259      18.888  11.471  -9.486  1.00  0.00     0.031 H 
ATOM   3730  OG1 THR A 259      17.591  12.423  -7.346  1.00 22.95    -0.393 OA
ATOM   3731  HG1 THR A 259      16.832  12.739  -6.870  1.00  0.00     0.210 HD
ATOM   3732  N   ASN A 260      14.214  10.384 -10.099  1.00 21.48    -0.345 N 
ATOM   3733  HN  ASN A 260      13.752  11.289 -10.013  1.00  0.00     0.163 HD
ATOM   3734  CA  ASN A 260      13.570   9.349 -10.885  1.00 22.12     0.097 C 
ATOM   3735  HA  ASN A 260      14.207   8.434 -10.871  1.00  0.00     0.088 H 
ATOM   3736  C   ASN A 260      13.434   9.835 -12.322  1.00 21.07     0.243 C 
ATOM   3737  O   ASN A 260      13.286  11.040 -12.555  1.00 21.56    -0.271 OA
ATOM   3738  CB  ASN A 260      12.198   9.007 -10.312  1.00 20.49     0.036 C 
ATOM   3739  HB1 ASN A 260      11.613   9.930 -10.090  1.00  0.00     0.051 H 
ATOM   3740  HB2 ASN A 260      11.536   8.560 -11.090  1.00  0.00     0.051 H 
ATOM   3741  CG  ASN A 260      12.291   8.122  -9.107  1.00 24.14     0.217 C 
ATOM   3742  ND2 ASN A 260      11.959   8.670  -7.944  1.00 20.95    -0.370 N 
ATOM   3743 1HD2 ASN A 260      11.657   9.640  -7.856  1.00  0.00     0.159 HD
ATOM   3744 2HD2 ASN A 260      12.022   8.067  -7.123  1.00  0.00     0.159 HD
ATOM   3745  OD1 ASN A 260      12.656   6.951  -9.213  1.00 22.29    -0.274 OA
ATOM   3746  N   PRO A 261      13.505   8.910 -13.294  1.00 21.62    -0.337 N 
ATOM   3747  CA  PRO A 261      13.373   9.306 -14.710  1.00 21.98     0.091 C 
ATOM   3748  HA  PRO A 261      13.994  10.213 -14.900  1.00  0.00     0.087 H 
ATOM   3749  C   PRO A 261      11.925   9.580 -15.143  1.00 22.48     0.241 C 
ATOM   3750  O   PRO A 261      11.384   8.893 -16.020  1.00 22.36    -0.271 OA
ATOM   3751  CB  PRO A 261      13.976   8.113 -15.454  1.00 21.75    -0.036 C 
ATOM   3752  HB1 PRO A 261      15.048   8.241 -15.731  1.00  0.00     0.036 H 
ATOM   3753  HB2 PRO A 261      13.596   7.983 -16.494  1.00  0.00     0.036 H 
ATOM   3754  CG  PRO A 261      13.709   6.944 -14.551  1.00 20.76    -0.048 C 
ATOM   3755  HG1 PRO A 261      12.756   6.415 -14.787  1.00  0.00     0.035 H 
ATOM   3756  HG2 PRO A 261      14.395   6.084 -14.731  1.00  0.00     0.035 H 
ATOM   3757  CD  PRO A 261      13.766   7.464 -13.138  1.00 23.41    -0.001 C 
ATOM   3758  HD1 PRO A 261      13.083   6.945 -12.426  1.00  0.00     0.064 H 
ATOM   3759  HD2 PRO A 261      14.708   7.220 -12.593  1.00  0.00     0.064 H 
ATOM   3760  N   TRP A 262      11.310  10.596 -14.542  1.00 22.75    -0.346 N 
ATOM   3761  HN  TRP A 262      11.833  11.176 -13.886  1.00  0.00     0.163 HD
ATOM   3762  CA  TRP A 262       9.900  10.901 -14.800  1.00 22.72     0.093 C 
ATOM   3763  HA  TRP A 262       9.305   9.994 -14.543  1.00  0.00     0.088 H 
ATOM   3764  C   TRP A 262       9.622  11.237 -16.262  1.00 23.52     0.241 C 
ATOM   3765  O   TRP A 262      10.323  12.049 -16.864  1.00 23.44    -0.271 OA
ATOM   3766  CB  TRP A 262       9.423  12.039 -13.897  1.00 22.87    -0.012 C 
ATOM   3767  HB1 TRP A 262       8.390  12.355 -14.173  1.00  0.00     0.044 H 
ATOM   3768  HB2 TRP A 262       9.973  12.981 -14.127  1.00  0.00     0.044 H 
ATOM   3769  CG  TRP A 262       9.507  11.718 -12.428  1.00 22.54    -0.028 A 
ATOM   3770  CD1 TRP A 262      10.333  12.302 -11.508  1.00 23.32    -0.016 A 
ATOM   3771  HD1 TRP A 262      11.060  13.102 -11.730  1.00  0.00     0.112 H 
ATOM   3772  CD2 TRP A 262       8.741  10.737 -11.717  1.00 22.22    -0.002 A 
ATOM   3773  CE2 TRP A 262       9.147  10.791 -10.363  1.00 23.39     0.042 A 
ATOM   3774  CE3 TRP A 262       7.742   9.826 -12.088  1.00 23.14    -0.070 A 
ATOM   3775  HE3 TRP A 262       7.397   9.767 -13.134  1.00  0.00     0.084 H 
ATOM   3776  NE1 TRP A 262      10.126  11.747 -10.264  1.00 22.83    -0.365 N 
ATOM   3777  HE1 TRP A 262      10.620  12.005  -9.409  1.00  0.00     0.165 HD
ATOM   3778  CZ2 TRP A 262       8.599   9.957  -9.383  1.00 22.87    -0.056 A 
ATOM   3779  HZ2 TRP A 262       8.937  10.008  -8.334  1.00  0.00     0.086 H 
ATOM   3780  CZ3 TRP A 262       7.194   8.998 -11.115  1.00 23.66    -0.082 A 
ATOM   3781  HZ3 TRP A 262       6.412   8.273 -11.396  1.00  0.00     0.083 H 
ATOM   3782  CH2 TRP A 262       7.624   9.072  -9.775  1.00 23.34    -0.081 A 
ATOM   3783  HH2 TRP A 262       7.168   8.405  -9.024  1.00  0.00     0.083 H 
ATOM   3784  N   ASP A 263       8.600  10.581 -16.811  1.00 22.62    -0.345 N 
ATOM   3785  HN  ASP A 263       8.145   9.853 -16.260  1.00  0.00     0.163 HD
ATOM   3786  CA  ASP A 263       8.094  10.843 -18.152  1.00 23.61     0.098 C 
ATOM   3787  HA  ASP A 263       8.937  11.145 -18.817  1.00  0.00     0.088 H 
ATOM   3788  C   ASP A 263       7.072  11.977 -18.073  1.00 23.18     0.241 C 
ATOM   3789  O   ASP A 263       5.945  11.768 -17.640  1.00 22.87    -0.271 OA
ATOM   3790  CB  ASP A 263       7.440   9.561 -18.698  1.00 23.57     0.043 C 
ATOM   3791  HB1 ASP A 263       8.173   8.721 -18.721  1.00  0.00     0.052 H 
ATOM   3792  HB2 ASP A 263       6.708   9.147 -17.966  1.00  0.00     0.052 H 
ATOM   3793  CG  ASP A 263       6.790   9.751 -20.066  1.00 26.51     0.175 C 
ATOM   3794  OD1 ASP A 263       6.826  10.870 -20.615  1.00 28.88    -0.648 OA
ATOM   3795  OD2 ASP A 263       6.243   8.763 -20.596  1.00 29.86    -0.648 OA
ATOM   3796  N   CYS A 264       7.465  13.170 -18.507  1.00 23.21    -0.345 N 
ATOM   3797  HN  CYS A 264       8.391  13.268 -18.924  1.00  0.00     0.163 HD
ATOM   3798  CA  CYS A 264       6.599  14.348 -18.400  1.00 24.23     0.098 C 
ATOM   3799  HA  CYS A 264       5.905  14.151 -17.550  1.00  0.00     0.088 H 
ATOM   3800  C   CYS A 264       5.719  14.638 -19.616  1.00 24.24     0.242 C 
ATOM   3801  O   CYS A 264       5.175  15.738 -19.753  1.00 23.37    -0.271 OA
ATOM   3802  CB  CYS A 264       7.406  15.576 -18.018  1.00 24.10     0.014 C 
ATOM   3803  HB1 CYS A 264       6.839  16.513 -18.230  1.00  0.00     0.053 H 
ATOM   3804  HB2 CYS A 264       8.264  15.727 -18.714  1.00  0.00     0.053 H 
ATOM   3805  SG  CYS A 264       7.956  15.523 -16.311  1.00 25.30    -0.095 SA
ATOM   3806  N   SER A 265       5.542  13.642 -20.474  1.00 24.02    -0.344 N 
ATOM   3807  HN  SER A 265       6.094  12.789 -20.386  1.00  0.00     0.163 HD
ATOM   3808  CA  SER A 265       4.562  13.766 -21.539  1.00 24.35     0.109 C 
ATOM   3809  HA  SER A 265       4.796  14.677 -22.138  1.00  0.00     0.090 H 
ATOM   3810  C   SER A 265       3.171  13.919 -20.937  1.00 23.91     0.243 C 
ATOM   3811  O   SER A 265       2.846  13.289 -19.927  1.00 24.20    -0.271 OA
ATOM   3812  CB  SER A 265       4.607  12.548 -22.459  1.00 24.90     0.044 C 
ATOM   3813  HB1 SER A 265       4.037  12.724 -23.401  1.00  0.00     0.077 H 
ATOM   3814  HB2 SER A 265       5.621  12.402 -22.898  1.00  0.00     0.077 H 
ATOM   3815  OG  SER A 265       4.158  11.387 -21.787  1.00 27.12    -0.398 OA
ATOM   3816  HG  SER A 265       4.186  10.629 -22.359  1.00  0.00     0.209 HD
ATOM   3817  N   CYS A 266       2.360  14.766 -21.562  1.00 23.84    -0.345 N 
ATOM   3818  HN  CYS A 266       2.732  15.329 -22.327  1.00  0.00     0.163 HD
ATOM   3819  CA  CYS A 266       0.956  14.919 -21.193  1.00 24.44     0.098 C 
ATOM   3820  HA  CYS A 266       0.823  14.565 -20.144  1.00  0.00     0.088 H 
ATOM   3821  C   CYS A 266       0.076  14.063 -22.113  1.00 24.96     0.244 C 
ATOM   3822  O   CYS A 266       0.367  13.948 -23.308  1.00 25.75    -0.271 OA
ATOM   3823  CB  CYS A 266       0.554  16.391 -21.265  1.00 23.75     0.014 C 
ATOM   3824  HB1 CYS A 266       0.749  16.803 -22.282  1.00  0.00     0.053 H 
ATOM   3825  HB2 CYS A 266      -0.555  16.499 -21.230  1.00  0.00     0.053 H 
ATOM   3826  SG  CYS A 266       1.334  17.416 -20.001  1.00 26.55    -0.095 SA
ATOM   3827  N   PRO A 267      -1.006  13.469 -21.570  1.00 25.44    -0.337 N 
ATOM   3828  CA  PRO A 267      -1.510  13.626 -20.202  1.00 25.07     0.091 C 
ATOM   3829  HA  PRO A 267      -1.324  14.671 -19.861  1.00  0.00     0.087 H 
ATOM   3830  C   PRO A 267      -0.950  12.650 -19.161  1.00 25.05     0.241 C 
ATOM   3831  O   PRO A 267      -1.450  12.633 -18.040  1.00 26.10    -0.271 OA
ATOM   3832  CB  PRO A 267      -3.025  13.407 -20.359  1.00 25.23    -0.036 C 
ATOM   3833  HB1 PRO A 267      -3.480  12.827 -19.522  1.00  0.00     0.036 H 
ATOM   3834  HB2 PRO A 267      -3.626  14.336 -20.221  1.00  0.00     0.036 H 
ATOM   3835  CG  PRO A 267      -3.214  12.760 -21.716  1.00 26.23    -0.048 C 
ATOM   3836  HG1 PRO A 267      -3.798  11.812 -21.659  1.00  0.00     0.035 H 
ATOM   3837  HG2 PRO A 267      -3.914  13.333 -22.368  1.00  0.00     0.035 H 
ATOM   3838  CD  PRO A 267      -1.866  12.567 -22.349  1.00 26.24    -0.001 C 
ATOM   3839  HD1 PRO A 267      -1.840  12.735 -23.451  1.00  0.00     0.064 H 
ATOM   3840  HD2 PRO A 267      -1.517  11.509 -22.389  1.00  0.00     0.064 H 
ATOM   3841  N   ARG A 268       0.065  11.858 -19.506  1.00 24.36    -0.346 N 
ATOM   3842  HN  ARG A 268       0.463  11.929 -20.442  1.00  0.00     0.163 HD
ATOM   3843  CA  ARG A 268       0.620  10.881 -18.552  1.00 24.31     0.089 C 
ATOM   3844  HA  ARG A 268      -0.175  10.126 -18.349  1.00  0.00     0.087 H 
ATOM   3845  C   ARG A 268       0.983  11.533 -17.214  1.00 23.54     0.241 C 
ATOM   3846  O   ARG A 268       0.585  11.048 -16.141  1.00 22.76    -0.271 OA
ATOM   3847  CB  ARG A 268       1.827  10.130 -19.136  1.00 24.52    -0.036 C 
ATOM   3848  HB1 ARG A 268       2.491  10.824 -19.702  1.00  0.00     0.036 H 
ATOM   3849  HB2 ARG A 268       1.512   9.458 -19.968  1.00  0.00     0.036 H 
ATOM   3850  CG  ARG A 268       2.628   9.349 -18.073  1.00 26.44    -0.048 C 
ATOM   3851  HG1 ARG A 268       3.241  10.043 -17.452  1.00  0.00     0.035 H 
ATOM   3852  HG2 ARG A 268       1.950   8.946 -17.286  1.00  0.00     0.035 H 
ATOM   3853  CD  ARG A 268       3.493   8.243 -18.656  1.00 28.74     0.009 C 
ATOM   3854  HD1 ARG A 268       4.087   8.600 -19.530  1.00  0.00     0.064 H 
ATOM   3855  HD2 ARG A 268       4.337   7.977 -17.977  1.00  0.00     0.064 H 
ATOM   3856  NE  ARG A 268       2.682   7.078 -18.993  1.00 37.55    -0.227 N 
ATOM   3857  HE  ARG A 268       2.104   6.679 -18.254  1.00  0.00     0.177 HD
ATOM   3858  CZ  ARG A 268       2.637   6.496 -20.185  1.00 38.43     0.665 C 
ATOM   3859  NH1 ARG A 268       3.382   6.943 -21.191  1.00 42.52    -0.235 N 
ATOM   3860 1HH1 ARG A 268       3.989   7.751 -21.053  1.00  0.00     0.174 HD
ATOM   3861 2HH1 ARG A 268       3.347   6.496 -22.107  1.00  0.00     0.174 HD
ATOM   3862  NH2 ARG A 268       1.847   5.445 -20.365  1.00 42.42    -0.235 N 
ATOM   3863 1HH2 ARG A 268       1.275   5.102 -19.593  1.00  0.00     0.174 HD
ATOM   3864 2HH2 ARG A 268       1.812   4.998 -21.281  1.00  0.00     0.174 HD
ATOM   3865  N   ILE A 269       1.716  12.643 -17.280  1.00 21.37    -0.346 N 
ATOM   3866  HN  ILE A 269       1.954  13.025 -18.195  1.00  0.00     0.163 HD
ATOM   3867  CA  ILE A 269       2.191  13.332 -16.074  1.00 21.60     0.092 C 
ATOM   3868  HA  ILE A 269       2.462  12.547 -15.330  1.00  0.00     0.088 H 
ATOM   3869  C   ILE A 269       1.132  14.233 -15.419  1.00 22.04     0.241 C 
ATOM   3870  O   ILE A 269       1.420  14.915 -14.423  1.00 20.92    -0.271 OA
ATOM   3871  CB  ILE A 269       3.491  14.141 -16.386  1.00 21.49    -0.030 C 
ATOM   3872  HB  ILE A 269       4.104  13.518 -17.079  1.00  0.00     0.043 H 
ATOM   3873  CG1 ILE A 269       4.337  14.377 -15.129  1.00 21.51    -0.063 C 
ATOM   3874 1HG1 ILE A 269       3.762  14.964 -14.375  1.00  0.00     0.033 H 
ATOM   3875 2HG1 ILE A 269       5.161  15.098 -15.342  1.00  0.00     0.033 H 
ATOM   3876  CG2 ILE A 269       3.156  15.441 -17.129  1.00 21.50    -0.071 C 
ATOM   3877 1HG2 ILE A 269       2.541  15.269 -18.043  1.00  0.00     0.028 H 
ATOM   3878 2HG2 ILE A 269       4.082  16.012 -17.372  1.00  0.00     0.028 H 
ATOM   3879 3HG2 ILE A 269       2.664  16.175 -16.449  1.00  0.00     0.028 H 
ATOM   3880  CD1 ILE A 269       4.890  13.105 -14.505  1.00 19.53    -0.076 C 
ATOM   3881 1HD1 ILE A 269       5.505  13.277 -13.591  1.00  0.00     0.027 H 
ATOM   3882 2HD1 ILE A 269       5.465  12.518 -15.259  1.00  0.00     0.027 H 
ATOM   3883 3HD1 ILE A 269       4.066  12.384 -14.292  1.00  0.00     0.027 H 
ATOM   3884  N   ASP A 270      -0.088  14.242 -15.957  1.00 22.32    -0.345 N 
ATOM   3885  HN  ASP A 270      -0.312  13.602 -16.719  1.00  0.00     0.163 HD
ATOM   3886  CA  ASP A 270      -1.108  15.166 -15.458  1.00 22.63     0.098 C 
ATOM   3887  HA  ASP A 270      -0.709  16.198 -15.594  1.00  0.00     0.088 H 
ATOM   3888  C   ASP A 270      -1.389  14.987 -13.970  1.00 22.57     0.241 C 
ATOM   3889  O   ASP A 270      -1.305  15.951 -13.205  1.00 23.24    -0.271 OA
ATOM   3890  CB  ASP A 270      -2.408  15.079 -16.259  1.00 23.44     0.043 C 
ATOM   3891  HB1 ASP A 270      -2.210  15.135 -17.355  1.00  0.00     0.052 H 
ATOM   3892  HB2 ASP A 270      -2.844  14.054 -16.209  1.00  0.00     0.052 H 
ATOM   3893  CG  ASP A 270      -3.419  16.126 -15.831  1.00 25.26     0.175 C 
ATOM   3894  OD1 ASP A 270      -4.576  15.751 -15.561  1.00 30.12    -0.648 OA
ATOM   3895  OD2 ASP A 270      -3.051  17.319 -15.749  1.00 23.11    -0.648 OA
ATOM   3896  N   TYR A 271      -1.717  13.765 -13.560  1.00 21.08    -0.346 N 
ATOM   3897  HN  TYR A 271      -1.785  13.006 -14.238  1.00  0.00     0.163 HD
ATOM   3898  CA  TYR A 271      -1.981  13.499 -12.147  1.00 20.96     0.093 C 
ATOM   3899  HA  TYR A 271      -2.862  14.112 -11.846  1.00  0.00     0.088 H 
ATOM   3900  C   TYR A 271      -0.810  13.898 -11.249  1.00 20.03     0.241 C 
ATOM   3901  O   TYR A 271      -1.000  14.621 -10.266  1.00 21.01    -0.271 OA
ATOM   3902  CB  TYR A 271      -2.328  12.030 -11.891  1.00 20.93    -0.014 C 
ATOM   3903  HB1 TYR A 271      -1.603  11.344 -12.388  1.00  0.00     0.043 H 
ATOM   3904  HB2 TYR A 271      -3.251  11.725 -12.436  1.00  0.00     0.043 H 
ATOM   3905  CG  TYR A 271      -2.437  11.747 -10.408  1.00 20.88    -0.056 A 
ATOM   3906  CD1 TYR A 271      -3.557  12.157  -9.681  1.00 20.55    -0.074 A 
ATOM   3907  HD1 TYR A 271      -4.383  12.671 -10.201  1.00  0.00     0.084 H 
ATOM   3908  CD2 TYR A 271      -1.396  11.119  -9.723  1.00 21.23    -0.074 A 
ATOM   3909  HD2 TYR A 271      -0.494  10.806 -10.276  1.00  0.00     0.084 H 
ATOM   3910  CE1 TYR A 271      -3.647  11.927  -8.307  1.00 21.35    -0.051 A 
ATOM   3911  HE1 TYR A 271      -4.539  12.250  -7.744  1.00  0.00     0.087 H 
ATOM   3912  CE2 TYR A 271      -1.476  10.881  -8.353  1.00 21.14    -0.051 A 
ATOM   3913  HE2 TYR A 271      -0.649  10.373  -7.828  1.00  0.00     0.087 H 
ATOM   3914  CZ  TYR A 271      -2.598  11.285  -7.656  1.00 19.75     0.065 A 
ATOM   3915  OH  TYR A 271      -2.673  11.042  -6.304  1.00 23.05    -0.361 OA
ATOM   3916  HH  TYR A 271      -1.957  10.604  -5.860  1.00  0.00     0.217 HD
ATOM   3917  N   LEU A 272       0.388  13.406 -11.566  1.00 19.92    -0.346 N 
ATOM   3918  HN  LEU A 272       0.507  12.866 -12.423  1.00  0.00     0.163 HD
ATOM   3919  CA  LEU A 272       1.536  13.641 -10.682  1.00 20.75     0.089 C 
ATOM   3920  HA  LEU A 272       1.216  13.355  -9.653  1.00  0.00     0.087 H 
ATOM   3921  C   LEU A 272       1.955  15.110 -10.624  1.00 20.53     0.241 C 
ATOM   3922  O   LEU A 272       2.244  15.635  -9.541  1.00 20.53    -0.271 OA
ATOM   3923  CB  LEU A 272       2.721  12.741 -11.044  1.00 21.78    -0.035 C 
ATOM   3924  HB1 LEU A 272       3.067  12.952 -12.083  1.00  0.00     0.037 H 
ATOM   3925  HB2 LEU A 272       2.385  11.685 -11.166  1.00  0.00     0.037 H 
ATOM   3926  CG  LEU A 272       3.899  12.819 -10.059  1.00 20.14    -0.059 C 
ATOM   3927  HG  LEU A 272       4.270  13.871 -10.055  1.00  0.00     0.039 H 
ATOM   3928  CD1 LEU A 272       3.474  12.468  -8.626  1.00 21.05    -0.073 C 
ATOM   3929 1HD1 LEU A 272       4.328  12.525  -7.912  1.00  0.00     0.028 H 
ATOM   3930 2HD1 LEU A 272       2.977  11.471  -8.584  1.00  0.00     0.028 H 
ATOM   3931 3HD1 LEU A 272       2.622  13.104  -8.289  1.00  0.00     0.028 H 
ATOM   3932  CD2 LEU A 272       5.032  11.934 -10.518  1.00 21.97    -0.073 C 
ATOM   3933 1HD2 LEU A 272       5.886  11.991  -9.804  1.00  0.00     0.028 H 
ATOM   3934 2HD2 LEU A 272       5.347  12.172 -11.561  1.00  0.00     0.028 H 
ATOM   3935 3HD2 LEU A 272       4.697  10.883 -10.681  1.00  0.00     0.028 H 
ATOM   3936  N   SER A 273       1.984  15.782 -11.775  1.00 21.34    -0.344 N 
ATOM   3937  HN  SER A 273       1.788  15.296 -12.650  1.00  0.00     0.163 HD
ATOM   3938  CA  SER A 273       2.296  17.216 -11.792  1.00 20.77     0.109 C 
ATOM   3939  HA  SER A 273       3.297  17.357 -11.321  1.00  0.00     0.090 H 
ATOM   3940  C   SER A 273       1.268  18.023 -10.978  1.00 21.37     0.243 C 
ATOM   3941  O   SER A 273       1.646  18.930 -10.220  1.00 21.14    -0.271 OA
ATOM   3942  CB  SER A 273       2.369  17.744 -13.229  1.00 20.44     0.044 C 
ATOM   3943  HB1 SER A 273       3.208  17.281 -13.800  1.00  0.00     0.077 H 
ATOM   3944  HB2 SER A 273       2.711  18.805 -13.265  1.00  0.00     0.077 H 
ATOM   3945  OG  SER A 273       1.128  17.568 -13.881  1.00 22.12    -0.398 OA
ATOM   3946  HG  SER A 273       1.173  17.895 -14.772  1.00  0.00     0.209 HD
ATOM   3947  N   ARG A 274      -0.019  17.694 -11.131  1.00 20.16    -0.346 N 
ATOM   3948  HN  ARG A 274      -0.271  16.964 -11.797  1.00  0.00     0.163 HD
ATOM   3949  CA  ARG A 274      -1.076  18.360 -10.362  1.00 19.81     0.089 C 
ATOM   3950  HA  ARG A 274      -1.020  19.456 -10.561  1.00  0.00     0.087 H 
ATOM   3951  C   ARG A 274      -0.878  18.132  -8.874  1.00 19.86     0.241 C 
ATOM   3952  O   ARG A 274      -1.001  19.061  -8.068  1.00 20.49    -0.271 OA
ATOM   3953  CB  ARG A 274      -2.470  17.863 -10.767  1.00 20.16    -0.036 C 
ATOM   3954  HB1 ARG A 274      -2.505  16.749 -10.763  1.00  0.00     0.036 H 
ATOM   3955  HB2 ARG A 274      -3.211  18.077  -9.962  1.00  0.00     0.036 H 
ATOM   3956  CG  ARG A 274      -2.961  18.412 -12.110  1.00 18.66    -0.048 C 
ATOM   3957  HG1 ARG A 274      -2.998  19.526 -12.110  1.00  0.00     0.035 H 
ATOM   3958  HG2 ARG A 274      -2.203  18.268 -12.915  1.00  0.00     0.035 H 
ATOM   3959  CD  ARG A 274      -4.305  17.805 -12.489  1.00 20.85     0.009 C 
ATOM   3960  HD1 ARG A 274      -5.011  17.828 -11.626  1.00  0.00     0.064 H 
ATOM   3961  HD2 ARG A 274      -4.221  16.701 -12.625  1.00  0.00     0.064 H 
ATOM   3962  NE  ARG A 274      -4.898  18.433 -13.667  1.00 22.09    -0.227 N 
ATOM   3963  HE  ARG A 274      -4.762  17.974 -14.568  1.00  0.00     0.177 HD
ATOM   3964  CZ  ARG A 274      -5.605  19.566 -13.649  1.00 23.64     0.665 C 
ATOM   3965  NH1 ARG A 274      -5.804  20.222 -12.514  1.00 26.69    -0.235 N 
ATOM   3966 1HH1 ARG A 274      -6.344  21.087 -12.500  1.00  0.00     0.174 HD
ATOM   3967 2HH1 ARG A 274      -5.418  19.850 -11.646  1.00  0.00     0.174 HD
ATOM   3968  NH2 ARG A 274      -6.108  20.050 -14.779  1.00 24.83    -0.235 N 
ATOM   3969 1HH2 ARG A 274      -6.648  20.915 -14.765  1.00  0.00     0.174 HD
ATOM   3970 2HH2 ARG A 274      -5.955  19.545 -15.652  1.00  0.00     0.174 HD
ATOM   3971  N   TRP A 275      -0.588  16.885  -8.517  1.00 19.83    -0.346 N 
ATOM   3972  HN  TRP A 275      -0.425  16.180  -9.236  1.00  0.00     0.163 HD
ATOM   3973  CA  TRP A 275      -0.500  16.513  -7.112  1.00 19.52     0.093 C 
ATOM   3974  HA  TRP A 275      -1.415  16.889  -6.598  1.00  0.00     0.088 H 
ATOM   3975  C   TRP A 275       0.710  17.169  -6.459  1.00 19.40     0.241 C 
ATOM   3976  O   TRP A 275       0.615  17.683  -5.342  1.00 20.46    -0.271 OA
ATOM   3977  CB  TRP A 275      -0.464  14.996  -6.962  1.00 20.43    -0.012 C 
ATOM   3978  HB1 TRP A 275      -1.255  14.519  -7.586  1.00  0.00     0.044 H 
ATOM   3979  HB2 TRP A 275       0.442  14.572  -7.455  1.00  0.00     0.044 H 
ATOM   3980  CG  TRP A 275      -0.559  14.533  -5.543  1.00 19.98    -0.028 A 
ATOM   3981  CD1 TRP A 275      -1.697  14.265  -4.841  1.00 22.33    -0.016 A 
ATOM   3982  HD1 TRP A 275      -2.721  14.354  -5.241  1.00  0.00     0.112 H 
ATOM   3983  CD2 TRP A 275       0.534  14.286  -4.655  1.00 21.13    -0.002 A 
ATOM   3984  CE2 TRP A 275      -0.017  13.869  -3.420  1.00 21.65     0.042 A 
ATOM   3985  CE3 TRP A 275       1.925  14.380  -4.780  1.00 20.69    -0.070 A 
ATOM   3986  HE3 TRP A 275       2.384  14.703  -5.730  1.00  0.00     0.084 H 
ATOM   3987  NE1 TRP A 275      -1.381  13.866  -3.556  1.00 22.55    -0.365 N 
ATOM   3988  HE1 TRP A 275      -2.051  13.612  -2.830  1.00  0.00     0.165 HD
ATOM   3989  CZ2 TRP A 275       0.780  13.541  -2.319  1.00 22.58    -0.056 A 
ATOM   3990  HZ2 TRP A 275       0.333  13.216  -1.365  1.00  0.00     0.086 H 
ATOM   3991  CZ3 TRP A 275       2.721  14.056  -3.678  1.00 23.76    -0.082 A 
ATOM   3992  HZ3 TRP A 275       3.819  14.129  -3.760  1.00  0.00     0.083 H 
ATOM   3993  CH2 TRP A 275       2.145  13.640  -2.472  1.00 22.97    -0.081 A 
ATOM   3994  HH2 TRP A 275       2.801  13.385  -1.623  1.00  0.00     0.083 H 
ATOM   3995  N   LEU A 276       1.840  17.167  -7.160  1.00 20.20    -0.346 N 
ATOM   3996  HN  LEU A 276       1.854  16.743  -8.088  1.00  0.00     0.163 HD
ATOM   3997  CA  LEU A 276       3.065  17.764  -6.622  1.00 22.17     0.089 C 
ATOM   3998  HA  LEU A 276       3.203  17.372  -5.587  1.00  0.00     0.087 H 
ATOM   3999  C   LEU A 276       2.985  19.284  -6.530  1.00 21.80     0.241 C 
ATOM   4000  O   LEU A 276       3.573  19.887  -5.627  1.00 22.72    -0.271 OA
ATOM   4001  CB  LEU A 276       4.287  17.345  -7.439  1.00 22.40    -0.035 C 
ATOM   4002  HB1 LEU A 276       4.018  17.329  -8.521  1.00  0.00     0.037 H 
ATOM   4003  HB2 LEU A 276       5.040  18.167  -7.422  1.00  0.00     0.037 H 
ATOM   4004  CG  LEU A 276       4.969  16.027  -7.069  1.00 25.53    -0.059 C 
ATOM   4005  HG  LEU A 276       4.263  15.193  -7.291  1.00  0.00     0.039 H 
ATOM   4006  CD1 LEU A 276       6.220  15.831  -7.910  1.00 26.78    -0.073 C 
ATOM   4007 1HD1 LEU A 276       5.967  15.866  -8.995  1.00  0.00     0.028 H 
ATOM   4008 2HD1 LEU A 276       6.760  14.894  -7.639  1.00  0.00     0.028 H 
ATOM   4009 3HD1 LEU A 276       7.018  16.564  -7.645  1.00  0.00     0.028 H 
ATOM   4010  CD2 LEU A 276       5.316  15.979  -5.578  1.00 24.40    -0.073 C 
ATOM   4011 1HD2 LEU A 276       4.398  16.123  -4.961  1.00  0.00     0.028 H 
ATOM   4012 2HD2 LEU A 276       6.114  16.712  -5.313  1.00  0.00     0.028 H 
ATOM   4013 3HD2 LEU A 276       5.856  15.042  -5.307  1.00  0.00     0.028 H 
ATOM   4014  N   ASN A 277       2.269  19.899  -7.471  1.00 20.90    -0.346 N 
ATOM   4015  HN  ASN A 277       1.893  19.351  -8.245  1.00  0.00     0.163 HD
ATOM   4016  CA  ASN A 277       2.008  21.334  -7.425  1.00 21.64     0.097 C 
ATOM   4017  HA  ASN A 277       2.984  21.872  -7.378  1.00  0.00     0.088 H 
ATOM   4018  C   ASN A 277       1.200  21.679  -6.171  1.00 22.34     0.241 C 
ATOM   4019  O   ASN A 277       1.626  22.500  -5.344  1.00 23.55    -0.271 OA
ATOM   4020  CB  ASN A 277       1.270  21.769  -8.697  1.00 21.18     0.036 C 
ATOM   4021  HB1 ASN A 277       1.697  21.266  -9.596  1.00  0.00     0.051 H 
ATOM   4022  HB2 ASN A 277       0.239  21.346  -8.723  1.00  0.00     0.051 H 
ATOM   4023  CG  ASN A 277       1.241  23.281  -8.884  1.00 25.92     0.217 C 
ATOM   4024  ND2 ASN A 277       1.204  23.712 -10.136  1.00 29.78    -0.370 N 
ATOM   4025 1HD2 ASN A 277       1.206  23.077 -10.934  1.00  0.00     0.159 HD
ATOM   4026 2HD2 ASN A 277       1.185  24.724 -10.261  1.00  0.00     0.159 HD
ATOM   4027  OD1 ASN A 277       1.239  24.050  -7.917  1.00 27.79    -0.274 OA
ATOM   4028  N   LYS A 278       0.054  21.019  -6.014  1.00 21.14    -0.346 N 
ATOM   4029  HN  LYS A 278      -0.225  20.338  -6.720  1.00  0.00     0.163 HD
ATOM   4030  CA  LYS A 278      -0.812  21.239  -4.866  1.00 21.43     0.089 C 
ATOM   4031  HA  LYS A 278      -1.122  22.310  -4.865  1.00  0.00     0.087 H 
ATOM   4032  C   LYS A 278      -0.087  20.951  -3.552  1.00 21.83     0.241 C 
ATOM   4033  O   LYS A 278      -0.183  21.730  -2.605  1.00 21.53    -0.271 OA
ATOM   4034  CB  LYS A 278      -2.066  20.382  -4.969  1.00 22.33    -0.038 C 
ATOM   4035  HB1 LYS A 278      -2.619  20.595  -5.914  1.00  0.00     0.036 H 
ATOM   4036  HB2 LYS A 278      -1.805  19.313  -5.149  1.00  0.00     0.036 H 
ATOM   4037  CG  LYS A 278      -2.976  20.524  -3.763  1.00 26.20    -0.061 C 
ATOM   4038  HG1 LYS A 278      -3.498  21.510  -3.758  1.00  0.00     0.033 H 
ATOM   4039  HG2 LYS A 278      -2.391  20.634  -2.820  1.00  0.00     0.033 H 
ATOM   4040  CD  LYS A 278      -3.941  19.396  -3.677  1.00 30.54    -0.043 C 
ATOM   4041  HD1 LYS A 278      -3.450  18.415  -3.876  1.00  0.00     0.035 H 
ATOM   4042  HD2 LYS A 278      -4.659  19.399  -4.530  1.00  0.00     0.035 H 
ATOM   4043  CE  LYS A 278      -4.652  19.407  -2.346  1.00 28.18     0.080 C 
ATOM   4044  HE1 LYS A 278      -4.968  20.430  -2.036  1.00  0.00     0.075 H 
ATOM   4045  HE2 LYS A 278      -3.968  19.195  -1.491  1.00  0.00     0.075 H 
ATOM   4046  NZ  LYS A 278      -5.779  18.463  -2.419  1.00 29.69    -0.079 N 
ATOM   4047  HZ1 LYS A 278      -6.260  18.470  -1.519  1.00  0.00     0.274 HD
ATOM   4048  HZ2 LYS A 278      -5.490  17.527  -2.703  1.00  0.00     0.274 HD
ATOM   4049  HZ3 LYS A 278      -6.405  18.657  -3.201  1.00  0.00     0.274 HD
ATOM   4050  N   ASN A 279       0.643  19.841  -3.514  1.00 21.62    -0.346 N 
ATOM   4051  HN  ASN A 279       0.741  19.285  -4.364  1.00  0.00     0.163 HD
ATOM   4052  CA  ASN A 279       1.312  19.390  -2.290  1.00 21.95     0.097 C 
ATOM   4053  HA  ASN A 279       0.799  19.870  -1.425  1.00  0.00     0.088 H 
ATOM   4054  C   ASN A 279       2.790  19.787  -2.236  1.00 21.58     0.241 C 
ATOM   4055  O   ASN A 279       3.610  19.102  -1.618  1.00 21.87    -0.271 OA
ATOM   4056  CB  ASN A 279       1.167  17.875  -2.137  1.00 22.25     0.036 C 
ATOM   4057  HB1 ASN A 279       1.630  17.340  -2.999  1.00  0.00     0.051 H 
ATOM   4058  HB2 ASN A 279       1.818  17.492  -1.317  1.00  0.00     0.051 H 
ATOM   4059  CG  ASN A 279      -0.270  17.441  -1.937  1.00 24.53     0.217 C 
ATOM   4060  ND2 ASN A 279      -0.900  16.980  -3.011  1.00 26.16    -0.370 N 
ATOM   4061 1HD2 ASN A 279      -0.457  16.925  -3.928  1.00  0.00     0.159 HD
ATOM   4062 2HD2 ASN A 279      -1.868  16.688  -2.876  1.00  0.00     0.159 HD
ATOM   4063  OD1 ASN A 279      -0.804  17.507  -0.832  1.00 29.57    -0.274 OA
ATOM   4064  N   SER A 280       3.132  20.904  -2.876  1.00 21.51    -0.344 N 
ATOM   4065  HN  SER A 280       2.404  21.479  -3.299  1.00  0.00     0.163 HD
ATOM   4066  CA  SER A 280       4.525  21.323  -2.985  1.00 21.09     0.109 C 
ATOM   4067  HA  SER A 280       5.061  20.515  -3.535  1.00  0.00     0.090 H 
ATOM   4068  C   SER A 280       5.227  21.475  -1.627  1.00 22.88     0.243 C 
ATOM   4069  O   SER A 280       6.424  21.227  -1.527  1.00 22.14    -0.271 OA
ATOM   4070  CB  SER A 280       4.657  22.595  -3.830  1.00 21.97     0.044 C 
ATOM   4071  HB1 SER A 280       5.726  22.845  -4.026  1.00  0.00     0.077 H 
ATOM   4072  HB2 SER A 280       4.324  22.423  -4.880  1.00  0.00     0.077 H 
ATOM   4073  OG  SER A 280       3.969  23.688  -3.241  1.00 21.45    -0.398 OA
ATOM   4074  HG  SER A 280       4.051  24.476  -3.765  1.00  0.00     0.209 HD
ATOM   4075  N   GLN A 281       4.483  21.866  -0.591  1.00 21.79    -0.346 N 
ATOM   4076  HN  GLN A 281       3.493  22.064  -0.737  1.00  0.00     0.163 HD
ATOM   4077  CA  GLN A 281       5.053  22.020   0.758  1.00 24.42     0.090 C 
ATOM   4078  HA  GLN A 281       5.936  22.697   0.691  1.00  0.00     0.087 H 
ATOM   4079  C   GLN A 281       5.515  20.683   1.315  1.00 22.90     0.241 C 
ATOM   4080  O   GLN A 281       6.360  20.643   2.211  1.00 23.41    -0.271 OA
ATOM   4081  CB  GLN A 281       4.050  22.629   1.742  1.00 25.01    -0.030 C 
ATOM   4082  HB1 GLN A 281       4.568  23.336   2.432  1.00  0.00     0.037 H 
ATOM   4083  HB2 GLN A 281       3.711  21.858   2.473  1.00  0.00     0.037 H 
ATOM   4084  CG  GLN A 281       2.866  23.298   1.107  1.00 32.97     0.011 C 
ATOM   4085  HG1 GLN A 281       2.395  24.026   1.808  1.00  0.00     0.047 H 
ATOM   4086  HG2 GLN A 281       3.188  24.002   0.304  1.00  0.00     0.047 H 
ATOM   4087  CD  GLN A 281       1.839  22.304   0.582  1.00 37.27     0.215 C 
ATOM   4088  NE2 GLN A 281       1.534  22.405  -0.691  1.00 31.26    -0.370 N 
ATOM   4089 1HE2 GLN A 281       1.963  23.098  -1.304  1.00  0.00     0.159 HD
ATOM   4090 2HE2 GLN A 281       0.846  21.739  -1.043  1.00  0.00     0.159 HD
ATOM   4091  OE1 GLN A 281       1.319  21.465   1.325  1.00 47.04    -0.274 OA
ATOM   4092  N   LYS A 282       4.948  19.594   0.802  1.00 22.68    -0.346 N 
ATOM   4093  HN  LYS A 282       4.243  19.691   0.072  1.00  0.00     0.163 HD
ATOM   4094  CA  LYS A 282       5.322  18.256   1.271  1.00 23.26     0.089 C 
ATOM   4095  HA  LYS A 282       5.592  18.336   2.350  1.00  0.00     0.087 H 
ATOM   4096  C   LYS A 282       6.531  17.687   0.527  1.00 22.84     0.241 C 
ATOM   4097  O   LYS A 282       7.213  16.791   1.039  1.00 21.80    -0.271 OA
ATOM   4098  CB  LYS A 282       4.145  17.280   1.153  1.00 24.32    -0.038 C 
ATOM   4099  HB1 LYS A 282       4.468  16.251   1.435  1.00  0.00     0.036 H 
ATOM   4100  HB2 LYS A 282       3.887  17.116   0.081  1.00  0.00     0.036 H 
ATOM   4101  CG  LYS A 282       2.898  17.676   1.942  1.00 23.87    -0.061 C 
ATOM   4102  HG1 LYS A 282       2.559  18.706   1.682  1.00  0.00     0.033 H 
ATOM   4103  HG2 LYS A 282       3.130  17.839   3.020  1.00  0.00     0.033 H 
ATOM   4104  CD  LYS A 282       1.780  16.656   1.758  1.00 24.79    -0.043 C 
ATOM   4105  HD1 LYS A 282       1.625  16.414   0.681  1.00  0.00     0.035 H 
ATOM   4106  HD2 LYS A 282       2.087  15.648   2.122  1.00  0.00     0.035 H 
ATOM   4107  CE  LYS A 282       0.472  17.114   2.421  1.00 24.98     0.080 C 
ATOM   4108  HE1 LYS A 282      -0.283  16.294   2.443  1.00  0.00     0.075 H 
ATOM   4109  HE2 LYS A 282       0.600  17.260   3.519  1.00  0.00     0.075 H 
ATOM   4110  NZ  LYS A 282      -0.071  18.337   1.769  1.00 32.03    -0.079 N 
ATOM   4111  HZ1 LYS A 282      -0.939  18.641   2.209  1.00  0.00     0.274 HD
ATOM   4112  HZ2 LYS A 282      -0.189  18.204   0.765  1.00  0.00     0.274 HD
ATOM   4113  HZ3 LYS A 282       0.620  19.087   1.749  1.00  0.00     0.274 HD
ATOM   4114  N   GLU A 283       6.793  18.190  -0.678  1.00 22.14    -0.346 N 
ATOM   4115  HN  GLU A 283       6.242  18.970  -1.037  1.00  0.00     0.163 HD
ATOM   4116  CA  GLU A 283       7.871  17.623  -1.485  1.00 21.75     0.090 C 
ATOM   4117  HA  GLU A 283       7.801  16.515  -1.382  1.00  0.00     0.087 H 
ATOM   4118  C   GLU A 283       9.252  18.025  -0.981  1.00 22.07     0.241 C 
ATOM   4119  O   GLU A 283       9.566  19.213  -0.859  1.00 22.41    -0.271 OA
ATOM   4120  CB  GLU A 283       7.742  17.938  -2.988  1.00 23.05    -0.029 C 
ATOM   4121  HB1 GLU A 283       6.679  17.952  -3.324  1.00  0.00     0.037 H 
ATOM   4122  HB2 GLU A 283       7.997  18.999  -3.218  1.00  0.00     0.037 H 
ATOM   4123  CG  GLU A 283       8.591  16.951  -3.799  1.00 23.60     0.018 C 
ATOM   4124  HG1 GLU A 283       9.565  16.776  -3.285  1.00  0.00     0.049 H 
ATOM   4125  HG2 GLU A 283       8.147  15.930  -3.739  1.00  0.00     0.049 H 
ATOM   4126  CD  GLU A 283       8.832  17.325  -5.247  1.00 24.40     0.172 C 
ATOM   4127  OE1 GLU A 283       9.561  16.560  -5.911  1.00 24.15    -0.648 OA
ATOM   4128  OE2 GLU A 283       8.312  18.355  -5.730  1.00 23.66    -0.648 OA
ATOM   4129  N   GLN A 284      10.066  17.010  -0.697  1.00 20.98    -0.346 N 
ATOM   4130  HN  GLN A 284       9.707  16.059  -0.780  1.00  0.00     0.163 HD
ATOM   4131  CA  GLN A 284      11.452  17.199  -0.272  1.00 21.15     0.090 C 
ATOM   4132  HA  GLN A 284      11.601  18.255   0.054  1.00  0.00     0.087 H 
ATOM   4133  C   GLN A 284      12.352  16.903  -1.450  1.00 21.52     0.240 C 
ATOM   4134  O   GLN A 284      12.354  15.787  -1.966  1.00 21.17    -0.271 OA
ATOM   4135  CB  GLN A 284      11.782  16.256   0.886  1.00 22.10    -0.030 C 
ATOM   4136  HB1 GLN A 284      11.970  15.223   0.510  1.00  0.00     0.037 H 
ATOM   4137  HB2 GLN A 284      12.788  16.488   1.307  1.00  0.00     0.037 H 
ATOM   4138  CG  GLN A 284      10.732  16.243   1.985  1.00 23.51     0.011 C 
ATOM   4139  HG1 GLN A 284       9.744  15.910   1.591  1.00  0.00     0.047 H 
ATOM   4140  HG2 GLN A 284      10.923  15.419   2.711  1.00  0.00     0.047 H 
ATOM   4141  CD  GLN A 284      10.614  17.572   2.692  1.00 29.98     0.215 C 
ATOM   4142  NE2 GLN A 284      11.738  18.083   3.175  1.00 26.18    -0.370 N 
ATOM   4143 1HE2 GLN A 284      11.658  18.981   3.653  1.00  0.00     0.159 HD
ATOM   4144 2HE2 GLN A 284      12.639  17.611   3.093  1.00  0.00     0.159 HD
ATOM   4145  OE1 GLN A 284       9.522  18.144   2.792  1.00 32.94    -0.274 OA
ATOM   4146  N   GLY A 285      13.113  17.904  -1.880  1.00 22.33    -0.351 N 
ATOM   4147  HN  GLY A 285      13.186  18.756  -1.323  1.00  0.00     0.163 HD
ATOM   4148  CA  GLY A 285      13.846  17.801  -3.138  1.00 22.38     0.069 C 
ATOM   4149  HA1 GLY A 285      14.363  16.820  -3.251  1.00  0.00     0.078 H 
ATOM   4150  HA2 GLY A 285      14.749  18.455  -3.160  1.00  0.00     0.078 H 
ATOM   4151  C   GLY A 285      12.896  18.088  -4.280  1.00 23.89     0.236 C 
ATOM   4152  O   GLY A 285      11.716  18.378  -4.056  1.00 23.49    -0.272 OA
ATOM   4153  N   SER A 286      13.406  18.004  -5.507  1.00 23.02    -0.344 N 
ATOM   4154  HN  SER A 286      14.370  17.692  -5.628  1.00  0.00     0.163 HD
ATOM   4155  CA  SER A 286      12.613  18.349  -6.683  1.00 23.92     0.109 C 
ATOM   4156  HA  SER A 286      11.563  18.529  -6.352  1.00  0.00     0.090 H 
ATOM   4157  C   SER A 286      12.597  17.241  -7.725  1.00 22.75     0.243 C 
ATOM   4158  O   SER A 286      13.607  16.989  -8.382  1.00 24.32    -0.271 OA
ATOM   4159  CB  SER A 286      13.144  19.643  -7.305  1.00 24.71     0.044 C 
ATOM   4160  HB1 SER A 286      13.106  20.491  -6.582  1.00  0.00     0.077 H 
ATOM   4161  HB2 SER A 286      14.247  19.601  -7.461  1.00  0.00     0.077 H 
ATOM   4162  OG  SER A 286      12.455  19.952  -8.513  1.00 27.34    -0.398 OA
ATOM   4163  HG  SER A 286      12.785  20.755  -8.899  1.00  0.00     0.209 HD
ATOM   4164  N   ALA A 287      11.444  16.592  -7.886  1.00 21.91    -0.346 N 
ATOM   4165  HN  ALA A 287      10.678  16.768  -7.235  1.00  0.00     0.163 HD
ATOM   4166  CA  ALA A 287      11.252  15.639  -8.967  1.00 22.30     0.086 C 
ATOM   4167  HA  ALA A 287      12.062  14.873  -8.940  1.00  0.00     0.086 H 
ATOM   4168  C   ALA A 287      11.337  16.429 -10.266  1.00 23.16     0.240 C 
ATOM   4169  O   ALA A 287      10.707  17.482 -10.400  1.00 22.63    -0.271 OA
ATOM   4170  CB  ALA A 287       9.909  14.961  -8.844  1.00 22.42    -0.049 C 
ATOM   4171  HB1 ALA A 287       9.847  14.383  -7.893  1.00  0.00     0.030 H 
ATOM   4172  HB2 ALA A 287       9.684  14.324  -9.731  1.00  0.00     0.030 H 
ATOM   4173  HB3 ALA A 287       9.068  15.687  -8.943  1.00  0.00     0.030 H 
ATOM   4174  N   LYS A 288      12.134  15.924 -11.204  1.00 22.51    -0.346 N 
ATOM   4175  HN  LYS A 288      12.581  15.022 -11.037  1.00  0.00     0.163 HD
ATOM   4176  CA  LYS A 288      12.391  16.613 -12.461  1.00 22.64     0.089 C 
ATOM   4177  HA  LYS A 288      11.729  17.509 -12.513  1.00  0.00     0.087 H 
ATOM   4178  C   LYS A 288      12.098  15.732 -13.659  1.00 23.42     0.241 C 
ATOM   4179  O   LYS A 288      12.197  14.503 -13.595  1.00 23.90    -0.271 OA
ATOM   4180  CB  LYS A 288      13.840  17.082 -12.510  1.00 21.82    -0.038 C 
ATOM   4181  HB1 LYS A 288      14.125  17.367 -13.550  1.00  0.00     0.036 H 
ATOM   4182  HB2 LYS A 288      14.535  16.225 -12.353  1.00  0.00     0.036 H 
ATOM   4183  CG  LYS A 288      14.152  18.200 -11.550  1.00 24.75    -0.061 C 
ATOM   4184  HG1 LYS A 288      13.663  18.037 -10.561  1.00  0.00     0.033 H 
ATOM   4185  HG2 LYS A 288      13.638  19.145 -11.843  1.00  0.00     0.033 H 
ATOM   4186  CD  LYS A 288      15.658  18.405 -11.403  1.00 30.06    -0.043 C 
ATOM   4187  HD1 LYS A 288      16.204  18.078 -12.318  1.00  0.00     0.035 H 
ATOM   4188  HD2 LYS A 288      16.097  17.686 -10.673  1.00  0.00     0.035 H 
ATOM   4189  CE  LYS A 288      15.996  19.840 -11.039  1.00 38.09     0.080 C 
ATOM   4190  HE1 LYS A 288      15.849  20.519 -11.911  1.00  0.00     0.075 H 
ATOM   4191  HE2 LYS A 288      17.094  19.967 -10.894  1.00  0.00     0.075 H 
ATOM   4192  NZ  LYS A 288      15.236  20.330  -9.844  1.00 39.43    -0.079 N 
ATOM   4193  HZ1 LYS A 288      15.463  21.294  -9.600  1.00  0.00     0.274 HD
ATOM   4194  HZ2 LYS A 288      15.370  19.709  -9.046  1.00  0.00     0.274 HD
ATOM   4195  HZ3 LYS A 288      14.231  20.214  -9.977  1.00  0.00     0.274 HD
ATOM   4196  N   CYS A 289      11.745  16.380 -14.759  1.00 23.49    -0.345 N 
ATOM   4197  HN  CYS A 289      11.712  17.399 -14.741  1.00  0.00     0.163 HD
ATOM   4198  CA  CYS A 289      11.403  15.690 -15.990  1.00 25.54     0.098 C 
ATOM   4199  HA  CYS A 289      10.735  14.833 -15.742  1.00  0.00     0.088 H 
ATOM   4200  C   CYS A 289      12.648  15.150 -16.674  1.00 26.85     0.242 C 
ATOM   4201  O   CYS A 289      13.658  15.844 -16.782  1.00 27.12    -0.271 OA
ATOM   4202  CB  CYS A 289      10.645  16.647 -16.915  1.00 25.05     0.014 C 
ATOM   4203  HB1 CYS A 289      11.281  17.515 -17.207  1.00  0.00     0.053 H 
ATOM   4204  HB2 CYS A 289      10.489  16.196 -17.923  1.00  0.00     0.053 H 
ATOM   4205  SG  CYS A 289       9.087  17.191 -16.194  1.00 26.62    -0.095 SA
ATOM   4206  N   SER A 290      12.577  13.899 -17.118  1.00 27.49    -0.344 N 
ATOM   4207  HN  SER A 290      11.742  13.345 -16.926  1.00  0.00     0.163 HD
ATOM   4208  CA  SER A 290      13.669  13.307 -17.873  1.00 30.22     0.109 C 
ATOM   4209  HA  SER A 290      14.611  13.411 -17.285  1.00  0.00     0.090 H 
ATOM   4210  C   SER A 290      13.820  14.070 -19.181  1.00 30.85     0.242 C 
ATOM   4211  O   SER A 290      12.824  14.402 -19.833  1.00 32.14    -0.271 OA
ATOM   4212  CB  SER A 290      13.415  11.824 -18.137  1.00 30.74     0.044 C 
ATOM   4213  HB1 SER A 290      14.281  11.344 -18.649  1.00  0.00     0.077 H 
ATOM   4214  HB2 SER A 290      13.426  11.231 -17.193  1.00  0.00     0.077 H 
ATOM   4215  OG  SER A 290      12.214  11.634 -18.857  1.00 35.88    -0.398 OA
ATOM   4216  HG  SER A 290      12.056  10.712 -19.021  1.00  0.00     0.209 HD
ATOM   4217  N   GLY A 291      15.059  14.382 -19.544  1.00 31.55    -0.350 N 
ATOM   4218  HN  GLY A 291      15.839  14.142 -18.932  1.00  0.00     0.163 HD
ATOM   4219  CA  GLY A 291      15.317  15.067 -20.814  1.00 32.10     0.069 C 
ATOM   4220  HA1 GLY A 291      14.617  14.682 -21.592  1.00  0.00     0.078 H 
ATOM   4221  HA2 GLY A 291      16.294  14.726 -21.228  1.00  0.00     0.078 H 
ATOM   4222  C   GLY A 291      15.275  16.587 -20.802  1.00 32.16     0.236 C 
ATOM   4223  O   GLY A 291      15.934  17.222 -21.620  1.00 33.76    -0.272 OA
ATOM   4224  N   SER A 292      14.502  17.182 -19.894  1.00 31.65    -0.344 N 
ATOM   4225  HN  SER A 292      13.977  16.612 -19.231  1.00  0.00     0.163 HD
ATOM   4226  CA  SER A 292      14.395  18.640 -19.834  1.00 29.73     0.109 C 
ATOM   4227  HA  SER A 292      15.044  19.056 -20.639  1.00  0.00     0.090 H 
ATOM   4228  C   SER A 292      14.881  19.221 -18.510  1.00 28.93     0.242 C 
ATOM   4229  O   SER A 292      15.422  20.330 -18.472  1.00 29.18    -0.271 OA
ATOM   4230  CB  SER A 292      12.960  19.100 -20.118  1.00 31.33     0.044 C 
ATOM   4231  HB1 SER A 292      12.941  20.114 -20.580  1.00  0.00     0.077 H 
ATOM   4232  HB2 SER A 292      12.504  18.520 -20.954  1.00  0.00     0.077 H 
ATOM   4233  OG  SER A 292      12.153  19.047 -18.949  1.00 28.40    -0.398 OA
ATOM   4234  HG  SER A 292      11.264  19.332 -19.125  1.00  0.00     0.209 HD
ATOM   4235  N   GLY A 293      14.668  18.479 -17.426  1.00 26.68    -0.350 N 
ATOM   4236  HN  GLY A 293      14.229  17.564 -17.530  1.00  0.00     0.163 HD
ATOM   4237  CA  GLY A 293      15.044  18.937 -16.092  1.00 24.82     0.069 C 
ATOM   4238  HA1 GLY A 293      15.251  18.069 -15.424  1.00  0.00     0.078 H 
ATOM   4239  HA2 GLY A 293      16.055  19.407 -16.109  1.00  0.00     0.078 H 
ATOM   4240  C   GLY A 293      14.032  19.872 -15.454  1.00 24.05     0.236 C 
ATOM   4241  O   GLY A 293      14.250  20.356 -14.340  1.00 24.37    -0.272 OA
ATOM   4242  N   LYS A 294      12.922  20.129 -16.148  1.00 23.21    -0.346 N 
ATOM   4243  HN  LYS A 294      12.801  19.712 -17.071  1.00  0.00     0.163 HD
ATOM   4244  CA  LYS A 294      11.872  20.999 -15.609  1.00 22.72     0.089 C 
ATOM   4245  HA  LYS A 294      12.323  21.970 -15.297  1.00  0.00     0.087 H 
ATOM   4246  C   LYS A 294      11.266  20.307 -14.387  1.00 21.90     0.243 C 
ATOM   4247  O   LYS A 294      11.013  19.106 -14.437  1.00 22.69    -0.271 OA
ATOM   4248  CB  LYS A 294      10.797  21.258 -16.667  1.00 22.28    -0.038 C 
ATOM   4249  HB1 LYS A 294      11.276  21.542 -17.633  1.00  0.00     0.036 H 
ATOM   4250  HB2 LYS A 294      10.313  20.297 -16.959  1.00  0.00     0.036 H 
ATOM   4251  CG  LYS A 294       9.723  22.291 -16.293  1.00 22.43    -0.061 C 
ATOM   4252  HG1 LYS A 294      10.159  23.181 -15.782  1.00  0.00     0.033 H 
ATOM   4253  HG2 LYS A 294       9.069  21.932 -15.464  1.00  0.00     0.033 H 
ATOM   4254  CD  LYS A 294       8.915  22.680 -17.536  1.00 25.23    -0.043 C 
ATOM   4255  HD1 LYS A 294       8.527  21.776 -18.061  1.00  0.00     0.035 H 
ATOM   4256  HD2 LYS A 294       9.579  23.081 -18.336  1.00  0.00     0.035 H 
ATOM   4257  CE  LYS A 294       7.781  23.661 -17.218  1.00 28.19     0.080 C 
ATOM   4258  HE1 LYS A 294       7.078  23.757 -18.078  1.00  0.00     0.075 H 
ATOM   4259  HE2 LYS A 294       7.080  23.236 -16.462  1.00  0.00     0.075 H 
ATOM   4260  NZ  LYS A 294       8.288  24.982 -16.793  1.00 32.62    -0.079 N 
ATOM   4261  HZ1 LYS A 294       7.533  25.635 -16.581  1.00  0.00     0.274 HD
ATOM   4262  HZ2 LYS A 294       8.929  25.371 -17.484  1.00  0.00     0.274 HD
ATOM   4263  HZ3 LYS A 294       8.931  24.895 -16.006  1.00  0.00     0.274 HD
ATOM   4264  N   PRO A 295      11.053  21.052 -13.282  1.00 21.64    -0.337 N 
ATOM   4265  CA  PRO A 295      10.423  20.420 -12.119  1.00 20.66     0.091 C 
ATOM   4266  HA  PRO A 295      11.079  19.609 -11.726  1.00  0.00     0.087 H 
ATOM   4267  C   PRO A 295       9.038  19.855 -12.451  1.00 21.09     0.241 C 
ATOM   4268  O   PRO A 295       8.236  20.510 -13.131  1.00 21.74    -0.271 OA
ATOM   4269  CB  PRO A 295      10.335  21.560 -11.097  1.00 22.21    -0.036 C 
ATOM   4270  HB1 PRO A 295      10.418  21.229 -10.035  1.00  0.00     0.036 H 
ATOM   4271  HB2 PRO A 295       9.321  22.014 -11.005  1.00  0.00     0.036 H 
ATOM   4272  CG  PRO A 295      11.407  22.527 -11.528  1.00 21.35    -0.048 C 
ATOM   4273  HG1 PRO A 295      12.406  22.331 -11.073  1.00  0.00     0.035 H 
ATOM   4274  HG2 PRO A 295      11.283  23.556 -11.117  1.00  0.00     0.035 H 
ATOM   4275  CD  PRO A 295      11.394  22.461 -13.022  1.00 21.62    -0.001 C 
ATOM   4276  HD1 PRO A 295      10.724  23.203 -13.517  1.00  0.00     0.064 H 
ATOM   4277  HD2 PRO A 295      12.331  22.813 -13.513  1.00  0.00     0.064 H 
ATOM   4278  N   VAL A 296       8.786  18.629 -12.001  1.00 22.01    -0.346 N 
ATOM   4279  HN  VAL A 296       9.514  18.133 -11.486  1.00  0.00     0.163 HD
ATOM   4280  CA  VAL A 296       7.501  17.970 -12.220  1.00 21.32     0.092 C 
ATOM   4281  HA  VAL A 296       7.347  17.895 -13.322  1.00  0.00     0.088 H 
ATOM   4282  C   VAL A 296       6.352  18.804 -11.653  1.00 22.54     0.241 C 
ATOM   4283  O   VAL A 296       5.302  18.901 -12.284  1.00 21.97    -0.271 OA
ATOM   4284  CB  VAL A 296       7.467  16.525 -11.646  1.00 21.43    -0.033 C 
ATOM   4285  HB  VAL A 296       7.689  16.567 -10.554  1.00  0.00     0.042 H 
ATOM   4286  CG1 VAL A 296       6.088  15.908 -11.843  1.00 21.88    -0.071 C 
ATOM   4287 1HG1 VAL A 296       5.324  16.550 -11.346  1.00  0.00     0.028 H 
ATOM   4288 2HG1 VAL A 296       6.044  14.850 -11.493  1.00  0.00     0.028 H 
ATOM   4289 3HG1 VAL A 296       5.855  15.728 -12.918  1.00  0.00     0.028 H 
ATOM   4290  CG2 VAL A 296       8.512  15.647 -12.326  1.00 21.60    -0.071 C 
ATOM   4291 1HG2 VAL A 296       9.521  16.099 -12.182  1.00  0.00     0.028 H 
ATOM   4292 2HG2 VAL A 296       8.279  15.467 -13.401  1.00  0.00     0.028 H 
ATOM   4293 3HG2 VAL A 296       8.468  14.589 -11.976  1.00  0.00     0.028 H 
ATOM   4294  N   ARG A 297       6.568  19.423 -10.487  1.00 22.94    -0.346 N 
ATOM   4295  HN  ARG A 297       7.472  19.310 -10.029  1.00  0.00     0.163 HD
ATOM   4296  CA  ARG A 297       5.550  20.256  -9.847  1.00 23.69     0.089 C 
ATOM   4297  HA  ARG A 297       4.621  19.645  -9.762  1.00  0.00     0.087 H 
ATOM   4298  C   ARG A 297       5.208  21.504 -10.673  1.00 24.02     0.241 C 
ATOM   4299  O   ARG A 297       4.165  22.130 -10.460  1.00 24.28    -0.271 OA
ATOM   4300  CB  ARG A 297       5.978  20.651  -8.418  1.00 23.98    -0.036 C 
ATOM   4301  HB1 ARG A 297       6.375  19.760  -7.878  1.00  0.00     0.036 H 
ATOM   4302  HB2 ARG A 297       5.079  20.873  -7.798  1.00  0.00     0.036 H 
ATOM   4303  CG  ARG A 297       6.980  21.811  -8.326  1.00 24.58    -0.048 C 
ATOM   4304  HG1 ARG A 297       6.630  22.698  -8.904  1.00  0.00     0.035 H 
ATOM   4305  HG2 ARG A 297       7.912  21.589  -8.896  1.00  0.00     0.035 H 
ATOM   4306  CD  ARG A 297       7.290  22.181  -6.866  1.00 28.44     0.009 C 
ATOM   4307  HD1 ARG A 297       6.418  21.987  -6.198  1.00  0.00     0.064 H 
ATOM   4308  HD2 ARG A 297       7.366  23.285  -6.728  1.00  0.00     0.064 H 
ATOM   4309  NE  ARG A 297       8.492  21.495  -6.397  1.00 35.69    -0.227 N 
ATOM   4310  HE  ARG A 297       9.138  21.150  -7.107  1.00  0.00     0.177 HD
ATOM   4311  CZ  ARG A 297       8.817  21.281  -5.126  1.00 39.28     0.665 C 
ATOM   4312  NH1 ARG A 297       8.022  21.676  -4.136  1.00 43.63    -0.235 N 
ATOM   4313 1HH1 ARG A 297       8.271  21.512  -3.161  1.00  0.00     0.174 HD
ATOM   4314 2HH1 ARG A 297       7.157  22.172  -4.349  1.00  0.00     0.174 HD
ATOM   4315  NH2 ARG A 297       9.941  20.637  -4.849  1.00 33.53    -0.235 N 
ATOM   4316 1HH2 ARG A 297      10.190  20.473  -3.874  1.00  0.00     0.174 HD
ATOM   4317 2HH2 ARG A 297      10.551  20.334  -5.608  1.00  0.00     0.174 HD
ATOM   4318  N   SER A 298       6.082  21.865 -11.611  1.00 24.24    -0.344 N 
ATOM   4319  HN  SER A 298       6.914  21.297 -11.770  1.00  0.00     0.163 HD
ATOM   4320  CA  SER A 298       5.862  23.066 -12.416  1.00 24.37     0.109 C 
ATOM   4321  HA  SER A 298       5.174  23.731 -11.843  1.00  0.00     0.090 H 
ATOM   4322  C   SER A 298       5.187  22.749 -13.753  1.00 23.57     0.243 C 
ATOM   4323  O   SER A 298       4.856  23.662 -14.516  1.00 24.45    -0.271 OA
ATOM   4324  CB  SER A 298       7.166  23.830 -12.626  1.00 24.10     0.044 C 
ATOM   4325  HB1 SER A 298       7.752  23.916 -11.681  1.00  0.00     0.077 H 
ATOM   4326  HB2 SER A 298       6.985  24.915 -12.810  1.00  0.00     0.077 H 
ATOM   4327  OG  SER A 298       7.925  23.243 -13.661  1.00 31.47    -0.398 OA
ATOM   4328  HG  SER A 298       8.737  23.719 -13.792  1.00  0.00     0.209 HD
ATOM   4329  N   ILE A 299       4.983  21.461 -14.030  1.00 23.10    -0.346 N 
ATOM   4330  HN  ILE A 299       5.305  20.755 -13.368  1.00  0.00     0.163 HD
ATOM   4331  CA  ILE A 299       4.312  21.032 -15.254  1.00 22.85     0.092 C 
ATOM   4332  HA  ILE A 299       4.722  21.636 -16.097  1.00  0.00     0.088 H 
ATOM   4333  C   ILE A 299       2.808  21.274 -15.195  1.00 23.16     0.241 C 
ATOM   4334  O   ILE A 299       2.148  20.923 -14.213  1.00 23.76    -0.271 OA
ATOM   4335  CB  ILE A 299       4.568  19.534 -15.574  1.00 23.56    -0.030 C 
ATOM   4336  HB  ILE A 299       4.159  18.932 -14.729  1.00  0.00     0.043 H 
ATOM   4337  CG1 ILE A 299       6.069  19.233 -15.677  1.00 24.06    -0.063 C 
ATOM   4338 1HG1 ILE A 299       6.576  19.445 -14.707  1.00  0.00     0.033 H 
ATOM   4339 2HG1 ILE A 299       6.242  18.134 -15.746  1.00  0.00     0.033 H 
ATOM   4340  CG2 ILE A 299       3.822  19.111 -16.855  1.00 23.73    -0.071 C 
ATOM   4341 1HG2 ILE A 299       2.731  19.330 -16.780  1.00  0.00     0.028 H 
ATOM   4342 2HG2 ILE A 299       4.008  18.040 -17.102  1.00  0.00     0.028 H 
ATOM   4343 3HG2 ILE A 299       4.271  19.577 -17.763  1.00  0.00     0.028 H 
ATOM   4344  CD1 ILE A 299       6.781  19.959 -16.823  1.00 29.70    -0.076 C 
ATOM   4345 1HD1 ILE A 299       7.872  19.740 -16.898  1.00  0.00     0.027 H 
ATOM   4346 2HD1 ILE A 299       6.608  21.058 -16.754  1.00  0.00     0.027 H 
ATOM   4347 3HD1 ILE A 299       6.274  19.747 -17.793  1.00  0.00     0.027 H 
ATOM   4348  N   ILE A 300       2.278  21.873 -16.261  1.00 22.81    -0.346 N 
ATOM   4349  HN  ILE A 300       2.901  22.235 -16.983  1.00  0.00     0.163 HD
ATOM   4350  CA  ILE A 300       0.838  22.028 -16.431  1.00 22.21     0.092 C 
ATOM   4351  HA  ILE A 300       0.312  21.443 -15.641  1.00  0.00     0.088 H 
ATOM   4352  C   ILE A 300       0.478  21.456 -17.797  1.00 23.44     0.241 C 
ATOM   4353  O   ILE A 300       0.970  21.929 -18.830  1.00 23.99    -0.271 OA
ATOM   4354  CB  ILE A 300       0.395  23.517 -16.342  1.00 21.73    -0.030 C 
ATOM   4355  HB  ILE A 300       0.945  24.084 -17.129  1.00  0.00     0.043 H 
ATOM   4356  CG1 ILE A 300       0.743  24.145 -14.977  1.00 20.02    -0.063 C 
ATOM   4357 1HG1 ILE A 300       0.718  25.257 -15.048  1.00  0.00     0.033 H 
ATOM   4358 2HG1 ILE A 300       1.823  23.989 -14.746  1.00  0.00     0.033 H 
ATOM   4359  CG2 ILE A 300      -1.106  23.659 -16.623  1.00 20.47    -0.071 C 
ATOM   4360 1HG2 ILE A 300      -1.358  23.205 -17.610  1.00  0.00     0.028 H 
ATOM   4361 2HG2 ILE A 300      -1.444  24.719 -16.554  1.00  0.00     0.028 H 
ATOM   4362 3HG2 ILE A 300      -1.726  23.235 -15.799  1.00  0.00     0.028 H 
ATOM   4363  CD1 ILE A 300      -0.123  23.670 -13.805  1.00 22.50    -0.076 C 
ATOM   4364 1HD1 ILE A 300       0.129  24.124 -12.818  1.00  0.00     0.027 H 
ATOM   4365 2HD1 ILE A 300      -0.098  22.558 -13.734  1.00  0.00     0.027 H 
ATOM   4366 3HD1 ILE A 300      -1.203  23.826 -14.036  1.00  0.00     0.027 H 
ATOM   4367  N   CYS A 301      -0.361  20.426 -17.798  1.00 22.71    -0.345 N 
ATOM   4368  HN  CYS A 301      -0.700  20.060 -16.908  1.00  0.00     0.163 HD
ATOM   4369  CA  CYS A 301      -0.811  19.803 -19.043  1.00 22.63     0.098 C 
ATOM   4370  HA  CYS A 301       0.051  19.766 -19.749  1.00  0.00     0.088 H 
ATOM   4371  C   CYS A 301      -1.916  20.648 -19.676  1.00 23.97     0.244 C 
ATOM   4372  O   CYS A 301      -2.703  21.263 -18.959  1.00 24.08    -0.271 OA
ATOM   4373  CB  CYS A 301      -1.281  18.369 -18.781  1.00 22.42     0.014 C 
ATOM   4374  HB1 CYS A 301      -1.890  17.989 -19.634  1.00  0.00     0.053 H 
ATOM   4375  HB2 CYS A 301      -2.054  18.346 -17.978  1.00  0.00     0.053 H 
ATOM   4376  SG  CYS A 301       0.093  17.217 -18.397  1.00 23.57    -0.095 SA
ATOM   4377  N   PRO A 302      -1.967  20.692 -21.024  1.00 24.35    -0.336 N 
ATOM   4378  CA  PRO A 302      -2.994  21.456 -21.756  1.00 25.64     0.098 C 
ATOM   4379  HA  PRO A 302      -2.973  22.529 -21.453  1.00  0.00     0.089 H 
ATOM   4380  C   PRO A 302      -4.395  20.876 -21.577  1.00 26.61     0.196 C 
ATOM   4381  O   PRO A 302      -5.423  21.560 -21.723  1.00 27.19    -0.646 OA
ATOM   4382  CB  PRO A 302      -2.570  21.304 -23.219  1.00 25.49    -0.035 C 
ATOM   4383  HB1 PRO A 302      -2.716  22.230 -23.822  1.00  0.00     0.036 H 
ATOM   4384  HB2 PRO A 302      -3.248  20.647 -23.812  1.00  0.00     0.036 H 
ATOM   4385  CG  PRO A 302      -1.148  20.826 -23.193  1.00 25.23    -0.048 C 
ATOM   4386  HG1 PRO A 302      -0.395  21.645 -23.267  1.00  0.00     0.035 H 
ATOM   4387  HG2 PRO A 302      -0.838  20.283 -24.116  1.00  0.00     0.035 H 
ATOM   4388  CD  PRO A 302      -1.035  20.011 -21.943  1.00 24.96    -0.001 C 
ATOM   4389  HD1 PRO A 302      -1.225  18.921 -22.078  1.00  0.00     0.064 H 
ATOM   4390  HD2 PRO A 302       0.003  19.895 -21.554  1.00  0.00     0.064 H 
ATOM   4391  OXT PRO A 302      -4.537  19.687 -21.292  1.00 28.06    -0.646 OA
TER    4392      PRO A 302 
