# Supplementary material for: Investigation of the Mechanism of Cinnamaldehyde in Irritable Bowel Syndrome Based via Network Pharmacology, Molecular Docking, and Animal Experiments
Source: Pediatr Discov. 2025 Oct 5:e70017. Online ahead of print. doi: 10.1002/pdi3.70017 (PMC13398650; doi:10.1002/pdi3.70017)
Supplement: Supplementary file 1 — Supporting Information S1 [file PDI3-9999-0-s001.zip › Supplementary Materials/Molecular Docking/TLR4/GPQ_out.pdbqt]

MODEL 1
REMARK VINA RESULT:      -5.4      0.000      0.000
REMARK  2 active torsions:
REMARK  status: ('A' for Active; 'I' for Inactive)
REMARK    1  A    between atoms: C_2  and  C_7 
REMARK    2  A    between atoms: C_9  and  C_10 
ROOT
HETATM    1  C   UNL     1      13.791   9.939   4.222  1.00  0.00    -0.036 A 
HETATM    2  C   UNL     1      14.354  10.701   5.246  1.00  0.00     0.011 A 
HETATM    3  C   UNL     1      14.336   9.984   2.939  1.00  0.00     0.011 A 
HETATM    4  C   UNL     1      15.461  11.509   4.986  1.00  0.00     0.001 A 
HETATM    5  C   UNL     1      15.444  10.791   2.679  1.00  0.00     0.001 A 
HETATM    6  C   UNL     1      16.007  11.553   3.702  1.00  0.00     0.000 A 
ENDROOT
BRANCH   1   7
HETATM    7  C   UNL     1      12.636   9.096   4.493  1.00  0.00     0.014 C 
HETATM    8  C   UNL     1      12.163   8.790   5.720  1.00  0.00     0.042 C 
BRANCH   8   9
HETATM    9  C   UNL     1      10.983   7.910   5.842  1.00  0.00     0.258 C 
HETATM   10  O   UNL     1      11.031   6.840   6.436  1.00  0.00    -0.302 OA
ENDBRANCH   8   9
ENDBRANCH   1   7
TORSDOF 2
ENDMDL
MODEL 2
REMARK VINA RESULT:      -5.2     23.168     24.883
REMARK  2 active torsions:
REMARK  status: ('A' for Active; 'I' for Inactive)
REMARK    1  A    between atoms: C_2  and  C_7 
REMARK    2  A    between atoms: C_9  and  C_10 
ROOT
HETATM    1  C   UNL     1      17.428 -14.203   8.518  1.00  0.00    -0.036 A 
HETATM    2  C   UNL     1      17.840 -14.993   7.446  1.00  0.00     0.011 A 
HETATM    3  C   UNL     1      16.594 -14.739   9.500  1.00  0.00     0.011 A 
HETATM    4  C   UNL     1      17.418 -16.320   7.354  1.00  0.00     0.001 A 
HETATM    5  C   UNL     1      16.172 -16.065   9.409  1.00  0.00     0.001 A 
HETATM    6  C   UNL     1      16.584 -16.856   8.336  1.00  0.00     0.000 A 
ENDROOT
BRANCH   1   7
HETATM    7  C   UNL     1      17.868 -12.819   8.614  1.00  0.00     0.014 C 
HETATM    8  C   UNL     1      19.099 -12.416   8.996  1.00  0.00     0.042 C 
BRANCH   8   9
HETATM    9  C   UNL     1      19.400 -10.971   9.056  1.00  0.00     0.258 C 
HETATM   10  O   UNL     1      19.871 -10.449  10.059  1.00  0.00    -0.302 OA
ENDBRANCH   8   9
ENDBRANCH   1   7
TORSDOF 2
ENDMDL
MODEL 3
REMARK VINA RESULT:      -4.8     22.934     24.287
REMARK  2 active torsions:
REMARK  status: ('A' for Active; 'I' for Inactive)
REMARK    1  A    between atoms: C_2  and  C_7 
REMARK    2  A    between atoms: C_9  and  C_10 
ROOT
HETATM    1  C   UNL     1      19.217 -13.693   6.919  1.00  0.00    -0.036 A 
HETATM    2  C   UNL     1      19.733 -14.950   7.233  1.00  0.00     0.011 A 
HETATM    3  C   UNL     1      18.291 -13.558   5.885  1.00  0.00     0.011 A 
HETATM    4  C   UNL     1      19.325 -16.073   6.512  1.00  0.00     0.001 A 
HETATM    5  C   UNL     1      17.882 -14.680   5.164  1.00  0.00     0.001 A 
HETATM    6  C   UNL     1      18.398 -15.937   5.477  1.00  0.00     0.000 A 
ENDROOT
BRANCH   1   7
HETATM    7  C   UNL     1      19.643 -12.523   7.672  1.00  0.00     0.014 C 
HETATM    8  C   UNL     1      19.236 -12.207   8.920  1.00  0.00     0.042 C 
BRANCH   8   9
HETATM    9  C   UNL     1      19.748 -10.976   9.557  1.00  0.00     0.258 C 
HETATM   10  O   UNL     1      19.210  -9.888   9.390  1.00  0.00    -0.302 OA
ENDBRANCH   8   9
ENDBRANCH   1   7
TORSDOF 2
ENDMDL
MODEL 4
REMARK VINA RESULT:      -4.8     27.134     28.373
REMARK  2 active torsions:
REMARK  status: ('A' for Active; 'I' for Inactive)
REMARK    1  A    between atoms: C_2  and  C_7 
REMARK    2  A    between atoms: C_9  and  C_10 
ROOT
HETATM    1  C   UNL     1      10.509 -12.912  21.293  1.00  0.00    -0.036 A 
HETATM    2  C   UNL     1      10.898 -12.139  20.199  1.00  0.00     0.011 A 
HETATM    3  C   UNL     1      10.570 -14.304  21.219  1.00  0.00     0.011 A 
HETATM    4  C   UNL     1      11.345 -12.757  19.031  1.00  0.00     0.001 A 
HETATM    5  C   UNL     1      11.018 -14.923  20.052  1.00  0.00     0.001 A 
HETATM    6  C   UNL     1      11.407 -14.149  18.958  1.00  0.00     0.000 A 
ENDROOT
BRANCH   1   7
HETATM    7  C   UNL     1      10.043 -12.267  22.510  1.00  0.00     0.014 C 
HETATM    8  C   UNL     1      10.498 -11.093  22.997  1.00  0.00     0.042 C 
BRANCH   8   9
HETATM    9  C   UNL     1       9.934 -10.564  24.255  1.00  0.00     0.258 C 
HETATM   10  O   UNL     1      10.516 -10.685  25.327  1.00  0.00    -0.302 OA
ENDBRANCH   8   9
ENDBRANCH   1   7
TORSDOF 2
ENDMDL
MODEL 5
REMARK VINA RESULT:      -4.8     23.640     24.931
REMARK  2 active torsions:
REMARK  status: ('A' for Active; 'I' for Inactive)
REMARK    1  A    between atoms: C_2  and  C_7 
REMARK    2  A    between atoms: C_9  and  C_10 
ROOT
HETATM    1  C   UNL     1      19.151 -13.875   6.946  1.00  0.00    -0.036 A 
HETATM    2  C   UNL     1      17.989 -14.219   7.637  1.00  0.00     0.011 A 
HETATM    3  C   UNL     1      19.899 -12.768   7.347  1.00  0.00     0.011 A 
HETATM    4  C   UNL     1      17.575 -13.455   8.729  1.00  0.00     0.001 A 
HETATM    5  C   UNL     1      19.486 -12.005   8.439  1.00  0.00     0.001 A 
HETATM    6  C   UNL     1      18.324 -12.349   9.131  1.00  0.00     0.000 A 
ENDROOT
BRANCH   1   7
HETATM    7  C   UNL     1      19.583 -14.671   5.808  1.00  0.00     0.014 C 
HETATM    8  C   UNL     1      20.656 -15.490   5.789  1.00  0.00     0.042 C 
BRANCH   8   9
HETATM    9  C   UNL     1      20.979 -16.231   4.553  1.00  0.00     0.258 C 
HETATM   10  O   UNL     1      21.538 -15.694   3.604  1.00  0.00    -0.302 OA
ENDBRANCH   8   9
ENDBRANCH   1   7
TORSDOF 2
ENDMDL
MODEL 6
REMARK VINA RESULT:      -4.7     23.765     25.074
REMARK  2 active torsions:
REMARK  status: ('A' for Active; 'I' for Inactive)
REMARK    1  A    between atoms: C_2  and  C_7 
REMARK    2  A    between atoms: C_9  and  C_10 
ROOT
HETATM    1  C   UNL     1      18.020 -14.470   8.187  1.00  0.00    -0.036 A 
HETATM    2  C   UNL     1      17.713 -13.379   9.000  1.00  0.00     0.011 A 
HETATM    3  C   UNL     1      19.076 -14.386   7.279  1.00  0.00     0.011 A 
HETATM    4  C   UNL     1      18.459 -12.205   8.905  1.00  0.00     0.001 A 
HETATM    5  C   UNL     1      19.823 -13.213   7.184  1.00  0.00     0.001 A 
HETATM    6  C   UNL     1      19.516 -12.122   7.997  1.00  0.00     0.000 A 
ENDROOT
BRANCH   1   7
HETATM    7  C   UNL     1      17.241 -15.695   8.287  1.00  0.00     0.014 C 
HETATM    8  C   UNL     1      16.534 -16.085   9.369  1.00  0.00     0.042 C 
BRANCH   8   9
HETATM    9  C   UNL     1      15.797 -17.364   9.328  1.00  0.00     0.258 C 
HETATM   10  O   UNL     1      15.815 -18.091   8.342  1.00  0.00    -0.302 OA
ENDBRANCH   8   9
ENDBRANCH   1   7
TORSDOF 2
ENDMDL
MODEL 7
REMARK VINA RESULT:      -4.7     23.711     25.012
REMARK  2 active torsions:
REMARK  status: ('A' for Active; 'I' for Inactive)
REMARK    1  A    between atoms: C_2  and  C_7 
REMARK    2  A    between atoms: C_9  and  C_10 
ROOT
HETATM    1  C   UNL     1      18.328 -14.339   7.208  1.00  0.00    -0.036 A 
HETATM    2  C   UNL     1      17.595 -13.960   8.332  1.00  0.00     0.011 A 
HETATM    3  C   UNL     1      19.454 -13.609   6.831  1.00  0.00     0.011 A 
HETATM    4  C   UNL     1      17.988 -12.848   9.078  1.00  0.00     0.001 A 
HETATM    5  C   UNL     1      19.848 -12.498   7.577  1.00  0.00     0.001 A 
HETATM    6  C   UNL     1      19.115 -12.118   8.701  1.00  0.00     0.000 A 
ENDROOT
BRANCH   1   7
HETATM    7  C   UNL     1      17.919 -15.498   6.430  1.00  0.00     0.014 C 
HETATM    8  C   UNL     1      17.199 -16.540   6.899  1.00  0.00     0.042 C 
BRANCH   8   9
HETATM    9  C   UNL     1      16.864 -17.656   5.991  1.00  0.00     0.258 C 
HETATM   10  O   UNL     1      16.084 -17.518   5.056  1.00  0.00    -0.302 OA
ENDBRANCH   8   9
ENDBRANCH   1   7
TORSDOF 2
ENDMDL
MODEL 8
REMARK VINA RESULT:      -4.5     19.122     20.437
REMARK  2 active torsions:
REMARK  status: ('A' for Active; 'I' for Inactive)
REMARK    1  A    between atoms: C_2  and  C_7 
REMARK    2  A    between atoms: C_9  and  C_10 
ROOT
HETATM    1  C   UNL     1      -5.459   4.686   9.451  1.00  0.00    -0.036 A 
HETATM    2  C   UNL     1      -6.323   3.701   8.972  1.00  0.00     0.011 A 
HETATM    3  C   UNL     1      -4.080   4.525   9.322  1.00  0.00     0.011 A 
HETATM    4  C   UNL     1      -5.808   2.555   8.366  1.00  0.00     0.001 A 
HETATM    5  C   UNL     1      -3.564   3.380   8.715  1.00  0.00     0.001 A 
HETATM    6  C   UNL     1      -4.428   2.396   8.236  1.00  0.00     0.000 A 
ENDROOT
BRANCH   1   7
HETATM    7  C   UNL     1      -5.997   5.881  10.083  1.00  0.00     0.014 C 
HETATM    8  C   UNL     1      -5.329   7.042  10.254  1.00  0.00     0.042 C 
BRANCH   8   9
HETATM    9  C   UNL     1      -6.004   8.172  10.925  1.00  0.00     0.258 C 
HETATM   10  O   UNL     1      -5.494   9.284  10.989  1.00  0.00    -0.302 OA
ENDBRANCH   8   9
ENDBRANCH   1   7
TORSDOF 2
ENDMDL
MODEL 9
REMARK VINA RESULT:      -4.5      3.424      5.053
REMARK  2 active torsions:
REMARK  status: ('A' for Active; 'I' for Inactive)
REMARK    1  A    between atoms: C_2  and  C_7 
REMARK    2  A    between atoms: C_9  and  C_10 
ROOT
HETATM    1  C   UNL     1      14.520  10.378   3.728  1.00  0.00    -0.036 A 
HETATM    2  C   UNL     1      15.125  11.127   4.738  1.00  0.00     0.011 A 
HETATM    3  C   UNL     1      13.368   9.642   4.002  1.00  0.00     0.011 A 
HETATM    4  C   UNL     1      14.579  11.139   6.021  1.00  0.00     0.001 A 
HETATM    5  C   UNL     1      12.820   9.654   5.285  1.00  0.00     0.001 A 
HETATM    6  C   UNL     1      13.425  10.403   6.294  1.00  0.00     0.000 A 
ENDROOT
BRANCH   1   7
HETATM    7  C   UNL     1      15.091  10.366   2.390  1.00  0.00     0.014 C 
HETATM    8  C   UNL     1      16.141  11.111   1.981  1.00  0.00     0.042 C 
BRANCH   8   9
HETATM    9  C   UNL     1      16.606  11.000   0.583  1.00  0.00     0.258 C 
HETATM   10  O   UNL     1      16.906  11.987  -0.079  1.00  0.00    -0.302 OA
ENDBRANCH   8   9
ENDBRANCH   1   7
TORSDOF 2
ENDMDL
