# Supplementary material for: Investigation of the Mechanism of Cinnamaldehyde in Irritable Bowel Syndrome Based via Network Pharmacology, Molecular Docking, and Animal Experiments
Source: Pediatr Discov. 2025 Oct 5:e70017. Online ahead of print. doi: 10.1002/pdi3.70017 (PMC13398650; doi:10.1002/pdi3.70017)
Supplement: Supplementary file 1 — Supporting Information S1 [file PDI3-9999-0-s001.zip › Supplementary Materials/Network/Intersection target.xlsx]

## Sheet: jVenn
Cinnamaldehyde	IBS	Cinnamaldehyde|IBS
CHRM5	BRCA2	TRIM24
RORB	ATM	NFE2L2
PSMB2	APC	HSD17B10
PSMB1	PTEN	KLF5
TNIK	MSH6	CHRM4
HDAC7	TP53	APEX1
FPR1	MSH2	NR1I2
BMP2K	FBN1	CHRM1
PRCP	BRCA1	CTSD
MARK4	MLH1	GSTP1
RPS6KA5	FLNA	ADAM10
TBXA2R	CEP290	MAOB
ULK3	NF1	PTGS1
PDE11A	NOD2	PIN1
HCAR2	PTCH1	TLR8
HSD17B3	PMS2	FYN
CYP11B2	SCN5A	NQO2
FABP4	ATRX	GBA2
TDP2	TSC2	CDC25B
PDE3A	SMARCA4	ITGB1
PIM2	KMT2D	PTPN2
PIM3	BLM	STAT1
PAM	BAP1	NFKB1
CA3	DICER1	CSNK2B
CA6	WT1	FPR2
CA5B	MECP2	FLT1
CISD1	KCNH2	TTR
MTNR1A	CREBBP	CDC25C
MTNR1B	CDH1	TDP1
CAPN2	KCNQ1	HDAC8
	FLCN	GRK5
	CC2D2A	LGALS3
	STK11	ITK
	DOCK8	HDAC5
	COL3A1	CSK
	RET	SLC6A5
	RPGRIP1L	TACR2
	AXIN2	HRH3
	NBN	SERPINE1
	IL10RA	TOP2A
	C11orf65	PRSS1
	SMAD4	MIF
	LYST	STING1
	IL10	SLC2A1
	IL10RB	HTR2C
	FGFR2	CHRNB4
	STAT3	TGFBR2
	TMEM67	CDK5
	PTPN11	CAPN1
	POLE	TOP1
	USH2A	PLK4
	PIK3CA	CYP2A6
	MKS1	CHRNA1
	ALMS1	ATG4B
	RAD50	MME
	RECQL4	SLC9A1
	NLRP3	GABRA1
	FGFR1	CTSS
	POLG	MDM4
	WRN	ULK1
	PALB2	TBXAS1
	SDHA	LMNA
	CHD7	TRPA1
	GLI3	F3
	CHEK2	ADH1B
	BRIP1	ADH1C
	BRAF	RELA
	MUTYH	ADH1A
	BMPR1A	TLR4
	LZTR1	HDAC6
	AIRE	HDAC2
	NIPBL	CA2
	OFD1	CA1
	VPS13B	CHRNA4
	COL5A1	CHRM2
	TSC1	ACHE
	VHL	CHRM3
	NSD1	ADH4
	TBX1	CHRNA7
	CACNA1C	CA12
	MYO7A	HSD11B1
	WFS1	SRD5A1
	ATP7A	TYMP
	COL4A3	MMP1
	CDH23	MMP2
	PLOD1	PARP1
	MED12	SLC16A1
	TGFB1	IMPDH2
	AHI1	NR4A1
	EGFR	CYP11B1
	COL4A5	HSPA1A
	IFIH1	PTK2B
	WAS	TPO
	PHOX2B	MPO
	MITF	CTSK
	JAG1	ALDH1A1
	PEX1	AKR1B1
	CDKN2A	CA9
	BBS1	AOC3
	KCNE1	NOS2
	POLD1	AKR1C1
	TNF	AKR1B10
	KRAS	PABPC1
	ALK	CA7
	SDHB	IGF1R
	MET	MMP12
	AR	PARP2
	CUBN	BCHE
	IDUA	CES1
	MEN1	PTPN22
	GRIN2A	JAK2
	EVC2	PTPRC
	PDGFRA	FABP3
	NOTCH1	PDE5A
	SOS1	PDE3B
	IL6	PIM1
	SUFU	CA14
	DYNC2H1	CA4
	BARD1	CA5A
	SDHD	JAK1
	MSH3	PLK1
	ERCC6	MAOA
	EP300	HMOX1
	HRAS	TGM2
	DNMT3B	KCNK2
	RTEL1	STS
	KIT	SLC5A7
	COL1A1	SLC6A3
	CDKN1C	HDAC3
	BBS2	HDAC1
	CD40LG	HDAC11
	PCDH15	HDAC10
	ADAM17	DRD2
	SCN1A	EPHX1
	EPCAM	IKBKB
	FAS	SLC6A4
	CHRNE	EPHX2
	TGFBR1	ADH7
	BBS10	CHRNB2
	COL1A2
	TTC7A
	SCN10A
	SURF1
	CNTNAP2
	AGRN
	TNFRSF1A
	MRE11
	FH
	LAMB2
	CPLANE1
	OCRL
	SKI
	PRKAR1A
	GJB2
	RB1
	COL5A2
	RUNX1
	INPP5E
	MVK
	CASR
	EYA1
	SOX10
	SMC1A
	DNMT1
	KCNJ2
	GATA2
	BBS4
	BBS7
	CBL
	BBS9
	DHCR7
	FOXP3
	POT1
	AKT1
	TCTN2
	EHMT1
	ADGRV1
	BUB1B
	BBS12
	LIG4
	ANK2
	DYRK1A
	NLRP12
	CDKL5
	LRP4
	RAD51C
	MEFV
	RELN
	NPHP1
	ARX
	COL2A1
	PIK3CD
	FANCC
	RASA1
	SMARCB1
	SMAD3
	FGFR3
	TERT
	KAT6B
	DOK7
	ACTB
	FMR1
	CTNNA1
	TP63
	NLRC4
	PAX3
	INSR
	TH
	HPS1
	UBE3A
	PAX6
	HSPG2
	SLC12A3
	SAMHD1
	RAF1
	RAPSN
	TRPS1
	CHRNB1
	ERCC2
	ATR
	FOXG1
	RAB27A
	ERCC4
	POMT1
	IL1B
	MT-ATP6
	MKKS
	TGFB3
	ZEB2
	NOTCH2
	CTLA4
	TMEM216
	AKAP9
	CFH
	HCN4
	PDGFRB
	ADAR
	NRXN1
	NF2
	IFT140
	DIS3L2
	SLC26A4
	MUSK
	KIF1A
	GLI2
	RAD51D
	IRF6
	PIK3R1
	EPG5
	NRAS
	SDHC
	BBS5
	LOC126862571
	TBC1D24
	RYR1
	FKRP
	ANKRD11
	L1CAM
	MAP2K1
	B4GALT7
	BCS1L
	TCOF1
	CHAT
	SATB2
	STAT5B
	IFNG
	SCN4A
	FRAS1
	UGT1A1
	ADAMTS2
	PLCG2
	XIAP
	SOS2
	TCTN3
	FKTN
	TCTN1
	SCN1B
	C3
	TREX1
	TGFB2
	GNAS
	CTNNB1
	RTEL1-TNFRSF6B
	CHRND
	INS
	CDKN1B
	HPS3
	ROR2
	MT-ND5
	SLC6A8
	ARID1B
	TCF4
	GATA3
	CRP
	NTHL1
	BDNF
	HPRT1
	RNASEH2B
	TNXB
	DNMT3A
	SDCCAG8
	ERCC8
	SCN11A
	CACNA2D1
	ELN
	KDM6A
	RNASEH2A
	AMN
	TTC21B
	NPHP3
	TRNT1
	MT-ND1
	PAX2
	DKC1
	CBS
	ADA2
	RAG1
	MAP2K2
	ZNF469
	FASLG
	WWOX
	ATP13A2
	ZBTB24
	GPC3
	TMEM231
	SH2D1A
	SPRED1
	SKIC3
	CDK4
	MT-CO1
	SLC2A10
	CHST14
	PITX2
	FOXC1
	LRP2
	STIM1
	RNASEH2C
	IL23R
	TBX5
	SMC3
	ALDH18A1
	PEX6
	SLC9A6
	HSD17B4
	MPV17
	RAD51L3-RFFL
	MYCN
	MTOR
	PIGO
	F5
	EZH2
	MT-CYB
	CXCL8
	KCNJ10
	COL11A1
	DCLRE1C
	GREM1
	COLQ
	ERCC5
	TAFAZZIN
	AP3B1
	SHOC2
	CTSC
	ALDH3A2
	HPS4
	SUCLA2
	B9D1
	HPS6
	PRF1
	COL4A1
	PURA
	CFTR
	PSTPIP1
	SLC29A3
	MYH11
	SMARCE1
	PIGN
	CAV3
	BSND
	NPHP4
	GATA1
	COMT
	GAMT
	NFIX
	RPS6KA3
	SETD2
	SLC25A15
	TWNK
	CLCNKB
	ABCB1
	ACTA2
	DCTN1
	ALB
	CD40
	SKIC2
	RAG2
	GJA1
	THBD
	TTC8
	PTCH2
	BCOR
	IL1RN
	KMT2A
	CASP8
	B3GAT3
	CACNB2
	DSP
	KANSL1
	KCNJ5
	H19
	FREM2
	RIT1
	ESCO2
	CCNH
	IFT172
	WIPF1
	PACS1
	SOX2
	UNC13D
	RIPK1
	MAF
	WASHC5
	AIP
	MID1
	SLC19A3
	SUCLG1
	GATM
	RRM2B
	ARID1A
	MTHFR
	EDNRB
	TMEM127
	MT-CO3
	HARS1
	MYLK
	RAD21
	IGF1
	RYR2
	TMEM237
	COL18A1
	ST3GAL5
	TINF2
	MYH3
	HLA-B
	SLC12A1
	IL2RA
	PSMB8
	FBN2
	CASP10
	PRKAG2
	OTX2
	TK2
	SPINK5
	AKT3
	SDHAF2
	SMARCA2
	TRIM32
	FBXL4
	SNTA1
	CLMP
	KCNMA1
	RRAS
	IL1A
	MT-ND4
	LPIN2
	SNAP25
	STXBP2
	MT-ND2
	IL4
	POLR3A
	SGCE
	LOC110121269
	SHH
	WHRN
	SRCAP
	PIGA
	PRKCD
	ADA
	ALG2
	UGT1A6
	CDC42
	XRCC2
	SCN4B
	KCNE2
	SLC39A13
	AAAS
	LTBP2
	SCN2A
	UGT1A7
	CD46
	PREPL
	SMAD2
	ADAMTS13
	PIK3R2
	COX15
	CUL7
	DPAGT1
	AICDA
	GHR
	MYH6
	SIL1
	BRAT1
	UGT1A10
	FGF10
	UGT1A8
	FGD1
	AOPEP
	UGT1A4
	UGT1A9
	IGF2
	TTN
	BDNF-AS
	HLA-DRB1
	DHFR
	LRP5
	COL11A2
	CALM3
	ARL13B
	ARL6
	FERMT1
	BSCL2
	NDUFA10
	MT-CO2
	DGUOK
	NHS
	TNFAIP3
	CP
	HAX1
	NSD2
	WNT5A
	KCNJ1
	KCNQ1OT1
	DCAF17
	CYLD
	PEX2
	MAPT
	SI
	TWIST1
	MT-TL1
	ASXL1
	MT-ATP8
	PQBP1
	TERC
	HOXB13
	TIMM8A
	PLA2G6
	ANOS1
	MAGEL2
	AFG2A
	GP1BA
	APOE
	PPARG
	ROGDI
	GJB6
	UNG
	BTK
	FKBP14
	SHANK3
	ATRIP
	SCARB2
	ELANE
	SERAC1
	PANK2
	TBX3
	EDN3
	AGK
	CXCR4
	FANCM
	LRBA
	NDUFS4
	LEP
	NKX2-5
	IKBKG
	ABCC9
	SLC52A2
	NDUFV1
	SEMA3E
	SCNN1B
	MT-ND6
	ACE
	NDUFS1
	NOTCH3
	KCNJ8
	PEX10
	STXBP1
	HPS5
	CALM2
	SCO2
	IDS
	UGT1A3
	EXT2
	ADAMTS10
	GBA1
	CACNA1A
	DVL1
	VPS45
	POGZ
	UGT1A5
	PSAP
	SNHG14
	PHF6
	SMO
	IL17A
	CYBA
	SLC16A2
	LOC102724058
	SLC52A3
	ASAH1
	ASXL3
	COX10
	SLC26A1
	ADNP
	SLC22A5
	ADIPOQ
	HTR3A
	KMT2C
	LTBP3
	MYO5B
	MAPK1
	ENG
	DLD
	SETBP1
	NAGLU
	B3GLCT
	TFAP2A
	PIEZO2
	HYLS1
	PIGV
	SLC25A4
	QARS1
	VLDLR
	PPP1CB
	NSDHL
	CTC1
	RAB3GAP1
	KCNE5
	HNF4A
	VCAN
	AHDC1
	NPHP3-ACAD11
	SPTLC1
	SLC19A2
	AMH
	IL2RG
	CFB
	TMEM138
	MAGI2
	NAA10
	MYH9
	PEX5
	PNPLA6
	FLNB
	SELENON
	TBX4
	COPA
	CEP57
	FANCD2
	MEF2C
	OXTR
	GATA4
	GHRL
	CYP19A1
	SLC37A4
	IQCB1
	POMC
	SIX1
	TLR2
	SEC23B
	CYLD-AS1
	IKZF1
	ASTN2
	KCNQ2
	MAX
	SCN9A
	DGCR5
	FGF8
	ITGB2
	IL7R
	BMP4
	ESR1
	SERPINA1
	ERBB2
	GALC
	DES
	IL2
	CEP104
	NBAS
	SOX9
	CIITA
	NKX2-1
	GALNS
	PRNP
	OPA1
	SGSH
	COQ8B
	SNRPN
	FOXP1
	PMM2
	SST
	KIFBP
	ATP1A3
	MT-ND3
	CD27
	SCN8A
	B9D2
	ATP6V0A2
	ABCD1
	IBA57
	DGCR2
	IL13
	CCL2
	ABCC2
	SPART
	SLC19A1
	SCN3B
	DNAI1
	G6PC3
	PYCR1
	GLA
	HLA-DQB1
	DDX41
	PRPS1
	POR
	LARS2
	NDUFS7
	ERBB3
	EBP
	COQ6
	COG6
	CRH
	GATA6
	IL21
	TBCE
	FANCI
	NR2E3
	GLUD1
	DMD
	POLA1
	FLVCR1
	ITPR1
	MBTPS2
	PIGW
	SCO1
	PCDH19
	EFEMP2
	F2
	CCND1
	ALG14
	POLG2
	GDNF
	DNA2
	MAFB
	SARS2
	ERCC3
	NDUFAF2
	NDUFAF5
	SH3TC2
	HBB
	KAT6A
	OCLN
	PRDM5
	NOG
	MAN1B1
	CCBE1
	POLGARF
	SAMD9
	PI4KA
	ATRIP-TREX1
	ELP4
	ZAP70
	NOP10
	MYH7
	MSX1
	PIGL
	MYC
	ZMPSTE24
	PHGDH
	STRA6
	SOD1
	FANCA
	NFKBIA
	OTC
	SP110
	CUL3
	NFU1
	IL5
	GFAP
	NGF
	MIR21
	HFE
	TNFRSF13B
	FOLR1
	GABRB3
	SIN3A
	NDUFS8
	CYP1B1
	AIFM1
	BLOC1S6
	MMP9
	FBLN5
	CD55
	SPTAN1
	APOA1
	ERCC1
	DARS2
	COQ4
	IRF5
	POLR1C
	ARVCF
	HSPD1
	CHD4
	IL18
	WDR45
	TPK1
	CALM1
	XK
	PRRT2
	SMARCAL1
	KCND3
	GRIP1
	LRPPRC
	PEX26
	RMRP
	FOXC2
	CLDN1
	TFAP2B
	GAS5
	GMPPA
	CAV1
	KITLG
	POMT2
	MT-TK
	DOCK6
	MIR155
	IL37
	KCNJ11
	PLCB4
	PDHA1
	RBM8A
	PEX12
	EGF
	SIX5
	C12orf57
	SLC17A5
	CCND2
	ATP7B
	AFF2
	NEU1
	TYR
	NR3C1
	GH1
	PIGT
	LOX
	APP
	OPHN1
	RECQL
	G6PC1
	GLB1
	SETD5
	RAC1
	C1R
	VCP
	GCG
	FLG
	PEX16
	GJA8
	IDH1
	SYNGAP1
	GRIN2B
	CD8A
	MTRR
	PGAP3
	PROKR2
	CCK
	ITGA3
	APOB
	LCT
	AVPR2
	CYBB
	CR2
	CD4
	COQ2
	ABL1
	HGSNAT
	FSHR
	LAMP2
	HNF1A
	BOLA3
	ICAM1
	CDH3
	CHCHD10
	LOC107988032
	NUP107
	EDN1
	IER3IP1
	PLP1
	RANBP2
	LAS1L
	VDR
	COL7A1
	PEX3
	CRLF1
	GUSB
	CASK
	ATAD3A
	LDLR
	PGAP2
	SYP
	VEGFA
	PSAT1
	TRPV4
	ACTC1
	SYT2
	SREBF1
	NDE1
	ABHD5
	ZC4H2
	ANK3
	KCNE3
	MT-ND4L
	SLC25A1
	EIF2AK3
	FIG4
	SCNN1G
	GPHN
	CYP21A2
	GUCY2C
	ITCH
	ABCC8
	EARS2
	CTCF
	GCK
	PAH
	GNAQ
	SMPD1
	C1S
	THRB
	AP1S2
	PAFAH1B1
	RFXANK
	HUWE1
	MT-TS1
	LCK
	IL6ST
	CARMIL2
	CD19
	IFT74
	HCCS
	CARD8
	GAA
	OPA3
	PKD1
	SLC34A1
	GCH1
	FOXRED1
	NPC1
	FANCB
	BLTP1
	FTL
	HTR1A
	MFN2
	BIVM-ERCC5
	EXT1
	LINC02605
	HTT
	TAP2
	ALG1
	CPAP
	HADHA
	NTRK1
	RPL5
	CHGA
	RFX5
	TAB2
	DCX
	TLR3
	MMACHC
	NCF4
	PEX13
	MYH14
	NDUFS3
	REN
	RBBP8
	UBE3B
	STX11
	PMS1
	MPZ
	AMACR
	IQSEC2
	MIR125A
	MGME1
	PPM1D
	MT-TS2
	PPP2R5D
	NCF2
	GAD1
	DCHS1
	DUOX2
	DTNBP1
	AMHR2
	FRAXA
	IFNGR1
	DDC
	PRKN
	GNS
	FBXO7
	HARS2
	PIK3AP1
	SLC26A3
	ATP8A2
	SPG7
	ANTXR2
	SLCO1B1
	HDAC4
	UNC45A
	ARSA
	SMCHD1
	ACADM
	WDR81
	PRKG1
	RASA2
	BGN
	NDUFAF6
	SLC35A3
	JAK3
	NDN
	NSUN2
	VIP
	CUL4B
	PKP1
	MBD5
	CPT2
	RBM10
	ABCC6
	KCNH1
	MT-TW
	TAC1
	MTR
	SLC5A1
	MAGT1
	HNRNPK
	APTX
	CYP17A1
	MEG3
	RAB39B
	KDM1A
	USP7
	ACADVL
	FGF2
	NTRK2
	MDM2
	HAMP
	ACSL4
	SOX18
	TAP1
	FHL1
	ASL
	SPINT2
	GABRG2
	COQ9
	GNRH1
	TNNI3
	SNCA
	FGF9
	CSTB
	EOGT
	RNU4ATAC
	PRDM12
	KDM5C
	IDH2
	SMS
	RBP4
	G6PD
	RHBDF2
	IL19
	BRD4
	TRMU
	SRY
	CLN3
	ENPP1
	SLC9A3
	FLVCR2
	TET2
	CHD8
	MT-TI
	LPL
	EPM2A
	FADD
	PDSS2
	GPSM2
	POMGNT1
	PTPRO
	FANCG
	BMP2
	IL1R1
	HELLS
	HGF
	CARD14
	SLC25A13
	MIR17
	LAMA5
	TUBA1A
	ACOX1
	LDHA
	ABCA3
	SLITRK1
	GRN
	TRPV1
	LIMK1
	GJA5
	SLC25A19
	GTF2I
	DNM2
	CYP27A1
	TOE1
	LTF
	SQSTM1
	OSGEP
	ST3GAL3
	STAT4
	SPG21
	SOX2-OT
	TANGO2
	TFRC
	CISD2
	ITPA
	NPC2
	CPS1
	GNA11
	GOSR2
	DYNC1H1
	PEX7
	ARSB
	AGT
	TRAF3IP1
	TUBB3
	ITGB3
	PMP22
	LETM1
	HERC2
	PDSS1
	HTR2A
	GRIA3
	DDX11
	ALPL
	ADSL
	ATP1A2
	PPT1
	WNT4
	RNF168
	SLC7A7
	GMPPB
	MLXIPL
	PEX19
	CRHR1
	RFXAP
	DAG1
	MT-TH
	ICOS
	NLGN4X
	RUNX2
	CSF3
	ZIC3
	LTBP4
	DHODH
	MALT1
	COG4
	DSG2
	B2M
	TYK2
	CLCN4
	SYK
	PEX14
	HADHB
	SLC4A4
	EIF2S3
	DNAH8
	CSNK2A1
	ALDH5A1
	TBX20
	EFL1
	NPY
	LARGE1
	EIF2AK2
	INVS
	PEX11B
	NR2F1
	B3GALNT2
	APOH
	GCDH
	GPT
	CLPP
	CLIP2
	PKHD1
	CD79A
	DSCAM
	TMEM70
	TPP1
	CDKN2B
	VWF
	VRK1
	CRB2
	POLR3B
	CLCNKA
	SLC12A2
	TPMT
	ADRA2A
	EPO
	ASS1
	RIGI
	ALPI
	SOX3
	TACR3
	CD14
	DNM1
	ASCL1
	HIF1A
	AP3D1
	AFG3L2
	KCNA1
	TGDS
	WNT7A
	MBL2
	PGM3
	PSEN1
	ETFDH
	MIR223
	FXN
	PRKACA
	TMPO
	NFKB2
	STAR
	PARK7
	HTR4
	MIR146A
	GLDC
	DDX3X
	LRRK2
	SOX5
	GLRA1
	SRC
	BTD
	CSF2
	ASPA
	HBA2
	ARID2
	MPL
	ZBTB20
	POLR1D
	TRPM4
	TRIM37
	KCNA2
	HLA-A
	SMAD6
	SHOX
	B4GAT1
	PGK1
	H3-3B
	MT-RNR1
	NEK9
	DGCR8
	PYY
	COQ8A
	SCN2B
	SYN1
	ASNS
	TARDBP
	GRIN1
	RAD51
	YY1
	KIF14
	RNF216
	MT-TQ
	FLNC
	ETV6
	FCGR3A
	SLC39A4
	ARHGAP31
	RNF43
	CACNA1S
	ZFPM2
	SLC18A3
	RARS2
	XPA
	HTRA1
	ACO2
	BCL11A
	LOC110806262
	ACVRL1
	MT-TC
	RS1
	PCNA
	MLH3
	CALR
	PPARGC1A
	ALDH7A1
	LARS1
	NOS3
	CLCN2
	CACNA1D
	CHD2
	COL13A1
	DNAJC19
	NODAL
	TSFM
	IGBP1
	PNPT1
	KATNIP
	ABCB4
	ECHS1
	CEBPA
	BLOC1S3
	MLN
	HACE1
	STAG2
	NEUROG3
	DNAH5
	GFER
	LONP1
	ACE2
	SLC12A6
	CTNS
	SPAST
	NDP
	CASD1
	MECOM
	IL22
	IFT81
	INF2
	IFT27
	GALNT3
	NLRP1
	FGF3
	DEPDC5
	CDC45
	CENPF
	FANCE
	TBCD
	CRPPA
	CFHR1
	SLC25A3
	KCNT1
	FANCL
	LIPA
	NALCN
	MYMK
	HBA1
	ALG13
	JUP
	PRKDC
	C4A
	YWHAE
	PON1
	CCL5
	MYO9A
	PNKP
	MTFMT
	UBA1
	OTOF
	EIF2B5
	ABCB11
	MGP
	CYP27B1
	CERNA3
	TRAPPC11
	HLCS
	MPI
	FUT2
	CHEK1
	MIR29A
	SUOX
	XDH
	SCN3A
	STAT2
	MTM1
	MTRFR
	DPYD
	NHEJ1
	ABCB7
	LAMA2
	LBR
	CTBP1
	POMGNT2
	NIPA1
	SIX3
	STX1A
	VPS13D
	SEMA3A
	TJP2
	NR2F2
	IARS2
	GBE1
	EIF2B2
	NR5A1
	NIPA2
	MSTO1
	SIM1
	PIGM
	IL12B
	DGAT1
	SERPINC1
	SMARCC2
	FDXR
	MT-TV
	PORCN
	TSHR
	SACS
	SOCS1
	BCL2
	STX3
	PROK2
	MFAP5
	FAM111A
	PCSK1
	NARS2
	MIR34A
	NR1H4
	RFX6
	CFHR3
	ACAD9
	PTGS2
	IFNA1
	NR0B1
	CRKL
	SLC26A2
	IL12RB1
	FLT3
	SPG11
	TF
	C19orf12
	PUS1
	PPP2R1A
	DBH
	CPT1A
	CYP11A1
	CSF1R
	PRL
	RARB
	THPO
	HMGA2
	SLC25A20
	MIR24-1
	PCCB
	SLC46A1
	RRAS2
	SUMF1
	SLX4
	SLC35A2
	LORICRIN
	SEPSECS
	HSPB1
	PIGY
	MYD88
	SNAI2
	BMPR2
	STAT5A
	RPL10
	SHBG
	AUTS2
	NLGN3
	MAT2A
	ALG9
	AARS1
	GJC2
	TRPC6
	BUD23
	BCKDHB
	GAST
	CD59
	MIR126
	RETN
	PLG
	MUC1
	KDR
	LOC126860438
	HTRA2
	PTH
	S100A9
	NEXMIF
	PRTN3
	NR3C2
	ACTN4
	DCC
	HESX1
	WNK1
	OCA2
	GABBR2
	FANCF
	KCTD7
	HIBCH
	SETX
	FLG2
	MAP3K7
	UPF3B
	ETFA
	SLC20A2
	HMGCL
	UBE2A
	MT-TF
	PIK3CG
	IL6R
	STXBP3
	FN1
	PSMB9
	WASL
	RXYLT1
	TPH1
	ARL3
	PTS
	TPM2
	ATPAF2
	GNPTAB
	CLCF1
	RASGRP1
	DPF2
	KARS1
	ABCA1
	SLC27A4
	SLC1A4
	KCNQ3
	DNM1L
	SLC25A22
	GLRX5
	EXOSC3
	SYNE1
	TUBB2B
	TRAF3
	YARS2
	MIR125B1
	HCFC1
	MBD4
	RBPJ
	TRIM8
	MAN2B1
	OTULIN
	NPPA
	SDHAF1
	MIR221
	ETFB
	MCOLN1
	SEC24D
	IL36RN
	MT-TR
	GK
	CACNA1H
	GFM1
	CD3G
	KCNK9
	COL4A2
	AHSG
	FOS
	REV3L
	TCAP
	MIRLET7C
	TFAM
	SLC33A1
	CDH2
	ODC1
	SUZ12
	HMBS
	AGTR2
	MFSD8
	MRPS22
	PRDM16
	RERE
	PNP
	PINK1
	TBK1
	ATP8B1
	CST3
	IL1RAPL1
	TNFRSF11B
	QDPR
	FGF23
	DCDC2
	STAT6
	NDUFA12
	RPS26
	ARG1
	PC
	TSEN2
	GNRHR
	LMNB1
	TET3
	VCL
	SLC25A24
	PBX1
	DOLK
	ZIC2
	TBC1D20
	PUS3
	EMD
	MYRF
	C2
	SLC39A8
	NEFL
	PLOD3
	PYGM
	PTH1R
	CLCN5
	PRODH
	CXCL10
	PHYH
	GNE
	JUN
	FOXP2
	GCSH
	MTO1
	EDNRB-AS1
	SLC6A1
	CDSN
	HSD11B2
	LAMB1
	SLC6A2
	ERAP1
	ELOVL4
	PNPO
	TNFRSF1B
	ANO10
	NDUFA1
	CD81
	MYBPC1
	GLI1
	ATP5F1A
	RMND1
	MMUT
	KANK2
	FASTKD2
	MIR150
	SYT1
	CARD11
	BRWD3
	TAF1
	ALAS2
	RPS20
	NDUFS2
	MIR142
	CDH11
	SLC25A12
	CCL11
	C1GALT1C1
	HAND1
	ATP6AP2
	CLCN1
	CCR5
	PROP1
	CASQ2
	ALG6
	HLA-C
	FOXH1
	RPE65
	LOC129933707
	STRC
	HDAC9
	NFIA
	KCTD1
	IVD
	CORO1A
	FA2H
	SMAD9
	HEXA
	XPC
	TEK
	LOC126863158
	ARHGEF9
	TREM2
	TOR1A
	RREB1
	LIG3
	TACR1
	ARHGDIA
	CLU
	CLN5
	SLC10A2
	MANBA
	MAGED2
	WASF1
	HMGB1
	FCGR2A
	MIR342
	DBT
	L2HGDH
	HADH
	AUH
	GTF2H5
	DNAJC30
	MCM4
	GJB3
	IL17F
	CHKB
	AVP
	ETHE1
	PCCA
	ERBB4
	DSC2
	SELP
	BCAP31
	FGF7
	TSPAN31
	NAGS
	MALAT1
	COL6A3
	DLL4
	FGF17
	PKD2
	SRP54
	AFP
	COG1
	AK2
	CABP4
	NPM1
	CLN8
	NONO
	CYP3A4
	CYCS
	CTNND1
	DLG4
	FUS
	SF3B1
	GPT2
	MIPEP
	GABRD
	POMK
	TACO1
	DCLRE1B
	IRS1
	NHP2
	CTNND2
	PLCB1
	COMP
	MIR27A
	ECM1
	GNB5
	LOC130001603
	HLA-DQA1
	CLN6
	DMPK
	IGFBP3
	NDUFA2
	ATL1
	CD28
	TUBA8
	DLG3
	ITGAM
	JAM3
	BGLAP
	FUCA1
	LOC129390903
	HCN1
	ACADS
	PPOX
	MIR122
	FARS2
	CDK13
	HP
	CDC6
	ATXN2
	ZFYVE26
	TGIF1
	C9orf72
	VSX2
	PDCD1
	RHOA
	VPS13A
	AP1S1
	VAMP1
	IRF8
	FAH
	MN1
	DPH1
	CYP2D6
	KIF1B
	AGPAT2
	AKT2
	AARS2
	PIK3CB
	EPHB4
	MAPK3
	ACTA1
	VTN
	REEP1
	USP18
	CLTC
	CSF3R
	DPM1
	NEAT1
	KRT14
	TNNT3
	HAVCR2
	CD274
	APC2
	COL6A2
	SLC1A3
	EHHADH
	CYBC1
	UCHL1
	AQP2
	MIR145
	KCND2
	SELE
	IL12A
	ABCD3
	CD2AP
	REST
	CHUK
	NTS
	IHH
	RPGR
	TKT
	MMAB
	NUBPL
	TXNL4A
	ADGRG1
	HYCC1
	AGO2
	IL1RAPL2
	NDUFA9
	H3-3A
	MIR146B
	CLPB
	SCN1A-AS1
	FGF19
	CAVIN1
	RAD51B
	PIGP
	CLDN5
	SPR
	LTA
	KIF11
	PSEN2
	GAPDH
	TLR9
	TRIM21
	TAT
	CDKN1A
	GDI1
	OXT
	CUX1
	MDH2
	AGTR1
	MAP3K1
	IFNB1
	KCNA5
	SPEN
	PDHB
	IL4R
	NDUFA13
	LHCGR
	ISCA2
	MIR132
	PRMT7
	PDHX
	BAX
	NDUFAF4
	CCL3
	CNR1
	AMT
	CALCA
	SFTPB
	COASY
	KIF5A
	DLAT
	GNAO1
	CASP3
	COG7
	MIR140
	DROSHA
	D2HGDH
	CHAMP1
	TUBB
	GSN
	MMAA
	TUFM
	DLX5
	CLDN16
	NDUFV2
	ACD
	MIR22
	EMP2
	LEPR
	FBXW7
	GSTM1
	TUBB4A
	HJV
	BANF1
	MMP3
	MTTP
	VCAM1
	WNK3
	EGR2
	CDK6
	RSPO1
	FDX2
	LHX3
	TMEM126A
	FGFR4
	MARS2
	NCAM1
	WDR62
	IL15
	ENO2
	ARFGEF1
	ARFGEF2
	DDB2
	CARS2
	TCIRG1
	HEPACAM
	ITGA4
	PROM1
	PET100
	MED23
	OAT
	TPM1
	ALDH2
	CPOX
	PLXND1
	ZDHHC9
	GPBAR1
	ELP1
	IFT57
	MOCS2
	GNB3
	STX1B
	TSPAN7
	RBCK1
	MIR320A
	BTNL2
	YAP1
	TIMP1
	PRDX1
	CACNA1G
	KISS1
	SLC18A2
	ITGA2B
	HSD3B2
	LYRM4
	TCN2
	KCNB1
	MT-TL2
	TNFSF15
	DSG1
	CARD9
	SC5D
	NUP98
	MADD
	LMBRD1
	PHF8
	SLC25A38
	CDON
	CDKN2B-AS1
	CCR1
	POU3F4
	MGMT
	KRIT1
	HMGCR
	CD36
	TG
	MMP14
	TUG1
	MIR222
	BCKDHA
	CD70
	MMADHC
	SZT2
	COL6A1
	TTC19
	XRCC4
	PNPLA2
	BCR
	RHOBTB2
	SLC40A1
	GDF2
	XPNPEP3
	CD247
	CTSA
	IL7
	ATP6V1E1
	ATN1
	CYP7B1
	SIRT1
	HOTAIR
	CDK12
	CRB1
	RNASE3
	UBTF
	DHCR24
	CAT
	SFTPC
	PSMB4
	AP4B1
	VPS53
	DISP1
	COX20
	ALG12
	PNKD
	CAPN3
	CREB1
	PLAT
	LOC117038795
[truncated: 4,360 more rows]

## Sheet: Sheet1
TRIM24
NFE2L2
HSD17B10
KLF5
CHRM4
APEX1
NR1I2
CHRM1
CTSD
GSTP1
ADAM10
MAOB
PTGS1
PIN1
TLR8
FYN
NQO2
GBA2
CDC25B
ITGB1
PTPN2
STAT1
NFKB1
CSNK2B
FPR2
FLT1
TTR
CDC25C
TDP1
HDAC8
GRK5
LGALS3
ITK
HDAC5
CSK
SLC6A5
TACR2
HRH3
SERPINE1
TOP2A
PRSS1
MIF
STING1
SLC2A1
HTR2C
CHRNB4
TGFBR2
CDK5
CAPN1
TOP1
PLK4
CYP2A6
CHRNA1
ATG4B
MME
SLC9A1
GABRA1
CTSS
MDM4
ULK1
TBXAS1
LMNA
TRPA1
F3
ADH1B
ADH1C
RELA
ADH1A
TLR4
HDAC6
HDAC2
CA2
CA1
CHRNA4
CHRM2
ACHE
CHRM3
ADH4
CHRNA7
CA12
HSD11B1
SRD5A1
TYMP
MMP1
MMP2
PARP1
SLC16A1
IMPDH2
NR4A1
CYP11B1
HSPA1A
PTK2B
TPO
MPO
CTSK
ALDH1A1
AKR1B1
CA9
AOC3
NOS2
AKR1C1
AKR1B10
PABPC1
CA7
IGF1R
MMP12
PARP2
BCHE
CES1
PTPN22
JAK2
PTPRC
FABP3
PDE5A
PDE3B
PIM1
CA14
CA4
CA5A
JAK1
PLK1
MAOA
HMOX1
TGM2
KCNK2
STS
SLC5A7
SLC6A3
HDAC3
HDAC1
HDAC11
HDAC10
DRD2
EPHX1
IKBKB
SLC6A4
EPHX2
ADH7
CHRNB2
