# Supplementary material for: Investigation of the Mechanism of Cinnamaldehyde in Irritable Bowel Syndrome Based via Network Pharmacology, Molecular Docking, and Animal Experiments
Source: Pediatr Discov. 2025 Oct 5:e70017. Online ahead of print. doi: 10.1002/pdi3.70017 (PMC13398650; doi:10.1002/pdi3.70017)
Supplement: Supplementary file 1 — Supporting Information S1 [file PDI3-9999-0-s001.zip › Supplementary Materials/Network/network.xlsx]

## Sheet: Sheet1
id	gene
IBS	TRIM24
IBS	NFE2L2
IBS	HSD17B10
IBS	KLF5
IBS	CHRM4
IBS	APEX1
IBS	NR1I2
IBS	CHRM1
IBS	CTSD
IBS	GSTP1
IBS	ADAM10
IBS	MAOB
IBS	PTGS1
IBS	PIN1
IBS	TLR8
IBS	FYN
IBS	NQO2
IBS	GBA2
IBS	CDC25B
IBS	ITGB1
IBS	PTPN2
IBS	STAT1
IBS	NFKB1
IBS	CSNK2B
IBS	FPR2
IBS	FLT1
IBS	TTR
IBS	CDC25C
IBS	TDP1
IBS	HDAC8
IBS	GRK5
IBS	LGALS3
IBS	ITK
IBS	HDAC5
IBS	CSK
IBS	SLC6A5
IBS	TACR2
IBS	HRH3
IBS	SERPINE1
IBS	TOP2A
IBS	PRSS1
IBS	MIF
IBS	STING1
IBS	SLC2A1
IBS	HTR2C
IBS	CHRNB4
IBS	TGFBR2
IBS	CDK5
IBS	CAPN1
IBS	TOP1
IBS	PLK4
IBS	CYP2A6
IBS	CHRNA1
IBS	ATG4B
IBS	MME
IBS	SLC9A1
IBS	GABRA1
IBS	CTSS
IBS	MDM4
IBS	ULK1
IBS	TBXAS1
IBS	LMNA
IBS	TRPA1
IBS	F3
IBS	ADH1B
IBS	ADH1C
IBS	RELA
IBS	ADH1A
IBS	TLR4
IBS	HDAC6
IBS	HDAC2
IBS	CA2
IBS	CA1
IBS	CHRNA4
IBS	CHRM2
IBS	ACHE
IBS	CHRM3
IBS	ADH4
IBS	CHRNA7
IBS	CA12
IBS	HSD11B1
IBS	SRD5A1
IBS	TYMP
IBS	MMP1
IBS	MMP2
IBS	PARP1
IBS	SLC16A1
IBS	IMPDH2
IBS	NR4A1
IBS	CYP11B1
IBS	HSPA1A
IBS	PTK2B
IBS	TPO
IBS	MPO
IBS	CTSK
IBS	ALDH1A1
IBS	AKR1B1
IBS	CA9
IBS	AOC3
IBS	NOS2
IBS	AKR1C1
IBS	AKR1B10
IBS	PABPC1
IBS	CA7
IBS	IGF1R
IBS	MMP12
IBS	PARP2
IBS	BCHE
IBS	CES1
IBS	PTPN22
IBS	JAK2
IBS	PTPRC
IBS	FABP3
IBS	PDE5A
IBS	PDE3B
IBS	PIM1
IBS	CA14
IBS	CA4
IBS	CA5A
IBS	JAK1
IBS	PLK1
IBS	MAOA
IBS	HMOX1
IBS	TGM2
IBS	KCNK2
IBS	STS
IBS	SLC5A7
IBS	SLC6A3
IBS	HDAC3
IBS	HDAC1
IBS	HDAC11
IBS	HDAC10
IBS	DRD2
IBS	EPHX1
IBS	IKBKB
IBS	SLC6A4
IBS	EPHX2
IBS	ADH7
IBS	CHRNB2
Cinnamaldehyde	TRIM24
Cinnamaldehyde	NFE2L2
Cinnamaldehyde	HSD17B10
Cinnamaldehyde	KLF5
Cinnamaldehyde	CHRM4
Cinnamaldehyde	APEX1
Cinnamaldehyde	NR1I2
Cinnamaldehyde	CHRM1
Cinnamaldehyde	CTSD
Cinnamaldehyde	GSTP1
Cinnamaldehyde	ADAM10
Cinnamaldehyde	MAOB
Cinnamaldehyde	PTGS1
Cinnamaldehyde	PIN1
Cinnamaldehyde	TLR8
Cinnamaldehyde	FYN
Cinnamaldehyde	NQO2
Cinnamaldehyde	GBA2
Cinnamaldehyde	CDC25B
Cinnamaldehyde	ITGB1
Cinnamaldehyde	PTPN2
Cinnamaldehyde	STAT1
Cinnamaldehyde	NFKB1
Cinnamaldehyde	CSNK2B
Cinnamaldehyde	FPR2
Cinnamaldehyde	FLT1
Cinnamaldehyde	TTR
Cinnamaldehyde	CDC25C
Cinnamaldehyde	TDP1
Cinnamaldehyde	HDAC8
Cinnamaldehyde	GRK5
Cinnamaldehyde	LGALS3
Cinnamaldehyde	ITK
Cinnamaldehyde	HDAC5
Cinnamaldehyde	CSK
Cinnamaldehyde	SLC6A5
Cinnamaldehyde	TACR2
Cinnamaldehyde	HRH3
Cinnamaldehyde	SERPINE1
Cinnamaldehyde	TOP2A
Cinnamaldehyde	PRSS1
Cinnamaldehyde	MIF
Cinnamaldehyde	STING1
Cinnamaldehyde	SLC2A1
Cinnamaldehyde	HTR2C
Cinnamaldehyde	CHRNB4
Cinnamaldehyde	TGFBR2
Cinnamaldehyde	CDK5
Cinnamaldehyde	CAPN1
Cinnamaldehyde	TOP1
Cinnamaldehyde	PLK4
Cinnamaldehyde	CYP2A6
Cinnamaldehyde	CHRNA1
Cinnamaldehyde	ATG4B
Cinnamaldehyde	MME
Cinnamaldehyde	SLC9A1
Cinnamaldehyde	GABRA1
Cinnamaldehyde	CTSS
Cinnamaldehyde	MDM4
Cinnamaldehyde	ULK1
Cinnamaldehyde	TBXAS1
Cinnamaldehyde	LMNA
Cinnamaldehyde	TRPA1
Cinnamaldehyde	F3
Cinnamaldehyde	ADH1B
Cinnamaldehyde	ADH1C
Cinnamaldehyde	RELA
Cinnamaldehyde	ADH1A
Cinnamaldehyde	TLR4
Cinnamaldehyde	HDAC6
Cinnamaldehyde	HDAC2
Cinnamaldehyde	CA2
Cinnamaldehyde	CA1
Cinnamaldehyde	CHRNA4
Cinnamaldehyde	CHRM2
Cinnamaldehyde	ACHE
Cinnamaldehyde	CHRM3
Cinnamaldehyde	ADH4
Cinnamaldehyde	CHRNA7
Cinnamaldehyde	CA12
Cinnamaldehyde	HSD11B1
Cinnamaldehyde	SRD5A1
Cinnamaldehyde	TYMP
Cinnamaldehyde	MMP1
Cinnamaldehyde	MMP2
Cinnamaldehyde	PARP1
Cinnamaldehyde	SLC16A1
Cinnamaldehyde	IMPDH2
Cinnamaldehyde	NR4A1
Cinnamaldehyde	CYP11B1
Cinnamaldehyde	HSPA1A
Cinnamaldehyde	PTK2B
Cinnamaldehyde	TPO
Cinnamaldehyde	MPO
Cinnamaldehyde	CTSK
Cinnamaldehyde	ALDH1A1
Cinnamaldehyde	AKR1B1
Cinnamaldehyde	CA9
Cinnamaldehyde	AOC3
Cinnamaldehyde	NOS2
Cinnamaldehyde	AKR1C1
Cinnamaldehyde	AKR1B10
Cinnamaldehyde	PABPC1
Cinnamaldehyde	CA7
Cinnamaldehyde	IGF1R
Cinnamaldehyde	MMP12
Cinnamaldehyde	PARP2
Cinnamaldehyde	BCHE
Cinnamaldehyde	CES1
Cinnamaldehyde	PTPN22
Cinnamaldehyde	JAK2
Cinnamaldehyde	PTPRC
Cinnamaldehyde	FABP3
Cinnamaldehyde	PDE5A
Cinnamaldehyde	PDE3B
Cinnamaldehyde	PIM1
Cinnamaldehyde	CA14
Cinnamaldehyde	CA4
Cinnamaldehyde	CA5A
Cinnamaldehyde	JAK1
Cinnamaldehyde	PLK1
Cinnamaldehyde	MAOA
Cinnamaldehyde	HMOX1
Cinnamaldehyde	TGM2
Cinnamaldehyde	KCNK2
Cinnamaldehyde	STS
Cinnamaldehyde	SLC5A7
Cinnamaldehyde	SLC6A3
Cinnamaldehyde	HDAC3
Cinnamaldehyde	HDAC1
Cinnamaldehyde	HDAC11
Cinnamaldehyde	HDAC10
Cinnamaldehyde	DRD2
Cinnamaldehyde	EPHX1
Cinnamaldehyde	IKBKB
Cinnamaldehyde	SLC6A4
Cinnamaldehyde	EPHX2
Cinnamaldehyde	ADH7
Cinnamaldehyde	CHRNB2
