# Supplementary material for: Investigation of the Mechanism of Cinnamaldehyde in Irritable Bowel Syndrome Based via Network Pharmacology, Molecular Docking, and Animal Experiments
Source: Pediatr Discov. 2025 Oct 5:e70017. Online ahead of print. doi: 10.1002/pdi3.70017 (PMC13398650; doi:10.1002/pdi3.70017)
Supplement: Supplementary file 1 — Supporting Information S1 [file PDI3-9999-0-s001.zip › Supplementary Materials/Network/ppi数据.xlsx]

## Sheet: ppi数据
SUID	AverageShortestPathLength	BetweennessCentrality	ClosenessCentrality	ClusteringCoefficient	Degree	Eccentricity	IsSingleNode	name	NeighborhoodConnectivity	NumberOfDirectedEdges	NumberOfUndirectedEdges	PartnerOfMultiEdgedNodePairs	Radiality	selected	SelfLoops	shared name	Stress	TopologicalCoefficient
181	1.95522	0.086258	0.51145	0.302521	35	4	FALSE	NFKB1	16.2857	35	0	0	0.840796	FALSE	0	NFKB1	11378	0.152203
216	2.14925	0.0849151	0.465278	0.270968	31	4	FALSE	TLR4	13.8387	31	0	0	0.808458	FALSE	0	TLR4	9148	0.162429
240	2.14925	0.0933273	0.465278	0.253695	29	4	FALSE	PARP1	14.2069	29	0	0	0.808458	FALSE	0	PARP1	11572	0.157471
309	2.10448	0.0560431	0.475177	0.316239	27	4	FALSE	RELA	16.5185	27	0	0	0.81592	FALSE	0	RELA	6626	0.171682
218	2.27612	0.0270407	0.439344	0.323333	25	4	FALSE	PTPRC	14.96	25	0	0	0.787313	FALSE	0	PTPRC	4112	0.194286
451	2.22388	0.0221989	0.449664	0.403333	25	5	FALSE	STAT1	17.68	25	0	0	0.79602	FALSE	0	STAT1	3434	0.203218
393	2.12687	0.0776181	0.470175	0.307971	24	5	FALSE	JAK2	17.7083	24	0	0	0.812189	FALSE	0	JAK2	10806	0.178451
231	2.11194	0.0560756	0.473498	0.296443	23	4	FALSE	HDAC1	15.913	23	0	0	0.814677	FALSE	0	HDAC1	6914	0.161934
81	2.08209	0.0590459	0.480287	0.324675	22	4	FALSE	NFE2L2	17.3182	22	0	0	0.819652	FALSE	0	NFE2L2	7352	0.166521
107	2.4403	0.0278988	0.409786	0.350649	22	4	FALSE	MAOB	12.8636	22	0	0	0.75995	FALSE	0	MAOB	4868	0.207478
110	2.20896	0.0207066	0.452703	0.415584	22	4	FALSE	MMP2	17.4091	22	0	0	0.798507	FALSE	0	MMP2	3552	0.200104
271	2.24627	0.0584988	0.445183	0.252381	21	4	FALSE	SERPINE1	13.7143	21	0	0	0.792289	FALSE	0	SERPINE1	7582	0.165232
227	2.3806	0.0232	0.420063	0.326316	20	5	FALSE	HDAC2	14.1	20	0	0	0.7699	FALSE	0	HDAC2	3068	0.192466
73	2.0597	0.0523803	0.485507	0.397661	19	4	FALSE	HMOX1	20.4211	19	0	0	0.823383	FALSE	0	HMOX1	7610	0.189084
105	2.40299	0.0338709	0.416149	0.333333	19	4	FALSE	MAOA	12.8421	19	0	0	0.766169	FALSE	0	MAOA	4598	0.185355
116	2.28358	0.0227357	0.437908	0.321637	19	4	FALSE	ITGB1	16	19	0	0	0.78607	FALSE	0	ITGB1	2788	0.195122
246	2.26119	0.0317803	0.442244	0.339181	19	4	FALSE	MPO	16.1053	19	0	0	0.789801	FALSE	0	MPO	4318	0.190476
72	2.34328	0.051048	0.426752	0.281046	18	4	FALSE	ACHE	13.2778	18	0	0	0.776119	FALSE	0	ACHE	6856	0.184664
89	2.77612	0.00993189	0.360215	0.45098	18	5	FALSE	CHRM2	12.8889	18	0	0	0.70398	FALSE	0	CHRM2	1434	0.292929
101	2.44776	0.0207963	0.408537	0.464052	18	4	FALSE	CHRNA4	13	18	0	0	0.758706	FALSE	0	CHRNA4	3446	0.2
85	2.71642	0.0120692	0.368132	0.508333	16	5	FALSE	DRD2	13.4375	16	0	0	0.71393	FALSE	0	DRD2	1294	0.284574
132	2.32836	0.0418111	0.429487	0.375	16	4	FALSE	ALDH1A1	13.375	16	0	0	0.778607	FALSE	0	ALDH1A1	4686	0.168513
328	2.46269	0.0233602	0.406061	0.3	16	5	FALSE	FYN	14.5625	16	0	0	0.756219	FALSE	0	FYN	2894	0.21875
515	2.38806	0.00709426	0.41875	0.533333	16	5	FALSE	JAK1	19.0625	16	0	0	0.768657	FALSE	0	JAK1	1240	0.247565
103	2.5	0.0148489	0.4	0.504762	15	4	FALSE	CHRNB2	13.2667	15	0	0	0.75	FALSE	0	CHRNB2	2770	0.217486
136	2.77612	0.00829724	0.360215	0.52381	15	5	FALSE	ADH1B	13.0667	15	0	0	0.70398	FALSE	0	ADH1B	1042	0.278014
141	2.66418	0.041156	0.37535	0.219048	15	5	FALSE	CYP2A6	12	15	0	0	0.722637	FALSE	0	CYP2A6	4580	0.226923
223	2.40299	0.0200284	0.416149	0.438095	15	5	FALSE	HDAC3	17.1333	15	0	0	0.766169	FALSE	0	HDAC3	2528	0.230631
334	2.40299	0.0271806	0.416149	0.342857	15	5	FALSE	HDAC6	15.2667	15	0	0	0.766169	FALSE	0	HDAC6	3430	0.194872
438	2.41791	0.0136156	0.41358	0.419048	15	5	FALSE	TLR8	16.7333	15	0	0	0.763682	FALSE	0	TLR8	1648	0.231481
75	2.52985	0.0133047	0.39528	0.505495	14	4	FALSE	CHRNB4	13.5	14	0	0	0.745025	FALSE	0	CHRNB4	2528	0.225
113	2.50746	0.00644544	0.39881	0.461538	14	5	FALSE	CTSS	17	14	0	0	0.748756	FALSE	0	CTSS	898	0.265625
225	2.64925	0.0216361	0.377465	0.252747	14	5	FALSE	TOP2A	10.2857	14	0	0	0.725124	FALSE	0	TOP2A	2274	0.179198
79	2.74627	0.0027114	0.36413	0.615385	13	5	FALSE	SLC6A3	14.7692	13	0	0	0.708955	FALSE	0	SLC6A3	514	0.335664
118	2.33582	0.00620042	0.428115	0.564103	13	4	FALSE	IGF1R	20.9231	13	0	0	0.777363	FALSE	0	IGF1R	1180	0.261538
128	2.5	0.0271227	0.4	0.230769	13	4	FALSE	GSTP1	12	13	0	0	0.75	FALSE	0	GSTP1	3324	0.194199
421	2.40299	0.00661838	0.416149	0.564103	13	5	FALSE	IKBKB	21.3077	13	0	0	0.766169	FALSE	0	IKBKB	1102	0.276723
440	2.48507	0.0169961	0.402402	0.538462	13	4	FALSE	MMP1	17.0769	13	0	0	0.752488	FALSE	0	MMP1	1734	0.269841
99	2.48507	0.0195093	0.402402	0.363636	12	4	FALSE	CHRM1	13.4167	12	0	0	0.752488	FALSE	0	CHRM1	2500	0.208333
124	2.84328	0.0036043	0.351706	0.636364	12	5	FALSE	ADH7	13.75	12	0	0	0.692786	FALSE	0	ADH7	534	0.319767
138	2.92537	0.00160578	0.341837	0.651515	12	5	FALSE	SLC6A4	15.3333	12	0	0	0.679104	FALSE	0	SLC6A4	342	0.393162
245	2.29104	0.0492876	0.436482	0.106061	12	4	FALSE	BCHE	12.8333	12	0	0	0.784826	FALSE	0	BCHE	5234	0.155208
429	2.52239	0.00482783	0.39645	0.560606	12	5	FALSE	LGALS3	19.5833	12	0	0	0.746269	FALSE	0	LGALS3	948	0.279762
93	2.48507	0.022381	0.402402	0.0727273	11	5	FALSE	CDK5	11.0909	11	0	0	0.752488	FALSE	0	CDK5	2388	0.153247
134	2.88806	0.00122326	0.346253	0.709091	11	5	FALSE	ADH1C	13.8182	11	0	0	0.685323	FALSE	0	ADH1C	272	0.345455
248	2.43284	0.0168029	0.411043	0.181818	11	4	FALSE	CTSD	12.4545	11	0	0	0.761194	FALSE	0	CTSD	2126	0.180481
268	2.83582	0.0292655	0.352632	0.345455	11	5	FALSE	CA9	8.63636	11	0	0	0.69403	FALSE	0	CA9	4986	0.208426
275	2.48507	0.0347657	0.402402	0.236364	11	5	FALSE	SLC2A1	13.2727	11	0	0	0.752488	FALSE	0	SLC2A1	4480	0.19697
298	2.52239	0.0104151	0.39645	0.418182	11	5	FALSE	FLT1	16.9091	11	0	0	0.746269	FALSE	0	FLT1	1516	0.26014
347	2.81343	0.0122236	0.355438	0.618182	11	5	FALSE	GABRA1	14.2727	11	0	0	0.697761	FALSE	0	GABRA1	1394	0.315152
357	2.93284	0.00583423	0.340967	0.581818	11	5	FALSE	HTR2C	13.8182	11	0	0	0.677861	FALSE	0	HTR2C	676	0.354312
529	2.52985	0.00843372	0.39528	0.527273	11	5	FALSE	HDAC5	17	11	0	0	0.745025	FALSE	0	HDAC5	1370	0.257576
628	2.37313	0.00598413	0.421384	0.636364	11	4	FALSE	NOS2	23.1818	11	0	0	0.771144	FALSE	0	NOS2	928	0.301063
120	2.89552	0.00078974	0.345361	0.8	10	5	FALSE	ADH1A	14.5	10	0	0	0.68408	FALSE	0	ADH1A	206	0.3625
121	2.89552	0.00175159	0.345361	0.733333	10	5	FALSE	AKR1B10	13.3	10	0	0	0.68408	FALSE	0	AKR1B10	330	0.359459
176	2.63433	0.0390415	0.379603	0.266667	10	5	FALSE	AKR1C1	11.5	10	0	0	0.727612	FALSE	0	AKR1C1	4032	0.212963
222	2.64925	0.00401039	0.377465	0.555556	10	5	FALSE	APEX1	14.8	10	0	0	0.725124	FALSE	0	APEX1	614	0.264286
285	2.53731	0.0164211	0.394118	0.466667	10	5	FALSE	CTSK	16.3	10	0	0	0.743781	FALSE	0	CTSK	1680	0.253125
126	2.94776	0.00031921	0.339241	0.888889	9	5	FALSE	ADH4	14.2222	9	0	0	0.675373	FALSE	0	ADH4	86	0.406349
180	2.39552	0.0160382	0.417445	0.25	9	4	FALSE	AKR1B1	17	9	0	0	0.767413	FALSE	0	AKR1B1	2960	0.229833
234	2.76119	0.00506647	0.362162	0.388889	9	5	FALSE	TOP1	11.5556	9	0	0	0.706468	FALSE	0	TOP1	546	0.238426
340	3.02985	0.00252191	0.330049	0.611111	9	5	FALSE	CHRM3	12.4444	9	0	0	0.661692	FALSE	0	CHRM3	342	0.377104
674	2.66418	0.0003734	0.37535	0.777778	9	5	FALSE	TGFBR2	22.8889	9	0	0	0.722637	FALSE	0	TGFBR2	124	0.401559
83	2.49254	0.0115067	0.401198	0.214286	8	5	FALSE	MME	17.25	8	0	0	0.751244	FALSE	0	MME	2094	0.241071
97	2.80597	0.0348981	0.356383	0.25	8	5	FALSE	CA1	9.375	8	0	0	0.699005	FALSE	0	CA1	4776	0.230769
143	2.70149	0.00398846	0.370166	0.5	8	5	FALSE	EPHX1	13	8	0	0	0.716418	FALSE	0	EPHX1	558	0.265306
260	2.92537	0.0190096	0.341837	0.428571	8	5	FALSE	CA12	8.875	8	0	0	0.679104	FALSE	0	CA12	3332	0.239865
317	2.73881	0.0100913	0.365123	0.392857	8	5	FALSE	PLK1	12.875	8	0	0	0.710199	FALSE	0	PLK1	1418	0.252451
416	2.82836	0.0050111	0.353562	0.464286	8	5	FALSE	PTPN22	14.625	8	0	0	0.695274	FALSE	0	PTPN22	476	0.308511
442	2.76866	0.00914676	0.361186	0.571429	8	5	FALSE	MMP12	14.125	8	0	0	0.705224	FALSE	0	MMP12	900	0.318182
483	2.60448	0.00306353	0.383954	0.5	8	4	FALSE	F3	19.375	8	0	0	0.732587	FALSE	0	F3	374	0.334052
87	3.07463	0.00015417	0.325243	0.857143	7	5	FALSE	CHRM4	15.7143	7	0	0	0.654229	FALSE	0	CHRM4	32	0.506912
262	3.11194	0.00889639	0.321343	0.380952	7	5	FALSE	CA2	7	7	0	0	0.64801	FALSE	0	CA2	1194	0.274286
264	3.40299	0.0165498	0.29386	0.52381	7	5	FALSE	CA4	6.42857	7	0	0	0.599502	FALSE	0	CA4	2090	0.392857
307	2.6791	0.00378303	0.373259	0.238095	7	5	FALSE	PTK2B	13.8571	7	0	0	0.720149	FALSE	0	PTK2B	542	0.276968
315	2.90299	0.0046014	0.344473	0.428571	7	5	FALSE	CDC25C	10.4286	7	0	0	0.682836	FALSE	0	CDC25C	672	0.254355
331	2.58209	0.00297198	0.387283	0.380952	7	5	FALSE	LMNA	17.7143	7	0	0	0.736318	FALSE	0	LMNA	442	0.274554
345	2.83582	0.0132419	0.352632	0.142857	7	5	FALSE	GRK5	9.14286	7	0	0	0.69403	FALSE	0	GRK5	1272	0.221429
435	2.62687	0.0093014	0.380682	0.52381	7	5	FALSE	PTGS1	18.2857	7	0	0	0.728856	FALSE	0	PTGS1	682	0.32398
545	2.92537	0.00047662	0.341837	0.809524	7	5	FALSE	HDAC11	13.4286	7	0	0	0.679104	FALSE	0	HDAC11	110	0.394958
77	2.88806	0.00220391	0.346253	0.466667	6	5	FALSE	SLC5A7	14.3333	6	0	0	0.685323	FALSE	0	SLC5A7	354	0.363248
95	3.05224	0.00048795	0.327628	0.866667	6	5	FALSE	CHRNA7	13.8333	6	0	0	0.65796	FALSE	0	CHRNA7	118	0.477011
109	2.76119	0.00125104	0.362162	0.333333	6	5	FALSE	ADAM10	14.5	6	0	0	0.706468	FALSE	0	ADAM10	264	0.349594
229	2.81343	0.00533771	0.355438	0.333333	6	5	FALSE	IMPDH2	13	6	0	0	0.697761	FALSE	0	IMPDH2	534	0.287879
278	3.73134	0.00030577	0.268	0.666667	6	6	FALSE	SLC9A1	6.83333	6	0	0	0.544776	FALSE	0	SLC9A1	26	0.488095
303	2.64925	0.00290121	0.377465	0.2	6	5	FALSE	CAPN1	13.6667	6	0	0	0.725124	FALSE	0	CAPN1	376	0.241071
338	2.58955	0.0217975	0.386167	0.133333	6	5	FALSE	NR1I2	13.3333	6	0	0	0.735075	FALSE	0	NR1I2	1798	0.225146
365	3.33582	0.00031525	0.299776	0.6	6	5	FALSE	CHRNA1	11.3333	6	0	0	0.610697	FALSE	0	CHRNA1	46	0.531746
412	2.82836	0.00176551	0.353562	0.533333	6	5	FALSE	PTPN2	17.6667	6	0	0	0.695274	FALSE	0	PTPN2	272	0.368056
512	2.70149	0.00564373	0.370166	0.333333	6	5	FALSE	HSPA1A	17.1667	6	0	0	0.716418	FALSE	0	HSPA1A	446	0.314815
518	2.89552	0.00158791	0.345361	0.4	6	5	FALSE	ITK	15	6	0	0	0.68408	FALSE	0	ITK	166	0.3125
558	2.66418	0.00044781	0.37535	0.733333	6	5	FALSE	NR4A1	22.3333	6	0	0	0.722637	FALSE	0	NR4A1	72	0.385057
91	2.88806	0.00027312	0.346253	0.7	5	5	FALSE	HRH3	17.2	5	0	0	0.685323	FALSE	0	HRH3	54	0.419512
147	3.01493	0.00613503	0.331683	0.3	5	5	FALSE	EPHX2	9.8	5	0	0	0.664179	FALSE	0	EPHX2	568	0.335714
196	3.47015	0.0162229	0.288172	0.3	5	5	FALSE	SRD5A1	4.2	5	0	0	0.588308	FALSE	0	SRD5A1	1362	0.316667
202	2.98507	0.0107618	0.335	0.4	5	5	FALSE	HSD11B1	9	5	0	0	0.669154	FALSE	0	HSD11B1	844	0.275
207	2.67164	0.00416576	0.374302	0.3	5	4	FALSE	TTR	12.6	5	0	0	0.721393	FALSE	0	TTR	440	0.253061
236	3.0597	0.00016852	0.326829	0.8	5	5	FALSE	PARP2	11.8	5	0	0	0.656716	FALSE	0	PARP2	22	0.347059
238	3.01493	9.413e-05	0.331683	0.9	5	5	FALSE	TDP1	13.4	5	0	0	0.664179	FALSE	0	TDP1	20	0.382857
410	3.06716	0.00029753	0.326034	0.5	5	5	FALSE	CSK	12.4	5	0	0	0.655473	FALSE	0	CSK	44	0.364706
535	2.62687	0.00569103	0.380682	0.1	5	5	FALSE	TGM2	16.6	5	0	0	0.728856	FALSE	0	TGM2	680	0.285714
540	2.99254	0.00033507	0.334165	0.8	5	5	FALSE	HDAC10	14	5	0	0	0.66791	FALSE	0	HDAC10	86	0.466667
548	2.79104	0.00015841	0.358289	0.7	5	5	FALSE	TRIM24	19.8	5	0	0	0.701493	FALSE	0	TRIM24	48	0.430435
567	3.18657	0.00014154	0.313817	0.8	5	6	FALSE	HDAC8	11.6	5	0	0	0.635572	FALSE	0	HDAC8	24	0.42963
215	2.68657	0.00456292	0.372222	0.333333	4	5	FALSE	AOC3	24.25	4	0	0	0.718905	FALSE	0	AOC3	776	0.404167
243	2.95522	0.015123	0.338384	0.166667	4	5	FALSE	ULK1	14	4	0	0	0.674129	FALSE	0	ULK1	1770	0.346154
273	3.79104	0	0.26378	1	4	6	FALSE	CA14	8	4	0	0	0.534826	FALSE	0	CA14	0	0.615385
290	3.36567	0.00102168	0.297118	0.666667	4	6	FALSE	SLC16A1	8.75	4	0	0	0.605721	FALSE	0	SLC16A1	248	0.460526
312	3.20149	0.00018883	0.312354	0.666667	4	6	FALSE	CDC25B	10	4	0	0	0.633085	FALSE	0	CDC25B	32	0.416667
321	3.33582	0.00131573	0.299776	0.5	4	6	FALSE	PLK4	8.5	4	0	0	0.610697	FALSE	0	PLK4	108	0.392857
418	2.89552	0.00062976	0.345361	0.333333	4	5	FALSE	CSNK2B	14.5	4	0	0	0.68408	FALSE	0	CSNK2B	140	0.381579
502	2.82836	0.00285244	0.353562	0.333333	4	5	FALSE	FPR2	18	4	0	0	0.695274	FALSE	0	FPR2	320	0.412791
560	2.78358	0	0.359249	1	4	5	FALSE	KLF5	21	4	0	0	0.702736	FALSE	0	KLF5	0	0.446809
198	3.50746	0	0.285106	1	3	5	FALSE	CYP11B1	6.66667	3	0	0	0.58209	FALSE	0	CYP11B1	0	0.512821
266	3.5	3.108e-05	0.285714	0.666667	3	5	FALSE	CA7	7.66667	3	0	0	0.583333	FALSE	0	CA7	4	0.547619
319	3.30597	0.00025698	0.302483	0.333333	3	6	FALSE	PIN1	10	3	0	0	0.615672	FALSE	0	PIN1	52	0.483333
609	3.12687	0.00079179	0.319809	0	3	6	FALSE	PABPC1	10	3	0	0	0.645522	FALSE	0	PABPC1	64	0.375
740	2.84328	0.00052911	0.351706	0.666667	3	5	FALSE	MIF	19	3	0	0	0.692786	FALSE	0	MIF	54	0.452381
829	3.16418	0.0009681	0.316038	0	3	6	FALSE	TPO	8	3	0	0	0.639303	FALSE	0	TPO	86	0.35
336	3.15672	0.00010374	0.316785	0	2	5	FALSE	CES1	12.5	2	0	0	0.640547	FALSE	0	CES1	14	0.575
458	3.12687	0.00096848	0.319809	0	2	5	FALSE	TBXAS1	11	2	0	0	0.645522	FALSE	0	TBXAS1	124	0.5
475	3.21642	0.00190394	0.310905	0	2	5	FALSE	FABP3	12	2	0	0	0.630597	FALSE	0	FABP3	148	0.5
509	3.24627	0.00057724	0.308046	0	2	6	FALSE	TACR2	11.5	2	0	0	0.625622	FALSE	0	TACR2	48	0.5
715	3.12687	0.0149254	0.319809	0	2	5	FALSE	TRPA1	16	2	0	0	0.645522	FALSE	0	TRPA1	1212	0.5
737	3.05224	0	0.327628	1	2	5	FALSE	MDM4	21.5	2	0	0	0.65796	FALSE	0	MDM4	0	0.651515
793	3.04478	0	0.328431	1	2	5	FALSE	PDE5A	19	2	0	0	0.659204	FALSE	0	PDE5A	0	0.655172
800	3.5	0.0013718	0.285714	0	2	6	FALSE	STS	5.5	2	0	0	0.583333	FALSE	0	STS	102	0.5
856	2.96269	0	0.337531	1	2	5	FALSE	STING1	28	2	0	0	0.672886	FALSE	0	STING1	0	0.7
242	3.94776	0	0.253308	0	1	6	FALSE	ATG4B	4	1	0	0	0.508706	FALSE	0	ATG4B	0	0
293	4.39552	0	0.227504	0	1	6	FALSE	CA5A	7	1	0	0	0.43408	FALSE	0	CA5A	0	0
464	3.65672	0	0.273469	0	1	6	FALSE	TYMP	15	1	0	0	0.557214	FALSE	0	TYMP	0	0
634	4.46269	0	0.22408	0	1	6	FALSE	HSD17B10	5	1	0	0	0.422886	FALSE	0	HSD17B10	0	0
701	3.1194	0	0.320574	0	1	6	FALSE	PDE3B	24	1	0	0	0.646766	FALSE	0	PDE3B	0	0
714	4.1194	0	0.242754	0	1	6	FALSE	KCNK2	2	1	0	0	0.4801	FALSE	0	KCNK2	0	0
751	3.47761	0	0.287554	0	1	5	FALSE	PRSS1	13	1	0	0	0.587065	FALSE	0	PRSS1	0	0
