# Supplementary material for: Investigation of the Mechanism of Cinnamaldehyde in Irritable Bowel Syndrome Based via Network Pharmacology, Molecular Docking, and Animal Experiments
Source: Pediatr Discov. 2025 Oct 5:e70017. Online ahead of print. doi: 10.1002/pdi3.70017 (PMC13398650; doi:10.1002/pdi3.70017)
Supplement: Supplementary file 1 — Supporting Information S1 [file PDI3-9999-0-s001.zip › Supplementary Materials/Network/string_interactions_short .tsv]

#node1	node2	node1_string_id	node2_string_id	neighborhood_on_chromosome	gene_fusion	phylogenetic_cooccurrence	homology	coexpression	experimentally_determined_interaction	database_annotated	automated_textmining	combined_score
ACHE	HMOX1	9606.ENSP00000303211	9606.ENSP00000216117	0	0	0	0	0	0	0	0.465	0.465
ACHE	CHRNB4	9606.ENSP00000303211	9606.ENSP00000261751	0	0	0	0	0	0.045	0	0.504	0.506
ACHE	SLC5A7	9606.ENSP00000303211	9606.ENSP00000264047	0	0	0	0	0	0	0	0.562	0.562
ACHE	SLC6A3	9606.ENSP00000303211	9606.ENSP00000270349	0	0	0	0	0	0	0	0.447	0.447
ACHE	NFE2L2	9606.ENSP00000303211	9606.ENSP00000380252	0	0	0	0	0	0	0	0.405	0.405
ACHE	MME	9606.ENSP00000303211	9606.ENSP00000418525	0	0	0	0	0.067	0	0	0.401	0.417
ACHE	DRD2	9606.ENSP00000303211	9606.ENSP00000354859	0	0	0	0	0.072	0	0	0.408	0.427
ACHE	CHRM4	9606.ENSP00000303211	9606.ENSP00000409378	0	0	0	0	0.137	0	0	0.369	0.432
ACHE	CHRM2	9606.ENSP00000303211	9606.ENSP00000399745	0	0	0	0	0.098	0	0	0.397	0.433
ACHE	HRH3	9606.ENSP00000303211	9606.ENSP00000342560	0	0	0	0	0.122	0	0	0.395	0.446
ACHE	CDK5	9606.ENSP00000303211	9606.ENSP00000419782	0	0	0	0	0	0	0	0.451	0.451
ACHE	CHRNA7	9606.ENSP00000303211	9606.ENSP00000407546	0	0	0	0	0.091	0	0	0.422	0.453
ACHE	CA1	9606.ENSP00000303211	9606.ENSP00000430656	0	0	0	0	0.056	0	0	0.546	0.553
ACHE	CHRM1	9606.ENSP00000303211	9606.ENSP00000306490	0	0	0	0	0.158	0	0	0.492	0.554
ACHE	CHRNA4	9606.ENSP00000303211	9606.ENSP00000359285	0	0	0	0	0.107	0.045	0	0.523	0.558
ACHE	CHRNB2	9606.ENSP00000303211	9606.ENSP00000357461	0	0	0	0	0.074	0.045	0	0.560	0.577
ACHE	MAOA	9606.ENSP00000303211	9606.ENSP00000340684	0	0	0	0	0.103	0	0	0.744	0.761
ACHE	MAOB	9606.ENSP00000303211	9606.ENSP00000367309	0	0	0	0	0.115	0	0	0.902	0.910
ADAM10	MMP2	9606.ENSP00000260408	9606.ENSP00000219070	0	0	0	0	0	0	0	0.487	0.487
ADAM10	CDK5	9606.ENSP00000260408	9606.ENSP00000419782	0	0	0	0	0.050	0	0	0.400	0.406
ADAM10	CTSS	9606.ENSP00000260408	9606.ENSP00000357981	0	0	0	0	0.081	0.053	0	0.420	0.451
ADAM10	MME	9606.ENSP00000260408	9606.ENSP00000418525	0	0	0	0	0.042	0.095	0	0.516	0.543
ADAM10	ITGB1	9606.ENSP00000260408	9606.ENSP00000379350	0	0	0	0	0.126	0.046	0	0.531	0.575
ADAM10	IGF1R	9606.ENSP00000260408	9606.ENSP00000497069	0	0	0	0	0.056	0.103	0	0.584	0.617
ADH1A	AKR1B10	9606.ENSP00000209668	9606.ENSP00000352584	0	0	0	0	0.109	0.076	0	0.335	0.405
ADH1A	CHRM2	9606.ENSP00000209668	9606.ENSP00000399745	0	0	0	0	0	0	0	0.506	0.506
ADH1A	ADH7	9606.ENSP00000209668	9606.ENSP00000420269	0	0	0.054	0.972	0.097	0	0.500	0.067	0.548
ADH1A	ADH4	9606.ENSP00000209668	9606.ENSP00000424630	0	0	0.061	0.959	0.212	0	0.500	0.079	0.613
ADH1A	GSTP1	9606.ENSP00000209668	9606.ENSP00000381607	0	0	0	0	0.064	0.096	0.650	0.517	0.837
ADH1A	MAOB	9606.ENSP00000209668	9606.ENSP00000367309	0	0	0	0	0.138	0	0.908	0.168	0.928
ADH1A	MAOA	9606.ENSP00000209668	9606.ENSP00000340684	0	0	0	0	0.147	0	0.908	0.215	0.933
ADH1A	ALDH1A1	9606.ENSP00000209668	9606.ENSP00000297785	0.048	0.001	0	0	0.127	0	0.706	0.853	0.959
ADH1A	ADH1C	9606.ENSP00000209668	9606.ENSP00000426083	0	0	0.048	0.985	0.777	0	0.900	0.302	0.983
ADH1A	ADH1B	9606.ENSP00000209668	9606.ENSP00000306606	0	0	0.048	0.985	0.631	0.300	0.900	0.629	0.989
ADH1B	SLC6A4	9606.ENSP00000306606	9606.ENSP00000261707	0	0	0	0	0.084	0	0	0.560	0.580
ADH1B	ALDH1A1	9606.ENSP00000306606	9606.ENSP00000297785	0.048	0.002	0	0	0.145	0	0.706	0.814	0.949
ADH1B	CYP2A6	9606.ENSP00000306606	9606.ENSP00000301141	0.042	0	0	0	0.107	0	0	0.444	0.483
ADH1B	EPHX1	9606.ENSP00000306606	9606.ENSP00000480004	0	0	0	0	0.124	0.071	0	0.345	0.421
ADH1B	AKR1B10	9606.ENSP00000306606	9606.ENSP00000352584	0	0	0	0	0.086	0.076	0	0.390	0.440
ADH1B	DRD2	9606.ENSP00000306606	9606.ENSP00000354859	0	0	0	0	0	0	0	0.479	0.479
ADH1B	EPHX2	9606.ENSP00000306606	9606.ENSP00000430269	0	0	0	0	0.101	0.071	0	0.449	0.499
ADH1B	ADH7	9606.ENSP00000306606	9606.ENSP00000420269	0	0	0.054	0.973	0.088	0	0.500	0.066	0.543
ADH1B	ADH4	9606.ENSP00000306606	9606.ENSP00000424630	0	0	0.060	0.961	0.131	0	0.500	0.067	0.568
ADH1B	CHRM2	9606.ENSP00000306606	9606.ENSP00000399745	0	0	0	0	0	0	0	0.614	0.614
ADH1B	GSTP1	9606.ENSP00000306606	9606.ENSP00000381607	0	0	0	0	0.064	0.096	0.650	0.309	0.767
ADH1B	MAOB	9606.ENSP00000306606	9606.ENSP00000367309	0	0	0	0	0.148	0	0.908	0.226	0.934
ADH1B	MAOA	9606.ENSP00000306606	9606.ENSP00000340684	0	0	0	0	0.159	0	0.908	0.359	0.946
ADH1B	ADH1C	9606.ENSP00000306606	9606.ENSP00000426083	0	0	0.047	0.986	0.478	0.621	0.900	0.378	0.986
ADH1C	ALDH1A1	9606.ENSP00000426083	9606.ENSP00000297785	0.048	0.001	0	0	0.205	0	0.706	0.687	0.921
ADH1C	MAOA	9606.ENSP00000426083	9606.ENSP00000340684	0	0	0	0	0.151	0	0.908	0.249	0.936
ADH1C	AKR1B10	9606.ENSP00000426083	9606.ENSP00000352584	0	0	0	0	0.145	0.076	0	0.378	0.465
ADH1C	MAOB	9606.ENSP00000426083	9606.ENSP00000367309	0	0	0	0	0.138	0	0.908	0.204	0.931
ADH1C	GSTP1	9606.ENSP00000426083	9606.ENSP00000381607	0	0	0	0	0.064	0.096	0.650	0.294	0.762
ADH1C	CHRM2	9606.ENSP00000426083	9606.ENSP00000399745	0	0	0	0	0	0	0	0.541	0.541
ADH1C	ADH7	9606.ENSP00000426083	9606.ENSP00000420269	0	0	0.054	0.973	0.136	0	0.500	0.397	0.720
ADH1C	ADH4	9606.ENSP00000426083	9606.ENSP00000424630	0	0	0.060	0.960	0.157	0	0.500	0.074	0.584
ADH1C	EPHX1	9606.ENSP00000426083	9606.ENSP00000480004	0	0	0	0	0.131	0.071	0	0.548	0.603
ADH4	ALDH1A1	9606.ENSP00000424630	9606.ENSP00000297785	0.048	0	0	0	0.109	0	0.706	0.821	0.949
ADH4	MAOA	9606.ENSP00000424630	9606.ENSP00000340684	0	0	0	0	0.067	0	0.908	0.198	0.925
ADH4	AKR1B10	9606.ENSP00000424630	9606.ENSP00000352584	0	0	0	0	0.100	0.076	0	0.389	0.448
ADH4	MAOB	9606.ENSP00000424630	9606.ENSP00000367309	0	0	0	0	0.081	0	0.908	0.120	0.919
ADH4	GSTP1	9606.ENSP00000424630	9606.ENSP00000381607	0	0	0	0	0.064	0.096	0.650	0.147	0.713
ADH4	ADH7	9606.ENSP00000424630	9606.ENSP00000420269	0	0	0.065	0.950	0.090	0	0.500	0.063	0.548
ADH7	SLC6A4	9606.ENSP00000420269	9606.ENSP00000261707	0	0	0	0	0.098	0	0	0.430	0.463
ADH7	ALDH1A1	9606.ENSP00000420269	9606.ENSP00000297785	0.048	0	0	0	0.135	0	0.706	0.741	0.929
ADH7	MAOA	9606.ENSP00000420269	9606.ENSP00000340684	0	0	0	0	0.067	0	0.908	0.185	0.924
ADH7	AKR1B10	9606.ENSP00000420269	9606.ENSP00000352584	0	0	0	0	0.289	0.076	0	0.416	0.583
ADH7	MAOB	9606.ENSP00000420269	9606.ENSP00000367309	0	0	0	0	0.067	0	0.908	0.126	0.918
ADH7	AKR1C1	9606.ENSP00000420269	9606.ENSP00000370254	0	0	0	0	0.163	0.076	0	0.316	0.425
ADH7	GSTP1	9606.ENSP00000420269	9606.ENSP00000381607	0	0	0	0	0.064	0.096	0.650	0.176	0.723
ADH7	CHRM2	9606.ENSP00000420269	9606.ENSP00000399745	0	0	0	0	0	0	0	0.645	0.645
AKR1B1	NFKB1	9606.ENSP00000285930	9606.ENSP00000226574	0	0	0	0	0.095	0.049	0	0.589	0.615
AKR1B1	NFE2L2	9606.ENSP00000285930	9606.ENSP00000380252	0	0	0	0	0.053	0	0	0.404	0.411
AKR1B1	ALDH1A1	9606.ENSP00000285930	9606.ENSP00000297785	0	0	0	0	0.116	0.045	0.137	0.293	0.417
AKR1B1	MME	9606.ENSP00000285930	9606.ENSP00000418525	0	0	0	0	0.059	0	0	0.412	0.423
AKR1B1	CA1	9606.ENSP00000285930	9606.ENSP00000430656	0	0	0	0	0.053	0	0	0.467	0.473
AKR1B1	MAOB	9606.ENSP00000285930	9606.ENSP00000367309	0	0	0	0	0.057	0	0.104	0.430	0.477
AKR1B1	GSTP1	9606.ENSP00000285930	9606.ENSP00000381607	0	0	0	0	0.147	0.091	0	0.392	0.488
AKR1B1	MAOA	9606.ENSP00000285930	9606.ENSP00000340684	0	0	0	0	0.057	0	0.104	0.446	0.491
AKR1B1	AKR1B10	9606.ENSP00000285930	9606.ENSP00000352584	0	0	0.053	0.974	0.098	0	0.900	0.064	0.909
AKR1B10	ALDH1A1	9606.ENSP00000352584	9606.ENSP00000297785	0	0	0	0	0.117	0.045	0.137	0.317	0.437
AKR1B10	MAOA	9606.ENSP00000352584	9606.ENSP00000340684	0	0	0	0	0.071	0	0.104	0.375	0.435
AKR1B10	MAOB	9606.ENSP00000352584	9606.ENSP00000367309	0	0	0	0	0.059	0	0.104	0.407	0.457
AKR1B10	AKR1C1	9606.ENSP00000352584	9606.ENSP00000370254	0	0	0.074	0.933	0.259	0	0	0.410	0.559
AKR1C1	HMOX1	9606.ENSP00000370254	9606.ENSP00000216117	0	0	0	0	0.067	0	0	0.424	0.440
AKR1C1	SRD5A1	9606.ENSP00000370254	9606.ENSP00000274192	0	0	0	0	0.071	0	0.900	0.759	0.975
AKR1C1	CYP11B1	9606.ENSP00000370254	9606.ENSP00000292427	0	0	0	0	0.052	0	0.900	0.208	0.918
AKR1C1	ALDH1A1	9606.ENSP00000370254	9606.ENSP00000297785	0	0	0	0	0.151	0.045	0.137	0.294	0.441
AKR1C1	CYP2A6	9606.ENSP00000370254	9606.ENSP00000301141	0	0	0	0	0.070	0.045	0.900	0.165	0.915
AKR1C1	HSD11B1	9606.ENSP00000370254	9606.ENSP00000355995	0	0	0	0	0.129	0.045	0.098	0.345	0.443
AKR1C1	NFE2L2	9606.ENSP00000370254	9606.ENSP00000380252	0	0	0	0	0.053	0	0	0.460	0.467
AKR1C1	EPHX1	9606.ENSP00000370254	9606.ENSP00000480004	0.042	0	0	0	0.139	0	0.900	0.369	0.941
ALDH1A1	NFKB1	9606.ENSP00000297785	9606.ENSP00000226574	0	0	0	0	0.086	0.053	0.098	0.329	0.406
ALDH1A1	TTR	9606.ENSP00000297785	9606.ENSP00000237014	0	0	0	0	0.170	0.094	0	0.333	0.455
ALDH1A1	EPHX1	9606.ENSP00000297785	9606.ENSP00000480004	0	0	0	0	0.197	0	0.178	0.212	0.434
ALDH1A1	ITGB1	9606.ENSP00000297785	9606.ENSP00000379350	0	0	0	0	0.049	0	0	0.435	0.439
ALDH1A1	MAOA	9606.ENSP00000297785	9606.ENSP00000340684	0.042	0.022	0	0	0.115	0	0.217	0.262	0.445
ALDH1A1	MAOB	9606.ENSP00000297785	9606.ENSP00000367309	0.042	0.030	0	0	0.129	0	0.217	0.281	0.467
ALDH1A1	EPHX2	9606.ENSP00000297785	9606.ENSP00000430269	0.053	0	0	0	0.120	0	0.761	0.223	0.824
ALDH1A1	CYP2A6	9606.ENSP00000297785	9606.ENSP00000301141	0	0	0	0	0.057	0.045	0.910	0.176	0.924
AOC3	TLR4	9606.ENSP00000312326	9606.ENSP00000363089	0	0	0	0	0.060	0	0	0.391	0.403
AOC3	PTPRC	9606.ENSP00000312326	9606.ENSP00000411355	0	0	0	0	0.044	0	0	0.878	0.878
AOC3	MAOA	9606.ENSP00000312326	9606.ENSP00000340684	0	0	0	0	0.126	0	0.900	0.572	0.959
AOC3	MAOB	9606.ENSP00000312326	9606.ENSP00000367309	0	0	0	0	0.132	0	0.900	0.733	0.974
APEX1	HDAC3	9606.ENSP00000216714	9606.ENSP00000302967	0	0	0	0	0.140	0.295	0	0.090	0.400
APEX1	TOP2A	9606.ENSP00000216714	9606.ENSP00000411532	0	0	0	0	0.171	0	0	0.394	0.476
APEX1	HDAC2	9606.ENSP00000216714	9606.ENSP00000430432	0	0	0	0	0.139	0.301	0	0.208	0.482
APEX1	IMPDH2	9606.ENSP00000216714	9606.ENSP00000321584	0.078	0	0	0	0.448	0	0	0.094	0.498
APEX1	HDAC1	9606.ENSP00000216714	9606.ENSP00000362649	0	0	0	0	0.135	0.301	0	0.327	0.558
APEX1	NFE2L2	9606.ENSP00000216714	9606.ENSP00000380252	0	0	0	0	0.044	0.077	0	0.550	0.568
APEX1	TOP1	9606.ENSP00000216714	9606.ENSP00000354522	0	0	0	0	0.065	0.073	0	0.561	0.586
APEX1	PARP2	9606.ENSP00000216714	9606.ENSP00000250416	0	0	0	0	0.139	0	0.500	0.715	0.866
APEX1	TDP1	9606.ENSP00000216714	9606.ENSP00000337353	0	0	0	0	0.120	0.289	0	0.860	0.904
APEX1	PARP1	9606.ENSP00000216714	9606.ENSP00000355759	0	0	0	0	0.266	0.115	0.500	0.912	0.967
ATG4B	ULK1	9606.ENSP00000384259	9606.ENSP00000324560	0	0	0	0	0.260	0.760	0	0.740	0.950
BCHE	MPO	9606.ENSP00000264381	9606.ENSP00000225275	0	0	0	0	0.049	0.045	0	0.540	0.545
BCHE	CTSD	9606.ENSP00000264381	9606.ENSP00000236671	0	0	0	0	0	0	0	0.435	0.435
BCHE	TTR	9606.ENSP00000264381	9606.ENSP00000237014	0	0	0	0	0.111	0	0	0.577	0.608
BCHE	SLC5A7	9606.ENSP00000264381	9606.ENSP00000264047	0	0	0	0	0.043	0	0	0.462	0.463
BCHE	CHRM1	9606.ENSP00000264381	9606.ENSP00000306490	0	0	0	0	0.098	0	0	0.394	0.430
BCHE	PARP1	9606.ENSP00000264381	9606.ENSP00000355759	0	0	0	0	0.049	0	0	0.425	0.430
BCHE	HSD11B1	9606.ENSP00000264381	9606.ENSP00000355995	0	0	0	0	0.063	0.057	0	0.426	0.449
BCHE	CA1	9606.ENSP00000264381	9606.ENSP00000430656	0	0	0	0	0	0	0	0.453	0.453
BCHE	SLC6A3	9606.ENSP00000264381	9606.ENSP00000270349	0	0	0	0	0	0	0	0.475	0.475
BCHE	HRH3	9606.ENSP00000264381	9606.ENSP00000342560	0	0	0	0	0	0	0	0.575	0.575
BCHE	MAOA	9606.ENSP00000264381	9606.ENSP00000340684	0	0	0	0	0.105	0	0	0.744	0.762
BCHE	MAOB	9606.ENSP00000264381	9606.ENSP00000367309	0	0	0	0	0.123	0	0	0.791	0.809
CA1	CA12	9606.ENSP00000430656	9606.ENSP00000178638	0	0	0.118	0.844	0	0	0	0.444	0.488
CA1	CA2	9606.ENSP00000430656	9606.ENSP00000285379	0	0	0.061	0.959	0.134	0	0.700	0.399	0.833
CA1	CA4	9606.ENSP00000430656	9606.ENSP00000300900	0	0	0.173	0.734	0.099	0	0	0.320	0.449
CA1	CA7	9606.ENSP00000430656	9606.ENSP00000345659	0	0	0.066	0.949	0.064	0	0.500	0.400	0.702
CA1	CA9	9606.ENSP00000430656	9606.ENSP00000367608	0	0	0.136	0.808	0	0	0	0.461	0.515
CA12	CA7	9606.ENSP00000178638	9606.ENSP00000345659	0	0	0.116	0.848	0	0	0	0.355	0.405
CA12	SERPINE1	9606.ENSP00000178638	9606.ENSP00000223095	0	0	0	0	0.086	0	0	0.377	0.406
CA12	CA14	9606.ENSP00000178638	9606.ENSP00000358107	0	0	0.089	0.902	0	0	0.500	0.130	0.569
CA12	SLC2A1	9606.ENSP00000178638	9606.ENSP00000416293	0	0	0	0	0.056	0	0	0.571	0.577
CA12	CA4	9606.ENSP00000178638	9606.ENSP00000300900	0	0	0.156	0.767	0	0	0.500	0.215	0.640
CA12	SLC9A1	9606.ENSP00000178638	9606.ENSP00000263980	0	0	0	0	0.055	0.051	0	0.640	0.649
CA12	CA9	9606.ENSP00000178638	9606.ENSP00000367608	0	0	0.124	0.832	0.084	0	0.500	0.426	0.739
CA14	SLC9A1	9606.ENSP00000358107	9606.ENSP00000263980	0	0	0	0	0	0.051	0	0.398	0.405
CA14	CA4	9606.ENSP00000358107	9606.ENSP00000300900	0	0	0.159	0.762	0	0	0.500	0.261	0.662
CA14	CA9	9606.ENSP00000358107	9606.ENSP00000367608	0	0	0.115	0.851	0.110	0	0.500	0.139	0.615
CA2	SLC9A1	9606.ENSP00000285379	9606.ENSP00000263980	0	0	0	0	0	0.299	0	0.938	0.954
CA2	CTSK	9606.ENSP00000285379	9606.ENSP00000271651	0	0	0	0	0	0	0	0.791	0.791
CA2	CA4	9606.ENSP00000285379	9606.ENSP00000300900	0	0	0.150	0.780	0.078	0	0	0.480	0.557
CA2	CA9	9606.ENSP00000285379	9606.ENSP00000367608	0	0	0.130	0.820	0	0.292	0	0.458	0.637
CA2	CA7	9606.ENSP00000285379	9606.ENSP00000345659	0	0	0.062	0.956	0	0	0.500	0.394	0.691
CA2	SLC16A1	9606.ENSP00000285379	9606.ENSP00000441065	0	0	0	0	0.093	0	0	0.751	0.764
CA4	SLC9A1	9606.ENSP00000300900	9606.ENSP00000263980	0	0	0	0	0.056	0.051	0	0.422	0.437
CA4	CA5A	9606.ENSP00000300900	9606.ENSP00000498065	0	0	0.187	0.705	0	0	0	0.306	0.412
CA4	CA9	9606.ENSP00000300900	9606.ENSP00000367608	0	0	0.190	0.699	0	0	0.500	0.241	0.666
CA9	SERPINE1	9606.ENSP00000367608	9606.ENSP00000223095	0	0	0	0	0.104	0	0	0.551	0.580
CA9	SLC9A1	9606.ENSP00000367608	9606.ENSP00000263980	0	0	0	0	0	0.051	0	0.612	0.616
CA9	FLT1	9606.ENSP00000367608	9606.ENSP00000282397	0	0	0	0	0.067	0	0	0.434	0.449
CA9	SLC16A1	9606.ENSP00000367608	9606.ENSP00000441065	0	0	0	0	0.087	0	0	0.375	0.405
CA9	MME	9606.ENSP00000367608	9606.ENSP00000418525	0	0	0	0	0	0	0	0.592	0.592
CA9	SLC2A1	9606.ENSP00000367608	9606.ENSP00000416293	0	0	0	0	0.142	0	0	0.832	0.849
CAPN1	CTSD	9606.ENSP00000431984	9606.ENSP00000236671	0	0	0	0	0.141	0.045	0	0.437	0.498
CAPN1	CHRM1	9606.ENSP00000431984	9606.ENSP00000306490	0	0	0	0	0.049	0	0	0.768	0.769
CAPN1	CTSS	9606.ENSP00000431984	9606.ENSP00000357981	0	0	0	0	0.055	0	0	0.667	0.672
CAPN1	PTK2B	9606.ENSP00000431984	9606.ENSP00000380638	0	0	0	0	0.049	0	0	0.417	0.422
CAPN1	RELA	9606.ENSP00000431984	9606.ENSP00000384273	0	0	0	0	0.117	0.098	0	0.684	0.727
CAPN1	CDK5	9606.ENSP00000431984	9606.ENSP00000419782	0	0	0	0	0.075	0	0.500	0.510	0.754
CDC25B	TOP2A	9606.ENSP00000245960	9606.ENSP00000411532	0	0	0	0	0.145	0.071	0	0.357	0.445
CDC25B	CDK5	9606.ENSP00000245960	9606.ENSP00000419782	0	0	0	0	0.056	0.518	0.750	0.332	0.913
CDC25B	CDC25C	9606.ENSP00000245960	9606.ENSP00000321656	0	0	0.101	0.830	0.054	0	0.900	0.191	0.922
CDC25B	PLK1	9606.ENSP00000245960	9606.ENSP00000300093	0	0	0	0	0.167	0.139	0.900	0.706	0.976
CDC25C	PIN1	9606.ENSP00000321656	9606.ENSP00000247970	0	0	0	0	0.058	0.526	0	0.356	0.688
CDC25C	PLK4	9606.ENSP00000321656	9606.ENSP00000270861	0	0	0	0	0.561	0.112	0	0.462	0.772
CDC25C	PLK1	9606.ENSP00000321656	9606.ENSP00000300093	0	0	0	0	0.646	0.850	0.900	0.951	0.999
CDC25C	PARP1	9606.ENSP00000321656	9606.ENSP00000355759	0	0	0	0	0.078	0	0	0.571	0.587
CDC25C	TOP2A	9606.ENSP00000321656	9606.ENSP00000411532	0	0	0	0	0.495	0.071	0	0.603	0.797
CDC25C	CDK5	9606.ENSP00000321656	9606.ENSP00000419782	0	0	0	0	0.054	0.300	0.750	0.269	0.862
CDK5	CTSD	9606.ENSP00000419782	9606.ENSP00000236671	0	0	0	0	0.072	0	0	0.479	0.496
CDK5	FYN	9606.ENSP00000419782	9606.ENSP00000346671	0	0	0	0.641	0	0.095	0.900	0.508	0.951
CDK5	TOP1	9606.ENSP00000419782	9606.ENSP00000354522	0	0	0	0	0.049	0	0	0.442	0.446
CDK5	LMNA	9606.ENSP00000419782	9606.ENSP00000357283	0	0	0	0	0.049	0	0.750	0.116	0.771
CDK5	HDAC1	9606.ENSP00000419782	9606.ENSP00000362649	0	0	0	0	0.047	0	0	0.410	0.414
CDK5	HDAC6	9606.ENSP00000419782	9606.ENSP00000365804	0	0	0	0	0.042	0	0	0.450	0.451
CES1	MPO	9606.ENSP00000353720	9606.ENSP00000225275	0	0	0	0	0.054	0.045	0.900	0.406	0.939
CES1	NR1I2	9606.ENSP00000353720	9606.ENSP00000336528	0	0	0	0	0.080	0	0	0.411	0.435
CHRM1	CHRM3	9606.ENSP00000306490	9606.ENSP00000255380	0	0	0.055	0.949	0.090	0	0.900	0.083	0.910
CHRM1	CHRNB4	9606.ENSP00000306490	9606.ENSP00000261751	0	0	0.215	0	0.063	0	0	0.433	0.547
CHRM1	CHRNA7	9606.ENSP00000306490	9606.ENSP00000407546	0	0	0	0	0	0	0	0.417	0.417
CHRM1	CHRNA4	9606.ENSP00000306490	9606.ENSP00000359285	0	0	0	0	0.169	0	0	0.438	0.513
CHRM1	GRK5	9606.ENSP00000306490	9606.ENSP00000376609	0	0	0	0	0	0	0.500	0.079	0.519
CHRM1	GABRA1	9606.ENSP00000306490	9606.ENSP00000393097	0	0	0	0	0.241	0	0	0.395	0.521
CHRM1	CHRNB2	9606.ENSP00000306490	9606.ENSP00000357461	0	0	0	0	0.158	0	0	0.496	0.558
CHRM1	RELA	9606.ENSP00000306490	9606.ENSP00000384273	0	0	0	0	0	0	0	0.661	0.661
CHRM1	CHRM2	9606.ENSP00000306490	9606.ENSP00000399745	0	0	0.059	0.921	0.053	0	0.900	0.095	0.908
CHRM2	CHRM3	9606.ENSP00000399745	9606.ENSP00000255380	0	0	0.054	0.922	0.083	0	0	0.420	0.453
CHRM2	SLC6A4	9606.ENSP00000399745	9606.ENSP00000261707	0	0	0	0	0.043	0	0	0.683	0.683
CHRM2	CHRNB4	9606.ENSP00000399745	9606.ENSP00000261751	0	0	0	0	0.043	0	0	0.556	0.557
CHRM2	SLC5A7	9606.ENSP00000399745	9606.ENSP00000264047	0	0	0	0	0.184	0	0	0.329	0.429
CHRM2	SLC6A3	9606.ENSP00000399745	9606.ENSP00000270349	0	0	0	0	0.043	0	0	0.486	0.487
CHRM2	HTR2C	9606.ENSP00000399745	9606.ENSP00000276198	0	0	0	0.620	0.062	0	0	0.524	0.534
CHRM2	DRD2	9606.ENSP00000399745	9606.ENSP00000354859	0	0	0	0.690	0.063	0	0	0.426	0.439
CHRM2	CHRNB2	9606.ENSP00000399745	9606.ENSP00000357461	0	0	0	0	0	0	0	0.709	0.709
CHRM2	CHRNA4	9606.ENSP00000399745	9606.ENSP00000359285	0	0	0	0	0.048	0	0	0.470	0.474
CHRM2	MAOB	9606.ENSP00000399745	9606.ENSP00000367309	0	0	0	0	0	0	0	0.434	0.434
CHRM2	GABRA1	9606.ENSP00000399745	9606.ENSP00000393097	0	0	0	0	0.072	0	0	0.602	0.615
CHRM2	CHRM4	9606.ENSP00000399745	9606.ENSP00000409378	0	0	0.060	0.954	0.049	0	0.400	0.279	0.561
CHRM3	CHRNA1	9606.ENSP00000255380	9606.ENSP00000261007	0	0	0	0	0	0	0	0.405	0.405
CHRM3	CHRNB4	9606.ENSP00000255380	9606.ENSP00000261751	0	0	0	0	0.055	0	0	0.434	0.442
CHRM3	CHRNA4	9606.ENSP00000255380	9606.ENSP00000359285	0	0	0	0	0.074	0	0	0.465	0.483
CHRM3	HTR2C	9606.ENSP00000255380	9606.ENSP00000276198	0	0	0	0.623	0.098	0	0	0.452	0.484
CHRM3	GRK5	9606.ENSP00000255380	9606.ENSP00000376609	0	0	0	0	0	0	0.500	0.079	0.519
CHRM3	CHRNB2	9606.ENSP00000255380	9606.ENSP00000357461	0	0	0	0	0.086	0	0	0.498	0.522
CHRM3	GABRA1	9606.ENSP00000255380	9606.ENSP00000393097	0	0	0	0	0.083	0	0	0.602	0.620
CHRM4	CHRNB4	9606.ENSP00000409378	9606.ENSP00000261751	0	0	0	0	0.057	0	0	0.420	0.430
CHRM4	HTR2C	9606.ENSP00000409378	9606.ENSP00000276198	0	0	0	0.634	0.068	0.363	0	0.362	0.588
CHRM4	DRD2	9606.ENSP00000409378	9606.ENSP00000354859	0	0	0	0.706	0.080	0	0	0.379	0.404
CHRM4	CHRNB2	9606.ENSP00000409378	9606.ENSP00000357461	0	0	0	0	0.101	0	0	0.496	0.527
CHRM4	CHRNA4	9606.ENSP00000409378	9606.ENSP00000359285	0	0	0	0	0.074	0	0	0.393	0.414
CHRNA1	SLC5A7	9606.ENSP00000261007	9606.ENSP00000264047	0	0	0	0	0.048	0	0	0.405	0.409
CHRNA1	CHRNA7	9606.ENSP00000261007	9606.ENSP00000407546	0	0	0.068	0.856	0.063	0.089	0.540	0.118	0.618
CHRNA1	CHRNB2	9606.ENSP00000261007	9606.ENSP00000357461	0	0	0.076	0.897	0.103	0.401	0.540	0.121	0.762
CHRNA1	CHRNB4	9606.ENSP00000261007	9606.ENSP00000261751	0	0	0.083	0.896	0.108	0.401	0.540	0.126	0.767
CHRNA1	CHRNA4	9606.ENSP00000261007	9606.ENSP00000359285	0	0	0.072	0.907	0.087	0.309	0.540	0.409	0.812
CHRNA4	SLC6A4	9606.ENSP00000359285	9606.ENSP00000261707	0	0	0	0	0	0	0	0.687	0.687
CHRNA4	CHRNB4	9606.ENSP00000359285	9606.ENSP00000261751	0	0	0.080	0.915	0.051	0.126	0.900	0.118	0.920
CHRNA4	SLC6A3	9606.ENSP00000359285	9606.ENSP00000270349	0	0	0	0	0.049	0	0	0.617	0.620
CHRNA4	HTR2C	9606.ENSP00000359285	9606.ENSP00000276198	0	0	0	0	0.105	0	0	0.614	0.640
CHRNA4	CYP2A6	9606.ENSP00000359285	9606.ENSP00000301141	0	0	0	0	0.074	0	0	0.480	0.497
CHRNA4	HRH3	9606.ENSP00000359285	9606.ENSP00000342560	0	0	0	0	0.329	0	0	0.234	0.464
CHRNA4	DRD2	9606.ENSP00000359285	9606.ENSP00000354859	0	0	0	0	0.154	0	0	0.584	0.633
CHRNA4	CHRNB2	9606.ENSP00000359285	9606.ENSP00000357461	0	0	0.071	0.922	0.144	0.802	0.900	0.683	0.994
CHRNA4	GABRA1	9606.ENSP00000359285	9606.ENSP00000393097	0	0	0.142	0.573	0.161	0	0	0.248	0.412
CHRNA4	MAOB	9606.ENSP00000359285	9606.ENSP00000367309	0	0	0	0	0.084	0	0	0.479	0.502
CHRNA4	JAK2	9606.ENSP00000359285	9606.ENSP00000371067	0	0	0	0	0	0.043	0.900	0.073	0.903
CHRNA4	CHRNA7	9606.ENSP00000359285	9606.ENSP00000407546	0	0	0.083	0.853	0.086	0.091	0.900	0.172	0.925
CHRNA7	CHRNB4	9606.ENSP00000407546	9606.ENSP00000261751	0	0	0.071	0.874	0.134	0.100	0.900	0.118	0.924
CHRNA7	CHRNB2	9606.ENSP00000407546	9606.ENSP00000357461	0	0	0.081	0.863	0.104	0.109	0.900	0.119	0.923
CHRNB2	SLC6A4	9606.ENSP00000357461	9606.ENSP00000261707	0	0	0	0	0	0	0	0.536	0.536
CHRNB2	CHRNB4	9606.ENSP00000357461	9606.ENSP00000261751	0	0	0.058	0.963	0.042	0.095	0.900	0.073	0.910
CHRNB2	SLC6A3	9606.ENSP00000357461	9606.ENSP00000270349	0	0	0	0	0.062	0	0	0.599	0.608
CHRNB2	CYP2A6	9606.ENSP00000357461	9606.ENSP00000301141	0	0	0	0	0	0	0	0.413	0.412
CHRNB2	DRD2	9606.ENSP00000357461	9606.ENSP00000354859	0	0	0	0	0.119	0	0	0.618	0.649
CHRNB2	GABRA1	9606.ENSP00000357461	9606.ENSP00000393097	0	0	0.119	0.582	0.188	0	0	0.243	0.412
CHRNB2	JAK2	9606.ENSP00000357461	9606.ENSP00000371067	0	0	0	0	0	0.043	0.900	0.046	0.900
CHRNB4	SLC6A4	9606.ENSP00000261751	9606.ENSP00000261707	0	0	0	0	0	0	0	0.557	0.557
CHRNB4	DRD2	9606.ENSP00000261751	9606.ENSP00000354859	0	0	0	0	0.079	0	0	0.477	0.498
CHRNB4	SLC6A3	9606.ENSP00000261751	9606.ENSP00000270349	0	0	0	0	0.061	0	0	0.499	0.509
CHRNB4	CYP2A6	9606.ENSP00000261751	9606.ENSP00000301141	0	0	0	0	0.042	0	0	0.603	0.603
CHRNB4	JAK2	9606.ENSP00000261751	9606.ENSP00000371067	0	0	0	0	0	0.043	0.900	0.046	0.900
CSK	PTK2B	9606.ENSP00000220003	9606.ENSP00000380638	0	0	0	0.747	0.135	0.105	0	0.337	0.442
CSK	PTPN2	9606.ENSP00000220003	9606.ENSP00000311857	0	0	0	0	0.062	0.097	0	0.507	0.546
CSK	PTPRC	9606.ENSP00000220003	9606.ENSP00000411355	0	0	0	0	0.176	0.405	0	0.620	0.797
CSK	FYN	9606.ENSP00000220003	9606.ENSP00000346671	0	0	0.097	0.858	0.090	0.645	0	0.653	0.885
CSK	PTPN22	9606.ENSP00000220003	9606.ENSP00000352833	0	0	0	0	0.139	0.910	0.900	0.930	0.999
CSNK2B	TOP1	9606.ENSP00000365042	9606.ENSP00000354522	0	0	0	0	0.050	0	0	0.399	0.405
CSNK2B	NFE2L2	9606.ENSP00000365042	9606.ENSP00000380252	0	0	0	0	0	0	0.400	0	0.400
CSNK2B	IKBKB	9606.ENSP00000365042	9606.ENSP00000430684	0	0	0	0	0.042	0.442	0	0.105	0.480
CSNK2B	TOP2A	9606.ENSP00000365042	9606.ENSP00000411532	0	0	0	0	0.062	0.600	0	0.071	0.621
CTSD	MMP2	9606.ENSP00000236671	9606.ENSP00000219070	0	0	0	0	0.049	0	0	0.458	0.463
CTSD	SERPINE1	9606.ENSP00000236671	9606.ENSP00000223095	0	0	0	0	0.052	0	0	0.419	0.426
CTSD	ULK1	9606.ENSP00000236671	9606.ENSP00000324560	0	0	0	0	0.085	0.065	0	0.395	0.437
CTSD	HDAC2	9606.ENSP00000236671	9606.ENSP00000430432	0	0	0	0	0.042	0.091	0	0.435	0.465
CTSD	TTR	9606.ENSP00000236671	9606.ENSP00000237014	0	0	0	0	0	0	0	0.487	0.487
CTSD	LGALS3	9606.ENSP00000236671	9606.ENSP00000254301	0	0	0	0	0.108	0	0	0.465	0.502
CTSD	CTSK	9606.ENSP00000236671	9606.ENSP00000271651	0	0	0	0	0.104	0.115	0.400	0.572	0.769
CTSD	CTSS	9606.ENSP00000236671	9606.ENSP00000357981	0	0	0	0	0.115	0.115	0	0.882	0.900
CTSK	MMP2	9606.ENSP00000271651	9606.ENSP00000219070	0	0	0	0	0.281	0	0	0.461	0.596
CTSK	NFKB1	9606.ENSP00000271651	9606.ENSP00000226574	0	0	0	0	0.119	0.051	0	0.403	0.457
CTSK	PTGS1	9606.ENSP00000271651	9606.ENSP00000354612	0	0	0	0	0.123	0	0	0.386	0.438
CTSK	CTSS	9606.ENSP00000271651	9606.ENSP00000357981	0	0	0.066	0.948	0.072	0	0.400	0.087	0.461
CTSK	TLR8	9606.ENSP00000271651	9606.ENSP00000312082	0	0	0	0	0.129	0	0	0.411	0.465
CTSK	MMP1	9606.ENSP00000271651	9606.ENSP00000322788	0	0	0	0	0.100	0	0	0.446	0.480
CTSK	MMP12	9606.ENSP00000271651	9606.ENSP00000458585	0	0	0	0	0.142	0	0.400	0.445	0.689
CTSK	TLR4	9606.ENSP00000271651	9606.ENSP00000363089	0	0	0	0	0.133	0	0	0.801	0.820
CTSS	MMP2	9606.ENSP00000357981	9606.ENSP00000219070	0	0	0	0	0.068	0	0	0.581	0.593
CTSS	MPO	9606.ENSP00000357981	9606.ENSP00000225275	0	0	0	0	0.085	0	0	0.963	0.964
CTSS	NFKB1	9606.ENSP00000357981	9606.ENSP00000226574	0	0	0	0	0.144	0.051	0	0.402	0.472
CTSS	LGALS3	9606.ENSP00000357981	9606.ENSP00000254301	0	0	0	0	0.133	0.045	0	0.437	0.493
CTSS	TLR8	9606.ENSP00000357981	9606.ENSP00000312082	0	0	0	0	0.443	0	0	0.328	0.610
CTSS	MMP1	9606.ENSP00000357981	9606.ENSP00000322788	0	0	0	0	0.070	0	0	0.457	0.474
CTSS	STAT1	9606.ENSP00000357981	9606.ENSP00000354394	0	0	0	0	0.179	0	0	0.346	0.440
CTSS	TLR4	9606.ENSP00000357981	9606.ENSP00000363089	0	0	0	0	0.258	0	0	0.516	0.626
CTSS	MMP12	9606.ENSP00000357981	9606.ENSP00000458585	0	0	0	0	0.119	0	0	0.714	0.737
CTSS	PTPRC	9606.ENSP00000357981	9606.ENSP00000411355	0	0	0	0	0.447	0	0	0.588	0.762
CYP11B1	SRD5A1	9606.ENSP00000292427	9606.ENSP00000274192	0	0	0	0	0	0	0.900	0.474	0.945
CYP11B1	HSD11B1	9606.ENSP00000292427	9606.ENSP00000355995	0	0	0	0	0.091	0	0.911	0.625	0.967
CYP2A6	TBXAS1	9606.ENSP00000301141	9606.ENSP00000389414	0	0	0.238	0.591	0.074	0.076	0.098	0.150	0.409
CYP2A6	DRD2	9606.ENSP00000301141	9606.ENSP00000354859	0	0	0	0	0.042	0	0	0.420	0.421
CYP2A6	MAOB	9606.ENSP00000301141	9606.ENSP00000367309	0	0	0	0	0.103	0	0	0.401	0.440
CYP2A6	MAOA	9606.ENSP00000301141	9606.ENSP00000340684	0	0	0	0	0.062	0	0	0.644	0.653
CYP2A6	NR1I2	9606.ENSP00000301141	9606.ENSP00000336528	0	0	0	0	0.137	0.056	0	0.718	0.750
CYP2A6	TYMP	9606.ENSP00000301141	9606.ENSP00000379038	0	0	0	0	0.052	0	0.900	0.199	0.917
CYP2A6	HSD11B1	9606.ENSP00000301141	9606.ENSP00000355995	0	0	0	0	0.110	0.071	0.911	0.143	0.929
CYP2A6	GSTP1	9606.ENSP00000301141	9606.ENSP00000381607	0	0	0	0	0.109	0.045	0.900	0.437	0.945
CYP2A6	EPHX1	9606.ENSP00000301141	9606.ENSP00000480004	0	0	0	0	0.062	0.071	0.900	0.460	0.946
DRD2	SLC6A4	9606.ENSP00000354859	9606.ENSP00000261707	0	0	0	0	0.054	0	0	0.908	0.910
DRD2	SLC6A3	9606.ENSP00000354859	9606.ENSP00000270349	0	0	0	0	0.054	0.380	0.900	0.995	0.999
DRD2	HTR2C	9606.ENSP00000354859	9606.ENSP00000276198	0	0	0	0.742	0.123	0	0	0.506	0.548
DRD2	MAOA	9606.ENSP00000354859	9606.ENSP00000340684	0	0	0	0	0	0	0	0.736	0.736
DRD2	HRH3	9606.ENSP00000354859	9606.ENSP00000342560	0	0	0	0.706	0.198	0.322	0	0.505	0.707
DRD2	GABRA1	9606.ENSP00000354859	9606.ENSP00000393097	0	0	0	0	0.045	0	0	0.485	0.487
DRD2	FABP3	9606.ENSP00000354859	9606.ENSP00000362817	0	0	0	0	0.056	0	0	0.583	0.589
DRD2	MAOB	9606.ENSP00000354859	9606.ENSP00000367309	0	0	0	0	0.060	0	0	0.640	0.647
EPHX1	HMOX1	9606.ENSP00000480004	9606.ENSP00000216117	0	0	0	0	0.068	0	0	0.385	0.402
EPHX1	GSTP1	9606.ENSP00000480004	9606.ENSP00000381607	0	0	0	0	0.088	0	0.900	0.893	0.989
EPHX1	EPHX2	9606.ENSP00000480004	9606.ENSP00000430269	0.054	0	0	0	0.157	0	0	0.690	0.731
EPHX2	PLK4	9606.ENSP00000430269	9606.ENSP00000270861	0	0	0	0	0	0	0	0.417	0.416
EPHX2	IMPDH2	9606.ENSP00000430269	9606.ENSP00000321584	0.105	0	0	0	0.095	0.162	0.806	0.258	0.884
F3	SERPINE1	9606.ENSP00000334145	9606.ENSP00000223095	0	0	0	0	0.168	0	0	0.887	0.902
F3	MPO	9606.ENSP00000334145	9606.ENSP00000225275	0	0	0	0	0.074	0	0	0.752	0.760
F3	NFKB1	9606.ENSP00000334145	9606.ENSP00000226574	0	0	0	0	0.056	0	0	0.435	0.443
F3	FLT1	9606.ENSP00000334145	9606.ENSP00000282397	0	0	0	0	0.056	0	0	0.400	0.409
F3	PTPRC	9606.ENSP00000334145	9606.ENSP00000411355	0	0	0	0	0	0	0	0.400	0.400
F3	PTGS1	9606.ENSP00000334145	9606.ENSP00000354612	0	0	0	0	0.109	0	0	0.370	0.414
F3	NR1I2	9606.ENSP00000334145	9606.ENSP00000336528	0	0	0	0	0	0	0	0.480	0.480
F3	TLR4	9606.ENSP00000334145	9606.ENSP00000363089	0	0	0	0	0.044	0	0	0.716	0.717
FABP3	MMP12	9606.ENSP00000362817	9606.ENSP00000458585	0	0	0	0	0.063	0	0	0.405	0.420
FLT1	MMP2	9606.ENSP00000282397	9606.ENSP00000219070	0	0	0	0	0	0	0	0.731	0.731
FLT1	SERPINE1	9606.ENSP00000282397	9606.ENSP00000223095	0	0	0	0	0.062	0	0	0.445	0.457
FLT1	SLC2A1	9606.ENSP00000282397	9606.ENSP00000416293	0	0	0	0	0.054	0.078	0	0.377	0.409
FLT1	MMP1	9606.ENSP00000282397	9606.ENSP00000322788	0	0	0	0	0.056	0	0	0.399	0.409
FLT1	IGF1R	9606.ENSP00000282397	9606.ENSP00000497069	0	0	0	0.575	0.042	0.074	0	0.398	0.419
FLT1	RELA	9606.ENSP00000282397	9606.ENSP00000384273	0	0	0	0	0	0	0	0.480	0.480
FLT1	PTPRC	9606.ENSP00000282397	9606.ENSP00000411355	0	0	0	0	0.082	0.051	0	0.479	0.506
FLT1	FYN	9606.ENSP00000282397	9606.ENSP00000346671	0	0	0	0.649	0.055	0.328	0	0.428	0.605
FLT1	ITGB1	9606.ENSP00000282397	9606.ENSP00000379350	0	0	0	0	0.063	0.063	0	0.709	0.722
FPR2	MPO	9606.ENSP00000468897	9606.ENSP00000225275	0	0	0	0	0.097	0	0	0.420	0.454
FPR2	TLR8	9606.ENSP00000468897	9606.ENSP00000312082	0	0	0	0	0.659	0	0	0.231	0.726
FPR2	TLR4	9606.ENSP00000468897	9606.ENSP00000363089	0	0	0	0	0.463	0	0	0.507	0.724
FPR2	GRK5	9606.ENSP00000468897	9606.ENSP00000376609	0	0	0	0	0.044	0.097	0.500	0.042	0.531
FYN	NFKB1	9606.ENSP00000346671	9606.ENSP00000226574	0	0	0	0	0.113	0.095	0	0.584	0.636
FYN	PTPN2	9606.ENSP00000346671	9606.ENSP00000311857	0	0	0	0	0.059	0.097	0	0.516	0.553
FYN	TACR2	9606.ENSP00000346671	9606.ENSP00000362403	0	0	0	0	0	0	0	0.410	0.410
FYN	PTPN22	9606.ENSP00000346671	9606.ENSP00000352833	0	0	0	0	0.127	0.097	0	0.350	0.443
FYN	HSPA1A	9606.ENSP00000346671	9606.ENSP00000364802	0	0	0	0	0	0.094	0	0.415	0.448
FYN	RELA	9606.ENSP00000346671	9606.ENSP00000384273	0	0	0	0	0.052	0.098	0	0.502	0.538
FYN	JAK1	9606.ENSP00000346671	9606.ENSP00000499900	0	0	0	0.649	0.126	0.075	0	0.531	0.588
FYN	STAT1	9606.ENSP00000346671	9606.ENSP00000354394	0	0	0	0	0.077	0.096	0.500	0.375	0.704
FYN	ITK	9606.ENSP00000346671	9606.ENSP00000398655	0	0	0.108	0.837	0.184	0.510	0	0.444	0.775
FYN	JAK2	9606.ENSP00000346671	9606.ENSP00000371067	0	0	0	0.641	0.076	0.292	0.400	0.500	0.777
FYN	PTK2B	9606.ENSP00000346671	9606.ENSP00000380638	0	0	0	0.707	0.072	0.795	0	0.607	0.919
FYN	ITGB1	9606.ENSP00000346671	9606.ENSP00000379350	0	0	0	0	0.063	0.071	0	0.918	0.923
FYN	PTPRC	9606.ENSP00000346671	9606.ENSP00000411355	0	0	0	0	0.142	0.333	0.900	0.820	0.988
GABRA1	SLC6A4	9606.ENSP00000393097	9606.ENSP00000261707	0	0	0	0	0	0	0	0.401	0.401
GABRA1	SLC6A3	9606.ENSP00000393097	9606.ENSP00000270349	0	0	0	0	0	0	0	0.514	0.514
GABRA1	HTR2C	9606.ENSP00000393097	9606.ENSP00000276198	0	0	0	0	0.142	0	0	0.382	0.447
GABRA1	MAOB	9606.ENSP00000393097	9606.ENSP00000367309	0	0	0	0	0.078	0	0	0.497	0.516
GABRA1	SLC2A1	9606.ENSP00000393097	9606.ENSP00000416293	0	0	0	0	0	0	0	0.450	0.450
GRK5	HDAC5	9606.ENSP00000376609	9606.ENSP00000225983	0	0	0	0	0.049	0.073	0	0.417	0.441
GRK5	HTR2C	9606.ENSP00000376609	9606.ENSP00000276198	0	0	0	0	0	0.097	0.500	0.045	0.531
GRK5	TACR2	9606.ENSP00000376609	9606.ENSP00000362403	0	0	0	0	0.042	0	0.500	0.042	0.501
GRK5	HDAC6	9606.ENSP00000376609	9606.ENSP00000365804	0	0	0	0	0	0.294	0	0.430	0.580
GSTP1	HMOX1	9606.ENSP00000381607	9606.ENSP00000216117	0	0	0	0	0.047	0	0	0.527	0.530
GSTP1	TGM2	9606.ENSP00000381607	9606.ENSP00000355330	0	0	0	0	0.062	0.292	0	0.509	0.645
GSTP1	LMNA	9606.ENSP00000381607	9606.ENSP00000357283	0	0	0	0	0.056	0.190	0	0.441	0.535
GSTP1	NFE2L2	9606.ENSP00000381607	9606.ENSP00000380252	0	0	0	0	0.055	0	0	0.716	0.720
GSTP1	TOP2A	9606.ENSP00000381607	9606.ENSP00000411532	0	0	0	0	0	0	0	0.477	0.477
HDAC1	HDAC10	9606.ENSP00000362649	9606.ENSP00000216271	0	0	0.204	0.598	0.049	0.288	0	0.401	0.634
HDAC1	SERPINE1	9606.ENSP00000362649	9606.ENSP00000223095	0	0	0	0	0	0	0.400	0.215	0.508
HDAC1	HDAC5	9606.ENSP00000362649	9606.ENSP00000225983	0	0	0.180	0.610	0.049	0.474	0.400	0.373	0.818
HDAC1	NFKB1	9606.ENSP00000362649	9606.ENSP00000226574	0	0	0	0	0.058	0.841	0	0.981	0.996
HDAC1	HDAC11	9606.ENSP00000362649	9606.ENSP00000295757	0	0	0.122	0.615	0	0	0	0.469	0.514
HDAC1	HDAC3	9606.ENSP00000362649	9606.ENSP00000302967	0	0	0.059	0.963	0.262	0	0.900	0.058	0.925
HDAC1	TRIM24	9606.ENSP00000362649	9606.ENSP00000340507	0	0	0	0	0.064	0.316	0	0.337	0.539
HDAC1	MAOA	9606.ENSP00000362649	9606.ENSP00000340684	0	0	0	0	0.058	0.153	0	0.329	0.418
HDAC1	STAT1	9606.ENSP00000362649	9606.ENSP00000354394	0	0	0	0	0.049	0.318	0	0.957	0.969
HDAC1	TOP1	9606.ENSP00000362649	9606.ENSP00000354522	0	0	0	0	0.107	0.140	0	0.532	0.609
HDAC1	PARP1	9606.ENSP00000362649	9606.ENSP00000355759	0	0	0	0	0.124	0.647	0	0.701	0.900
HDAC1	ITGB1	9606.ENSP00000362649	9606.ENSP00000379350	0	0	0	0	0.049	0	0	0.480	0.484
HDAC1	IKBKB	9606.ENSP00000362649	9606.ENSP00000430684	0	0	0	0	0.082	0.068	0	0.522	0.556
HDAC1	JAK2	9606.ENSP00000362649	9606.ENSP00000371067	0	0	0	0	0.055	0.068	0	0.594	0.611
HDAC1	NFE2L2	9606.ENSP00000362649	9606.ENSP00000380252	0	0	0	0	0.073	0.292	0	0.459	0.614
HDAC1	NR4A1	9606.ENSP00000362649	9606.ENSP00000440864	0	0	0	0	0	0.226	0	0.571	0.653
HDAC1	KLF5	9606.ENSP00000362649	9606.ENSP00000366915	0	0	0	0	0	0.328	0	0.587	0.711
HDAC1	HDAC6	9606.ENSP00000362649	9606.ENSP00000365804	0	0	0.140	0.611	0.049	0.288	0	0.598	0.735
HDAC1	TOP2A	9606.ENSP00000362649	9606.ENSP00000411532	0	0	0	0	0.107	0.511	0	0.598	0.809
HDAC1	RELA	9606.ENSP00000362649	9606.ENSP00000384273	0	0	0	0	0.111	0.897	0	0.981	0.998
HDAC1	HDAC2	9606.ENSP00000362649	9606.ENSP00000430432	0	0	0.049	0.983	0.101	0.994	0.900	0.982	0.999
HDAC10	HDAC11	9606.ENSP00000216271	9606.ENSP00000295757	0	0	0.122	0.603	0.072	0.045	0	0.574	0.625
HDAC10	HDAC8	9606.ENSP00000216271	9606.ENSP00000362674	0	0	0.202	0.627	0.049	0.288	0	0.413	0.640
HDAC10	HDAC3	9606.ENSP00000216271	9606.ENSP00000302967	0	0	0.210	0.589	0.049	0.474	0	0.252	0.665
HDAC10	HDAC2	9606.ENSP00000216271	9606.ENSP00000430432	0	0	0.207	0.593	0	0.474	0	0.633	0.834
HDAC11	HDAC5	9606.ENSP00000295757	9606.ENSP00000225983	0	0	0.110	0.594	0.067	0.045	0	0.371	0.435
HDAC11	HDAC3	9606.ENSP00000295757	9606.ENSP00000302967	0	0	0.128	0.603	0.049	0	0	0.378	0.439
HDAC11	HDAC2	9606.ENSP00000295757	9606.ENSP00000430432	0	0	0.118	0.616	0	0	0	0.443	0.489
HDAC11	HDAC8	9606.ENSP00000295757	9606.ENSP00000362674	0	0	0.143	0.617	0.049	0	0	0.457	0.520
HDAC11	HDAC6	9606.ENSP00000295757	9606.ENSP00000365804	0	0	0	0.629	0	0.301	0	0.850	0.891
HDAC2	HDAC5	9606.ENSP00000430432	9606.ENSP00000225983	0	0	0.179	0.609	0	0.288	0.400	0.374	0.751
HDAC2	NFKB1	9606.ENSP00000430432	9606.ENSP00000226574	0	0	0	0	0.056	0.452	0	0.649	0.803
HDAC2	HDAC3	9606.ENSP00000430432	9606.ENSP00000302967	0	0	0.059	0.963	0.067	0	0.900	0.056	0.906
HDAC2	PTPN2	9606.ENSP00000430432	9606.ENSP00000311857	0	0	0	0	0.095	0	0	0.394	0.428
HDAC2	TRIM24	9606.ENSP00000430432	9606.ENSP00000340507	0	0	0	0	0.097	0.316	0	0.226	0.480
HDAC2	STAT1	9606.ENSP00000430432	9606.ENSP00000354394	0	0	0	0	0.044	0.077	0	0.386	0.410
HDAC2	PARP1	9606.ENSP00000430432	9606.ENSP00000355759	0	0	0	0	0.154	0.598	0	0.681	0.882
HDAC2	LMNA	9606.ENSP00000430432	9606.ENSP00000357283	0	0	0	0	0.058	0.333	0	0.546	0.690
HDAC2	HDAC8	9606.ENSP00000430432	9606.ENSP00000362674	0	0	0.082	0.915	0.049	0	0	0.390	0.421
HDAC2	HDAC6	9606.ENSP00000430432	9606.ENSP00000365804	0	0	0.136	0.611	0.049	0.288	0	0.609	0.741
HDAC2	KLF5	9606.ENSP00000430432	9606.ENSP00000366915	0	0	0	0	0	0.328	0	0.234	0.464
HDAC2	NFE2L2	9606.ENSP00000430432	9606.ENSP00000380252	0	0	0	0	0.074	0.292	0	0.560	0.686
HDAC2	RELA	9606.ENSP00000430432	9606.ENSP00000384273	0	0	0	0	0.055	0.874	0	0.895	0.986
HDAC2	TOP2A	9606.ENSP00000430432	9606.ENSP00000411532	0	0	0	0	0.110	0.294	0	0.285	0.512
HDAC2	NR4A1	9606.ENSP00000430432	9606.ENSP00000440864	0	0	0	0	0	0	0	0.820	0.820
HDAC3	MPO	9606.ENSP00000302967	9606.ENSP00000225275	0	0	0	0	0.049	0	0	0.399	0.404
HDAC3	HDAC5	9606.ENSP00000302967	9606.ENSP00000225983	0	0	0.177	0.606	0.060	0.840	0.400	0.319	0.940
HDAC3	NFKB1	9606.ENSP00000302967	9606.ENSP00000226574	0	0	0	0	0.105	0.498	0	0.523	0.767
HDAC3	PIN1	9606.ENSP00000302967	9606.ENSP00000247970	0.057	0	0	0	0.065	0.328	0	0.138	0.421
HDAC3	ITK	9606.ENSP00000302967	9606.ENSP00000398655	0	0	0	0	0	0.068	0	0.394	0.411
HDAC3	STAT1	9606.ENSP00000302967	9606.ENSP00000354394	0	0	0	0	0.063	0.318	0	0.202	0.446
HDAC3	PARP1	9606.ENSP00000302967	9606.ENSP00000355759	0	0	0	0	0.106	0.294	0	0.228	0.471
HDAC3	NFE2L2	9606.ENSP00000302967	9606.ENSP00000380252	0	0	0	0	0.062	0.292	0	0.275	0.477
HDAC3	HDAC6	9606.ENSP00000302967	9606.ENSP00000365804	0	0	0.131	0.597	0.049	0.288	0	0.347	0.565
HDAC3	RELA	9606.ENSP00000302967	9606.ENSP00000384273	0	0	0	0	0.067	0.645	0	0.344	0.764
HDAC5	ITK	9606.ENSP00000225983	9606.ENSP00000398655	0	0	0	0	0	0.068	0	0.394	0.411
HDAC5	PARP1	9606.ENSP00000225983	9606.ENSP00000355759	0	0	0	0	0.067	0.299	0	0.213	0.441
HDAC5	HDAC6	9606.ENSP00000225983	9606.ENSP00000365804	0	0	0.167	0.644	0.095	0.051	0	0.333	0.459
HDAC5	NFKB1	9606.ENSP00000225983	9606.ENSP00000226574	0	0	0	0	0.047	0.331	0	0.245	0.477
HDAC5	STAT1	9606.ENSP00000225983	9606.ENSP00000354394	0	0	0	0	0.057	0.071	0	0.489	0.513
HDAC5	HDAC8	9606.ENSP00000225983	9606.ENSP00000362674	0	0	0.187	0.631	0.049	0.288	0	0.342	0.589
HDAC6	NFKB1	9606.ENSP00000365804	9606.ENSP00000226574	0	0	0	0	0.047	0.095	0	0.372	0.412
HDAC6	PLK1	9606.ENSP00000365804	9606.ENSP00000300093	0	0	0	0	0.042	0.292	0	0.376	0.539
HDAC6	PABPC1	9606.ENSP00000365804	9606.ENSP00000313007	0	0	0	0	0.062	0	0	0.418	0.431
HDAC6	ULK1	9606.ENSP00000365804	9606.ENSP00000324560	0	0	0	0	0.049	0.312	0	0.345	0.534
HDAC6	PARP1	9606.ENSP00000365804	9606.ENSP00000355759	0	0	0	0	0.085	0.045	0	0.444	0.472
HDAC6	HDAC8	9606.ENSP00000365804	9606.ENSP00000362674	0	0	0.129	0.656	0.164	0.288	0	0.419	0.658
HDAC6	JAK2	9606.ENSP00000365804	9606.ENSP00000371067	0	0	0	0	0.060	0.311	0	0.308	0.513
HDAC6	RELA	9606.ENSP00000365804	9606.ENSP00000384273	0	0	0	0	0.042	0.331	0	0.304	0.515
HMOX1	RELA	9606.ENSP00000216117	9606.ENSP00000384273	0	0	0	0	0.060	0	0	0.388	0.400
HMOX1	PTPRC	9606.ENSP00000216117	9606.ENSP00000411355	0	0	0	0	0.070	0	0	0.391	0.410
HMOX1	MAOB	9606.ENSP00000216117	9606.ENSP00000367309	0	0	0	0	0	0	0	0.426	0.426
HMOX1	JAK2	9606.ENSP00000216117	9606.ENSP00000371067	0	0	0	0	0.042	0	0	0.429	0.430
HMOX1	IKBKB	9606.ENSP00000216117	9606.ENSP00000430684	0	0	0	0	0.042	0	0	0.442	0.443
HMOX1	MMP1	9606.ENSP00000216117	9606.ENSP00000322788	0	0	0	0	0.064	0	0	0.448	0.461
HMOX1	MMP2	9606.ENSP00000216117	9606.ENSP00000219070	0	0	0	0	0.042	0	0	0.505	0.506
HMOX1	PARP1	9606.ENSP00000216117	9606.ENSP00000355759	0	0	0	0	0.042	0	0	0.528	0.528
HMOX1	STAT1	9606.ENSP00000216117	9606.ENSP00000354394	0	0	0	0	0.049	0	0	0.533	0.537
HMOX1	SERPINE1	9606.ENSP00000216117	9606.ENSP00000223095	0	0	0	0	0.073	0	0	0.626	0.638
HMOX1	MPO	9606.ENSP00000216117	9606.ENSP00000225275	0	0	0	0	0	0	0	0.640	0.640
HMOX1	NFKB1	9606.ENSP00000216117	9606.ENSP00000226574	0	0	0	0	0.067	0	0	0.643	0.652
HMOX1	NOS2	9606.ENSP00000216117	9606.ENSP00000327251	0	0	0	0	0	0.186	0	0.666	0.716
HMOX1	TLR4	9606.ENSP00000216117	9606.ENSP00000363089	0	0	0	0	0.074	0	0	0.709	0.719
HMOX1	NFE2L2	9606.ENSP00000216117	9606.ENSP00000380252	0	0	0	0	0.050	0	0.750	0.960	0.989
HRH3	MAOB	9606.ENSP00000342560	9606.ENSP00000367309	0	0	0	0	0.083	0	0	0.475	0.498
HSD11B1	SRD5A1	9606.ENSP00000355995	9606.ENSP00000274192	0	0	0	0	0.087	0	0	0.819	0.828
HSD17B10	SRD5A1	9606.ENSP00000168216	9606.ENSP00000274192	0	0	0	0	0.061	0	0	0.405	0.418
HSPA1A	SERPINE1	9606.ENSP00000364802	9606.ENSP00000223095	0	0	0	0	0.063	0	0	0.413	0.427
HSPA1A	PABPC1	9606.ENSP00000364802	9606.ENSP00000313007	0	0	0	0	0.205	0.086	0.800	0.182	0.865
HSPA1A	TLR4	9606.ENSP00000364802	9606.ENSP00000363089	0	0	0	0	0	0.102	0	0.545	0.574
HSPA1A	ITGB1	9606.ENSP00000364802	9606.ENSP00000379350	0	0	0	0	0.054	0	0	0.440	0.447
HSPA1A	IKBKB	9606.ENSP00000364802	9606.ENSP00000430684	0	0	0	0	0.048	0.378	0	0.149	0.452
HTR2C	SLC6A4	9606.ENSP00000276198	9606.ENSP00000261707	0	0	0	0	0	0	0	0.914	0.914
HTR2C	SLC6A3	9606.ENSP00000276198	9606.ENSP00000270349	0	0	0	0	0	0	0	0.622	0.622
HTR2C	MAOA	9606.ENSP00000276198	9606.ENSP00000340684	0	0	0	0	0.063	0	0	0.684	0.691
HTR2C	MAOB	9606.ENSP00000276198	9606.ENSP00000367309	0	0	0	0	0.063	0	0	0.796	0.800
IGF1R	MMP2	9606.ENSP00000497069	9606.ENSP00000219070	0	0	0	0	0.055	0	0	0.684	0.689
IGF1R	NFKB1	9606.ENSP00000497069	9606.ENSP00000226574	0	0	0	0	0	0.095	0	0.477	0.506
IGF1R	STAT1	9606.ENSP00000497069	9606.ENSP00000354394	0	0	0	0	0	0.096	0	0.364	0.400
IGF1R	PARP1	9606.ENSP00000497069	9606.ENSP00000355759	0	0	0	0	0	0	0	0.560	0.560
IGF1R	JAK2	9606.ENSP00000497069	9606.ENSP00000371067	0	0	0	0.568	0	0.295	0.900	0.758	0.981
IGF1R	ITGB1	9606.ENSP00000497069	9606.ENSP00000379350	0	0	0	0	0.078	0.368	0	0.741	0.836
IGF1R	NFE2L2	9606.ENSP00000497069	9606.ENSP00000380252	0	0	0	0	0.044	0.070	0	0.391	0.411
IGF1R	RELA	9606.ENSP00000497069	9606.ENSP00000384273	0	0	0	0	0.044	0.306	0	0.278	0.480
IGF1R	PTPRC	9606.ENSP00000497069	9606.ENSP00000411355	0	0	0	0	0	0.097	0	0.546	0.572
IGF1R	SLC2A1	9606.ENSP00000497069	9606.ENSP00000416293	0	0	0	0	0	0.072	0	0.610	0.623
IGF1R	JAK1	9606.ENSP00000497069	9606.ENSP00000499900	0	0	0	0.566	0.074	0.295	0.900	0.518	0.964
IKBKB	NFKB1	9606.ENSP00000430684	9606.ENSP00000226574	0	0	0	0	0.125	0.885	0.900	0.979	0.999
IKBKB	TLR8	9606.ENSP00000430684	9606.ENSP00000312082	0	0	0	0	0.099	0.100	0	0.424	0.493
IKBKB	STAT1	9606.ENSP00000430684	9606.ENSP00000354394	0	0	0	0	0.076	0.096	0	0.520	0.564
IKBKB	PARP1	9606.ENSP00000430684	9606.ENSP00000355759	0	0	0	0	0.056	0.380	0	0.454	0.653
IKBKB	TLR4	9606.ENSP00000430684	9606.ENSP00000363089	0	0	0	0	0.092	0.100	0.500	0.791	0.903
IKBKB	NFE2L2	9606.ENSP00000430684	9606.ENSP00000380252	0	0	0	0	0.062	0.070	0	0.446	0.475
IKBKB	RELA	9606.ENSP00000430684	9606.ENSP00000384273	0	0	0	0	0.067	0.877	0.900	0.957	0.999
IKBKB	PTPRC	9606.ENSP00000430684	9606.ENSP00000411355	0	0	0	0	0.111	0.097	0	0.367	0.448
IKBKB	JAK1	9606.ENSP00000430684	9606.ENSP00000499900	0	0	0	0.558	0.122	0	0	0.475	0.519
IMPDH2	PARP2	9606.ENSP00000321584	9606.ENSP00000250416	0	0	0	0	0.087	0	0	0.421	0.449
IMPDH2	TLR8	9606.ENSP00000321584	9606.ENSP00000312082	0	0	0	0	0	0	0	0.429	0.429
IMPDH2	PARP1	9606.ENSP00000321584	9606.ENSP00000355759	0	0	0	0	0.173	0.190	0	0.190	0.410
IMPDH2	TOP2A	9606.ENSP00000321584	9606.ENSP00000411532	0.056	0	0	0	0.161	0.191	0	0.219	0.433
ITGB1	MMP2	9606.ENSP00000379350	9606.ENSP00000219070	0	0	0	0	0.115	0.297	0	0.637	0.755
ITGB1	SERPINE1	9606.ENSP00000379350	9606.ENSP00000223095	0	0	0	0	0.176	0	0	0.335	0.429
ITGB1	NFKB1	9606.ENSP00000379350	9606.ENSP00000226574	0	0	0	0	0.056	0	0	0.541	0.549
ITGB1	LGALS3	9606.ENSP00000379350	9606.ENSP00000254301	0	0	0	0	0.084	0.292	0	0.902	0.931
ITGB1	MMP1	9606.ENSP00000379350	9606.ENSP00000322788	0	0	0	0	0.099	0.049	0	0.356	0.400
ITGB1	TGFBR2	9606.ENSP00000379350	9606.ENSP00000351905	0	0	0	0	0.105	0.052	0	0.434	0.478
ITGB1	STAT1	9606.ENSP00000379350	9606.ENSP00000354394	0	0	0	0	0.078	0	0.500	0.276	0.637
ITGB1	TGM2	9606.ENSP00000379350	9606.ENSP00000355330	0	0	0	0	0.095	0.514	0	0.503	0.762
ITGB1	TLR4	9606.ENSP00000379350	9606.ENSP00000363089	0	0	0	0	0.124	0.057	0	0.584	0.627
ITGB1	MME	9606.ENSP00000379350	9606.ENSP00000418525	0	0	0	0	0	0	0	0.682	0.682
ITGB1	PTPRC	9606.ENSP00000379350	9606.ENSP00000411355	0	0	0	0	0.250	0.095	0	0.883	0.913
ITGB1	PTK2B	9606.ENSP00000379350	9606.ENSP00000380638	0	0	0	0	0.113	0.336	0.900	0.304	0.953
ITK	TLR8	9606.ENSP00000398655	9606.ENSP00000312082	0	0	0	0	0.170	0.100	0	0.345	0.468
ITK	PTPN22	9606.ENSP00000398655	9606.ENSP00000352833	0	0	0	0	0.235	0.097	0	0.201	0.400
ITK	PTPRC	9606.ENSP00000398655	9606.ENSP00000411355	0	0	0	0	0.364	0.097	0	0.605	0.753
JAK1	MMP2	9606.ENSP00000499900	9606.ENSP00000219070	0	0	0	0	0.060	0	0	0.465	0.476
JAK1	NFKB1	9606.ENSP00000499900	9606.ENSP00000226574	0	0	0	0	0.154	0.235	0	0.537	0.675
JAK1	PTPN2	9606.ENSP00000499900	9606.ENSP00000311857	0	0	0	0	0.074	0.097	0.900	0.592	0.961
JAK1	TLR8	9606.ENSP00000499900	9606.ENSP00000312082	0	0	0	0	0.106	0.100	0	0.355	0.436
JAK1	TGFBR2	9606.ENSP00000499900	9606.ENSP00000351905	0	0	0	0.556	0.174	0.361	0	0.156	0.515
JAK1	PTPN22	9606.ENSP00000499900	9606.ENSP00000352833	0	0	0	0	0.100	0.097	0	0.838	0.857
JAK1	STAT1	9606.ENSP00000499900	9606.ENSP00000354394	0	0	0	0	0.091	0.875	0.900	0.999	0.999
JAK1	PARP1	9606.ENSP00000499900	9606.ENSP00000355759	0	0	0	0	0.042	0.053	0	0.401	0.409
JAK1	TLR4	9606.ENSP00000499900	9606.ENSP00000363089	0	0	0	0	0.126	0.100	0	0.621	0.676
JAK1	JAK2	9606.ENSP00000499900	9606.ENSP00000371067	0	0	0	0.908	0.113	0.510	0.900	0.982	0.999
JAK1	PTK2B	9606.ENSP00000499900	9606.ENSP00000380638	0	0	0	0.584	0.074	0.331	0	0.503	0.665
JAK1	RELA	9606.ENSP00000499900	9606.ENSP00000384273	0	0	0	0	0.115	0.098	0	0.403	0.482
JAK1	PTPRC	9606.ENSP00000499900	9606.ENSP00000411355	0	0	0	0	0.157	0.097	0	0.445	0.541
JAK2	MMP2	9606.ENSP00000371067	9606.ENSP00000219070	0	0	0	0	0.074	0	0	0.507	0.523
JAK2	MPO	9606.ENSP00000371067	9606.ENSP00000225275	0	0	0	0	0.054	0	0	0.400	0.408
JAK2	NFKB1	9606.ENSP00000371067	9606.ENSP00000226574	0	0	0	0	0.128	0.095	0	0.601	0.657
JAK2	PDE3B	9606.ENSP00000371067	9606.ENSP00000282096	0	0	0	0	0.045	0	0	0.448	0.450
JAK2	PTPN2	9606.ENSP00000371067	9606.ENSP00000311857	0	0	0	0	0.119	0.097	0.900	0.532	0.957
JAK2	TLR8	9606.ENSP00000371067	9606.ENSP00000312082	0	0	0	0	0.199	0.100	0	0.339	0.483
JAK2	TRIM24	9606.ENSP00000371067	9606.ENSP00000340507	0	0	0	0	0	0.053	0.400	0.222	0.519
JAK2	STAT1	9606.ENSP00000371067	9606.ENSP00000354394	0	0	0	0	0.242	0.838	0.900	0.996	0.999
JAK2	PARP1	9606.ENSP00000371067	9606.ENSP00000355759	0	0	0	0	0	0.053	0	0.487	0.493
JAK2	LMNA	9606.ENSP00000371067	9606.ENSP00000357283	0	0	0	0	0.140	0.051	0.400	0.184	0.547
JAK2	TLR4	9606.ENSP00000371067	9606.ENSP00000363089	0	0	0	0	0.180	0.100	0	0.741	0.793
JAK2	NFE2L2	9606.ENSP00000371067	9606.ENSP00000380252	0	0	0	0	0.111	0.070	0	0.385	0.447
JAK2	PTK2B	9606.ENSP00000371067	9606.ENSP00000380638	0	0	0	0.580	0.089	0.331	0	0.472	0.650
JAK2	RELA	9606.ENSP00000371067	9606.ENSP00000384273	0	0	0	0	0.086	0.098	0	0.611	0.652
JAK2	PTPRC	9606.ENSP00000371067	9606.ENSP00000411355	0	0	0	0	0.183	0.097	0	0.661	0.728
KCNK2	TRPA1	9606.ENSP00000394033	9606.ENSP00000262209	0	0	0	0	0.061	0	0	0.625	0.634
KLF5	NFKB1	9606.ENSP00000366915	9606.ENSP00000226574	0	0	0	0	0.062	0.535	0	0.567	0.795
KLF5	NR4A1	9606.ENSP00000366915	9606.ENSP00000440864	0	0	0	0	0.042	0.052	0	0.483	0.489
LGALS3	MMP2	9606.ENSP00000254301	9606.ENSP00000219070	0	0	0	0	0.077	0	0	0.683	0.695
LGALS3	MPO	9606.ENSP00000254301	9606.ENSP00000225275	0	0	0	0	0.067	0	0	0.427	0.443
LGALS3	NFKB1	9606.ENSP00000254301	9606.ENSP00000226574	0	0	0	0	0.070	0	0	0.607	0.619
LGALS3	MMP12	9606.ENSP00000254301	9606.ENSP00000458585	0	0	0	0	0.082	0	0	0.395	0.421
LGALS3	PARP1	9606.ENSP00000254301	9606.ENSP00000355759	0	0	0	0	0	0.292	0	0.220	0.424
LGALS3	TGFBR2	9606.ENSP00000254301	9606.ENSP00000351905	0	0	0	0	0.146	0	0	0.512	0.565
LGALS3	MMP1	9606.ENSP00000254301	9606.ENSP00000322788	0	0	0	0	0.099	0	0	0.587	0.612
LGALS3	TLR4	9606.ENSP00000254301	9606.ENSP00000363089	0	0	0	0	0.121	0	0	0.932	0.938
LGALS3	PTPRC	9606.ENSP00000254301	9606.ENSP00000411355	0	0	0	0	0.048	0	0	0.983	0.983
LMNA	TRIM24	9606.ENSP00000357283	9606.ENSP00000340507	0	0	0	0	0.042	0	0.500	0.151	0.558
LMNA	PARP1	9606.ENSP00000357283	9606.ENSP00000355759	0	0	0	0	0.069	0.361	0	0.591	0.735
LMNA	NFE2L2	9606.ENSP00000357283	9606.ENSP00000380252	0	0	0	0	0.043	0.292	0	0.284	0.472
MAOA	SLC6A4	9606.ENSP00000340684	9606.ENSP00000261707	0	0	0	0	0.044	0	0	0.942	0.942
MAOA	SLC5A7	9606.ENSP00000340684	9606.ENSP00000264047	0	0	0	0	0	0	0	0.459	0.459
MAOA	SLC6A3	9606.ENSP00000340684	9606.ENSP00000270349	0	0	0	0	0	0	0	0.890	0.890
MAOA	MAOB	9606.ENSP00000340684	9606.ENSP00000367309	0	0	0.052	0.976	0.163	0.609	0.900	0.063	0.965
MAOB	SLC6A4	9606.ENSP00000367309	9606.ENSP00000261707	0	0	0	0	0.057	0	0	0.866	0.868
MAOB	SLC6A3	9606.ENSP00000367309	9606.ENSP00000270349	0	0	0	0	0	0	0	0.882	0.882
MDM4	PARP1	9606.ENSP00000356150	9606.ENSP00000355759	0	0	0	0	0.058	0	0	0.392	0.402
MDM4	TOP2A	9606.ENSP00000356150	9606.ENSP00000411532	0	0	0	0	0.070	0.319	0	0.213	0.458
MIF	SERPINE1	9606.ENSP00000215754	9606.ENSP00000223095	0	0	0	0	0	0	0	0.478	0.478
MIF	TTR	9606.ENSP00000215754	9606.ENSP00000237014	0	0	0	0	0.066	0	0	0.471	0.484
MIF	TLR4	9606.ENSP00000215754	9606.ENSP00000363089	0	0	0	0	0	0	0	0.519	0.519
MME	MPO	9606.ENSP00000418525	9606.ENSP00000225275	0	0	0	0	0.062	0	0	0.663	0.670
MME	TLR4	9606.ENSP00000418525	9606.ENSP00000363089	0	0	0	0	0.113	0	0	0.465	0.505
MME	PTPRC	9606.ENSP00000418525	9606.ENSP00000411355	0	0	0	0	0.062	0	0	0.770	0.775
MMP1	MMP2	9606.ENSP00000322788	9606.ENSP00000219070	0	0	0	0.864	0.181	0	0.900	0.215	0.930
MMP1	SERPINE1	9606.ENSP00000322788	9606.ENSP00000223095	0	0	0	0	0.208	0	0	0.726	0.773
MMP1	MPO	9606.ENSP00000322788	9606.ENSP00000225275	0	0	0	0	0.048	0	0	0.591	0.593
MMP1	NFKB1	9606.ENSP00000322788	9606.ENSP00000226574	0	0	0	0	0.067	0	0	0.650	0.659
MMP1	PRSS1	9606.ENSP00000322788	9606.ENSP00000308720	0	0	0	0	0.076	0	0.400	0.140	0.482
MMP1	TLR4	9606.ENSP00000322788	9606.ENSP00000363089	0	0	0	0	0.042	0	0	0.446	0.446
MMP1	MMP12	9606.ENSP00000322788	9606.ENSP00000458585	0	0	0.073	0.933	0.375	0	0	0.404	0.625
MMP12	MMP2	9606.ENSP00000458585	9606.ENSP00000219070	0	0	0	0.857	0.080	0	0.400	0.154	0.492
MMP12	SERPINE1	9606.ENSP00000458585	9606.ENSP00000223095	0	0	0	0	0.099	0	0	0.401	0.437
MMP12	MPO	9606.ENSP00000458585	9606.ENSP00000225275	0	0	0	0	0.048	0	0	0.553	0.556
MMP2	RELA	9606.ENSP00000219070	9606.ENSP00000384273	0	0	0	0	0.061	0.071	0	0.367	0.400
MMP2	STAT1	9606.ENSP00000219070	9606.ENSP00000354394	0	0	0	0	0.085	0	0	0.384	0.412
MMP2	SLC2A1	9606.ENSP00000219070	9606.ENSP00000416293	0	0	0	0	0.053	0	0	0.419	0.426
MMP2	MPO	9606.ENSP00000219070	9606.ENSP00000225275	0	0	0	0	0.048	0	0	0.471	0.474
MMP2	PARP1	9606.ENSP00000219070	9606.ENSP00000355759	0	0	0	0	0	0	0	0.479	0.479
MMP2	TGFBR2	9606.ENSP00000219070	9606.ENSP00000351905	0	0	0	0	0.091	0	0	0.475	0.502
MMP2	NFKB1	9606.ENSP00000219070	9606.ENSP00000226574	0	0	0	0	0.074	0	0	0.583	0.597
MMP2	TLR4	9606.ENSP00000219070	9606.ENSP00000363089	0	0	0	0	0.047	0	0	0.677	0.679
MMP2	SERPINE1	9606.ENSP00000219070	9606.ENSP00000223095	0	0	0	0	0.181	0	0	0.714	0.755
MPO	SERPINE1	9606.ENSP00000225275	9606.ENSP00000223095	0	0	0	0	0.057	0	0	0.680	0.685
MPO	NOS2	9606.ENSP00000225275	9606.ENSP00000327251	0	0	0	0	0	0.068	0	0.501	0.515
MPO	NFKB1	9606.ENSP00000225275	9606.ENSP00000226574	0	0	0	0	0	0	0	0.518	0.518
MPO	NFE2L2	9606.ENSP00000225275	9606.ENSP00000380252	0	0	0	0	0.064	0	0	0.513	0.525
MPO	PTPRC	9606.ENSP00000225275	9606.ENSP00000411355	0	0	0	0	0.113	0	0	0.660	0.685
MPO	TLR4	9606.ENSP00000225275	9606.ENSP00000363089	0	0	0	0	0.084	0	0	0.715	0.728
NFE2L2	NFKB1	9606.ENSP00000380252	9606.ENSP00000226574	0	0	0	0	0.128	0	0	0.624	0.659
NFE2L2	NOS2	9606.ENSP00000380252	9606.ENSP00000327251	0	0	0	0	0	0	0	0.475	0.475
NFE2L2	NR1I2	9606.ENSP00000380252	9606.ENSP00000336528	0	0	0	0	0	0	0	0.499	0.499
NFE2L2	STAT1	9606.ENSP00000380252	9606.ENSP00000354394	0	0	0	0	0.123	0.044	0	0.399	0.453
NFE2L2	PARP1	9606.ENSP00000380252	9606.ENSP00000355759	0	0	0	0	0	0	0	0.475	0.475
NFE2L2	TLR4	9606.ENSP00000380252	9606.ENSP00000363089	0	0	0	0	0.094	0	0	0.604	0.626
NFE2L2	RELA	9606.ENSP00000380252	9606.ENSP00000384273	0	0	0	0	0.105	0.322	0	0.410	0.611
NFKB1	SERPINE1	9606.ENSP00000226574	9606.ENSP00000223095	0	0	0	0	0.045	0.051	0	0.518	0.525
NFKB1	PTGS1	9606.ENSP00000226574	9606.ENSP00000354612	0	0	0	0	0.098	0	0	0.381	0.418
NFKB1	NR4A1	9606.ENSP00000226574	9606.ENSP00000440864	0	0	0	0	0.056	0.136	0	0.375	0.445
NFKB1	SLC2A1	9606.ENSP00000226574	9606.ENSP00000416293	0	0	0	0	0.086	0.045	0	0.423	0.452
NFKB1	TGFBR2	9606.ENSP00000226574	9606.ENSP00000351905	0	0	0	0	0.103	0.095	0	0.388	0.460
NFKB1	PTPRC	9606.ENSP00000226574	9606.ENSP00000411355	0	0	0	0	0.154	0.053	0	0.515	0.577
NFKB1	TLR8	9606.ENSP00000226574	9606.ENSP00000312082	0	0	0	0	0.123	0.093	0	0.576	0.634
NFKB1	NOS2	9606.ENSP00000226574	9606.ENSP00000327251	0	0	0	0	0	0.073	0	0.685	0.696
NFKB1	PARP1	9606.ENSP00000226574	9606.ENSP00000355759	0	0	0	0	0.047	0.609	0	0.575	0.828
NFKB1	STAT1	9606.ENSP00000226574	9606.ENSP00000354394	0	0	0	0	0.129	0.045	0	0.918	0.926
NFKB1	TLR4	9606.ENSP00000226574	9606.ENSP00000363089	0	0	0	0	0.116	0.093	0.900	0.932	0.993
NFKB1	RELA	9606.ENSP00000226574	9606.ENSP00000384273	0	0	0	0.769	0.182	0.999	0.900	0.986	0.999
NOS2	SERPINE1	9606.ENSP00000327251	9606.ENSP00000223095	0	0	0	0	0	0.166	0	0.312	0.401
NOS2	PDE5A	9606.ENSP00000327251	9606.ENSP00000347046	0	0	0	0	0.087	0	0	0.435	0.462
NOS2	RELA	9606.ENSP00000327251	9606.ENSP00000384273	0	0	0	0	0	0.181	0	0.373	0.464
NOS2	PTPRC	9606.ENSP00000327251	9606.ENSP00000411355	0	0	0	0	0	0.057	0	0.464	0.473
NOS2	PARP1	9606.ENSP00000327251	9606.ENSP00000355759	0	0	0	0	0	0	0	0.480	0.480
NOS2	STAT1	9606.ENSP00000327251	9606.ENSP00000354394	0	0	0	0	0	0	0.400	0.581	0.738
NOS2	TLR4	9606.ENSP00000327251	9606.ENSP00000363089	0	0	0	0	0	0	0	0.754	0.754
NR1I2	STS	9606.ENSP00000336528	9606.ENSP00000217961	0	0	0	0	0.053	0	0	0.462	0.469
NR1I2	TLR4	9606.ENSP00000336528	9606.ENSP00000363089	0	0	0	0	0	0.066	0	0.427	0.442
NR4A1	RELA	9606.ENSP00000440864	9606.ENSP00000384273	0	0	0	0	0.060	0.303	0	0.251	0.467
NR4A1	PTPRC	9606.ENSP00000440864	9606.ENSP00000411355	0	0	0	0	0	0	0	0.447	0.447
PABPC1	TOP1	9606.ENSP00000313007	9606.ENSP00000354522	0	0	0	0	0.101	0	0	0.513	0.543
PARP1	PARP2	9606.ENSP00000355759	9606.ENSP00000250416	0	0	0.098	0.870	0.130	0.613	0.800	0.513	0.965
PARP1	PLK1	9606.ENSP00000355759	9606.ENSP00000300093	0	0	0	0	0.121	0	0	0.521	0.561
PARP1	ULK1	9606.ENSP00000355759	9606.ENSP00000324560	0	0	0	0	0	0.292	0	0.573	0.685
PARP1	TDP1	9606.ENSP00000355759	9606.ENSP00000337353	0	0	0	0	0.068	0.198	0	0.889	0.909
PARP1	STAT1	9606.ENSP00000355759	9606.ENSP00000354394	0	0	0	0	0.064	0	0	0.439	0.452
PARP1	TOP1	9606.ENSP00000355759	9606.ENSP00000354522	0	0	0	0	0.060	0.628	0	0.831	0.936
PARP1	TOP2A	9606.ENSP00000355759	9606.ENSP00000411532	0	0	0	0	0.174	0.434	0	0.492	0.742
PARP1	RELA	9606.ENSP00000355759	9606.ENSP00000384273	0	0	0	0	0.049	0.697	0	0.655	0.891
PARP2	TOP1	9606.ENSP00000250416	9606.ENSP00000354522	0	0	0	0	0.042	0.050	0	0.410	0.416
PARP2	TDP1	9606.ENSP00000250416	9606.ENSP00000337353	0	0	0	0	0.095	0	0	0.520	0.547
PDE5A	RELA	9606.ENSP00000347046	9606.ENSP00000384273	0	0	0	0	0	0.042	0	0.495	0.496
PIN1	PLK1	9606.ENSP00000247970	9606.ENSP00000300093	0	0	0	0	0.055	0.625	0	0.537	0.821
PLK1	PLK4	9606.ENSP00000300093	9606.ENSP00000270861	0	0	0	0.701	0.384	0.193	0.800	0.613	0.956
PLK1	RELA	9606.ENSP00000300093	9606.ENSP00000384273	0	0	0	0	0.055	0.345	0	0.505	0.667
PLK1	TOP2A	9606.ENSP00000300093	9606.ENSP00000411532	0	0	0	0	0.612	0.292	0	0.768	0.931
PLK4	TOP2A	9606.ENSP00000270861	9606.ENSP00000411532	0	0	0	0	0.793	0	0	0.553	0.904
PTGS1	TLR8	9606.ENSP00000354612	9606.ENSP00000312082	0	0	0	0	0.151	0	0	0.357	0.431
PTGS1	TLR4	9606.ENSP00000354612	9606.ENSP00000363089	0	0	0	0	0.151	0	0	0.378	0.450
PTGS1	RELA	9606.ENSP00000354612	9606.ENSP00000384273	0	0	0	0	0.121	0	0	0.534	0.574
PTGS1	TBXAS1	9606.ENSP00000354612	9606.ENSP00000389414	0	0	0	0	0.099	0	0	0.857	0.866
PTK2B	SLC2A1	9606.ENSP00000380638	9606.ENSP00000416293	0	0	0	0	0.073	0.292	0	0.436	0.597
PTPN2	STAT1	9606.ENSP00000311857	9606.ENSP00000354394	0	0	0	0	0.074	0.525	0.900	0.573	0.978
PTPN22	TLR8	9606.ENSP00000352833	9606.ENSP00000312082	0	0	0	0	0.229	0.113	0	0.220	0.421
PTPN22	TPO	9606.ENSP00000352833	9606.ENSP00000329869	0	0	0	0	0	0.047	0	0.600	0.602
PTPN22	TLR4	9606.ENSP00000352833	9606.ENSP00000363089	0	0	0	0	0.161	0.113	0	0.309	0.441
PTPN22	PTPRC	9606.ENSP00000352833	9606.ENSP00000411355	0	0	0	0.634	0.434	0.097	0	0.157	0.531
PTPRC	TLR8	9606.ENSP00000411355	9606.ENSP00000312082	0	0	0	0	0.479	0.113	0	0.351	0.674
PTPRC	TGFBR2	9606.ENSP00000411355	9606.ENSP00000351905	0	0	0	0	0.127	0.097	0	0.395	0.482
PTPRC	STAT1	9606.ENSP00000411355	9606.ENSP00000354394	0	0	0	0	0.156	0.052	0	0.729	0.764
PTPRC	TLR4	9606.ENSP00000411355	9606.ENSP00000363089	0	0	0	0	0.272	0.113	0	0.670	0.768
PTPRC	RELA	9606.ENSP00000411355	9606.ENSP00000384273	0	0	0	0	0.083	0.106	0	0.370	0.439
RELA	TLR8	9606.ENSP00000384273	9606.ENSP00000312082	0	0	0	0	0.083	0.125	0	0.365	0.446
RELA	STAT1	9606.ENSP00000384273	9606.ENSP00000354394	0	0	0	0	0.118	0.411	0	0.760	0.864
RELA	TGM2	9606.ENSP00000384273	9606.ENSP00000355330	0	0	0	0	0.066	0.516	0	0.202	0.608
RELA	TLR4	9606.ENSP00000384273	9606.ENSP00000363089	0	0	0	0	0.068	0.125	0.900	0.639	0.966
SERPINE1	TGM2	9606.ENSP00000223095	9606.ENSP00000355330	0	0	0	0	0.149	0.045	0	0.332	0.410
SERPINE1	TTR	9606.ENSP00000223095	9606.ENSP00000237014	0	0	0	0	0.072	0.053	0	0.481	0.504
SERPINE1	TGFBR2	9606.ENSP00000223095	9606.ENSP00000351905	0	0	0	0	0.086	0	0	0.579	0.599
SERPINE1	SLC2A1	9606.ENSP00000223095	9606.ENSP00000416293	0	0	0	0	0.060	0	0	0.660	0.667
SERPINE1	TLR4	9606.ENSP00000223095	9606.ENSP00000363089	0	0	0	0	0.060	0	0	0.715	0.721
SLC16A1	SLC9A1	9606.ENSP00000441065	9606.ENSP00000263980	0	0	0	0	0	0	0	0.447	0.447
SLC16A1	SLC2A1	9606.ENSP00000441065	9606.ENSP00000416293	0	0	0	0	0.085	0	0	0.659	0.675
SLC2A1	TPO	9606.ENSP00000416293	9606.ENSP00000329869	0	0	0	0	0	0	0	0.599	0.599
SLC5A7	SLC6A3	9606.ENSP00000264047	9606.ENSP00000270349	0	0	0	0	0.086	0	0	0.402	0.431
SLC6A3	SLC6A4	9606.ENSP00000270349	9606.ENSP00000261707	0	0	0.072	0.937	0	0	0	0.412	0.431
SRD5A1	STS	9606.ENSP00000274192	9606.ENSP00000217961	0	0	0	0	0.111	0	0	0.445	0.485
STAT1	TLR8	9606.ENSP00000354394	9606.ENSP00000312082	0	0	0	0	0.144	0.064	0	0.533	0.593
STAT1	TRIM24	9606.ENSP00000354394	9606.ENSP00000340507	0	0	0	0	0.047	0	0.500	0.284	0.629
STAT1	TGFBR2	9606.ENSP00000354394	9606.ENSP00000351905	0	0	0	0	0.087	0.174	0	0.339	0.459
STAT1	STING1	9606.ENSP00000354394	9606.ENSP00000498596	0	0	0	0	0.122	0.049	0	0.436	0.488
STAT1	TLR4	9606.ENSP00000354394	9606.ENSP00000363089	0	0	0	0	0.113	0.045	0	0.855	0.867
STING1	TLR4	9606.ENSP00000498596	9606.ENSP00000363089	0	0	0	0	0.126	0	0	0.372	0.428
TDP1	TOP2A	9606.ENSP00000337353	9606.ENSP00000411532	0	0	0	0	0.079	0.079	0	0.742	0.762
TDP1	TOP1	9606.ENSP00000337353	9606.ENSP00000354522	0	0	0	0	0.097	0.646	0	0.978	0.992
TGFBR2	TLR4	9606.ENSP00000351905	9606.ENSP00000363089	0	0	0	0	0.184	0.100	0	0.305	0.445
TGM2	TPO	9606.ENSP00000355330	9606.ENSP00000329869	0	0	0	0	0.055	0	0	0.571	0.578
TLR4	TRPA1	9606.ENSP00000363089	9606.ENSP00000262209	0	0	0	0	0	0.093	0	0.406	0.438
TLR4	TLR8	9606.ENSP00000363089	9606.ENSP00000312082	0	0	0	0.592	0.521	0	0	0.423	0.712
TOP1	TOP2A	9606.ENSP00000354522	9606.ENSP00000411532	0	0	0	0	0.111	0.857	0	0.960	0.994
