# Supplementary material for: Investigation of the Mechanism of Cinnamaldehyde in Irritable Bowel Syndrome Based via Network Pharmacology, Molecular Docking, and Animal Experiments
Source: Pediatr Discov. 2025 Oct 5:e70017. Online ahead of print. doi: 10.1002/pdi3.70017 (PMC13398650; doi:10.1002/pdi3.70017)
Supplement: Supplementary file 1 — Supporting Information S1 [file PDI3-9999-0-s001.zip › Supplementary Materials/Network/type.xlsx]

## Sheet: Sheet1
ID	term
TRIM24	gene
NFE2L2	gene
HSD17B10	gene
KLF5	gene
CHRM4	gene
APEX1	gene
NR1I2	gene
CHRM1	gene
CTSD	gene
GSTP1	gene
ADAM10	gene
MAOB	gene
PTGS1	gene
PIN1	gene
TLR8	gene
FYN	gene
NQO2	gene
GBA2	gene
CDC25B	gene
ITGB1	gene
PTPN2	gene
STAT1	gene
NFKB1	gene
CSNK2B	gene
FPR2	gene
FLT1	gene
TTR	gene
CDC25C	gene
TDP1	gene
HDAC8	gene
GRK5	gene
LGALS3	gene
ITK	gene
HDAC5	gene
CSK	gene
SLC6A5	gene
TACR2	gene
HRH3	gene
SERPINE1	gene
TOP2A	gene
PRSS1	gene
MIF	gene
STING1	gene
SLC2A1	gene
HTR2C	gene
CHRNB4	gene
TGFBR2	gene
CDK5	gene
CAPN1	gene
TOP1	gene
PLK4	gene
CYP2A6	gene
CHRNA1	gene
ATG4B	gene
MME	gene
SLC9A1	gene
GABRA1	gene
CTSS	gene
MDM4	gene
ULK1	gene
TBXAS1	gene
LMNA	gene
TRPA1	gene
F3	gene
ADH1B	gene
ADH1C	gene
RELA	gene
ADH1A	gene
TLR4	gene
HDAC6	gene
HDAC2	gene
CA2	gene
CA1	gene
CHRNA4	gene
CHRM2	gene
ACHE	gene
CHRM3	gene
ADH4	gene
CHRNA7	gene
CA12	gene
HSD11B1	gene
SRD5A1	gene
TYMP	gene
MMP1	gene
MMP2	gene
PARP1	gene
SLC16A1	gene
IMPDH2	gene
NR4A1	gene
CYP11B1	gene
HSPA1A	gene
PTK2B	gene
TPO	gene
MPO	gene
CTSK	gene
ALDH1A1	gene
AKR1B1	gene
CA9	gene
AOC3	gene
NOS2	gene
AKR1C1	gene
AKR1B10	gene
PABPC1	gene
CA7	gene
IGF1R	gene
MMP12	gene
PARP2	gene
BCHE	gene
CES1	gene
PTPN22	gene
JAK2	gene
PTPRC	gene
FABP3	gene
PDE5A	gene
PDE3B	gene
PIM1	gene
CA14	gene
CA4	gene
CA5A	gene
JAK1	gene
PLK1	gene
MAOA	gene
HMOX1	gene
TGM2	gene
KCNK2	gene
STS	gene
SLC5A7	gene
SLC6A3	gene
HDAC3	gene
HDAC1	gene
HDAC11	gene
HDAC10	gene
DRD2	gene
EPHX1	gene
IKBKB	gene
SLC6A4	gene
EPHX2	gene
ADH7	gene
CHRNB2	gene
IBS	disease
Cinnamaldehyde	drug
