# Supplementary material for: Investigation of the Mechanism of Cinnamaldehyde in Irritable Bowel Syndrome Based via Network Pharmacology, Molecular Docking, and Animal Experiments
Source: Pediatr Discov. 2025 Oct 5:e70017. Online ahead of print. doi: 10.1002/pdi3.70017 (PMC13398650; doi:10.1002/pdi3.70017)
Supplement: Supplementary file 1 — Supporting Information S1 [file PDI3-9999-0-s001.zip › Supplementary Materials/go kegg/bp/Enrichment_GO/GONetwork.js]

var networks={"GONetwork": {"format_version": "1.0", "generated_by": "cytoscape-3.9.1", "target_cytoscapejs_version": "~2.1", "data": {"shared_name": "GONetwork", "name": "GONetwork", "SUID": 4544595, "__Annotations": [], "selected": true}, "elements": {"nodes": [{"data": {"id": "4545147", "Enrichment": 9.691748380654907, "BestLogPInGroup": -33.45775436388207, "_PATTERN_": "M1", "_GeneInGOAndHitList": 25.0, "Hits": "PARP1|CA2|CSK|CSNK2B|CTSS|CYP11B1|AKR1C1|FLT1|NR4A1|HSPA1A|IGF1R|JAK1|JAK2|NFE2L2|NFKB1|PDE3B|PIM1|PTPN2|RELA|SLC9A1|SRD5A1|STAT1|TRIM24|HDAC6|HDAC5", "Description": "cellular response to hormone stimulus", "_GeneInHitList": 139.0, "Category": "GO Biological Processes", "Log_q_value_": -13.656385234096796, "Symbol": "GO:0032870", "LogP": -16.98336445105202, "_RANK_": 1.0, "FirstInGroupByEnrichment": 0.0, "_LogP_MyList": -16.98336445105202, "_TotalGeneInLibrary": 30284.0, "_GeneInGO": 562.0, "shared_name": "154", "_InGO": 17.985611510791365, "Gene": "GO:0032870", "_MEMBER_MyList": 1.0, "_COUNT_001": 25.0, "SUID": 4545147, "id_original": "154", "selected": false, "CategoryID": 19.0, "STDV_InGO": 3.2576185520502636, "EvidenceCutoff": 0.0, "PARENT_GO": "19_GO:0050896 response to stimulus", "FirstInGroupByLogP": 0.0, "GROUP_ID": 1.0, "name": "154", "BestEnrichmentInGroup": 13.767488378965075, "CLUSTER_LABEL": " ", "GeneID": "142|760|1445|1460|1520|1584|1645|2321|3164|3303|3480|3716|3717|4780|4790|5140|5292|5771|5970|6548|6715|6772|8805|10013|10014", "Z_score": 14.12327750367364, "GiniIndex": 0.0, "_COUNT_001_PCT": 100.0}, "position": {"x": 562.1535244990337, "y": 345.32438581621227}, "selected": false}, {"data": {"id": "4545144", "Enrichment": 10.61550017526582, "BestLogPInGroup": -33.45775436388207, "_PATTERN_": "M1", "_GeneInGOAndHitList": 21.0, "Hits": "PARP1|CA2|CSK|CTSK|CYP11B1|FLT1|NR4A1|IGF1R|JAK1|JAK2|NFE2L2|NFKB1|PDE3B|PTPN2|RELA|SLC2A1|SLC9A1|SRD5A1|STAT1|TRIM24|HDAC5", "Description": "response to peptide hormone", "_GeneInHitList": 139.0, "Category": "GO Biological Processes", "Log_q_value_": -11.963792301026485, "Symbol": "GO:0043434", "LogP": -15.05668831194834, "_RANK_": 1.0, "FirstInGroupByEnrichment": 0.0, "_LogP_MyList": -15.05668831194834, "_TotalGeneInLibrary": 30284.0, "_GeneInGO": 431.0, "shared_name": "153", "_InGO": 15.107913669064748, "Gene": "GO:0043434", "_MEMBER_MyList": 1.0, "_COUNT_001": 21.0, "SUID": 4545144, "id_original": "153", "selected": false, "CategoryID": 19.0, "STDV_InGO": 3.037585077678243, "EvidenceCutoff": 0.0, "PARENT_GO": "19_GO:0050896 response to stimulus", "FirstInGroupByLogP": 0.0, "GROUP_ID": 1.0, "name": "153", "BestEnrichmentInGroup": 13.767488378965075, "CLUSTER_LABEL": " ", "GeneID": "142|760|1445|1513|1584|2321|3164|3480|3716|3717|4780|4790|5140|5771|5970|6513|6548|6715|6772|8805|10014", "Z_score": 13.652611403985398, "GiniIndex": 0.0, "_COUNT_001_PCT": 100.0}, "position": {"x": 463.0271245051371, "y": 289.7650138679701}, "selected": false}, {"data": {"id": "4545141", "Enrichment": 13.115950049325088, "BestLogPInGroup": -33.45775436388207, "_PATTERN_": "M1", "_GeneInGOAndHitList": 18.0, "Hits": "PARP1|CA2|CSK|CYP11B1|FLT1|NR4A1|IGF1R|JAK1|JAK2|NFE2L2|NFKB1|PDE3B|PTPN2|RELA|SLC9A1|SRD5A1|STAT1|HDAC5", "Description": "cellular response to peptide hormone stimulus", "_GeneInHitList": 139.0, "Category": "GO Biological Processes", "Log_q_value_": -11.462082604465472, "Symbol": "GO:0071375", "LogP": -14.520216509128115, "_RANK_": 1.0, "FirstInGroupByEnrichment": 0.0, "_LogP_MyList": -14.520216509128115, "_TotalGeneInLibrary": 30284.0, "_GeneInGO": 299.0, "shared_name": "152", "_InGO": 12.949640287769784, "Gene": "GO:0071375", "_MEMBER_MyList": 1.0, "_COUNT_001": 18.0, "SUID": 4545141, "id_original": "152", "selected": false, "CategoryID": 19.0, "STDV_InGO": 2.8477819782495275, "EvidenceCutoff": 0.0, "PARENT_GO": "19_GO:0050896 response to stimulus", "FirstInGroupByLogP": 0.0, "GROUP_ID": 1.0, "name": "152", "BestEnrichmentInGroup": 13.767488378965075, "CLUSTER_LABEL": " ", "GeneID": "142|760|1445|1584|2321|3164|3480|3716|3717|4780|4790|5140|5771|5970|6548|6715|6772|10014", "Z_score": 14.29684622764408, "GiniIndex": 0.0, "_COUNT_001_PCT": 100.0}, "position": {"x": 469.9729691554057, "y": 251.78008955156383}, "selected": false}, {"data": {"id": "4545138", "Enrichment": 9.755395683453237, "BestLogPInGroup": -33.45775436388207, "_PATTERN_": "M1", "_GeneInGOAndHitList": 12.0, "Hits": "PARP1|CTSK|FLT1|IGF1R|PDE3B|PTPN2|RELA|SLC2A1|SLC9A1|SRD5A1|STAT1|HDAC5", "Description": "response to insulin", "_GeneInHitList": 139.0, "Category": "GO Biological Processes", "Log_q_value_": -6.072571104014425, "Symbol": "GO:0032868", "LogP": -8.352553758293425, "_RANK_": 1.0, "FirstInGroupByEnrichment": 0.0, "_LogP_MyList": -8.352553758293425, "_TotalGeneInLibrary": 30284.0, "_GeneInGO": 268.0, "shared_name": "151", "_InGO": 8.633093525179856, "Gene": "GO:0032868", "_MEMBER_MyList": 1.0, "_COUNT_001": 12.0, "SUID": 4545138, "id_original": "151", "selected": false, "CategoryID": 19.0, "STDV_InGO": 2.3821564631931658, "EvidenceCutoff": 0.0, "PARENT_GO": "19_GO:0050896 response to stimulus", "FirstInGroupByLogP": 0.0, "GROUP_ID": 1.0, "name": "151", "BestEnrichmentInGroup": 13.767488378965075, "CLUSTER_LABEL": " ", "GeneID": "142|1513|2321|3480|5140|5771|5970|6513|6548|6715|6772|10014", "Z_score": 9.776107554717628, "GiniIndex": 0.0, "_COUNT_001_PCT": 100.0}, "position": {"x": 419.4720345545756, "y": 369.08485334550915}, "selected": false}, {"data": {"id": "4545135", "Enrichment": 9.903204708960105, "BestLogPInGroup": -33.45775436388207, "_PATTERN_": "M1", "_GeneInGOAndHitList": 9.0, "Hits": "PARP1|FLT1|IGF1R|PDE3B|PTPN2|SLC9A1|SRD5A1|STAT1|HDAC5", "Description": "cellular response to insulin stimulus", "_GeneInHitList": 139.0, "Category": "GO Biological Processes", "Log_q_value_": -4.431790882117869, "Symbol": "GO:0032869", "LogP": -6.4455056469921, "_RANK_": 1.0, "FirstInGroupByEnrichment": 0.0, "_LogP_MyList": -6.4455056469921, "_TotalGeneInLibrary": 30284.0, "_GeneInGO": 198.0, "shared_name": "150", "_InGO": 6.474820143884892, "Gene": "GO:0032869", "_MEMBER_MyList": 1.0, "_COUNT_001": 9.0, "SUID": 4545135, "id_original": "150", "selected": false, "CategoryID": 19.0, "STDV_InGO": 2.0872320290552024, "EvidenceCutoff": 0.0, "PARENT_GO": "19_GO:0050896 response to stimulus", "FirstInGroupByLogP": 0.0, "GROUP_ID": 1.0, "name": "150", "BestEnrichmentInGroup": 13.767488378965075, "CLUSTER_LABEL": " ", "GeneID": "142|2321|3480|5140|5771|6548|6715|6772|10014", "Z_score": 8.534850789271824, "GiniIndex": 0.0, "_COUNT_001_PCT": 100.0}, "position": {"x": 525.6986065913188, "y": 322.0301811042982}, "selected": false}, {"data": {"id": "4545132", "Enrichment": 51.26364790520525, "BestLogPInGroup": -18.789106619355998, "_PATTERN_": "M1", "_GeneInGOAndHitList": 12.0, "Hits": "ACHE|CHRM1|CHRM2|CHRM3|CHRM4|CHRNA1|CHRNA4|CHRNA7|CHRNB2|CHRNB4|RELA|HRH3", "Description": "postsynaptic signal transduction", "_GeneInHitList": 139.0, "Category": "GO Biological Processes", "Log_q_value_": -13.740659723624049, "Symbol": "GO:0098926", "LogP": -17.134585730209885, "_RANK_": 1.0, "FirstInGroupByEnrichment": 0.0, "_LogP_MyList": -17.134585730209885, "_TotalGeneInLibrary": 30284.0, "_GeneInGO": 51.0, "shared_name": "149", "_InGO": 8.633093525179856, "Gene": "GO:0098926", "_MEMBER_MyList": 1.0, "_COUNT_001": 12.0, "SUID": 4545132, "id_original": "149", "selected": false, "CategoryID": 19.0, "STDV_InGO": 2.3821564631931658, "EvidenceCutoff": 0.0, "PARENT_GO": "19_GO:0050896 response to stimulus", "FirstInGroupByLogP": 0.0, "GROUP_ID": 2.0, "name": "149", "BestEnrichmentInGroup": 72.62350119904076, "CLUSTER_LABEL": " ", "GeneID": "43|1128|1129|1131|1132|1134|1137|1139|1141|1143|5970|11255", "Z_score": 24.39482319364759, "GiniIndex": 0.0, "_COUNT_001_PCT": 100.0}, "position": {"x": 528.0441800166118, "y": 754.2868797126966}, "selected": false}, {"data": {"id": "4545129", "Enrichment": 52.09946825148576, "BestLogPInGroup": -18.789106619355998, "_PATTERN_": "M1", "_GeneInGOAndHitList": 11.0, "Hits": "ACHE|CHRM1|CHRM2|CHRM3|CHRM4|CHRNA1|CHRNA4|CHRNA7|CHRNB2|CHRNB4|HRH3", "Description": "acetylcholine receptor signaling pathway", "_GeneInHitList": 139.0, "Category": "GO Biological Processes", "Log_q_value_": -12.611750393383169, "Symbol": "GO:0095500", "LogP": -15.829585140913323, "_RANK_": 1.0, "FirstInGroupByEnrichment": 0.0, "_LogP_MyList": -15.829585140913323, "_TotalGeneInLibrary": 30284.0, "_GeneInGO": 46.0, "shared_name": "148", "_InGO": 7.913669064748201, "Gene": "GO:0095500", "_MEMBER_MyList": 1.0, "_COUNT_001": 11.0, "SUID": 4545129, "id_original": "148", "selected": false, "CategoryID": 19.0, "STDV_InGO": 2.2897028622035696, "EvidenceCutoff": 0.0, "PARENT_GO": "19_GO:0050896 response to stimulus", "FirstInGroupByLogP": 0.0, "GROUP_ID": 2.0, "name": "148", "BestEnrichmentInGroup": 72.62350119904076, "CLUSTER_LABEL": " ", "GeneID": "43|1128|1129|1131|1132|1134|1137|1139|1141|1143|11255", "Z_score": 23.551467297942118, "GiniIndex": 0.0, "_COUNT_001_PCT": 100.0}, "position": {"x": 565.5325528193462, "y": 713.6673118416029}, "selected": false}, {"data": {"id": "4545126", "Enrichment": 49.92865707434052, "BestLogPInGroup": -18.789106619355998, "_PATTERN_": "M1", "_GeneInGOAndHitList": 11.0, "Hits": "ACHE|CHRM1|CHRM2|CHRM3|CHRM4|CHRNA1|CHRNA4|CHRNA7|CHRNB2|CHRNB4|HRH3", "Description": "cellular response to acetylcholine", "_GeneInHitList": 139.0, "Category": "GO Biological Processes", "Log_q_value_": -12.432046425263657, "Symbol": "GO:1905145", "LogP": -15.604123682233137, "_RANK_": 1.0, "FirstInGroupByEnrichment": 0.0, "_LogP_MyList": -15.604123682233137, "_TotalGeneInLibrary": 30284.0, "_GeneInGO": 48.0, "shared_name": "147", "_InGO": 7.913669064748201, "Gene": "GO:1905145", "_MEMBER_MyList": 1.0, "_COUNT_001": 11.0, "SUID": 4545126, "id_original": "147", "selected": false, "CategoryID": 19.0, "STDV_InGO": 2.2897028622035696, "EvidenceCutoff": 0.0, "PARENT_GO": "19_GO:0050896 response to stimulus", "FirstInGroupByLogP": 0.0, "GROUP_ID": 2.0, "name": "147", "BestEnrichmentInGroup": 72.62350119904076, "CLUSTER_LABEL": " ", "GeneID": "43|1128|1129|1131|1132|1134|1137|1139|1141|1143|11255", "Z_score": 23.036736282581334, "GiniIndex": 0.0, "_COUNT_001_PCT": 100.0}, "position": {"x": 631.4423504878032, "y": 666.0652000251966}, "selected": false}, {"data": {"id": "4545123", "Enrichment": 46.99167724643814, "BestLogPInGroup": -18.789106619355998, "_PATTERN_": "M1", "_GeneInGOAndHitList": 11.0, "Hits": "ACHE|CHRM1|CHRM2|CHRM3|CHRM4|CHRNA1|CHRNA4|CHRNA7|CHRNB2|CHRNB4|HRH3", "Description": "response to acetylcholine", "_GeneInHitList": 139.0, "Category": "GO Biological Processes", "Log_q_value_": -12.154671196358914, "Symbol": "GO:1905144", "LogP": -15.285355768170168, "_RANK_": 1.0, "FirstInGroupByEnrichment": 0.0, "_LogP_MyList": -15.285355768170168, "_TotalGeneInLibrary": 30284.0, "_GeneInGO": 51.0, "shared_name": "146", "_InGO": 7.913669064748201, "Gene": "GO:1905144", "_MEMBER_MyList": 1.0, "_COUNT_001": 11.0, "SUID": 4545123, "id_original": "146", "selected": false, "CategoryID": 19.0, "STDV_InGO": 2.2897028622035696, "EvidenceCutoff": 0.0, "PARENT_GO": "19_GO:0050896 response to stimulus", "FirstInGroupByLogP": 0.0, "GROUP_ID": 2.0, "name": "146", "BestEnrichmentInGroup": 72.62350119904076, "CLUSTER_LABEL": " ", "GeneID": "43|1128|1129|1131|1132|1134|1137|1139|1141|1143|11255", "Z_score": 22.321476485791923, "GiniIndex": 0.0, "_COUNT_001_PCT": 100.0}, "position": {"x": 604.0206891108501, "y": 690.2547752205091}, "selected": false}, {"data": {"id": "4545120", "Enrichment": 9.755395683453237, "BestLogPInGroup": -18.789106619355998, "_PATTERN_": "M1", "_GeneInGOAndHitList": 21.0, "Hits": "ACHE|CDK5|CHRM1|CHRM2|CHRM3|CHRM4|CHRNA1|CHRNA4|CHRNA7|CHRNB2|CHRNB4|DRD2|GABRA1|NR4A1|HTR2C|KCNK2|RELA|SLC6A3|SLC6A5|HRH3|SLC5A7", "Description": "synaptic signaling", "_GeneInHitList": 139.0, "Category": "GO Biological Processes", "Log_q_value_": -11.31030264229437, "Symbol": "GO:0099536", "LogP": -14.33055362466027, "_RANK_": 1.0, "FirstInGroupByEnrichment": 0.0, "_LogP_MyList": -14.33055362466027, "_TotalGeneInLibrary": 30284.0, "_GeneInGO": 469.0, "shared_name": "145", "_InGO": 15.107913669064748, "Gene": "GO:0099536", "_MEMBER_MyList": 1.0, "_COUNT_001": 21.0, "SUID": 4545120, "id_original": "145", "selected": false, "CategoryID": 19.0, "STDV_InGO": 3.037585077678243, "EvidenceCutoff": 0.0, "PARENT_GO": "19_GO:0050789 regulation of biological process", "FirstInGroupByLogP": 0.0, "GROUP_ID": 2.0, "name": "145", "BestEnrichmentInGroup": 72.62350119904076, "CLUSTER_LABEL": " ", "GeneID": "43|1020|1128|1129|1131|1132|1134|1137|1139|1141|1143|1813|2554|3164|3358|3776|5970|6531|9152|11255|60482", "Z_score": 12.976094413750577, "GiniIndex": 0.0, "_COUNT_001_PCT": 100.0}, "position": {"x": 493.2832852412211, "y": 719.0643455330091}, "selected": false}, {"data": {"id": "4545117", "Enrichment": 10.525145101310256, "BestLogPInGroup": -18.789106619355998, "_PATTERN_": "M1", "_GeneInGOAndHitList": 20.0, "Hits": "ACHE|CDK5|CHRM1|CHRM2|CHRM3|CHRM4|CHRNA1|CHRNA4|CHRNA7|CHRNB2|CHRNB4|DRD2|GABRA1|NR4A1|HTR2C|KCNK2|SLC6A3|SLC6A5|HRH3|SLC5A7", "Description": "chemical synaptic transmission", "_GeneInHitList": 139.0, "Category": "GO Biological Processes", "Log_q_value_": -11.31030264229437, "Symbol": "GO:0007268", "LogP": -14.278259916607926, "_RANK_": 1.0, "FirstInGroupByEnrichment": 0.0, "_LogP_MyList": -14.278259916607926, "_TotalGeneInLibrary": 30284.0, "_GeneInGO": 414.0, "shared_name": "144", "_InGO": 14.388489208633093, "Gene": "GO:0007268", "_MEMBER_MyList": 1.0, "_COUNT_001": 20.0, "SUID": 4545117, "id_original": "144", "selected": false, "CategoryID": 19.0, "STDV_InGO": 2.9769139290031927, "EvidenceCutoff": 0.0, "PARENT_GO": "19_GO:0050789 regulation of biological process", "FirstInGroupByLogP": 0.0, "GROUP_ID": 2.0, "name": "144", "BestEnrichmentInGroup": 72.62350119904076, "CLUSTER_LABEL": " ", "GeneID": "43|1020|1128|1129|1131|1132|1134|1137|1139|1141|1143|1813|2554|3164|3358|3776|6531|9152|11255|60482", "Z_score": 13.251143704286573, "GiniIndex": 0.0, "_COUNT_001_PCT": 100.0}, "position": {"x": 512.2212048579204, "y": 696.1683494392591}, "selected": false}, {"data": {"id": "4545114", "Enrichment": 10.525145101310256, "BestLogPInGroup": -18.789106619355998, "_PATTERN_": "M1", "_GeneInGOAndHitList": 20.0, "Hits": "ACHE|CDK5|CHRM1|CHRM2|CHRM3|CHRM4|CHRNA1|CHRNA4|CHRNA7|CHRNB2|CHRNB4|DRD2|GABRA1|NR4A1|HTR2C|KCNK2|SLC6A3|SLC6A5|HRH3|SLC5A7", "Description": "anterograde trans-synaptic signaling", "_GeneInHitList": 139.0, "Category": "GO Biological Processes", "Log_q_value_": -11.31030264229437, "Symbol": "GO:0098916", "LogP": -14.278259916607926, "_RANK_": 1.0, "FirstInGroupByEnrichment": 0.0, "_LogP_MyList": -14.278259916607926, "_TotalGeneInLibrary": 30284.0, "_GeneInGO": 414.0, "shared_name": "143", "_InGO": 14.388489208633093, "Gene": "GO:0098916", "_MEMBER_MyList": 1.0, "_COUNT_001": 20.0, "SUID": 4545114, "id_original": "143", "selected": false, "CategoryID": 19.0, "STDV_InGO": 2.9769139290031927, "EvidenceCutoff": 0.0, "PARENT_GO": "19_GO:0050789 regulation of biological process", "FirstInGroupByLogP": 0.0, "GROUP_ID": 2.0, "name": "143", "BestEnrichmentInGroup": 72.62350119904076, "CLUSTER_LABEL": " ", "GeneID": "43|1020|1128|1129|1131|1132|1134|1137|1139|1141|1143|1813|2554|3164|3358|3776|6531|9152|11255|60482", "Z_score": 13.251143704286573, "GiniIndex": 0.0, "_COUNT_001_PCT": 100.0}, "position": {"x": 570.6009045649516, "y": 657.5543968025404}, "selected": false}, {"data": {"id": "4545111", "Enrichment": 10.040115373139276, "BestLogPInGroup": -18.789106619355998, "_PATTERN_": "M1", "_GeneInGOAndHitList": 20.0, "Hits": "ACHE|CDK5|CHRM1|CHRM2|CHRM3|CHRM4|CHRNA1|CHRNA4|CHRNA7|CHRNB2|CHRNB4|DRD2|GABRA1|NR4A1|HTR2C|KCNK2|SLC6A3|SLC6A5|HRH3|SLC5A7", "Description": "trans-synaptic signaling", "_GeneInHitList": 139.0, "Category": "GO Biological Processes", "Log_q_value_": -10.950251398802232, "Symbol": "GO:0099537", "LogP": -13.891879734393438, "_RANK_": 1.0, "FirstInGroupByEnrichment": 0.0, "_LogP_MyList": -13.891879734393438, "_TotalGeneInLibrary": 30284.0, "_GeneInGO": 434.0, "shared_name": "142", "_InGO": 14.388489208633093, "Gene": "GO:0099537", "_MEMBER_MyList": 1.0, "_COUNT_001": 20.0, "SUID": 4545111, "id_original": "142", "selected": false, "CategoryID": 19.0, "STDV_InGO": 2.9769139290031927, "EvidenceCutoff": 0.0, "PARENT_GO": "19_GO:0050789 regulation of biological process", "FirstInGroupByLogP": 0.0, "GROUP_ID": 2.0, "name": "142", "BestEnrichmentInGroup": 72.62350119904076, "CLUSTER_LABEL": " ", "GeneID": "43|1020|1128|1129|1131|1132|1134|1137|1139|1141|1143|1813|2554|3164|3358|3776|6531|9152|11255|60482", "Z_score": 12.880890088673649, "GiniIndex": 0.0, "_COUNT_001_PCT": 100.0}, "position": {"x": 534.988332848643, "y": 676.7407981697279}, "selected": false}, {"data": {"id": "4545108", "Enrichment": 64.55422328803623, "BestLogPInGroup": -18.789106619355998, "_PATTERN_": "M1", "_GeneInGOAndHitList": 8.0, "Hits": "ACHE|CHRM3|CHRNA1|CHRNA4|CHRNA7|CHRNB2|CHRNB4|SLC5A7", "Description": "synaptic transmission, cholinergic", "_GeneInHitList": 139.0, "Category": "GO Biological Processes", "Log_q_value_": -9.770032169650525, "Symbol": "GO:0007271", "LogP": -12.47971142872105, "_RANK_": 1.0, "FirstInGroupByEnrichment": 0.0, "_LogP_MyList": -12.47971142872105, "_TotalGeneInLibrary": 30284.0, "_GeneInGO": 27.0, "shared_name": "141", "_InGO": 5.755395683453237, "Gene": "GO:0007271", "_MEMBER_MyList": 1.0, "_COUNT_001": 8.0, "SUID": 4545108, "id_original": "141", "selected": false, "CategoryID": 19.0, "STDV_InGO": 1.9754154264342294, "EvidenceCutoff": 0.0, "PARENT_GO": "19_GO:0050789 regulation of biological process", "FirstInGroupByLogP": 0.0, "GROUP_ID": 2.0, "name": "141", "BestEnrichmentInGroup": 72.62350119904076, "CLUSTER_LABEL": " ", "GeneID": "43|1131|1134|1137|1139|1141|1143|60482", "Z_score": 22.434302380996677, "GiniIndex": 0.0, "_COUNT_001_PCT": 100.0}, "position": {"x": 611.8740979243266, "y": 616.5265647712904}, "selected": false}, {"data": {"id": "4545105", "Enrichment": 10.336921703513102, "BestLogPInGroup": -18.478916180130184, "_PATTERN_": "M1", "_GeneInGOAndHitList": 26.0, "Hits": "ADAM10|ADH1A|ADH1B|ADH1C|ADH4|ADH7|ALDH1A1|AKR1B1|BCHE|CHRM3|CTSK|CYP11B1|AKR1C1|DRD2|HSD17B10|HTR2C|IGF1R|JAK2|MME|NFKB1|NOS2|SLC16A1|SRD5A1|TACR2|TPO|AKR1B10", "Description": "regulation of hormone levels", "_GeneInHitList": 139.0, "Category": "GO Biological Processes", "Log_q_value_": -14.78387064576416, "Symbol": "GO:0010817", "LogP": -18.35388791140568, "_RANK_": 1.0, "FirstInGroupByEnrichment": 0.0, "_LogP_MyList": -18.35388791140568, "_TotalGeneInLibrary": 30284.0, "_GeneInGO": 548.0, "shared_name": "140", "_InGO": 18.705035971223023, "Gene": "GO:0010817", "_MEMBER_MyList": 1.0, "_COUNT_001": 26.0, "SUID": 4545105, "id_original": "140", "selected": false, "CategoryID": 19.0, "STDV_InGO": 3.3075292637384193, "EvidenceCutoff": 0.0, "PARENT_GO": "19_GO:0065007 biological regulation", "FirstInGroupByLogP": 0.0, "GROUP_ID": 3.0, "name": "140", "BestEnrichmentInGroup": 72.62350119904076, "CLUSTER_LABEL": " ", "GeneID": "102|124|125|126|127|131|216|231|590|1131|1513|1584|1645|1813|3028|3358|3480|3717|4311|4790|4843|6566|6715|6865|7173|57016", "Z_score": 14.977934480141025, "GiniIndex": 0.0, "_COUNT_001_PCT": 100.0}, "position": {"x": -326.3710192631734, "y": 320.7875053230482}, "selected": false}, {"data": {"id": "4545102", "Enrichment": 18.06731005439551, "BestLogPInGroup": -18.478916180130184, "_PATTERN_": "M1", "_GeneInGOAndHitList": 17.0, "Hits": "ADAM10|ADH1A|ADH1B|ADH1C|ADH4|ADH7|ALDH1A1|AKR1B1|BCHE|CTSK|CYP11B1|AKR1C1|HSD17B10|MME|SRD5A1|TPO|AKR1B10", "Description": "hormone metabolic process", "_GeneInHitList": 139.0, "Category": "GO Biological Processes", "Log_q_value_": -12.780643681598814, "Symbol": "GO:0042445", "LogP": -16.04963095157635, "_RANK_": 1.0, "FirstInGroupByEnrichment": 0.0, "_LogP_MyList": -16.04963095157635, "_TotalGeneInLibrary": 30284.0, "_GeneInGO": 205.0, "shared_name": "139", "_InGO": 12.23021582733813, "Gene": "GO:0042445", "_MEMBER_MyList": 1.0, "_COUNT_001": 17.0, "SUID": 4545102, "id_original": "139", "selected": false, "CategoryID": 19.0, "STDV_InGO": 2.778959232164565, "EvidenceCutoff": 0.0, "PARENT_GO": "19_GO:0065007 biological regulation", "FirstInGroupByLogP": 0.0, "GROUP_ID": 3.0, "name": "139", "BestEnrichmentInGroup": 72.62350119904076, "CLUSTER_LABEL": " ", "GeneID": "102|124|125|126|127|131|216|231|590|1513|1584|1645|3028|4311|6715|7173|57016", "Z_score": 16.64981898165451, "GiniIndex": 0.0, "_COUNT_001_PCT": 100.0}, "position": {"x": -354.9722155522359, "y": 385.285018140431}, "selected": false}, {"data": {"id": "4545099", "Enrichment": 9.310705281928303, "BestLogPInGroup": -18.478916180130184, "_PATTERN_": "M1", "_GeneInGOAndHitList": 20.0, "Hits": "ADH1A|ADH1B|ADH1C|ADH4|ADH7|ALDH1A1|AKR1B1|CES1|CTSK|CYP11B1|AKR1C1|DRD2|HSD17B10|MAOA|MAOB|SLC6A3|SRD5A1|TPO|AKR1B10|GBA2", "Description": "organic hydroxy compound metabolic process", "_GeneInHitList": 139.0, "Category": "GO Biological Processes", "Log_q_value_": -10.425546195342035, "Symbol": "GO:1901615", "LogP": -13.278468634104485, "_RANK_": 1.0, "FirstInGroupByEnrichment": 0.0, "_LogP_MyList": -13.278468634104485, "_TotalGeneInLibrary": 30284.0, "_GeneInGO": 468.0, "shared_name": "138", "_InGO": 14.388489208633093, "Gene": "GO:1901615", "_MEMBER_MyList": 1.0, "_COUNT_001": 20.0, "SUID": 4545099, "id_original": "138", "selected": false, "CategoryID": 19.0, "STDV_InGO": 2.9769139290031927, "EvidenceCutoff": 0.0, "PARENT_GO": "19_GO:0009987 cellular process", "FirstInGroupByLogP": 0.0, "GROUP_ID": 3.0, "name": "138", "BestEnrichmentInGroup": 72.62350119904076, "CLUSTER_LABEL": " ", "GeneID": "124|125|126|127|131|216|231|1066|1513|1584|1645|1813|3028|4128|4129|6531|6715|7173|57016|57704", "Z_score": 12.303688361191444, "GiniIndex": 0.0, "_COUNT_001_PCT": 100.0}, "position": {"x": -253.43773068895467, "y": 383.527693921681}, "selected": false}, {"data": {"id": "4545096", "Enrichment": 24.758011772400263, "BestLogPInGroup": -18.478916180130184, "_PATTERN_": "M1", "_GeneInGOAndHitList": 10.0, "Hits": "ADH1A|ADH1B|ADH1C|ADH4|ADH7|ALDH1A1|AKR1B1|AKR1C1|SRD5A1|AKR1B10", "Description": "diterpenoid metabolic process", "_GeneInHitList": 139.0, "Category": "GO Biological Processes", "Log_q_value_": -8.386413540904233, "Symbol": "GO:0016101", "LogP": -11.002188297106427, "_RANK_": 1.0, "FirstInGroupByEnrichment": 0.0, "_LogP_MyList": -11.002188297106427, "_TotalGeneInLibrary": 30284.0, "_GeneInGO": 88.0, "shared_name": "137", "_InGO": 7.194244604316546, "Gene": "GO:0016101", "_MEMBER_MyList": 1.0, "_COUNT_001": 10.0, "SUID": 4545096, "id_original": "137", "selected": false, "CategoryID": 19.0, "STDV_InGO": 2.1916573424032766, "EvidenceCutoff": 0.0, "PARENT_GO": "19_GO:0009987 cellular process", "FirstInGroupByLogP": 0.0, "GROUP_ID": 3.0, "name": "137", "BestEnrichmentInGroup": 72.62350119904076, "CLUSTER_LABEL": " ", "GeneID": "124|125|126|127|131|216|231|1645|6715|57016", "Z_score": 15.155697389343606, "GiniIndex": 0.0, "_COUNT_001_PCT": 100.0}, "position": {"x": -371.9185046147359, "y": 334.31906049882946}, "selected": false}, {"data": {"id": "4545093", "Enrichment": 23.426935870658312, "BestLogPInGroup": -18.478916180130184, "_PATTERN_": "M1", "_GeneInGOAndHitList": 10.0, "Hits": "ADH1A|ADH1B|ADH1C|ADH4|ADH7|ALDH1A1|AKR1B1|CYP11B1|AKR1C1|AKR1B10", "Description": "primary alcohol metabolic process", "_GeneInHitList": 139.0, "Category": "GO Biological Processes", "Log_q_value_": -8.153888094245326, "Symbol": "GO:0034308", "LogP": -10.757763627147812, "_RANK_": 1.0, "FirstInGroupByEnrichment": 0.0, "_LogP_MyList": -10.757763627147812, "_TotalGeneInLibrary": 30284.0, "_GeneInGO": 93.0, "shared_name": "136", "_InGO": 7.194244604316546, "Gene": "GO:0034308", "_MEMBER_MyList": 1.0, "_COUNT_001": 10.0, "SUID": 4545093, "id_original": "136", "selected": false, "CategoryID": 19.0, "STDV_InGO": 2.1916573424032766, "EvidenceCutoff": 0.0, "PARENT_GO": "19_GO:0009987 cellular process", "FirstInGroupByLogP": 0.0, "GROUP_ID": 3.0, "name": "136", "BestEnrichmentInGroup": 72.62350119904076, "CLUSTER_LABEL": " ", "GeneID": "124|125|126|127|131|216|231|1584|1645|57016", "Z_score": 14.708618058292124, "GiniIndex": 0.0, "_COUNT_001_PCT": 100.0}, "position": {"x": -344.0590075444234, "y": 255.4793235603529}, "selected": false}, {"data": {"id": "4545090", "Enrichment": 22.007121575466897, "BestLogPInGroup": -18.478916180130184, "_PATTERN_": "M1", "_GeneInGOAndHitList": 10.0, "Hits": "ADH1A|ADH1B|ADH1C|ADH4|ADH7|ALDH1A1|AKR1B1|AKR1C1|SRD5A1|AKR1B10", "Description": "terpenoid metabolic process", "_GeneInHitList": 139.0, "Category": "GO Biological Processes", "Log_q_value_": -7.93387950639755, "Symbol": "GO:0006721", "LogP": -10.48270747296913, "_RANK_": 1.0, "FirstInGroupByEnrichment": 0.0, "_LogP_MyList": -10.48270747296913, "_TotalGeneInLibrary": 30284.0, "_GeneInGO": 99.0, "shared_name": "135", "_InGO": 7.194244604316546, "Gene": "GO:0006721", "_MEMBER_MyList": 1.0, "_COUNT_001": 10.0, "SUID": 4545090, "id_original": "135", "selected": false, "CategoryID": 19.0, "STDV_InGO": 2.1916573424032766, "EvidenceCutoff": 0.0, "PARENT_GO": "19_GO:0009987 cellular process", "FirstInGroupByLogP": 0.0, "GROUP_ID": 3.0, "name": "135", "BestEnrichmentInGroup": 72.62350119904076, "CLUSTER_LABEL": " ", "GeneID": "124|125|126|127|131|216|231|1645|6715|57016", "Z_score": 14.216338651179584, "GiniIndex": 0.0, "_COUNT_001_PCT": 100.0}, "position": {"x": -306.1631945561422, "y": 380.03150861894665}, "selected": false}, {"data": {"id": "4545087", "Enrichment": 33.51853901494189, "BestLogPInGroup": -18.478916180130184, "_PATTERN_": "M1", "_GeneInGOAndHitList": 8.0, "Hits": "ADH1A|ADH1B|ADH1C|ADH4|ADH7|ALDH1A1|AKR1B1|AKR1B10", "Description": "retinol metabolic process", "_GeneInHitList": 139.0, "Category": "GO Biological Processes", "Log_q_value_": -7.491385290936797, "Symbol": "GO:0042572", "LogP": -9.99136468997056, "_RANK_": 1.0, "FirstInGroupByEnrichment": 0.0, "_LogP_MyList": -9.99136468997056, "_TotalGeneInLibrary": 30284.0, "_GeneInGO": 52.0, "shared_name": "134", "_InGO": 5.755395683453237, "Gene": "GO:0042572", "_MEMBER_MyList": 1.0, "_COUNT_001": 8.0, "SUID": 4545087, "id_original": "134", "selected": false, "CategoryID": 19.0, "STDV_InGO": 1.9754154264342294, "EvidenceCutoff": 0.0, "PARENT_GO": "19_GO:0065007 biological regulation", "FirstInGroupByLogP": 0.0, "GROUP_ID": 3.0, "name": "134", "BestEnrichmentInGroup": 72.62350119904076, "CLUSTER_LABEL": " ", "GeneID": "124|125|126|127|131|216|231|57016", "Z_score": 15.936702377762339, "GiniIndex": 0.0, "_COUNT_001_PCT": 100.0}, "position": {"x": -224.38176145067342, "y": 336.7274925056654}, "selected": false}, {"data": {"id": "4545084", "Enrichment": 23.624512438242178, "BestLogPInGroup": -18.478916180130184, "_PATTERN_": "M1", "_GeneInGOAndHitList": 9.0, "Hits": "ADH1A|ADH1B|ADH1C|ADH4|ADH7|ALDH1A1|AKR1B1|AKR1C1|AKR1B10", "Description": "retinoid metabolic process", "_GeneInHitList": 139.0, "Category": "GO Biological Processes", "Log_q_value_": -7.292610334056437, "Symbol": "GO:0001523", "LogP": -9.765717586689899, "_RANK_": 1.0, "FirstInGroupByEnrichment": 0.0, "_LogP_MyList": -9.765717586689899, "_TotalGeneInLibrary": 30284.0, "_GeneInGO": 83.0, "shared_name": "133", "_InGO": 6.474820143884892, "Gene": "GO:0001523", "_MEMBER_MyList": 1.0, "_COUNT_001": 9.0, "SUID": 4545084, "id_original": "133", "selected": false, "CategoryID": 19.0, "STDV_InGO": 2.0872320290552024, "EvidenceCutoff": 0.0, "PARENT_GO": "19_GO:0009987 cellular process", "FirstInGroupByLogP": 0.0, "GROUP_ID": 3.0, "name": "133", "BestEnrichmentInGroup": 72.62350119904076, "CLUSTER_LABEL": " ", "GeneID": "124|125|126|127|131|216|231|1645|57016", "Z_score": 14.015442619184823, "GiniIndex": 0.0, "_COUNT_001_PCT": 100.0}, "position": {"x": -270.4555529545797, "y": 327.5276176277357}, "selected": false}, {"data": {"id": "4545081", "Enrichment": 18.15587529976019, "BestLogPInGroup": -18.478916180130184, "_PATTERN_": "M1", "_GeneInGOAndHitList": 10.0, "Hits": "ADH1A|ADH1B|ADH1C|ADH4|ADH7|ALDH1A1|AKR1B1|AKR1C1|SRD5A1|AKR1B10", "Description": "isoprenoid metabolic process", "_GeneInHitList": 139.0, "Category": "GO Biological Processes", "Log_q_value_": -7.198126577170756, "Symbol": "GO:0006720", "LogP": -9.645927964539448, "_RANK_": 1.0, "FirstInGroupByEnrichment": 0.0, "_LogP_MyList": -9.645927964539448, "_TotalGeneInLibrary": 30284.0, "_GeneInGO": 120.0, "shared_name": "132", "_InGO": 7.194244604316546, "Gene": "GO:0006720", "_MEMBER_MyList": 1.0, "_COUNT_001": 10.0, "SUID": 4545081, "id_original": "132", "selected": false, "CategoryID": 19.0, "STDV_InGO": 2.1916573424032766, "EvidenceCutoff": 0.0, "PARENT_GO": "19_GO:0009987 cellular process", "FirstInGroupByLogP": 0.0, "GROUP_ID": 3.0, "name": "132", "BestEnrichmentInGroup": 72.62350119904076, "CLUSTER_LABEL": " ", "GeneID": "124|125|126|127|131|216|231|1645|6715|57016", "Z_score": 12.786693115618263, "GiniIndex": 0.0, "_COUNT_001_PCT": 100.0}, "position": {"x": -373.5687731694234, "y": 287.9662925544935}, "selected": false}, {"data": {"id": "4545078", "Enrichment": 8.84753314099989, "BestLogPInGroup": -17.214341996288105, "_PATTERN_": "M1", "_GeneInGOAndHitList": 8.0, "Hits": "BCHE|CYP2A6|AKR1C1|EPHX1|GSTP1|NFE2L2|NOS2|NR1I2", "Description": "cellular response to xenobiotic stimulus", "_GeneInHitList": 139.0, "Category": "GO Biological Processes", "Log_q_value_": -3.5945994074165837, "Symbol": "GO:0071466", "LogP": -5.422284390700954, "_RANK_": 1.0, "FirstInGroupByEnrichment": 0.0, "_LogP_MyList": -5.422284390700954, "_TotalGeneInLibrary": 30284.0, "_GeneInGO": 197.0, "shared_name": "131", "_InGO": 5.755395683453237, "Gene": "GO:0071466", "_MEMBER_MyList": 1.0, "_COUNT_001": 8.0, "SUID": 4545078, "id_original": "131", "selected": false, "CategoryID": 19.0, "STDV_InGO": 1.9754154264342294, "EvidenceCutoff": 0.0, "PARENT_GO": "19_GO:0050896 response to stimulus", "FirstInGroupByLogP": 0.0, "GROUP_ID": 4.0, "name": "131", "BestEnrichmentInGroup": 11.466868610374856, "CLUSTER_LABEL": " ", "GeneID": "590|1548|1645|2052|2950|4780|4843|8856", "Z_score": 7.503709853802472, "GiniIndex": 0.0, "_COUNT_001_PCT": 100.0}, "position": {"x": -60.60273923387655, "y": 283.61759870683727}, "selected": false}, {"data": {"id": "4545075", "Enrichment": 10.293094658131762, "BestLogPInGroup": -17.214341996288105, "_PATTERN_": "M1", "_GeneInGOAndHitList": 6.0, "Hits": "BCHE|CYP2A6|AKR1C1|EPHX1|GSTP1|NR1I2", "Description": "xenobiotic metabolic process", "_GeneInHitList": 139.0, "Category": "GO Biological Processes", "Log_q_value_": -2.8937094265182477, "Symbol": "GO:0006805", "LogP": -4.5606367051678225, "_RANK_": 1.0, "FirstInGroupByEnrichment": 0.0, "_LogP_MyList": -4.5606367051678225, "_TotalGeneInLibrary": 30284.0, "_GeneInGO": 127.0, "shared_name": "130", "_InGO": 4.316546762589928, "Gene": "GO:0006805", "_MEMBER_MyList": 1.0, "_COUNT_001": 6.0, "SUID": 4545075, "id_original": "130", "selected": false, "CategoryID": 19.0, "STDV_InGO": 1.7237697110070636, "EvidenceCutoff": 0.0, "PARENT_GO": "19_GO:0050896 response to stimulus", "FirstInGroupByLogP": 0.0, "GROUP_ID": 4.0, "name": "130", "BestEnrichmentInGroup": 11.466868610374856, "CLUSTER_LABEL": " ", "GeneID": "590|1548|1645|2052|2950|8856", "Z_score": 7.126353435307826, "GiniIndex": 0.0, "_COUNT_001_PCT": 100.0}, "position": {"x": -92.71586789598592, "y": 234.00384443437633}, "selected": false}, {"data": {"id": "4545072", "Enrichment": 9.560137571236314, "BestLogPInGroup": -13.682007057351928, "_PATTERN_": "M1", "_GeneInGOAndHitList": 19.0, "Hits": "ADAM10|CDC25B|CDK5|CSK|CSNK2B|PTK2B|FLT1|FYN|GRK5|IGF1R|IKBKB|JAK1|JAK2|PIM1|PLK1|TLR4|TOP1|ULK1|PLK4", "Description": "phosphorylation", "_GeneInHitList": 139.0, "Category": "GO Biological Processes", "Log_q_value_": -10.088393715513776, "Symbol": "GO:0016310", "LogP": -12.83039799046955, "_RANK_": 1.0, "FirstInGroupByEnrichment": 0.0, "_LogP_MyList": -12.83039799046955, "_TotalGeneInLibrary": 30284.0, "_GeneInGO": 433.0, "shared_name": "129", "_InGO": 13.66906474820144, "Gene": "GO:0016310", "_MEMBER_MyList": 1.0, "_COUNT_001": 19.0, "SUID": 4545072, "id_original": "129", "selected": false, "CategoryID": 19.0, "STDV_InGO": 2.9137026108595308, "EvidenceCutoff": 0.0, "PARENT_GO": "19_GO:0009987 cellular process", "FirstInGroupByLogP": 0.0, "GROUP_ID": 5.0, "name": "129", "BestEnrichmentInGroup": 13.616906474820144, "CLUSTER_LABEL": " ", "GeneID": "102|994|1020|1445|1460|2185|2321|2534|2869|3480|3551|3716|3717|5292|5347|7099|7150|8408|10733", "Z_score": 12.182725381037562, "GiniIndex": 0.0, "_COUNT_001_PCT": 100.0}, "position": {"x": 668.3240948725688, "y": 189.69437330400524}, "selected": false}, {"data": {"id": "4545069", "Enrichment": 8.449271607644631, "BestLogPInGroup": -13.682007057351928, "_PATTERN_": "M1", "_GeneInGOAndHitList": 14.0, "Hits": "CDK5|CSNK2B|PTK2B|FLT1|FYN|IGF1R|IKBKB|JAK2|NOS2|PIN1|PLK1|TOP1|ULK1|HDAC6", "Description": "peptidyl-amino acid modification", "_GeneInHitList": 139.0, "Category": "GO Biological Processes", "Log_q_value_": -6.497711759928035, "Symbol": "GO:0018193", "LogP": -8.85687566025466, "_RANK_": 1.0, "FirstInGroupByEnrichment": 0.0, "_LogP_MyList": -8.85687566025466, "_TotalGeneInLibrary": 30284.0, "_GeneInGO": 361.0, "shared_name": "128", "_InGO": 10.071942446043165, "Gene": "GO:0018193", "_MEMBER_MyList": 1.0, "_COUNT_001": 14.0, "SUID": 4545069, "id_original": "128", "selected": false, "CategoryID": 19.0, "STDV_InGO": 2.5526826345753726, "EvidenceCutoff": 0.0, "PARENT_GO": "19_GO:0009987 cellular process", "FirstInGroupByLogP": 0.0, "GROUP_ID": 5.0, "name": "128", "BestEnrichmentInGroup": 13.616906474820144, "CLUSTER_LABEL": " ", "GeneID": "1020|1460|2185|2321|2534|3480|3551|3717|4843|5300|5347|7150|8408|10013", "Z_score": 9.668610128098772, "GiniIndex": 0.0, "_COUNT_001_PCT": 100.0}, "position": {"x": 642.5981579829204, "y": 260.1585227791029}, "selected": false}, {"data": {"id": "4545066", "Enrichment": 13.616906474820144, "BestLogPInGroup": -13.682007057351928, "_PATTERN_": "M1", "_GeneInGOAndHitList": 5.0, "Hits": "CDK5|IKBKB|PLK1|TOP1|ULK1", "Description": "peptidyl-serine phosphorylation", "_GeneInHitList": 139.0, "Category": "GO Biological Processes", "Log_q_value_": -2.8144581243956326, "Symbol": "GO:0018105", "LogP": -4.461490574328268, "_RANK_": 1.0, "FirstInGroupByEnrichment": 0.0, "_LogP_MyList": -4.461490574328268, "_TotalGeneInLibrary": 30284.0, "_GeneInGO": 80.0, "shared_name": "127", "_InGO": 3.597122302158273, "Gene": "GO:0018105", "_MEMBER_MyList": 1.0, "_COUNT_001": 5.0, "SUID": 4545066, "id_original": "127", "selected": false, "CategoryID": 19.0, "STDV_InGO": 1.5794838911163331, "EvidenceCutoff": 0.0, "PARENT_GO": "19_GO:0009987 cellular process", "FirstInGroupByLogP": 0.0, "GROUP_ID": 5.0, "name": "127", "BestEnrichmentInGroup": 13.616906474820144, "CLUSTER_LABEL": " ", "GeneID": "1020|3551|5347|7150|8408", "Z_score": 7.672993861907957, "GiniIndex": 0.0, "_COUNT_001_PCT": 100.0}, "position": {"x": 772.6506176997173, "y": 162.58707349931774}, "selected": false}, {"data": {"id": "4545063", "Enrichment": 11.840788238974039, "BestLogPInGroup": -13.682007057351928, "_PATTERN_": "M1", "_GeneInGOAndHitList": 5.0, "Hits": "CDK5|IKBKB|PLK1|TOP1|ULK1", "Description": "peptidyl-serine modification", "_GeneInHitList": 139.0, "Category": "GO Biological Processes", "Log_q_value_": -2.585425012835651, "Symbol": "GO:0018209", "LogP": -4.16979130478622, "_RANK_": 1.0, "FirstInGroupByEnrichment": 0.0, "_LogP_MyList": -4.16979130478622, "_TotalGeneInLibrary": 30284.0, "_GeneInGO": 92.0, "shared_name": "126", "_InGO": 3.597122302158273, "Gene": "GO:0018209", "_MEMBER_MyList": 1.0, "_COUNT_001": 5.0, "SUID": 4545063, "id_original": "126", "selected": false, "CategoryID": 19.0, "STDV_InGO": 1.5794838911163331, "EvidenceCutoff": 0.0, "PARENT_GO": "19_GO:0009987 cellular process", "FirstInGroupByLogP": 0.0, "GROUP_ID": 5.0, "name": "126", "BestEnrichmentInGroup": 13.616906474820144, "CLUSTER_LABEL": " ", "GeneID": "1020|3551|5347|7150|8408", "Z_score": 7.071442879880903, "GiniIndex": 0.0, "_COUNT_001_PCT": 100.0}, "position": {"x": 759.3249341059673, "y": 244.96006696855602}, "selected": false}, {"data": {"id": "4545060", "Enrichment": 11.610653796711848, "BestLogPInGroup": -13.404054546663904, "_PATTERN_": "M1", "_GeneInGOAndHitList": 17.0, "Hits": "CA9|CHRNA4|CHRNA7|CHRNB2|DRD2|PTK2B|KCNK2|LMNA|MDM4|MMP2|NFE2L2|NOS2|PIN1|SLC2A1|SLC6A4|SLC9A1|PARP2", "Description": "response to decreased oxygen levels", "_GeneInHitList": 139.0, "Category": "GO Biological Processes", "Log_q_value_": -10.088393715513776, "Symbol": "GO:0036293", "LogP": -12.866971135115547, "_RANK_": 1.0, "FirstInGroupByEnrichment": 0.0, "_LogP_MyList": -12.866971135115547, "_TotalGeneInLibrary": 30284.0, "_GeneInGO": 319.0, "shared_name": "125", "_InGO": 12.23021582733813, "Gene": "GO:0036293", "_MEMBER_MyList": 1.0, "_COUNT_001": 17.0, "SUID": 4545060, "id_original": "125", "selected": false, "CategoryID": 19.0, "STDV_InGO": 2.778959232164565, "EvidenceCutoff": 0.0, "PARENT_GO": "19_GO:0050896 response to stimulus", "FirstInGroupByLogP": 0.0, "GROUP_ID": 6.0, "name": "125", "BestEnrichmentInGroup": 11.610653796711848, "CLUSTER_LABEL": " ", "GeneID": "768|1137|1139|1141|1813|2185|3776|4000|4194|4313|4780|4843|5300|6513|6532|6548|10038", "Z_score": 12.936879991954202, "GiniIndex": 0.0, "_COUNT_001_PCT": 100.0}, "position": {"x": 298.7949048090922, "y": 556.0620872322279}, "selected": false}, {"data": {"id": "4545057", "Enrichment": 11.429272319849037, "BestLogPInGroup": -13.404054546663904, "_PATTERN_": "M1", "_GeneInGOAndHitList": 16.0, "Hits": "CA9|CHRNA4|CHRNA7|CHRNB2|DRD2|PTK2B|KCNK2|LMNA|MDM4|MMP2|NFE2L2|NOS2|PIN1|SLC2A1|SLC6A4|SLC9A1", "Description": "response to hypoxia", "_GeneInHitList": 139.0, "Category": "GO Biological Processes", "Log_q_value_": -9.360046373076957, "Symbol": "GO:0001666", "LogP": -12.02697365172653, "_RANK_": 1.0, "FirstInGroupByEnrichment": 0.0, "_LogP_MyList": -12.02697365172653, "_TotalGeneInLibrary": 30284.0, "_GeneInGO": 305.0, "shared_name": "124", "_InGO": 11.510791366906474, "Gene": "GO:0001666", "_MEMBER_MyList": 1.0, "_COUNT_001": 16.0, "SUID": 4545057, "id_original": "124", "selected": false, "CategoryID": 19.0, "STDV_InGO": 2.707013032790805, "EvidenceCutoff": 0.0, "PARENT_GO": "19_GO:0050896 response to stimulus", "FirstInGroupByLogP": 0.0, "GROUP_ID": 6.0, "name": "124", "BestEnrichmentInGroup": 11.610653796711848, "CLUSTER_LABEL": " ", "GeneID": "768|1137|1139|1141|1813|2185|3776|4000|4194|4313|4780|4843|5300|6513|6532|6548", "Z_score": 12.430670662303969, "GiniIndex": 0.0, "_COUNT_001_PCT": 100.0}, "position": {"x": 284.49284182081095, "y": 497.9018394294935}, "selected": false}, {"data": {"id": "4545054", "Enrichment": 9.20579592663897, "BestLogPInGroup": -13.404054546663904, "_PATTERN_": "M1", "_GeneInGOAndHitList": 6.0, "Hits": "KCNK2|LMNA|MDM4|NFE2L2|PIN1|SLC9A1", "Description": "cellular response to hypoxia", "_GeneInHitList": 139.0, "Category": "GO Biological Processes", "Log_q_value_": -2.675192063459517, "Symbol": "GO:0071456", "LogP": -4.288560749895832, "_RANK_": 1.0, "FirstInGroupByEnrichment": 0.0, "_LogP_MyList": -4.288560749895832, "_TotalGeneInLibrary": 30284.0, "_GeneInGO": 142.0, "shared_name": "123", "_InGO": 4.316546762589928, "Gene": "GO:0071456", "_MEMBER_MyList": 1.0, "_COUNT_001": 6.0, "SUID": 4545054, "id_original": "123", "selected": false, "CategoryID": 19.0, "STDV_InGO": 1.7237697110070636, "EvidenceCutoff": 0.0, "PARENT_GO": "19_GO:0050896 response to stimulus", "FirstInGroupByLogP": 0.0, "GROUP_ID": 6.0, "name": "123", "BestEnrichmentInGroup": 11.610653796711848, "CLUSTER_LABEL": " ", "GeneID": "3776|4000|4194|4780|5300|6548", "Z_score": 6.655459666408933, "GiniIndex": 0.0, "_COUNT_001_PCT": 100.0}, "position": {"x": 258.34081850538126, "y": 650.1581565681654}, "selected": false}, {"data": {"id": "4545051", "Enrichment": 8.773308869682777, "BestLogPInGroup": -13.404054546663904, "_PATTERN_": "M1", "_GeneInGOAndHitList": 6.0, "Hits": "KCNK2|LMNA|MDM4|NFE2L2|PIN1|SLC9A1", "Description": "cellular response to decreased oxygen levels", "_GeneInHitList": 139.0, "Category": "GO Biological Processes", "Log_q_value_": -2.585425012835651, "Symbol": "GO:0036294", "LogP": -4.172342676359851, "_RANK_": 1.0, "FirstInGroupByEnrichment": 0.0, "_LogP_MyList": -4.172342676359851, "_TotalGeneInLibrary": 30284.0, "_GeneInGO": 149.0, "shared_name": "122", "_InGO": 4.316546762589928, "Gene": "GO:0036294", "_MEMBER_MyList": 1.0, "_COUNT_001": 6.0, "SUID": 4545051, "id_original": "122", "selected": false, "CategoryID": 19.0, "STDV_InGO": 1.7237697110070636, "EvidenceCutoff": 0.0, "PARENT_GO": "19_GO:0050896 response to stimulus", "FirstInGroupByLogP": 0.0, "GROUP_ID": 6.0, "name": "122", "BestEnrichmentInGroup": 11.610653796711848, "CLUSTER_LABEL": " ", "GeneID": "3776|4000|4194|4780|5300|6548", "Z_score": 6.458961044094659, "GiniIndex": 0.0, "_COUNT_001_PCT": 100.0}, "position": {"x": 192.67822084913126, "y": 636.0252219978529}, "selected": false}, {"data": {"id": "4545048", "Enrichment": 7.922563767168083, "BestLogPInGroup": -13.404054546663904, "_PATTERN_": "M1", "_GeneInGOAndHitList": 6.0, "Hits": "KCNK2|LMNA|MDM4|NFE2L2|PIN1|SLC9A1", "Description": "cellular response to oxygen levels", "_GeneInHitList": 139.0, "Category": "GO Biological Processes", "Log_q_value_": -2.3837946507831513, "Symbol": "GO:0071453", "LogP": -3.9282098853129277, "_RANK_": 1.0, "FirstInGroupByEnrichment": 0.0, "_LogP_MyList": -3.9282098853129277, "_TotalGeneInLibrary": 30284.0, "_GeneInGO": 165.0, "shared_name": "121", "_InGO": 4.316546762589928, "Gene": "GO:0071453", "_MEMBER_MyList": 1.0, "_COUNT_001": 6.0, "SUID": 4545048, "id_original": "121", "selected": false, "CategoryID": 19.0, "STDV_InGO": 1.7237697110070636, "EvidenceCutoff": 0.0, "PARENT_GO": "19_GO:0050896 response to stimulus", "FirstInGroupByLogP": 0.0, "GROUP_ID": 6.0, "name": "121", "BestEnrichmentInGroup": 11.610653796711848, "CLUSTER_LABEL": " ", "GeneID": "3776|4000|4194|4780|5300|6548", "Z_score": 6.054633606111745, "GiniIndex": 0.0, "_COUNT_001_PCT": 100.0}, "position": {"x": 169.57966433057658, "y": 564.546004468556}, "selected": false}, {"data": {"id": "4545045", "Enrichment": 3.015508700306191, "BestLogPInGroup": -13.404054546663904, "_PATTERN_": "M1", "_GeneInGOAndHitList": 8.0, "Hits": "IGF1R|ITGB1|KCNK2|LMNA|MDM4|MMP2|SLC9A1|TGFBR2", "Description": "heart development", "_GeneInHitList": 139.0, "Category": "GO Biological Processes", "Log_q_value_": -1.035249112547554, "Symbol": "GO:0007507", "LogP": -2.27232321806338, "_RANK_": 1.0, "FirstInGroupByEnrichment": 0.0, "_LogP_MyList": -2.27232321806338, "_TotalGeneInLibrary": 30284.0, "_GeneInGO": 578.0, "shared_name": "120", "_InGO": 5.755395683453237, "Gene": "GO:0007507", "_MEMBER_MyList": 1.0, "_COUNT_001": 8.0, "SUID": 4545045, "id_original": "120", "selected": false, "CategoryID": 19.0, "STDV_InGO": 1.9754154264342294, "EvidenceCutoff": 0.0, "PARENT_GO": "19_GO:0032502 developmental process", "FirstInGroupByLogP": 0.0, "GROUP_ID": 6.0, "name": "120", "BestEnrichmentInGroup": 11.610653796711848, "CLUSTER_LABEL": " ", "GeneID": "3480|3688|3776|4000|4194|4313|6548|7048", "Z_score": 3.322199529261367, "GiniIndex": 0.0, "_COUNT_001_PCT": 100.0}, "position": {"x": 225.45590029249064, "y": 585.3750449958998}, "selected": false}, {"data": {"id": "4545042", "Enrichment": 5.066755897607495, "BestLogPInGroup": -13.404054546663904, "_PATTERN_": "M1", "_GeneInGOAndHitList": 4.0, "Hits": "IGF1R|KCNK2|MDM4|TGFBR2", "Description": "cardiac chamber development", "_GeneInHitList": 139.0, "Category": "GO Biological Processes", "Log_q_value_": -0.8702851082692541, "Symbol": "GO:0003205", "LogP": -2.0828439882657364, "_RANK_": 1.0, "FirstInGroupByEnrichment": 0.0, "_LogP_MyList": -2.0828439882657364, "_TotalGeneInLibrary": 30284.0, "_GeneInGO": 172.0, "shared_name": "119", "_InGO": 2.8776978417266186, "Gene": "GO:0003205", "_MEMBER_MyList": 1.0, "_COUNT_001": 4.0, "SUID": 4545042, "id_original": "119", "selected": false, "CategoryID": 19.0, "STDV_InGO": 1.4179949348581387, "EvidenceCutoff": 0.0, "PARENT_GO": "19_GO:0032502 developmental process", "FirstInGroupByLogP": 0.0, "GROUP_ID": 6.0, "name": "119", "BestEnrichmentInGroup": 11.610653796711848, "CLUSTER_LABEL": " ", "GeneID": "3480|3776|4194|7048", "Z_score": 3.6319656465789025, "GiniIndex": 0.0, "_COUNT_001_PCT": 100.0}, "position": {"x": 217.95214663038126, "y": 488.40946882402477}, "selected": false}, {"data": {"id": "4545039", "Enrichment": 13.159963304524165, "BestLogPInGroup": -13.275404157577595, "_PATTERN_": "M1", "_GeneInGOAndHitList": 9.0, "Hits": "ADH4|ALDH1A1|GSTP1|MPO|NFE2L2|PIM1|PTGS1|TPO|AKR1B10", "Description": "detoxification", "_GeneInHitList": 139.0, "Category": "GO Biological Processes", "Log_q_value_": -5.329362269399148, "Symbol": "GO:0098754", "LogP": -7.501439526368629, "_RANK_": 1.0, "FirstInGroupByEnrichment": 0.0, "_LogP_MyList": -7.501439526368629, "_TotalGeneInLibrary": 30284.0, "_GeneInGO": 149.0, "shared_name": "118", "_InGO": 6.474820143884892, "Gene": "GO:0098754", "_MEMBER_MyList": 1.0, "_COUNT_001": 9.0, "SUID": 4545039, "id_original": "118", "selected": false, "CategoryID": 19.0, "STDV_InGO": 2.0872320290552024, "EvidenceCutoff": 0.0, "PARENT_GO": "19_GO:0098754 detoxification", "FirstInGroupByLogP": 0.0, "GROUP_ID": 7.0, "name": "118", "BestEnrichmentInGroup": 15.941744165643094, "CLUSTER_LABEL": " ", "GeneID": "127|216|2950|4353|4780|5292|5742|7173|57016", "Z_score": 10.103899201518198, "GiniIndex": 0.0, "_COUNT_001_PCT": 100.0}, "position": {"x": -34.34636106004842, "y": 252.97550886308727}, "selected": false}, {"data": {"id": "4545036", "Enrichment": 14.7708815998049, "BestLogPInGroup": -13.275404157577595, "_PATTERN_": "M1", "_GeneInGOAndHitList": 8.0, "Hits": "ADH4|ALDH1A1|GSTP1|MPO|PIM1|PTGS1|TPO|AKR1B10", "Description": "cellular detoxification", "_GeneInHitList": 139.0, "Category": "GO Biological Processes", "Log_q_value_": -5.006331936288467, "Symbol": "GO:1990748", "LogP": -7.113951204031029, "_RANK_": 1.0, "FirstInGroupByEnrichment": 0.0, "_LogP_MyList": -7.113951204031029, "_TotalGeneInLibrary": 30284.0, "_GeneInGO": 118.0, "shared_name": "117", "_InGO": 5.755395683453237, "Gene": "GO:1990748", "_MEMBER_MyList": 1.0, "_COUNT_001": 8.0, "SUID": 4545036, "id_original": "117", "selected": false, "CategoryID": 19.0, "STDV_InGO": 1.9754154264342294, "EvidenceCutoff": 0.0, "PARENT_GO": "19_GO:0098754 detoxification", "FirstInGroupByLogP": 0.0, "GROUP_ID": 7.0, "name": "117", "BestEnrichmentInGroup": 15.941744165643094, "CLUSTER_LABEL": " ", "GeneID": "127|216|2950|4353|5292|5742|7173|57016", "Z_score": 10.177546350107004, "GiniIndex": 0.0, "_COUNT_001_PCT": 100.0}, "position": {"x": -136.26683225145467, "y": 290.9739066902357}, "selected": false}, {"data": {"id": "4545033", "Enrichment": 13.616906474820142, "BestLogPInGroup": -13.275404157577595, "_PATTERN_": "M1", "_GeneInGOAndHitList": 8.0, "Hits": "ADH4|ALDH1A1|GSTP1|MPO|PIM1|PTGS1|TPO|AKR1B10", "Description": "cellular response to toxic substance", "_GeneInHitList": 139.0, "Category": "GO Biological Processes", "Log_q_value_": -4.774761628706216, "Symbol": "GO:0097237", "LogP": -6.839628916027828, "_RANK_": 1.0, "FirstInGroupByEnrichment": 0.0, "_LogP_MyList": -6.839628916027828, "_TotalGeneInLibrary": 30284.0, "_GeneInGO": 128.0, "shared_name": "116", "_InGO": 5.755395683453237, "Gene": "GO:0097237", "_MEMBER_MyList": 1.0, "_COUNT_001": 8.0, "SUID": 4545033, "id_original": "116", "selected": false, "CategoryID": 19.0, "STDV_InGO": 1.9754154264342294, "EvidenceCutoff": 0.0, "PARENT_GO": "19_GO:0050896 response to stimulus", "FirstInGroupByLogP": 0.0, "GROUP_ID": 7.0, "name": "116", "BestEnrichmentInGroup": 15.941744165643094, "CLUSTER_LABEL": " ", "GeneID": "127|216|2950|4353|5292|5742|7173|57016", "Z_score": 9.713376116339658, "GiniIndex": 0.0, "_COUNT_001_PCT": 100.0}, "position": {"x": -134.16118039598592, "y": 355.9518882576185}, "selected": false}, {"data": {"id": "4545030", "Enrichment": 9.813986648519023, "BestLogPInGroup": -13.275404157577595, "_PATTERN_": "M1", "_GeneInGOAndHitList": 5.0, "Hits": "MAOB|MPO|NFE2L2|NOS2|TPO", "Description": "reactive oxygen species metabolic process", "_GeneInHitList": 139.0, "Category": "GO Biological Processes", "Log_q_value_": -2.2737685822565137, "Symbol": "GO:0072593", "LogP": -3.7840331536887333, "_RANK_": 1.0, "FirstInGroupByEnrichment": 0.0, "_LogP_MyList": -3.7840331536887333, "_TotalGeneInLibrary": 30284.0, "_GeneInGO": 111.0, "shared_name": "115", "_InGO": 3.597122302158273, "Gene": "GO:0072593", "_MEMBER_MyList": 1.0, "_COUNT_001": 5.0, "SUID": 4545030, "id_original": "115", "selected": false, "CategoryID": 19.0, "STDV_InGO": 1.5794838911163331, "EvidenceCutoff": 0.0, "PARENT_GO": "19_GO:0009987 cellular process", "FirstInGroupByLogP": 0.0, "GROUP_ID": 7.0, "name": "115", "BestEnrichmentInGroup": 15.941744165643094, "CLUSTER_LABEL": " ", "GeneID": "4129|4353|4780|4843|7173", "Z_score": 6.317188492998936, "GiniIndex": 0.0, "_COUNT_001_PCT": 100.0}, "position": {"x": 64.34083376417033, "y": 205.6049110237318}, "selected": false}, {"data": {"id": "4545027", "Enrichment": 9.472630591179229, "BestLogPInGroup": -13.275404157577595, "_PATTERN_": "M1", "_GeneInGOAndHitList": 4.0, "Hits": "GSTP1|MPO|PTGS1|TPO", "Description": "cellular oxidant detoxification", "_GeneInHitList": 139.0, "Category": "GO Biological Processes", "Log_q_value_": -1.6772630529002623, "Symbol": "GO:0098869", "LogP": -3.061171938728575, "_RANK_": 1.0, "FirstInGroupByEnrichment": 0.0, "_LogP_MyList": -3.061171938728575, "_TotalGeneInLibrary": 30284.0, "_GeneInGO": 92.0, "shared_name": "114", "_InGO": 2.8776978417266186, "Gene": "GO:0098869", "_MEMBER_MyList": 1.0, "_COUNT_001": 4.0, "SUID": 4545027, "id_original": "114", "selected": false, "CategoryID": 19.0, "STDV_InGO": 1.4179949348581387, "EvidenceCutoff": 0.0, "PARENT_GO": "19_GO:0098754 detoxification", "FirstInGroupByLogP": 0.0, "GROUP_ID": 7.0, "name": "114", "BestEnrichmentInGroup": 15.941744165643094, "CLUSTER_LABEL": " ", "GeneID": "2950|4353|5742|7173", "Z_score": 5.526694364571932, "GiniIndex": 0.0, "_COUNT_001_PCT": 100.0}, "position": {"x": -58.62739743700155, "y": 196.02437513505993}, "selected": false}, {"data": {"id": "4545024", "Enrichment": 15.941744165643094, "BestLogPInGroup": -13.275404157577595, "_PATTERN_": "M1", "_GeneInGOAndHitList": 3.0, "Hits": "MAOB|MPO|TPO", "Description": "hydrogen peroxide metabolic process", "_GeneInHitList": 139.0, "Category": "GO Biological Processes", "Log_q_value_": -1.6727156407346782, "Symbol": "GO:0042743", "LogP": -3.0517012975275786, "_RANK_": 1.0, "FirstInGroupByEnrichment": 0.0, "_LogP_MyList": -3.0517012975275786, "_TotalGeneInLibrary": 30284.0, "_GeneInGO": 41.0, "shared_name": "113", "_InGO": 2.158273381294964, "Gene": "GO:0042743", "_MEMBER_MyList": 1.0, "_COUNT_001": 3.0, "SUID": 4545024, "id_original": "113", "selected": false, "CategoryID": 19.0, "STDV_InGO": 1.23255946531898, "EvidenceCutoff": 0.0, "PARENT_GO": "19_GO:0009987 cellular process", "FirstInGroupByLogP": 0.0, "GROUP_ID": 7.0, "name": "113", "BestEnrichmentInGroup": 15.941744165643094, "CLUSTER_LABEL": " ", "GeneID": "4129|4353|7173", "Z_score": 6.500997425095558, "GiniIndex": 0.0, "_COUNT_001_PCT": 100.0}, "position": {"x": -18.543901343251548, "y": 333.12399213945446}, "selected": false}, {"data": {"id": "4545021", "Enrichment": 8.354916067146283, "BestLogPInGroup": -13.042062743471556, "_PATTERN_": "M1", "_GeneInGOAndHitList": 13.0, "Hits": "GSTP1|HDAC2|NR4A1|JAK2|MAOB|MPO|NFKB1|NOS2|SERPINE1|RELA|TLR4|HDAC5|PTPN22", "Description": "response to lipopolysaccharide", "_GeneInHitList": 139.0, "Category": "GO Biological Processes", "Log_q_value_": -5.945827110039291, "Symbol": "GO:0032496", "LogP": -8.198826274632697, "_RANK_": 1.0, "FirstInGroupByEnrichment": 0.0, "_LogP_MyList": -8.198826274632697, "_TotalGeneInLibrary": 30284.0, "_GeneInGO": 339.0, "shared_name": "112", "_InGO": 9.352517985611511, "Gene": "GO:0032496", "_MEMBER_MyList": 1.0, "_COUNT_001": 13.0, "SUID": 4545021, "id_original": "112", "selected": false, "CategoryID": 19.0, "STDV_InGO": 2.4696462419462946, "EvidenceCutoff": 0.0, "PARENT_GO": "19_GO:0044419 biological process involved in interspecies interaction between organisms", "FirstInGroupByLogP": 0.0, "GROUP_ID": 8.0, "name": "112", "BestEnrichmentInGroup": 9.249219492330663, "CLUSTER_LABEL": " ", "GeneID": "2950|3066|3164|3717|4129|4353|4790|4843|5054|5970|7099|10014|26191", "Z_score": 9.247292941601149, "GiniIndex": 0.0, "_COUNT_001_PCT": 100.0}, "position": {"x": 477.7659436274516, "y": 26.64591138994274}, "selected": false}, {"data": {"id": "4545018", "Enrichment": 6.041469770457463, "BestLogPInGroup": -13.042062743471556, "_PATTERN_": "M1", "_GeneInGOAndHitList": 16.0, "Hits": "F3|FPR2|HMOX1|NR4A1|IKBKB|ITGB1|JAK2|MIF|NFE2L2|NFKB1|NOS2|RELA|TLR4|AOC3|HDAC5|TLR8", "Description": "inflammatory response", "_GeneInHitList": 139.0, "Category": "GO Biological Processes", "Log_q_value_": -5.737544574530307, "Symbol": "GO:0006954", "LogP": -7.970102578881169, "_RANK_": 1.0, "FirstInGroupByEnrichment": 0.0, "_LogP_MyList": -7.970102578881169, "_TotalGeneInLibrary": 30284.0, "_GeneInGO": 577.0, "shared_name": "111", "_InGO": 11.510791366906474, "Gene": "GO:0006954", "_MEMBER_MyList": 1.0, "_COUNT_001": 16.0, "SUID": 4545018, "id_original": "111", "selected": false, "CategoryID": 19.0, "STDV_InGO": 2.707013032790805, "EvidenceCutoff": 0.0, "PARENT_GO": "19_GO:0050896 response to stimulus", "FirstInGroupByLogP": 0.0, "GROUP_ID": 8.0, "name": "111", "BestEnrichmentInGroup": 9.249219492330663, "CLUSTER_LABEL": " ", "GeneID": "2152|2358|3162|3164|3551|3688|3717|4282|4780|4790|4843|5970|7099|8639|10014|51311", "Z_score": 8.302614626136045, "GiniIndex": 0.0, "_COUNT_001_PCT": 100.0}, "position": {"x": 394.88644991407267, "y": 27.601081067677114}, "selected": false}, {"data": {"id": "4545015", "Enrichment": 7.845752207098587, "BestLogPInGroup": -13.042062743471556, "_PATTERN_": "M1", "_GeneInGOAndHitList": 13.0, "Hits": "GSTP1|HDAC2|NR4A1|JAK2|MAOB|MPO|NFKB1|NOS2|SERPINE1|RELA|TLR4|HDAC5|PTPN22", "Description": "response to molecule of bacterial origin", "_GeneInHitList": 139.0, "Category": "GO Biological Processes", "Log_q_value_": -5.652015401882509, "Symbol": "GO:0002237", "LogP": -7.874702652207077, "_RANK_": 1.0, "FirstInGroupByEnrichment": 0.0, "_LogP_MyList": -7.874702652207077, "_TotalGeneInLibrary": 30284.0, "_GeneInGO": 361.0, "shared_name": "110", "_InGO": 9.352517985611511, "Gene": "GO:0002237", "_MEMBER_MyList": 1.0, "_COUNT_001": 13.0, "SUID": 4545015, "id_original": "110", "selected": false, "CategoryID": 19.0, "STDV_InGO": 2.4696462419462946, "EvidenceCutoff": 0.0, "PARENT_GO": "19_GO:0044419 biological process involved in interspecies interaction between organisms", "FirstInGroupByLogP": 0.0, "GROUP_ID": 8.0, "name": "110", "BestEnrichmentInGroup": 9.249219492330663, "CLUSTER_LABEL": " ", "GeneID": "2950|3066|3164|3717|4129|4353|4790|4843|5054|5970|7099|10014|26191", "Z_score": 8.885286053482488, "GiniIndex": 0.0, "_COUNT_001_PCT": 100.0}, "position": {"x": 517.2588177729594, "y": 58.474440747852896}, "selected": false}, {"data": {"id": "4545012", "Enrichment": 9.249219492330663, "BestLogPInGroup": -13.042062743471556, "_PATTERN_": "M1", "_GeneInGOAndHitList": 9.0, "Hits": "GSTP1|JAK2|NFKB1|NOS2|SERPINE1|RELA|TLR4|HDAC5|PTPN22", "Description": "cellular response to lipopolysaccharide", "_GeneInHitList": 139.0, "Category": "GO Biological Processes", "Log_q_value_": -4.228636312208882, "Symbol": "GO:0071222", "LogP": -6.196593586522438, "_RANK_": 1.0, "FirstInGroupByEnrichment": 0.0, "_LogP_MyList": -6.196593586522438, "_TotalGeneInLibrary": 30284.0, "_GeneInGO": 212.0, "shared_name": "109", "_InGO": 6.474820143884892, "Gene": "GO:0071222", "_MEMBER_MyList": 1.0, "_COUNT_001": 9.0, "SUID": 4545012, "id_original": "109", "selected": false, "CategoryID": 19.0, "STDV_InGO": 2.0872320290552024, "EvidenceCutoff": 0.0, "PARENT_GO": "19_GO:0044419 biological process involved in interspecies interaction between organisms", "FirstInGroupByLogP": 0.0, "GROUP_ID": 8.0, "name": "109", "BestEnrichmentInGroup": 9.249219492330663, "CLUSTER_LABEL": " ", "GeneID": "2950|3717|4790|4843|5054|5970|7099|10014|26191", "Z_score": 8.184625977339039, "GiniIndex": 0.0, "_COUNT_001_PCT": 100.0}, "position": {"x": 530.8690014887798, "y": -42.36154252851429}, "selected": false}, {"data": {"id": "4545009", "Enrichment": 8.676258992805755, "BestLogPInGroup": -13.042062743471556, "_PATTERN_": "M1", "_GeneInGOAndHitList": 9.0, "Hits": "GSTP1|JAK2|NFKB1|NOS2|SERPINE1|RELA|TLR4|HDAC5|PTPN22", "Description": "cellular response to molecule of bacterial origin", "_GeneInHitList": 139.0, "Category": "GO Biological Processes", "Log_q_value_": -4.031401310315451, "Symbol": "GO:0071219", "LogP": -5.9654324641561365, "_RANK_": 1.0, "FirstInGroupByEnrichment": 0.0, "_LogP_MyList": -5.9654324641561365, "_TotalGeneInLibrary": 30284.0, "_GeneInGO": 226.0, "shared_name": "108", "_InGO": 6.474820143884892, "Gene": "GO:0071219", "_MEMBER_MyList": 1.0, "_COUNT_001": 9.0, "SUID": 4545009, "id_original": "108", "selected": false, "CategoryID": 19.0, "STDV_InGO": 2.0872320290552024, "EvidenceCutoff": 0.0, "PARENT_GO": "19_GO:0044419 biological process involved in interspecies interaction between organisms", "FirstInGroupByLogP": 0.0, "GROUP_ID": 8.0, "name": "108", "BestEnrichmentInGroup": 9.249219492330663, "CLUSTER_LABEL": " ", "GeneID": "2950|3717|4790|4843|5054|5970|7099|10014|26191", "Z_score": 7.86543964710046, "GiniIndex": 0.0, "_COUNT_001_PCT": 100.0}, "position": {"x": 412.56229982862345, "y": 69.03395574724254}, "selected": false}, {"data": {"id": "4545006", "Enrichment": 4.5014566858909575, "BestLogPInGroup": -13.042062743471556, "_PATTERN_": "M1", "_GeneInGOAndHitList": 15.0, "Hits": "ADH7|FPR2|GSTP1|HDAC2|NR4A1|JAK2|MAOB|MPO|NFKB1|NOS2|SERPINE1|RELA|TLR4|HDAC5|PTPN22", "Description": "response to bacterium", "_GeneInHitList": 139.0, "Category": "GO Biological Processes", "Log_q_value_": -3.961783114112772, "Symbol": "GO:0009617", "LogP": -5.8714092813518235, "_RANK_": 1.0, "FirstInGroupByEnrichment": 0.0, "_LogP_MyList": -5.8714092813518235, "_TotalGeneInLibrary": 30284.0, "_GeneInGO": 726.0, "shared_name": "107", "_InGO": 10.79136690647482, "Gene": "GO:0009617", "_MEMBER_MyList": 1.0, "_COUNT_001": 15.0, "SUID": 4545006, "id_original": "107", "selected": false, "CategoryID": 19.0, "STDV_InGO": 2.6316872216588743, "EvidenceCutoff": 0.0, "PARENT_GO": "19_GO:0044419 biological process involved in interspecies interaction between organisms", "FirstInGroupByLogP": 0.0, "GROUP_ID": 8.0, "name": "107", "BestEnrichmentInGroup": 9.249219492330663, "CLUSTER_LABEL": " ", "GeneID": "131|2358|2950|3066|3164|3717|4129|4353|4790|4843|5054|5970|7099|10014|26191", "Z_score": 6.484533685017549, "GiniIndex": 0.0, "_COUNT_001_PCT": 100.0}, "position": {"x": 457.68243990430705, "y": -4.986656969432261}, "selected": false}, {"data": {"id": "4545003", "Enrichment": 7.781089414182939, "BestLogPInGroup": -13.042062743471556, "_PATTERN_": "M1", "_GeneInGOAndHitList": 9.0, "Hits": "GSTP1|JAK2|NFKB1|NOS2|SERPINE1|RELA|TLR4|HDAC5|PTPN22", "Description": "cellular response to biotic stimulus", "_GeneInHitList": 139.0, "Category": "GO Biological Processes", "Log_q_value_": -3.7178779696844955, "Symbol": "GO:0071216", "LogP": -5.576088006284823, "_RANK_": 1.0, "FirstInGroupByEnrichment": 0.0, "_LogP_MyList": -5.576088006284823, "_TotalGeneInLibrary": 30284.0, "_GeneInGO": 252.0, "shared_name": "106", "_InGO": 6.474820143884892, "Gene": "GO:0071216", "_MEMBER_MyList": 1.0, "_COUNT_001": 9.0, "SUID": 4545003, "id_original": "106", "selected": false, "CategoryID": 19.0, "STDV_InGO": 2.0872320290552024, "EvidenceCutoff": 0.0, "PARENT_GO": "19_GO:0050896 response to stimulus", "FirstInGroupByLogP": 0.0, "GROUP_ID": 8.0, "name": "106", "BestEnrichmentInGroup": 9.249219492330663, "CLUSTER_LABEL": " ", "GeneID": "2950|3717|4790|4843|5054|5970|7099|10014|26191", "Z_score": 7.340181824274766, "GiniIndex": 0.0, "_COUNT_001_PCT": 100.0}, "position": {"x": 473.6457119990336, "y": 3.5442954841810206}, "selected": false}, {"data": {"id": "4545000", "Enrichment": 4.034638955502265, "BestLogPInGroup": -13.042062743471556, "_PATTERN_": "M1", "_GeneInGOAndHitList": 6.0, "Hits": "FPR2|MPO|NFKB1|NOS2|SERPINE1|TLR4", "Description": "defense response to bacterium", "_GeneInHitList": 139.0, "Category": "GO Biological Processes", "Log_q_value_": -1.1455335646069775, "Symbol": "GO:0042742", "LogP": -2.406986416687257, "_RANK_": 1.0, "FirstInGroupByEnrichment": 0.0, "_LogP_MyList": -2.406986416687257, "_TotalGeneInLibrary": 30284.0, "_GeneInGO": 324.0, "shared_name": "105", "_InGO": 4.316546762589928, "Gene": "GO:0042742", "_MEMBER_MyList": 1.0, "_COUNT_001": 6.0, "SUID": 4545000, "id_original": "105", "selected": false, "CategoryID": 19.0, "STDV_InGO": 1.7237697110070636, "EvidenceCutoff": 0.0, "PARENT_GO": "19_GO:0044419 biological process involved in interspecies interaction between organisms", "FirstInGroupByLogP": 0.0, "GROUP_ID": 8.0, "name": "105", "BestEnrichmentInGroup": 9.249219492330663, "CLUSTER_LABEL": " ", "GeneID": "2358|4353|4790|4843|5054|7099", "Z_score": 3.7291326618976046, "GiniIndex": 0.0, "_COUNT_001_PCT": 100.0}, "position": {"x": 349.4965420771586, "y": 24.78745191728649}, "selected": false}, {"data": {"id": "4544997", "Enrichment": 12.676102027468932, "BestLogPInGroup": -12.888659078716064, "_PATTERN_": "M1", "_GeneInGOAndHitList": 16.0, "Hits": "ADH7|PARP1|CES1|CHRNB2|CTSK|DRD2|PTK2B|FYN|HDAC2|IGF1R|MAOB|PTPRC|SLC6A3|TBXAS1|TGFBR2|HDAC6", "Description": "response to alcohol", "_GeneInHitList": 139.0, "Category": "GO Biological Processes", "Log_q_value_": -9.990703283038835, "Symbol": "GO:0097305", "LogP": -12.715622508666096, "_RANK_": 1.0, "FirstInGroupByEnrichment": 0.0, "_LogP_MyList": -12.715622508666096, "_TotalGeneInLibrary": 30284.0, "_GeneInGO": 275.0, "shared_name": "104", "_InGO": 11.510791366906474, "Gene": "GO:0097305", "_MEMBER_MyList": 1.0, "_COUNT_001": 16.0, "SUID": 4544997, "id_original": "104", "selected": false, "CategoryID": 19.0, "STDV_InGO": 2.707013032790805, "EvidenceCutoff": 0.0, "PARENT_GO": "19_GO:0050896 response to stimulus", "FirstInGroupByLogP": 0.0, "GROUP_ID": 9.0, "name": "104", "BestEnrichmentInGroup": 37.56387993053833, "CLUSTER_LABEL": " ", "GeneID": "131|142|1066|1141|1513|1813|2185|2534|3066|3480|4129|5788|6531|6916|7048|10013", "Z_score": 13.208018565674887, "GiniIndex": 0.0, "_COUNT_001_PCT": 100.0}, "position": {"x": 335.6182385493266, "y": 407.1011497322279}, "selected": false}, {"data": {"id": "4544994", "Enrichment": 18.29446976769729, "BestLogPInGroup": -12.888659078716064, "_PATTERN_": "M1", "_GeneInGOAndHitList": 11.0, "Hits": "ADH7|CHRNB2|CTSK|DRD2|PTK2B|FYN|HDAC2|IGF1R|MAOB|SLC6A3|TBXAS1", "Description": "response to ethanol", "_GeneInHitList": 139.0, "Category": "GO Biological Processes", "Log_q_value_": -8.01572206375168, "Symbol": "GO:0045471", "LogP": -10.59673471369466, "_RANK_": 1.0, "FirstInGroupByEnrichment": 0.0, "_LogP_MyList": -10.59673471369466, "_TotalGeneInLibrary": 30284.0, "_GeneInGO": 131.0, "shared_name": "103", "_InGO": 7.913669064748201, "Gene": "GO:0045471", "_MEMBER_MyList": 1.0, "_COUNT_001": 11.0, "SUID": 4544994, "id_original": "103", "selected": false, "CategoryID": 19.0, "STDV_InGO": 2.2897028622035696, "EvidenceCutoff": 0.0, "PARENT_GO": "19_GO:0050896 response to stimulus", "FirstInGroupByLogP": 0.0, "GROUP_ID": 9.0, "name": "103", "BestEnrichmentInGroup": 37.56387993053833, "CLUSTER_LABEL": " ", "GeneID": "131|1141|1513|1813|2185|2534|3066|3480|4129|6531|6916", "Z_score": 13.470286714673012, "GiniIndex": 0.0, "_COUNT_001_PCT": 100.0}, "position": {"x": 329.4442273188578, "y": 491.42021101152477}, "selected": false}, {"data": {"id": "4544991", "Enrichment": 28.41789177353769, "BestLogPInGroup": -12.888659078716064, "_PATTERN_": "M1", "_GeneInGOAndHitList": 6.0, "Hits": "PARP1|CDK5|FPR2|FYN|IGF1R|TLR4", "Description": "cellular response to amyloid-beta", "_GeneInHitList": 139.0, "Category": "GO Biological Processes", "Log_q_value_": -5.047486213685837, "Symbol": "GO:1904646", "LogP": -7.170345447985136, "_RANK_": 1.0, "FirstInGroupByEnrichment": 0.0, "_LogP_MyList": -7.170345447985136, "_TotalGeneInLibrary": 30284.0, "_GeneInGO": 46.0, "shared_name": "102", "_InGO": 4.316546762589928, "Gene": "GO:1904646", "_MEMBER_MyList": 1.0, "_COUNT_001": 6.0, "SUID": 4544991, "id_original": "102", "selected": false, "CategoryID": 19.0, "STDV_InGO": 1.7237697110070636, "EvidenceCutoff": 0.0, "PARENT_GO": "19_GO:0050896 response to stimulus", "FirstInGroupByLogP": 0.0, "GROUP_ID": 9.0, "name": "102", "BestEnrichmentInGroup": 37.56387993053833, "CLUSTER_LABEL": " ", "GeneID": "142|1020|2358|2534|3480|7099", "Z_score": 12.636757359294318, "GiniIndex": 0.0, "_COUNT_001_PCT": 100.0}, "position": {"x": 288.6155530024516, "y": 154.75249784624157}, "selected": false}, {"data": {"id": "4544988", "Enrichment": 5.0397091579405515, "BestLogPInGroup": -12.888659078716064, "_PATTERN_": "M1", "_GeneInGOAndHitList": 13.0, "Hits": "PARP1|CTSK|FLT1|FYN|HDAC1|HDAC2|NR4A1|IGF1R|RELA|SRD5A1|TGFBR2|TLR4|HDAC6", "Description": "response to growth factor", "_GeneInHitList": 139.0, "Category": "GO Biological Processes", "Log_q_value_": -3.8053989868396383, "Symbol": "GO:0070848", "LogP": -5.680811053547588, "_RANK_": 1.0, "FirstInGroupByEnrichment": 0.0, "_LogP_MyList": -5.680811053547588, "_TotalGeneInLibrary": 30284.0, "_GeneInGO": 562.0, "shared_name": "101", "_InGO": 9.352517985611511, "Gene": "GO:0070848", "_MEMBER_MyList": 1.0, "_COUNT_001": 13.0, "SUID": 4544988, "id_original": "101", "selected": false, "CategoryID": 19.0, "STDV_InGO": 2.4696462419462946, "EvidenceCutoff": 0.0, "PARENT_GO": "19_GO:0050896 response to stimulus", "FirstInGroupByLogP": 0.0, "GROUP_ID": 9.0, "name": "101", "BestEnrichmentInGroup": 37.56387993053833, "CLUSTER_LABEL": " ", "GeneID": "142|1513|2321|2534|3065|3066|3164|3480|5970|6715|7048|7099|10013", "Z_score": 6.564149233623726, "GiniIndex": 0.0, "_COUNT_001_PCT": 100.0}, "position": {"x": 357.7183209467875, "y": 267.16386335527477}, "selected": false}, {"data": {"id": "4544985", "Enrichment": 4.932917062576354, "BestLogPInGroup": -12.888659078716064, "_PATTERN_": "M1", "_GeneInGOAndHitList": 12.0, "Hits": "PARP1|CTSK|FLT1|FYN|HDAC1|HDAC2|NR4A1|IGF1R|RELA|SRD5A1|TGFBR2|TLR4", "Description": "cellular response to growth factor stimulus", "_GeneInHitList": 139.0, "Category": "GO Biological Processes", "Log_q_value_": -3.3916033353180772, "Symbol": "GO:0071363", "LogP": -5.187103635231046, "_RANK_": 1.0, "FirstInGroupByEnrichment": 0.0, "_LogP_MyList": -5.187103635231046, "_TotalGeneInLibrary": 30284.0, "_GeneInGO": 530.0, "shared_name": "100", "_InGO": 8.633093525179856, "Gene": "GO:0071363", "_MEMBER_MyList": 1.0, "_COUNT_001": 12.0, "SUID": 4544985, "id_original": "100", "selected": false, "CategoryID": 19.0, "STDV_InGO": 2.3821564631931658, "EvidenceCutoff": 0.0, "PARENT_GO": "19_GO:0050896 response to stimulus", "FirstInGroupByLogP": 0.0, "GROUP_ID": 9.0, "name": "100", "BestEnrichmentInGroup": 37.56387993053833, "CLUSTER_LABEL": " ", "GeneID": "142|1513|2321|2534|3065|3066|3164|3480|5970|6715|7048|7099", "Z_score": 6.202678166638071, "GiniIndex": 0.0, "_COUNT_001_PCT": 100.0}, "position": {"x": 368.58671389112345, "y": 307.12919538652477}, "selected": false}, {"data": {"id": "4544982", "Enrichment": 8.019773138544378, "BestLogPInGroup": -12.888659078716064, "_PATTERN_": "M1", "_GeneInGOAndHitList": 6.0, "Hits": "PARP1|CTSK|FYN|HDAC2|IGF1R|TGFBR2", "Description": "cellular response to transforming growth factor beta stimulus", "_GeneInHitList": 139.0, "Category": "GO Biological Processes", "Log_q_value_": -2.4080507422281032, "Symbol": "GO:0071560", "LogP": -3.957235504184923, "_RANK_": 1.0, "FirstInGroupByEnrichment": 0.0, "_LogP_MyList": -3.957235504184923, "_TotalGeneInLibrary": 30284.0, "_GeneInGO": 163.0, "shared_name": "99", "_InGO": 4.316546762589928, "Gene": "GO:0071560", "_MEMBER_MyList": 1.0, "_COUNT_001": 6.0, "SUID": 4544982, "id_original": "99", "selected": false, "CategoryID": 19.0, "STDV_InGO": 1.7237697110070636, "EvidenceCutoff": 0.0, "PARENT_GO": "19_GO:0050896 response to stimulus", "FirstInGroupByLogP": 0.0, "GROUP_ID": 9.0, "name": "99", "BestEnrichmentInGroup": 37.56387993053833, "CLUSTER_LABEL": " ", "GeneID": "142|1513|2534|3066|3480|7048", "Z_score": 6.102129084933792, "GiniIndex": 0.0, "_COUNT_001_PCT": 100.0}, "position": {"x": 253.06527529249064, "y": 327.8785392585951}, "selected": false}, {"data": {"id": "4544979", "Enrichment": 7.689547185780786, "BestLogPInGroup": -12.888659078716064, "_PATTERN_": "M1", "_GeneInGOAndHitList": 6.0, "Hits": "PARP1|CTSK|FYN|HDAC2|IGF1R|TGFBR2", "Description": "response to transforming growth factor beta", "_GeneInHitList": 139.0, "Category": "GO Biological Processes", "Log_q_value_": -2.3313103242181037, "Symbol": "GO:0071559", "LogP": -3.857350898198339, "_RANK_": 1.0, "FirstInGroupByEnrichment": 0.0, "_LogP_MyList": -3.857350898198339, "_TotalGeneInLibrary": 30284.0, "_GeneInGO": 170.0, "shared_name": "98", "_InGO": 4.316546762589928, "Gene": "GO:0071559", "_MEMBER_MyList": 1.0, "_COUNT_001": 6.0, "SUID": 4544979, "id_original": "98", "selected": false, "CategoryID": 19.0, "STDV_InGO": 1.7237697110070636, "EvidenceCutoff": 0.0, "PARENT_GO": "19_GO:0050896 response to stimulus", "FirstInGroupByLogP": 0.0, "GROUP_ID": 9.0, "name": "98", "BestEnrichmentInGroup": 37.56387993053833, "CLUSTER_LABEL": " ", "GeneID": "142|1513|2534|3066|3480|7048", "Z_score": 5.939312320853763, "GiniIndex": 0.0, "_COUNT_001_PCT": 100.0}, "position": {"x": 287.0166302729594, "y": 330.9651634041029}, "selected": false}, {"data": {"id": "4544976", "Enrichment": 7.306632742586418, "BestLogPInGroup": -12.860729973387595, "_PATTERN_": "M1", "_GeneInGOAndHitList": 11.0, "Hits": "PARP1|AKR1B1|IGF1R|MME|MMP1|MMP2|NFKB1|SLC2A1|SLC9A1|TLR4|TLR8", "Description": "cellular response to abiotic stimulus", "_GeneInHitList": 139.0, "Category": "GO Biological Processes", "Log_q_value_": -4.422916827624476, "Symbol": "GO:0071214", "LogP": -6.43064122880952, "_RANK_": 1.0, "FirstInGroupByEnrichment": 0.0, "_LogP_MyList": -6.43064122880952, "_TotalGeneInLibrary": 30284.0, "_GeneInGO": 328.0, "shared_name": "97", "_InGO": 7.913669064748201, "Gene": "GO:0071214", "_MEMBER_MyList": 1.0, "_COUNT_001": 11.0, "SUID": 4544976, "id_original": "97", "selected": false, "CategoryID": 19.0, "STDV_InGO": 2.2897028622035696, "EvidenceCutoff": 0.0, "PARENT_GO": "19_GO:0050896 response to stimulus", "FirstInGroupByLogP": 0.0, "GROUP_ID": 10.0, "name": "97", "BestEnrichmentInGroup": 17.66517596733424, "CLUSTER_LABEL": " ", "GeneID": "142|231|3480|4311|4312|4313|4790|6513|6548|7099|51311", "Z_score": 7.798153083103118, "GiniIndex": 0.0, "_COUNT_001_PCT": 100.0}, "position": {"x": 135.11674318799845, "y": 242.04542463457165}, "selected": false}, {"data": {"id": "4544973", "Enrichment": 7.306632742586418, "BestLogPInGroup": -12.860729973387595, "_PATTERN_": "M1", "_GeneInGOAndHitList": 11.0, "Hits": "PARP1|AKR1B1|IGF1R|MME|MMP1|MMP2|NFKB1|SLC2A1|SLC9A1|TLR4|TLR8", "Description": "cellular response to environmental stimulus", "_GeneInHitList": 139.0, "Category": "GO Biological Processes", "Log_q_value_": -4.422916827624476, "Symbol": "GO:0104004", "LogP": -6.43064122880952, "_RANK_": 1.0, "FirstInGroupByEnrichment": 0.0, "_LogP_MyList": -6.43064122880952, "_TotalGeneInLibrary": 30284.0, "_GeneInGO": 328.0, "shared_name": "96", "_InGO": 7.913669064748201, "Gene": "GO:0104004", "_MEMBER_MyList": 1.0, "_COUNT_001": 11.0, "SUID": 4544973, "id_original": "96", "selected": false, "CategoryID": 19.0, "STDV_InGO": 2.2897028622035696, "EvidenceCutoff": 0.0, "PARENT_GO": "19_GO:0050896 response to stimulus", "FirstInGroupByLogP": 0.0, "GROUP_ID": 10.0, "name": "96", "BestEnrichmentInGroup": 17.66517596733424, "CLUSTER_LABEL": " ", "GeneID": "142|231|3480|4311|4312|4313|4790|6513|6548|7099|51311", "Z_score": 7.798153083103118, "GiniIndex": 0.0, "_COUNT_001_PCT": 100.0}, "position": {"x": 126.3814526606547, "y": 176.3671409431654}, "selected": false}, {"data": {"id": "4544970", "Enrichment": 17.66517596733424, "BestLogPInGroup": -12.860729973387595, "_PATTERN_": "M1", "_GeneInGOAndHitList": 6.0, "Hits": "IGF1R|NFKB1|SLC2A1|SLC9A1|TLR4|TLR8", "Description": "cellular response to mechanical stimulus", "_GeneInHitList": 139.0, "Category": "GO Biological Processes", "Log_q_value_": -3.993357027157421, "Symbol": "GO:0071260", "LogP": -5.9199216163127515, "_RANK_": 1.0, "FirstInGroupByEnrichment": 0.0, "_LogP_MyList": -5.9199216163127515, "_TotalGeneInLibrary": 30284.0, "_GeneInGO": 74.0, "shared_name": "95", "_InGO": 4.316546762589928, "Gene": "GO:0071260", "_MEMBER_MyList": 1.0, "_COUNT_001": 6.0, "SUID": 4544970, "id_original": "95", "selected": false, "CategoryID": 19.0, "STDV_InGO": 1.7237697110070636, "EvidenceCutoff": 0.0, "PARENT_GO": "19_GO:0050896 response to stimulus", "FirstInGroupByLogP": 0.0, "GROUP_ID": 10.0, "name": "95", "BestEnrichmentInGroup": 17.66517596733424, "CLUSTER_LABEL": " ", "GeneID": "3480|4790|6513|6548|7099|51311", "Z_score": 9.746520604918732, "GiniIndex": 0.0, "_COUNT_001_PCT": 100.0}, "position": {"x": 214.26679811963908, "y": 162.13715284502086}, "selected": false}, {"data": {"id": "4544967", "Enrichment": 17.429640287769782, "BestLogPInGroup": -12.860729973387595, "_PATTERN_": "M1", "_GeneInGOAndHitList": 6.0, "Hits": "IGF1R|NFKB1|SLC2A1|SLC9A1|TLR4|TLR8", "Description": "cellular response to external stimulus", "_GeneInHitList": 139.0, "Category": "GO Biological Processes", "Log_q_value_": -3.973336013392104, "Symbol": "GO:0071496", "LogP": -5.88534188237651, "_RANK_": 1.0, "FirstInGroupByEnrichment": 0.0, "_LogP_MyList": -5.88534188237651, "_TotalGeneInLibrary": 30284.0, "_GeneInGO": 75.0, "shared_name": "94", "_InGO": 4.316546762589928, "Gene": "GO:0071496", "_MEMBER_MyList": 1.0, "_COUNT_001": 6.0, "SUID": 4544967, "id_original": "94", "selected": false, "CategoryID": 19.0, "STDV_InGO": 1.7237697110070636, "EvidenceCutoff": 0.0, "PARENT_GO": "19_GO:0050896 response to stimulus", "FirstInGroupByLogP": 0.0, "GROUP_ID": 10.0, "name": "94", "BestEnrichmentInGroup": 17.66517596733424, "CLUSTER_LABEL": " ", "GeneID": "3480|4790|6513|6548|7099|51311", "Z_score": 9.673635437557706, "GiniIndex": 0.0, "_COUNT_001_PCT": 100.0}, "position": {"x": 178.87843142042033, "y": 106.60965936815319}, "selected": false}, {"data": {"id": "4544964", "Enrichment": 22.007121575466897, "BestLogPInGroup": -12.82910720832427, "_PATTERN_": "M1", "_GeneInGOAndHitList": 10.0, "Hits": "PTK2B|FYN|HDAC2|HMOX1|MMP2|NFE2L2|RELA|STAT1|TRPA1|HDAC6", "Description": "response to hydrogen peroxide", "_GeneInHitList": 139.0, "Category": "GO Biological Processes", "Log_q_value_": -7.93387950639755, "Symbol": "GO:0042542", "LogP": -10.48270747296913, "_RANK_": 1.0, "FirstInGroupByEnrichment": 0.0, "_LogP_MyList": -10.48270747296913, "_TotalGeneInLibrary": 30284.0, "_GeneInGO": 99.0, "shared_name": "93", "_InGO": 7.194244604316546, "Gene": "GO:0042542", "_MEMBER_MyList": 1.0, "_COUNT_001": 10.0, "SUID": 4544964, "id_original": "93", "selected": false, "CategoryID": 19.0, "STDV_InGO": 2.1916573424032766, "EvidenceCutoff": 0.0, "PARENT_GO": "19_GO:0050896 response to stimulus", "FirstInGroupByLogP": 0.0, "GROUP_ID": 11.0, "name": "93", "BestEnrichmentInGroup": 22.007121575466897, "CLUSTER_LABEL": " ", "GeneID": "2185|2534|3066|3162|4313|4780|5970|6772|8989|10013", "Z_score": 14.216338651179584, "GiniIndex": 0.0, "_COUNT_001_PCT": 100.0}, "position": {"x": 262.211851220225, "y": 178.4238807502943}, "selected": false}, {"data": {"id": "4544961", "Enrichment": 14.7708815998049, "BestLogPInGroup": -12.82910720832427, "_PATTERN_": "M1", "_GeneInGOAndHitList": 12.0, "Hits": "PTK2B|FYN|GSTP1|HDAC2|HMOX1|MMP2|MPO|NFE2L2|RELA|STAT1|TRPA1|HDAC6", "Description": "response to reactive oxygen species", "_GeneInHitList": 139.0, "Category": "GO Biological Processes", "Log_q_value_": -7.87939272474049, "Symbol": "GO:0000302", "LogP": -10.418001526130384, "_RANK_": 1.0, "FirstInGroupByEnrichment": 0.0, "_LogP_MyList": -10.418001526130384, "_TotalGeneInLibrary": 30284.0, "_GeneInGO": 177.0, "shared_name": "92", "_InGO": 8.633093525179856, "Gene": "GO:0000302", "_MEMBER_MyList": 1.0, "_COUNT_001": 12.0, "SUID": 4544961, "id_original": "92", "selected": false, "CategoryID": 19.0, "STDV_InGO": 2.3821564631931658, "EvidenceCutoff": 0.0, "PARENT_GO": "19_GO:0050896 response to stimulus", "FirstInGroupByLogP": 0.0, "GROUP_ID": 11.0, "name": "92", "BestEnrichmentInGroup": 22.007121575466897, "CLUSTER_LABEL": " ", "GeneID": "2185|2534|2950|3066|3162|4313|4353|4780|5970|6772|8989|10013", "Z_score": 12.477105305432385, "GiniIndex": 0.0, "_COUNT_001_PCT": 100.0}, "position": {"x": 300.90389833936564, "y": 200.293677503224}, "selected": false}, {"data": {"id": "4544958", "Enrichment": 9.109568094653197, "BestLogPInGroup": -12.82910720832427, "_PATTERN_": "M1", "_GeneInGOAndHitList": 12.0, "Hits": "PARP1|AKR1B1|FYN|HDAC2|HSPA1A|MMP2|MPO|NFE2L2|RELA|SLC2A1|TRPA1|HDAC6", "Description": "cellular response to chemical stress", "_GeneInHitList": 139.0, "Category": "GO Biological Processes", "Log_q_value_": -5.782792238720252, "Symbol": "GO:0062197", "LogP": -8.020371044446165, "_RANK_": 1.0, "FirstInGroupByEnrichment": 0.0, "_LogP_MyList": -8.020371044446165, "_TotalGeneInLibrary": 30284.0, "_GeneInGO": 287.0, "shared_name": "91", "_InGO": 8.633093525179856, "Gene": "GO:0062197", "_MEMBER_MyList": 1.0, "_COUNT_001": 12.0, "SUID": 4544958, "id_original": "91", "selected": false, "CategoryID": 19.0, "STDV_InGO": 2.3821564631931658, "EvidenceCutoff": 0.0, "PARENT_GO": "19_GO:0050896 response to stimulus", "FirstInGroupByLogP": 0.0, "GROUP_ID": 11.0, "name": "91", "BestEnrichmentInGroup": 22.007121575466897, "CLUSTER_LABEL": " ", "GeneID": "142|231|2534|3066|3303|4313|4353|4780|5970|6513|8989|10013", "Z_score": 9.373439183863061, "GiniIndex": 0.0, "_COUNT_001_PCT": 100.0}, "position": {"x": 296.24081240186564, "y": 288.4581291023451}, "selected": false}, {"data": {"id": "4544955", "Enrichment": 9.59781954172345, "BestLogPInGroup": -12.82910720832427, "_PATTERN_": "M1", "_GeneInGOAndHitList": 10.0, "Hits": "PARP1|FYN|HDAC2|HSPA1A|MMP2|MPO|NFE2L2|RELA|TRPA1|HDAC6", "Description": "cellular response to oxidative stress", "_GeneInHitList": 139.0, "Category": "GO Biological Processes", "Log_q_value_": -4.895535219163263, "Symbol": "GO:0034599", "LogP": -6.977707364693346, "_RANK_": 1.0, "FirstInGroupByEnrichment": 0.0, "_LogP_MyList": -6.977707364693346, "_TotalGeneInLibrary": 30284.0, "_GeneInGO": 227.0, "shared_name": "90", "_InGO": 7.194244604316546, "Gene": "GO:0034599", "_MEMBER_MyList": 1.0, "_COUNT_001": 10.0, "SUID": 4544955, "id_original": "90", "selected": false, "CategoryID": 19.0, "STDV_InGO": 2.1916573424032766, "EvidenceCutoff": 0.0, "PARENT_GO": "19_GO:0050896 response to stimulus", "FirstInGroupByLogP": 0.0, "GROUP_ID": 11.0, "name": "90", "BestEnrichmentInGroup": 22.007121575466897, "CLUSTER_LABEL": " ", "GeneID": "142|2534|3066|3303|4313|4353|4780|5970|8989|10013", "Z_score": 8.82932783907523, "GiniIndex": 0.0, "_COUNT_001_PCT": 100.0}, "position": {"x": 340.6088467646586, "y": 158.33055036699352}, "selected": false}, {"data": {"id": "4544952", "Enrichment": 13.511349060286653, "BestLogPInGroup": -12.82910720832427, "_PATTERN_": "M1", "_GeneInGOAndHitList": 8.0, "Hits": "FYN|HDAC2|MMP2|MPO|NFE2L2|RELA|TRPA1|HDAC6", "Description": "cellular response to reactive oxygen species", "_GeneInHitList": 139.0, "Category": "GO Biological Processes", "Log_q_value_": -4.752006414523263, "Symbol": "GO:0034614", "LogP": -6.813493961193494, "_RANK_": 1.0, "FirstInGroupByEnrichment": 0.0, "_LogP_MyList": -6.813493961193494, "_TotalGeneInLibrary": 30284.0, "_GeneInGO": 129.0, "shared_name": "89", "_InGO": 5.755395683453237, "Gene": "GO:0034614", "_MEMBER_MyList": 1.0, "_COUNT_001": 8.0, "SUID": 4544952, "id_original": "89", "selected": false, "CategoryID": 19.0, "STDV_InGO": 1.9754154264342294, "EvidenceCutoff": 0.0, "PARENT_GO": "19_GO:0050896 response to stimulus", "FirstInGroupByLogP": 0.0, "GROUP_ID": 11.0, "name": "89", "BestEnrichmentInGroup": 22.007121575466897, "CLUSTER_LABEL": " ", "GeneID": "2534|3066|4313|4353|4780|5970|8989|10013", "Z_score": 9.6698232056243, "GiniIndex": 0.0, "_COUNT_001_PCT": 100.0}, "position": {"x": 183.9356518794047, "y": 248.52996748125133}, "selected": false}, {"data": {"id": "4544949", "Enrichment": 19.510791366906474, "BestLogPInGroup": -12.82910720832427, "_PATTERN_": "M1", "_GeneInGOAndHitList": 6.0, "Hits": "FYN|HDAC2|NFE2L2|RELA|TRPA1|HDAC6", "Description": "cellular response to hydrogen peroxide", "_GeneInHitList": 139.0, "Category": "GO Biological Processes", "Log_q_value_": -4.21725064867056, "Symbol": "GO:0070301", "LogP": -6.177140301236083, "_RANK_": 1.0, "FirstInGroupByEnrichment": 0.0, "_LogP_MyList": -6.177140301236083, "_TotalGeneInLibrary": 30284.0, "_GeneInGO": 67.0, "shared_name": "88", "_InGO": 4.316546762589928, "Gene": "GO:0070301", "_MEMBER_MyList": 1.0, "_COUNT_001": 6.0, "SUID": 4544949, "id_original": "88", "selected": false, "CategoryID": 19.0, "STDV_InGO": 1.7237697110070636, "EvidenceCutoff": 0.0, "PARENT_GO": "19_GO:0050896 response to stimulus", "FirstInGroupByLogP": 0.0, "GROUP_ID": 11.0, "name": "88", "BestEnrichmentInGroup": 22.007121575466897, "CLUSTER_LABEL": " ", "GeneID": "2534|3066|4780|5970|8989|10013", "Z_score": 10.29996904070004, "GiniIndex": 0.0, "_COUNT_001_PCT": 100.0}, "position": {"x": 188.11503420362345, "y": 285.0231925789076}, "selected": false}, {"data": {"id": "4544946", "Enrichment": 18.15587529976019, "BestLogPInGroup": -12.82910720832427, "_PATTERN_": "M1", "_GeneInGOAndHitList": 4.0, "Hits": "PARP1|FYN|MMP2|NFE2L2", "Description": "regulation of oxidative stress-induced intrinsic apoptotic signaling pathway", "_GeneInHitList": 139.0, "Category": "GO Biological Processes", "Log_q_value_": -2.568483976682052, "Symbol": "GO:1902175", "LogP": -4.150611632325825, "_RANK_": 1.0, "FirstInGroupByEnrichment": 0.0, "_LogP_MyList": -4.150611632325825, "_TotalGeneInLibrary": 30284.0, "_GeneInGO": 48.0, "shared_name": "87", "_InGO": 2.8776978417266186, "Gene": "GO:1902175", "_MEMBER_MyList": 1.0, "_COUNT_001": 4.0, "SUID": 4544946, "id_original": "87", "selected": false, "CategoryID": 19.0, "STDV_InGO": 1.4179949348581387, "EvidenceCutoff": 0.0, "PARENT_GO": "19_GO:0050896 response to stimulus", "FirstInGroupByLogP": 0.0, "GROUP_ID": 11.0, "name": "87", "BestEnrichmentInGroup": 22.007121575466897, "CLUSTER_LABEL": " ", "GeneID": "142|2534|4313|4780", "Z_score": 8.077380386241744, "GiniIndex": 0.0, "_COUNT_001_PCT": 100.0}, "position": {"x": 215.48357973585001, "y": 217.3133842292982}, "selected": false}, {"data": {"id": "4544943", "Enrichment": 8.315668076226041, "BestLogPInGroup": -12.82910720832427, "_PATTERN_": "M1", "_GeneInGOAndHitList": 5.0, "Hits": "FYN|IGF1R|MMP2|NFE2L2|RELA", "Description": "response to amino acid", "_GeneInHitList": 139.0, "Category": "GO Biological Processes", "Log_q_value_": -1.9972030059164343, "Symbol": "GO:0043200", "LogP": -3.4499489759021884, "_RANK_": 1.0, "FirstInGroupByEnrichment": 0.0, "_LogP_MyList": -3.4499489759021884, "_TotalGeneInLibrary": 30284.0, "_GeneInGO": 131.0, "shared_name": "86", "_InGO": 3.597122302158273, "Gene": "GO:0043200", "_MEMBER_MyList": 1.0, "_COUNT_001": 5.0, "SUID": 4544943, "id_original": "86", "selected": false, "CategoryID": 19.0, "STDV_InGO": 1.5794838911163331, "EvidenceCutoff": 0.0, "PARENT_GO": "19_GO:0050896 response to stimulus", "FirstInGroupByLogP": 0.0, "GROUP_ID": 11.0, "name": "86", "BestEnrichmentInGroup": 22.007121575466897, "CLUSTER_LABEL": " ", "GeneID": "2534|3480|4313|4780|5970", "Z_score": 5.698014904175116, "GiniIndex": 0.0, "_COUNT_001_PCT": 100.0}, "position": {"x": 327.0852643061625, "y": 274.74061506425915}, "selected": false}, {"data": {"id": "4544940", "Enrichment": 7.461318616339804, "BestLogPInGroup": -12.82910720832427, "_PATTERN_": "M1", "_GeneInGOAndHitList": 5.0, "Hits": "FYN|IGF1R|MMP2|NFE2L2|RELA", "Description": "response to acid chemical", "_GeneInHitList": 139.0, "Category": "GO Biological Processes", "Log_q_value_": -1.8230682936692302, "Symbol": "GO:0001101", "LogP": -3.234859700394283, "_RANK_": 1.0, "FirstInGroupByEnrichment": 0.0, "_LogP_MyList": -3.234859700394283, "_TotalGeneInLibrary": 30284.0, "_GeneInGO": 146.0, "shared_name": "85", "_InGO": 3.597122302158273, "Gene": "GO:0001101", "_MEMBER_MyList": 1.0, "_COUNT_001": 5.0, "SUID": 4544940, "id_original": "85", "selected": false, "CategoryID": 19.0, "STDV_InGO": 1.5794838911163331, "EvidenceCutoff": 0.0, "PARENT_GO": "19_GO:0050896 response to stimulus", "FirstInGroupByLogP": 0.0, "GROUP_ID": 11.0, "name": "85", "BestEnrichmentInGroup": 22.007121575466897, "CLUSTER_LABEL": " ", "GeneID": "2534|3480|4313|4780|5970", "Z_score": 5.314220558123472, "GiniIndex": 0.0, "_COUNT_001_PCT": 100.0}, "position": {"x": 268.3302289057719, "y": 245.9361869636732}, "selected": false}, {"data": {"id": "4544937", "Enrichment": 8.39578048543824, "BestLogPInGroup": -12.461641624140963, "_PATTERN_": "M1", "_GeneInGOAndHitList": 20.0, "Hits": "ACHE|BCHE|CA2|CA7|CDK5|CHRM1|CHRM2|CHRNA7|CHRNB2|CHRNB4|DRD2|PTK2B|FYN|ITGB1|JAK2|KCNK2|MME|SLC6A4|TACR2|HDAC6", "Description": "regulation of trans-synaptic signaling", "_GeneInHitList": 139.0, "Category": "GO Biological Processes", "Log_q_value_": -9.765506826540333, "Symbol": "GO:0099177", "LogP": -12.44622238967554, "_RANK_": 1.0, "FirstInGroupByEnrichment": 0.0, "_LogP_MyList": -12.44622238967554, "_TotalGeneInLibrary": 30284.0, "_GeneInGO": 519.0, "shared_name": "84", "_InGO": 14.388489208633093, "Gene": "GO:0099177", "_MEMBER_MyList": 1.0, "_COUNT_001": 20.0, "SUID": 4544937, "id_original": "84", "selected": false, "CategoryID": 19.0, "STDV_InGO": 2.9769139290031927, "EvidenceCutoff": 0.0, "PARENT_GO": "19_GO:0050789 regulation of biological process", "FirstInGroupByLogP": 0.0, "GROUP_ID": 12.0, "name": "84", "BestEnrichmentInGroup": 28.41789177353769, "CLUSTER_LABEL": " ", "GeneID": "43|590|760|766|1020|1128|1129|1139|1141|1143|1813|2185|2534|3688|3717|3776|4311|6532|6865|10013", "Z_score": 11.540216385042472, "GiniIndex": 0.0, "_COUNT_001_PCT": 100.0}, "position": {"x": 505.09135256299845, "y": 616.2637473884779}, "selected": false}, {"data": {"id": "4544934", "Enrichment": 9.271085259452011, "BestLogPInGroup": -12.461641624140963, "_PATTERN_": "M1", "_GeneInGOAndHitList": 14.0, "Hits": "BCHE|CDK5|CHRM1|CHRNA4|CHRNA7|CHRNB2|DRD2|FYN|ITGB1|KCNK2|MME|SLC6A3|SLC6A4|TACR2", "Description": "cognition", "_GeneInHitList": 139.0, "Category": "GO Biological Processes", "Log_q_value_": -6.938602024856865, "Symbol": "GO:0050890", "LogP": -9.378285522003377, "_RANK_": 1.0, "FirstInGroupByEnrichment": 0.0, "_LogP_MyList": -9.378285522003377, "_TotalGeneInLibrary": 30284.0, "_GeneInGO": 329.0, "shared_name": "83", "_InGO": 10.071942446043165, "Gene": "GO:0050890", "_MEMBER_MyList": 1.0, "_COUNT_001": 14.0, "SUID": 4544934, "id_original": "83", "selected": false, "CategoryID": 19.0, "STDV_InGO": 2.5526826345753726, "EvidenceCutoff": 0.0, "PARENT_GO": "19_GO:0032501 multicellular organismal process", "FirstInGroupByLogP": 0.0, "GROUP_ID": 12.0, "name": "83", "BestEnrichmentInGroup": 28.41789177353769, "CLUSTER_LABEL": " ", "GeneID": "590|1020|1128|1137|1139|1141|1813|2534|3688|3776|4311|6531|6532|6865", "Z_score": 10.242948494636716, "GiniIndex": 0.0, "_COUNT_001_PCT": 100.0}, "position": {"x": 475.3214741755473, "y": 562.8365623298841}, "selected": false}, {"data": {"id": "4544931", "Enrichment": 5.841953566484352, "BestLogPInGroup": -12.461641624140963, "_PATTERN_": "M1", "_GeneInGOAndHitList": 17.0, "Hits": "BCHE|CDK5|CHRNA4|CHRNA7|CHRNB2|CHRNB4|DRD2|FYN|HDAC2|HTR2C|ITGB1|KCNK2|MME|SLC6A3|SLC6A4|SLC16A1|TACR2", "Description": "behavior", "_GeneInHitList": 139.0, "Category": "GO Biological Processes", "Log_q_value_": -5.969344282919847, "Symbol": "GO:0007610", "LogP": -8.22760768750561, "_RANK_": 1.0, "FirstInGroupByEnrichment": 0.0, "_LogP_MyList": -8.22760768750561, "_TotalGeneInLibrary": 30284.0, "_GeneInGO": 634.0, "shared_name": "82", "_InGO": 12.23021582733813, "Gene": "GO:0007610", "_MEMBER_MyList": 1.0, "_COUNT_001": 17.0, "SUID": 4544931, "id_original": "82", "selected": false, "CategoryID": 19.0, "STDV_InGO": 2.778959232164565, "EvidenceCutoff": 0.0, "PARENT_GO": "19_GO:0032501 multicellular organismal process", "FirstInGroupByLogP": 0.0, "GROUP_ID": 12.0, "name": "82", "BestEnrichmentInGroup": 28.41789177353769, "CLUSTER_LABEL": " ", "GeneID": "590|1020|1137|1139|1141|1143|1813|2534|3066|3358|3688|3776|4311|6531|6532|6566|6865", "Z_score": 8.366659691723756, "GiniIndex": 0.0, "_COUNT_001_PCT": 100.0}, "position": {"x": 423.7002135325419, "y": 624.9173118416029}, "selected": false}, {"data": {"id": "4544928", "Enrichment": 8.498494821164345, "BestLogPInGroup": -12.461641624140963, "_PATTERN_": "M1", "_GeneInGOAndHitList": 11.0, "Hits": "BCHE|CDK5|CHRNA7|CHRNB2|DRD2|FYN|ITGB1|KCNK2|MME|SLC6A4|TACR2", "Description": "learning or memory", "_GeneInHitList": 139.0, "Category": "GO Biological Processes", "Log_q_value_": -4.98318746530576, "Symbol": "GO:0007611", "LogP": -7.087078860529079, "_RANK_": 1.0, "FirstInGroupByEnrichment": 0.0, "_LogP_MyList": -7.087078860529079, "_TotalGeneInLibrary": 30284.0, "_GeneInGO": 282.0, "shared_name": "81", "_InGO": 7.913669064748201, "Gene": "GO:0007611", "_MEMBER_MyList": 1.0, "_COUNT_001": 11.0, "SUID": 4544928, "id_original": "81", "selected": false, "CategoryID": 19.0, "STDV_InGO": 2.2897028622035696, "EvidenceCutoff": 0.0, "PARENT_GO": "19_GO:0032501 multicellular organismal process", "FirstInGroupByLogP": 0.0, "GROUP_ID": 12.0, "name": "81", "BestEnrichmentInGroup": 28.41789177353769, "CLUSTER_LABEL": " ", "GeneID": "590|1020|1139|1141|1813|2534|3688|3776|4311|6532|6865", "Z_score": 8.59058522994014, "GiniIndex": 0.0, "_COUNT_001_PCT": 100.0}, "position": {"x": 474.3473645258891, "y": 496.6303245369154}, "selected": false}, {"data": {"id": "4544925", "Enrichment": 11.172846338313963, "BestLogPInGroup": -12.461641624140963, "_PATTERN_": "M1", "_GeneInGOAndHitList": 8.0, "Hits": "CA2|CA7|CHRNA7|DRD2|PTK2B|MME|TACR2|HDAC6", "Description": "positive regulation of synaptic transmission", "_GeneInHitList": 139.0, "Category": "GO Biological Processes", "Log_q_value_": -4.218794363973483, "Symbol": "GO:0050806", "LogP": -6.181356606400333, "_RANK_": 1.0, "FirstInGroupByEnrichment": 0.0, "_LogP_MyList": -6.181356606400333, "_TotalGeneInLibrary": 30284.0, "_GeneInGO": 156.0, "shared_name": "80", "_InGO": 5.755395683453237, "Gene": "GO:0050806", "_MEMBER_MyList": 1.0, "_COUNT_001": 8.0, "SUID": 4544925, "id_original": "80", "selected": false, "CategoryID": 19.0, "STDV_InGO": 1.9754154264342294, "EvidenceCutoff": 0.0, "PARENT_GO": "19_GO:0048518 positive regulation of biological process", "FirstInGroupByLogP": 0.0, "GROUP_ID": 12.0, "name": "80", "BestEnrichmentInGroup": 28.41789177353769, "CLUSTER_LABEL": " ", "GeneID": "760|766|1139|1813|2185|4311|6865|10013", "Z_score": 8.650054358064047, "GiniIndex": 0.0, "_COUNT_001_PCT": 100.0}, "position": {"x": 579.8561535883891, "y": 506.40653913652477}, "selected": false}, {"data": {"id": "4544922", "Enrichment": 10.893525179856114, "BestLogPInGroup": -12.461641624140963, "_PATTERN_": "M1", "_GeneInGOAndHitList": 8.0, "Hits": "BCHE|CDK5|CHRNB2|DRD2|FYN|ITGB1|SLC6A4|TACR2", "Description": "learning", "_GeneInHitList": 139.0, "Category": "GO Biological Processes", "Log_q_value_": -4.148692903930154, "Symbol": "GO:0007612", "LogP": -6.098053689752051, "_RANK_": 1.0, "FirstInGroupByEnrichment": 0.0, "_LogP_MyList": -6.098053689752051, "_TotalGeneInLibrary": 30284.0, "_GeneInGO": 160.0, "shared_name": "79", "_InGO": 5.755395683453237, "Gene": "GO:0007612", "_MEMBER_MyList": 1.0, "_COUNT_001": 8.0, "SUID": 4544922, "id_original": "79", "selected": false, "CategoryID": 19.0, "STDV_InGO": 1.9754154264342294, "EvidenceCutoff": 0.0, "PARENT_GO": "19_GO:0032501 multicellular organismal process", "FirstInGroupByLogP": 0.0, "GROUP_ID": 12.0, "name": "79", "BestEnrichmentInGroup": 28.41789177353769, "CLUSTER_LABEL": " ", "GeneID": "590|1020|1141|1813|2534|3688|6532|6865", "Z_score": 8.52028142175655, "GiniIndex": 0.0, "_COUNT_001_PCT": 100.0}, "position": {"x": 385.21871767530314, "y": 577.2121421638685}, "selected": false}, {"data": {"id": "4544919", "Enrichment": 28.41789177353769, "BestLogPInGroup": -12.461641624140963, "_PATTERN_": "M1", "_GeneInGOAndHitList": 3.0, "Hits": "CHRNA7|DRD2|MME", "Description": "positive regulation of long-term synaptic potentiation", "_GeneInHitList": 139.0, "Category": "GO Biological Processes", "Log_q_value_": -2.2851843108710845, "Symbol": "GO:1900273", "LogP": -3.805015226837242, "_RANK_": 1.0, "FirstInGroupByEnrichment": 0.0, "_LogP_MyList": -3.805015226837242, "_TotalGeneInLibrary": 30284.0, "_GeneInGO": 23.0, "shared_name": "78", "_InGO": 2.158273381294964, "Gene": "GO:1900273", "_MEMBER_MyList": 1.0, "_COUNT_001": 3.0, "SUID": 4544919, "id_original": "78", "selected": false, "CategoryID": 19.0, "STDV_InGO": 1.23255946531898, "EvidenceCutoff": 0.0, "PARENT_GO": "19_GO:0048518 positive regulation of biological process", "FirstInGroupByLogP": 0.0, "GROUP_ID": 12.0, "name": "78", "BestEnrichmentInGroup": 28.41789177353769, "CLUSTER_LABEL": " ", "GeneID": "1139|1813|4311", "Z_score": 8.932140429359496, "GiniIndex": 0.0, "_COUNT_001_PCT": 100.0}, "position": {"x": 613.3633099604594, "y": 464.6085960212904}, "selected": false}, {"data": {"id": "4544916", "Enrichment": 13.616906474820142, "BestLogPInGroup": -12.461641624140963, "_PATTERN_": "M1", "_GeneInGOAndHitList": 3.0, "Hits": "CHRNA7|DRD2|MME", "Description": "regulation of long-term synaptic potentiation", "_GeneInHitList": 139.0, "Category": "GO Biological Processes", "Log_q_value_": -1.5089114439906357, "Symbol": "GO:1900271", "LogP": -2.8516849281290915, "_RANK_": 1.0, "FirstInGroupByEnrichment": 0.0, "_LogP_MyList": -2.8516849281290915, "_TotalGeneInLibrary": 30284.0, "_GeneInGO": 48.0, "shared_name": "77", "_InGO": 2.158273381294964, "Gene": "GO:1900271", "_MEMBER_MyList": 1.0, "_COUNT_001": 3.0, "SUID": 4544916, "id_original": "77", "selected": false, "CategoryID": 19.0, "STDV_InGO": 1.23255946531898, "EvidenceCutoff": 0.0, "PARENT_GO": "19_GO:0048518 positive regulation of biological process", "FirstInGroupByLogP": 0.0, "GROUP_ID": 12.0, "name": "77", "BestEnrichmentInGroup": 28.41789177353769, "CLUSTER_LABEL": " ", "GeneID": "1139|1813|4311", "Z_score": 5.9403295439075166, "GiniIndex": 0.0, "_COUNT_001_PCT": 100.0}, "position": {"x": 637.599287133311, "y": 541.6122581306654}, "selected": false}, {"data": {"id": "4544913", "Enrichment": 4.884988869890634, "BestLogPInGroup": -12.461641624140963, "_PATTERN_": "M1", "_GeneInGOAndHitList": 5.0, "Hits": "CDK5|CHRNA7|DRD2|PTK2B|MME", "Description": "regulation of synaptic plasticity", "_GeneInHitList": 139.0, "Category": "GO Biological Processes", "Log_q_value_": -1.1605528740948372, "Symbol": "GO:0048167", "LogP": -2.426295089259227, "_RANK_": 1.0, "FirstInGroupByEnrichment": 0.0, "_LogP_MyList": -2.426295089259227, "_TotalGeneInLibrary": 30284.0, "_GeneInGO": 223.0, "shared_name": "76", "_InGO": 3.597122302158273, "Gene": "GO:0048167", "_MEMBER_MyList": 1.0, "_COUNT_001": 5.0, "SUID": 4544913, "id_original": "76", "selected": false, "CategoryID": 19.0, "STDV_InGO": 1.5794838911163331, "EvidenceCutoff": 0.0, "PARENT_GO": "19_GO:0050789 regulation of biological process", "FirstInGroupByLogP": 0.0, "GROUP_ID": 12.0, "name": "76", "BestEnrichmentInGroup": 28.41789177353769, "CLUSTER_LABEL": " ", "GeneID": "1020|1139|1813|2185|4311", "Z_score": 3.954027659123557, "GiniIndex": 0.0, "_COUNT_001_PCT": 100.0}, "position": {"x": 519.8182202387798, "y": 502.39735334550915}, "selected": false}, {"data": {"id": "4544910", "Enrichment": 34.40060583112457, "BestLogPInGroup": -11.798435757731982, "_PATTERN_": "M1", "_GeneInGOAndHitList": 9.0, "Hits": "CDK5|CHRNB2|DRD2|PTK2B|HDAC2|SLC6A3|SLC6A4|TGM2|HDAC5", "Description": "response to cocaine", "_GeneInHitList": 139.0, "Category": "GO Biological Processes", "Log_q_value_": -8.656732327216185, "Symbol": "GO:0042220", "LogP": -11.28474153983539, "_RANK_": 1.0, "FirstInGroupByEnrichment": 0.0, "_LogP_MyList": -11.28474153983539, "_TotalGeneInLibrary": 30284.0, "_GeneInGO": 57.0, "shared_name": "75", "_InGO": 6.474820143884892, "Gene": "GO:0042220", "_MEMBER_MyList": 1.0, "_COUNT_001": 9.0, "SUID": 4544910, "id_original": "75", "selected": false, "CategoryID": 19.0, "STDV_InGO": 2.0872320290552024, "EvidenceCutoff": 0.0, "PARENT_GO": "19_GO:0050896 response to stimulus", "FirstInGroupByLogP": 0.0, "GROUP_ID": 13.0, "name": "75", "BestEnrichmentInGroup": 34.40060583112457, "CLUSTER_LABEL": " ", "GeneID": "1020|1141|1813|2185|3066|6531|6532|7052|10014", "Z_score": 17.139314712878697, "GiniIndex": 0.0, "_COUNT_001_PCT": 100.0}, "position": {"x": 386.35363970289103, "y": 506.24613874589977}, "selected": false}, {"data": {"id": "4544907", "Enrichment": 25.333779488037475, "BestLogPInGroup": -11.798435757731982, "_PATTERN_": "M1", "_GeneInGOAndHitList": 5.0, "Hits": "ACHE|BCHE|DRD2|PTK2B|SLC6A4", "Description": "negative regulation of synaptic transmission", "_GeneInHitList": 139.0, "Category": "GO Biological Processes", "Log_q_value_": -3.9065532443329922, "Symbol": "GO:0050805", "LogP": -5.799876900349644, "_RANK_": 1.0, "FirstInGroupByEnrichment": 0.0, "_LogP_MyList": -5.799876900349644, "_TotalGeneInLibrary": 30284.0, "_GeneInGO": 43.0, "shared_name": "74", "_InGO": 3.597122302158273, "Gene": "GO:0050805", "_MEMBER_MyList": 1.0, "_COUNT_001": 5.0, "SUID": 4544907, "id_original": "74", "selected": false, "CategoryID": 19.0, "STDV_InGO": 1.5794838911163331, "EvidenceCutoff": 0.0, "PARENT_GO": "19_GO:0048519 negative regulation of biological process", "FirstInGroupByLogP": 0.0, "GROUP_ID": 13.0, "name": "74", "BestEnrichmentInGroup": 34.40060583112457, "CLUSTER_LABEL": " ", "GeneID": "43|590|1813|2185|6532", "Z_score": 10.842886860423082, "GiniIndex": 0.0, "_COUNT_001_PCT": 100.0}, "position": {"x": 436.4920025874125, "y": 558.9414512458998}, "selected": false}, {"data": {"id": "4544904", "Enrichment": 10.27691054703407, "BestLogPInGroup": -11.798435757731982, "_PATTERN_": "M1", "_GeneInGOAndHitList": 5.0, "Hits": "DRD2|PTK2B|HDAC2|MMP2|SLC6A4", "Description": "response to retinoic acid", "_GeneInHitList": 139.0, "Category": "GO Biological Processes", "Log_q_value_": -2.344474057512983, "Symbol": "GO:0032526", "LogP": -3.8780620575278264, "_RANK_": 1.0, "FirstInGroupByEnrichment": 0.0, "_LogP_MyList": -3.8780620575278264, "_TotalGeneInLibrary": 30284.0, "_GeneInGO": 106.0, "shared_name": "73", "_InGO": 3.597122302158273, "Gene": "GO:0032526", "_MEMBER_MyList": 1.0, "_COUNT_001": 5.0, "SUID": 4544904, "id_original": "73", "selected": false, "CategoryID": 19.0, "STDV_InGO": 1.5794838911163331, "EvidenceCutoff": 0.0, "PARENT_GO": "19_GO:0050896 response to stimulus", "FirstInGroupByLogP": 0.0, "GROUP_ID": 13.0, "name": "73", "BestEnrichmentInGroup": 34.40060583112457, "CLUSTER_LABEL": " ", "GeneID": "1813|2185|3066|4313|6532", "Z_score": 6.4969612836748665, "GiniIndex": 0.0, "_COUNT_001_PCT": 100.0}, "position": {"x": 386.47128115186564, "y": 397.38209455644665}, "selected": false}, {"data": {"id": "4544901", "Enrichment": 13.007194244604316, "BestLogPInGroup": -11.798435757731982, "_PATTERN_": "M1", "_GeneInGOAndHitList": 4.0, "Hits": "DRD2|PTK2B|HDAC2|SLC6A4", "Description": "cellular response to retinoic acid", "_GeneInHitList": 139.0, "Category": "GO Biological Processes", "Log_q_value_": -2.113123133502691, "Symbol": "GO:0071300", "LogP": -3.5844966733271524, "_RANK_": 1.0, "FirstInGroupByEnrichment": 0.0, "_LogP_MyList": -3.5844966733271524, "_TotalGeneInLibrary": 30284.0, "_GeneInGO": 67.0, "shared_name": "72", "_InGO": 2.8776978417266186, "Gene": "GO:0071300", "_MEMBER_MyList": 1.0, "_COUNT_001": 4.0, "SUID": 4544901, "id_original": "72", "selected": false, "CategoryID": 19.0, "STDV_InGO": 1.4179949348581387, "EvidenceCutoff": 0.0, "PARENT_GO": "19_GO:0050896 response to stimulus", "FirstInGroupByLogP": 0.0, "GROUP_ID": 13.0, "name": "72", "BestEnrichmentInGroup": 34.40060583112457, "CLUSTER_LABEL": " ", "GeneID": "1813|2185|3066|6532", "Z_score": 6.681169191188638, "GiniIndex": 0.0, "_COUNT_001_PCT": 100.0}, "position": {"x": 445.5616751719462, "y": 511.005721265431}, "selected": false}, {"data": {"id": "4544898", "Enrichment": 11.317948238811548, "BestLogPInGroup": -11.798435757731982, "_PATTERN_": "M1", "_GeneInGOAndHitList": 4.0, "Hits": "CDK5|DRD2|PTK2B|HDAC6", "Description": "regulation of synaptic transmission, glutamatergic", "_GeneInHitList": 139.0, "Category": "GO Biological Processes", "Log_q_value_": -1.9165184151240564, "Symbol": "GO:0051966", "LogP": -3.352996772395357, "_RANK_": 1.0, "FirstInGroupByEnrichment": 0.0, "_LogP_MyList": -3.352996772395357, "_TotalGeneInLibrary": 30284.0, "_GeneInGO": 77.0, "shared_name": "71", "_InGO": 2.8776978417266186, "Gene": "GO:0051966", "_MEMBER_MyList": 1.0, "_COUNT_001": 4.0, "SUID": 4544898, "id_original": "71", "selected": false, "CategoryID": 19.0, "STDV_InGO": 1.4179949348581387, "EvidenceCutoff": 0.0, "PARENT_GO": "19_GO:0050789 regulation of biological process", "FirstInGroupByLogP": 0.0, "GROUP_ID": 13.0, "name": "71", "BestEnrichmentInGroup": 34.40060583112457, "CLUSTER_LABEL": " ", "GeneID": "1020|1813|2185|10013", "Z_score": 6.155794509692487, "GiniIndex": 0.0, "_COUNT_001_PCT": 100.0}, "position": {"x": 504.0467053462016, "y": 439.696395093556}, "selected": false}, {"data": {"id": "4544895", "Enrichment": 19.806409417920207, "BestLogPInGroup": -11.798435757731982, "_PATTERN_": "M1", "_GeneInGOAndHitList": 3.0, "Hits": "CHRM1|DRD2|PTK2B", "Description": "postsynaptic modulation of chemical synaptic transmission", "_GeneInHitList": 139.0, "Category": "GO Biological Processes", "Log_q_value_": -1.8992261536536745, "Symbol": "GO:0099170", "LogP": -3.3309407211289113, "_RANK_": 1.0, "FirstInGroupByEnrichment": 0.0, "_LogP_MyList": -3.3309407211289113, "_TotalGeneInLibrary": 30284.0, "_GeneInGO": 33.0, "shared_name": "70", "_InGO": 2.158273381294964, "Gene": "GO:0099170", "_MEMBER_MyList": 1.0, "_COUNT_001": 3.0, "SUID": 4544895, "id_original": "70", "selected": false, "CategoryID": 19.0, "STDV_InGO": 1.23255946531898, "EvidenceCutoff": 0.0, "PARENT_GO": "19_GO:0050789 regulation of biological process", "FirstInGroupByLogP": 0.0, "GROUP_ID": 13.0, "name": "70", "BestEnrichmentInGroup": 34.40060583112457, "CLUSTER_LABEL": " ", "GeneID": "1128|1813|2185", "Z_score": 7.339934645061434, "GiniIndex": 0.0, "_COUNT_001_PCT": 100.0}, "position": {"x": 559.9741040278423, "y": 605.1604759041029}, "selected": false}, {"data": {"id": "4544892", "Enrichment": 9.862450780116646, "BestLogPInGroup": -11.309917371769794, "_PATTERN_": "M1", "_GeneInGOAndHitList": 11.0, "Hits": "FYN|GSTP1|HDAC1|HMOX1|HSPA1A|LGALS3|LMNA|MIF|NFE2L2|SERPINE1|RELA", "Description": "negative regulation of apoptotic signaling pathway", "_GeneInHitList": 139.0, "Category": "GO Biological Processes", "Log_q_value_": -5.535724402876409, "Symbol": "GO:2001234", "LogP": -7.746328182522908, "_RANK_": 1.0, "FirstInGroupByEnrichment": 0.0, "_LogP_MyList": -7.746328182522908, "_TotalGeneInLibrary": 30284.0, "_GeneInGO": 243.0, "shared_name": "69", "_InGO": 7.913669064748201, "Gene": "GO:2001234", "_MEMBER_MyList": 1.0, "_COUNT_001": 11.0, "SUID": 4544892, "id_original": "69", "selected": false, "CategoryID": 19.0, "STDV_InGO": 2.2897028622035696, "EvidenceCutoff": 0.0, "PARENT_GO": "19_GO:0048519 negative regulation of biological process", "FirstInGroupByLogP": 0.0, "GROUP_ID": 14.0, "name": "69", "BestEnrichmentInGroup": 14.951897305684863, "CLUSTER_LABEL": " ", "GeneID": "2534|2950|3065|3162|3303|3958|4000|4282|4780|5054|5970", "Z_score": 9.418873945292413, "GiniIndex": 0.0, "_COUNT_001_PCT": 100.0}, "position": {"x": 270.44376955518595, "y": 109.77724283372936}, "selected": false}, {"data": {"id": "4544889", "Enrichment": 11.883845650752125, "BestLogPInGroup": -11.309917371769794, "_PATTERN_": "M1", "_GeneInGOAndHitList": 9.0, "Hits": "GSTP1|HMOX1|HSPA1A|LGALS3|LMNA|SERPINE1|PTPRC|RELA|TLR4", "Description": "regulation of extrinsic apoptotic signaling pathway", "_GeneInHitList": 139.0, "Category": "GO Biological Processes", "Log_q_value_": -5.007683250694993, "Symbol": "GO:2001236", "LogP": -7.119062667310862, "_RANK_": 1.0, "FirstInGroupByEnrichment": 0.0, "_LogP_MyList": -7.119062667310862, "_TotalGeneInLibrary": 30284.0, "_GeneInGO": 165.0, "shared_name": "68", "_InGO": 6.474820143884892, "Gene": "GO:2001236", "_MEMBER_MyList": 1.0, "_COUNT_001": 9.0, "SUID": 4544889, "id_original": "68", "selected": false, "CategoryID": 19.0, "STDV_InGO": 2.0872320290552024, "EvidenceCutoff": 0.0, "PARENT_GO": "19_GO:0050896 response to stimulus", "FirstInGroupByLogP": 0.0, "GROUP_ID": 14.0, "name": "68", "BestEnrichmentInGroup": 14.951897305684863, "CLUSTER_LABEL": " ", "GeneID": "2950|3162|3303|3958|4000|5054|5788|5970|7099", "Z_score": 9.519261917573454, "GiniIndex": 0.0, "_COUNT_001_PCT": 100.0}, "position": {"x": 371.4932919550883, "y": -68.45169145429554}, "selected": false}, {"data": {"id": "4544886", "Enrichment": 14.951897305684863, "BestLogPInGroup": -11.309917371769794, "_PATTERN_": "M1", "_GeneInGOAndHitList": 7.0, "Hits": "GSTP1|HMOX1|HSPA1A|LGALS3|LMNA|SERPINE1|RELA", "Description": "negative regulation of extrinsic apoptotic signaling pathway", "_GeneInHitList": 139.0, "Category": "GO Biological Processes", "Log_q_value_": -4.337413101604656, "Symbol": "GO:2001237", "LogP": -6.324798927756538, "_RANK_": 1.0, "FirstInGroupByEnrichment": 0.0, "_LogP_MyList": -6.324798927756538, "_TotalGeneInLibrary": 30284.0, "_GeneInGO": 102.0, "shared_name": "67", "_InGO": 5.0359712230215825, "Gene": "GO:2001237", "_MEMBER_MyList": 1.0, "_COUNT_001": 7.0, "SUID": 4544886, "id_original": "67", "selected": false, "CategoryID": 19.0, "STDV_InGO": 1.8548713157929548, "EvidenceCutoff": 0.0, "PARENT_GO": "19_GO:0048519 negative regulation of biological process", "FirstInGroupByLogP": 0.0, "GROUP_ID": 14.0, "name": "67", "BestEnrichmentInGroup": 14.951897305684863, "CLUSTER_LABEL": " ", "GeneID": "2950|3162|3303|3958|4000|5054|5970", "Z_score": 9.584259273220107, "GiniIndex": 0.0, "_COUNT_001_PCT": 100.0}, "position": {"x": 322.47318850049845, "y": 23.336630994434927}, "selected": false}, {"data": {"id": "4544883", "Enrichment": 13.33901042431361, "BestLogPInGroup": -11.309917371769794, "_PATTERN_": "M1", "_GeneInGOAndHitList": 3.0, "Hits": "HMOX1|LGALS3|SERPINE1", "Description": "regulation of extrinsic apoptotic signaling pathway via death domain receptors", "_GeneInHitList": 139.0, "Category": "GO Biological Processes", "Log_q_value_": -1.4893119349276616, "Symbol": "GO:1902041", "LogP": -2.8256986204047165, "_RANK_": 1.0, "FirstInGroupByEnrichment": 0.0, "_LogP_MyList": -2.8256986204047165, "_TotalGeneInLibrary": 30284.0, "_GeneInGO": 49.0, "shared_name": "66", "_InGO": 2.158273381294964, "Gene": "GO:1902041", "_MEMBER_MyList": 1.0, "_COUNT_001": 3.0, "SUID": 4544883, "id_original": "66", "selected": false, "CategoryID": 19.0, "STDV_InGO": 1.23255946531898, "EvidenceCutoff": 0.0, "PARENT_GO": "19_GO:0050896 response to stimulus", "FirstInGroupByLogP": 0.0, "GROUP_ID": 14.0, "name": "66", "BestEnrichmentInGroup": 14.951897305684863, "CLUSTER_LABEL": " ", "GeneID": "3162|3958|5054", "Z_score": 5.8697903371956155, "GiniIndex": 0.0, "_COUNT_001_PCT": 100.0}, "position": {"x": 192.19360170850626, "y": -33.51968461835804}, "selected": false}, {"data": {"id": "4544880", "Enrichment": 9.002913371781915, "BestLogPInGroup": -10.727436290853126, "_PATTERN_": "M1", "_GeneInGOAndHitList": 15.0, "Hits": "CHRNA7|F3|PTK2B|FLT1|FYN|HMOX1|ITGB1|JAK1|NFE2L2|SERPINE1|PDE3B|RELA|STAT1|TGFBR2|TGM2", "Description": "regulation of angiogenesis", "_GeneInHitList": 139.0, "Category": "GO Biological Processes", "Log_q_value_": -7.35801315193924, "Symbol": "GO:0045765", "LogP": -9.839894328880208, "_RANK_": 1.0, "FirstInGroupByEnrichment": 0.0, "_LogP_MyList": -9.839894328880208, "_TotalGeneInLibrary": 30284.0, "_GeneInGO": 363.0, "shared_name": "65", "_InGO": 10.79136690647482, "Gene": "GO:0045765", "_MEMBER_MyList": 1.0, "_COUNT_001": 15.0, "SUID": 4544880, "id_original": "65", "selected": false, "CategoryID": 19.0, "STDV_InGO": 2.6316872216588743, "EvidenceCutoff": 0.0, "PARENT_GO": "19_GO:0032502 developmental process", "FirstInGroupByLogP": 0.0, "GROUP_ID": 15.0, "name": "65", "BestEnrichmentInGroup": 12.48216426858513, "CLUSTER_LABEL": " ", "GeneID": "1139|2152|2185|2321|2534|3162|3688|3716|4780|5054|5140|5970|6772|7048|7052", "Z_score": 10.416278440105057, "GiniIndex": 0.0, "_COUNT_001_PCT": 100.0}, "position": {"x": 174.32963381299845, "y": 15.474120313282583}, "selected": false}, {"data": {"id": "4544877", "Enrichment": 6.224871531346351, "BestLogPInGroup": -10.727436290853126, "_PATTERN_": "M1", "_GeneInGOAndHitList": 18.0, "Hits": "ADAM10|F3|PTK2B|FLT1|FPR2|HMOX1|IGF1R|ITGB1|JAK2|LGALS3|MMP2|NFE2L2|SERPINE1|PTPRC|TACR2|TGFBR2|TLR4|HDAC6", "Description": "positive regulation of cell motility", "_GeneInHitList": 139.0, "Category": "GO Biological Processes", "Log_q_value_": -6.730338455590043, "Symbol": "GO:2000147", "LogP": -9.12426446217588, "_RANK_": 1.0, "FirstInGroupByEnrichment": 0.0, "_LogP_MyList": -9.12426446217588, "_TotalGeneInLibrary": 30284.0, "_GeneInGO": 630.0, "shared_name": "64", "_InGO": 12.949640287769784, "Gene": "GO:2000147", "_MEMBER_MyList": 1.0, "_COUNT_001": 18.0, "SUID": 4544877, "id_original": "64", "selected": false, "CategoryID": 19.0, "STDV_InGO": 2.8477819782495275, "EvidenceCutoff": 0.0, "PARENT_GO": "19_GO:0040011 locomotion", "FirstInGroupByLogP": 0.0, "GROUP_ID": 15.0, "name": "64", "BestEnrichmentInGroup": 12.48216426858513, "CLUSTER_LABEL": " ", "GeneID": "102|2152|2185|2321|2358|3162|3480|3688|3717|3958|4313|4780|5054|5788|6865|7048|7099|10013", "Z_score": 8.999190678884316, "GiniIndex": 0.0, "_COUNT_001_PCT": 100.0}, "position": {"x": 262.9132214594828, "y": -26.333229845408823}, "selected": false}, {"data": {"id": "4544874", "Enrichment": 6.070695146669043, "BestLogPInGroup": -10.727436290853126, "_PATTERN_": "M1", "_GeneInGOAndHitList": 18.0, "Hits": "ADAM10|F3|PTK2B|FLT1|FPR2|HMOX1|IGF1R|ITGB1|JAK2|LGALS3|MMP2|NFE2L2|SERPINE1|PTPRC|TACR2|TGFBR2|TLR4|HDAC6", "Description": "positive regulation of locomotion", "_GeneInHitList": 139.0, "Category": "GO Biological Processes", "Log_q_value_": -6.57254972086927, "Symbol": "GO:0040017", "LogP": -8.952235288340496, "_RANK_": 1.0, "FirstInGroupByEnrichment": 0.0, "_LogP_MyList": -8.952235288340496, "_TotalGeneInLibrary": 30284.0, "_GeneInGO": 646.0, "shared_name": "63", "_InGO": 12.949640287769784, "Gene": "GO:0040017", "_MEMBER_MyList": 1.0, "_COUNT_001": 18.0, "SUID": 4544874, "id_original": "63", "selected": false, "CategoryID": 19.0, "STDV_InGO": 2.8477819782495275, "EvidenceCutoff": 0.0, "PARENT_GO": "19_GO:0040011 locomotion", "FirstInGroupByLogP": 0.0, "GROUP_ID": 15.0, "name": "63", "BestEnrichmentInGroup": 12.48216426858513, "CLUSTER_LABEL": " ", "GeneID": "102|2152|2185|2321|2358|3162|3480|3688|3717|3958|4313|4780|5054|5788|6865|7048|7099|10013", "Z_score": 8.84623592725092, "GiniIndex": 0.0, "_COUNT_001_PCT": 100.0}, "position": {"x": 294.09203920850626, "y": -4.787728136424448}, "selected": false}, {"data": {"id": "4544871", "Enrichment": 12.48216426858513, "BestLogPInGroup": -10.727436290853126, "_PATTERN_": "M1", "_GeneInGOAndHitList": 11.0, "Hits": "CHRNA7|F3|PTK2B|FLT1|HMOX1|ITGB1|JAK1|NFE2L2|SERPINE1|TGFBR2|TGM2", "Description": "positive regulation of angiogenesis", "_GeneInHitList": 139.0, "Category": "GO Biological Processes", "Log_q_value_": -6.4666370660971735, "Symbol": "GO:0045766", "LogP": -8.812639520365828, "_RANK_": 1.0, "FirstInGroupByEnrichment": 0.0, "_LogP_MyList": -8.812639520365828, "_TotalGeneInLibrary": 30284.0, "_GeneInGO": 192.0, "shared_name": "62", "_InGO": 7.913669064748201, "Gene": "GO:0045766", "_MEMBER_MyList": 1.0, "_COUNT_001": 11.0, "SUID": 4544871, "id_original": "62", "selected": false, "CategoryID": 19.0, "STDV_InGO": 2.2897028622035696, "EvidenceCutoff": 0.0, "PARENT_GO": "19_GO:0032502 developmental process", "FirstInGroupByLogP": 0.0, "GROUP_ID": 15.0, "name": "62", "BestEnrichmentInGroup": 12.48216426858513, "CLUSTER_LABEL": " ", "GeneID": "1139|2152|2185|2321|3162|3688|3716|4780|5054|7048|7052", "Z_score": 10.837972578430058, "GiniIndex": 0.0, "_COUNT_001_PCT": 100.0}, "position": {"x": 143.86567507276408, "y": -29.06770402753773}, "selected": false}, {"data": {"id": "4544868", "Enrichment": 12.29013097214536, "BestLogPInGroup": -10.727436290853126, "_PATTERN_": "M1", "_GeneInGOAndHitList": 11.0, "Hits": "CHRNA7|F3|PTK2B|FLT1|HMOX1|ITGB1|JAK1|NFE2L2|SERPINE1|TGFBR2|TGM2", "Description": "positive regulation of vasculature development", "_GeneInHitList": 139.0, "Category": "GO Biological Processes", "Log_q_value_": -6.402078977816843, "Symbol": "GO:1904018", "LogP": -8.741647322080087, "_RANK_": 1.0, "FirstInGroupByEnrichment": 0.0, "_LogP_MyList": -8.741647322080087, "_TotalGeneInLibrary": 30284.0, "_GeneInGO": 195.0, "shared_name": "61", "_InGO": 7.913669064748201, "Gene": "GO:1904018", "_MEMBER_MyList": 1.0, "_COUNT_001": 11.0, "SUID": 4544868, "id_original": "61", "selected": false, "CategoryID": 19.0, "STDV_InGO": 2.2897028622035696, "EvidenceCutoff": 0.0, "PARENT_GO": "19_GO:0032502 developmental process", "FirstInGroupByLogP": 0.0, "GROUP_ID": 15.0, "name": "61", "BestEnrichmentInGroup": 12.48216426858513, "CLUSTER_LABEL": " ", "GeneID": "1139|2152|2185|2321|3162|3688|3716|4780|5054|7048|7052", "Z_score": 10.74018130745794, "GiniIndex": 0.0, "_COUNT_001_PCT": 100.0}, "position": {"x": 173.21705446729533, "y": -64.09420854413929}, "selected": false}, {"data": {"id": "4544865", "Enrichment": 6.172997601918466, "BestLogPInGroup": -10.727436290853126, "_PATTERN_": "M1", "_GeneInGOAndHitList": 17.0, "Hits": "ADAM10|F3|PTK2B|FLT1|FPR2|HMOX1|IGF1R|ITGB1|JAK2|LGALS3|MMP2|NFE2L2|SERPINE1|PTPRC|TGFBR2|TLR4|HDAC6", "Description": "positive regulation of cell migration", "_GeneInHitList": 139.0, "Category": "GO Biological Processes", "Log_q_value_": -6.28015860088011, "Symbol": "GO:0030335", "LogP": -8.583004138118614, "_RANK_": 1.0, "FirstInGroupByEnrichment": 0.0, "_LogP_MyList": -8.583004138118614, "_TotalGeneInLibrary": 30284.0, "_GeneInGO": 600.0, "shared_name": "60", "_InGO": 12.23021582733813, "Gene": "GO:0030335", "_MEMBER_MyList": 1.0, "_COUNT_001": 17.0, "SUID": 4544865, "id_original": "60", "selected": false, "CategoryID": 19.0, "STDV_InGO": 2.778959232164565, "EvidenceCutoff": 0.0, "PARENT_GO": "19_GO:0040011 locomotion", "FirstInGroupByLogP": 0.0, "GROUP_ID": 15.0, "name": "60", "BestEnrichmentInGroup": 12.48216426858513, "CLUSTER_LABEL": " ", "GeneID": "102|2152|2185|2321|2358|3162|3480|3688|3717|3958|4313|4780|5054|5788|7048|7099|10013", "Z_score": 8.69072274524019, "GiniIndex": 0.0, "_COUNT_001_PCT": 100.0}, "position": {"x": 291.7762738276469, "y": -30.422303026561167}, "selected": false}, {"data": {"id": "4544862", "Enrichment": 6.906557750917421, "BestLogPInGroup": -10.727436290853126, "_PATTERN_": "M1", "_GeneInGOAndHitList": 11.0, "Hits": "KLF5|TYMP|PTK2B|FLT1|HMOX1|NR4A1|ITGB1|MMP2|SERPINE1|PDE3B|TGFBR2", "Description": "angiogenesis", "_GeneInHitList": 139.0, "Category": "GO Biological Processes", "Log_q_value_": -4.224353216016288, "Symbol": "GO:0001525", "LogP": -6.189604596953919, "_RANK_": 1.0, "FirstInGroupByEnrichment": 0.0, "_LogP_MyList": -6.189604596953919, "_TotalGeneInLibrary": 30284.0, "_GeneInGO": 347.0, "shared_name": "59", "_InGO": 7.913669064748201, "Gene": "GO:0001525", "_MEMBER_MyList": 1.0, "_COUNT_001": 11.0, "SUID": 4544862, "id_original": "59", "selected": false, "CategoryID": 19.0, "STDV_InGO": 2.2897028622035696, "EvidenceCutoff": 0.0, "PARENT_GO": "19_GO:0032502 developmental process", "FirstInGroupByLogP": 0.0, "GROUP_ID": 15.0, "name": "59", "BestEnrichmentInGroup": 12.48216426858513, "CLUSTER_LABEL": " ", "GeneID": "688|1890|2185|2321|3162|3164|3688|4313|5054|5140|7048", "Z_score": 7.514399105418359, "GiniIndex": 0.0, "_COUNT_001_PCT": 100.0}, "position": {"x": 145.34980593213908, "y": -102.03576738202992}, "selected": false}, {"data": {"id": "4544859", "Enrichment": 5.434411654349988, "BestLogPInGroup": -10.727436290853126, "_PATTERN_": "M1", "_GeneInGOAndHitList": 11.0, "Hits": "KLF5|TYMP|PTK2B|FLT1|HMOX1|NR4A1|ITGB1|MMP2|SERPINE1|PDE3B|TGFBR2", "Description": "blood vessel morphogenesis", "_GeneInHitList": 139.0, "Category": "GO Biological Processes", "Log_q_value_": -3.3916033353180772, "Symbol": "GO:0048514", "LogP": -5.187980078699922, "_RANK_": 1.0, "FirstInGroupByEnrichment": 0.0, "_LogP_MyList": -5.187980078699922, "_TotalGeneInLibrary": 30284.0, "_GeneInGO": 441.0, "shared_name": "58", "_InGO": 7.913669064748201, "Gene": "GO:0048514", "_MEMBER_MyList": 1.0, "_COUNT_001": 11.0, "SUID": 4544859, "id_original": "58", "selected": false, "CategoryID": 19.0, "STDV_InGO": 2.2897028622035696, "EvidenceCutoff": 0.0, "PARENT_GO": "19_GO:0032502 developmental process", "FirstInGroupByLogP": 0.0, "GROUP_ID": 15.0, "name": "58", "BestEnrichmentInGroup": 12.48216426858513, "CLUSTER_LABEL": " ", "GeneID": "688|1890|2185|2321|3162|3164|3688|4313|5054|5140|7048", "Z_score": 6.369909564307217, "GiniIndex": 0.0, "_COUNT_001_PCT": 100.0}, "position": {"x": 191.86857424268595, "y": -118.90037614667835}, "selected": false}, {"data": {"id": "4544856", "Enrichment": 4.081147761905749, "BestLogPInGroup": -10.727436290853126, "_PATTERN_": "M1", "_GeneInGOAndHitList": 13.0, "Hits": "KLF5|CSNK2B|TYMP|PTK2B|FLT1|HMOX1|NR4A1|ITGB1|MMP2|SERPINE1|PDE3B|TGFBR2|TGM2", "Description": "tube morphogenesis", "_GeneInHitList": 139.0, "Category": "GO Biological Processes", "Log_q_value_": -3.0118591211277104, "Symbol": "GO:0035239", "LogP": -4.701062794488437, "_RANK_": 1.0, "FirstInGroupByEnrichment": 0.0, "_LogP_MyList": -4.701062794488437, "_TotalGeneInLibrary": 30284.0, "_GeneInGO": 694.0, "shared_name": "57", "_InGO": 9.352517985611511, "Gene": "GO:0035239", "_MEMBER_MyList": 1.0, "_COUNT_001": 13.0, "SUID": 4544856, "id_original": "57", "selected": false, "CategoryID": 19.0, "STDV_InGO": 2.4696462419462946, "EvidenceCutoff": 0.0, "PARENT_GO": "19_GO:0032502 developmental process", "FirstInGroupByLogP": 0.0, "GROUP_ID": 15.0, "name": "57", "BestEnrichmentInGroup": 12.48216426858513, "CLUSTER_LABEL": " ", "GeneID": "688|1460|1890|2185|2321|3162|3164|3688|4313|5054|5140|7048|7052", "Z_score": 5.57595144278784, "GiniIndex": 0.0, "_COUNT_001_PCT": 100.0}, "position": {"x": 258.54943666944376, "y": -126.04336625898304}, "selected": false}, {"data": {"id": "4544853", "Enrichment": 6.808453237410072, "BestLogPInGroup": -10.546110137830727, "_PATTERN_": "M1", "_GeneInGOAndHitList": 18.0, "Hits": "PARP1|CTSS|DRD2|FPR2|FYN|HSPA1A|IKBKB|MIF|MMP12|NFE2L2|PIM1|PTPN2|RELA|STAT1|TLR4|PTPN22|TLR8|STING1", "Description": "regulation of response to biotic stimulus", "_GeneInHitList": 139.0, "Category": "GO Biological Processes", "Log_q_value_": -7.280353141007299, "Symbol": "GO:0002831", "LogP": -9.744860221878843, "_RANK_": 1.0, "FirstInGroupByEnrichment": 0.0, "_LogP_MyList": -9.744860221878843, "_TotalGeneInLibrary": 30284.0, "_GeneInGO": 576.0, "shared_name": "56", "_InGO": 12.949640287769784, "Gene": "GO:0002831", "_MEMBER_MyList": 1.0, "_COUNT_001": 18.0, "SUID": 4544853, "id_original": "56", "selected": false, "CategoryID": 19.0, "STDV_InGO": 2.8477819782495275, "EvidenceCutoff": 0.0, "PARENT_GO": "19_GO:0050896 response to stimulus", "FirstInGroupByLogP": 0.0, "GROUP_ID": 16.0, "name": "56", "BestEnrichmentInGroup": 25.333779488037475, "CLUSTER_LABEL": " ", "GeneID": "142|1520|1813|2358|2534|3303|3551|4282|4321|4780|5292|5771|5970|6772|7099|26191|51311|340061", "Z_score": 9.557278370461743, "GiniIndex": 0.0, "_COUNT_001_PCT": 100.0}, "position": {"x": 478.9052220393168, "y": 31.696417981739614}, "selected": false}, {"data": {"id": "4544850", "Enrichment": 9.242991061696097, "BestLogPInGroup": -10.546110137830727, "_PATTERN_": "M1", "_GeneInGOAndHitList": 14.0, "Hits": "CSK|CTSS|FPR2|FYN|IKBKB|ITK|NFKB1|NOS2|PTPRC|RELA|TLR4|PTPN22|TLR8|STING1", "Description": "immune response-activating signaling pathway", "_GeneInHitList": 139.0, "Category": "GO Biological Processes", "Log_q_value_": -6.929427675902805, "Symbol": "GO:0002757", "LogP": -9.361142243378042, "_RANK_": 1.0, "FirstInGroupByEnrichment": 0.0, "_LogP_MyList": -9.361142243378042, "_TotalGeneInLibrary": 30284.0, "_GeneInGO": 330.0, "shared_name": "55", "_InGO": 10.071942446043165, "Gene": "GO:0002757", "_MEMBER_MyList": 1.0, "_COUNT_001": 14.0, "SUID": 4544850, "id_original": "55", "selected": false, "CategoryID": 19.0, "STDV_InGO": 2.5526826345753726, "EvidenceCutoff": 0.0, "PARENT_GO": "19_GO:0002376 immune system process", "FirstInGroupByLogP": 0.0, "GROUP_ID": 16.0, "name": "55", "BestEnrichmentInGroup": 25.333779488037475, "CLUSTER_LABEL": " ", "GeneID": "1445|1520|2358|2534|3551|3702|4790|4843|5788|5970|7099|26191|51311|340061", "Z_score": 10.223829315554903, "GiniIndex": 0.0, "_COUNT_001_PCT": 100.0}, "position": {"x": 429.0426713038432, "y": -74.44949418867054}, "selected": false}, {"data": {"id": "4544847", "Enrichment": 7.232215887041403, "BestLogPInGroup": -10.546110137830727, "_PATTERN_": "M1", "_GeneInGOAndHitList": 16.0, "Hits": "PARP1|CTSS|DRD2|FPR2|FYN|HSPA1A|IKBKB|MMP12|NFE2L2|PIM1|PTPN2|RELA|TLR4|PTPN22|TLR8|STING1", "Description": "regulation of innate immune response", "_GeneInHitList": 139.0, "Category": "GO Biological Processes", "Log_q_value_": -6.692155398867457, "Symbol": "GO:0045088", "LogP": -9.07890282082617, "_RANK_": 1.0, "FirstInGroupByEnrichment": 0.0, "_LogP_MyList": -9.07890282082617, "_TotalGeneInLibrary": 30284.0, "_GeneInGO": 482.0, "shared_name": "54", "_InGO": 11.510791366906474, "Gene": "GO:0045088", "_MEMBER_MyList": 1.0, "_COUNT_001": 16.0, "SUID": 4544847, "id_original": "54", "selected": false, "CategoryID": 19.0, "STDV_InGO": 2.707013032790805, "EvidenceCutoff": 0.0, "PARENT_GO": "19_GO:0044419 biological process involved in interspecies interaction between organisms", "FirstInGroupByLogP": 0.0, "GROUP_ID": 16.0, "name": "54", "BestEnrichmentInGroup": 25.333779488037475, "CLUSTER_LABEL": " ", "GeneID": "142|1520|1813|2358|2534|3303|3551|4321|4780|5292|5771|5970|7099|26191|51311|340061", "Z_score": 9.365748843151847, "GiniIndex": 0.0, "_COUNT_001_PCT": 100.0}, "position": {"x": 369.8567944575297, "y": 47.45998304521618}, "selected": false}, {"data": {"id": "4544844", "Enrichment": 18.674614594039056, "BestLogPInGroup": -10.546110137830727, "_PATTERN_": "M1", "_GeneInGOAndHitList": 9.0, "Hits": "F3|HSPA1A|NOS2|SERPINE1|PTPRC|RELA|TLR4|PTPN22|TLR8", "Description": "regulation of interleukin-8 production", "_GeneInHitList": 139.0, "Category": "GO Biological Processes", "Log_q_value_": -6.489087218810167, "Symbol": "GO:0032677", "LogP": -8.841620540237779, "_RANK_": 1.0, "FirstInGroupByEnrichment": 0.0, "_LogP_MyList": -8.841620540237779, "_TotalGeneInLibrary": 30284.0, "_GeneInGO": 105.0, "shared_name": "53", "_InGO": 6.474820143884892, "Gene": "GO:0032677", "_MEMBER_MyList": 1.0, "_COUNT_001": 9.0, "SUID": 4544844, "id_original": "53", "selected": false, "CategoryID": 19.0, "STDV_InGO": 2.0872320290552024, "EvidenceCutoff": 0.0, "PARENT_GO": "19_GO:0032501 multicellular organismal process", "FirstInGroupByLogP": 0.0, "GROUP_ID": 16.0, "name": "53", "BestEnrichmentInGroup": 25.333779488037475, "CLUSTER_LABEL": " ", "GeneID": "2152|3303|4843|5054|5788|5970|7099|26191|51311", "Z_score": 12.31945183161135, "GiniIndex": 0.0, "_COUNT_001_PCT": 100.0}, "position": {"x": 423.0499039698588, "y": 28.548857862110708}, "selected": false}, {"data": {"id": "4544841", "Enrichment": 6.298977144814761, "BestLogPInGroup": -10.546110137830727, "_PATTERN_": "M1", "_GeneInGOAndHitList": 17.0, "Hits": "ADAM10|CTSS|F3|PTK2B|FPR2|FYN|HSPA1A|IGF1R|IKBKB|MIF|MMP12|SERPINE1|RELA|TLR4|PTPN22|TLR8|STING1", "Description": "positive regulation of response to external stimulus", "_GeneInHitList": 139.0, "Category": "GO Biological Processes", "Log_q_value_": -6.384392199107215, "Symbol": "GO:0032103", "LogP": -8.714124072504314, "_RANK_": 1.0, "FirstInGroupByEnrichment": 0.0, "_LogP_MyList": -8.714124072504314, "_TotalGeneInLibrary": 30284.0, "_GeneInGO": 588.0, "shared_name": "52", "_InGO": 12.23021582733813, "Gene": "GO:0032103", "_MEMBER_MyList": 1.0, "_COUNT_001": 17.0, "SUID": 4544841, "id_original": "52", "selected": false, "CategoryID": 19.0, "STDV_InGO": 2.778959232164565, "EvidenceCutoff": 0.0, "PARENT_GO": "19_GO:0048518 positive regulation of biological process", "FirstInGroupByLogP": 0.0, "GROUP_ID": 16.0, "name": "52", "BestEnrichmentInGroup": 25.333779488037475, "CLUSTER_LABEL": " ", "GeneID": "102|1520|2152|2185|2358|2534|3303|3480|3551|4282|4321|5054|5970|7099|26191|51311|340061", "Z_score": 8.811116356492901, "GiniIndex": 0.0, "_COUNT_001_PCT": 100.0}, "position": {"x": 347.07604036817423, "y": -6.052506273631479}, "selected": false}, {"data": {"id": "4544838", "Enrichment": 7.721992532556233, "BestLogPInGroup": -10.546110137830727, "_PATTERN_": "M1", "_GeneInGOAndHitList": 14.0, "Hits": "CSK|CTSS|FPR2|FYN|IKBKB|ITK|NFKB1|NOS2|PTPRC|RELA|TLR4|PTPN22|TLR8|STING1", "Description": "immune response-regulating signaling pathway", "_GeneInHitList": 139.0, "Category": "GO Biological Processes", "Log_q_value_": -6.072571104014425, "Symbol": "GO:0002764", "LogP": -8.357233402555229, "_RANK_": 1.0, "FirstInGroupByEnrichment": 0.0, "_LogP_MyList": -8.357233402555229, "_TotalGeneInLibrary": 30284.0, "_GeneInGO": 395.0, "shared_name": "51", "_InGO": 10.071942446043165, "Gene": "GO:0002764", "_MEMBER_MyList": 1.0, "_COUNT_001": 14.0, "SUID": 4544838, "id_original": "51", "selected": false, "CategoryID": 19.0, "STDV_InGO": 2.5526826345753726, "EvidenceCutoff": 0.0, "PARENT_GO": "19_GO:0002376 immune system process", "FirstInGroupByLogP": 0.0, "GROUP_ID": 16.0, "name": "51", "BestEnrichmentInGroup": 25.333779488037475, "CLUSTER_LABEL": " ", "GeneID": "1445|1520|2358|2534|3551|3702|4790|4843|5788|5970|7099|26191|51311|340061", "Z_score": 9.131457145280445, "GiniIndex": 0.0, "_COUNT_001_PCT": 100.0}, "position": {"x": 464.7525464106547, "y": -64.2814186271471}, "selected": false}, {"data": {"id": "4544835", "Enrichment": 7.702492551413414, "BestLogPInGroup": -10.546110137830727, "_PATTERN_": "M1", "_GeneInGOAndHitList": 14.0, "Hits": "CSK|CTSS|FPR2|FYN|IKBKB|ITK|NFKB1|NOS2|PTPRC|RELA|TLR4|PTPN22|TLR8|STING1", "Description": "activation of immune response", "_GeneInHitList": 139.0, "Category": "GO Biological Processes", "Log_q_value_": -6.06883613755805, "Symbol": "GO:0002253", "LogP": -8.34328630323709, "_RANK_": 1.0, "FirstInGroupByEnrichment": 0.0, "_LogP_MyList": -8.34328630323709, "_TotalGeneInLibrary": 30284.0, "_GeneInGO": 396.0, "shared_name": "50", "_InGO": 10.071942446043165, "Gene": "GO:0002253", "_MEMBER_MyList": 1.0, "_COUNT_001": 14.0, "SUID": 4544835, "id_original": "50", "selected": false, "CategoryID": 19.0, "STDV_InGO": 2.5526826345753726, "EvidenceCutoff": 0.0, "PARENT_GO": "19_GO:0002376 immune system process", "FirstInGroupByLogP": 0.0, "GROUP_ID": 16.0, "name": "50", "BestEnrichmentInGroup": 25.333779488037475, "CLUSTER_LABEL": " ", "GeneID": "1445|1520|2358|2534|3551|3702|4790|4843|5788|5970|7099|26191|51311|340061", "Z_score": 9.116637992970348, "GiniIndex": 0.0, "_COUNT_001_PCT": 100.0}, "position": {"x": 449.49215612897746, "y": -114.64015275800648}, "selected": false}, {"data": {"id": "4544832", "Enrichment": 5.414910177121461, "BestLogPInGroup": -10.546110137830727, "_PATTERN_": "M1", "_GeneInGOAndHitList": 17.0, "Hits": "CSK|CTSS|FPR2|FYN|HSPA1A|IKBKB|ITK|JAK2|MMP12|NFKB1|NOS2|PTPRC|RELA|TLR4|PTPN22|TLR8|STING1", "Description": "positive regulation of immune response", "_GeneInHitList": 139.0, "Category": "GO Biological Processes", "Log_q_value_": -5.535724402876409, "Symbol": "GO:0050778", "LogP": -7.744013832500334, "_RANK_": 1.0, "FirstInGroupByEnrichment": 0.0, "_LogP_MyList": -7.744013832500334, "_TotalGeneInLibrary": 30284.0, "_GeneInGO": 684.0, "shared_name": "49", "_InGO": 12.23021582733813, "Gene": "GO:0050778", "_MEMBER_MyList": 1.0, "_COUNT_001": 17.0, "SUID": 4544832, "id_original": "49", "selected": false, "CategoryID": 19.0, "STDV_InGO": 2.778959232164565, "EvidenceCutoff": 0.0, "PARENT_GO": "19_GO:0002376 immune system process", "FirstInGroupByLogP": 0.0, "GROUP_ID": 16.0, "name": "49", "BestEnrichmentInGroup": 25.333779488037475, "CLUSTER_LABEL": " ", "GeneID": "1445|1520|2358|2534|3303|3551|3702|3717|4321|4790|4843|5788|5970|7099|26191|51311|340061", "Z_score": 7.9305493459761065, "GiniIndex": 0.0, "_COUNT_001_PCT": 100.0}, "position": {"x": 451.67181883344523, "y": -26.76009446943226}, "selected": false}, {"data": {"id": "4544829", "Enrichment": 23.462977310459323, "BestLogPInGroup": -10.546110137830727, "_PATTERN_": "M1", "_GeneInGOAndHitList": 7.0, "Hits": "F3|HSPA1A|NOS2|SERPINE1|RELA|TLR4|TLR8", "Description": "positive regulation of interleukin-8 production", "_GeneInHitList": 139.0, "Category": "GO Biological Processes", "Log_q_value_": -5.488255939158749, "Symbol": "GO:0032757", "LogP": -7.6872053425285305, "_RANK_": 1.0, "FirstInGroupByEnrichment": 0.0, "_LogP_MyList": -7.6872053425285305, "_TotalGeneInLibrary": 30284.0, "_GeneInGO": 65.0, "shared_name": "48", "_InGO": 5.0359712230215825, "Gene": "GO:0032757", "_MEMBER_MyList": 1.0, "_COUNT_001": 7.0, "SUID": 4544829, "id_original": "48", "selected": false, "CategoryID": 19.0, "STDV_InGO": 1.8548713157929548, "EvidenceCutoff": 0.0, "PARENT_GO": "19_GO:0032501 multicellular organismal process", "FirstInGroupByLogP": 0.0, "GROUP_ID": 16.0, "name": "48", "BestEnrichmentInGroup": 25.333779488037475, "CLUSTER_LABEL": " ", "GeneID": "2152|3303|4843|5054|5970|7099|51311", "Z_score": 12.310711583098584, "GiniIndex": 0.0, "_COUNT_001_PCT": 100.0}, "position": {"x": 411.29282579908244, "y": -53.57643205488148}, "selected": false}, {"data": {"id": "4544826", "Enrichment": 5.565019248968641, "BestLogPInGroup": -10.396115967800416, "_PATTERN_": "M1", "_GeneInGOAndHitList": 20.0, "Hits": "ADH1A|ADH1B|ADH1C|ADH4|ADH7|ALDH1A1|AKR1B1|CES1|CYP2A6|AKR1C1|EPHX1|GSTP1|HSD17B10|MIF|NOS2|PTGS1|SLC2A1|SLC16A1|TBXAS1|GBA2", "Description": "carboxylic acid metabolic process", "_GeneInHitList": 139.0, "Category": "GO Biological Processes", "Log_q_value_": -6.847110941559539, "Symbol": "GO:0019752", "LogP": -9.255760204966082, "_RANK_": 1.0, "FirstInGroupByEnrichment": 0.0, "_LogP_MyList": -9.255760204966082, "_TotalGeneInLibrary": 30284.0, "_GeneInGO": 783.0, "shared_name": "47", "_InGO": 14.388489208633093, "Gene": "GO:0019752", "_MEMBER_MyList": 1.0, "_COUNT_001": 20.0, "SUID": 4544826, "id_original": "47", "selected": false, "CategoryID": 19.0, "STDV_InGO": 2.9769139290031927, "EvidenceCutoff": 0.0, "PARENT_GO": "19_GO:0009987 cellular process", "FirstInGroupByLogP": 0.0, "GROUP_ID": 17.0, "name": "47", "BestEnrichmentInGroup": 32.680575539568345, "CLUSTER_LABEL": " ", "GeneID": "124|125|126|127|131|216|231|1066|1548|1645|2052|2950|3028|4282|4843|5742|6513|6566|6916|57704", "Z_score": 8.788288991078987, "GiniIndex": 0.0, "_COUNT_001_PCT": 100.0}, "position": {"x": -274.1828478764547, "y": 268.9875327888685}, "selected": false}, {"data": {"id": "4544823", "Enrichment": 32.680575539568345, "BestLogPInGroup": -10.396115967800416, "_PATTERN_": "M1", "_GeneInGOAndHitList": 6.0, "Hits": "AKR1B1|AKR1C1|GSTP1|MIF|PTGS1|TBXAS1", "Description": "prostaglandin metabolic process", "_GeneInHitList": 139.0, "Category": "GO Biological Processes", "Log_q_value_": -5.363042196898241, "Symbol": "GO:0006693", "LogP": -7.547978436803476, "_RANK_": 1.0, "FirstInGroupByEnrichment": 0.0, "_LogP_MyList": -7.547978436803476, "_TotalGeneInLibrary": 30284.0, "_GeneInGO": 40.0, "shared_name": "46", "_InGO": 4.316546762589928, "Gene": "GO:0006693", "_MEMBER_MyList": 1.0, "_COUNT_001": 6.0, "SUID": 4544823, "id_original": "46", "selected": false, "CategoryID": 19.0, "STDV_InGO": 1.7237697110070636, "EvidenceCutoff": 0.0, "PARENT_GO": "19_GO:0009987 cellular process", "FirstInGroupByLogP": 0.0, "GROUP_ID": 17.0, "name": "46", "BestEnrichmentInGroup": 32.680575539568345, "CLUSTER_LABEL": " ", "GeneID": "231|1645|2950|4282|5742|6916", "Z_score": 13.614529837671666, "GiniIndex": 0.0, "_COUNT_001_PCT": 100.0}, "position": {"x": -195.27275266161092, "y": 138.14332121049938}, "selected": false}, {"data": {"id": "4544820", "Enrichment": 16.759269507470943, "BestLogPInGroup": -10.396115967800416, "_PATTERN_": "M1", "_GeneInGOAndHitList": 8.0, "Hits": "AKR1B1|CYP2A6|AKR1C1|EPHX1|GSTP1|MIF|PTGS1|TBXAS1", "Description": "unsaturated fatty acid metabolic process", "_GeneInHitList": 139.0, "Category": "GO Biological Processes", "Log_q_value_": -5.363042196898241, "Symbol": "GO:0033559", "LogP": -7.543893378175227, "_RANK_": 1.0, "FirstInGroupByEnrichment": 0.0, "_LogP_MyList": -7.543893378175227, "_TotalGeneInLibrary": 30284.0, "_GeneInGO": 104.0, "shared_name": "45", "_InGO": 5.755395683453237, "Gene": "GO:0033559", "_MEMBER_MyList": 1.0, "_COUNT_001": 8.0, "SUID": 4544820, "id_original": "45", "selected": false, "CategoryID": 19.0, "STDV_InGO": 1.9754154264342294, "EvidenceCutoff": 0.0, "PARENT_GO": "19_GO:0009987 cellular process", "FirstInGroupByLogP": 0.0, "GROUP_ID": 17.0, "name": "45", "BestEnrichmentInGroup": 32.680575539568345, "CLUSTER_LABEL": " ", "GeneID": "231|1548|1645|2052|2950|4282|5742|6916", "Z_score": 10.931816647024254, "GiniIndex": 0.0, "_COUNT_001_PCT": 100.0}, "position": {"x": -189.68101682176717, "y": 197.63668745195446}, "selected": false}, {"data": {"id": "4544817", "Enrichment": 31.883488331286188, "BestLogPInGroup": -10.396115967800416, "_PATTERN_": "M1", "_GeneInGOAndHitList": 6.0, "Hits": "AKR1B1|AKR1C1|GSTP1|MIF|PTGS1|TBXAS1", "Description": "prostanoid metabolic process", "_GeneInHitList": 139.0, "Category": "GO Biological Processes", "Log_q_value_": -5.325854116291158, "Symbol": "GO:0006692", "LogP": -7.480898033961858, "_RANK_": 1.0, "FirstInGroupByEnrichment": 0.0, "_LogP_MyList": -7.480898033961858, "_TotalGeneInLibrary": 30284.0, "_GeneInGO": 41.0, "shared_name": "44", "_InGO": 4.316546762589928, "Gene": "GO:0006692", "_MEMBER_MyList": 1.0, "_COUNT_001": 6.0, "SUID": 4544817, "id_original": "44", "selected": false, "CategoryID": 19.0, "STDV_InGO": 1.7237697110070636, "EvidenceCutoff": 0.0, "PARENT_GO": "19_GO:0009987 cellular process", "FirstInGroupByLogP": 0.0, "GROUP_ID": 17.0, "name": "44", "BestEnrichmentInGroup": 32.680575539568345, "CLUSTER_LABEL": " ", "GeneID": "231|1645|2950|4282|5742|6916", "Z_score": 13.43708444569121, "GiniIndex": 0.0, "_COUNT_001_PCT": 100.0}, "position": {"x": -234.59977902879842, "y": 169.3286430183607}, "selected": false}, {"data": {"id": "4544814", "Enrichment": 7.995247838426506, "BestLogPInGroup": -10.396115967800416, "_PATTERN_": "M1", "_GeneInGOAndHitList": 12.0, "Hits": "ADH4|ADH7|AKR1B1|CES1|CYP2A6|AKR1C1|EPHX1|GSTP1|HSD17B10|MIF|PTGS1|TBXAS1", "Description": "fatty acid metabolic process", "_GeneInHitList": 139.0, "Category": "GO Biological Processes", "Log_q_value_": -5.248589662025247, "Symbol": "GO:0006631", "LogP": -7.395361053729958, "_RANK_": 1.0, "FirstInGroupByEnrichment": 0.0, "_LogP_MyList": -7.395361053729958, "_TotalGeneInLibrary": 30284.0, "_GeneInGO": 327.0, "shared_name": "43", "_InGO": 8.633093525179856, "Gene": "GO:0006631", "_MEMBER_MyList": 1.0, "_COUNT_001": 12.0, "SUID": 4544814, "id_original": "43", "selected": false, "CategoryID": 19.0, "STDV_InGO": 2.3821564631931658, "EvidenceCutoff": 0.0, "PARENT_GO": "19_GO:0009987 cellular process", "FirstInGroupByLogP": 0.0, "GROUP_ID": 17.0, "name": "43", "BestEnrichmentInGroup": 32.680575539568345, "CLUSTER_LABEL": " ", "GeneID": "127|131|231|1066|1548|1645|2052|2950|3028|4282|5742|6916", "Z_score": 8.636286215635746, "GiniIndex": 0.0, "_COUNT_001_PCT": 100.0}, "position": {"x": -240.07682981004842, "y": 237.0961448494154}, "selected": false}, {"data": {"id": "4544811", "Enrichment": 15.156208945886767, "BestLogPInGroup": -10.396115967800416, "_PATTERN_": "M1", "_GeneInGOAndHitList": 8.0, "Hits": "AKR1B1|CYP2A6|AKR1C1|EPHX1|GSTP1|MIF|PTGS1|TBXAS1", "Description": "icosanoid metabolic process", "_GeneInHitList": 139.0, "Category": "GO Biological Processes", "Log_q_value_": -5.074470313908523, "Symbol": "GO:0006690", "LogP": -7.2012245920913465, "_RANK_": 1.0, "FirstInGroupByEnrichment": 0.0, "_LogP_MyList": -7.2012245920913465, "_TotalGeneInLibrary": 30284.0, "_GeneInGO": 115.0, "shared_name": "42", "_InGO": 5.755395683453237, "Gene": "GO:0006690", "_MEMBER_MyList": 1.0, "_COUNT_001": 8.0, "SUID": 4544811, "id_original": "42", "selected": false, "CategoryID": 19.0, "STDV_InGO": 1.9754154264342294, "EvidenceCutoff": 0.0, "PARENT_GO": "19_GO:0009987 cellular process", "FirstInGroupByLogP": 0.0, "GROUP_ID": 17.0, "name": "42", "BestEnrichmentInGroup": 32.680575539568345, "CLUSTER_LABEL": " ", "GeneID": "231|1548|1645|2052|2950|4282|5742|6916", "Z_score": 10.327961995851116, "GiniIndex": 0.0, "_COUNT_001_PCT": 100.0}, "position": {"x": -153.37126340379842, "y": 163.90181654130993}, "selected": false}, {"data": {"id": "4544808", "Enrichment": 4.675332695217216, "BestLogPInGroup": -10.396115967800416, "_PATTERN_": "M1", "_GeneInGOAndHitList": 10.0, "Hits": "ALDH1A1|AKR1B1|CES1|CYP11B1|GSTP1|HSD17B10|MIF|MPO|PTGS1|TBXAS1", "Description": "small molecule biosynthetic process", "_GeneInHitList": 139.0, "Category": "GO Biological Processes", "Log_q_value_": -2.6118230878311692, "Symbol": "GO:0044283", "LogP": -4.21102874260017, "_RANK_": 1.0, "FirstInGroupByEnrichment": 0.0, "_LogP_MyList": -4.21102874260017, "_TotalGeneInLibrary": 30284.0, "_GeneInGO": 466.0, "shared_name": "41", "_InGO": 7.194244604316546, "Gene": "GO:0044283", "_MEMBER_MyList": 1.0, "_COUNT_001": 10.0, "SUID": 4544808, "id_original": "41", "selected": false, "CategoryID": 19.0, "STDV_InGO": 2.1916573424032766, "EvidenceCutoff": 0.0, "PARENT_GO": "19_GO:0009987 cellular process", "FirstInGroupByLogP": 0.0, "GROUP_ID": 17.0, "name": "41", "BestEnrichmentInGroup": 32.680575539568345, "CLUSTER_LABEL": " ", "GeneID": "216|231|1066|1584|2950|3028|4282|4353|5742|6916", "Z_score": 5.429371582148494, "GiniIndex": 0.0, "_COUNT_001_PCT": 100.0}, "position": {"x": -163.31993283739217, "y": 231.66322248613415}, "selected": false}, {"data": {"id": "4544805", "Enrichment": 29.70961412688031, "BestLogPInGroup": -10.396115967800416, "_PATTERN_": "M1", "_GeneInGOAndHitList": 3.0, "Hits": "MIF|PTGS1|TBXAS1", "Description": "prostaglandin biosynthetic process", "_GeneInHitList": 139.0, "Category": "GO Biological Processes", "Log_q_value_": -2.3356287161219944, "Symbol": "GO:0001516", "LogP": -3.8642532966052876, "_RANK_": 1.0, "FirstInGroupByEnrichment": 0.0, "_LogP_MyList": -3.8642532966052876, "_TotalGeneInLibrary": 30284.0, "_GeneInGO": 22.0, "shared_name": "40", "_InGO": 2.158273381294964, "Gene": "GO:0001516", "_MEMBER_MyList": 1.0, "_COUNT_001": 3.0, "SUID": 4544805, "id_original": "40", "selected": false, "CategoryID": 19.0, "STDV_InGO": 1.23255946531898, "EvidenceCutoff": 0.0, "PARENT_GO": "19_GO:0009987 cellular process", "FirstInGroupByLogP": 0.0, "GROUP_ID": 17.0, "name": "40", "BestEnrichmentInGroup": 32.680575539568345, "CLUSTER_LABEL": " ", "GeneID": "4282|5742|6916", "Z_score": 9.147219203552899, "GiniIndex": 0.0, "_COUNT_001_PCT": 100.0}, "position": {"x": -294.0884875248922, "y": 141.30230253374157}, "selected": false}, {"data": {"id": "4544802", "Enrichment": 29.70961412688031, "BestLogPInGroup": -10.396115967800416, "_PATTERN_": "M1", "_GeneInGOAndHitList": 3.0, "Hits": "MIF|PTGS1|TBXAS1", "Description": "prostanoid biosynthetic process", "_GeneInHitList": 139.0, "Category": "GO Biological Processes", "Log_q_value_": -2.3356287161219944, "Symbol": "GO:0046457", "LogP": -3.8642532966052876, "_RANK_": 1.0, "FirstInGroupByEnrichment": 0.0, "_LogP_MyList": -3.8642532966052876, "_TotalGeneInLibrary": 30284.0, "_GeneInGO": 22.0, "shared_name": "39", "_InGO": 2.158273381294964, "Gene": "GO:0046457", "_MEMBER_MyList": 1.0, "_COUNT_001": 3.0, "SUID": 4544802, "id_original": "39", "selected": false, "CategoryID": 19.0, "STDV_InGO": 1.23255946531898, "EvidenceCutoff": 0.0, "PARENT_GO": "19_GO:0009987 cellular process", "FirstInGroupByLogP": 0.0, "GROUP_ID": 17.0, "name": "39", "BestEnrichmentInGroup": 32.680575539568345, "CLUSTER_LABEL": " ", "GeneID": "4282|5742|6916", "Z_score": 9.147219203552899, "GiniIndex": 0.0, "_COUNT_001_PCT": 100.0}, "position": {"x": -235.92588986864217, "y": 87.21190374528942}, "selected": false}, {"data": {"id": "4544799", "Enrichment": 10.83333995786796, "BestLogPInGroup": -10.051501458088552, "_PATTERN_": "M1", "_GeneInGOAndHitList": 9.0, "Hits": "ADAM10|CTSK|PTK2B|IKBKB|JAK2|NFE2L2|NFKB1|RELA|STAT1", "Description": "response to tumor necrosis factor", "_GeneInHitList": 139.0, "Category": "GO Biological Processes", "Log_q_value_": -4.724001242989738, "Symbol": "GO:0034612", "LogP": -6.775504568753369, "_RANK_": 1.0, "FirstInGroupByEnrichment": 0.0, "_LogP_MyList": -6.775504568753369, "_TotalGeneInLibrary": 30284.0, "_GeneInGO": 181.0, "shared_name": "38", "_InGO": 6.474820143884892, "Gene": "GO:0034612", "_MEMBER_MyList": 1.0, "_COUNT_001": 9.0, "SUID": 4544799, "id_original": "38", "selected": false, "CategoryID": 19.0, "STDV_InGO": 2.0872320290552024, "EvidenceCutoff": 0.0, "PARENT_GO": "19_GO:0050896 response to stimulus", "FirstInGroupByLogP": 0.0, "GROUP_ID": 19.0, "name": "38", "BestEnrichmentInGroup": 50.27780852241283, "CLUSTER_LABEL": " ", "GeneID": "102|1513|2185|3551|3717|4780|4790|5970|6772", "Z_score": 9.010204670541919, "GiniIndex": 0.0, "_COUNT_001_PCT": 100.0}, "position": {"x": 388.11104021558634, "y": 170.9936820808607}, "selected": false}, {"data": {"id": "4544796", "Enrichment": 11.244929217915988, "BestLogPInGroup": -10.051501458088552, "_PATTERN_": "M1", "_GeneInGOAndHitList": 8.0, "Hits": "CTSK|PTK2B|IKBKB|JAK2|NFE2L2|NFKB1|RELA|STAT1", "Description": "cellular response to tumor necrosis factor", "_GeneInHitList": 139.0, "Category": "GO Biological Processes", "Log_q_value_": -4.231871038679065, "Symbol": "GO:0071356", "LogP": -6.2025511713280945, "_RANK_": 1.0, "FirstInGroupByEnrichment": 0.0, "_LogP_MyList": -6.2025511713280945, "_TotalGeneInLibrary": 30284.0, "_GeneInGO": 155.0, "shared_name": "37", "_InGO": 5.755395683453237, "Gene": "GO:0071356", "_MEMBER_MyList": 1.0, "_COUNT_001": 8.0, "SUID": 4544796, "id_original": "37", "selected": false, "CategoryID": 19.0, "STDV_InGO": 1.9754154264342294, "EvidenceCutoff": 0.0, "PARENT_GO": "19_GO:0050896 response to stimulus", "FirstInGroupByLogP": 0.0, "GROUP_ID": 19.0, "name": "37", "BestEnrichmentInGroup": 50.27780852241283, "CLUSTER_LABEL": " ", "GeneID": "1513|2185|3551|3717|4780|4790|5970|6772", "Z_score": 8.68323704177304, "GiniIndex": 0.0, "_COUNT_001_PCT": 100.0}, "position": {"x": 418.0205708552348, "y": 165.8307182136732}, "selected": false}, {"data": {"id": "4544793", "Enrichment": 6.082679034437424, "BestLogPInGroup": -10.051501458088552, "_PATTERN_": "M1", "_GeneInGOAndHitList": 11.0, "Hits": "CHRM2|IKBKB|JAK1|JAK2|MMP12|NFKB1|PTPRC|RELA|STAT1|TLR8|STING1", "Description": "response to virus", "_GeneInHitList": 139.0, "Category": "GO Biological Processes", "Log_q_value_": -3.7826193510602715, "Symbol": "GO:0009615", "LogP": -5.653666612365771, "_RANK_": 1.0, "FirstInGroupByEnrichment": 0.0, "_LogP_MyList": -5.653666612365771, "_TotalGeneInLibrary": 30284.0, "_GeneInGO": 394.0, "shared_name": "36", "_InGO": 7.913669064748201, "Gene": "GO:0009615", "_MEMBER_MyList": 1.0, "_COUNT_001": 11.0, "SUID": 4544793, "id_original": "36", "selected": false, "CategoryID": 19.0, "STDV_InGO": 2.2897028622035696, "EvidenceCutoff": 0.0, "PARENT_GO": "19_GO:0044419 biological process involved in interspecies interaction between organisms", "FirstInGroupByLogP": 0.0, "GROUP_ID": 19.0, "name": "36", "BestEnrichmentInGroup": 50.27780852241283, "CLUSTER_LABEL": " ", "GeneID": "1129|3551|3716|3717|4321|4790|5788|5970|6772|51311|340061", "Z_score": 6.895679104083189, "GiniIndex": 0.0, "_COUNT_001_PCT": 100.0}, "position": {"x": 539.9026700068462, "y": 108.38171594774303}, "selected": false}, {"data": {"id": "4544790", "Enrichment": 15.562178828365878, "BestLogPInGroup": -10.051501458088552, "_PATTERN_": "M1", "_GeneInGOAndHitList": 6.0, "Hits": "JAK1|JAK2|NOS2|PIM1|STAT1|TLR4", "Description": "cellular response to type II interferon", "_GeneInHitList": 139.0, "Category": "GO Biological Processes", "Log_q_value_": -3.7346378007834082, "Symbol": "GO:0071346", "LogP": -5.594961196697135, "_RANK_": 1.0, "FirstInGroupByEnrichment": 0.0, "_LogP_MyList": -5.594961196697135, "_TotalGeneInLibrary": 30284.0, "_GeneInGO": 84.0, "shared_name": "35", "_InGO": 4.316546762589928, "Gene": "GO:0071346", "_MEMBER_MyList": 1.0, "_COUNT_001": 6.0, "SUID": 4544790, "id_original": "35", "selected": false, "CategoryID": 19.0, "STDV_InGO": 1.7237697110070636, "EvidenceCutoff": 0.0, "PARENT_GO": "19_GO:0044419 biological process involved in interspecies interaction between organisms", "FirstInGroupByLogP": 0.0, "GROUP_ID": 19.0, "name": "35", "BestEnrichmentInGroup": 50.27780852241283, "CLUSTER_LABEL": " ", "GeneID": "3716|3717|4843|5292|6772|7099", "Z_score": 9.07531557991417, "GiniIndex": 0.0, "_COUNT_001_PCT": 100.0}, "position": {"x": 547.0437909174907, "y": 44.18347089922008}, "selected": false}, {"data": {"id": "4544787", "Enrichment": 20.55382109406814, "BestLogPInGroup": -10.051501458088552, "_PATTERN_": "M1", "_GeneInGOAndHitList": 5.0, "Hits": "PTK2B|IKBKB|JAK2|RELA|STAT1", "Description": "tumor necrosis factor-mediated signaling pathway", "_GeneInHitList": 139.0, "Category": "GO Biological Processes", "Log_q_value_": -3.519650189911303, "Symbol": "GO:0033209", "LogP": -5.341479428546621, "_RANK_": 1.0, "FirstInGroupByEnrichment": 0.0, "_LogP_MyList": -5.341479428546621, "_TotalGeneInLibrary": 30284.0, "_GeneInGO": 53.0, "shared_name": "34", "_InGO": 3.597122302158273, "Gene": "GO:0033209", "_MEMBER_MyList": 1.0, "_COUNT_001": 5.0, "SUID": 4544787, "id_original": "34", "selected": false, "CategoryID": 19.0, "STDV_InGO": 1.5794838911163331, "EvidenceCutoff": 0.0, "PARENT_GO": "19_GO:0050896 response to stimulus", "FirstInGroupByLogP": 0.0, "GROUP_ID": 19.0, "name": "34", "BestEnrichmentInGroup": 50.27780852241283, "CLUSTER_LABEL": " ", "GeneID": "2185|3551|3717|5970|6772", "Z_score": 9.674811669976998, "GiniIndex": 0.0, "_COUNT_001_PCT": 100.0}, "position": {"x": 420.9443951655375, "y": 211.9907752815443}, "selected": false}, {"data": {"id": "4544784", "Enrichment": 29.049400479616303, "BestLogPInGroup": -10.051501458088552, "_PATTERN_": "M1", "_GeneInGOAndHitList": 4.0, "Hits": "JAK1|JAK2|NFKB1|RELA", "Description": "cellular response to interleukin-6", "_GeneInHitList": 139.0, "Category": "GO Biological Processes", "Log_q_value_": -3.220291832102943, "Symbol": "GO:0071354", "LogP": -4.974067797752678, "_RANK_": 1.0, "FirstInGroupByEnrichment": 0.0, "_LogP_MyList": -4.974067797752678, "_TotalGeneInLibrary": 30284.0, "_GeneInGO": 30.0, "shared_name": "33", "_InGO": 2.8776978417266186, "Gene": "GO:0071354", "_MEMBER_MyList": 1.0, "_COUNT_001": 4.0, "SUID": 4544784, "id_original": "33", "selected": false, "CategoryID": 19.0, "STDV_InGO": 1.4179949348581387, "EvidenceCutoff": 0.0, "PARENT_GO": "19_GO:0050896 response to stimulus", "FirstInGroupByLogP": 0.0, "GROUP_ID": 19.0, "name": "33", "BestEnrichmentInGroup": 50.27780852241283, "CLUSTER_LABEL": " ", "GeneID": "3716|3717|4790|5970", "Z_score": 10.437392453928648, "GiniIndex": 0.0, "_COUNT_001_PCT": 100.0}, "position": {"x": 453.05868349561564, "y": 141.96428983842907}, "selected": false}, {"data": {"id": "4544781", "Enrichment": 12.103916866506793, "BestLogPInGroup": -10.051501458088552, "_PATTERN_": "M1", "_GeneInGOAndHitList": 6.0, "Hits": "JAK1|JAK2|NOS2|PIM1|STAT1|TLR4", "Description": "response to type II interferon", "_GeneInHitList": 139.0, "Category": "GO Biological Processes", "Log_q_value_": -3.215944458128961, "Symbol": "GO:0034341", "LogP": -4.961293017572493, "_RANK_": 1.0, "FirstInGroupByEnrichment": 0.0, "_LogP_MyList": -4.961293017572493, "_TotalGeneInLibrary": 30284.0, "_GeneInGO": 108.0, "shared_name": "32", "_InGO": 4.316546762589928, "Gene": "GO:0034341", "_MEMBER_MyList": 1.0, "_COUNT_001": 6.0, "SUID": 4544781, "id_original": "32", "selected": false, "CategoryID": 19.0, "STDV_InGO": 1.7237697110070636, "EvidenceCutoff": 0.0, "PARENT_GO": "19_GO:0044419 biological process involved in interspecies interaction between organisms", "FirstInGroupByLogP": 0.0, "GROUP_ID": 19.0, "name": "32", "BestEnrichmentInGroup": 50.27780852241283, "CLUSTER_LABEL": " ", "GeneID": "3716|3717|4843|5292|6772|7099", "Z_score": 7.849761254168341, "GiniIndex": 0.0, "_COUNT_001_PCT": 100.0}, "position": {"x": 572.312406640147, "y": 90.14769571458874}, "selected": false}, {"data": {"id": "4544778", "Enrichment": 3.8561151079136686, "BestLogPInGroup": -10.051501458088552, "_PATTERN_": "M1", "_GeneInGOAndHitList": 14.0, "Hits": "PARP1|IKBKB|JAK1|JAK2|LGALS3|MIF|NFKB1|NOS2|PIM1|RELA|STAT1|TLR4|TLR8|STING1", "Description": "innate immune response", "_GeneInHitList": 139.0, "Category": "GO Biological Processes", "Log_q_value_": -3.0465806602242402, "Symbol": "GO:0045087", "LogP": -4.7524049479799455, "_RANK_": 1.0, "FirstInGroupByEnrichment": 0.0, "_LogP_MyList": -4.7524049479799455, "_TotalGeneInLibrary": 30284.0, "_GeneInGO": 791.0, "shared_name": "31", "_InGO": 10.071942446043165, "Gene": "GO:0045087", "_MEMBER_MyList": 1.0, "_COUNT_001": 14.0, "SUID": 4544778, "id_original": "31", "selected": false, "CategoryID": 19.0, "STDV_InGO": 2.5526826345753726, "EvidenceCutoff": 0.0, "PARENT_GO": "19_GO:0044419 biological process involved in interspecies interaction between organisms", "FirstInGroupByLogP": 0.0, "GROUP_ID": 19.0, "name": "31", "BestEnrichmentInGroup": 50.27780852241283, "CLUSTER_LABEL": " ", "GeneID": "142|3551|3716|3717|3958|4282|4790|4843|5292|5970|6772|7099|51311|340061", "Z_score": 5.527180877603793, "GiniIndex": 0.0, "_COUNT_001_PCT": 100.0}, "position": {"x": 439.0815940309512, "y": 96.64037340318737}, "selected": false}, {"data": {"id": "4544775", "Enrichment": 25.63182395260262, "BestLogPInGroup": -10.051501458088552, "_PATTERN_": "M1", "_GeneInGOAndHitList": 4.0, "Hits": "JAK1|JAK2|NFKB1|RELA", "Description": "response to interleukin-6", "_GeneInHitList": 139.0, "Category": "GO Biological Processes", "Log_q_value_": -3.0465806602242402, "Symbol": "GO:0070741", "LogP": -4.751790296839611, "_RANK_": 1.0, "FirstInGroupByEnrichment": 0.0, "_LogP_MyList": -4.751790296839611, "_TotalGeneInLibrary": 30284.0, "_GeneInGO": 34.0, "shared_name": "30", "_InGO": 2.8776978417266186, "Gene": "GO:0070741", "_MEMBER_MyList": 1.0, "_COUNT_001": 4.0, "SUID": 4544775, "id_original": "30", "selected": false, "CategoryID": 19.0, "STDV_InGO": 1.4179949348581387, "EvidenceCutoff": 0.0, "PARENT_GO": "19_GO:0050896 response to stimulus", "FirstInGroupByLogP": 0.0, "GROUP_ID": 19.0, "name": "30", "BestEnrichmentInGroup": 50.27780852241283, "CLUSTER_LABEL": " ", "GeneID": "3716|3717|4790|5970", "Z_score": 9.758263594018173, "GiniIndex": 0.0, "_COUNT_001_PCT": 100.0}, "position": {"x": 473.5261632014262, "y": 111.44174688493786}, "selected": false}, {"data": {"id": "4544772", "Enrichment": 51.87392942788626, "BestLogPInGroup": -9.979061059558386, "_PATTERN_": "M1", "_GeneInGOAndHitList": 5.0, "Hits": "CHRM1|CHRM2|CHRM3|CHRM4|HRH3", "Description": "G protein-coupled acetylcholine receptor signaling pathway", "_GeneInHitList": 139.0, "Category": "GO Biological Processes", "Log_q_value_": -5.288663279505806, "Symbol": "GO:0007213", "LogP": -7.4395512374053485, "_RANK_": 1.0, "FirstInGroupByEnrichment": 0.0, "_LogP_MyList": -7.4395512374053485, "_TotalGeneInLibrary": 30284.0, "_GeneInGO": 21.0, "shared_name": "29", "_InGO": 3.597122302158273, "Gene": "GO:0007213", "_MEMBER_MyList": 1.0, "_COUNT_001": 5.0, "SUID": 4544772, "id_original": "29", "selected": false, "CategoryID": 19.0, "STDV_InGO": 1.5794838911163331, "EvidenceCutoff": 0.0, "PARENT_GO": "19_GO:0050896 response to stimulus", "FirstInGroupByLogP": 0.0, "GROUP_ID": 20.0, "name": "29", "BestEnrichmentInGroup": 136.16906474820144, "CLUSTER_LABEL": " ", "GeneID": "1128|1129|1131|1132|11255", "Z_score": 15.836096733593733, "GiniIndex": 0.0, "_COUNT_001_PCT": 100.0}, "position": {"x": 600.6066876460063, "y": 815.8719627205091}, "selected": false}, {"data": {"id": "4544769", "Enrichment": 19.0636690647482, "BestLogPInGroup": -9.979061059558386, "_PATTERN_": "M1", "_GeneInGOAndHitList": 7.0, "Hits": "CHRM1|CHRM2|CHRM3|CHRM4|DRD2|FPR2|HRH3", "Description": "adenylate cyclase-inhibiting G protein-coupled receptor signaling pathway", "_GeneInHitList": 139.0, "Category": "GO Biological Processes", "Log_q_value_": -4.952604830974807, "Symbol": "GO:0007193", "LogP": -7.052800080638162, "_RANK_": 1.0, "FirstInGroupByEnrichment": 0.0, "_LogP_MyList": -7.052800080638162, "_TotalGeneInLibrary": 30284.0, "_GeneInGO": 80.0, "shared_name": "28", "_InGO": 5.0359712230215825, "Gene": "GO:0007193", "_MEMBER_MyList": 1.0, "_COUNT_001": 7.0, "SUID": 4544769, "id_original": "28", "selected": false, "CategoryID": 19.0, "STDV_InGO": 1.8548713157929548, "EvidenceCutoff": 0.0, "PARENT_GO": "19_GO:0050896 response to stimulus", "FirstInGroupByLogP": 0.0, "GROUP_ID": 20.0, "name": "28", "BestEnrichmentInGroup": 136.16906474820144, "CLUSTER_LABEL": " ", "GeneID": "1128|1129|1131|1132|1813|2358|11255", "Z_score": 10.985452110147738, "GiniIndex": 0.0, "_COUNT_001_PCT": 100.0}, "position": {"x": 587.7158185053813, "y": 764.4735862556654}, "selected": false}, {"data": {"id": "4544766", "Enrichment": 23.343268242548817, "BestLogPInGroup": -9.979061059558386, "_PATTERN_": "M1", "_GeneInGOAndHitList": 6.0, "Hits": "CHRM1|CHRM2|CHRM3|CHRM4|HTR2C|HRH3", "Description": "G protein-coupled receptor signaling pathway, coupled to cyclic nucleotide second messenger", "_GeneInHitList": 139.0, "Category": "GO Biological Processes", "Log_q_value_": -4.604639180392567, "Symbol": "GO:0007187", "LogP": -6.6468212607470605, "_RANK_": 1.0, "FirstInGroupByEnrichment": 0.0, "_LogP_MyList": -6.6468212607470605, "_TotalGeneInLibrary": 30284.0, "_GeneInGO": 56.0, "shared_name": "27", "_InGO": 4.316546762589928, "Gene": "GO:0007187", "_MEMBER_MyList": 1.0, "_COUNT_001": 6.0, "SUID": 4544766, "id_original": "27", "selected": false, "CategoryID": 19.0, "STDV_InGO": 1.7237697110070636, "EvidenceCutoff": 0.0, "PARENT_GO": "19_GO:0050896 response to stimulus", "FirstInGroupByLogP": 0.0, "GROUP_ID": 20.0, "name": "27", "BestEnrichmentInGroup": 136.16906474820144, "CLUSTER_LABEL": " ", "GeneID": "1128|1129|1131|1132|3358|11255", "Z_score": 11.364104286413339, "GiniIndex": 0.0, "_COUNT_001_PCT": 100.0}, "position": {"x": 632.8972455073344, "y": 790.8266135994154}, "selected": false}, {"data": {"id": "4544763", "Enrichment": 11.466868610374856, "BestLogPInGroup": -9.979061059558386, "_PATTERN_": "M1", "_GeneInGOAndHitList": 7.0, "Hits": "CHRM1|CHRM2|CHRM3|DRD2|FPR2|HTR2C|TGM2", "Description": "phospholipase C-activating G protein-coupled receptor signaling pathway", "_GeneInHitList": 139.0, "Category": "GO Biological Processes", "Log_q_value_": -3.6957135241633448, "Symbol": "GO:0007200", "LogP": -5.547644495021771, "_RANK_": 1.0, "FirstInGroupByEnrichment": 0.0, "_LogP_MyList": -5.547644495021771, "_TotalGeneInLibrary": 30284.0, "_GeneInGO": 133.0, "shared_name": "26", "_InGO": 5.0359712230215825, "Gene": "GO:0007200", "_MEMBER_MyList": 1.0, "_COUNT_001": 7.0, "SUID": 4544763, "id_original": "26", "selected": false, "CategoryID": 19.0, "STDV_InGO": 1.8548713157929548, "EvidenceCutoff": 0.0, "PARENT_GO": "19_GO:0050896 response to stimulus", "FirstInGroupByLogP": 0.0, "GROUP_ID": 20.0, "name": "26", "BestEnrichmentInGroup": 136.16906474820144, "CLUSTER_LABEL": " ", "GeneID": "1128|1129|1131|1813|2358|3358|7052", "Z_score": 8.21468542237391, "GiniIndex": 0.0, "_COUNT_001_PCT": 100.0}, "position": {"x": 653.2287121821391, "y": 705.1995384041029}, "selected": false}, {"data": {"id": "4544760", "Enrichment": 81.70143884892086, "BestLogPInGroup": -9.979061059558386, "_PATTERN_": "M1", "_GeneInGOAndHitList": 3.0, "Hits": "CHRM1|CHRM2|CHRM3", "Description": "phospholipase C-activating G protein-coupled acetylcholine receptor signaling pathway", "_GeneInHitList": 139.0, "Category": "GO Biological Processes", "Log_q_value_": -3.472768705296289, "Symbol": "GO:0007207", "LogP": -5.283118126248176, "_RANK_": 1.0, "FirstInGroupByEnrichment": 0.0, "_LogP_MyList": -5.283118126248176, "_TotalGeneInLibrary": 30284.0, "_GeneInGO": 8.0, "shared_name": "25", "_InGO": 2.158273381294964, "Gene": "GO:0007207", "_MEMBER_MyList": 1.0, "_COUNT_001": 3.0, "SUID": 4544760, "id_original": "25", "selected": false, "CategoryID": 19.0, "STDV_InGO": 1.23255946531898, "EvidenceCutoff": 0.0, "PARENT_GO": "19_GO:0050896 response to stimulus", "FirstInGroupByLogP": 0.0, "GROUP_ID": 20.0, "name": "25", "BestEnrichmentInGroup": 136.16906474820144, "CLUSTER_LABEL": " ", "GeneID": "1128|1129|1131", "Z_score": 15.501589335130461, "GiniIndex": 0.0, "_COUNT_001_PCT": 100.0}, "position": {"x": 678.6612683344829, "y": 767.6246482673841}, "selected": false}, {"data": {"id": "4544757", "Enrichment": 6.99985553725694, "BestLogPInGroup": -9.979061059558386, "_PATTERN_": "M1", "_GeneInGOAndHitList": 8.0, "Hits": "CHRM1|CHRM2|CHRM3|CHRM4|DRD2|FPR2|GRK5|HRH3", "Description": "adenylate cyclase-modulating G protein-coupled receptor signaling pathway", "_GeneInHitList": 139.0, "Category": "GO Biological Processes", "Log_q_value_": -2.9980389554261784, "Symbol": "GO:0007188", "LogP": -4.681829944143637, "_RANK_": 1.0, "FirstInGroupByEnrichment": 0.0, "_LogP_MyList": -4.681829944143637, "_TotalGeneInLibrary": 30284.0, "_GeneInGO": 249.0, "shared_name": "24", "_InGO": 5.755395683453237, "Gene": "GO:0007188", "_MEMBER_MyList": 1.0, "_COUNT_001": 8.0, "SUID": 4544757, "id_original": "24", "selected": false, "CategoryID": 19.0, "STDV_InGO": 1.9754154264342294, "EvidenceCutoff": 0.0, "PARENT_GO": "19_GO:0050896 response to stimulus", "FirstInGroupByLogP": 0.0, "GROUP_ID": 20.0, "name": "24", "BestEnrichmentInGroup": 136.16906474820144, "CLUSTER_LABEL": " ", "GeneID": "1128|1129|1131|1132|1813|2358|2869|11255", "Z_score": 6.45544006642221, "GiniIndex": 0.0, "_COUNT_001_PCT": 100.0}, "position": {"x": 631.0714703608501, "y": 741.3344260994154}, "selected": false}, {"data": {"id": "4544754", "Enrichment": 9.640287769784173, "BestLogPInGroup": -9.979061059558386, "_PATTERN_": "M1", "_GeneInGOAndHitList": 5.0, "Hits": "CHRM1|CHRM3|AKR1C1|PRSS1|TLR4", "Description": "digestion", "_GeneInHitList": 139.0, "Category": "GO Biological Processes", "Log_q_value_": -2.2477457940431718, "Symbol": "GO:0007586", "LogP": -3.747725193076935, "_RANK_": 1.0, "FirstInGroupByEnrichment": 0.0, "_LogP_MyList": -3.747725193076935, "_TotalGeneInLibrary": 30284.0, "_GeneInGO": 113.0, "shared_name": "23", "_InGO": 3.597122302158273, "Gene": "GO:0007586", "_MEMBER_MyList": 1.0, "_COUNT_001": 5.0, "SUID": 4544754, "id_original": "23", "selected": false, "CategoryID": 19.0, "STDV_InGO": 1.5794838911163331, "EvidenceCutoff": 0.0, "PARENT_GO": "19_GO:0032501 multicellular organismal process", "FirstInGroupByLogP": 0.0, "GROUP_ID": 20.0, "name": "23", "BestEnrichmentInGroup": 136.16906474820144, "CLUSTER_LABEL": " ", "GeneID": "1128|1131|1645|5644|7099", "Z_score": 6.248442544554008, "GiniIndex": 0.0, "_COUNT_001_PCT": 100.0}, "position": {"x": 714.7713452387798, "y": 831.0193626228529}, "selected": false}, {"data": {"id": "4544751", "Enrichment": 10.893525179856114, "BestLogPInGroup": -9.979061059558386, "_PATTERN_": "M1", "_GeneInGOAndHitList": 4.0, "Hits": "CHRM1|CHRM3|AKR1C1|TLR4", "Description": "digestive system process", "_GeneInHitList": 139.0, "Category": "GO Biological Processes", "Log_q_value_": -1.87064246418751, "Symbol": "GO:0022600", "LogP": -3.289903289968719, "_RANK_": 1.0, "FirstInGroupByEnrichment": 0.0, "_LogP_MyList": -3.289903289968719, "_TotalGeneInLibrary": 30284.0, "_GeneInGO": 80.0, "shared_name": "22", "_InGO": 2.8776978417266186, "Gene": "GO:0022600", "_MEMBER_MyList": 1.0, "_COUNT_001": 4.0, "SUID": 4544751, "id_original": "22", "selected": false, "CategoryID": 19.0, "STDV_InGO": 1.4179949348581387, "EvidenceCutoff": 0.0, "PARENT_GO": "19_GO:0032501 multicellular organismal process", "FirstInGroupByLogP": 0.0, "GROUP_ID": 20.0, "name": "22", "BestEnrichmentInGroup": 136.16906474820144, "CLUSTER_LABEL": " ", "GeneID": "1128|1131|1645|7099", "Z_score": 6.016764737788067, "GiniIndex": 0.0, "_COUNT_001_PCT": 100.0}, "position": {"x": 660.2090741206157, "y": 863.4234153572279}, "selected": false}, {"data": {"id": "4544748", "Enrichment": 8.600151457781143, "BestLogPInGroup": -9.979061059558386, "_PATTERN_": "M1", "_GeneInGOAndHitList": 3.0, "Hits": "CHRM1|CHRM3|SLC6A3", "Description": "body fluid secretion", "_GeneInHitList": 139.0, "Category": "GO Biological Processes", "Log_q_value_": -1.044623366156279, "Symbol": "GO:0007589", "LogP": -2.283213335277054, "_RANK_": 1.0, "FirstInGroupByEnrichment": 0.0, "_LogP_MyList": -2.283213335277054, "_TotalGeneInLibrary": 30284.0, "_GeneInGO": 76.0, "shared_name": "21", "_InGO": 2.158273381294964, "Gene": "GO:0007589", "_MEMBER_MyList": 1.0, "_COUNT_001": 3.0, "SUID": 4544748, "id_original": "21", "selected": false, "CategoryID": 19.0, "STDV_InGO": 1.23255946531898, "EvidenceCutoff": 0.0, "PARENT_GO": "19_GO:0051179 localization", "FirstInGroupByLogP": 0.0, "GROUP_ID": 20.0, "name": "21", "BestEnrichmentInGroup": 136.16906474820144, "CLUSTER_LABEL": " ", "GeneID": "1128|1131|6531", "Z_score": 4.504714394006474, "GiniIndex": 0.0, "_COUNT_001_PCT": 100.0}, "position": {"x": 710.3737927485454, "y": 734.2066795173841}, "selected": false}, {"data": {"id": "4544745", "Enrichment": 136.16906474820144, "BestLogPInGroup": -9.979061059558386, "_PATTERN_": "M1", "_GeneInGOAndHitList": 5.0, "Hits": "CHRM1|CHRM2|CHRM3|CHRM4|HRH3", "Description": "adenylate cyclase-inhibiting G protein-coupled acetylcholine receptor signaling pathway", "_GeneInHitList": 139.0, "Category": "GO Biological Processes", "Log_q_value_": -7.488225039964493, "Symbol": "GO:0007197", "LogP": -9.979061059558386, "_RANK_": 1.0, "FirstInGroupByEnrichment": 1.0, "_LogP_MyList": -9.979061059558386, "_TotalGeneInLibrary": 30284.0, "_GeneInGO": 8.0, "shared_name": "20", "_InGO": 3.597122302158273, "Gene": "GO:0007197", "_MEMBER_MyList": 1.0, "_COUNT_001": 5.0, "SUID": 4544745, "id_original": "20", "selected": false, "CategoryID": 19.0, "STDV_InGO": 1.5794838911163331, "EvidenceCutoff": 0.0, "PARENT_GO": "19_GO:0050896 response to stimulus", "FirstInGroupByLogP": 1.0, "GROUP_ID": 20.0, "name": "20", "BestEnrichmentInGroup": 136.16906474820144, "CLUSTER_LABEL": "adenylate cyclase-inhibiting G protein-coupled acetylcholine receptor signaling pathway", "GeneID": "1128|1129|1131|1132|11255", "Z_score": 25.964039333460992, "GiniIndex": 0.0, "_COUNT_001_PCT": 100.0}, "position": {"x": 559.9075604487407, "y": 805.8438255134779}, "selected": false}, {"data": {"id": "4544742", "Enrichment": 5.813571252273912, "BestLogPInGroup": -10.051501458088552, "_PATTERN_": "M1", "_GeneInGOAndHitList": 21.0, "Hits": "KLF5|CSNK2B|CTSK|F3|PTK2B|FLT1|IGF1R|IKBKB|IMPDH2|JAK1|JAK2|MME|MMP2|NFE2L2|NFKB1|NOS2|PIM1|RELA|STAT1|TLR4|STING1", "Description": "cellular response to cytokine stimulus", "_GeneInHitList": 139.0, "Category": "GO Biological Processes", "Log_q_value_": -7.542182032800645, "Symbol": "GO:0071345", "LogP": -10.051501458088552, "_RANK_": 1.0, "FirstInGroupByEnrichment": 1.0, "_LogP_MyList": -10.051501458088552, "_TotalGeneInLibrary": 30284.0, "_GeneInGO": 787.0, "shared_name": "19", "_InGO": 15.107913669064748, "Gene": "GO:0071345", "_MEMBER_MyList": 1.0, "_COUNT_001": 21.0, "SUID": 4544742, "id_original": "19", "selected": false, "CategoryID": 19.0, "STDV_InGO": 3.037585077678243, "EvidenceCutoff": 0.0, "PARENT_GO": "19_GO:0050896 response to stimulus", "FirstInGroupByLogP": 1.0, "GROUP_ID": 19.0, "name": "19", "BestEnrichmentInGroup": 50.27780852241283, "CLUSTER_LABEL": "cellular response to cytokine stimulus", "GeneID": "688|1460|1513|2152|2185|2321|3480|3551|3615|3716|3717|4311|4313|4780|4790|4843|5292|5970|6772|7099|340061", "Z_score": 9.29105543232178, "GiniIndex": 0.0, "_COUNT_001_PCT": 100.0}, "position": {"x": 512.6413708735454, "y": 162.038306409474}, "selected": false}, {"data": {"id": "4544739", "Enrichment": 8.379634753735473, "BestLogPInGroup": -13.042062743471556, "_PATTERN_": "M1", "_GeneInGOAndHitList": 21.0, "Hits": "CES1|AKR1C1|DRD2|PTK2B|GSTP1|HDAC2|HSPA1A|IGF1R|JAK2|KCNK2|MMP2|NFKB1|NOS2|SERPINE1|PIM1|RELA|SLC6A4|SRD5A1|TLR4|HDAC5|PTPN22", "Description": "cellular response to lipid", "_GeneInHitList": 139.0, "Category": "GO Biological Processes", "Log_q_value_": -10.212408167324282, "Symbol": "GO:0071396", "LogP": -13.042062743471556, "_RANK_": 1.0, "FirstInGroupByEnrichment": 1.0, "_LogP_MyList": -13.042062743471556, "_TotalGeneInLibrary": 30284.0, "_GeneInGO": 546.0, "shared_name": "18", "_InGO": 15.107913669064748, "Gene": "GO:0071396", "_MEMBER_MyList": 1.0, "_COUNT_001": 21.0, "SUID": 4544739, "id_original": "18", "selected": false, "CategoryID": 19.0, "STDV_InGO": 3.037585077678243, "EvidenceCutoff": 0.0, "PARENT_GO": "19_GO:0050896 response to stimulus", "FirstInGroupByLogP": 1.0, "GROUP_ID": 8.0, "name": "18", "BestEnrichmentInGroup": 9.249219492330663, "CLUSTER_LABEL": "cellular response to lipid", "GeneID": "1066|1645|1813|2185|2950|3066|3303|3480|3717|3776|4313|4790|4843|5054|5292|5970|6532|6715|7099|10014|26191", "Z_score": 11.816109707493638, "GiniIndex": 0.0, "_COUNT_001_PCT": 100.0}, "position": {"x": 416.08626566419474, "y": 140.96401136552868}, "selected": false}, {"data": {"id": "4544736", "Enrichment": 13.767488378965075, "BestLogPInGroup": -33.45775436388207, "_PATTERN_": "M1", "_GeneInGOAndHitList": 40.0, "Hits": "ACHE|PARP1|CA2|CDK5|CHRM1|CHRM2|CHRM3|CHRM4|CHRNA1|CHRNA4|CHRNA7|CHRNB2|CHRNB4|CSK|CYP11B1|DRD2|FLT1|FPR2|FYN|HDAC2|NR4A1|HTR2C|IGF1R|JAK1|JAK2|NFE2L2|NFKB1|PDE3B|PTPN2|RELA|SLC6A4|SLC9A1|SRD5A1|STAT1|TGM2|TLR4|HDAC5|HRH3|PTPN22|STING1", "Description": "cellular response to nitrogen compound", "_GeneInHitList": 139.0, "Category": "GO Biological Processes", "Log_q_value_": -29.285677106912587, "Symbol": "GO:1901699", "LogP": -33.45775436388207, "_RANK_": 1.0, "FirstInGroupByEnrichment": 1.0, "_LogP_MyList": -33.45775436388207, "_TotalGeneInLibrary": 30284.0, "_GeneInGO": 633.0, "shared_name": "17", "_InGO": 28.776978417266186, "Gene": "GO:1901699", "_MEMBER_MyList": 1.0, "_COUNT_001": 40.0, "SUID": 4544736, "id_original": "17", "selected": false, "CategoryID": 19.0, "STDV_InGO": 3.839948436122262, "EvidenceCutoff": 0.0, "PARENT_GO": "19_GO:0050896 response to stimulus", "FirstInGroupByLogP": 1.0, "GROUP_ID": 1.0, "name": "17", "BestEnrichmentInGroup": 13.767488378965075, "CLUSTER_LABEL": "cellular response to nitrogen compound", "GeneID": "43|142|760|1020|1128|1129|1131|1132|1134|1137|1139|1141|1143|1445|1584|1813|2321|2358|2534|3066|3164|3358|3480|3716|3717|4780|4790|5140|5771|5970|6532|6548|6715|6772|7052|7099|10014|11255|26191|340061", "Z_score": 22.0438201024063, "GiniIndex": 0.0, "_COUNT_001_PCT": 100.0}, "position": {"x": 550.7511731196391, "y": 544.3128196541029}, "selected": false}, {"data": {"id": "4544733", "Enrichment": 7.847030849896354, "BestLogPInGroup": -10.167802781800095, "_PATTERN_": "M1", "_GeneInGOAndHitList": 17.0, "Hits": "CES1|DRD2|HDAC2|HSPA1A|HTR2C|IGF1R|JAK2|MMP2|NFKB1|PIM1|SLC6A4|SLC9A1|SLC16A1|SRD5A1|STAT1|TGM2|STING1", "Description": "cellular response to organic cyclic compound", "_GeneInHitList": 139.0, "Category": "GO Biological Processes", "Log_q_value_": -7.648938038605958, "Symbol": "GO:0071407", "LogP": -10.167802781800095, "_RANK_": 1.0, "FirstInGroupByEnrichment": 1.0, "_LogP_MyList": -10.167802781800095, "_TotalGeneInLibrary": 30284.0, "_GeneInGO": 472.0, "shared_name": "16", "_InGO": 12.23021582733813, "Gene": "GO:0071407", "_MEMBER_MyList": 1.0, "_COUNT_001": 17.0, "SUID": 4544733, "id_original": "16", "selected": false, "CategoryID": 19.0, "STDV_InGO": 2.778959232164565, "EvidenceCutoff": 0.0, "PARENT_GO": "19_GO:0050896 response to stimulus", "FirstInGroupByLogP": 1.0, "GROUP_ID": 18.0, "name": "16", "BestEnrichmentInGroup": 7.847030849896354, "CLUSTER_LABEL": "cellular response to organic cyclic compound", "GeneID": "1066|1813|3066|3303|3358|3480|3717|4313|4790|5292|6532|6548|6566|6715|6772|7052|340061", "Z_score": 10.180683401046657, "GiniIndex": 0.0, "_COUNT_001_PCT": 100.0}, "position": {"x": 492.56320772657267, "y": 340.24833601152477}, "selected": false}, {"data": {"id": "4544730", "Enrichment": 8.411988555873448, "BestLogPInGroup": -12.461641624140963, "_PATTERN_": "M1", "_GeneInGOAndHitList": 20.0, "Hits": "ACHE|BCHE|CA2|CA7|CDK5|CHRM1|CHRM2|CHRNA7|CHRNB2|CHRNB4|DRD2|PTK2B|FYN|ITGB1|JAK2|KCNK2|MME|SLC6A4|TACR2|HDAC6", "Description": "modulation of chemical synaptic transmission", "_GeneInHitList": 139.0, "Category": "GO Biological Processes", "Log_q_value_": -9.766685621891146, "Symbol": "GO:0050804", "LogP": -12.461641624140963, "_RANK_": 1.0, "FirstInGroupByEnrichment": 1.0, "_LogP_MyList": -12.461641624140963, "_TotalGeneInLibrary": 30284.0, "_GeneInGO": 518.0, "shared_name": "15", "_InGO": 14.388489208633093, "Gene": "GO:0050804", "_MEMBER_MyList": 1.0, "_COUNT_001": 20.0, "SUID": 4544730, "id_original": "15", "selected": false, "CategoryID": 19.0, "STDV_InGO": 2.9769139290031927, "EvidenceCutoff": 0.0, "PARENT_GO": "19_GO:0050789 regulation of biological process", "FirstInGroupByLogP": 1.0, "GROUP_ID": 12.0, "name": "15", "BestEnrichmentInGroup": 28.41789177353769, "CLUSTER_LABEL": "modulation of chemical synaptic transmission", "GeneID": "43|590|760|766|1020|1128|1129|1139|1141|1143|1813|2185|2534|3688|3717|3776|4311|6532|6865|10013", "Z_score": 11.554165541147633, "GiniIndex": 0.0, "_COUNT_001_PCT": 100.0}, "position": {"x": 530.023000817393, "y": 584.4739524666029}, "selected": false}, {"data": {"id": "4544727", "Enrichment": 7.469845837615622, "BestLogPInGroup": -10.396115967800416, "_PATTERN_": "M1", "_GeneInGOAndHitList": 18.0, "Hits": "ADH1A|ADH1B|ADH1C|ADH4|ADH7|ALDH1A1|AKR1B1|CES1|CYP2A6|AKR1C1|EPHX1|GSTP1|HSD17B10|MIF|PTGS1|SLC16A1|TBXAS1|GBA2", "Description": "monocarboxylic acid metabolic process", "_GeneInHitList": 139.0, "Category": "GO Biological Processes", "Log_q_value_": -7.867491387317123, "Symbol": "GO:0032787", "LogP": -10.396115967800416, "_RANK_": 1.0, "FirstInGroupByEnrichment": 1.0, "_LogP_MyList": -10.396115967800416, "_TotalGeneInLibrary": 30284.0, "_GeneInGO": 525.0, "shared_name": "14", "_InGO": 12.949640287769784, "Gene": "GO:0032787", "_MEMBER_MyList": 1.0, "_COUNT_001": 18.0, "SUID": 4544727, "id_original": "14", "selected": false, "CategoryID": 19.0, "STDV_InGO": 2.8477819782495275, "EvidenceCutoff": 0.0, "PARENT_GO": "19_GO:0009987 cellular process", "FirstInGroupByLogP": 1.0, "GROUP_ID": 17.0, "name": "14", "BestEnrichmentInGroup": 32.680575539568345, "CLUSTER_LABEL": "monocarboxylic acid metabolic process", "GeneID": "124|125|126|127|131|216|231|1066|1548|1645|2052|2950|3028|4282|5742|6566|6916|57704", "Z_score": 10.154618729443202, "GiniIndex": 0.0, "_COUNT_001_PCT": 100.0}, "position": {"x": -297.1200427006734, "y": 229.7617942634779}, "selected": false}, {"data": {"id": "4544724", "Enrichment": 25.02566595372351, "BestLogPInGroup": -18.478916180130184, "_PATTERN_": "M1", "_GeneInGOAndHitList": 17.0, "Hits": "ADH1A|ADH1B|ADH1C|ADH4|ADH7|ALDH1A1|AKR1B1|CYP2A6|CYP11B1|AKR1C1|EPHX1|EPHX2|GSTP1|PTGS1|SRD5A1|TBXAS1|AKR1B10", "Description": "olefinic compound metabolic process", "_GeneInHitList": 139.0, "Category": "GO Biological Processes", "Log_q_value_": -14.783960177880367, "Symbol": "GO:0120254", "LogP": -18.478916180130184, "_RANK_": 1.0, "FirstInGroupByEnrichment": 1.0, "_LogP_MyList": -18.478916180130184, "_TotalGeneInLibrary": 30284.0, "_GeneInGO": 148.0, "shared_name": "13", "_InGO": 12.23021582733813, "Gene": "GO:0120254", "_MEMBER_MyList": 1.0, "_COUNT_001": 17.0, "SUID": 4544724, "id_original": "13", "selected": false, "CategoryID": 19.0, "STDV_InGO": 2.778959232164565, "EvidenceCutoff": 0.0, "PARENT_GO": "19_GO:0009987 cellular process", "FirstInGroupByLogP": 1.0, "GROUP_ID": 3.0, "name": "13", "BestEnrichmentInGroup": 72.62350119904076, "CLUSTER_LABEL": "olefinic compound metabolic process", "GeneID": "124|125|126|127|131|216|231|1548|1584|1645|2052|2053|2950|5742|6715|6916|57016", "Z_score": 19.89585892669714, "GiniIndex": 0.0, "_COUNT_001_PCT": 100.0}, "position": {"x": -215.07597531786092, "y": 287.08644025957165}, "selected": false}, {"data": {"id": "4544721", "Enrichment": 7.6297063516501975, "BestLogPInGroup": -10.546110137830727, "_PATTERN_": "M1", "_GeneInGOAndHitList": 18.0, "Hits": "DRD2|F3|HDAC2|HMOX1|HSPA1A|ITK|JAK2|MIF|MMP12|NOS2|SERPINE1|PTPRC|RELA|STAT1|TLR4|PTPN22|TLR8|STING1", "Description": "positive regulation of cytokine production", "_GeneInHitList": 139.0, "Category": "GO Biological Processes", "Log_q_value_": -7.976092872189208, "Symbol": "GO:0001819", "LogP": -10.546110137830727, "_RANK_": 1.0, "FirstInGroupByEnrichment": 1.0, "_LogP_MyList": -10.546110137830727, "_TotalGeneInLibrary": 30284.0, "_GeneInGO": 514.0, "shared_name": "12", "_InGO": 12.949640287769784, "Gene": "GO:0001819", "_MEMBER_MyList": 1.0, "_COUNT_001": 18.0, "SUID": 4544721, "id_original": "12", "selected": false, "CategoryID": 19.0, "STDV_InGO": 2.8477819782495275, "EvidenceCutoff": 0.0, "PARENT_GO": "19_GO:0032501 multicellular organismal process", "FirstInGroupByLogP": 1.0, "GROUP_ID": 16.0, "name": "12", "BestEnrichmentInGroup": 25.333779488037475, "CLUSTER_LABEL": "positive regulation of cytokine production", "GeneID": "1813|2152|3066|3162|3303|3702|3717|4282|4321|4843|5054|5788|5970|6772|7099|26191|51311|340061", "Z_score": 10.294034968066443, "GiniIndex": 0.0, "_COUNT_001_PCT": 100.0}, "position": {"x": 418.1698819209086, "y": -22.235718553904917}, "selected": false}, {"data": {"id": "4544718", "Enrichment": 10.668916413261146, "BestLogPInGroup": -13.682007057351928, "_PATTERN_": "M1", "_GeneInGOAndHitList": 19.0, "Hits": "ADAM10|CDC25B|CDK5|CSK|CSNK2B|PTK2B|FLT1|FYN|GRK5|IGF1R|IKBKB|JAK1|JAK2|PIM1|PLK1|TLR4|TOP1|ULK1|PLK4", "Description": "protein phosphorylation", "_GeneInHitList": 139.0, "Category": "GO Biological Processes", "Log_q_value_": -10.765202305485753, "Symbol": "GO:0006468", "LogP": -13.682007057351928, "_RANK_": 1.0, "FirstInGroupByEnrichment": 1.0, "_LogP_MyList": -13.682007057351928, "_TotalGeneInLibrary": 30284.0, "_GeneInGO": 388.0, "shared_name": "11", "_InGO": 13.66906474820144, "Gene": "GO:0006468", "_MEMBER_MyList": 1.0, "_COUNT_001": 19.0, "SUID": 4544718, "id_original": "11", "selected": false, "CategoryID": 19.0, "STDV_InGO": 2.9137026108595308, "EvidenceCutoff": 0.0, "PARENT_GO": "19_GO:0009987 cellular process", "FirstInGroupByLogP": 1.0, "GROUP_ID": 5.0, "name": "11", "BestEnrichmentInGroup": 13.616906474820144, "CLUSTER_LABEL": "protein phosphorylation", "GeneID": "102|994|1020|1445|1460|2185|2321|2534|2869|3480|3551|3716|3717|5292|5347|7099|7150|8408|10733", "Z_score": 13.016263459952212, "GiniIndex": 0.0, "_COUNT_001_PCT": 100.0}, "position": {"x": 677.9697094965923, "y": 133.40664213335094}, "selected": false}, {"data": {"id": "4544715", "Enrichment": 9.282703160779647, "BestLogPInGroup": -11.309917371769794, "_PATTERN_": "M1", "_GeneInGOAndHitList": 17.0, "Hits": "PARP1|FYN|GSTP1|HDAC1|HMOX1|HSPA1A|JAK2|LGALS3|LMNA|MIF|MMP2|NFE2L2|SERPINE1|PTPN2|PTPRC|RELA|TLR4", "Description": "regulation of apoptotic signaling pathway", "_GeneInHitList": 139.0, "Category": "GO Biological Processes", "Log_q_value_": -8.66931903184257, "Symbol": "GO:2001233", "LogP": -11.309917371769794, "_RANK_": 1.0, "FirstInGroupByEnrichment": 1.0, "_LogP_MyList": -11.309917371769794, "_TotalGeneInLibrary": 30284.0, "_GeneInGO": 399.0, "shared_name": "10", "_InGO": 12.23021582733813, "Gene": "GO:2001233", "_MEMBER_MyList": 1.0, "_COUNT_001": 17.0, "SUID": 4544715, "id_original": "10", "selected": false, "CategoryID": 19.0, "STDV_InGO": 2.778959232164565, "EvidenceCutoff": 0.0, "PARENT_GO": "19_GO:0050896 response to stimulus", "FirstInGroupByLogP": 1.0, "GROUP_ID": 14.0, "name": "10", "BestEnrichmentInGroup": 14.951897305684863, "CLUSTER_LABEL": "regulation of apoptotic signaling pathway", "GeneID": "142|2534|2950|3065|3162|3303|3717|3958|4000|4282|4313|4780|5054|5771|5788|5970|7099", "Z_score": 11.309180072511149, "GiniIndex": 0.0, "_COUNT_001_PCT": 100.0}, "position": {"x": 309.4251843501078, "y": 76.75840681230602}, "selected": false}, {"data": {"id": "4544712", "Enrichment": 9.370774348263323, "BestLogPInGroup": -10.727436290853126, "_PATTERN_": "M1", "_GeneInGOAndHitList": 16.0, "Hits": "ADAM10|CHRNA7|F3|PTK2B|FLT1|FYN|HMOX1|ITGB1|JAK1|NFE2L2|SERPINE1|PDE3B|RELA|STAT1|TGFBR2|TGM2", "Description": "regulation of vasculature development", "_GeneInHitList": 139.0, "Category": "GO Biological Processes", "Log_q_value_": -8.135142630500455, "Symbol": "GO:1901342", "LogP": -10.727436290853126, "_RANK_": 1.0, "FirstInGroupByEnrichment": 1.0, "_LogP_MyList": -10.727436290853126, "_TotalGeneInLibrary": 30284.0, "_GeneInGO": 372.0, "shared_name": "9", "_InGO": 11.510791366906474, "Gene": "GO:1901342", "_MEMBER_MyList": 1.0, "_COUNT_001": 16.0, "SUID": 4544712, "id_original": "9", "selected": false, "CategoryID": 19.0, "STDV_InGO": 2.707013032790805, "EvidenceCutoff": 0.0, "PARENT_GO": "19_GO:0032502 developmental process", "FirstInGroupByLogP": 1.0, "GROUP_ID": 15.0, "name": "9", "BestEnrichmentInGroup": 12.48216426858513, "CLUSTER_LABEL": "regulation of vasculature development", "GeneID": "102|1139|2152|2185|2321|2534|3162|3688|3716|4780|5054|5140|5970|6772|7048|7052", "Z_score": 11.030966938420576, "GiniIndex": 0.0, "_COUNT_001_PCT": 100.0}, "position": {"x": 220.41253481397501, "y": 41.93125074541149}, "selected": false}, {"data": {"id": "4544709", "Enrichment": 23.49583862321907, "BestLogPInGroup": -11.798435757731982, "_PATTERN_": "M1", "_GeneInGOAndHitList": 11.0, "Hits": "BCHE|CDK5|CHRNB2|DRD2|PTK2B|HDAC2|IGF1R|SLC6A3|SLC6A4|TGM2|HDAC5", "Description": "response to alkaloid", "_GeneInHitList": 139.0, "Category": "GO Biological Processes", "Log_q_value_": -9.144872440640388, "Symbol": "GO:0043279", "LogP": -11.798435757731982, "_RANK_": 1.0, "FirstInGroupByEnrichment": 1.0, "_LogP_MyList": -11.798435757731982, "_TotalGeneInLibrary": 30284.0, "_GeneInGO": 102.0, "shared_name": "8", "_InGO": 7.913669064748201, "Gene": "GO:0043279", "_MEMBER_MyList": 1.0, "_COUNT_001": 11.0, "SUID": 4544709, "id_original": "8", "selected": false, "CategoryID": 19.0, "STDV_InGO": 2.2897028622035696, "EvidenceCutoff": 0.0, "PARENT_GO": "19_GO:0050896 response to stimulus", "FirstInGroupByLogP": 1.0, "GROUP_ID": 13.0, "name": "8", "BestEnrichmentInGroup": 34.40060583112457, "CLUSTER_LABEL": "response to alkaloid", "GeneID": "590|1020|1141|1813|2185|3066|3480|6531|6532|7052|10014", "Z_score": 15.453521855095598, "GiniIndex": 0.0, "_COUNT_001_PCT": 100.0}, "position": {"x": 421.6109982539164, "y": 445.46928327714977}, "selected": false}, {"data": {"id": "4544706", "Enrichment": 37.56387993053833, "BestLogPInGroup": -12.888659078716064, "_PATTERN_": "M1", "_GeneInGOAndHitList": 10.0, "Hits": "PARP1|CDK5|CHRNA7|FPR2|FYN|HDAC2|IGF1R|MMP2|MMP12|TLR4", "Description": "response to amyloid-beta", "_GeneInHitList": 139.0, "Category": "GO Biological Processes", "Log_q_value_": -10.088393715513776, "Symbol": "GO:1904645", "LogP": -12.888659078716064, "_RANK_": 1.0, "FirstInGroupByEnrichment": 1.0, "_LogP_MyList": -12.888659078716064, "_TotalGeneInLibrary": 30284.0, "_GeneInGO": 58.0, "shared_name": "7", "_InGO": 7.194244604316546, "Gene": "GO:1904645", "_MEMBER_MyList": 1.0, "_COUNT_001": 10.0, "SUID": 4544706, "id_original": "7", "selected": false, "CategoryID": 19.0, "STDV_InGO": 2.1916573424032766, "EvidenceCutoff": 0.0, "PARENT_GO": "19_GO:0050896 response to stimulus", "FirstInGroupByLogP": 1.0, "GROUP_ID": 9.0, "name": "7", "BestEnrichmentInGroup": 37.56387993053833, "CLUSTER_LABEL": "response to amyloid-beta", "GeneID": "142|1020|1139|2358|2534|3066|3480|4313|4321|7099", "Z_score": 18.926710366031347, "GiniIndex": 0.0, "_COUNT_001_PCT": 100.0}, "position": {"x": 270.7702923823344, "y": 209.79437940752086}, "selected": false}, {"data": {"id": "4544703", "Enrichment": 14.654966609671906, "BestLogPInGroup": -12.860729973387595, "_PATTERN_": "M1", "_GeneInGOAndHitList": 15.0, "Hits": "DRD2|PTK2B|FYN|IGF1R|KCNK2|MMP2|MPO|NFKB1|RELA|SLC2A1|SLC9A1|STAT1|TLR4|TRPA1|TLR8", "Description": "response to mechanical stimulus", "_GeneInHitList": 139.0, "Category": "GO Biological Processes", "Log_q_value_": -10.088393715513776, "Symbol": "GO:0009612", "LogP": -12.860729973387595, "_RANK_": 1.0, "FirstInGroupByEnrichment": 1.0, "_LogP_MyList": -12.860729973387595, "_TotalGeneInLibrary": 30284.0, "_GeneInGO": 223.0, "shared_name": "6", "_InGO": 10.79136690647482, "Gene": "GO:0009612", "_MEMBER_MyList": 1.0, "_COUNT_001": 15.0, "SUID": 4544703, "id_original": "6", "selected": false, "CategoryID": 19.0, "STDV_InGO": 2.6316872216588743, "EvidenceCutoff": 0.0, "PARENT_GO": "19_GO:0050896 response to stimulus", "FirstInGroupByLogP": 1.0, "GROUP_ID": 10.0, "name": "6", "BestEnrichmentInGroup": 17.66517596733424, "CLUSTER_LABEL": "response to mechanical stimulus", "GeneID": "1813|2185|2534|3480|3776|4313|4353|4790|5970|6513|6548|6772|7099|8989|51311", "Z_score": 13.897624283431023, "GiniIndex": 0.0, "_COUNT_001_PCT": 100.0}, "position": {"x": 249.2950726557719, "y": 275.32255476152477}, "selected": false}, {"data": {"id": "4544700", "Enrichment": 53.43993484457717, "BestLogPInGroup": -18.789106619355998, "_PATTERN_": "M1", "_GeneInGOAndHitList": 13.0, "Hits": "CHRNA1|CHRNA4|CHRNA7|CHRNB2|CHRNB4|DRD2|HDAC2|HMOX1|IGF1R|MMP2|NFKB1|RELA|SLC6A3", "Description": "response to nicotine", "_GeneInHitList": 139.0, "Category": "GO Biological Processes", "Log_q_value_": -14.918059358050499, "Symbol": "GO:0035094", "LogP": -18.789106619355998, "_RANK_": 1.0, "FirstInGroupByEnrichment": 1.0, "_LogP_MyList": -18.789106619355998, "_TotalGeneInLibrary": 30284.0, "_GeneInGO": 53.0, "shared_name": "5", "_InGO": 9.352517985611511, "Gene": "GO:0035094", "_MEMBER_MyList": 1.0, "_COUNT_001": 13.0, "SUID": 4544700, "id_original": "5", "selected": false, "CategoryID": 19.0, "STDV_InGO": 2.4696462419462946, "EvidenceCutoff": 0.0, "PARENT_GO": "19_GO:0050896 response to stimulus", "FirstInGroupByLogP": 1.0, "GROUP_ID": 2.0, "name": "5", "BestEnrichmentInGroup": 72.62350119904076, "CLUSTER_LABEL": "response to nicotine", "GeneID": "1134|1137|1139|1141|1143|1813|3066|3162|3480|4313|4790|5970|6531", "Z_score": 25.94615605647827, "GiniIndex": 0.0, "_COUNT_001_PCT": 100.0}, "position": {"x": 472.55394182691447, "y": 626.4546043220716}, "selected": false}, {"data": {"id": "4544697", "Enrichment": 10.45778417266187, "BestLogPInGroup": -12.82910720832427, "_PATTERN_": "M1", "_GeneInGOAndHitList": 18.0, "Hits": "PARP1|CHRNA4|PTK2B|FYN|GSTP1|HDAC2|HMOX1|HSPA1A|JAK2|MMP2|MPO|NFE2L2|PTGS1|RELA|STAT1|TPO|TRPA1|HDAC6", "Description": "response to oxidative stress", "_GeneInHitList": 139.0, "Category": "GO Biological Processes", "Log_q_value_": -10.088393715513776, "Symbol": "GO:0006979", "LogP": -12.82910720832427, "_RANK_": 1.0, "FirstInGroupByEnrichment": 1.0, "_LogP_MyList": -12.82910720832427, "_TotalGeneInLibrary": 30284.0, "_GeneInGO": 375.0, "shared_name": "4", "_InGO": 12.949640287769784, "Gene": "GO:0006979", "_MEMBER_MyList": 1.0, "_COUNT_001": 18.0, "SUID": 4544697, "id_original": "4", "selected": false, "CategoryID": 19.0, "STDV_InGO": 2.8477819782495275, "EvidenceCutoff": 0.0, "PARENT_GO": "19_GO:0050896 response to stimulus", "FirstInGroupByLogP": 1.0, "GROUP_ID": 11.0, "name": "4", "BestEnrichmentInGroup": 22.007121575466897, "CLUSTER_LABEL": "response to oxidative stress", "GeneID": "142|1137|2185|2534|2950|3066|3162|3303|3717|4313|4353|4780|5742|5970|6772|7173|8989|10013", "Z_score": 12.514205746560181, "GiniIndex": 0.0, "_COUNT_001_PCT": 100.0}, "position": {"x": 204.44650087842814, "y": 184.1368934456068}, "selected": false}, {"data": {"id": "4544694", "Enrichment": 11.30163995604669, "BestLogPInGroup": -13.404054546663904, "_PATTERN_": "M1", "_GeneInGOAndHitList": 18.0, "Hits": "CA9|CHRNA4|CHRNA7|CHRNB2|DRD2|PTK2B|HDAC2|KCNK2|LMNA|MDM4|MMP2|NFE2L2|NOS2|PIN1|SLC2A1|SLC6A4|SLC9A1|PARP2", "Description": "response to oxygen levels", "_GeneInHitList": 139.0, "Category": "GO Biological Processes", "Log_q_value_": -10.510730890647253, "Symbol": "GO:0070482", "LogP": -13.404054546663904, "_RANK_": 1.0, "FirstInGroupByEnrichment": 1.0, "_LogP_MyList": -13.404054546663904, "_TotalGeneInLibrary": 30284.0, "_GeneInGO": 347.0, "shared_name": "3", "_InGO": 12.949640287769784, "Gene": "GO:0070482", "_MEMBER_MyList": 1.0, "_COUNT_001": 18.0, "SUID": 4544694, "id_original": "3", "selected": false, "CategoryID": 19.0, "STDV_InGO": 2.8477819782495275, "EvidenceCutoff": 0.0, "PARENT_GO": "19_GO:0050896 response to stimulus", "FirstInGroupByLogP": 1.0, "GROUP_ID": 6.0, "name": "3", "BestEnrichmentInGroup": 11.610653796711848, "CLUSTER_LABEL": "response to oxygen levels", "GeneID": "768|1137|1139|1141|1813|2185|3066|3776|4000|4194|4313|4780|4843|5300|6513|6532|6548|10038", "Z_score": 13.105879487597605, "GiniIndex": 0.0, "_COUNT_001_PCT": 100.0}, "position": {"x": 330.4961529780375, "y": 594.959090406056}, "selected": false}, {"data": {"id": "4544691", "Enrichment": 13.77837176898797, "BestLogPInGroup": -13.275404157577595, "_PATTERN_": "M1", "_GeneInGOAndHitList": 16.0, "Hits": "ADH4|ALDH1A1|CES1|DRD2|EPHX1|EPHX2|GSTP1|MAOB|MPO|NFE2L2|PIM1|PTGS1|SLC6A4|SRD5A1|TPO|AKR1B10", "Description": "response to toxic substance", "_GeneInHitList": 139.0, "Category": "GO Biological Processes", "Log_q_value_": -10.425546195342035, "Symbol": "GO:0009636", "LogP": -13.275404157577595, "_RANK_": 1.0, "FirstInGroupByEnrichment": 1.0, "_LogP_MyList": -13.275404157577595, "_TotalGeneInLibrary": 30284.0, "_GeneInGO": 253.0, "shared_name": "2", "_InGO": 11.510791366906474, "Gene": "GO:0009636", "_MEMBER_MyList": 1.0, "_COUNT_001": 16.0, "SUID": 4544691, "id_original": "2", "selected": false, "CategoryID": 19.0, "STDV_InGO": 2.707013032790805, "EvidenceCutoff": 0.0, "PARENT_GO": "19_GO:0050896 response to stimulus", "FirstInGroupByLogP": 1.0, "GROUP_ID": 7.0, "name": "2", "BestEnrichmentInGroup": 15.941744165643094, "CLUSTER_LABEL": "response to toxic substance", "GeneID": "127|216|1066|1813|2052|2053|2950|4129|4353|4780|5292|5742|6532|6715|7173|57016", "Z_score": 13.859580556498381, "GiniIndex": 0.0, "_COUNT_001_PCT": 100.0}, "position": {"x": -83.11906613817342, "y": 323.35035627519665}, "selected": false}, {"data": {"id": "4544663", "Enrichment": 11.466868610374856, "BestLogPInGroup": -17.214341996288105, "_PATTERN_": "M1", "_GeneInGOAndHitList": 23.0, "Hits": "BCHE|CA9|CYP2A6|AKR1C1|DRD2|EPHX1|PTK2B|GSTP1|HDAC2|MAOB|MMP2|NFE2L2|NOS2|RELA|SLC6A3|SLC6A4|SRD5A1|STAT1|TGFBR2|TOP1|NR1I2|TRPA1|HDAC5", "Description": "response to xenobiotic stimulus", "_GeneInHitList": 139.0, "Category": "GO Biological Processes", "Log_q_value_": -13.741234743654644, "Symbol": "GO:0009410", "LogP": -17.214341996288105, "_RANK_": 1.0, "FirstInGroupByEnrichment": 1.0, "_LogP_MyList": -17.214341996288105, "_TotalGeneInLibrary": 30284.0, "_GeneInGO": 437.0, "shared_name": "1", "_InGO": 16.546762589928058, "Gene": "GO:0009410", "_MEMBER_MyList": 1.0, "_COUNT_001": 23.0, "SUID": 4544663, "id_original": "1", "selected": false, "CategoryID": 19.0, "STDV_InGO": 3.1518875317568584, "EvidenceCutoff": 0.0, "PARENT_GO": "19_GO:0050896 response to stimulus", "FirstInGroupByLogP": 1.0, "GROUP_ID": 4.0, "name": "1", "BestEnrichmentInGroup": 11.466868610374856, "CLUSTER_LABEL": "response to xenobiotic stimulus", "GeneID": "590|768|1548|1645|1813|2052|2185|2950|3066|4129|4313|4780|4843|5970|6531|6532|6715|6772|7048|7150|8856|8989|10014", "Z_score": 14.966021077827017, "GiniIndex": 0.0, "_COUNT_001_PCT": 100.0}, "position": {"x": 220.4008618403422, "y": 315.31596296464977}, "selected": false}], "edges": [{"data": {"id": "4548157", "source": "4545147", "target": "4544736", "SCORE": 0.4221402214033655, "shared_interaction": "Direct", "source_original": "1", "Name_B": "GO:1901699", "Name_A": "GO:0032870", "target_original": "138", "Gene_B": "GO:1901699", "interaction": "Direct", "SUID": 4548157, "TYPE": "Direct", "Gene_A": "GO:0032870", "BEND_MAP_ID": 4548157, "selected": false}, "selected": false}, {"data": {"id": "4548154", "source": "4545147", "target": "4545144", "SCORE": 0.7906976744191522, "shared_interaction": "Direct", "source_original": "1", "Name_B": "GO:0043434", "Name_A": "GO:0032870", "target_original": "2", "Gene_B": "GO:0043434", "interaction": "Direct", "SUID": 4548154, "TYPE": "Direct", "Gene_A": "GO:0032870", "BEND_MAP_ID": 4548154, "selected": false}, "selected": false}, {"data": {"id": "4548151", "source": "4545147", "target": "4545141", "SCORE": 0.8073394495418146, "shared_interaction": "Direct", "source_original": "1", "Name_B": "GO:0071375", "Name_A": "GO:0032870", "target_original": "3", "Gene_B": "GO:0071375", "interaction": "Direct", "SUID": 4548151, "TYPE": "Direct", "Gene_A": "GO:0032870", "BEND_MAP_ID": 4548151, "selected": false}, "selected": false}, {"data": {"id": "4548148", "source": "4545147", "target": "4544742", "SCORE": 0.31976744186224487, "shared_interaction": "Direct", "source_original": "1", "Name_B": "GO:0071345", "Name_A": "GO:0032870", "target_original": "136", "Gene_B": "GO:0071345", "interaction": "Direct", "SUID": 4548148, "TYPE": "Direct", "Gene_A": "GO:0032870", "BEND_MAP_ID": 4548148, "selected": false}, "selected": false}, {"data": {"id": "4548145", "source": "4545144", "target": "4544736", "SCORE": 0.48512585812463016, "shared_interaction": "Direct", "source_original": "2", "Name_B": "GO:1901699", "Name_A": "GO:0043434", "target_original": "138", "Gene_B": "GO:1901699", "interaction": "Direct", "SUID": 4548145, "TYPE": "Direct", "Gene_A": "GO:0043434", "BEND_MAP_ID": 4548145, "selected": false}, "selected": false}, {"data": {"id": "4548142", "source": "4545144", "target": "4545141", "SCORE": 0.9101796407188317, "shared_interaction": "Direct", "source_original": "2", "Name_B": "GO:0071375", "Name_A": "GO:0043434", "target_original": "3", "Gene_B": "GO:0071375", "interaction": "Direct", "SUID": 4548142, "TYPE": "Direct", "Gene_A": "GO:0043434", "BEND_MAP_ID": 4548142, "selected": false}, "selected": false}, {"data": {"id": "4548139", "source": "4545144", "target": "4544742", "SCORE": 0.32330827067859974, "shared_interaction": "Direct", "source_original": "2", "Name_B": "GO:0071345", "Name_A": "GO:0043434", "target_original": "136", "Gene_B": "GO:0071345", "interaction": "Direct", "SUID": 4548139, "TYPE": "Direct", "Gene_A": "GO:0043434", "BEND_MAP_ID": 4548139, "selected": false}, "selected": false}, {"data": {"id": "4548136", "source": "4545144", "target": "4544796", "SCORE": 0.3587594300108009, "shared_interaction": "Direct", "source_original": "2", "Name_B": "GO:0071356", "Name_A": "GO:0043434", "target_original": "118", "Gene_B": "GO:0071356", "interaction": "Direct", "SUID": 4548136, "TYPE": "Direct", "Gene_A": "GO:0043434", "BEND_MAP_ID": 4548136, "selected": false}, "selected": false}, {"data": {"id": "4548133", "source": "4545144", "target": "4544988", "SCORE": 0.33234421365208033, "shared_interaction": "Direct", "source_original": "2", "Name_B": "GO:0070848", "Name_A": "GO:0043434", "target_original": "54", "Gene_B": "GO:0070848", "interaction": "Direct", "SUID": 4548133, "TYPE": "Direct", "Gene_A": "GO:0043434", "BEND_MAP_ID": 4548133, "selected": false}, "selected": false}, {"data": {"id": "4548130", "source": "4545144", "target": "4544985", "SCORE": 0.3507972665170246, "shared_interaction": "Direct", "source_original": "2", "Name_B": "GO:0071363", "Name_A": "GO:0043434", "target_original": "55", "Gene_B": "GO:0071363", "interaction": "Direct", "SUID": 4548130, "TYPE": "Direct", "Gene_A": "GO:0043434", "BEND_MAP_ID": 4548130, "selected": false}, "selected": false}, {"data": {"id": "4548127", "source": "4545141", "target": "4544736", "SCORE": 0.5352112676066156, "shared_interaction": "Direct", "source_original": "3", "Name_B": "GO:1901699", "Name_A": "GO:0071375", "target_original": "138", "Gene_B": "GO:1901699", "interaction": "Direct", "SUID": 4548127, "TYPE": "Direct", "Gene_A": "GO:0071375", "BEND_MAP_ID": 4548127, "selected": false}, "selected": false}, {"data": {"id": "4548124", "source": "4545138", "target": "4545147", "SCORE": 0.47781569966030707, "shared_interaction": "Direct", "source_original": "4", "Name_B": "GO:0032870", "Name_A": "GO:0032868", "target_original": "1", "Gene_B": "GO:0032870", "interaction": "Direct", "SUID": 4548124, "TYPE": "Direct", "Gene_A": "GO:0032868", "BEND_MAP_ID": 4548124, "selected": false}, "selected": false}, {"data": {"id": "4548121", "source": "4545138", "target": "4545144", "SCORE": 0.6924829157185906, "shared_interaction": "Direct", "source_original": "4", "Name_B": "GO:0043434", "Name_A": "GO:0032868", "target_original": "2", "Gene_B": "GO:0043434", "interaction": "Direct", "SUID": 4548121, "TYPE": "Direct", "Gene_A": "GO:0032868", "BEND_MAP_ID": 4548121, "selected": false}, "selected": false}, {"data": {"id": "4548118", "source": "4545138", "target": "4545141", "SCORE": 0.6268656716431833, "shared_interaction": "Direct", "source_original": "4", "Name_B": "GO:0071375", "Name_A": "GO:0032868", "target_original": "3", "Gene_B": "GO:0071375", "interaction": "Direct", "SUID": 4548118, "TYPE": "Direct", "Gene_A": "GO:0032868", "BEND_MAP_ID": 4548118, "selected": false}, "selected": false}, {"data": {"id": "4548115", "source": "4545138", "target": "4545135", "SCORE": 0.8453608247430652, "shared_interaction": "Direct", "source_original": "4", "Name_B": "GO:0032869", "Name_A": "GO:0032868", "target_original": "5", "Gene_B": "GO:0032869", "interaction": "Direct", "SUID": 4548115, "TYPE": "Direct", "Gene_A": "GO:0032868", "BEND_MAP_ID": 4548115, "selected": false}, "selected": false}, {"data": {"id": "4548112", "source": "4545138", "target": "4544988", "SCORE": 0.42703232125619806, "shared_interaction": "Direct", "source_original": "4", "Name_B": "GO:0070848", "Name_A": "GO:0032868", "target_original": "54", "Gene_B": "GO:0070848", "interaction": "Direct", "SUID": 4548112, "TYPE": "Direct", "Gene_A": "GO:0032868", "BEND_MAP_ID": 4548112, "selected": false}, "selected": false}, {"data": {"id": "4548109", "source": "4545138", "target": "4544985", "SCORE": 0.4512195121976315, "shared_interaction": "Direct", "source_original": "4", "Name_B": "GO:0071363", "Name_A": "GO:0032868", "target_original": "55", "Gene_B": "GO:0071363", "interaction": "Direct", "SUID": 4548109, "TYPE": "Direct", "Gene_A": "GO:0032868", "BEND_MAP_ID": 4548109, "selected": false}, "selected": false}, {"data": {"id": "4548106", "source": "4545135", "target": "4545147", "SCORE": 0.4782608695669188, "shared_interaction": "Direct", "source_original": "5", "Name_B": "GO:0032870", "Name_A": "GO:0032869", "target_original": "1", "Gene_B": "GO:0032870", "interaction": "Direct", "SUID": 4548106, "TYPE": "Direct", "Gene_A": "GO:0032869", "BEND_MAP_ID": 4548106, "selected": false}, "selected": false}, {"data": {"id": "4548103", "source": "4545135", "target": "4545144", "SCORE": 0.5588235294133868, "shared_interaction": "Direct", "source_original": "5", "Name_B": "GO:0043434", "Name_A": "GO:0032869", "target_original": "2", "Gene_B": "GO:0043434", "interaction": "Direct", "SUID": 4548103, "TYPE": "Direct", "Gene_A": "GO:0032869", "BEND_MAP_ID": 4548103, "selected": false}, "selected": false}, {"data": {"id": "4548100", "source": "4545135", "target": "4545141", "SCORE": 0.6341463414649018, "shared_interaction": "Direct", "source_original": "5", "Name_B": "GO:0071375", "Name_A": "GO:0032869", "target_original": "3", "Gene_B": "GO:0071375", "interaction": "Direct", "SUID": 4548100, "TYPE": "Direct", "Gene_A": "GO:0032869", "BEND_MAP_ID": 4548100, "selected": false}, "selected": false}, {"data": {"id": "4548097", "source": "4545135", "target": "4544988", "SCORE": 0.309210526319198, "shared_interaction": "Direct", "source_original": "5", "Name_B": "GO:0070848", "Name_A": "GO:0032869", "target_original": "54", "Gene_B": "GO:0070848", "interaction": "Direct", "SUID": 4548097, "TYPE": "Direct", "Gene_A": "GO:0032869", "BEND_MAP_ID": 4548097, "selected": false}, "selected": false}, {"data": {"id": "4548094", "source": "4545135", "target": "4544985", "SCORE": 0.3298969072199492, "shared_interaction": "Direct", "source_original": "5", "Name_B": "GO:0071363", "Name_A": "GO:0032869", "target_original": "55", "Gene_B": "GO:0071363", "interaction": "Direct", "SUID": 4548094, "TYPE": "Direct", "Gene_A": "GO:0032869", "BEND_MAP_ID": 4548094, "selected": false}, "selected": false}, {"data": {"id": "4548091", "source": "4545132", "target": "4544736", "SCORE": 0.3762376237637657, "shared_interaction": "Direct", "source_original": "6", "Name_B": "GO:1901699", "Name_A": "GO:0098926", "target_original": "138", "Gene_B": "GO:1901699", "interaction": "Direct", "SUID": 4548091, "TYPE": "Direct", "Gene_A": "GO:0098926", "BEND_MAP_ID": 4548091, "selected": false}, "selected": false}, {"data": {"id": "4548088", "source": "4545132", "target": "4545126", "SCORE": 0.9524815205915669, "shared_interaction": "Direct", "source_original": "6", "Name_B": "GO:1905145", "Name_A": "GO:0098926", "target_original": "8", "Gene_B": "GO:1905145", "interaction": "Direct", "SUID": 4548088, "TYPE": "Direct", "Gene_A": "GO:0098926", "BEND_MAP_ID": 4548088, "selected": false}, "selected": false}, {"data": {"id": "4548085", "source": "4545132", "target": "4545123", "SCORE": 0.9524815205915669, "shared_interaction": "Direct", "source_original": "6", "Name_B": "GO:1905144", "Name_A": "GO:0098926", "target_original": "9", "Gene_B": "GO:1905144", "interaction": "Direct", "SUID": 4548085, "TYPE": "Direct", "Gene_A": "GO:0098926", "BEND_MAP_ID": 4548085, "selected": false}, "selected": false}, {"data": {"id": "4548082", "source": "4545132", "target": "4545120", "SCORE": 0.6924829157185906, "shared_interaction": "Direct", "source_original": "6", "Name_B": "GO:0099536", "Name_A": "GO:0098926", "target_original": "10", "Gene_B": "GO:0099536", "interaction": "Direct", "SUID": 4548082, "TYPE": "Direct", "Gene_A": "GO:0098926", "BEND_MAP_ID": 4548082, "selected": false}, "selected": false}, {"data": {"id": "4548079", "source": "4545132", "target": "4545111", "SCORE": 0.6484375000012359, "shared_interaction": "Direct", "source_original": "6", "Name_B": "GO:0099537", "Name_A": "GO:0098926", "target_original": "13", "Gene_B": "GO:0099537", "interaction": "Direct", "SUID": 4548079, "TYPE": "Direct", "Gene_A": "GO:0098926", "BEND_MAP_ID": 4548079, "selected": false}, "selected": false}, {"data": {"id": "4548076", "source": "4545129", "target": "4544736", "SCORE": 0.34804329725375543, "shared_interaction": "Direct", "source_original": "7", "Name_B": "GO:1901699", "Name_A": "GO:0095500", "target_original": "138", "Gene_B": "GO:1901699", "interaction": "Direct", "SUID": 4548076, "TYPE": "Direct", "Gene_A": "GO:0095500", "BEND_MAP_ID": 4548076, "selected": false}, "selected": false}, {"data": {"id": "4548073", "source": "4545129", "target": "4545132", "SCORE": 0.9524815205915669, "shared_interaction": "Direct", "source_original": "7", "Name_B": "GO:0098926", "Name_A": "GO:0095500", "target_original": "6", "Gene_B": "GO:0098926", "interaction": "Direct", "SUID": 4548073, "TYPE": "Direct", "Gene_A": "GO:0095500", "BEND_MAP_ID": 4548073, "selected": false}, "selected": false}, {"data": {"id": "4548070", "source": "4545129", "target": "4545126", "SCORE": 1.0, "shared_interaction": "Direct", "source_original": "7", "Name_B": "GO:1905145", "Name_A": "GO:0095500", "target_original": "8", "Gene_B": "GO:1905145", "interaction": "Direct", "SUID": 4548070, "TYPE": "Direct", "Gene_A": "GO:0095500", "BEND_MAP_ID": 4548070, "selected": false}, "selected": false}, {"data": {"id": "4548067", "source": "4545129", "target": "4545123", "SCORE": 1.0, "shared_interaction": "Direct", "source_original": "7", "Name_B": "GO:1905144", "Name_A": "GO:0095500", "target_original": "9", "Gene_B": "GO:1905144", "interaction": "Direct", "SUID": 4548067, "TYPE": "Direct", "Gene_A": "GO:0095500", "BEND_MAP_ID": 4548067, "selected": false}, "selected": false}, {"data": {"id": "4548064", "source": "4545129", "target": "4545120", "SCORE": 0.6500777604988917, "shared_interaction": "Direct", "source_original": "7", "Name_B": "GO:0099536", "Name_A": "GO:0095500", "target_original": "10", "Gene_B": "GO:0099536", "interaction": "Direct", "SUID": 4548064, "TYPE": "Direct", "Gene_A": "GO:0095500", "BEND_MAP_ID": 4548064, "selected": false}, "selected": false}, {"data": {"id": "4548061", "source": "4545129", "target": "4545114", "SCORE": 0.6755674232321442, "shared_interaction": "Direct", "source_original": "7", "Name_B": "GO:0098916", "Name_A": "GO:0095500", "target_original": "12", "Gene_B": "GO:0098916", "interaction": "Direct", "SUID": 4548061, "TYPE": "Direct", "Gene_A": "GO:0095500", "BEND_MAP_ID": 4548061, "selected": false}, "selected": false}, {"data": {"id": "4548058", "source": "4545129", "target": "4545111", "SCORE": 0.6755674232321442, "shared_interaction": "Direct", "source_original": "7", "Name_B": "GO:0099537", "Name_A": "GO:0095500", "target_original": "13", "Gene_B": "GO:0099537", "interaction": "Direct", "SUID": 4548058, "TYPE": "Direct", "Gene_A": "GO:0095500", "BEND_MAP_ID": 4548058, "selected": false}, "selected": false}, {"data": {"id": "4548055", "source": "4545129", "target": "4544937", "SCORE": 0.3150867823789712, "shared_interaction": "Direct", "source_original": "7", "Name_B": "GO:0099177", "Name_A": "GO:0095500", "target_original": "71", "Gene_B": "GO:0099177", "interaction": "Direct", "SUID": 4548055, "TYPE": "Direct", "Gene_A": "GO:0095500", "BEND_MAP_ID": 4548055, "selected": false}, "selected": false}, {"data": {"id": "4548052", "source": "4545123", "target": "4545126", "SCORE": 1.0, "shared_interaction": "Direct", "source_original": "9", "Name_B": "GO:1905145", "Name_A": "GO:1905144", "target_original": "8", "Gene_B": "GO:1905145", "interaction": "Direct", "SUID": 4548052, "TYPE": "Direct", "Gene_A": "GO:1905144", "BEND_MAP_ID": 4548052, "selected": false}, "selected": false}, {"data": {"id": "4548049", "source": "4545120", "target": "4544736", "SCORE": 0.40274599542457096, "shared_interaction": "Direct", "source_original": "10", "Name_B": "GO:1901699", "Name_A": "GO:0099536", "target_original": "138", "Gene_B": "GO:1901699", "interaction": "Direct", "SUID": 4548049, "TYPE": "Direct", "Gene_A": "GO:0099536", "BEND_MAP_ID": 4548049, "selected": false}, "selected": false}, {"data": {"id": "4548046", "source": "4545120", "target": "4545126", "SCORE": 0.6500777604988917, "shared_interaction": "Direct", "source_original": "10", "Name_B": "GO:1905145", "Name_A": "GO:0099536", "target_original": "8", "Gene_B": "GO:1905145", "interaction": "Direct", "SUID": 4548046, "TYPE": "Direct", "Gene_A": "GO:0099536", "BEND_MAP_ID": 4548046, "selected": false}, "selected": false}, {"data": {"id": "4548043", "source": "4545120", "target": "4545123", "SCORE": 0.6500777604988917, "shared_interaction": "Direct", "source_original": "10", "Name_B": "GO:1905144", "Name_A": "GO:0099536", "target_original": "9", "Gene_B": "GO:1905144", "interaction": "Direct", "SUID": 4548043, "TYPE": "Direct", "Gene_A": "GO:0099536", "BEND_MAP_ID": 4548043, "selected": false}, "selected": false}, {"data": {"id": "4548040", "source": "4545120", "target": "4545111", "SCORE": 0.971246006389859, "shared_interaction": "Direct", "source_original": "10", "Name_B": "GO:0099537", "Name_A": "GO:0099536", "target_original": "13", "Gene_B": "GO:0099537", "interaction": "Direct", "SUID": 4548040, "TYPE": "Direct", "Gene_A": "GO:0099536", "BEND_MAP_ID": 4548040, "selected": false}, "selected": false}, {"data": {"id": "4548037", "source": "4545117", "target": "4544736", "SCORE": 0.376923076924371, "shared_interaction": "Direct", "source_original": "11", "Name_B": "GO:1901699", "Name_A": "GO:0007268", "target_original": "138", "Gene_B": "GO:1901699", "interaction": "Direct", "SUID": 4548037, "TYPE": "Direct", "Gene_A": "GO:0007268", "BEND_MAP_ID": 4548037, "selected": false}, "selected": false}, {"data": {"id": "4548034", "source": "4545117", "target": "4544700", "SCORE": 0.34815756035801787, "shared_interaction": "Direct", "source_original": "11", "Name_B": "GO:0035094", "Name_A": "GO:0007268", "target_original": "150", "Gene_B": "GO:0035094", "interaction": "Direct", "SUID": 4548034, "TYPE": "Direct", "Gene_A": "GO:0007268", "BEND_MAP_ID": 4548034, "selected": false}, "selected": false}, {"data": {"id": "4548031", "source": "4545117", "target": "4545132", "SCORE": 0.6484375000012359, "shared_interaction": "Direct", "source_original": "11", "Name_B": "GO:0098926", "Name_A": "GO:0007268", "target_original": "6", "Gene_B": "GO:0098926", "interaction": "Direct", "SUID": 4548031, "TYPE": "Direct", "Gene_A": "GO:0007268", "BEND_MAP_ID": 4548031, "selected": false}, "selected": false}, {"data": {"id": "4548028", "source": "4545117", "target": "4545129", "SCORE": 0.6755674232321442, "shared_interaction": "Direct", "source_original": "11", "Name_B": "GO:0095500", "Name_A": "GO:0007268", "target_original": "7", "Gene_B": "GO:0095500", "interaction": "Direct", "SUID": 4548028, "TYPE": "Direct", "Gene_A": "GO:0007268", "BEND_MAP_ID": 4548028, "selected": false}, "selected": false}, {"data": {"id": "4548025", "source": "4545117", "target": "4545126", "SCORE": 0.6755674232321442, "shared_interaction": "Direct", "source_original": "11", "Name_B": "GO:1905145", "Name_A": "GO:0007268", "target_original": "8", "Gene_B": "GO:1905145", "interaction": "Direct", "SUID": 4548025, "TYPE": "Direct", "Gene_A": "GO:0007268", "BEND_MAP_ID": 4548025, "selected": false}, "selected": false}, {"data": {"id": "4548022", "source": "4545117", "target": "4545123", "SCORE": 0.6755674232321442, "shared_interaction": "Direct", "source_original": "11", "Name_B": "GO:1905144", "Name_A": "GO:0007268", "target_original": "9", "Gene_B": "GO:1905144", "interaction": "Direct", "SUID": 4548022, "TYPE": "Direct", "Gene_A": "GO:0007268", "BEND_MAP_ID": 4548022, "selected": false}, "selected": false}, {"data": {"id": "4548019", "source": "4545117", "target": "4545120", "SCORE": 0.971246006389859, "shared_interaction": "Direct", "source_original": "11", "Name_B": "GO:0099536", "Name_A": "GO:0007268", "target_original": "10", "Gene_B": "GO:0099536", "interaction": "Direct", "SUID": 4548019, "TYPE": "Direct", "Gene_A": "GO:0007268", "BEND_MAP_ID": 4548019, "selected": false}, "selected": false}, {"data": {"id": "4548016", "source": "4545117", "target": "4545114", "SCORE": 1.0, "shared_interaction": "Direct", "source_original": "11", "Name_B": "GO:0098916", "Name_A": "GO:0007268", "target_original": "12", "Gene_B": "GO:0098916", "interaction": "Direct", "SUID": 4548016, "TYPE": "Direct", "Gene_A": "GO:0007268", "BEND_MAP_ID": 4548016, "selected": false}, "selected": false}, {"data": {"id": "4548013", "source": "4545117", "target": "4545111", "SCORE": 1.0, "shared_interaction": "Direct", "source_original": "11", "Name_B": "GO:0099537", "Name_A": "GO:0007268", "target_original": "13", "Gene_B": "GO:0099537", "interaction": "Direct", "SUID": 4548013, "TYPE": "Direct", "Gene_A": "GO:0007268", "BEND_MAP_ID": 4548013, "selected": false}, "selected": false}, {"data": {"id": "4548010", "source": "4545117", "target": "4545108", "SCORE": 0.5317919075162778, "shared_interaction": "Direct", "source_original": "11", "Name_B": "GO:0007271", "Name_A": "GO:0007268", "target_original": "14", "Gene_B": "GO:0007271", "interaction": "Direct", "SUID": 4548010, "TYPE": "Direct", "Gene_A": "GO:0007268", "BEND_MAP_ID": 4548010, "selected": false}, "selected": false}, {"data": {"id": "4548007", "source": "4545117", "target": "4544730", "SCORE": 0.3543478260888514, "shared_interaction": "Direct", "source_original": "11", "Name_B": "GO:0050804", "Name_A": "GO:0007268", "target_original": "140", "Gene_B": "GO:0050804", "interaction": "Direct", "SUID": 4548007, "TYPE": "Direct", "Gene_A": "GO:0007268", "BEND_MAP_ID": 4548007, "selected": false}, "selected": false}, {"data": {"id": "4548004", "source": "4545117", "target": "4544937", "SCORE": 0.3543478260888514, "shared_interaction": "Direct", "source_original": "11", "Name_B": "GO:0099177", "Name_A": "GO:0007268", "target_original": "71", "Gene_B": "GO:0099177", "interaction": "Direct", "SUID": 4548004, "TYPE": "Direct", "Gene_A": "GO:0007268", "BEND_MAP_ID": 4548004, "selected": false}, "selected": false}, {"data": {"id": "4548001", "source": "4545117", "target": "4544934", "SCORE": 0.39702233250822333, "shared_interaction": "Direct", "source_original": "11", "Name_B": "GO:0050890", "Name_A": "GO:0007268", "target_original": "72", "Gene_B": "GO:0050890", "interaction": "Direct", "SUID": 4548001, "TYPE": "Direct", "Gene_A": "GO:0007268", "BEND_MAP_ID": 4548001, "selected": false}, "selected": false}, {"data": {"id": "4547998", "source": "4545117", "target": "4544931", "SCORE": 0.40556199304936846, "shared_interaction": "Direct", "source_original": "11", "Name_B": "GO:0007610", "Name_A": "GO:0007268", "target_original": "73", "Gene_B": "GO:0007610", "interaction": "Direct", "SUID": 4547998, "TYPE": "Direct", "Gene_A": "GO:0007268", "BEND_MAP_ID": 4547998, "selected": false}, "selected": false}, {"data": {"id": "4547995", "source": "4545114", "target": "4544736", "SCORE": 0.376923076924371, "shared_interaction": "Direct", "source_original": "12", "Name_B": "GO:1901699", "Name_A": "GO:0098916", "target_original": "138", "Gene_B": "GO:1901699", "interaction": "Direct", "SUID": 4547995, "TYPE": "Direct", "Gene_A": "GO:0098916", "BEND_MAP_ID": 4547995, "selected": false}, "selected": false}, {"data": {"id": "4547992", "source": "4545114", "target": "4545132", "SCORE": 0.6484375000012359, "shared_interaction": "Direct", "source_original": "12", "Name_B": "GO:0098926", "Name_A": "GO:0098916", "target_original": "6", "Gene_B": "GO:0098926", "interaction": "Direct", "SUID": 4547992, "TYPE": "Direct", "Gene_A": "GO:0098916", "BEND_MAP_ID": 4547992, "selected": false}, "selected": false}, {"data": {"id": "4547989", "source": "4545114", "target": "4545126", "SCORE": 0.6755674232321442, "shared_interaction": "Direct", "source_original": "12", "Name_B": "GO:1905145", "Name_A": "GO:0098916", "target_original": "8", "Gene_B": "GO:1905145", "interaction": "Direct", "SUID": 4547989, "TYPE": "Direct", "Gene_A": "GO:0098916", "BEND_MAP_ID": 4547989, "selected": false}, "selected": false}, {"data": {"id": "4547986", "source": "4545114", "target": "4545123", "SCORE": 0.6755674232321442, "shared_interaction": "Direct", "source_original": "12", "Name_B": "GO:1905144", "Name_A": "GO:0098916", "target_original": "9", "Gene_B": "GO:1905144", "interaction": "Direct", "SUID": 4547986, "TYPE": "Direct", "Gene_A": "GO:0098916", "BEND_MAP_ID": 4547986, "selected": false}, "selected": false}, {"data": {"id": "4547983", "source": "4545114", "target": "4545120", "SCORE": 0.971246006389859, "shared_interaction": "Direct", "source_original": "12", "Name_B": "GO:0099536", "Name_A": "GO:0098916", "target_original": "10", "Gene_B": "GO:0099536", "interaction": "Direct", "SUID": 4547983, "TYPE": "Direct", "Gene_A": "GO:0098916", "BEND_MAP_ID": 4547983, "selected": false}, "selected": false}, {"data": {"id": "4547980", "source": "4545114", "target": "4545111", "SCORE": 1.0, "shared_interaction": "Direct", "source_original": "12", "Name_B": "GO:0099537", "Name_A": "GO:0098916", "target_original": "13", "Gene_B": "GO:0099537", "interaction": "Direct", "SUID": 4547980, "TYPE": "Direct", "Gene_A": "GO:0098916", "BEND_MAP_ID": 4547980, "selected": false}, "selected": false}, {"data": {"id": "4547977", "source": "4545114", "target": "4544937", "SCORE": 0.3543478260888514, "shared_interaction": "Direct", "source_original": "12", "Name_B": "GO:0099177", "Name_A": "GO:0098916", "target_original": "71", "Gene_B": "GO:0099177", "interaction": "Direct", "SUID": 4547977, "TYPE": "Direct", "Gene_A": "GO:0098916", "BEND_MAP_ID": 4547977, "selected": false}, "selected": false}, {"data": {"id": "4547974", "source": "4545111", "target": "4544736", "SCORE": 0.376923076924371, "shared_interaction": "Direct", "source_original": "13", "Name_B": "GO:1901699", "Name_A": "GO:0099537", "target_original": "138", "Gene_B": "GO:1901699", "interaction": "Direct", "SUID": 4547974, "TYPE": "Direct", "Gene_A": "GO:0099537", "BEND_MAP_ID": 4547974, "selected": false}, "selected": false}, {"data": {"id": "4547971", "source": "4545111", "target": "4545126", "SCORE": 0.6755674232321442, "shared_interaction": "Direct", "source_original": "13", "Name_B": "GO:1905145", "Name_A": "GO:0099537", "target_original": "8", "Gene_B": "GO:1905145", "interaction": "Direct", "SUID": 4547971, "TYPE": "Direct", "Gene_A": "GO:0099537", "BEND_MAP_ID": 4547971, "selected": false}, "selected": false}, {"data": {"id": "4547968", "source": "4545111", "target": "4545123", "SCORE": 0.6755674232321442, "shared_interaction": "Direct", "source_original": "13", "Name_B": "GO:1905144", "Name_A": "GO:0099537", "target_original": "9", "Gene_B": "GO:1905144", "interaction": "Direct", "SUID": 4547968, "TYPE": "Direct", "Gene_A": "GO:0099537", "BEND_MAP_ID": 4547968, "selected": false}, "selected": false}, {"data": {"id": "4547965", "source": "4545108", "target": "4544700", "SCORE": 0.43471640655029736, "shared_interaction": "Direct", "source_original": "14", "Name_B": "GO:0035094", "Name_A": "GO:0007271", "target_original": "150", "Gene_B": "GO:0035094", "interaction": "Direct", "SUID": 4547965, "TYPE": "Direct", "Gene_A": "GO:0007271", "BEND_MAP_ID": 4547965, "selected": false}, "selected": false}, {"data": {"id": "4547962", "source": "4545108", "target": "4545132", "SCORE": 0.6770334928247052, "shared_interaction": "Direct", "source_original": "14", "Name_B": "GO:0098926", "Name_A": "GO:0007271", "target_original": "6", "Gene_B": "GO:0098926", "interaction": "Direct", "SUID": 4547962, "TYPE": "Direct", "Gene_A": "GO:0007271", "BEND_MAP_ID": 4547962, "selected": false}, "selected": false}, {"data": {"id": "4547959", "source": "4545108", "target": "4545129", "SCORE": 0.7174550020945226, "shared_interaction": "Direct", "source_original": "14", "Name_B": "GO:0095500", "Name_A": "GO:0007271", "target_original": "7", "Gene_B": "GO:0095500", "interaction": "Direct", "SUID": 4547959, "TYPE": "Direct", "Gene_A": "GO:0007271", "BEND_MAP_ID": 4547959, "selected": false}, "selected": false}, {"data": {"id": "4547956", "source": "4545108", "target": "4545126", "SCORE": 0.7174550020945226, "shared_interaction": "Direct", "source_original": "14", "Name_B": "GO:1905145", "Name_A": "GO:0007271", "target_original": "8", "Gene_B": "GO:1905145", "interaction": "Direct", "SUID": 4547956, "TYPE": "Direct", "Gene_A": "GO:0007271", "BEND_MAP_ID": 4547956, "selected": false}, "selected": false}, {"data": {"id": "4547953", "source": "4545108", "target": "4545123", "SCORE": 0.7174550020945226, "shared_interaction": "Direct", "source_original": "14", "Name_B": "GO:1905144", "Name_A": "GO:0007271", "target_original": "9", "Gene_B": "GO:1905144", "interaction": "Direct", "SUID": 4547953, "TYPE": "Direct", "Gene_A": "GO:0007271", "BEND_MAP_ID": 4547953, "selected": false}, "selected": false}, {"data": {"id": "4547950", "source": "4545108", "target": "4545120", "SCORE": 0.5096395641259066, "shared_interaction": "Direct", "source_original": "14", "Name_B": "GO:0099536", "Name_A": "GO:0007271", "target_original": "10", "Gene_B": "GO:0099536", "interaction": "Direct", "SUID": 4547950, "TYPE": "Direct", "Gene_A": "GO:0007271", "BEND_MAP_ID": 4547950, "selected": false}, "selected": false}, {"data": {"id": "4547947", "source": "4545108", "target": "4545114", "SCORE": 0.5317919075162778, "shared_interaction": "Direct", "source_original": "14", "Name_B": "GO:0098916", "Name_A": "GO:0007271", "target_original": "12", "Gene_B": "GO:0098916", "interaction": "Direct", "SUID": 4547947, "TYPE": "Direct", "Gene_A": "GO:0007271", "BEND_MAP_ID": 4547947, "selected": false}, "selected": false}, {"data": {"id": "4547944", "source": "4545108", "target": "4545111", "SCORE": 0.5317919075162778, "shared_interaction": "Direct", "source_original": "14", "Name_B": "GO:0099537", "Name_A": "GO:0007271", "target_original": "13", "Gene_B": "GO:0099537", "interaction": "Direct", "SUID": 4547944, "TYPE": "Direct", "Gene_A": "GO:0007271", "BEND_MAP_ID": 4547944, "selected": false}, "selected": false}, {"data": {"id": "4547941", "source": "4545105", "target": "4544724", "SCORE": 0.42389758179389914, "shared_interaction": "Direct", "source_original": "15", "Name_B": "GO:0120254", "Name_A": "GO:0010817", "target_original": "142", "Gene_B": "GO:0120254", "interaction": "Direct", "SUID": 4547941, "TYPE": "Direct", "Gene_A": "GO:0010817", "BEND_MAP_ID": 4547941, "selected": false}, "selected": false}, {"data": {"id": "4547938", "source": "4545105", "target": "4545102", "SCORE": 0.7530989636259567, "shared_interaction": "Direct", "source_original": "15", "Name_B": "GO:0042445", "Name_A": "GO:0010817", "target_original": "16", "Gene_B": "GO:0042445", "interaction": "Direct", "SUID": 4547938, "TYPE": "Direct", "Gene_A": "GO:0010817", "BEND_MAP_ID": 4547938, "selected": false}, "selected": false}, {"data": {"id": "4547935", "source": "4545105", "target": "4545099", "SCORE": 0.5822050290146304, "shared_interaction": "Direct", "source_original": "15", "Name_B": "GO:1901615", "Name_A": "GO:0010817", "target_original": "17", "Gene_B": "GO:1901615", "interaction": "Direct", "SUID": 4547935, "TYPE": "Direct", "Gene_A": "GO:0010817", "BEND_MAP_ID": 4547935, "selected": false}, "selected": false}, {"data": {"id": "4547932", "source": "4545105", "target": "4545096", "SCORE": 0.5023041474669859, "shared_interaction": "Direct", "source_original": "15", "Name_B": "GO:0016101", "Name_A": "GO:0010817", "target_original": "18", "Gene_B": "GO:0016101", "interaction": "Direct", "SUID": 4547932, "TYPE": "Direct", "Gene_A": "GO:0010817", "BEND_MAP_ID": 4547932, "selected": false}, "selected": false}, {"data": {"id": "4547929", "source": "4545105", "target": "4545093", "SCORE": 0.5023041474669859, "shared_interaction": "Direct", "source_original": "15", "Name_B": "GO:0034308", "Name_A": "GO:0010817", "target_original": "19", "Gene_B": "GO:0034308", "interaction": "Direct", "SUID": 4547929, "TYPE": "Direct", "Gene_A": "GO:0010817", "BEND_MAP_ID": 4547929, "selected": false}, "selected": false}, {"data": {"id": "4547926", "source": "4545105", "target": "4544727", "SCORE": 0.35251798561325753, "shared_interaction": "Direct", "source_original": "15", "Name_B": "GO:0032787", "Name_A": "GO:0010817", "target_original": "141", "Gene_B": "GO:0032787", "interaction": "Direct", "SUID": 4547926, "TYPE": "Direct", "Gene_A": "GO:0010817", "BEND_MAP_ID": 4547926, "selected": false}, "selected": false}, {"data": {"id": "4547923", "source": "4545105", "target": "4545087", "SCORE": 0.4178246286554528, "shared_interaction": "Direct", "source_original": "15", "Name_B": "GO:0042572", "Name_A": "GO:0010817", "target_original": "21", "Gene_B": "GO:0042572", "interaction": "Direct", "SUID": 4547923, "TYPE": "Direct", "Gene_A": "GO:0010817", "BEND_MAP_ID": 4547923, "selected": false}, "selected": false}, {"data": {"id": "4547920", "source": "4545105", "target": "4544826", "SCORE": 0.3733075435219458, "shared_interaction": "Direct", "source_original": "15", "Name_B": "GO:0019752", "Name_A": "GO:0010817", "target_original": "108", "Gene_B": "GO:0019752", "interaction": "Direct", "SUID": 4547920, "TYPE": "Direct", "Gene_A": "GO:0010817", "BEND_MAP_ID": 4547920, "selected": false}, "selected": false}, {"data": {"id": "4547917", "source": "4545102", "target": "4544724", "SCORE": 0.5962113659036519, "shared_interaction": "Direct", "source_original": "16", "Name_B": "GO:0120254", "Name_A": "GO:0042445", "target_original": "142", "Gene_B": "GO:0120254", "interaction": "Direct", "SUID": 4547917, "TYPE": "Direct", "Gene_A": "GO:0042445", "BEND_MAP_ID": 4547917, "selected": false}, "selected": false}, {"data": {"id": "4547914", "source": "4545102", "target": "4545099", "SCORE": 0.7184241019707535, "shared_interaction": "Direct", "source_original": "16", "Name_B": "GO:1901615", "Name_A": "GO:0042445", "target_original": "17", "Gene_B": "GO:1901615", "interaction": "Direct", "SUID": 4547914, "TYPE": "Direct", "Gene_A": "GO:0042445", "BEND_MAP_ID": 4547914, "selected": false}, "selected": false}, {"data": {"id": "4547911", "source": "4545102", "target": "4545087", "SCORE": 0.6084434418321902, "shared_interaction": "Direct", "source_original": "16", "Name_B": "GO:0042572", "Name_A": "GO:0042445", "target_original": "21", "Gene_B": "GO:0042572", "interaction": "Direct", "SUID": 4547911, "TYPE": "Direct", "Gene_A": "GO:0042445", "BEND_MAP_ID": 4547911, "selected": false}, "selected": false}, {"data": {"id": "4547908", "source": "4545096", "target": "4544724", "SCORE": 0.7140695915291558, "shared_interaction": "Direct", "source_original": "18", "Name_B": "GO:0120254", "Name_A": "GO:0016101", "target_original": "142", "Gene_B": "GO:0120254", "interaction": "Direct", "SUID": 4547908, "TYPE": "Direct", "Gene_A": "GO:0016101", "BEND_MAP_ID": 4547908, "selected": false}, "selected": false}, {"data": {"id": "4547905", "source": "4545096", "target": "4545102", "SCORE": 0.7140695915291558, "shared_interaction": "Direct", "source_original": "18", "Name_B": "GO:0042445", "Name_A": "GO:0016101", "target_original": "16", "Gene_B": "GO:0042445", "interaction": "Direct", "SUID": 4547905, "TYPE": "Direct", "Gene_A": "GO:0016101", "BEND_MAP_ID": 4547905, "selected": false}, "selected": false}, {"data": {"id": "4547902", "source": "4545096", "target": "4545099", "SCORE": 0.6301369863027378, "shared_interaction": "Direct", "source_original": "18", "Name_B": "GO:1901615", "Name_A": "GO:0016101", "target_original": "17", "Gene_B": "GO:1901615", "interaction": "Direct", "SUID": 4547902, "TYPE": "Direct", "Gene_A": "GO:0016101", "BEND_MAP_ID": 4547902, "selected": false}, "selected": false}, {"data": {"id": "4547899", "source": "4545096", "target": "4545093", "SCORE": 0.8920000000005832, "shared_interaction": "Direct", "source_original": "18", "Name_B": "GO:0034308", "Name_A": "GO:0016101", "target_original": "19", "Gene_B": "GO:0034308", "interaction": "Direct", "SUID": 4547899, "TYPE": "Direct", "Gene_A": "GO:0016101", "BEND_MAP_ID": 4547899, "selected": false}, "selected": false}, {"data": {"id": "4547896", "source": "4545096", "target": "4544727", "SCORE": 0.526315789475554, "shared_interaction": "Direct", "source_original": "18", "Name_B": "GO:0032787", "Name_A": "GO:0016101", "target_original": "141", "Gene_B": "GO:0032787", "interaction": "Direct", "SUID": 4547896, "TYPE": "Direct", "Gene_A": "GO:0016101", "BEND_MAP_ID": 4547896, "selected": false}, "selected": false}, {"data": {"id": "4547893", "source": "4545096", "target": "4545087", "SCORE": 0.8810572687231744, "shared_interaction": "Direct", "source_original": "18", "Name_B": "GO:0042572", "Name_A": "GO:0016101", "target_original": "21", "Gene_B": "GO:0042572", "interaction": "Direct", "SUID": 4547893, "TYPE": "Direct", "Gene_A": "GO:0016101", "BEND_MAP_ID": 4547893, "selected": false}, "selected": false}, {"data": {"id": "4547890", "source": "4545096", "target": "4544826", "SCORE": 0.482191780823833, "shared_interaction": "Direct", "source_original": "18", "Name_B": "GO:0019752", "Name_A": "GO:0016101", "target_original": "108", "Gene_B": "GO:0019752", "interaction": "Direct", "SUID": 4547890, "TYPE": "Direct", "Gene_A": "GO:0016101", "BEND_MAP_ID": 4547890, "selected": false}, "selected": false}, {"data": {"id": "4547887", "source": "4545093", "target": "4544724", "SCORE": 0.7140695915291558, "shared_interaction": "Direct", "source_original": "19", "Name_B": "GO:0120254", "Name_A": "GO:0034308", "target_original": "142", "Gene_B": "GO:0120254", "interaction": "Direct", "SUID": 4547887, "TYPE": "Direct", "Gene_A": "GO:0034308", "BEND_MAP_ID": 4547887, "selected": false}, "selected": false}, {"data": {"id": "4547884", "source": "4545093", "target": "4545102", "SCORE": 0.7140695915291558, "shared_interaction": "Direct", "source_original": "19", "Name_B": "GO:0042445", "Name_A": "GO:0034308", "target_original": "16", "Gene_B": "GO:0042445", "interaction": "Direct", "SUID": 4547884, "TYPE": "Direct", "Gene_A": "GO:0034308", "BEND_MAP_ID": 4547884, "selected": false}, "selected": false}, {"data": {"id": "4547881", "source": "4545093", "target": "4545099", "SCORE": 0.6301369863027378, "shared_interaction": "Direct", "source_original": "19", "Name_B": "GO:1901615", "Name_A": "GO:0034308", "target_original": "17", "Gene_B": "GO:1901615", "interaction": "Direct", "SUID": 4547881, "TYPE": "Direct", "Gene_A": "GO:0034308", "BEND_MAP_ID": 4547881, "selected": false}, "selected": false}, {"data": {"id": "4547878", "source": "4545093", "target": "4545087", "SCORE": 0.8810572687231744, "shared_interaction": "Direct", "source_original": "19", "Name_B": "GO:0042572", "Name_A": "GO:0034308", "target_original": "21", "Gene_B": "GO:0042572", "interaction": "Direct", "SUID": 4547878, "TYPE": "Direct", "Gene_A": "GO:0034308", "BEND_MAP_ID": 4547878, "selected": false}, "selected": false}, {"data": {"id": "4547875", "source": "4545090", "target": "4544724", "SCORE": 0.7140695915291558, "shared_interaction": "Direct", "source_original": "20", "Name_B": "GO:0120254", "Name_A": "GO:0006721", "target_original": "142", "Gene_B": "GO:0120254", "interaction": "Direct", "SUID": 4547875, "TYPE": "Direct", "Gene_A": "GO:0006721", "BEND_MAP_ID": 4547875, "selected": false}, "selected": false}, {"data": {"id": "4547872", "source": "4545090", "target": "4545105", "SCORE": 0.5023041474669859, "shared_interaction": "Direct", "source_original": "20", "Name_B": "GO:0010817", "Name_A": "GO:0006721", "target_original": "15", "Gene_B": "GO:0010817", "interaction": "Direct", "SUID": 4547872, "TYPE": "Direct", "Gene_A": "GO:0006721", "BEND_MAP_ID": 4547872, "selected": false}, "selected": false}, {"data": {"id": "4547869", "source": "4545090", "target": "4545102", "SCORE": 0.7140695915291558, "shared_interaction": "Direct", "source_original": "20", "Name_B": "GO:0042445", "Name_A": "GO:0006721", "target_original": "16", "Gene_B": "GO:0042445", "interaction": "Direct", "SUID": 4547869, "TYPE": "Direct", "Gene_A": "GO:0006721", "BEND_MAP_ID": 4547869, "selected": false}, "selected": false}, {"data": {"id": "4547866", "source": "4545090", "target": "4545099", "SCORE": 0.6301369863027378, "shared_interaction": "Direct", "source_original": "20", "Name_B": "GO:1901615", "Name_A": "GO:0006721", "target_original": "17", "Gene_B": "GO:1901615", "interaction": "Direct", "SUID": 4547866, "TYPE": "Direct", "Gene_A": "GO:0006721", "BEND_MAP_ID": 4547866, "selected": false}, "selected": false}, {"data": {"id": "4547863", "source": "4545090", "target": "4545096", "SCORE": 1.0, "shared_interaction": "Direct", "source_original": "20", "Name_B": "GO:0016101", "Name_A": "GO:0006721", "target_original": "18", "Gene_B": "GO:0016101", "interaction": "Direct", "SUID": 4547863, "TYPE": "Direct", "Gene_A": "GO:0006721", "BEND_MAP_ID": 4547863, "selected": false}, "selected": false}, {"data": {"id": "4547860", "source": "4545090", "target": "4545093", "SCORE": 0.8920000000005832, "shared_interaction": "Direct", "source_original": "20", "Name_B": "GO:0034308", "Name_A": "GO:0006721", "target_original": "19", "Gene_B": "GO:0034308", "interaction": "Direct", "SUID": 4547860, "TYPE": "Direct", "Gene_A": "GO:0006721", "BEND_MAP_ID": 4547860, "selected": false}, "selected": false}, {"data": {"id": "4547857", "source": "4545090", "target": "4544727", "SCORE": 0.526315789475554, "shared_interaction": "Direct", "source_original": "20", "Name_B": "GO:0032787", "Name_A": "GO:0006721", "target_original": "141", "Gene_B": "GO:0032787", "interaction": "Direct", "SUID": 4547857, "TYPE": "Direct", "Gene_A": "GO:0006721", "BEND_MAP_ID": 4547857, "selected": false}, "selected": false}, {"data": {"id": "4547854", "source": "4545090", "target": "4545087", "SCORE": 0.8810572687231744, "shared_interaction": "Direct", "source_original": "20", "Name_B": "GO:0042572", "Name_A": "GO:0006721", "target_original": "21", "Gene_B": "GO:0042572", "interaction": "Direct", "SUID": 4547854, "TYPE": "Direct", "Gene_A": "GO:0006721", "BEND_MAP_ID": 4547854, "selected": false}, "selected": false}, {"data": {"id": "4547851", "source": "4545090", "target": "4544826", "SCORE": 0.482191780823833, "shared_interaction": "Direct", "source_original": "20", "Name_B": "GO:0019752", "Name_A": "GO:0006721", "target_original": "108", "Gene_B": "GO:0019752", "interaction": "Direct", "SUID": 4547851, "TYPE": "Direct", "Gene_A": "GO:0006721", "BEND_MAP_ID": 4547851, "selected": false}, "selected": false}, {"data": {"id": "4547848", "source": "4545087", "target": "4544724", "SCORE": 0.6084434418321902, "shared_interaction": "Direct", "source_original": "21", "Name_B": "GO:0120254", "Name_A": "GO:0042572", "target_original": "142", "Gene_B": "GO:0120254", "interaction": "Direct", "SUID": 4547848, "TYPE": "Direct", "Gene_A": "GO:0042572", "BEND_MAP_ID": 4547848, "selected": false}, "selected": false}, {"data": {"id": "4547845", "source": "4545087", "target": "4545099", "SCORE": 0.5317919075162778, "shared_interaction": "Direct", "source_original": "21", "Name_B": "GO:1901615", "Name_A": "GO:0042572", "target_original": "17", "Gene_B": "GO:1901615", "interaction": "Direct", "SUID": 4547845, "TYPE": "Direct", "Gene_A": "GO:0042572", "BEND_MAP_ID": 4547845, "selected": false}, "selected": false}, {"data": {"id": "4547842", "source": "4545087", "target": "4545039", "SCORE": 0.30962343096667616, "shared_interaction": "Direct", "source_original": "21", "Name_B": "GO:0098754", "Name_A": "GO:0042572", "target_original": "37", "Gene_B": "GO:0098754", "interaction": "Direct", "SUID": 4547842, "TYPE": "Direct", "Gene_A": "GO:0042572", "BEND_MAP_ID": 4547842, "selected": false}, "selected": false}, {"data": {"id": "4547839", "source": "4545087", "target": "4545036", "SCORE": 0.33562992126425634, "shared_interaction": "Direct", "source_original": "21", "Name_B": "GO:1990748", "Name_A": "GO:0042572", "target_original": "38", "Gene_B": "GO:1990748", "interaction": "Direct", "SUID": 4547839, "TYPE": "Direct", "Gene_A": "GO:0042572", "BEND_MAP_ID": 4547839, "selected": false}, "selected": false}, {"data": {"id": "4547836", "source": "4545087", "target": "4545033", "SCORE": 0.33562992126425634, "shared_interaction": "Direct", "source_original": "21", "Name_B": "GO:0097237", "Name_A": "GO:0042572", "target_original": "39", "Gene_B": "GO:0097237", "interaction": "Direct", "SUID": 4547836, "TYPE": "Direct", "Gene_A": "GO:0042572", "BEND_MAP_ID": 4547836, "selected": false}, "selected": false}, {"data": {"id": "4547833", "source": "4545084", "target": "4544724", "SCORE": 0.6629213483160271, "shared_interaction": "Direct", "source_original": "22", "Name_B": "GO:0120254", "Name_A": "GO:0001523", "target_original": "142", "Gene_B": "GO:0120254", "interaction": "Direct", "SUID": 4547833, "TYPE": "Direct", "Gene_A": "GO:0001523", "BEND_MAP_ID": 4547833, "selected": false}, "selected": false}, {"data": {"id": "4547830", "source": "4545084", "target": "4545105", "SCORE": 0.4608879492617519, "shared_interaction": "Direct", "source_original": "22", "Name_B": "GO:0010817", "Name_A": "GO:0001523", "target_original": "15", "Gene_B": "GO:0010817", "interaction": "Direct", "SUID": 4547830, "TYPE": "Direct", "Gene_A": "GO:0001523", "BEND_MAP_ID": 4547830, "selected": false}, "selected": false}, {"data": {"id": "4547827", "source": "4545084", "target": "4545102", "SCORE": 0.6629213483160271, "shared_interaction": "Direct", "source_original": "22", "Name_B": "GO:0042445", "Name_A": "GO:0001523", "target_original": "16", "Gene_B": "GO:0042445", "interaction": "Direct", "SUID": 4547827, "TYPE": "Direct", "Gene_A": "GO:0001523", "BEND_MAP_ID": 4547827, "selected": false}, "selected": false}, {"data": {"id": "4547824", "source": "4545084", "target": "4545099", "SCORE": 0.5822784810142445, "shared_interaction": "Direct", "source_original": "22", "Name_B": "GO:1901615", "Name_A": "GO:0001523", "target_original": "17", "Gene_B": "GO:1901615", "interaction": "Direct", "SUID": 4547824, "TYPE": "Direct", "Gene_A": "GO:0001523", "BEND_MAP_ID": 4547824, "selected": false}, "selected": false}, {"data": {"id": "4547821", "source": "4545084", "target": "4545096", "SCORE": 0.9433962264154148, "shared_interaction": "Direct", "source_original": "22", "Name_B": "GO:0016101", "Name_A": "GO:0001523", "target_original": "18", "Gene_B": "GO:0016101", "interaction": "Direct", "SUID": 4547821, "TYPE": "Direct", "Gene_A": "GO:0001523", "BEND_MAP_ID": 4547821, "selected": false}, "selected": false}, {"data": {"id": "4547818", "source": "4545084", "target": "4545093", "SCORE": 0.9433962264154148, "shared_interaction": "Direct", "source_original": "22", "Name_B": "GO:0034308", "Name_A": "GO:0001523", "target_original": "19", "Gene_B": "GO:0034308", "interaction": "Direct", "SUID": 4547818, "TYPE": "Direct", "Gene_A": "GO:0001523", "BEND_MAP_ID": 4547818, "selected": false}, "selected": false}, {"data": {"id": "4547815", "source": "4545084", "target": "4545090", "SCORE": 0.9433962264154148, "shared_interaction": "Direct", "source_original": "22", "Name_B": "GO:0006721", "Name_A": "GO:0001523", "target_original": "20", "Gene_B": "GO:0006721", "interaction": "Direct", "SUID": 4547815, "TYPE": "Direct", "Gene_A": "GO:0001523", "BEND_MAP_ID": 4547815, "selected": false}, "selected": false}, {"data": {"id": "4547812", "source": "4545084", "target": "4544727", "SCORE": 0.5528455284571022, "shared_interaction": "Direct", "source_original": "22", "Name_B": "GO:0032787", "Name_A": "GO:0001523", "target_original": "141", "Gene_B": "GO:0032787", "interaction": "Direct", "SUID": 4547812, "TYPE": "Direct", "Gene_A": "GO:0001523", "BEND_MAP_ID": 4547812, "selected": false}, "selected": false}, {"data": {"id": "4547809", "source": "4545084", "target": "4545087", "SCORE": 0.9372384937242433, "shared_interaction": "Direct", "source_original": "22", "Name_B": "GO:0042572", "Name_A": "GO:0001523", "target_original": "21", "Gene_B": "GO:0042572", "interaction": "Direct", "SUID": 4547809, "TYPE": "Direct", "Gene_A": "GO:0001523", "BEND_MAP_ID": 4547809, "selected": false}, "selected": false}, {"data": {"id": "4547806", "source": "4545084", "target": "4545081", "SCORE": 0.9433962264154148, "shared_interaction": "Direct", "source_original": "22", "Name_B": "GO:0006720", "Name_A": "GO:0001523", "target_original": "23", "Gene_B": "GO:0006720", "interaction": "Direct", "SUID": 4547806, "TYPE": "Direct", "Gene_A": "GO:0001523", "BEND_MAP_ID": 4547806, "selected": false}, "selected": false}, {"data": {"id": "4547803", "source": "4545084", "target": "4544826", "SCORE": 0.5063291139259253, "shared_interaction": "Direct", "source_original": "22", "Name_B": "GO:0019752", "Name_A": "GO:0001523", "target_original": "108", "Gene_B": "GO:0019752", "interaction": "Direct", "SUID": 4547803, "TYPE": "Direct", "Gene_A": "GO:0001523", "BEND_MAP_ID": 4547803, "selected": false}, "selected": false}, {"data": {"id": "4547800", "source": "4545084", "target": "4544814", "SCORE": 0.3298969072199492, "shared_interaction": "Direct", "source_original": "22", "Name_B": "GO:0006631", "Name_A": "GO:0001523", "target_original": "112", "Gene_B": "GO:0006631", "interaction": "Direct", "SUID": 4547800, "TYPE": "Direct", "Gene_A": "GO:0001523", "BEND_MAP_ID": 4547800, "selected": false}, "selected": false}, {"data": {"id": "4547797", "source": "4545084", "target": "4545036", "SCORE": 0.30962343096667616, "shared_interaction": "Direct", "source_original": "22", "Name_B": "GO:1990748", "Name_A": "GO:0001523", "target_original": "38", "Gene_B": "GO:1990748", "interaction": "Direct", "SUID": 4547797, "TYPE": "Direct", "Gene_A": "GO:0001523", "BEND_MAP_ID": 4547797, "selected": false}, "selected": false}, {"data": {"id": "4547794", "source": "4545084", "target": "4545033", "SCORE": 0.30962343096667616, "shared_interaction": "Direct", "source_original": "22", "Name_B": "GO:0097237", "Name_A": "GO:0001523", "target_original": "39", "Gene_B": "GO:0097237", "interaction": "Direct", "SUID": 4547794, "TYPE": "Direct", "Gene_A": "GO:0001523", "BEND_MAP_ID": 4547794, "selected": false}, "selected": false}, {"data": {"id": "4547791", "source": "4545081", "target": "4544724", "SCORE": 0.7140695915291558, "shared_interaction": "Direct", "source_original": "23", "Name_B": "GO:0120254", "Name_A": "GO:0006720", "target_original": "142", "Gene_B": "GO:0120254", "interaction": "Direct", "SUID": 4547791, "TYPE": "Direct", "Gene_A": "GO:0006720", "BEND_MAP_ID": 4547791, "selected": false}, "selected": false}, {"data": {"id": "4547788", "source": "4545081", "target": "4545105", "SCORE": 0.5023041474669859, "shared_interaction": "Direct", "source_original": "23", "Name_B": "GO:0010817", "Name_A": "GO:0006720", "target_original": "15", "Gene_B": "GO:0010817", "interaction": "Direct", "SUID": 4547788, "TYPE": "Direct", "Gene_A": "GO:0006720", "BEND_MAP_ID": 4547788, "selected": false}, "selected": false}, {"data": {"id": "4547785", "source": "4545081", "target": "4545102", "SCORE": 0.7140695915291558, "shared_interaction": "Direct", "source_original": "23", "Name_B": "GO:0042445", "Name_A": "GO:0006720", "target_original": "16", "Gene_B": "GO:0042445", "interaction": "Direct", "SUID": 4547785, "TYPE": "Direct", "Gene_A": "GO:0006720", "BEND_MAP_ID": 4547785, "selected": false}, "selected": false}, {"data": {"id": "4547782", "source": "4545081", "target": "4545099", "SCORE": 0.6301369863027378, "shared_interaction": "Direct", "source_original": "23", "Name_B": "GO:1901615", "Name_A": "GO:0006720", "target_original": "17", "Gene_B": "GO:1901615", "interaction": "Direct", "SUID": 4547782, "TYPE": "Direct", "Gene_A": "GO:0006720", "BEND_MAP_ID": 4547782, "selected": false}, "selected": false}, {"data": {"id": "4547779", "source": "4545081", "target": "4545096", "SCORE": 1.0, "shared_interaction": "Direct", "source_original": "23", "Name_B": "GO:0016101", "Name_A": "GO:0006720", "target_original": "18", "Gene_B": "GO:0016101", "interaction": "Direct", "SUID": 4547779, "TYPE": "Direct", "Gene_A": "GO:0006720", "BEND_MAP_ID": 4547779, "selected": false}, "selected": false}, {"data": {"id": "4547776", "source": "4545081", "target": "4545093", "SCORE": 0.8920000000005832, "shared_interaction": "Direct", "source_original": "23", "Name_B": "GO:0034308", "Name_A": "GO:0006720", "target_original": "19", "Gene_B": "GO:0034308", "interaction": "Direct", "SUID": 4547776, "TYPE": "Direct", "Gene_A": "GO:0006720", "BEND_MAP_ID": 4547776, "selected": false}, "selected": false}, {"data": {"id": "4547773", "source": "4545081", "target": "4545090", "SCORE": 1.0, "shared_interaction": "Direct", "source_original": "23", "Name_B": "GO:0006721", "Name_A": "GO:0006720", "target_original": "20", "Gene_B": "GO:0006721", "interaction": "Direct", "SUID": 4547773, "TYPE": "Direct", "Gene_A": "GO:0006720", "BEND_MAP_ID": 4547773, "selected": false}, "selected": false}, {"data": {"id": "4547770", "source": "4545081", "target": "4544727", "SCORE": 0.526315789475554, "shared_interaction": "Direct", "source_original": "23", "Name_B": "GO:0032787", "Name_A": "GO:0006720", "target_original": "141", "Gene_B": "GO:0032787", "interaction": "Direct", "SUID": 4547770, "TYPE": "Direct", "Gene_A": "GO:0006720", "BEND_MAP_ID": 4547770, "selected": false}, "selected": false}, {"data": {"id": "4547767", "source": "4545081", "target": "4545087", "SCORE": 0.8810572687231744, "shared_interaction": "Direct", "source_original": "23", "Name_B": "GO:0042572", "Name_A": "GO:0006720", "target_original": "21", "Gene_B": "GO:0042572", "interaction": "Direct", "SUID": 4547767, "TYPE": "Direct", "Gene_A": "GO:0006720", "BEND_MAP_ID": 4547767, "selected": false}, "selected": false}, {"data": {"id": "4547764", "source": "4545081", "target": "4544826", "SCORE": 0.482191780823833, "shared_interaction": "Direct", "source_original": "23", "Name_B": "GO:0019752", "Name_A": "GO:0006720", "target_original": "108", "Gene_B": "GO:0019752", "interaction": "Direct", "SUID": 4547764, "TYPE": "Direct", "Gene_A": "GO:0006720", "BEND_MAP_ID": 4547764, "selected": false}, "selected": false}, {"data": {"id": "4547761", "source": "4545075", "target": "4544724", "SCORE": 0.3019648397136932, "shared_interaction": "Direct", "source_original": "25", "Name_B": "GO:0120254", "Name_A": "GO:0006805", "target_original": "142", "Gene_B": "GO:0120254", "interaction": "Direct", "SUID": 4547761, "TYPE": "Direct", "Gene_A": "GO:0006805", "BEND_MAP_ID": 4547761, "selected": false}, "selected": false}, {"data": {"id": "4547758", "source": "4545075", "target": "4544663", "SCORE": 0.3693322341325951, "shared_interaction": "Direct", "source_original": "25", "Name_B": "GO:0009410", "Name_A": "GO:0006805", "target_original": "154", "Gene_B": "GO:0009410", "interaction": "Direct", "SUID": 4547758, "TYPE": "Direct", "Gene_A": "GO:0006805", "BEND_MAP_ID": 4547758, "selected": false}, "selected": false}, {"data": {"id": "4547755", "source": "4545075", "target": "4544820", "SCORE": 0.5484949832809897, "shared_interaction": "Direct", "source_original": "25", "Name_B": "GO:0033559", "Name_A": "GO:0006805", "target_original": "110", "Gene_B": "GO:0033559", "interaction": "Direct", "SUID": 4547755, "TYPE": "Direct", "Gene_A": "GO:0006805", "BEND_MAP_ID": 4547755, "selected": false}, "selected": false}, {"data": {"id": "4547752", "source": "4545075", "target": "4545078", "SCORE": 0.8494983277603299, "shared_interaction": "Direct", "source_original": "25", "Name_B": "GO:0071466", "Name_A": "GO:0006805", "target_original": "24", "Gene_B": "GO:0071466", "interaction": "Direct", "SUID": 4547752, "TYPE": "Direct", "Gene_A": "GO:0006805", "BEND_MAP_ID": 4547752, "selected": false}, "selected": false}, {"data": {"id": "4547749", "source": "4545072", "target": "4544742", "SCORE": 0.35462842242692577, "shared_interaction": "Direct", "source_original": "26", "Name_B": "GO:0071345", "Name_A": "GO:0016310", "target_original": "136", "Gene_B": "GO:0071345", "interaction": "Direct", "SUID": 4547749, "TYPE": "Direct", "Gene_A": "GO:0016310", "BEND_MAP_ID": 4547749, "selected": false}, "selected": false}, {"data": {"id": "4547746", "source": "4545072", "target": "4545069", "SCORE": 0.6214631659457329, "shared_interaction": "Direct", "source_original": "26", "Name_B": "GO:0018193", "Name_A": "GO:0016310", "target_original": "27", "Gene_B": "GO:0018193", "interaction": "Direct", "SUID": 4547746, "TYPE": "Direct", "Gene_A": "GO:0016310", "BEND_MAP_ID": 4547746, "selected": false}, "selected": false}, {"data": {"id": "4547743", "source": "4545072", "target": "4545066", "SCORE": 0.3803278688552019, "shared_interaction": "Direct", "source_original": "26", "Name_B": "GO:0018105", "Name_A": "GO:0016310", "target_original": "28", "Gene_B": "GO:0018105", "interaction": "Direct", "SUID": 4547743, "TYPE": "Direct", "Gene_A": "GO:0016310", "BEND_MAP_ID": 4547743, "selected": false}, "selected": false}, {"data": {"id": "4547740", "source": "4545072", "target": "4545063", "SCORE": 0.3803278688552019, "shared_interaction": "Direct", "source_original": "26", "Name_B": "GO:0018209", "Name_A": "GO:0016310", "target_original": "29", "Gene_B": "GO:0018209", "interaction": "Direct", "SUID": 4547740, "TYPE": "Direct", "Gene_A": "GO:0016310", "BEND_MAP_ID": 4547740, "selected": false}, "selected": false}, {"data": {"id": "4547737", "source": "4545069", "target": "4544742", "SCORE": 0.3147208121849774, "shared_interaction": "Direct", "source_original": "27", "Name_B": "GO:0071345", "Name_A": "GO:0018193", "target_original": "136", "Gene_B": "GO:0071345", "interaction": "Direct", "SUID": 4547737, "TYPE": "Direct", "Gene_A": "GO:0018193", "BEND_MAP_ID": 4547737, "selected": false}, "selected": false}, {"data": {"id": "4547734", "source": "4545069", "target": "4545063", "SCORE": 0.4989690721677377, "shared_interaction": "Direct", "source_original": "27", "Name_B": "GO:0018209", "Name_A": "GO:0018193", "target_original": "29", "Gene_B": "GO:0018209", "interaction": "Direct", "SUID": 4547734, "TYPE": "Direct", "Gene_A": "GO:0018193", "BEND_MAP_ID": 4547734, "selected": false}, "selected": false}, {"data": {"id": "4547731", "source": "4545069", "target": "4544898", "SCORE": 0.30112165660458773, "shared_interaction": "Direct", "source_original": "27", "Name_B": "GO:0051966", "Name_A": "GO:0018193", "target_original": "84", "Gene_B": "GO:0051966", "interaction": "Direct", "SUID": 4547731, "TYPE": "Direct", "Gene_A": "GO:0018193", "BEND_MAP_ID": 4547731, "selected": false}, "selected": false}, {"data": {"id": "4547728", "source": "4545066", "target": "4545069", "SCORE": 0.4989690721677377, "shared_interaction": "Direct", "source_original": "28", "Name_B": "GO:0018193", "Name_A": "GO:0018105", "target_original": "27", "Gene_B": "GO:0018193", "interaction": "Direct", "SUID": 4547728, "TYPE": "Direct", "Gene_A": "GO:0018105", "BEND_MAP_ID": 4547728, "selected": false}, "selected": false}, {"data": {"id": "4547725", "source": "4545066", "target": "4545063", "SCORE": 1.0, "shared_interaction": "Direct", "source_original": "28", "Name_B": "GO:0018209", "Name_A": "GO:0018105", "target_original": "29", "Gene_B": "GO:0018209", "interaction": "Direct", "SUID": 4547725, "TYPE": "Direct", "Gene_A": "GO:0018105", "BEND_MAP_ID": 4547725, "selected": false}, "selected": false}, {"data": {"id": "4547722", "source": "4545060", "target": "4544694", "SCORE": 0.9671772428885104, "shared_interaction": "Direct", "source_original": "30", "Name_B": "GO:0070482", "Name_A": "GO:0036293", "target_original": "152", "Gene_B": "GO:0070482", "interaction": "Direct", "SUID": 4547722, "TYPE": "Direct", "Gene_A": "GO:0036293", "BEND_MAP_ID": 4547722, "selected": false}, "selected": false}, {"data": {"id": "4547719", "source": "4545060", "target": "4544934", "SCORE": 0.3084389323292897, "shared_interaction": "Direct", "source_original": "30", "Name_B": "GO:0050890", "Name_A": "GO:0036293", "target_original": "72", "Gene_B": "GO:0050890", "interaction": "Direct", "SUID": 4547719, "TYPE": "Direct", "Gene_A": "GO:0036293", "BEND_MAP_ID": 4547719, "selected": false}, "selected": false}, {"data": {"id": "4547716", "source": "4545060", "target": "4545054", "SCORE": 0.48810754912337506, "shared_interaction": "Direct", "source_original": "30", "Name_B": "GO:0071456", "Name_A": "GO:0036293", "target_original": "32", "Gene_B": "GO:0071456", "interaction": "Direct", "SUID": 4547716, "TYPE": "Direct", "Gene_A": "GO:0036293", "BEND_MAP_ID": 4547716, "selected": false}, "selected": false}, {"data": {"id": "4547713", "source": "4545060", "target": "4545051", "SCORE": 0.48810754912337506, "shared_interaction": "Direct", "source_original": "30", "Name_B": "GO:0036294", "Name_A": "GO:0036293", "target_original": "33", "Gene_B": "GO:0036294", "interaction": "Direct", "SUID": 4547713, "TYPE": "Direct", "Gene_A": "GO:0036293", "BEND_MAP_ID": 4547713, "selected": false}, "selected": false}, {"data": {"id": "4547710", "source": "4545060", "target": "4545048", "SCORE": 0.48810754912337506, "shared_interaction": "Direct", "source_original": "30", "Name_B": "GO:0071453", "Name_A": "GO:0036293", "target_original": "34", "Gene_B": "GO:0071453", "interaction": "Direct", "SUID": 4547710, "TYPE": "Direct", "Gene_A": "GO:0036293", "BEND_MAP_ID": 4547710, "selected": false}, "selected": false}, {"data": {"id": "4547707", "source": "4545057", "target": "4544694", "SCORE": 0.9327354260091948, "shared_interaction": "Direct", "source_original": "31", "Name_B": "GO:0070482", "Name_A": "GO:0001666", "target_original": "152", "Gene_B": "GO:0070482", "interaction": "Direct", "SUID": 4547707, "TYPE": "Direct", "Gene_A": "GO:0001666", "BEND_MAP_ID": 4547707, "selected": false}, "selected": false}, {"data": {"id": "4547704", "source": "4545057", "target": "4545060", "SCORE": 0.9654819739198328, "shared_interaction": "Direct", "source_original": "31", "Name_B": "GO:0036293", "Name_A": "GO:0001666", "target_original": "30", "Gene_B": "GO:0036293", "interaction": "Direct", "SUID": 4547704, "TYPE": "Direct", "Gene_A": "GO:0001666", "BEND_MAP_ID": 4547704, "selected": false}, "selected": false}, {"data": {"id": "4547701", "source": "4545057", "target": "4544703", "SCORE": 0.30769230769483025, "shared_interaction": "Direct", "source_original": "31", "Name_B": "GO:0009612", "Name_A": "GO:0001666", "target_original": "149", "Gene_B": "GO:0009612", "interaction": "Direct", "SUID": 4547701, "TYPE": "Direct", "Gene_A": "GO:0001666", "BEND_MAP_ID": 4547701, "selected": false}, "selected": false}, {"data": {"id": "4547698", "source": "4545057", "target": "4544934", "SCORE": 0.32537479178487166, "shared_interaction": "Direct", "source_original": "31", "Name_B": "GO:0050890", "Name_A": "GO:0001666", "target_original": "72", "Gene_B": "GO:0050890", "interaction": "Direct", "SUID": 4547698, "TYPE": "Direct", "Gene_A": "GO:0001666", "BEND_MAP_ID": 4547698, "selected": false}, "selected": false}, {"data": {"id": "4547695", "source": "4545057", "target": "4544928", "SCORE": 0.30306711205873327, "shared_interaction": "Direct", "source_original": "31", "Name_B": "GO:0007611", "Name_A": "GO:0001666", "target_original": "74", "Gene_B": "GO:0007611", "interaction": "Direct", "SUID": 4547695, "TYPE": "Direct", "Gene_A": "GO:0001666", "BEND_MAP_ID": 4547695, "selected": false}, "selected": false}, {"data": {"id": "4547692", "source": "4545057", "target": "4545054", "SCORE": 0.5140388768922105, "shared_interaction": "Direct", "source_original": "31", "Name_B": "GO:0071456", "Name_A": "GO:0001666", "target_original": "32", "Gene_B": "GO:0071456", "interaction": "Direct", "SUID": 4547692, "TYPE": "Direct", "Gene_A": "GO:0001666", "BEND_MAP_ID": 4547692, "selected": false}, "selected": false}, {"data": {"id": "4547689", "source": "4545057", "target": "4545051", "SCORE": 0.5140388768922105, "shared_interaction": "Direct", "source_original": "31", "Name_B": "GO:0036294", "Name_A": "GO:0001666", "target_original": "33", "Gene_B": "GO:0036294", "interaction": "Direct", "SUID": 4547689, "TYPE": "Direct", "Gene_A": "GO:0001666", "BEND_MAP_ID": 4547689, "selected": false}, "selected": false}, {"data": {"id": "4547686", "source": "4545057", "target": "4545048", "SCORE": 0.5140388768922105, "shared_interaction": "Direct", "source_original": "31", "Name_B": "GO:0071453", "Name_A": "GO:0001666", "target_original": "34", "Gene_B": "GO:0071453", "interaction": "Direct", "SUID": 4547686, "TYPE": "Direct", "Gene_A": "GO:0001666", "BEND_MAP_ID": 4547686, "selected": false}, "selected": false}, {"data": {"id": "4547683", "source": "4545057", "target": "4544904", "SCORE": 0.3439252336481707, "shared_interaction": "Direct", "source_original": "31", "Name_B": "GO:0032526", "Name_A": "GO:0001666", "target_original": "82", "Gene_B": "GO:0032526", "interaction": "Direct", "SUID": 4547683, "TYPE": "Direct", "Gene_A": "GO:0001666", "BEND_MAP_ID": 4547683, "selected": false}, "selected": false}, {"data": {"id": "4547680", "source": "4545057", "target": "4545045", "SCORE": 0.36662198391707457, "shared_interaction": "Direct", "source_original": "31", "Name_B": "GO:0007507", "Name_A": "GO:0001666", "target_original": "35", "Gene_B": "GO:0007507", "interaction": "Direct", "SUID": 4547680, "TYPE": "Direct", "Gene_A": "GO:0001666", "BEND_MAP_ID": 4547680, "selected": false}, "selected": false}, {"data": {"id": "4547677", "source": "4545051", "target": "4544694", "SCORE": 0.46428571428810606, "shared_interaction": "Direct", "source_original": "33", "Name_B": "GO:0070482", "Name_A": "GO:0036294", "target_original": "152", "Gene_B": "GO:0070482", "interaction": "Direct", "SUID": 4547677, "TYPE": "Direct", "Gene_A": "GO:0036294", "BEND_MAP_ID": 4547677, "selected": false}, "selected": false}, {"data": {"id": "4547674", "source": "4545051", "target": "4545054", "SCORE": 1.0, "shared_interaction": "Direct", "source_original": "33", "Name_B": "GO:0071456", "Name_A": "GO:0036294", "target_original": "32", "Gene_B": "GO:0071456", "interaction": "Direct", "SUID": 4547674, "TYPE": "Direct", "Gene_A": "GO:0036294", "BEND_MAP_ID": 4547674, "selected": false}, "selected": false}, {"data": {"id": "4547671", "source": "4545051", "target": "4545048", "SCORE": 1.0, "shared_interaction": "Direct", "source_original": "33", "Name_B": "GO:0071453", "Name_A": "GO:0036294", "target_original": "34", "Gene_B": "GO:0071453", "interaction": "Direct", "SUID": 4547671, "TYPE": "Direct", "Gene_A": "GO:0036294", "BEND_MAP_ID": 4547671, "selected": false}, "selected": false}, {"data": {"id": "4547668", "source": "4545048", "target": "4545054", "SCORE": 1.0, "shared_interaction": "Direct", "source_original": "34", "Name_B": "GO:0071456", "Name_A": "GO:0071453", "target_original": "32", "Gene_B": "GO:0071456", "interaction": "Direct", "SUID": 4547668, "TYPE": "Direct", "Gene_A": "GO:0071453", "BEND_MAP_ID": 4547668, "selected": false}, "selected": false}, {"data": {"id": "4547665", "source": "4545045", "target": "4544694", "SCORE": 0.32960893855029477, "shared_interaction": "Direct", "source_original": "35", "Name_B": "GO:0070482", "Name_A": "GO:0007507", "target_original": "152", "Gene_B": "GO:0070482", "interaction": "Direct", "SUID": 4547665, "TYPE": "Direct", "Gene_A": "GO:0007507", "BEND_MAP_ID": 4547665, "selected": false}, "selected": false}, {"data": {"id": "4547662", "source": "4545045", "target": "4545060", "SCORE": 0.3474057363869837, "shared_interaction": "Direct", "source_original": "35", "Name_B": "GO:0036293", "Name_A": "GO:0007507", "target_original": "30", "Gene_B": "GO:0036293", "interaction": "Direct", "SUID": 4547662, "TYPE": "Direct", "Gene_A": "GO:0007507", "BEND_MAP_ID": 4547662, "selected": false}, "selected": false}, {"data": {"id": "4547659", "source": "4545045", "target": "4545054", "SCORE": 0.5484949832809897, "shared_interaction": "Direct", "source_original": "35", "Name_B": "GO:0071456", "Name_A": "GO:0007507", "target_original": "32", "Gene_B": "GO:0071456", "interaction": "Direct", "SUID": 4547659, "TYPE": "Direct", "Gene_A": "GO:0007507", "BEND_MAP_ID": 4547659, "selected": false}, "selected": false}, {"data": {"id": "4547656", "source": "4545045", "target": "4545051", "SCORE": 0.5484949832809897, "shared_interaction": "Direct", "source_original": "35", "Name_B": "GO:0036294", "Name_A": "GO:0007507", "target_original": "33", "Gene_B": "GO:0036294", "interaction": "Direct", "SUID": 4547656, "TYPE": "Direct", "Gene_A": "GO:0007507", "BEND_MAP_ID": 4547656, "selected": false}, "selected": false}, {"data": {"id": "4547653", "source": "4545045", "target": "4545048", "SCORE": 0.5484949832809897, "shared_interaction": "Direct", "source_original": "35", "Name_B": "GO:0071453", "Name_A": "GO:0007507", "target_original": "34", "Gene_B": "GO:0071453", "interaction": "Direct", "SUID": 4547653, "TYPE": "Direct", "Gene_A": "GO:0007507", "BEND_MAP_ID": 4547653, "selected": false}, "selected": false}, {"data": {"id": "4547650", "source": "4545042", "target": "4545054", "SCORE": 0.3778801843382479, "shared_interaction": "Direct", "source_original": "36", "Name_B": "GO:0071456", "Name_A": "GO:0003205", "target_original": "32", "Gene_B": "GO:0071456", "interaction": "Direct", "SUID": 4547650, "TYPE": "Direct", "Gene_A": "GO:0003205", "BEND_MAP_ID": 4547650, "selected": false}, "selected": false}, {"data": {"id": "4547647", "source": "4545042", "target": "4545051", "SCORE": 0.3778801843382479, "shared_interaction": "Direct", "source_original": "36", "Name_B": "GO:0036294", "Name_A": "GO:0003205", "target_original": "33", "Gene_B": "GO:0036294", "interaction": "Direct", "SUID": 4547647, "TYPE": "Direct", "Gene_A": "GO:0003205", "BEND_MAP_ID": 4547647, "selected": false}, "selected": false}, {"data": {"id": "4547644", "source": "4545042", "target": "4544982", "SCORE": 0.3778801843382479, "shared_interaction": "Direct", "source_original": "36", "Name_B": "GO:0071560", "Name_A": "GO:0003205", "target_original": "56", "Gene_B": "GO:0071560", "interaction": "Direct", "SUID": 4547644, "TYPE": "Direct", "Gene_A": "GO:0003205", "BEND_MAP_ID": 4547644, "selected": false}, "selected": false}, {"data": {"id": "4547641", "source": "4545042", "target": "4545048", "SCORE": 0.3778801843382479, "shared_interaction": "Direct", "source_original": "36", "Name_B": "GO:0071453", "Name_A": "GO:0003205", "target_original": "34", "Gene_B": "GO:0071453", "interaction": "Direct", "SUID": 4547641, "TYPE": "Direct", "Gene_A": "GO:0003205", "BEND_MAP_ID": 4547641, "selected": false}, "selected": false}, {"data": {"id": "4547638", "source": "4545042", "target": "4544979", "SCORE": 0.3778801843382479, "shared_interaction": "Direct", "source_original": "36", "Name_B": "GO:0071559", "Name_A": "GO:0003205", "target_original": "57", "Gene_B": "GO:0071559", "interaction": "Direct", "SUID": 4547638, "TYPE": "Direct", "Gene_A": "GO:0003205", "BEND_MAP_ID": 4547638, "selected": false}, "selected": false}, {"data": {"id": "4547635", "source": "4545042", "target": "4545045", "SCORE": 0.6529562982035253, "shared_interaction": "Direct", "source_original": "36", "Name_B": "GO:0007507", "Name_A": "GO:0003205", "target_original": "35", "Gene_B": "GO:0007507", "interaction": "Direct", "SUID": 4547635, "TYPE": "Direct", "Gene_A": "GO:0003205", "BEND_MAP_ID": 4547635, "selected": false}, "selected": false}, {"data": {"id": "4547632", "source": "4545039", "target": "4544724", "SCORE": 0.32584269663205406, "shared_interaction": "Direct", "source_original": "37", "Name_B": "GO:0120254", "Name_A": "GO:0098754", "target_original": "142", "Gene_B": "GO:0120254", "interaction": "Direct", "SUID": 4547632, "TYPE": "Direct", "Gene_A": "GO:0098754", "BEND_MAP_ID": 4547632, "selected": false}, "selected": false}, {"data": {"id": "4547629", "source": "4545039", "target": "4545036", "SCORE": 0.9372384937242433, "shared_interaction": "Direct", "source_original": "37", "Name_B": "GO:1990748", "Name_A": "GO:0098754", "target_original": "38", "Gene_B": "GO:1990748", "interaction": "Direct", "SUID": 4547629, "TYPE": "Direct", "Gene_A": "GO:0098754", "BEND_MAP_ID": 4547629, "selected": false}, "selected": false}, {"data": {"id": "4547626", "source": "4545039", "target": "4545027", "SCORE": 0.5989304812866396, "shared_interaction": "Direct", "source_original": "37", "Name_B": "GO:0098869", "Name_A": "GO:0098754", "target_original": "41", "Gene_B": "GO:0098869", "interaction": "Direct", "SUID": 4547626, "TYPE": "Direct", "Gene_A": "GO:0098754", "BEND_MAP_ID": 4547626, "selected": false}, "selected": false}, {"data": {"id": "4547623", "source": "4545033", "target": "4544724", "SCORE": 0.3474057363869837, "shared_interaction": "Direct", "source_original": "39", "Name_B": "GO:0120254", "Name_A": "GO:0097237", "target_original": "142", "Gene_B": "GO:0120254", "interaction": "Direct", "SUID": 4547623, "TYPE": "Direct", "Gene_A": "GO:0097237", "BEND_MAP_ID": 4547623, "selected": false}, "selected": false}, {"data": {"id": "4547620", "source": "4545033", "target": "4545039", "SCORE": 0.9372384937242433, "shared_interaction": "Direct", "source_original": "39", "Name_B": "GO:0098754", "Name_A": "GO:0097237", "target_original": "37", "Gene_B": "GO:0098754", "interaction": "Direct", "SUID": 4547620, "TYPE": "Direct", "Gene_A": "GO:0097237", "BEND_MAP_ID": 4547620, "selected": false}, "selected": false}, {"data": {"id": "4547617", "source": "4545033", "target": "4545036", "SCORE": 1.0, "shared_interaction": "Direct", "source_original": "39", "Name_B": "GO:1990748", "Name_A": "GO:0097237", "target_original": "38", "Gene_B": "GO:1990748", "interaction": "Direct", "SUID": 4547617, "TYPE": "Direct", "Gene_A": "GO:0097237", "BEND_MAP_ID": 4547617, "selected": false}, "selected": false}, {"data": {"id": "4547614", "source": "4545033", "target": "4545027", "SCORE": 0.6529562982035253, "shared_interaction": "Direct", "source_original": "39", "Name_B": "GO:0098869", "Name_A": "GO:0097237", "target_original": "41", "Gene_B": "GO:0098869", "interaction": "Direct", "SUID": 4547614, "TYPE": "Direct", "Gene_A": "GO:0097237", "BEND_MAP_ID": 4547614, "selected": false}, "selected": false}, {"data": {"id": "4547611", "source": "4545030", "target": "4545039", "SCORE": 0.4000000000044998, "shared_interaction": "Direct", "source_original": "40", "Name_B": "GO:0098754", "Name_A": "GO:0072593", "target_original": "37", "Gene_B": "GO:0098754", "interaction": "Direct", "SUID": 4547611, "TYPE": "Direct", "Gene_A": "GO:0072593", "BEND_MAP_ID": 4547611, "selected": false}, "selected": false}, {"data": {"id": "4547608", "source": "4545030", "target": "4545027", "SCORE": 0.4255319149002177, "shared_interaction": "Direct", "source_original": "40", "Name_B": "GO:0098869", "Name_A": "GO:0072593", "target_original": "41", "Gene_B": "GO:0098869", "interaction": "Direct", "SUID": 4547608, "TYPE": "Direct", "Gene_A": "GO:0072593", "BEND_MAP_ID": 4547608, "selected": false}, "selected": false}, {"data": {"id": "4547605", "source": "4545027", "target": "4545036", "SCORE": 0.6529562982035253, "shared_interaction": "Direct", "source_original": "41", "Name_B": "GO:1990748", "Name_A": "GO:0098869", "target_original": "38", "Gene_B": "GO:1990748", "interaction": "Direct", "SUID": 4547605, "TYPE": "Direct", "Gene_A": "GO:0098869", "BEND_MAP_ID": 4547605, "selected": false}, "selected": false}, {"data": {"id": "4547602", "source": "4545024", "target": "4545039", "SCORE": 0.3103448275921519, "shared_interaction": "Direct", "source_original": "42", "Name_B": "GO:0098754", "Name_A": "GO:0042743", "target_original": "37", "Gene_B": "GO:0098754", "interaction": "Direct", "SUID": 4547602, "TYPE": "Direct", "Gene_A": "GO:0042743", "BEND_MAP_ID": 4547602, "selected": false}, "selected": false}, {"data": {"id": "4547599", "source": "4545024", "target": "4545036", "SCORE": 0.3423799582525247, "shared_interaction": "Direct", "source_original": "42", "Name_B": "GO:1990748", "Name_A": "GO:0042743", "target_original": "38", "Gene_B": "GO:1990748", "interaction": "Direct", "SUID": 4547599, "TYPE": "Direct", "Gene_A": "GO:0042743", "BEND_MAP_ID": 4547599, "selected": false}, "selected": false}, {"data": {"id": "4547596", "source": "4545024", "target": "4545033", "SCORE": 0.3423799582525247, "shared_interaction": "Direct", "source_original": "42", "Name_B": "GO:0097237", "Name_A": "GO:0042743", "target_original": "39", "Gene_B": "GO:0097237", "interaction": "Direct", "SUID": 4547596, "TYPE": "Direct", "Gene_A": "GO:0042743", "BEND_MAP_ID": 4547596, "selected": false}, "selected": false}, {"data": {"id": "4547593", "source": "4545024", "target": "4545030", "SCORE": 0.7428571428604488, "shared_interaction": "Direct", "source_original": "42", "Name_B": "GO:0072593", "Name_A": "GO:0042743", "target_original": "40", "Gene_B": "GO:0072593", "interaction": "Direct", "SUID": 4547593, "TYPE": "Direct", "Gene_A": "GO:0042743", "BEND_MAP_ID": 4547593, "selected": false}, "selected": false}, {"data": {"id": "4547590", "source": "4545024", "target": "4545027", "SCORE": 0.560260586325664, "shared_interaction": "Direct", "source_original": "42", "Name_B": "GO:0098869", "Name_A": "GO:0042743", "target_original": "41", "Gene_B": "GO:0098869", "interaction": "Direct", "SUID": 4547590, "TYPE": "Direct", "Gene_A": "GO:0042743", "BEND_MAP_ID": 4547590, "selected": false}, "selected": false}, {"data": {"id": "4547587", "source": "4545021", "target": "4544739", "SCORE": 0.5326409495564562, "shared_interaction": "Direct", "source_original": "43", "Name_B": "GO:0071396", "Name_A": "GO:0032496", "target_original": "137", "Gene_B": "GO:0071396", "interaction": "Direct", "SUID": 4547587, "TYPE": "Direct", "Gene_A": "GO:0032496", "BEND_MAP_ID": 4547587, "selected": false}, "selected": false}, {"data": {"id": "4547584", "source": "4545021", "target": "4544844", "SCORE": 0.40789473684502686, "shared_interaction": "Direct", "source_original": "43", "Name_B": "GO:0032677", "Name_A": "GO:0032496", "target_original": "102", "Gene_B": "GO:0032677", "interaction": "Direct", "SUID": 4547584, "TYPE": "Direct", "Gene_A": "GO:0032496", "BEND_MAP_ID": 4547584, "selected": false}, "selected": false}, {"data": {"id": "4547581", "source": "4545021", "target": "4544832", "SCORE": 0.3264966740601696, "shared_interaction": "Direct", "source_original": "43", "Name_B": "GO:0050778", "Name_A": "GO:0032496", "target_original": "106", "Gene_B": "GO:0050778", "interaction": "Direct", "SUID": 4547581, "TYPE": "Direct", "Gene_A": "GO:0032496", "BEND_MAP_ID": 4547581, "selected": false}, "selected": false}, {"data": {"id": "4547578", "source": "4545021", "target": "4544829", "SCORE": 0.3566322478191759, "shared_interaction": "Direct", "source_original": "43", "Name_B": "GO:0032757", "Name_A": "GO:0032496", "target_original": "107", "Gene_B": "GO:0032757", "interaction": "Direct", "SUID": 4547578, "TYPE": "Direct", "Gene_A": "GO:0032496", "BEND_MAP_ID": 4547578, "selected": false}, "selected": false}, {"data": {"id": "4547575", "source": "4545021", "target": "4544889", "SCORE": 0.309210526319198, "shared_interaction": "Direct", "source_original": "43", "Name_B": "GO:2001236", "Name_A": "GO:0032496", "target_original": "87", "Gene_B": "GO:2001236", "interaction": "Direct", "SUID": 4547575, "TYPE": "Direct", "Gene_A": "GO:0032496", "BEND_MAP_ID": 4547575, "selected": false}, "selected": false}, {"data": {"id": "4547572", "source": "4545021", "target": "4545012", "SCORE": 0.8026315789483423, "shared_interaction": "Direct", "source_original": "43", "Name_B": "GO:0071222", "Name_A": "GO:0032496", "target_original": "46", "Gene_B": "GO:0071222", "interaction": "Direct", "SUID": 4547572, "TYPE": "Direct", "Gene_A": "GO:0032496", "BEND_MAP_ID": 4547572, "selected": false}, "selected": false}, {"data": {"id": "4547569", "source": "4545021", "target": "4545009", "SCORE": 0.8026315789483423, "shared_interaction": "Direct", "source_original": "43", "Name_B": "GO:0071219", "Name_A": "GO:0032496", "target_original": "47", "Gene_B": "GO:0071219", "interaction": "Direct", "SUID": 4547569, "TYPE": "Direct", "Gene_A": "GO:0032496", "BEND_MAP_ID": 4547569, "selected": false}, "selected": false}, {"data": {"id": "4547566", "source": "4545021", "target": "4545003", "SCORE": 0.8026315789483423, "shared_interaction": "Direct", "source_original": "43", "Name_B": "GO:0071216", "Name_A": "GO:0032496", "target_original": "49", "Gene_B": "GO:0071216", "interaction": "Direct", "SUID": 4547566, "TYPE": "Direct", "Gene_A": "GO:0032496", "BEND_MAP_ID": 4547566, "selected": false}, "selected": false}, {"data": {"id": "4547563", "source": "4545021", "target": "4544784", "SCORE": 0.322227293477476, "shared_interaction": "Direct", "source_original": "43", "Name_B": "GO:0071354", "Name_A": "GO:0032496", "target_original": "122", "Gene_B": "GO:0071354", "interaction": "Direct", "SUID": 4547563, "TYPE": "Direct", "Gene_A": "GO:0032496", "BEND_MAP_ID": 4547563, "selected": false}, "selected": false}, {"data": {"id": "4547560", "source": "4545021", "target": "4544778", "SCORE": 0.300518134717904, "shared_interaction": "Direct", "source_original": "43", "Name_B": "GO:0045087", "Name_A": "GO:0032496", "target_original": "124", "Gene_B": "GO:0045087", "interaction": "Direct", "SUID": 4547560, "TYPE": "Direct", "Gene_A": "GO:0032496", "BEND_MAP_ID": 4547560, "selected": false}, "selected": false}, {"data": {"id": "4547557", "source": "4545021", "target": "4544775", "SCORE": 0.322227293477476, "shared_interaction": "Direct", "source_original": "43", "Name_B": "GO:0070741", "Name_A": "GO:0032496", "target_original": "125", "Gene_B": "GO:0070741", "interaction": "Direct", "SUID": 4547557, "TYPE": "Direct", "Gene_A": "GO:0032496", "BEND_MAP_ID": 4547557, "selected": false}, "selected": false}, {"data": {"id": "4547554", "source": "4545021", "target": "4545000", "SCORE": 0.49564134495924006, "shared_interaction": "Direct", "source_original": "43", "Name_B": "GO:0042742", "Name_A": "GO:0032496", "target_original": "50", "Gene_B": "GO:0042742", "interaction": "Direct", "SUID": 4547554, "TYPE": "Direct", "Gene_A": "GO:0032496", "BEND_MAP_ID": 4547554, "selected": false}, "selected": false}, {"data": {"id": "4547551", "source": "4545018", "target": "4544742", "SCORE": 0.344205412909751, "shared_interaction": "Direct", "source_original": "44", "Name_B": "GO:0071345", "Name_A": "GO:0006954", "target_original": "136", "Gene_B": "GO:0071345", "interaction": "Direct", "SUID": 4547551, "TYPE": "Direct", "Gene_A": "GO:0006954", "BEND_MAP_ID": 4547551, "selected": false}, "selected": false}, {"data": {"id": "4547548", "source": "4545018", "target": "4544877", "SCORE": 0.3273542600919484, "shared_interaction": "Direct", "source_original": "44", "Name_B": "GO:2000147", "Name_A": "GO:0006954", "target_original": "91", "Gene_B": "GO:2000147", "interaction": "Direct", "SUID": 4547548, "TYPE": "Direct", "Gene_A": "GO:0006954", "BEND_MAP_ID": 4547548, "selected": false}, "selected": false}, {"data": {"id": "4547545", "source": "4545018", "target": "4544874", "SCORE": 0.3273542600919484, "shared_interaction": "Direct", "source_original": "44", "Name_B": "GO:0040017", "Name_A": "GO:0006954", "target_original": "92", "Gene_B": "GO:0040017", "interaction": "Direct", "SUID": 4547545, "TYPE": "Direct", "Gene_A": "GO:0006954", "BEND_MAP_ID": 4547545, "selected": false}, "selected": false}, {"data": {"id": "4547542", "source": "4545018", "target": "4544844", "SCORE": 0.3440233236180289, "shared_interaction": "Direct", "source_original": "44", "Name_B": "GO:0032677", "Name_A": "GO:0006954", "target_original": "102", "Gene_B": "GO:0032677", "interaction": "Direct", "SUID": 4547542, "TYPE": "Direct", "Gene_A": "GO:0006954", "BEND_MAP_ID": 4547542, "selected": false}, "selected": false}, {"data": {"id": "4547539", "source": "4545018", "target": "4544841", "SCORE": 0.3441575044768229, "shared_interaction": "Direct", "source_original": "44", "Name_B": "GO:0032103", "Name_A": "GO:0006954", "target_original": "103", "Gene_B": "GO:0032103", "interaction": "Direct", "SUID": 4547539, "TYPE": "Direct", "Gene_A": "GO:0006954", "BEND_MAP_ID": 4547539, "selected": false}, "selected": false}, {"data": {"id": "4547536", "source": "4545018", "target": "4544865", "SCORE": 0.3441575044768229, "shared_interaction": "Direct", "source_original": "44", "Name_B": "GO:0030335", "Name_A": "GO:0006954", "target_original": "95", "Gene_B": "GO:0030335", "interaction": "Direct", "SUID": 4547536, "TYPE": "Direct", "Gene_A": "GO:0006954", "BEND_MAP_ID": 4547536, "selected": false}, "selected": false}, {"data": {"id": "4547533", "source": "4545018", "target": "4545021", "SCORE": 0.4212632180645366, "shared_interaction": "Direct", "source_original": "44", "Name_B": "GO:0032496", "Name_A": "GO:0006954", "target_original": "43", "Gene_B": "GO:0032496", "interaction": "Direct", "SUID": 4547533, "TYPE": "Direct", "Gene_A": "GO:0006954", "BEND_MAP_ID": 4547533, "selected": false}, "selected": false}, {"data": {"id": "4547530", "source": "4545018", "target": "4544832", "SCORE": 0.41319355663715734, "shared_interaction": "Direct", "source_original": "44", "Name_B": "GO:0050778", "Name_A": "GO:0006954", "target_original": "106", "Gene_B": "GO:0050778", "interaction": "Direct", "SUID": 4547530, "TYPE": "Direct", "Gene_A": "GO:0006954", "BEND_MAP_ID": 4547530, "selected": false}, "selected": false}, {"data": {"id": "4547527", "source": "4545018", "target": "4544829", "SCORE": 0.3908365151017785, "shared_interaction": "Direct", "source_original": "44", "Name_B": "GO:0032757", "Name_A": "GO:0006954", "target_original": "107", "Gene_B": "GO:0032757", "interaction": "Direct", "SUID": 4547527, "TYPE": "Direct", "Gene_A": "GO:0006954", "BEND_MAP_ID": 4547527, "selected": false}, "selected": false}, {"data": {"id": "4547524", "source": "4545018", "target": "4544799", "SCORE": 0.3440233236180289, "shared_interaction": "Direct", "source_original": "44", "Name_B": "GO:0034612", "Name_A": "GO:0006954", "target_original": "117", "Gene_B": "GO:0034612", "interaction": "Direct", "SUID": 4547524, "TYPE": "Direct", "Gene_A": "GO:0006954", "BEND_MAP_ID": 4547524, "selected": false}, "selected": false}, {"data": {"id": "4547521", "source": "4545018", "target": "4544796", "SCORE": 0.36662198391707457, "shared_interaction": "Direct", "source_original": "44", "Name_B": "GO:0071356", "Name_A": "GO:0006954", "target_original": "118", "Gene_B": "GO:0071356", "interaction": "Direct", "SUID": 4547521, "TYPE": "Direct", "Gene_A": "GO:0006954", "BEND_MAP_ID": 4547521, "selected": false}, "selected": false}, {"data": {"id": "4547518", "source": "4545018", "target": "4545012", "SCORE": 0.4314868804689584, "shared_interaction": "Direct", "source_original": "44", "Name_B": "GO:0071222", "Name_A": "GO:0006954", "target_original": "46", "Gene_B": "GO:0071222", "interaction": "Direct", "SUID": 4547518, "TYPE": "Direct", "Gene_A": "GO:0006954", "BEND_MAP_ID": 4547518, "selected": false}, "selected": false}, {"data": {"id": "4547515", "source": "4545018", "target": "4545009", "SCORE": 0.4314868804689584, "shared_interaction": "Direct", "source_original": "44", "Name_B": "GO:0071219", "Name_A": "GO:0006954", "target_original": "47", "Gene_B": "GO:0071219", "interaction": "Direct", "SUID": 4547515, "TYPE": "Direct", "Gene_A": "GO:0006954", "BEND_MAP_ID": 4547515, "selected": false}, "selected": false}, {"data": {"id": "4547512", "source": "4545018", "target": "4545006", "SCORE": 0.4534412955485502, "shared_interaction": "Direct", "source_original": "44", "Name_B": "GO:0009617", "Name_A": "GO:0006954", "target_original": "48", "Gene_B": "GO:0009617", "interaction": "Direct", "SUID": 4547512, "TYPE": "Direct", "Gene_A": "GO:0006954", "BEND_MAP_ID": 4547512, "selected": false}, "selected": false}, {"data": {"id": "4547509", "source": "4545018", "target": "4544793", "SCORE": 0.30306711205873327, "shared_interaction": "Direct", "source_original": "44", "Name_B": "GO:0009615", "Name_A": "GO:0006954", "target_original": "119", "Gene_B": "GO:0009615", "interaction": "Direct", "SUID": 4547509, "TYPE": "Direct", "Gene_A": "GO:0006954", "BEND_MAP_ID": 4547509, "selected": false}, "selected": false}, {"data": {"id": "4547506", "source": "4545018", "target": "4545003", "SCORE": 0.4314868804689584, "shared_interaction": "Direct", "source_original": "44", "Name_B": "GO:0071216", "Name_A": "GO:0006954", "target_original": "49", "Gene_B": "GO:0071216", "interaction": "Direct", "SUID": 4547506, "TYPE": "Direct", "Gene_A": "GO:0006954", "BEND_MAP_ID": 4547506, "selected": false}, "selected": false}, {"data": {"id": "4547503", "source": "4545018", "target": "4544778", "SCORE": 0.47529150472156684, "shared_interaction": "Direct", "source_original": "44", "Name_B": "GO:0045087", "Name_A": "GO:0006954", "target_original": "124", "Gene_B": "GO:0045087", "interaction": "Direct", "SUID": 4547503, "TYPE": "Direct", "Gene_A": "GO:0006954", "BEND_MAP_ID": 4547503, "selected": false}, "selected": false}, {"data": {"id": "4547500", "source": "4545018", "target": "4545000", "SCORE": 0.31965442764909474, "shared_interaction": "Direct", "source_original": "44", "Name_B": "GO:0042742", "Name_A": "GO:0006954", "target_original": "50", "Gene_B": "GO:0042742", "interaction": "Direct", "SUID": 4547500, "TYPE": "Direct", "Gene_A": "GO:0006954", "BEND_MAP_ID": 4547500, "selected": false}, "selected": false}, {"data": {"id": "4547497", "source": "4545015", "target": "4544739", "SCORE": 0.5326409495564562, "shared_interaction": "Direct", "source_original": "45", "Name_B": "GO:0071396", "Name_A": "GO:0002237", "target_original": "137", "Gene_B": "GO:0071396", "interaction": "Direct", "SUID": 4547497, "TYPE": "Direct", "Gene_A": "GO:0002237", "BEND_MAP_ID": 4547497, "selected": false}, "selected": false}, {"data": {"id": "4547494", "source": "4545015", "target": "4544850", "SCORE": 0.300518134717904, "shared_interaction": "Direct", "source_original": "45", "Name_B": "GO:0002757", "Name_A": "GO:0002237", "target_original": "100", "Gene_B": "GO:0002757", "interaction": "Direct", "SUID": 4547494, "TYPE": "Direct", "Gene_A": "GO:0002237", "BEND_MAP_ID": 4547494, "selected": false}, "selected": false}, {"data": {"id": "4547491", "source": "4545015", "target": "4544844", "SCORE": 0.40789473684502686, "shared_interaction": "Direct", "source_original": "45", "Name_B": "GO:0032677", "Name_A": "GO:0002237", "target_original": "102", "Gene_B": "GO:0032677", "interaction": "Direct", "SUID": 4547491, "TYPE": "Direct", "Gene_A": "GO:0002237", "BEND_MAP_ID": 4547491, "selected": false}, "selected": false}, {"data": {"id": "4547488", "source": "4545015", "target": "4544838", "SCORE": 0.300518134717904, "shared_interaction": "Direct", "source_original": "45", "Name_B": "GO:0002764", "Name_A": "GO:0002237", "target_original": "104", "Gene_B": "GO:0002764", "interaction": "Direct", "SUID": 4547488, "TYPE": "Direct", "Gene_A": "GO:0002237", "BEND_MAP_ID": 4547488, "selected": false}, "selected": false}, {"data": {"id": "4547485", "source": "4545015", "target": "4544835", "SCORE": 0.300518134717904, "shared_interaction": "Direct", "source_original": "45", "Name_B": "GO:0002253", "Name_A": "GO:0002237", "target_original": "105", "Gene_B": "GO:0002253", "interaction": "Direct", "SUID": 4547485, "TYPE": "Direct", "Gene_A": "GO:0002237", "BEND_MAP_ID": 4547485, "selected": false}, "selected": false}, {"data": {"id": "4547482", "source": "4545015", "target": "4545021", "SCORE": 1.0, "shared_interaction": "Direct", "source_original": "45", "Name_B": "GO:0032496", "Name_A": "GO:0002237", "target_original": "43", "Gene_B": "GO:0032496", "interaction": "Direct", "SUID": 4547482, "TYPE": "Direct", "Gene_A": "GO:0002237", "BEND_MAP_ID": 4547482, "selected": false}, "selected": false}, {"data": {"id": "4547479", "source": "4545015", "target": "4545018", "SCORE": 0.4212632180645366, "shared_interaction": "Direct", "source_original": "45", "Name_B": "GO:0006954", "Name_A": "GO:0002237", "target_original": "44", "Gene_B": "GO:0006954", "interaction": "Direct", "SUID": 4547479, "TYPE": "Direct", "Gene_A": "GO:0002237", "BEND_MAP_ID": 4547479, "selected": false}, "selected": false}, {"data": {"id": "4547476", "source": "4545015", "target": "4544832", "SCORE": 0.3264966740601696, "shared_interaction": "Direct", "source_original": "45", "Name_B": "GO:0050778", "Name_A": "GO:0002237", "target_original": "106", "Gene_B": "GO:0050778", "interaction": "Direct", "SUID": 4547476, "TYPE": "Direct", "Gene_A": "GO:0002237", "BEND_MAP_ID": 4547476, "selected": false}, "selected": false}, {"data": {"id": "4547473", "source": "4545015", "target": "4544829", "SCORE": 0.3566322478191759, "shared_interaction": "Direct", "source_original": "45", "Name_B": "GO:0032757", "Name_A": "GO:0002237", "target_original": "107", "Gene_B": "GO:0032757", "interaction": "Direct", "SUID": 4547473, "TYPE": "Direct", "Gene_A": "GO:0002237", "BEND_MAP_ID": 4547473, "selected": false}, "selected": false}, {"data": {"id": "4547470", "source": "4545015", "target": "4544889", "SCORE": 0.309210526319198, "shared_interaction": "Direct", "source_original": "45", "Name_B": "GO:2001236", "Name_A": "GO:0002237", "target_original": "87", "Gene_B": "GO:2001236", "interaction": "Direct", "SUID": 4547470, "TYPE": "Direct", "Gene_A": "GO:0002237", "BEND_MAP_ID": 4547470, "selected": false}, "selected": false}, {"data": {"id": "4547467", "source": "4545015", "target": "4545012", "SCORE": 0.8026315789483423, "shared_interaction": "Direct", "source_original": "45", "Name_B": "GO:0071222", "Name_A": "GO:0002237", "target_original": "46", "Gene_B": "GO:0071222", "interaction": "Direct", "SUID": 4547467, "TYPE": "Direct", "Gene_A": "GO:0002237", "BEND_MAP_ID": 4547467, "selected": false}, "selected": false}, {"data": {"id": "4547464", "source": "4545015", "target": "4545009", "SCORE": 0.8026315789483423, "shared_interaction": "Direct", "source_original": "45", "Name_B": "GO:0071219", "Name_A": "GO:0002237", "target_original": "47", "Gene_B": "GO:0071219", "interaction": "Direct", "SUID": 4547464, "TYPE": "Direct", "Gene_A": "GO:0002237", "BEND_MAP_ID": 4547464, "selected": false}, "selected": false}, {"data": {"id": "4547461", "source": "4545015", "target": "4545006", "SCORE": 0.9203539823012021, "shared_interaction": "Direct", "source_original": "45", "Name_B": "GO:0009617", "Name_A": "GO:0002237", "target_original": "48", "Gene_B": "GO:0009617", "interaction": "Direct", "SUID": 4547461, "TYPE": "Direct", "Gene_A": "GO:0002237", "BEND_MAP_ID": 4547461, "selected": false}, "selected": false}, {"data": {"id": "4547458", "source": "4545015", "target": "4545003", "SCORE": 0.8026315789483423, "shared_interaction": "Direct", "source_original": "45", "Name_B": "GO:0071216", "Name_A": "GO:0002237", "target_original": "49", "Gene_B": "GO:0071216", "interaction": "Direct", "SUID": 4547458, "TYPE": "Direct", "Gene_A": "GO:0002237", "BEND_MAP_ID": 4547458, "selected": false}, "selected": false}, {"data": {"id": "4547455", "source": "4545015", "target": "4544784", "SCORE": 0.322227293477476, "shared_interaction": "Direct", "source_original": "45", "Name_B": "GO:0071354", "Name_A": "GO:0002237", "target_original": "122", "Gene_B": "GO:0071354", "interaction": "Direct", "SUID": 4547455, "TYPE": "Direct", "Gene_A": "GO:0002237", "BEND_MAP_ID": 4547455, "selected": false}, "selected": false}, {"data": {"id": "4547452", "source": "4545015", "target": "4544778", "SCORE": 0.300518134717904, "shared_interaction": "Direct", "source_original": "45", "Name_B": "GO:0045087", "Name_A": "GO:0002237", "target_original": "124", "Gene_B": "GO:0045087", "interaction": "Direct", "SUID": 4547452, "TYPE": "Direct", "Gene_A": "GO:0002237", "BEND_MAP_ID": 4547452, "selected": false}, "selected": false}, {"data": {"id": "4547449", "source": "4545015", "target": "4544775", "SCORE": 0.322227293477476, "shared_interaction": "Direct", "source_original": "45", "Name_B": "GO:0070741", "Name_A": "GO:0002237", "target_original": "125", "Gene_B": "GO:0070741", "interaction": "Direct", "SUID": 4547449, "TYPE": "Direct", "Gene_A": "GO:0002237", "BEND_MAP_ID": 4547449, "selected": false}, "selected": false}, {"data": {"id": "4547446", "source": "4545015", "target": "4545000", "SCORE": 0.49564134495924006, "shared_interaction": "Direct", "source_original": "45", "Name_B": "GO:0042742", "Name_A": "GO:0002237", "target_original": "50", "Gene_B": "GO:0042742", "interaction": "Direct", "SUID": 4547446, "TYPE": "Direct", "Gene_A": "GO:0002237", "BEND_MAP_ID": 4547446, "selected": false}, "selected": false}, {"data": {"id": "4547443", "source": "4545012", "target": "4544739", "SCORE": 0.5588235294133868, "shared_interaction": "Direct", "source_original": "46", "Name_B": "GO:0071396", "Name_A": "GO:0071222", "target_original": "137", "Gene_B": "GO:0071396", "interaction": "Direct", "SUID": 4547443, "TYPE": "Direct", "Gene_A": "GO:0071222", "BEND_MAP_ID": 4547443, "selected": false}, "selected": false}, {"data": {"id": "4547440", "source": "4545012", "target": "4544715", "SCORE": 0.32584269663205406, "shared_interaction": "Direct", "source_original": "46", "Name_B": "GO:2001233", "Name_A": "GO:0071222", "target_original": "145", "Gene_B": "GO:2001233", "interaction": "Direct", "SUID": 4547440, "TYPE": "Direct", "Gene_A": "GO:0071222", "BEND_MAP_ID": 4547440, "selected": false}, "selected": false}, {"data": {"id": "4547437", "source": "4545012", "target": "4544889", "SCORE": 0.40476190476544777, "shared_interaction": "Direct", "source_original": "46", "Name_B": "GO:2001236", "Name_A": "GO:0071222", "target_original": "87", "Gene_B": "GO:2001236", "interaction": "Direct", "SUID": 4547437, "TYPE": "Direct", "Gene_A": "GO:0071222", "BEND_MAP_ID": 4547437, "selected": false}, "selected": false}, {"data": {"id": "4547434", "source": "4545012", "target": "4544886", "SCORE": 0.336283185845113, "shared_interaction": "Direct", "source_original": "46", "Name_B": "GO:2001237", "Name_A": "GO:0071222", "target_original": "88", "Gene_B": "GO:2001237", "interaction": "Direct", "SUID": 4547434, "TYPE": "Direct", "Gene_A": "GO:0071222", "BEND_MAP_ID": 4547434, "selected": false}, "selected": false}, {"data": {"id": "4547431", "source": "4545012", "target": "4544796", "SCORE": 0.30962343096667616, "shared_interaction": "Direct", "source_original": "46", "Name_B": "GO:0071356", "Name_A": "GO:0071222", "target_original": "118", "Gene_B": "GO:0071356", "interaction": "Direct", "SUID": 4547431, "TYPE": "Direct", "Gene_A": "GO:0071222", "BEND_MAP_ID": 4547431, "selected": false}, "selected": false}, {"data": {"id": "4547428", "source": "4545012", "target": "4544790", "SCORE": 0.3661971831030551, "shared_interaction": "Direct", "source_original": "46", "Name_B": "GO:0071346", "Name_A": "GO:0071222", "target_original": "120", "Gene_B": "GO:0071346", "interaction": "Direct", "SUID": 4547428, "TYPE": "Direct", "Gene_A": "GO:0071222", "BEND_MAP_ID": 4547428, "selected": false}, "selected": false}, {"data": {"id": "4547425", "source": "4545012", "target": "4544784", "SCORE": 0.43850267380129554, "shared_interaction": "Direct", "source_original": "46", "Name_B": "GO:0071354", "Name_A": "GO:0071222", "target_original": "122", "Gene_B": "GO:0071354", "interaction": "Direct", "SUID": 4547425, "TYPE": "Direct", "Gene_A": "GO:0071222", "BEND_MAP_ID": 4547425, "selected": false}, "selected": false}, {"data": {"id": "4547422", "source": "4545009", "target": "4544739", "SCORE": 0.5588235294133868, "shared_interaction": "Direct", "source_original": "47", "Name_B": "GO:0071396", "Name_A": "GO:0071219", "target_original": "137", "Gene_B": "GO:0071396", "interaction": "Direct", "SUID": 4547422, "TYPE": "Direct", "Gene_A": "GO:0071219", "BEND_MAP_ID": 4547422, "selected": false}, "selected": false}, {"data": {"id": "4547419", "source": "4545009", "target": "4544715", "SCORE": 0.32584269663205406, "shared_interaction": "Direct", "source_original": "47", "Name_B": "GO:2001233", "Name_A": "GO:0071219", "target_original": "145", "Gene_B": "GO:2001233", "interaction": "Direct", "SUID": 4547419, "TYPE": "Direct", "Gene_A": "GO:0071219", "BEND_MAP_ID": 4547419, "selected": false}, "selected": false}, {"data": {"id": "4547416", "source": "4545009", "target": "4544889", "SCORE": 0.40476190476544777, "shared_interaction": "Direct", "source_original": "47", "Name_B": "GO:2001236", "Name_A": "GO:0071219", "target_original": "87", "Gene_B": "GO:2001236", "interaction": "Direct", "SUID": 4547416, "TYPE": "Direct", "Gene_A": "GO:0071219", "BEND_MAP_ID": 4547416, "selected": false}, "selected": false}, {"data": {"id": "4547413", "source": "4545009", "target": "4544886", "SCORE": 0.336283185845113, "shared_interaction": "Direct", "source_original": "47", "Name_B": "GO:2001237", "Name_A": "GO:0071219", "target_original": "88", "Gene_B": "GO:2001237", "interaction": "Direct", "SUID": 4547413, "TYPE": "Direct", "Gene_A": "GO:0071219", "BEND_MAP_ID": 4547413, "selected": false}, "selected": false}, {"data": {"id": "4547410", "source": "4545009", "target": "4544796", "SCORE": 0.30962343096667616, "shared_interaction": "Direct", "source_original": "47", "Name_B": "GO:0071356", "Name_A": "GO:0071219", "target_original": "118", "Gene_B": "GO:0071356", "interaction": "Direct", "SUID": 4547410, "TYPE": "Direct", "Gene_A": "GO:0071219", "BEND_MAP_ID": 4547410, "selected": false}, "selected": false}, {"data": {"id": "4547407", "source": "4545009", "target": "4545012", "SCORE": 1.0, "shared_interaction": "Direct", "source_original": "47", "Name_B": "GO:0071222", "Name_A": "GO:0071219", "target_original": "46", "Gene_B": "GO:0071222", "interaction": "Direct", "SUID": 4547407, "TYPE": "Direct", "Gene_A": "GO:0071219", "BEND_MAP_ID": 4547407, "selected": false}, "selected": false}, {"data": {"id": "4547404", "source": "4545009", "target": "4544790", "SCORE": 0.3661971831030551, "shared_interaction": "Direct", "source_original": "47", "Name_B": "GO:0071346", "Name_A": "GO:0071219", "target_original": "120", "Gene_B": "GO:0071346", "interaction": "Direct", "SUID": 4547404, "TYPE": "Direct", "Gene_A": "GO:0071219", "BEND_MAP_ID": 4547404, "selected": false}, "selected": false}, {"data": {"id": "4547401", "source": "4545009", "target": "4544784", "SCORE": 0.43850267380129554, "shared_interaction": "Direct", "source_original": "47", "Name_B": "GO:0071354", "Name_A": "GO:0071219", "target_original": "122", "Gene_B": "GO:0071354", "interaction": "Direct", "SUID": 4547401, "TYPE": "Direct", "Gene_A": "GO:0071219", "BEND_MAP_ID": 4547401, "selected": false}, "selected": false}, {"data": {"id": "4547398", "source": "4545006", "target": "4544739", "SCORE": 0.4893617021292892, "shared_interaction": "Direct", "source_original": "48", "Name_B": "GO:0071396", "Name_A": "GO:0009617", "target_original": "137", "Gene_B": "GO:0071396", "interaction": "Direct", "SUID": 4547398, "TYPE": "Direct", "Gene_A": "GO:0009617", "BEND_MAP_ID": 4547398, "selected": false}, "selected": false}, {"data": {"id": "4547395", "source": "4545006", "target": "4544844", "SCORE": 0.3636363636392562, "shared_interaction": "Direct", "source_original": "48", "Name_B": "GO:0032677", "Name_A": "GO:0009617", "target_original": "102", "Gene_B": "GO:0032677", "interaction": "Direct", "SUID": 4547395, "TYPE": "Direct", "Gene_A": "GO:0009617", "BEND_MAP_ID": 4547395, "selected": false}, "selected": false}, {"data": {"id": "4547392", "source": "4545006", "target": "4545021", "SCORE": 0.9203539823012021, "shared_interaction": "Direct", "source_original": "48", "Name_B": "GO:0032496", "Name_A": "GO:0009617", "target_original": "43", "Gene_B": "GO:0032496", "interaction": "Direct", "SUID": 4547392, "TYPE": "Direct", "Gene_A": "GO:0009617", "BEND_MAP_ID": 4547392, "selected": false}, "selected": false}, {"data": {"id": "4547389", "source": "4545006", "target": "4544832", "SCORE": 0.36220472441170887, "shared_interaction": "Direct", "source_original": "48", "Name_B": "GO:0050778", "Name_A": "GO:0009617", "target_original": "106", "Gene_B": "GO:0050778", "interaction": "Direct", "SUID": 4547389, "TYPE": "Direct", "Gene_A": "GO:0009617", "BEND_MAP_ID": 4547389, "selected": false}, "selected": false}, {"data": {"id": "4547386", "source": "4545006", "target": "4544829", "SCORE": 0.31521739130769727, "shared_interaction": "Direct", "source_original": "48", "Name_B": "GO:0032757", "Name_A": "GO:0009617", "target_original": "107", "Gene_B": "GO:0032757", "interaction": "Direct", "SUID": 4547386, "TYPE": "Direct", "Gene_A": "GO:0009617", "BEND_MAP_ID": 4547386, "selected": false}, "selected": false}, {"data": {"id": "4547383", "source": "4545006", "target": "4545012", "SCORE": 0.727272727273967, "shared_interaction": "Direct", "source_original": "48", "Name_B": "GO:0071222", "Name_A": "GO:0009617", "target_original": "46", "Gene_B": "GO:0071222", "interaction": "Direct", "SUID": 4547383, "TYPE": "Direct", "Gene_A": "GO:0009617", "BEND_MAP_ID": 4547383, "selected": false}, "selected": false}, {"data": {"id": "4547380", "source": "4545006", "target": "4545009", "SCORE": 0.727272727273967, "shared_interaction": "Direct", "source_original": "48", "Name_B": "GO:0071219", "Name_A": "GO:0009617", "target_original": "47", "Gene_B": "GO:0071219", "interaction": "Direct", "SUID": 4547380, "TYPE": "Direct", "Gene_A": "GO:0009617", "BEND_MAP_ID": 4547380, "selected": false}, "selected": false}, {"data": {"id": "4547377", "source": "4545006", "target": "4545003", "SCORE": 0.727272727273967, "shared_interaction": "Direct", "source_original": "48", "Name_B": "GO:0071216", "Name_A": "GO:0009617", "target_original": "49", "Gene_B": "GO:0071216", "interaction": "Direct", "SUID": 4547377, "TYPE": "Direct", "Gene_A": "GO:0009617", "BEND_MAP_ID": 4547377, "selected": false}, "selected": false}, {"data": {"id": "4547374", "source": "4545006", "target": "4545000", "SCORE": 0.5423728813582592, "shared_interaction": "Direct", "source_original": "48", "Name_B": "GO:0042742", "Name_A": "GO:0009617", "target_original": "50", "Gene_B": "GO:0042742", "interaction": "Direct", "SUID": 4547374, "TYPE": "Direct", "Gene_A": "GO:0009617", "BEND_MAP_ID": 4547374, "selected": false}, "selected": false}, {"data": {"id": "4547371", "source": "4545003", "target": "4544739", "SCORE": 0.5588235294133868, "shared_interaction": "Direct", "source_original": "49", "Name_B": "GO:0071396", "Name_A": "GO:0071216", "target_original": "137", "Gene_B": "GO:0071396", "interaction": "Direct", "SUID": 4547371, "TYPE": "Direct", "Gene_A": "GO:0071216", "BEND_MAP_ID": 4547371, "selected": false}, "selected": false}, {"data": {"id": "4547368", "source": "4545003", "target": "4544715", "SCORE": 0.32584269663205406, "shared_interaction": "Direct", "source_original": "49", "Name_B": "GO:2001233", "Name_A": "GO:0071216", "target_original": "145", "Gene_B": "GO:2001233", "interaction": "Direct", "SUID": 4547368, "TYPE": "Direct", "Gene_A": "GO:0071216", "BEND_MAP_ID": 4547368, "selected": false}, "selected": false}, {"data": {"id": "4547365", "source": "4545003", "target": "4544889", "SCORE": 0.40476190476544777, "shared_interaction": "Direct", "source_original": "49", "Name_B": "GO:2001236", "Name_A": "GO:0071216", "target_original": "87", "Gene_B": "GO:2001236", "interaction": "Direct", "SUID": 4547365, "TYPE": "Direct", "Gene_A": "GO:0071216", "BEND_MAP_ID": 4547365, "selected": false}, "selected": false}, {"data": {"id": "4547362", "source": "4545003", "target": "4544886", "SCORE": 0.336283185845113, "shared_interaction": "Direct", "source_original": "49", "Name_B": "GO:2001237", "Name_A": "GO:0071216", "target_original": "88", "Gene_B": "GO:2001237", "interaction": "Direct", "SUID": 4547362, "TYPE": "Direct", "Gene_A": "GO:0071216", "BEND_MAP_ID": 4547362, "selected": false}, "selected": false}, {"data": {"id": "4547359", "source": "4545003", "target": "4544796", "SCORE": 0.30962343096667616, "shared_interaction": "Direct", "source_original": "49", "Name_B": "GO:0071356", "Name_A": "GO:0071216", "target_original": "118", "Gene_B": "GO:0071356", "interaction": "Direct", "SUID": 4547359, "TYPE": "Direct", "Gene_A": "GO:0071216", "BEND_MAP_ID": 4547359, "selected": false}, "selected": false}, {"data": {"id": "4547356", "source": "4545003", "target": "4545012", "SCORE": 1.0, "shared_interaction": "Direct", "source_original": "49", "Name_B": "GO:0071222", "Name_A": "GO:0071216", "target_original": "46", "Gene_B": "GO:0071222", "interaction": "Direct", "SUID": 4547356, "TYPE": "Direct", "Gene_A": "GO:0071216", "BEND_MAP_ID": 4547356, "selected": false}, "selected": false}, {"data": {"id": "4547353", "source": "4545003", "target": "4545009", "SCORE": 1.0, "shared_interaction": "Direct", "source_original": "49", "Name_B": "GO:0071219", "Name_A": "GO:0071216", "target_original": "47", "Gene_B": "GO:0071219", "interaction": "Direct", "SUID": 4547353, "TYPE": "Direct", "Gene_A": "GO:0071216", "BEND_MAP_ID": 4547353, "selected": false}, "selected": false}, {"data": {"id": "4547350", "source": "4545003", "target": "4544790", "SCORE": 0.3661971831030551, "shared_interaction": "Direct", "source_original": "49", "Name_B": "GO:0071346", "Name_A": "GO:0071216", "target_original": "120", "Gene_B": "GO:0071346", "interaction": "Direct", "SUID": 4547350, "TYPE": "Direct", "Gene_A": "GO:0071216", "BEND_MAP_ID": 4547350, "selected": false}, "selected": false}, {"data": {"id": "4547347", "source": "4545003", "target": "4544784", "SCORE": 0.43850267380129554, "shared_interaction": "Direct", "source_original": "49", "Name_B": "GO:0071354", "Name_A": "GO:0071216", "target_original": "122", "Gene_B": "GO:0071354", "interaction": "Direct", "SUID": 4547347, "TYPE": "Direct", "Gene_A": "GO:0071216", "BEND_MAP_ID": 4547347, "selected": false}, "selected": false}, {"data": {"id": "4547344", "source": "4545000", "target": "4544832", "SCORE": 0.3019648397136932, "shared_interaction": "Direct", "source_original": "50", "Name_B": "GO:0050778", "Name_A": "GO:0042742", "target_original": "106", "Gene_B": "GO:0050778", "interaction": "Direct", "SUID": 4547344, "TYPE": "Direct", "Gene_A": "GO:0042742", "BEND_MAP_ID": 4547344, "selected": false}, "selected": false}, {"data": {"id": "4547341", "source": "4545000", "target": "4544991", "SCORE": 0.30232558140143334, "shared_interaction": "Direct", "source_original": "50", "Name_B": "GO:1904646", "Name_A": "GO:0042742", "target_original": "53", "Gene_B": "GO:1904646", "interaction": "Direct", "SUID": 4547341, "TYPE": "Direct", "Gene_A": "GO:0042742", "BEND_MAP_ID": 4547341, "selected": false}, "selected": false}, {"data": {"id": "4547338", "source": "4545000", "target": "4545012", "SCORE": 0.5070422535245984, "shared_interaction": "Direct", "source_original": "50", "Name_B": "GO:0071222", "Name_A": "GO:0042742", "target_original": "46", "Gene_B": "GO:0071222", "interaction": "Direct", "SUID": 4547338, "TYPE": "Direct", "Gene_A": "GO:0042742", "BEND_MAP_ID": 4547338, "selected": false}, "selected": false}, {"data": {"id": "4547335", "source": "4545000", "target": "4545009", "SCORE": 0.5070422535245984, "shared_interaction": "Direct", "source_original": "50", "Name_B": "GO:0071219", "Name_A": "GO:0042742", "target_original": "47", "Gene_B": "GO:0071219", "interaction": "Direct", "SUID": 4547335, "TYPE": "Direct", "Gene_A": "GO:0042742", "BEND_MAP_ID": 4547335, "selected": false}, "selected": false}, {"data": {"id": "4547332", "source": "4545000", "target": "4544970", "SCORE": 0.30232558140143334, "shared_interaction": "Direct", "source_original": "50", "Name_B": "GO:0071260", "Name_A": "GO:0042742", "target_original": "60", "Gene_B": "GO:0071260", "interaction": "Direct", "SUID": 4547332, "TYPE": "Direct", "Gene_A": "GO:0042742", "BEND_MAP_ID": 4547332, "selected": false}, "selected": false}, {"data": {"id": "4547329", "source": "4545000", "target": "4544967", "SCORE": 0.30232558140143334, "shared_interaction": "Direct", "source_original": "50", "Name_B": "GO:0071496", "Name_A": "GO:0042742", "target_original": "61", "Gene_B": "GO:0071496", "interaction": "Direct", "SUID": 4547329, "TYPE": "Direct", "Gene_A": "GO:0042742", "BEND_MAP_ID": 4547329, "selected": false}, "selected": false}, {"data": {"id": "4547326", "source": "4545000", "target": "4544790", "SCORE": 0.30232558140143334, "shared_interaction": "Direct", "source_original": "50", "Name_B": "GO:0071346", "Name_A": "GO:0042742", "target_original": "120", "Gene_B": "GO:0071346", "interaction": "Direct", "SUID": 4547326, "TYPE": "Direct", "Gene_A": "GO:0042742", "BEND_MAP_ID": 4547326, "selected": false}, "selected": false}, {"data": {"id": "4547323", "source": "4545000", "target": "4545003", "SCORE": 0.5070422535245984, "shared_interaction": "Direct", "source_original": "50", "Name_B": "GO:0071216", "Name_A": "GO:0042742", "target_original": "49", "Gene_B": "GO:0071216", "interaction": "Direct", "SUID": 4547323, "TYPE": "Direct", "Gene_A": "GO:0042742", "BEND_MAP_ID": 4547323, "selected": false}, "selected": false}, {"data": {"id": "4547320", "source": "4545000", "target": "4545030", "SCORE": 0.33684210526944053, "shared_interaction": "Direct", "source_original": "50", "Name_B": "GO:0072593", "Name_A": "GO:0042742", "target_original": "40", "Gene_B": "GO:0072593", "interaction": "Direct", "SUID": 4547320, "TYPE": "Direct", "Gene_A": "GO:0042742", "BEND_MAP_ID": 4547320, "selected": false}, "selected": false}, {"data": {"id": "4547317", "source": "4544994", "target": "4544997", "SCORE": 0.7950197388408039, "shared_interaction": "Direct", "source_original": "52", "Name_B": "GO:0097305", "Name_A": "GO:0045471", "target_original": "51", "Gene_B": "GO:0097305", "interaction": "Direct", "SUID": 4547317, "TYPE": "Direct", "Gene_A": "GO:0045471", "BEND_MAP_ID": 4547317, "selected": false}, "selected": false}, {"data": {"id": "4547314", "source": "4544994", "target": "4544982", "SCORE": 0.4382801664390123, "shared_interaction": "Direct", "source_original": "52", "Name_B": "GO:0071560", "Name_A": "GO:0045471", "target_original": "56", "Gene_B": "GO:0071560", "interaction": "Direct", "SUID": 4547314, "TYPE": "Direct", "Gene_A": "GO:0045471", "BEND_MAP_ID": 4547314, "selected": false}, "selected": false}, {"data": {"id": "4547311", "source": "4544994", "target": "4544979", "SCORE": 0.4382801664390123, "shared_interaction": "Direct", "source_original": "52", "Name_B": "GO:0071559", "Name_A": "GO:0045471", "target_original": "57", "Gene_B": "GO:0071559", "interaction": "Direct", "SUID": 4547311, "TYPE": "Direct", "Gene_A": "GO:0045471", "BEND_MAP_ID": 4547311, "selected": false}, "selected": false}, {"data": {"id": "4547308", "source": "4544994", "target": "4544901", "SCORE": 0.37274135261149643, "shared_interaction": "Direct", "source_original": "52", "Name_B": "GO:0071300", "Name_A": "GO:0045471", "target_original": "83", "Gene_B": "GO:0071300", "interaction": "Direct", "SUID": 4547308, "TYPE": "Direct", "Gene_A": "GO:0045471", "BEND_MAP_ID": 4547308, "selected": false}, "selected": false}, {"data": {"id": "4547305", "source": "4544988", "target": "4545141", "SCORE": 0.3099273607773247, "shared_interaction": "Direct", "source_original": "54", "Name_B": "GO:0071375", "Name_A": "GO:0070848", "target_original": "3", "Gene_B": "GO:0071375", "interaction": "Direct", "SUID": 4547305, "TYPE": "Direct", "Gene_A": "GO:0070848", "BEND_MAP_ID": 4547305, "selected": false}, "selected": false}, {"data": {"id": "4547302", "source": "4544988", "target": "4544706", "SCORE": 0.3831282952577603, "shared_interaction": "Direct", "source_original": "54", "Name_B": "GO:1904645", "Name_A": "GO:0070848", "target_original": "148", "Gene_B": "GO:1904645", "interaction": "Direct", "SUID": 4547302, "TYPE": "Direct", "Gene_A": "GO:0070848", "BEND_MAP_ID": 4547302, "selected": false}, "selected": false}, {"data": {"id": "4547299", "source": "4544988", "target": "4544997", "SCORE": 0.4212632180645366, "shared_interaction": "Direct", "source_original": "54", "Name_B": "GO:0097305", "Name_A": "GO:0070848", "target_original": "51", "Gene_B": "GO:0097305", "interaction": "Direct", "SUID": 4547299, "TYPE": "Direct", "Gene_A": "GO:0070848", "BEND_MAP_ID": 4547299, "selected": false}, "selected": false}, {"data": {"id": "4547296", "source": "4544988", "target": "4544991", "SCORE": 0.38356164383907115, "shared_interaction": "Direct", "source_original": "54", "Name_B": "GO:1904646", "Name_A": "GO:0070848", "target_original": "53", "Gene_B": "GO:1904646", "interaction": "Direct", "SUID": 4547296, "TYPE": "Direct", "Gene_A": "GO:0070848", "BEND_MAP_ID": 4547296, "selected": false}, "selected": false}, {"data": {"id": "4547293", "source": "4544988", "target": "4544985", "SCORE": 0.9559255631735537, "shared_interaction": "Direct", "source_original": "54", "Name_B": "GO:0071363", "Name_A": "GO:0070848", "target_original": "55", "Gene_B": "GO:0071363", "interaction": "Direct", "SUID": 4547293, "TYPE": "Direct", "Gene_A": "GO:0070848", "BEND_MAP_ID": 4547293, "selected": false}, "selected": false}, {"data": {"id": "4547290", "source": "4544988", "target": "4544982", "SCORE": 0.6077210460794089, "shared_interaction": "Direct", "source_original": "54", "Name_B": "GO:0071560", "Name_A": "GO:0070848", "target_original": "56", "Gene_B": "GO:0071560", "interaction": "Direct", "SUID": 4547290, "TYPE": "Direct", "Gene_A": "GO:0070848", "BEND_MAP_ID": 4547290, "selected": false}, "selected": false}, {"data": {"id": "4547287", "source": "4544988", "target": "4544979", "SCORE": 0.6077210460794089, "shared_interaction": "Direct", "source_original": "54", "Name_B": "GO:0071559", "Name_A": "GO:0070848", "target_original": "57", "Gene_B": "GO:0071559", "interaction": "Direct", "SUID": 4547287, "TYPE": "Direct", "Gene_A": "GO:0070848", "BEND_MAP_ID": 4547287, "selected": false}, "selected": false}, {"data": {"id": "4547284", "source": "4544985", "target": "4545141", "SCORE": 0.32835820895772994, "shared_interaction": "Direct", "source_original": "55", "Name_B": "GO:0071375", "Name_A": "GO:0071363", "target_original": "3", "Gene_B": "GO:0071375", "interaction": "Direct", "SUID": 4547284, "TYPE": "Direct", "Gene_A": "GO:0071363", "BEND_MAP_ID": 4547284, "selected": false}, "selected": false}, {"data": {"id": "4547281", "source": "4544985", "target": "4544706", "SCORE": 0.40659340659634124, "shared_interaction": "Direct", "source_original": "55", "Name_B": "GO:1904645", "Name_A": "GO:0071363", "target_original": "148", "Gene_B": "GO:1904645", "interaction": "Direct", "SUID": 4547281, "TYPE": "Direct", "Gene_A": "GO:0071363", "BEND_MAP_ID": 4547281, "selected": false}, "selected": false}, {"data": {"id": "4547278", "source": "4544985", "target": "4544997", "SCORE": 0.3639575971756732, "shared_interaction": "Direct", "source_original": "55", "Name_B": "GO:0097305", "Name_A": "GO:0071363", "target_original": "51", "Gene_B": "GO:0097305", "interaction": "Direct", "SUID": 4547278, "TYPE": "Direct", "Gene_A": "GO:0071363", "BEND_MAP_ID": 4547278, "selected": false}, "selected": false}, {"data": {"id": "4547275", "source": "4544985", "target": "4544991", "SCORE": 0.4094488189011255, "shared_interaction": "Direct", "source_original": "55", "Name_B": "GO:1904646", "Name_A": "GO:0071363", "target_original": "53", "Gene_B": "GO:1904646", "interaction": "Direct", "SUID": 4547275, "TYPE": "Direct", "Gene_A": "GO:0071363", "BEND_MAP_ID": 4547275, "selected": false}, "selected": false}, {"data": {"id": "4547272", "source": "4544985", "target": "4544982", "SCORE": 0.6456692913406753, "shared_interaction": "Direct", "source_original": "55", "Name_B": "GO:0071560", "Name_A": "GO:0071363", "target_original": "56", "Gene_B": "GO:0071560", "interaction": "Direct", "SUID": 4547272, "TYPE": "Direct", "Gene_A": "GO:0071363", "BEND_MAP_ID": 4547272, "selected": false}, "selected": false}, {"data": {"id": "4547269", "source": "4544985", "target": "4544979", "SCORE": 0.6456692913406753, "shared_interaction": "Direct", "source_original": "55", "Name_B": "GO:0071559", "Name_A": "GO:0071363", "target_original": "57", "Gene_B": "GO:0071559", "interaction": "Direct", "SUID": 4547269, "TYPE": "Direct", "Gene_A": "GO:0071363", "BEND_MAP_ID": 4547269, "selected": false}, "selected": false}, {"data": {"id": "4547266", "source": "4544982", "target": "4544706", "SCORE": 0.4705882352976212, "shared_interaction": "Direct", "source_original": "56", "Name_B": "GO:1904645", "Name_A": "GO:0071560", "target_original": "148", "Gene_B": "GO:1904645", "interaction": "Direct", "SUID": 4547266, "TYPE": "Direct", "Gene_A": "GO:0071560", "BEND_MAP_ID": 4547266, "selected": false}, "selected": false}, {"data": {"id": "4547263", "source": "4544982", "target": "4544997", "SCORE": 0.5140388768922105, "shared_interaction": "Direct", "source_original": "56", "Name_B": "GO:0097305", "Name_A": "GO:0071560", "target_original": "51", "Gene_B": "GO:0097305", "interaction": "Direct", "SUID": 4547263, "TYPE": "Direct", "Gene_A": "GO:0071560", "BEND_MAP_ID": 4547263, "selected": false}, "selected": false}, {"data": {"id": "4547260", "source": "4544982", "target": "4544991", "SCORE": 0.476744186051075, "shared_interaction": "Direct", "source_original": "56", "Name_B": "GO:1904646", "Name_A": "GO:0071560", "target_original": "53", "Gene_B": "GO:1904646", "interaction": "Direct", "SUID": 4547260, "TYPE": "Direct", "Gene_A": "GO:0071560", "BEND_MAP_ID": 4547260, "selected": false}, "selected": false}, {"data": {"id": "4547257", "source": "4544982", "target": "4544946", "SCORE": 0.3778801843382479, "shared_interaction": "Direct", "source_original": "56", "Name_B": "GO:1902175", "Name_A": "GO:0071560", "target_original": "68", "Gene_B": "GO:1902175", "interaction": "Direct", "SUID": 4547257, "TYPE": "Direct", "Gene_A": "GO:0071560", "BEND_MAP_ID": 4547257, "selected": false}, "selected": false}, {"data": {"id": "4547254", "source": "4544979", "target": "4544706", "SCORE": 0.4705882352976212, "shared_interaction": "Direct", "source_original": "57", "Name_B": "GO:1904645", "Name_A": "GO:0071559", "target_original": "148", "Gene_B": "GO:1904645", "interaction": "Direct", "SUID": 4547254, "TYPE": "Direct", "Gene_A": "GO:0071559", "BEND_MAP_ID": 4547254, "selected": false}, "selected": false}, {"data": {"id": "4547251", "source": "4544979", "target": "4544997", "SCORE": 0.5140388768922105, "shared_interaction": "Direct", "source_original": "57", "Name_B": "GO:0097305", "Name_A": "GO:0071559", "target_original": "51", "Gene_B": "GO:0097305", "interaction": "Direct", "SUID": 4547251, "TYPE": "Direct", "Gene_A": "GO:0071559", "BEND_MAP_ID": 4547251, "selected": false}, "selected": false}, {"data": {"id": "4547248", "source": "4544979", "target": "4544991", "SCORE": 0.476744186051075, "shared_interaction": "Direct", "source_original": "57", "Name_B": "GO:1904646", "Name_A": "GO:0071559", "target_original": "53", "Gene_B": "GO:1904646", "interaction": "Direct", "SUID": 4547248, "TYPE": "Direct", "Gene_A": "GO:0071559", "BEND_MAP_ID": 4547248, "selected": false}, "selected": false}, {"data": {"id": "4547245", "source": "4544979", "target": "4544946", "SCORE": 0.3778801843382479, "shared_interaction": "Direct", "source_original": "57", "Name_B": "GO:1902175", "Name_A": "GO:0071559", "target_original": "68", "Gene_B": "GO:1902175", "interaction": "Direct", "SUID": 4547245, "TYPE": "Direct", "Gene_A": "GO:0071559", "BEND_MAP_ID": 4547245, "selected": false}, "selected": false}, {"data": {"id": "4547242", "source": "4544979", "target": "4544982", "SCORE": 1.0, "shared_interaction": "Direct", "source_original": "57", "Name_B": "GO:0071560", "Name_A": "GO:0071559", "target_original": "56", "Gene_B": "GO:0071560", "interaction": "Direct", "SUID": 4547242, "TYPE": "Direct", "Gene_A": "GO:0071559", "BEND_MAP_ID": 4547242, "selected": false}, "selected": false}, {"data": {"id": "4547239", "source": "4544976", "target": "4544706", "SCORE": 0.32887189292889485, "shared_interaction": "Direct", "source_original": "58", "Name_B": "GO:1904645", "Name_A": "GO:0071214", "target_original": "148", "Gene_B": "GO:1904645", "interaction": "Direct", "SUID": 4547239, "TYPE": "Direct", "Gene_A": "GO:0071214", "BEND_MAP_ID": 4547239, "selected": false}, "selected": false}, {"data": {"id": "4547236", "source": "4544976", "target": "4544991", "SCORE": 0.3134535367587928, "shared_interaction": "Direct", "source_original": "58", "Name_B": "GO:1904646", "Name_A": "GO:0071214", "target_original": "53", "Gene_B": "GO:1904646", "interaction": "Direct", "SUID": 4547236, "TYPE": "Direct", "Gene_A": "GO:0071214", "BEND_MAP_ID": 4547236, "selected": false}, "selected": false}, {"data": {"id": "4547233", "source": "4544976", "target": "4544973", "SCORE": 1.0, "shared_interaction": "Direct", "source_original": "58", "Name_B": "GO:0104004", "Name_A": "GO:0071214", "target_original": "59", "Gene_B": "GO:0104004", "interaction": "Direct", "SUID": 4547233, "TYPE": "Direct", "Gene_A": "GO:0071214", "BEND_MAP_ID": 4547233, "selected": false}, "selected": false}, {"data": {"id": "4547230", "source": "4544976", "target": "4544970", "SCORE": 0.6879334257994513, "shared_interaction": "Direct", "source_original": "58", "Name_B": "GO:0071260", "Name_A": "GO:0071214", "target_original": "60", "Gene_B": "GO:0071260", "interaction": "Direct", "SUID": 4547230, "TYPE": "Direct", "Gene_A": "GO:0071214", "BEND_MAP_ID": 4547230, "selected": false}, "selected": false}, {"data": {"id": "4547227", "source": "4544976", "target": "4544967", "SCORE": 0.6879334257994513, "shared_interaction": "Direct", "source_original": "58", "Name_B": "GO:0071496", "Name_A": "GO:0071214", "target_original": "61", "Gene_B": "GO:0071496", "interaction": "Direct", "SUID": 4547227, "TYPE": "Direct", "Gene_A": "GO:0071214", "BEND_MAP_ID": 4547227, "selected": false}, "selected": false}, {"data": {"id": "4547224", "source": "4544973", "target": "4544706", "SCORE": 0.32887189292889485, "shared_interaction": "Direct", "source_original": "59", "Name_B": "GO:1904645", "Name_A": "GO:0104004", "target_original": "148", "Gene_B": "GO:1904645", "interaction": "Direct", "SUID": 4547224, "TYPE": "Direct", "Gene_A": "GO:0104004", "BEND_MAP_ID": 4547224, "selected": false}, "selected": false}, {"data": {"id": "4547221", "source": "4544973", "target": "4544991", "SCORE": 0.3134535367587928, "shared_interaction": "Direct", "source_original": "59", "Name_B": "GO:1904646", "Name_A": "GO:0104004", "target_original": "53", "Gene_B": "GO:1904646", "interaction": "Direct", "SUID": 4547221, "TYPE": "Direct", "Gene_A": "GO:0104004", "BEND_MAP_ID": 4547221, "selected": false}, "selected": false}, {"data": {"id": "4547218", "source": "4544970", "target": "4544991", "SCORE": 0.30232558140143334, "shared_interaction": "Direct", "source_original": "60", "Name_B": "GO:1904646", "Name_A": "GO:0071260", "target_original": "53", "Gene_B": "GO:1904646", "interaction": "Direct", "SUID": 4547218, "TYPE": "Direct", "Gene_A": "GO:0071260", "BEND_MAP_ID": 4547218, "selected": false}, "selected": false}, {"data": {"id": "4547215", "source": "4544970", "target": "4544973", "SCORE": 0.6879334257994513, "shared_interaction": "Direct", "source_original": "60", "Name_B": "GO:0104004", "Name_A": "GO:0071260", "target_original": "59", "Gene_B": "GO:0104004", "interaction": "Direct", "SUID": 4547215, "TYPE": "Direct", "Gene_A": "GO:0071260", "BEND_MAP_ID": 4547215, "selected": false}, "selected": false}, {"data": {"id": "4547212", "source": "4544970", "target": "4544967", "SCORE": 1.0, "shared_interaction": "Direct", "source_original": "60", "Name_B": "GO:0071496", "Name_A": "GO:0071260", "target_original": "61", "Gene_B": "GO:0071496", "interaction": "Direct", "SUID": 4547212, "TYPE": "Direct", "Gene_A": "GO:0071260", "BEND_MAP_ID": 4547212, "selected": false}, "selected": false}, {"data": {"id": "4547209", "source": "4544967", "target": "4544991", "SCORE": 0.30232558140143334, "shared_interaction": "Direct", "source_original": "61", "Name_B": "GO:1904646", "Name_A": "GO:0071496", "target_original": "53", "Gene_B": "GO:1904646", "interaction": "Direct", "SUID": 4547209, "TYPE": "Direct", "Gene_A": "GO:0071496", "BEND_MAP_ID": 4547209, "selected": false}, "selected": false}, {"data": {"id": "4547206", "source": "4544967", "target": "4544973", "SCORE": 0.6879334257994513, "shared_interaction": "Direct", "source_original": "61", "Name_B": "GO:0104004", "Name_A": "GO:0071496", "target_original": "59", "Gene_B": "GO:0104004", "interaction": "Direct", "SUID": 4547206, "TYPE": "Direct", "Gene_A": "GO:0071496", "BEND_MAP_ID": 4547206, "selected": false}, "selected": false}, {"data": {"id": "4547203", "source": "4544964", "target": "4544715", "SCORE": 0.3055975794279499, "shared_interaction": "Direct", "source_original": "62", "Name_B": "GO:2001233", "Name_A": "GO:0042542", "target_original": "145", "Gene_B": "GO:2001233", "interaction": "Direct", "SUID": 4547203, "TYPE": "Direct", "Gene_A": "GO:0042542", "BEND_MAP_ID": 4547203, "selected": false}, "selected": false}, {"data": {"id": "4547200", "source": "4544964", "target": "4544712", "SCORE": 0.4075235109742943, "shared_interaction": "Direct", "source_original": "62", "Name_B": "GO:1901342", "Name_A": "GO:0042542", "target_original": "146", "Gene_B": "GO:1901342", "interaction": "Direct", "SUID": 4547200, "TYPE": "Direct", "Gene_A": "GO:0042542", "BEND_MAP_ID": 4547200, "selected": false}, "selected": false}, {"data": {"id": "4547197", "source": "4544964", "target": "4544880", "SCORE": 0.4292682926854324, "shared_interaction": "Direct", "source_original": "62", "Name_B": "GO:0045765", "Name_A": "GO:0042542", "target_original": "90", "Gene_B": "GO:0045765", "interaction": "Direct", "SUID": 4547197, "TYPE": "Direct", "Gene_A": "GO:0042542", "BEND_MAP_ID": 4547197, "selected": false}, "selected": false}, {"data": {"id": "4547194", "source": "4544964", "target": "4544958", "SCORE": 0.6043956043975609, "shared_interaction": "Direct", "source_original": "62", "Name_B": "GO:0062197", "Name_A": "GO:0042542", "target_original": "64", "Gene_B": "GO:0062197", "interaction": "Direct", "SUID": 4547194, "TYPE": "Direct", "Gene_A": "GO:0042542", "BEND_MAP_ID": 4547194, "selected": false}, "selected": false}, {"data": {"id": "4547191", "source": "4544964", "target": "4544892", "SCORE": 0.32887189292889485, "shared_interaction": "Direct", "source_original": "62", "Name_B": "GO:2001234", "Name_A": "GO:0042542", "target_original": "86", "Gene_B": "GO:2001234", "interaction": "Direct", "SUID": 4547191, "TYPE": "Direct", "Gene_A": "GO:0042542", "BEND_MAP_ID": 4547191, "selected": false}, "selected": false}, {"data": {"id": "4547188", "source": "4544964", "target": "4544796", "SCORE": 0.4052863436158715, "shared_interaction": "Direct", "source_original": "62", "Name_B": "GO:0071356", "Name_A": "GO:0042542", "target_original": "118", "Gene_B": "GO:0071356", "interaction": "Direct", "SUID": 4547188, "TYPE": "Direct", "Gene_A": "GO:0042542", "BEND_MAP_ID": 4547188, "selected": false}, "selected": false}, {"data": {"id": "4547185", "source": "4544964", "target": "4544949", "SCORE": 0.7352941176488106, "shared_interaction": "Direct", "source_original": "62", "Name_B": "GO:0070301", "Name_A": "GO:0042542", "target_original": "67", "Gene_B": "GO:0070301", "interaction": "Direct", "SUID": 4547185, "TYPE": "Direct", "Gene_A": "GO:0042542", "BEND_MAP_ID": 4547185, "selected": false}, "selected": false}, {"data": {"id": "4547182", "source": "4544964", "target": "4544946", "SCORE": 0.4033149171315221, "shared_interaction": "Direct", "source_original": "62", "Name_B": "GO:1902175", "Name_A": "GO:0042542", "target_original": "68", "Gene_B": "GO:1902175", "interaction": "Direct", "SUID": 4547182, "TYPE": "Direct", "Gene_A": "GO:0042542", "BEND_MAP_ID": 4547182, "selected": false}, "selected": false}, {"data": {"id": "4547179", "source": "4544964", "target": "4544943", "SCORE": 0.5090909090943516, "shared_interaction": "Direct", "source_original": "62", "Name_B": "GO:0043200", "Name_A": "GO:0042542", "target_original": "69", "Gene_B": "GO:0043200", "interaction": "Direct", "SUID": 4547179, "TYPE": "Direct", "Gene_A": "GO:0042542", "BEND_MAP_ID": 4547179, "selected": false}, "selected": false}, {"data": {"id": "4547176", "source": "4544961", "target": "4544663", "SCORE": 0.38533429187833645, "shared_interaction": "Direct", "source_original": "63", "Name_B": "GO:0009410", "Name_A": "GO:0000302", "target_original": "154", "Gene_B": "GO:0009410", "interaction": "Direct", "SUID": 4547176, "TYPE": "Direct", "Gene_A": "GO:0000302", "BEND_MAP_ID": 4547176, "selected": false}, "selected": false}, {"data": {"id": "4547173", "source": "4544961", "target": "4544703", "SCORE": 0.4657534246597297, "shared_interaction": "Direct", "source_original": "63", "Name_B": "GO:0009612", "Name_A": "GO:0000302", "target_original": "149", "Gene_B": "GO:0009612", "interaction": "Direct", "SUID": 4547173, "TYPE": "Direct", "Gene_A": "GO:0000302", "BEND_MAP_ID": 4547173, "selected": false}, "selected": false}, {"data": {"id": "4547170", "source": "4544961", "target": "4544697", "SCORE": 0.77611940298591, "shared_interaction": "Direct", "source_original": "63", "Name_B": "GO:0006979", "Name_A": "GO:0000302", "target_original": "151", "Gene_B": "GO:0006979", "interaction": "Direct", "SUID": 4547170, "TYPE": "Direct", "Gene_A": "GO:0000302", "BEND_MAP_ID": 4547170, "selected": false}, "selected": false}, {"data": {"id": "4547167", "source": "4544961", "target": "4544715", "SCORE": 0.34559452523776285, "shared_interaction": "Direct", "source_original": "63", "Name_B": "GO:2001233", "Name_A": "GO:0000302", "target_original": "145", "Gene_B": "GO:2001233", "interaction": "Direct", "SUID": 4547167, "TYPE": "Direct", "Gene_A": "GO:0000302", "BEND_MAP_ID": 4547167, "selected": false}, "selected": false}, {"data": {"id": "4547164", "source": "4544961", "target": "4544712", "SCORE": 0.3639575971756732, "shared_interaction": "Direct", "source_original": "63", "Name_B": "GO:1901342", "Name_A": "GO:0000302", "target_original": "146", "Gene_B": "GO:1901342", "interaction": "Direct", "SUID": 4547164, "TYPE": "Direct", "Gene_A": "GO:0000302", "BEND_MAP_ID": 4547164, "selected": false}, "selected": false}, {"data": {"id": "4547161", "source": "4544961", "target": "4544964", "SCORE": 0.9010989010993902, "shared_interaction": "Direct", "source_original": "63", "Name_B": "GO:0042542", "Name_A": "GO:0000302", "target_original": "62", "Gene_B": "GO:0042542", "interaction": "Direct", "SUID": 4547161, "TYPE": "Direct", "Gene_A": "GO:0000302", "BEND_MAP_ID": 4547161, "selected": false}, "selected": false}, {"data": {"id": "4547158", "source": "4544961", "target": "4544880", "SCORE": 0.38356164383814967, "shared_interaction": "Direct", "source_original": "63", "Name_B": "GO:0045765", "Name_A": "GO:0000302", "target_original": "90", "Gene_B": "GO:0045765", "interaction": "Direct", "SUID": 4547158, "TYPE": "Direct", "Gene_A": "GO:0000302", "BEND_MAP_ID": 4547158, "selected": false}, "selected": false}, {"data": {"id": "4547155", "source": "4544961", "target": "4544958", "SCORE": 0.6341463414650876, "shared_interaction": "Direct", "source_original": "63", "Name_B": "GO:0062197", "Name_A": "GO:0000302", "target_original": "64", "Gene_B": "GO:0062197", "interaction": "Direct", "SUID": 4547155, "TYPE": "Direct", "Gene_A": "GO:0000302", "BEND_MAP_ID": 4547155, "selected": false}, "selected": false}, {"data": {"id": "4547152", "source": "4544961", "target": "4544892", "SCORE": 0.3822597676903696, "shared_interaction": "Direct", "source_original": "63", "Name_B": "GO:2001234", "Name_A": "GO:0000302", "target_original": "86", "Gene_B": "GO:2001234", "interaction": "Direct", "SUID": 4547152, "TYPE": "Direct", "Gene_A": "GO:0000302", "BEND_MAP_ID": 4547152, "selected": false}, "selected": false}, {"data": {"id": "4547149", "source": "4544961", "target": "4544955", "SCORE": 0.7032967032981706, "shared_interaction": "Direct", "source_original": "63", "Name_B": "GO:0034599", "Name_A": "GO:0000302", "target_original": "65", "Gene_B": "GO:0034599", "interaction": "Direct", "SUID": 4547149, "TYPE": "Direct", "Gene_A": "GO:0000302", "BEND_MAP_ID": 4547149, "selected": false}, "selected": false}, {"data": {"id": "4547146", "source": "4544961", "target": "4544952", "SCORE": 0.7846889952164701, "shared_interaction": "Direct", "source_original": "63", "Name_B": "GO:0034614", "Name_A": "GO:0000302", "target_original": "66", "Gene_B": "GO:0034614", "interaction": "Direct", "SUID": 4547146, "TYPE": "Direct", "Gene_A": "GO:0000302", "BEND_MAP_ID": 4547146, "selected": false}, "selected": false}, {"data": {"id": "4547143", "source": "4544961", "target": "4544799", "SCORE": 0.3298969072199492, "shared_interaction": "Direct", "source_original": "63", "Name_B": "GO:0034612", "Name_A": "GO:0000302", "target_original": "117", "Gene_B": "GO:0034612", "interaction": "Direct", "SUID": 4547143, "TYPE": "Direct", "Gene_A": "GO:0000302", "BEND_MAP_ID": 4547143, "selected": false}, "selected": false}, {"data": {"id": "4547140", "source": "4544961", "target": "4544796", "SCORE": 0.35406698564941014, "shared_interaction": "Direct", "source_original": "63", "Name_B": "GO:0071356", "Name_A": "GO:0000302", "target_original": "118", "Gene_B": "GO:0071356", "interaction": "Direct", "SUID": 4547140, "TYPE": "Direct", "Gene_A": "GO:0000302", "BEND_MAP_ID": 4547140, "selected": false}, "selected": false}, {"data": {"id": "4547137", "source": "4544961", "target": "4544949", "SCORE": 0.6456692913406753, "shared_interaction": "Direct", "source_original": "63", "Name_B": "GO:0070301", "Name_A": "GO:0000302", "target_original": "67", "Gene_B": "GO:0070301", "interaction": "Direct", "SUID": 4547137, "TYPE": "Direct", "Gene_A": "GO:0000302", "BEND_MAP_ID": 4547137, "selected": false}, "selected": false}, {"data": {"id": "4547134", "source": "4544961", "target": "4544787", "SCORE": 0.3172413793145828, "shared_interaction": "Direct", "source_original": "63", "Name_B": "GO:0033209", "Name_A": "GO:0000302", "target_original": "121", "Gene_B": "GO:0033209", "interaction": "Direct", "SUID": 4547134, "TYPE": "Direct", "Gene_A": "GO:0000302", "BEND_MAP_ID": 4547134, "selected": false}, "selected": false}, {"data": {"id": "4547131", "source": "4544961", "target": "4544946", "SCORE": 0.3459302325624177, "shared_interaction": "Direct", "source_original": "63", "Name_B": "GO:1902175", "Name_A": "GO:0000302", "target_original": "68", "Gene_B": "GO:1902175", "interaction": "Direct", "SUID": 4547131, "TYPE": "Direct", "Gene_A": "GO:0000302", "BEND_MAP_ID": 4547131, "selected": false}, "selected": false}, {"data": {"id": "4547128", "source": "4544961", "target": "4544904", "SCORE": 0.3172413793145828, "shared_interaction": "Direct", "source_original": "63", "Name_B": "GO:0032526", "Name_A": "GO:0000302", "target_original": "82", "Gene_B": "GO:0032526", "interaction": "Direct", "SUID": 4547128, "TYPE": "Direct", "Gene_A": "GO:0000302", "BEND_MAP_ID": 4547128, "selected": false}, "selected": false}, {"data": {"id": "4547125", "source": "4544961", "target": "4544943", "SCORE": 0.44137931034829503, "shared_interaction": "Direct", "source_original": "63", "Name_B": "GO:0043200", "Name_A": "GO:0000302", "target_original": "69", "Gene_B": "GO:0043200", "interaction": "Direct", "SUID": 4547125, "TYPE": "Direct", "Gene_A": "GO:0000302", "BEND_MAP_ID": 4547125, "selected": false}, "selected": false}, {"data": {"id": "4547122", "source": "4544961", "target": "4544940", "SCORE": 0.44137931034829503, "shared_interaction": "Direct", "source_original": "63", "Name_B": "GO:0001101", "Name_A": "GO:0000302", "target_original": "70", "Gene_B": "GO:0001101", "interaction": "Direct", "SUID": 4547122, "TYPE": "Direct", "Gene_A": "GO:0000302", "BEND_MAP_ID": 4547122, "selected": false}, "selected": false}, {"data": {"id": "4547119", "source": "4544958", "target": "4544706", "SCORE": 0.3076923076957314, "shared_interaction": "Direct", "source_original": "64", "Name_B": "GO:1904645", "Name_A": "GO:0062197", "target_original": "148", "Gene_B": "GO:1904645", "interaction": "Direct", "SUID": 4547119, "TYPE": "Direct", "Gene_A": "GO:0062197", "BEND_MAP_ID": 4547119, "selected": false}, "selected": false}, {"data": {"id": "4547116", "source": "4544958", "target": "4544715", "SCORE": 0.34559452523776285, "shared_interaction": "Direct", "source_original": "64", "Name_B": "GO:2001233", "Name_A": "GO:0062197", "target_original": "145", "Gene_B": "GO:2001233", "interaction": "Direct", "SUID": 4547116, "TYPE": "Direct", "Gene_A": "GO:0062197", "BEND_MAP_ID": 4547116, "selected": false}, "selected": false}, {"data": {"id": "4547113", "source": "4544958", "target": "4544949", "SCORE": 0.6456692913406753, "shared_interaction": "Direct", "source_original": "64", "Name_B": "GO:0070301", "Name_A": "GO:0062197", "target_original": "67", "Gene_B": "GO:0070301", "interaction": "Direct", "SUID": 4547113, "TYPE": "Direct", "Gene_A": "GO:0062197", "BEND_MAP_ID": 4547113, "selected": false}, "selected": false}, {"data": {"id": "4547110", "source": "4544958", "target": "4544988", "SCORE": 0.33888344760330547, "shared_interaction": "Direct", "source_original": "64", "Name_B": "GO:0070848", "Name_A": "GO:0062197", "target_original": "54", "Gene_B": "GO:0070848", "interaction": "Direct", "SUID": 4547110, "TYPE": "Direct", "Gene_A": "GO:0062197", "BEND_MAP_ID": 4547110, "selected": false}, "selected": false}, {"data": {"id": "4547107", "source": "4544958", "target": "4544946", "SCORE": 0.4767441860499342, "shared_interaction": "Direct", "source_original": "64", "Name_B": "GO:1902175", "Name_A": "GO:0062197", "target_original": "68", "Gene_B": "GO:1902175", "interaction": "Direct", "SUID": 4547107, "TYPE": "Direct", "Gene_A": "GO:0062197", "BEND_MAP_ID": 4547107, "selected": false}, "selected": false}, {"data": {"id": "4547104", "source": "4544955", "target": "4544706", "SCORE": 0.35200000000349924, "shared_interaction": "Direct", "source_original": "65", "Name_B": "GO:1904645", "Name_A": "GO:0034599", "target_original": "148", "Gene_B": "GO:1904645", "interaction": "Direct", "SUID": 4547104, "TYPE": "Direct", "Gene_A": "GO:0034599", "BEND_MAP_ID": 4547104, "selected": false}, "selected": false}, {"data": {"id": "4547101", "source": "4544955", "target": "4544715", "SCORE": 0.3872919818481911, "shared_interaction": "Direct", "source_original": "65", "Name_B": "GO:2001233", "Name_A": "GO:0034599", "target_original": "145", "Gene_B": "GO:2001233", "interaction": "Direct", "SUID": 4547101, "TYPE": "Direct", "Gene_A": "GO:0034599", "BEND_MAP_ID": 4547101, "selected": false}, "selected": false}, {"data": {"id": "4547098", "source": "4544955", "target": "4544964", "SCORE": 0.6760000000017496, "shared_interaction": "Direct", "source_original": "65", "Name_B": "GO:0042542", "Name_A": "GO:0034599", "target_original": "62", "Gene_B": "GO:0042542", "interaction": "Direct", "SUID": 4547098, "TYPE": "Direct", "Gene_A": "GO:0034599", "BEND_MAP_ID": 4547098, "selected": false}, "selected": false}, {"data": {"id": "4547095", "source": "4544955", "target": "4544847", "SCORE": 0.3228840125420506, "shared_interaction": "Direct", "source_original": "65", "Name_B": "GO:0045088", "Name_A": "GO:0034599", "target_original": "101", "Gene_B": "GO:0045088", "interaction": "Direct", "SUID": 4547095, "TYPE": "Direct", "Gene_A": "GO:0034599", "BEND_MAP_ID": 4547095, "selected": false}, "selected": false}, {"data": {"id": "4547092", "source": "4544955", "target": "4544958", "SCORE": 0.9010989010993902, "shared_interaction": "Direct", "source_original": "65", "Name_B": "GO:0062197", "Name_A": "GO:0034599", "target_original": "64", "Gene_B": "GO:0062197", "interaction": "Direct", "SUID": 4547092, "TYPE": "Direct", "Gene_A": "GO:0034599", "BEND_MAP_ID": 4547092, "selected": false}, "selected": false}, {"data": {"id": "4547089", "source": "4544955", "target": "4544892", "SCORE": 0.32887189292889485, "shared_interaction": "Direct", "source_original": "65", "Name_B": "GO:2001234", "Name_A": "GO:0034599", "target_original": "86", "Gene_B": "GO:2001234", "interaction": "Direct", "SUID": 4547089, "TYPE": "Direct", "Gene_A": "GO:0034599", "BEND_MAP_ID": 4547089, "selected": false}, "selected": false}, {"data": {"id": "4547086", "source": "4544955", "target": "4544952", "SCORE": 0.8810572687231744, "shared_interaction": "Direct", "source_original": "65", "Name_B": "GO:0034614", "Name_A": "GO:0034599", "target_original": "66", "Gene_B": "GO:0034614", "interaction": "Direct", "SUID": 4547086, "TYPE": "Direct", "Gene_A": "GO:0034599", "BEND_MAP_ID": 4547086, "selected": false}, "selected": false}, {"data": {"id": "4547083", "source": "4544955", "target": "4544949", "SCORE": 0.7352941176488106, "shared_interaction": "Direct", "source_original": "65", "Name_B": "GO:0070301", "Name_A": "GO:0034599", "target_original": "67", "Gene_B": "GO:0070301", "interaction": "Direct", "SUID": 4547083, "TYPE": "Direct", "Gene_A": "GO:0034599", "BEND_MAP_ID": 4547083, "selected": false}, "selected": false}, {"data": {"id": "4547080", "source": "4544955", "target": "4544988", "SCORE": 0.3831282952577603, "shared_interaction": "Direct", "source_original": "65", "Name_B": "GO:0070848", "Name_A": "GO:0034599", "target_original": "54", "Gene_B": "GO:0070848", "interaction": "Direct", "SUID": 4547080, "TYPE": "Direct", "Gene_A": "GO:0034599", "BEND_MAP_ID": 4547080, "selected": false}, "selected": false}, {"data": {"id": "4547077", "source": "4544955", "target": "4544985", "SCORE": 0.3076923076957314, "shared_interaction": "Direct", "source_original": "65", "Name_B": "GO:0071363", "Name_A": "GO:0034599", "target_original": "55", "Gene_B": "GO:0071363", "interaction": "Direct", "SUID": 4547077, "TYPE": "Direct", "Gene_A": "GO:0034599", "BEND_MAP_ID": 4547077, "selected": false}, "selected": false}, {"data": {"id": "4547074", "source": "4544955", "target": "4544946", "SCORE": 0.5524861878486416, "shared_interaction": "Direct", "source_original": "65", "Name_B": "GO:1902175", "Name_A": "GO:0034599", "target_original": "68", "Gene_B": "GO:1902175", "interaction": "Direct", "SUID": 4547074, "TYPE": "Direct", "Gene_A": "GO:0034599", "BEND_MAP_ID": 4547074, "selected": false}, "selected": false}, {"data": {"id": "4547071", "source": "4544955", "target": "4544982", "SCORE": 0.3382352941220265, "shared_interaction": "Direct", "source_original": "65", "Name_B": "GO:0071560", "Name_A": "GO:0034599", "target_original": "56", "Gene_B": "GO:0071560", "interaction": "Direct", "SUID": 4547071, "TYPE": "Direct", "Gene_A": "GO:0034599", "BEND_MAP_ID": 4547071, "selected": false}, "selected": false}, {"data": {"id": "4547068", "source": "4544955", "target": "4544979", "SCORE": 0.3382352941220265, "shared_interaction": "Direct", "source_original": "65", "Name_B": "GO:0071559", "Name_A": "GO:0034599", "target_original": "57", "Gene_B": "GO:0071559", "interaction": "Direct", "SUID": 4547068, "TYPE": "Direct", "Gene_A": "GO:0034599", "BEND_MAP_ID": 4547068, "selected": false}, "selected": false}, {"data": {"id": "4547065", "source": "4544955", "target": "4544943", "SCORE": 0.5090909090943516, "shared_interaction": "Direct", "source_original": "65", "Name_B": "GO:0043200", "Name_A": "GO:0034599", "target_original": "69", "Gene_B": "GO:0043200", "interaction": "Direct", "SUID": 4547065, "TYPE": "Direct", "Gene_A": "GO:0034599", "BEND_MAP_ID": 4547065, "selected": false}, "selected": false}, {"data": {"id": "4547062", "source": "4544952", "target": "4544964", "SCORE": 0.7621145374463487, "shared_interaction": "Direct", "source_original": "66", "Name_B": "GO:0042542", "Name_A": "GO:0034614", "target_original": "62", "Gene_B": "GO:0042542", "interaction": "Direct", "SUID": 4547062, "TYPE": "Direct", "Gene_A": "GO:0034614", "BEND_MAP_ID": 4547062, "selected": false}, "selected": false}, {"data": {"id": "4547059", "source": "4544952", "target": "4544958", "SCORE": 0.7846889952164701, "shared_interaction": "Direct", "source_original": "66", "Name_B": "GO:0062197", "Name_A": "GO:0034614", "target_original": "64", "Gene_B": "GO:0062197", "interaction": "Direct", "SUID": 4547059, "TYPE": "Direct", "Gene_A": "GO:0034614", "BEND_MAP_ID": 4547059, "selected": false}, "selected": false}, {"data": {"id": "4547056", "source": "4544952", "target": "4544949", "SCORE": 0.8494983277603299, "shared_interaction": "Direct", "source_original": "66", "Name_B": "GO:0070301", "Name_A": "GO:0034614", "target_original": "67", "Gene_B": "GO:0070301", "interaction": "Direct", "SUID": 4547056, "TYPE": "Direct", "Gene_A": "GO:0034614", "BEND_MAP_ID": 4547056, "selected": false}, "selected": false}, {"data": {"id": "4547053", "source": "4544952", "target": "4544988", "SCORE": 0.33193757137762414, "shared_interaction": "Direct", "source_original": "66", "Name_B": "GO:0070848", "Name_A": "GO:0034614", "target_original": "54", "Gene_B": "GO:0070848", "interaction": "Direct", "SUID": 4547053, "TYPE": "Direct", "Gene_A": "GO:0034614", "BEND_MAP_ID": 4547053, "selected": false}, "selected": false}, {"data": {"id": "4547050", "source": "4544952", "target": "4544946", "SCORE": 0.47943444730528795, "shared_interaction": "Direct", "source_original": "66", "Name_B": "GO:1902175", "Name_A": "GO:0034614", "target_original": "68", "Gene_B": "GO:1902175", "interaction": "Direct", "SUID": 4547050, "TYPE": "Direct", "Gene_A": "GO:0034614", "BEND_MAP_ID": 4547050, "selected": false}, "selected": false}, {"data": {"id": "4547047", "source": "4544952", "target": "4544943", "SCORE": 0.5970149253763822, "shared_interaction": "Direct", "source_original": "66", "Name_B": "GO:0043200", "Name_A": "GO:0034614", "target_original": "69", "Gene_B": "GO:0043200", "interaction": "Direct", "SUID": 4547047, "TYPE": "Direct", "Gene_A": "GO:0034614", "BEND_MAP_ID": 4547047, "selected": false}, "selected": false}, {"data": {"id": "4547044", "source": "4544949", "target": "4544892", "SCORE": 0.3134535367587928, "shared_interaction": "Direct", "source_original": "67", "Name_B": "GO:2001234", "Name_A": "GO:0070301", "target_original": "86", "Gene_B": "GO:2001234", "interaction": "Direct", "SUID": 4547044, "TYPE": "Direct", "Gene_A": "GO:0070301", "BEND_MAP_ID": 4547044, "selected": false}, "selected": false}, {"data": {"id": "4547041", "source": "4544949", "target": "4544988", "SCORE": 0.38356164383907115, "shared_interaction": "Direct", "source_original": "67", "Name_B": "GO:0070848", "Name_A": "GO:0070301", "target_original": "54", "Gene_B": "GO:0070848", "interaction": "Direct", "SUID": 4547041, "TYPE": "Direct", "Gene_A": "GO:0070301", "BEND_MAP_ID": 4547041, "selected": false}, "selected": false}, {"data": {"id": "4547038", "source": "4544949", "target": "4544946", "SCORE": 0.3778801843382479, "shared_interaction": "Direct", "source_original": "67", "Name_B": "GO:1902175", "Name_A": "GO:0070301", "target_original": "68", "Gene_B": "GO:1902175", "interaction": "Direct", "SUID": 4547038, "TYPE": "Direct", "Gene_A": "GO:0070301", "BEND_MAP_ID": 4547038, "selected": false}, "selected": false}, {"data": {"id": "4547035", "source": "4544949", "target": "4544982", "SCORE": 0.30232558140143334, "shared_interaction": "Direct", "source_original": "67", "Name_B": "GO:0071560", "Name_A": "GO:0070301", "target_original": "56", "Gene_B": "GO:0071560", "interaction": "Direct", "SUID": 4547035, "TYPE": "Direct", "Gene_A": "GO:0070301", "BEND_MAP_ID": 4547035, "selected": false}, "selected": false}, {"data": {"id": "4547032", "source": "4544949", "target": "4544979", "SCORE": 0.30232558140143334, "shared_interaction": "Direct", "source_original": "67", "Name_B": "GO:0071559", "Name_A": "GO:0070301", "target_original": "57", "Gene_B": "GO:0071559", "interaction": "Direct", "SUID": 4547032, "TYPE": "Direct", "Gene_A": "GO:0070301", "BEND_MAP_ID": 4547032, "selected": false}, "selected": false}, {"data": {"id": "4547029", "source": "4544946", "target": "4544706", "SCORE": 0.4033149171315221, "shared_interaction": "Direct", "source_original": "68", "Name_B": "GO:1904645", "Name_A": "GO:1902175", "target_original": "148", "Gene_B": "GO:1904645", "interaction": "Direct", "SUID": 4547029, "TYPE": "Direct", "Gene_A": "GO:1902175", "BEND_MAP_ID": 4547029, "selected": false}, "selected": false}, {"data": {"id": "4547026", "source": "4544946", "target": "4544715", "SCORE": 0.3497591700662385, "shared_interaction": "Direct", "source_original": "68", "Name_B": "GO:2001233", "Name_A": "GO:1902175", "target_original": "145", "Gene_B": "GO:2001233", "interaction": "Direct", "SUID": 4547026, "TYPE": "Direct", "Gene_A": "GO:1902175", "BEND_MAP_ID": 4547026, "selected": false}, "selected": false}, {"data": {"id": "4547023", "source": "4544946", "target": "4544991", "SCORE": 0.3778801843382479, "shared_interaction": "Direct", "source_original": "68", "Name_B": "GO:1904646", "Name_A": "GO:1902175", "target_original": "53", "Gene_B": "GO:1904646", "interaction": "Direct", "SUID": 4547023, "TYPE": "Direct", "Gene_A": "GO:1902175", "BEND_MAP_ID": 4547023, "selected": false}, "selected": false}, {"data": {"id": "4547020", "source": "4544943", "target": "4544706", "SCORE": 0.3688311688355949, "shared_interaction": "Direct", "source_original": "69", "Name_B": "GO:1904645", "Name_A": "GO:0043200", "target_original": "148", "Gene_B": "GO:1904645", "interaction": "Direct", "SUID": 4547020, "TYPE": "Direct", "Gene_A": "GO:0043200", "BEND_MAP_ID": 4547020, "selected": false}, "selected": false}, {"data": {"id": "4547017", "source": "4544943", "target": "4544715", "SCORE": 0.32500000000325474, "shared_interaction": "Direct", "source_original": "69", "Name_B": "GO:2001233", "Name_A": "GO:0043200", "target_original": "145", "Gene_B": "GO:2001233", "interaction": "Direct", "SUID": 4547017, "TYPE": "Direct", "Gene_A": "GO:0043200", "BEND_MAP_ID": 4547017, "selected": false}, "selected": false}, {"data": {"id": "4547014", "source": "4544943", "target": "4544958", "SCORE": 0.44137931034829503, "shared_interaction": "Direct", "source_original": "69", "Name_B": "GO:0062197", "Name_A": "GO:0043200", "target_original": "64", "Gene_B": "GO:0062197", "interaction": "Direct", "SUID": 4547014, "TYPE": "Direct", "Gene_A": "GO:0043200", "BEND_MAP_ID": 4547014, "selected": false}, "selected": false}, {"data": {"id": "4547011", "source": "4544943", "target": "4544892", "SCORE": 0.3414634146384833, "shared_interaction": "Direct", "source_original": "69", "Name_B": "GO:2001234", "Name_A": "GO:0043200", "target_original": "86", "Gene_B": "GO:2001234", "interaction": "Direct", "SUID": 4547011, "TYPE": "Direct", "Gene_A": "GO:0043200", "BEND_MAP_ID": 4547011, "selected": false}, "selected": false}, {"data": {"id": "4547008", "source": "4544943", "target": "4544991", "SCORE": 0.33684210526944053, "shared_interaction": "Direct", "source_original": "69", "Name_B": "GO:1904646", "Name_A": "GO:0043200", "target_original": "53", "Gene_B": "GO:1904646", "interaction": "Direct", "SUID": 4547008, "TYPE": "Direct", "Gene_A": "GO:0043200", "BEND_MAP_ID": 4547008, "selected": false}, "selected": false}, {"data": {"id": "4547005", "source": "4544943", "target": "4544949", "SCORE": 0.5263157894781718, "shared_interaction": "Direct", "source_original": "69", "Name_B": "GO:0070301", "Name_A": "GO:0043200", "target_original": "67", "Gene_B": "GO:0070301", "interaction": "Direct", "SUID": 4547005, "TYPE": "Direct", "Gene_A": "GO:0043200", "BEND_MAP_ID": 4547005, "selected": false}, "selected": false}, {"data": {"id": "4547002", "source": "4544943", "target": "4544985", "SCORE": 0.3172413793145828, "shared_interaction": "Direct", "source_original": "69", "Name_B": "GO:0071363", "Name_A": "GO:0043200", "target_original": "55", "Gene_B": "GO:0071363", "interaction": "Direct", "SUID": 4547002, "TYPE": "Direct", "Gene_A": "GO:0043200", "BEND_MAP_ID": 4547002, "selected": false}, "selected": false}, {"data": {"id": "4546999", "source": "4544943", "target": "4544946", "SCORE": 0.6553191489401307, "shared_interaction": "Direct", "source_original": "69", "Name_B": "GO:1902175", "Name_A": "GO:0043200", "target_original": "68", "Gene_B": "GO:1902175", "interaction": "Direct", "SUID": 4546999, "TYPE": "Direct", "Gene_A": "GO:0043200", "BEND_MAP_ID": 4546999, "selected": false}, "selected": false}, {"data": {"id": "4546996", "source": "4544943", "target": "4544982", "SCORE": 0.33684210526944053, "shared_interaction": "Direct", "source_original": "69", "Name_B": "GO:0071560", "Name_A": "GO:0043200", "target_original": "56", "Gene_B": "GO:0071560", "interaction": "Direct", "SUID": 4546996, "TYPE": "Direct", "Gene_A": "GO:0043200", "BEND_MAP_ID": 4546996, "selected": false}, "selected": false}, {"data": {"id": "4546993", "source": "4544943", "target": "4544979", "SCORE": 0.33684210526944053, "shared_interaction": "Direct", "source_original": "69", "Name_B": "GO:0071559", "Name_A": "GO:0043200", "target_original": "57", "Gene_B": "GO:0071559", "interaction": "Direct", "SUID": 4546993, "TYPE": "Direct", "Gene_A": "GO:0043200", "BEND_MAP_ID": 4546993, "selected": false}, "selected": false}, {"data": {"id": "4546990", "source": "4544940", "target": "4544706", "SCORE": 0.3688311688355949, "shared_interaction": "Direct", "source_original": "70", "Name_B": "GO:1904645", "Name_A": "GO:0001101", "target_original": "148", "Gene_B": "GO:1904645", "interaction": "Direct", "SUID": 4546990, "TYPE": "Direct", "Gene_A": "GO:0001101", "BEND_MAP_ID": 4546990, "selected": false}, "selected": false}, {"data": {"id": "4546987", "source": "4544940", "target": "4544703", "SCORE": 0.3647058823563044, "shared_interaction": "Direct", "source_original": "70", "Name_B": "GO:0009612", "Name_A": "GO:0001101", "target_original": "149", "Gene_B": "GO:0009612", "interaction": "Direct", "SUID": 4546987, "TYPE": "Direct", "Gene_A": "GO:0001101", "BEND_MAP_ID": 4546987, "selected": false}, "selected": false}, {"data": {"id": "4546984", "source": "4544940", "target": "4544697", "SCORE": 0.30769230769550315, "shared_interaction": "Direct", "source_original": "70", "Name_B": "GO:0006979", "Name_A": "GO:0001101", "target_original": "151", "Gene_B": "GO:0006979", "interaction": "Direct", "SUID": 4546984, "TYPE": "Direct", "Gene_A": "GO:0001101", "BEND_MAP_ID": 4546984, "selected": false}, "selected": false}, {"data": {"id": "4546981", "source": "4544940", "target": "4544715", "SCORE": 0.32500000000325474, "shared_interaction": "Direct", "source_original": "70", "Name_B": "GO:2001233", "Name_A": "GO:0001101", "target_original": "145", "Gene_B": "GO:2001233", "interaction": "Direct", "SUID": 4546981, "TYPE": "Direct", "Gene_A": "GO:0001101", "BEND_MAP_ID": 4546981, "selected": false}, "selected": false}, {"data": {"id": "4546978", "source": "4544940", "target": "4544964", "SCORE": 0.5090909090943516, "shared_interaction": "Direct", "source_original": "70", "Name_B": "GO:0042542", "Name_A": "GO:0001101", "target_original": "62", "Gene_B": "GO:0042542", "interaction": "Direct", "SUID": 4546978, "TYPE": "Direct", "Gene_A": "GO:0001101", "BEND_MAP_ID": 4546978, "selected": false}, "selected": false}, {"data": {"id": "4546975", "source": "4544940", "target": "4544958", "SCORE": 0.44137931034829503, "shared_interaction": "Direct", "source_original": "70", "Name_B": "GO:0062197", "Name_A": "GO:0001101", "target_original": "64", "Gene_B": "GO:0062197", "interaction": "Direct", "SUID": 4546975, "TYPE": "Direct", "Gene_A": "GO:0001101", "BEND_MAP_ID": 4546975, "selected": false}, "selected": false}, {"data": {"id": "4546972", "source": "4544940", "target": "4544892", "SCORE": 0.3414634146384833, "shared_interaction": "Direct", "source_original": "70", "Name_B": "GO:2001234", "Name_A": "GO:0001101", "target_original": "86", "Gene_B": "GO:2001234", "interaction": "Direct", "SUID": 4546972, "TYPE": "Direct", "Gene_A": "GO:0001101", "BEND_MAP_ID": 4546972, "selected": false}, "selected": false}, {"data": {"id": "4546969", "source": "4544940", "target": "4544991", "SCORE": 0.33684210526944053, "shared_interaction": "Direct", "source_original": "70", "Name_B": "GO:1904646", "Name_A": "GO:0001101", "target_original": "53", "Gene_B": "GO:1904646", "interaction": "Direct", "SUID": 4546969, "TYPE": "Direct", "Gene_A": "GO:0001101", "BEND_MAP_ID": 4546969, "selected": false}, "selected": false}, {"data": {"id": "4546966", "source": "4544940", "target": "4544955", "SCORE": 0.5090909090943516, "shared_interaction": "Direct", "source_original": "70", "Name_B": "GO:0034599", "Name_A": "GO:0001101", "target_original": "65", "Gene_B": "GO:0034599", "interaction": "Direct", "SUID": 4546966, "TYPE": "Direct", "Gene_A": "GO:0001101", "BEND_MAP_ID": 4546966, "selected": false}, "selected": false}, {"data": {"id": "4546963", "source": "4544940", "target": "4544952", "SCORE": 0.5970149253763822, "shared_interaction": "Direct", "source_original": "70", "Name_B": "GO:0034614", "Name_A": "GO:0001101", "target_original": "66", "Gene_B": "GO:0034614", "interaction": "Direct", "SUID": 4546963, "TYPE": "Direct", "Gene_A": "GO:0001101", "BEND_MAP_ID": 4546963, "selected": false}, "selected": false}, {"data": {"id": "4546960", "source": "4544940", "target": "4544949", "SCORE": 0.5263157894781718, "shared_interaction": "Direct", "source_original": "70", "Name_B": "GO:0070301", "Name_A": "GO:0001101", "target_original": "67", "Gene_B": "GO:0070301", "interaction": "Direct", "SUID": 4546960, "TYPE": "Direct", "Gene_A": "GO:0001101", "BEND_MAP_ID": 4546960, "selected": false}, "selected": false}, {"data": {"id": "4546957", "source": "4544940", "target": "4544985", "SCORE": 0.3172413793145828, "shared_interaction": "Direct", "source_original": "70", "Name_B": "GO:0071363", "Name_A": "GO:0001101", "target_original": "55", "Gene_B": "GO:0071363", "interaction": "Direct", "SUID": 4546957, "TYPE": "Direct", "Gene_A": "GO:0001101", "BEND_MAP_ID": 4546957, "selected": false}, "selected": false}, {"data": {"id": "4546954", "source": "4544940", "target": "4544946", "SCORE": 0.6553191489401307, "shared_interaction": "Direct", "source_original": "70", "Name_B": "GO:1902175", "Name_A": "GO:0001101", "target_original": "68", "Gene_B": "GO:1902175", "interaction": "Direct", "SUID": 4546954, "TYPE": "Direct", "Gene_A": "GO:0001101", "BEND_MAP_ID": 4546954, "selected": false}, "selected": false}, {"data": {"id": "4546951", "source": "4544940", "target": "4544982", "SCORE": 0.33684210526944053, "shared_interaction": "Direct", "source_original": "70", "Name_B": "GO:0071560", "Name_A": "GO:0001101", "target_original": "56", "Gene_B": "GO:0071560", "interaction": "Direct", "SUID": 4546951, "TYPE": "Direct", "Gene_A": "GO:0001101", "BEND_MAP_ID": 4546951, "selected": false}, "selected": false}, {"data": {"id": "4546948", "source": "4544940", "target": "4544979", "SCORE": 0.33684210526944053, "shared_interaction": "Direct", "source_original": "70", "Name_B": "GO:0071559", "Name_A": "GO:0001101", "target_original": "57", "Gene_B": "GO:0071559", "interaction": "Direct", "SUID": 4546948, "TYPE": "Direct", "Gene_A": "GO:0001101", "BEND_MAP_ID": 4546948, "selected": false}, "selected": false}, {"data": {"id": "4546945", "source": "4544940", "target": "4544943", "SCORE": 1.0, "shared_interaction": "Direct", "source_original": "70", "Name_B": "GO:0043200", "Name_A": "GO:0001101", "target_original": "69", "Gene_B": "GO:0043200", "interaction": "Direct", "SUID": 4546945, "TYPE": "Direct", "Gene_A": "GO:0001101", "BEND_MAP_ID": 4546945, "selected": false}, "selected": false}, {"data": {"id": "4546942", "source": "4544937", "target": "4545126", "SCORE": 0.3150867823789712, "shared_interaction": "Direct", "source_original": "71", "Name_B": "GO:1905145", "Name_A": "GO:0099177", "target_original": "8", "Gene_B": "GO:1905145", "interaction": "Direct", "SUID": 4546942, "TYPE": "Direct", "Gene_A": "GO:0099177", "BEND_MAP_ID": 4546942, "selected": false}, "selected": false}, {"data": {"id": "4546939", "source": "4544937", "target": "4545123", "SCORE": 0.3150867823789712, "shared_interaction": "Direct", "source_original": "71", "Name_B": "GO:1905144", "Name_A": "GO:0099177", "target_original": "9", "Gene_B": "GO:1905144", "interaction": "Direct", "SUID": 4546939, "TYPE": "Direct", "Gene_A": "GO:0099177", "BEND_MAP_ID": 4546939, "selected": false}, "selected": false}, {"data": {"id": "4546936", "source": "4544937", "target": "4545120", "SCORE": 0.3386581469667577, "shared_interaction": "Direct", "source_original": "71", "Name_B": "GO:0099536", "Name_A": "GO:0099177", "target_original": "10", "Gene_B": "GO:0099536", "interaction": "Direct", "SUID": 4546936, "TYPE": "Direct", "Gene_A": "GO:0099177", "BEND_MAP_ID": 4546936, "selected": false}, "selected": false}, {"data": {"id": "4546933", "source": "4544937", "target": "4545111", "SCORE": 0.3543478260888514, "shared_interaction": "Direct", "source_original": "71", "Name_B": "GO:0099537", "Name_A": "GO:0099177", "target_original": "13", "Gene_B": "GO:0099537", "interaction": "Direct", "SUID": 4546933, "TYPE": "Direct", "Gene_A": "GO:0099177", "BEND_MAP_ID": 4546933, "selected": false}, "selected": false}, {"data": {"id": "4546930", "source": "4544934", "target": "4545120", "SCORE": 0.37998549673878906, "shared_interaction": "Direct", "source_original": "72", "Name_B": "GO:0099536", "Name_A": "GO:0050890", "target_original": "10", "Gene_B": "GO:0099536", "interaction": "Direct", "SUID": 4546930, "TYPE": "Direct", "Gene_A": "GO:0050890", "BEND_MAP_ID": 4546930, "selected": false}, "selected": false}, {"data": {"id": "4546927", "source": "4544934", "target": "4545114", "SCORE": 0.39702233250822333, "shared_interaction": "Direct", "source_original": "72", "Name_B": "GO:0098916", "Name_A": "GO:0050890", "target_original": "12", "Gene_B": "GO:0098916", "interaction": "Direct", "SUID": 4546927, "TYPE": "Direct", "Gene_A": "GO:0050890", "BEND_MAP_ID": 4546927, "selected": false}, "selected": false}, {"data": {"id": "4546924", "source": "4544934", "target": "4545111", "SCORE": 0.39702233250822333, "shared_interaction": "Direct", "source_original": "72", "Name_B": "GO:0099537", "Name_A": "GO:0050890", "target_original": "13", "Gene_B": "GO:0099537", "interaction": "Direct", "SUID": 4546924, "TYPE": "Direct", "Gene_A": "GO:0050890", "BEND_MAP_ID": 4546924, "selected": false}, "selected": false}, {"data": {"id": "4546921", "source": "4544934", "target": "4544937", "SCORE": 0.6650124069490129, "shared_interaction": "Direct", "source_original": "72", "Name_B": "GO:0099177", "Name_A": "GO:0050890", "target_original": "71", "Gene_B": "GO:0099177", "interaction": "Direct", "SUID": 4546921, "TYPE": "Direct", "Gene_A": "GO:0050890", "BEND_MAP_ID": 4546921, "selected": false}, "selected": false}, {"data": {"id": "4546918", "source": "4544934", "target": "4544919", "SCORE": 0.32835820895932494, "shared_interaction": "Direct", "source_original": "72", "Name_B": "GO:1900273", "Name_A": "GO:0050890", "target_original": "77", "Gene_B": "GO:1900273", "interaction": "Direct", "SUID": 4546918, "TYPE": "Direct", "Gene_A": "GO:0050890", "BEND_MAP_ID": 4546918, "selected": false}, "selected": false}, {"data": {"id": "4546915", "source": "4544934", "target": "4544916", "SCORE": 0.32835820895932494, "shared_interaction": "Direct", "source_original": "72", "Name_B": "GO:1900271", "Name_A": "GO:0050890", "target_original": "78", "Gene_B": "GO:1900271", "interaction": "Direct", "SUID": 4546915, "TYPE": "Direct", "Gene_A": "GO:0050890", "BEND_MAP_ID": 4546915, "selected": false}, "selected": false}, {"data": {"id": "4546912", "source": "4544931", "target": "4544700", "SCORE": 0.401330376942373, "shared_interaction": "Direct", "source_original": "73", "Name_B": "GO:0035094", "Name_A": "GO:0007610", "target_original": "150", "Gene_B": "GO:0035094", "interaction": "Direct", "SUID": 4546912, "TYPE": "Direct", "Gene_A": "GO:0007610", "BEND_MAP_ID": 4546912, "selected": false}, "selected": false}, {"data": {"id": "4546909", "source": "4544931", "target": "4545120", "SCORE": 0.3885869565236082, "shared_interaction": "Direct", "source_original": "73", "Name_B": "GO:0099536", "Name_A": "GO:0007610", "target_original": "10", "Gene_B": "GO:0099536", "interaction": "Direct", "SUID": 4546909, "TYPE": "Direct", "Gene_A": "GO:0007610", "BEND_MAP_ID": 4546909, "selected": false}, "selected": false}, {"data": {"id": "4546906", "source": "4544931", "target": "4545114", "SCORE": 0.40556199304936846, "shared_interaction": "Direct", "source_original": "73", "Name_B": "GO:0098916", "Name_A": "GO:0007610", "target_original": "12", "Gene_B": "GO:0098916", "interaction": "Direct", "SUID": 4546906, "TYPE": "Direct", "Gene_A": "GO:0007610", "BEND_MAP_ID": 4546906, "selected": false}, "selected": false}, {"data": {"id": "4546903", "source": "4544931", "target": "4545111", "SCORE": 0.40556199304936846, "shared_interaction": "Direct", "source_original": "73", "Name_B": "GO:0099537", "Name_A": "GO:0007610", "target_original": "13", "Gene_B": "GO:0099537", "interaction": "Direct", "SUID": 4546903, "TYPE": "Direct", "Gene_A": "GO:0007610", "BEND_MAP_ID": 4546903, "selected": false}, "selected": false}, {"data": {"id": "4546900", "source": "4544931", "target": "4544694", "SCORE": 0.3107221006587176, "shared_interaction": "Direct", "source_original": "73", "Name_B": "GO:0070482", "Name_A": "GO:0007610", "target_original": "152", "Gene_B": "GO:0070482", "interaction": "Direct", "SUID": 4546900, "TYPE": "Direct", "Gene_A": "GO:0007610", "BEND_MAP_ID": 4546900, "selected": false}, "selected": false}, {"data": {"id": "4546897", "source": "4544931", "target": "4544730", "SCORE": 0.5932792584021994, "shared_interaction": "Direct", "source_original": "73", "Name_B": "GO:0050804", "Name_A": "GO:0007610", "target_original": "140", "Gene_B": "GO:0050804", "interaction": "Direct", "SUID": 4546897, "TYPE": "Direct", "Gene_A": "GO:0007610", "BEND_MAP_ID": 4546897, "selected": false}, "selected": false}, {"data": {"id": "4546894", "source": "4544931", "target": "4544937", "SCORE": 0.5932792584021994, "shared_interaction": "Direct", "source_original": "73", "Name_B": "GO:0099177", "Name_A": "GO:0007610", "target_original": "71", "Gene_B": "GO:0099177", "interaction": "Direct", "SUID": 4546894, "TYPE": "Direct", "Gene_A": "GO:0007610", "BEND_MAP_ID": 4546894, "selected": false}, "selected": false}, {"data": {"id": "4546891", "source": "4544931", "target": "4544709", "SCORE": 0.4450968878471788, "shared_interaction": "Direct", "source_original": "73", "Name_B": "GO:0043279", "Name_A": "GO:0007610", "target_original": "147", "Gene_B": "GO:0043279", "interaction": "Direct", "SUID": 4546891, "TYPE": "Direct", "Gene_A": "GO:0007610", "BEND_MAP_ID": 4546891, "selected": false}, "selected": false}, {"data": {"id": "4546888", "source": "4544931", "target": "4544910", "SCORE": 0.4101123595530473, "shared_interaction": "Direct", "source_original": "73", "Name_B": "GO:0042220", "Name_A": "GO:0007610", "target_original": "80", "Gene_B": "GO:0042220", "interaction": "Direct", "SUID": 4546888, "TYPE": "Direct", "Gene_A": "GO:0007610", "BEND_MAP_ID": 4546888, "selected": false}, "selected": false}, {"data": {"id": "4546885", "source": "4544931", "target": "4544934", "SCORE": 0.818010245349813, "shared_interaction": "Direct", "source_original": "73", "Name_B": "GO:0050890", "Name_A": "GO:0007610", "target_original": "72", "Gene_B": "GO:0050890", "interaction": "Direct", "SUID": 4546885, "TYPE": "Direct", "Gene_A": "GO:0007610", "BEND_MAP_ID": 4546885, "selected": false}, "selected": false}, {"data": {"id": "4546882", "source": "4544931", "target": "4544928", "SCORE": 0.7621843805059337, "shared_interaction": "Direct", "source_original": "73", "Name_B": "GO:0007611", "Name_A": "GO:0007610", "target_original": "74", "Gene_B": "GO:0007611", "interaction": "Direct", "SUID": 4546882, "TYPE": "Direct", "Gene_A": "GO:0007610", "BEND_MAP_ID": 4546882, "selected": false}, "selected": false}, {"data": {"id": "4546879", "source": "4544931", "target": "4544922", "SCORE": 0.6084434418321902, "shared_interaction": "Direct", "source_original": "73", "Name_B": "GO:0007612", "Name_A": "GO:0007610", "target_original": "76", "Gene_B": "GO:0007612", "interaction": "Direct", "SUID": 4546879, "TYPE": "Direct", "Gene_A": "GO:0007610", "BEND_MAP_ID": 4546879, "selected": false}, "selected": false}, {"data": {"id": "4546876", "source": "4544931", "target": "4544913", "SCORE": 0.32500000000325474, "shared_interaction": "Direct", "source_original": "73", "Name_B": "GO:0048167", "Name_A": "GO:0007610", "target_original": "79", "Gene_B": "GO:0048167", "interaction": "Direct", "SUID": 4546876, "TYPE": "Direct", "Gene_A": "GO:0007610", "BEND_MAP_ID": 4546876, "selected": false}, "selected": false}, {"data": {"id": "4546873", "source": "4544928", "target": "4544730", "SCORE": 0.6755674232321442, "shared_interaction": "Direct", "source_original": "74", "Name_B": "GO:0050804", "Name_A": "GO:0007611", "target_original": "140", "Gene_B": "GO:0050804", "interaction": "Direct", "SUID": 4546873, "TYPE": "Direct", "Gene_A": "GO:0007611", "BEND_MAP_ID": 4546873, "selected": false}, "selected": false}, {"data": {"id": "4546870", "source": "4544928", "target": "4544937", "SCORE": 0.6755674232321442, "shared_interaction": "Direct", "source_original": "74", "Name_B": "GO:0099177", "Name_A": "GO:0007611", "target_original": "71", "Gene_B": "GO:0099177", "interaction": "Direct", "SUID": 4546870, "TYPE": "Direct", "Gene_A": "GO:0007611", "BEND_MAP_ID": 4546870, "selected": false}, "selected": false}, {"data": {"id": "4546867", "source": "4544928", "target": "4544709", "SCORE": 0.4061583577741996, "shared_interaction": "Direct", "source_original": "74", "Name_B": "GO:0043279", "Name_A": "GO:0007611", "target_original": "147", "Gene_B": "GO:0043279", "interaction": "Direct", "SUID": 4546867, "TYPE": "Direct", "Gene_A": "GO:0007611", "BEND_MAP_ID": 4546867, "selected": false}, "selected": false}, {"data": {"id": "4546864", "source": "4544928", "target": "4544910", "SCORE": 0.35251798561500436, "shared_interaction": "Direct", "source_original": "74", "Name_B": "GO:0042220", "Name_A": "GO:0007611", "target_original": "80", "Gene_B": "GO:0042220", "interaction": "Direct", "SUID": 4546864, "TYPE": "Direct", "Gene_A": "GO:0007611", "BEND_MAP_ID": 4546864, "selected": false}, "selected": false}, {"data": {"id": "4546861", "source": "4544928", "target": "4544934", "SCORE": 0.8679491359640635, "shared_interaction": "Direct", "source_original": "74", "Name_B": "GO:0050890", "Name_A": "GO:0007611", "target_original": "72", "Gene_B": "GO:0050890", "interaction": "Direct", "SUID": 4546861, "TYPE": "Direct", "Gene_A": "GO:0007611", "BEND_MAP_ID": 4546861, "selected": false}, "selected": false}, {"data": {"id": "4546858", "source": "4544928", "target": "4544925", "SCORE": 0.3784010046079496, "shared_interaction": "Direct", "source_original": "74", "Name_B": "GO:0050806", "Name_A": "GO:0007611", "target_original": "75", "Gene_B": "GO:0050806", "interaction": "Direct", "SUID": 4546858, "TYPE": "Direct", "Gene_A": "GO:0007611", "BEND_MAP_ID": 4546858, "selected": false}, "selected": false}, {"data": {"id": "4546855", "source": "4544928", "target": "4544922", "SCORE": 0.8304730012567136, "shared_interaction": "Direct", "source_original": "74", "Name_B": "GO:0007612", "Name_A": "GO:0007611", "target_original": "76", "Gene_B": "GO:0007612", "interaction": "Direct", "SUID": 4546855, "TYPE": "Direct", "Gene_A": "GO:0007611", "BEND_MAP_ID": 4546855, "selected": false}, "selected": false}, {"data": {"id": "4546852", "source": "4544928", "target": "4544907", "SCORE": 0.3414634146384833, "shared_interaction": "Direct", "source_original": "74", "Name_B": "GO:0050805", "Name_A": "GO:0007611", "target_original": "81", "Gene_B": "GO:0050805", "interaction": "Direct", "SUID": 4546852, "TYPE": "Direct", "Gene_A": "GO:0007611", "BEND_MAP_ID": 4546852, "selected": false}, "selected": false}, {"data": {"id": "4546849", "source": "4544928", "target": "4544919", "SCORE": 0.40789473684648736, "shared_interaction": "Direct", "source_original": "74", "Name_B": "GO:1900273", "Name_A": "GO:0007611", "target_original": "77", "Gene_B": "GO:1900273", "interaction": "Direct", "SUID": 4546849, "TYPE": "Direct", "Gene_A": "GO:0007611", "BEND_MAP_ID": 4546849, "selected": false}, "selected": false}, {"data": {"id": "4546846", "source": "4544928", "target": "4544916", "SCORE": 0.40789473684648736, "shared_interaction": "Direct", "source_original": "74", "Name_B": "GO:1900271", "Name_A": "GO:0007611", "target_original": "78", "Gene_B": "GO:1900271", "interaction": "Direct", "SUID": 4546846, "TYPE": "Direct", "Gene_A": "GO:0007611", "BEND_MAP_ID": 4546846, "selected": false}, "selected": false}, {"data": {"id": "4546843", "source": "4544928", "target": "4544913", "SCORE": 0.4731707317107866, "shared_interaction": "Direct", "source_original": "74", "Name_B": "GO:0048167", "Name_A": "GO:0007611", "target_original": "79", "Gene_B": "GO:0048167", "interaction": "Direct", "SUID": 4546843, "TYPE": "Direct", "Gene_A": "GO:0007611", "BEND_MAP_ID": 4546843, "selected": false}, "selected": false}, {"data": {"id": "4546840", "source": "4544925", "target": "4544937", "SCORE": 0.5317919075162778, "shared_interaction": "Direct", "source_original": "75", "Name_B": "GO:0099177", "Name_A": "GO:0050806", "target_original": "71", "Gene_B": "GO:0099177", "interaction": "Direct", "SUID": 4546840, "TYPE": "Direct", "Gene_A": "GO:0050806", "BEND_MAP_ID": 4546840, "selected": false}, "selected": false}, {"data": {"id": "4546837", "source": "4544925", "target": "4544934", "SCORE": 0.3117261471264719, "shared_interaction": "Direct", "source_original": "75", "Name_B": "GO:0050890", "Name_A": "GO:0050806", "target_original": "72", "Gene_B": "GO:0050890", "interaction": "Direct", "SUID": 4546837, "TYPE": "Direct", "Gene_A": "GO:0050806", "BEND_MAP_ID": 4546837, "selected": false}, "selected": false}, {"data": {"id": "4546834", "source": "4544925", "target": "4544919", "SCORE": 0.5302713987518034, "shared_interaction": "Direct", "source_original": "75", "Name_B": "GO:1900273", "Name_A": "GO:0050806", "target_original": "77", "Gene_B": "GO:1900273", "interaction": "Direct", "SUID": 4546834, "TYPE": "Direct", "Gene_A": "GO:0050806", "BEND_MAP_ID": 4546834, "selected": false}, "selected": false}, {"data": {"id": "4546831", "source": "4544925", "target": "4544901", "SCORE": 0.30591259640705065, "shared_interaction": "Direct", "source_original": "75", "Name_B": "GO:0071300", "Name_A": "GO:0050806", "target_original": "83", "Gene_B": "GO:0071300", "interaction": "Direct", "SUID": 4546831, "TYPE": "Direct", "Gene_A": "GO:0050806", "BEND_MAP_ID": 4546831, "selected": false}, "selected": false}, {"data": {"id": "4546828", "source": "4544925", "target": "4544898", "SCORE": 0.47943444730528795, "shared_interaction": "Direct", "source_original": "75", "Name_B": "GO:0051966", "Name_A": "GO:0050806", "target_original": "84", "Gene_B": "GO:0051966", "interaction": "Direct", "SUID": 4546828, "TYPE": "Direct", "Gene_A": "GO:0050806", "BEND_MAP_ID": 4546828, "selected": false}, "selected": false}, {"data": {"id": "4546825", "source": "4544925", "target": "4544895", "SCORE": 0.3423799582525247, "shared_interaction": "Direct", "source_original": "75", "Name_B": "GO:0099170", "Name_A": "GO:0050806", "target_original": "85", "Gene_B": "GO:0099170", "interaction": "Direct", "SUID": 4546825, "TYPE": "Direct", "Gene_A": "GO:0050806", "BEND_MAP_ID": 4546825, "selected": false}, "selected": false}, {"data": {"id": "4546822", "source": "4544925", "target": "4544916", "SCORE": 0.5302713987518034, "shared_interaction": "Direct", "source_original": "75", "Name_B": "GO:1900271", "Name_A": "GO:0050806", "target_original": "78", "Gene_B": "GO:1900271", "interaction": "Direct", "SUID": 4546822, "TYPE": "Direct", "Gene_A": "GO:0050806", "BEND_MAP_ID": 4546822, "selected": false}, "selected": false}, {"data": {"id": "4546819", "source": "4544922", "target": "4544730", "SCORE": 0.5317919075162778, "shared_interaction": "Direct", "source_original": "76", "Name_B": "GO:0050804", "Name_A": "GO:0007612", "target_original": "140", "Gene_B": "GO:0050804", "interaction": "Direct", "SUID": 4546819, "TYPE": "Direct", "Gene_A": "GO:0007612", "BEND_MAP_ID": 4546819, "selected": false}, "selected": false}, {"data": {"id": "4546816", "source": "4544922", "target": "4544937", "SCORE": 0.5317919075162778, "shared_interaction": "Direct", "source_original": "76", "Name_B": "GO:0099177", "Name_A": "GO:0007612", "target_original": "71", "Gene_B": "GO:0099177", "interaction": "Direct", "SUID": 4546816, "TYPE": "Direct", "Gene_A": "GO:0007612", "BEND_MAP_ID": 4546816, "selected": false}, "selected": false}, {"data": {"id": "4546813", "source": "4544922", "target": "4544709", "SCORE": 0.49141900377014064, "shared_interaction": "Direct", "source_original": "76", "Name_B": "GO:0043279", "Name_A": "GO:0007612", "target_original": "147", "Gene_B": "GO:0043279", "interaction": "Direct", "SUID": 4546813, "TYPE": "Direct", "Gene_A": "GO:0007612", "BEND_MAP_ID": 4546813, "selected": false}, "selected": false}, {"data": {"id": "4546810", "source": "4544922", "target": "4544910", "SCORE": 0.4351464435181896, "shared_interaction": "Direct", "source_original": "76", "Name_B": "GO:0042220", "Name_A": "GO:0007612", "target_original": "80", "Gene_B": "GO:0042220", "interaction": "Direct", "SUID": 4546810, "TYPE": "Direct", "Gene_A": "GO:0007612", "BEND_MAP_ID": 4546810, "selected": false}, "selected": false}, {"data": {"id": "4546807", "source": "4544922", "target": "4544934", "SCORE": 0.7050254916256309, "shared_interaction": "Direct", "source_original": "76", "Name_B": "GO:0050890", "Name_A": "GO:0007612", "target_original": "72", "Gene_B": "GO:0050890", "interaction": "Direct", "SUID": 4546807, "TYPE": "Direct", "Gene_A": "GO:0007612", "BEND_MAP_ID": 4546807, "selected": false}, "selected": false}, {"data": {"id": "4546804", "source": "4544922", "target": "4544907", "SCORE": 0.43582089552693504, "shared_interaction": "Direct", "source_original": "76", "Name_B": "GO:0050805", "Name_A": "GO:0007612", "target_original": "81", "Gene_B": "GO:0050805", "interaction": "Direct", "SUID": 4546804, "TYPE": "Direct", "Gene_A": "GO:0007612", "BEND_MAP_ID": 4546804, "selected": false}, "selected": false}, {"data": {"id": "4546801", "source": "4544922", "target": "4544901", "SCORE": 0.30591259640705065, "shared_interaction": "Direct", "source_original": "76", "Name_B": "GO:0071300", "Name_A": "GO:0007612", "target_original": "83", "Gene_B": "GO:0071300", "interaction": "Direct", "SUID": 4546801, "TYPE": "Direct", "Gene_A": "GO:0007612", "BEND_MAP_ID": 4546801, "selected": false}, "selected": false}, {"data": {"id": "4546798", "source": "4544922", "target": "4544898", "SCORE": 0.30591259640705065, "shared_interaction": "Direct", "source_original": "76", "Name_B": "GO:0051966", "Name_A": "GO:0007612", "target_original": "84", "Gene_B": "GO:0051966", "interaction": "Direct", "SUID": 4546798, "TYPE": "Direct", "Gene_A": "GO:0007612", "BEND_MAP_ID": 4546798, "selected": false}, "selected": false}, {"data": {"id": "4546795", "source": "4544916", "target": "4544919", "SCORE": 1.0, "shared_interaction": "Direct", "source_original": "78", "Name_B": "GO:1900273", "Name_A": "GO:1900271", "target_original": "77", "Gene_B": "GO:1900273", "interaction": "Direct", "SUID": 4546795, "TYPE": "Direct", "Gene_A": "GO:1900271", "BEND_MAP_ID": 4546795, "selected": false}, "selected": false}, {"data": {"id": "4546792", "source": "4544913", "target": "4544730", "SCORE": 0.36220472441216073, "shared_interaction": "Direct", "source_original": "79", "Name_B": "GO:0050804", "Name_A": "GO:0048167", "target_original": "140", "Gene_B": "GO:0050804", "interaction": "Direct", "SUID": 4546792, "TYPE": "Direct", "Gene_A": "GO:0048167", "BEND_MAP_ID": 4546792, "selected": false}, "selected": false}, {"data": {"id": "4546789", "source": "4544913", "target": "4544937", "SCORE": 0.36220472441216073, "shared_interaction": "Direct", "source_original": "79", "Name_B": "GO:0099177", "Name_A": "GO:0048167", "target_original": "71", "Gene_B": "GO:0099177", "interaction": "Direct", "SUID": 4546789, "TYPE": "Direct", "Gene_A": "GO:0048167", "BEND_MAP_ID": 4546789, "selected": false}, "selected": false}, {"data": {"id": "4546786", "source": "4544913", "target": "4544934", "SCORE": 0.3876288659827905, "shared_interaction": "Direct", "source_original": "79", "Name_B": "GO:0050890", "Name_A": "GO:0048167", "target_original": "72", "Gene_B": "GO:0050890", "interaction": "Direct", "SUID": 4546786, "TYPE": "Direct", "Gene_A": "GO:0048167", "BEND_MAP_ID": 4546786, "selected": false}, "selected": false}, {"data": {"id": "4546783", "source": "4544913", "target": "4544925", "SCORE": 0.5970149253763822, "shared_interaction": "Direct", "source_original": "79", "Name_B": "GO:0050806", "Name_A": "GO:0048167", "target_original": "75", "Gene_B": "GO:0050806", "interaction": "Direct", "SUID": 4546783, "TYPE": "Direct", "Gene_A": "GO:0048167", "BEND_MAP_ID": 4546783, "selected": false}, "selected": false}, {"data": {"id": "4546780", "source": "4544913", "target": "4544907", "SCORE": 0.3769230769295476, "shared_interaction": "Direct", "source_original": "79", "Name_B": "GO:0050805", "Name_A": "GO:0048167", "target_original": "81", "Gene_B": "GO:0050805", "interaction": "Direct", "SUID": 4546780, "TYPE": "Direct", "Gene_A": "GO:0048167", "BEND_MAP_ID": 4546780, "selected": false}, "selected": false}, {"data": {"id": "4546777", "source": "4544913", "target": "4544919", "SCORE": 0.7428571428604488, "shared_interaction": "Direct", "source_original": "79", "Name_B": "GO:1900273", "Name_A": "GO:0048167", "target_original": "77", "Gene_B": "GO:1900273", "interaction": "Direct", "SUID": 4546777, "TYPE": "Direct", "Gene_A": "GO:0048167", "BEND_MAP_ID": 4546777, "selected": false}, "selected": false}, {"data": {"id": "4546774", "source": "4544913", "target": "4544901", "SCORE": 0.4255319149002177, "shared_interaction": "Direct", "source_original": "79", "Name_B": "GO:0071300", "Name_A": "GO:0048167", "target_original": "83", "Gene_B": "GO:0071300", "interaction": "Direct", "SUID": 4546774, "TYPE": "Direct", "Gene_A": "GO:0048167", "BEND_MAP_ID": 4546774, "selected": false}, "selected": false}, {"data": {"id": "4546771", "source": "4544913", "target": "4544898", "SCORE": 0.6553191489401307, "shared_interaction": "Direct", "source_original": "79", "Name_B": "GO:0051966", "Name_A": "GO:0048167", "target_original": "84", "Gene_B": "GO:0051966", "interaction": "Direct", "SUID": 4546771, "TYPE": "Direct", "Gene_A": "GO:0048167", "BEND_MAP_ID": 4546771, "selected": false}, "selected": false}, {"data": {"id": "4546768", "source": "4544913", "target": "4544895", "SCORE": 0.48571428572089753, "shared_interaction": "Direct", "source_original": "79", "Name_B": "GO:0099170", "Name_A": "GO:0048167", "target_original": "85", "Gene_B": "GO:0099170", "interaction": "Direct", "SUID": 4546768, "TYPE": "Direct", "Gene_A": "GO:0048167", "BEND_MAP_ID": 4546768, "selected": false}, "selected": false}, {"data": {"id": "4546765", "source": "4544913", "target": "4544916", "SCORE": 0.7428571428604488, "shared_interaction": "Direct", "source_original": "79", "Name_B": "GO:1900271", "Name_A": "GO:0048167", "target_original": "78", "Gene_B": "GO:1900271", "interaction": "Direct", "SUID": 4546765, "TYPE": "Direct", "Gene_A": "GO:0048167", "BEND_MAP_ID": 4546765, "selected": false}, "selected": false}, {"data": {"id": "4546762", "source": "4544910", "target": "4544694", "SCORE": 0.30894308943370336, "shared_interaction": "Direct", "source_original": "80", "Name_B": "GO:0070482", "Name_A": "GO:0042220", "target_original": "152", "Gene_B": "GO:0070482", "interaction": "Direct", "SUID": 4546762, "TYPE": "Direct", "Gene_A": "GO:0042220", "BEND_MAP_ID": 4546762, "selected": false}, "selected": false}, {"data": {"id": "4546759", "source": "4544910", "target": "4544997", "SCORE": 0.3440233236180289, "shared_interaction": "Direct", "source_original": "80", "Name_B": "GO:0097305", "Name_A": "GO:0042220", "target_original": "51", "Gene_B": "GO:0097305", "interaction": "Direct", "SUID": 4546759, "TYPE": "Direct", "Gene_A": "GO:0042220", "BEND_MAP_ID": 4546759, "selected": false}, "selected": false}, {"data": {"id": "4546756", "source": "4544910", "target": "4544709", "SCORE": 0.892086330935834, "shared_interaction": "Direct", "source_original": "80", "Name_B": "GO:0043279", "Name_A": "GO:0042220", "target_original": "147", "Gene_B": "GO:0043279", "interaction": "Direct", "SUID": 4546756, "TYPE": "Direct", "Gene_A": "GO:0042220", "BEND_MAP_ID": 4546756, "selected": false}, "selected": false}, {"data": {"id": "4546753", "source": "4544910", "target": "4544994", "SCORE": 0.4604316546791703, "shared_interaction": "Direct", "source_original": "80", "Name_B": "GO:0045471", "Name_A": "GO:0042220", "target_original": "52", "Gene_B": "GO:0045471", "interaction": "Direct", "SUID": 4546753, "TYPE": "Direct", "Gene_A": "GO:0042220", "BEND_MAP_ID": 4546753, "selected": false}, "selected": false}, {"data": {"id": "4546750", "source": "4544910", "target": "4544934", "SCORE": 0.38485804416694885, "shared_interaction": "Direct", "source_original": "80", "Name_B": "GO:0050890", "Name_A": "GO:0042220", "target_original": "72", "Gene_B": "GO:0050890", "interaction": "Direct", "SUID": 4546750, "TYPE": "Direct", "Gene_A": "GO:0042220", "BEND_MAP_ID": 4546750, "selected": false}, "selected": false}, {"data": {"id": "4546747", "source": "4544910", "target": "4544907", "SCORE": 0.4000000000044998, "shared_interaction": "Direct", "source_original": "80", "Name_B": "GO:0050805", "Name_A": "GO:0042220", "target_original": "81", "Gene_B": "GO:0050805", "interaction": "Direct", "SUID": 4546747, "TYPE": "Direct", "Gene_A": "GO:0042220", "BEND_MAP_ID": 4546747, "selected": false}, "selected": false}, {"data": {"id": "4546744", "source": "4544910", "target": "4544901", "SCORE": 0.5989304812866396, "shared_interaction": "Direct", "source_original": "80", "Name_B": "GO:0071300", "Name_A": "GO:0042220", "target_original": "83", "Gene_B": "GO:0071300", "interaction": "Direct", "SUID": 4546744, "TYPE": "Direct", "Gene_A": "GO:0042220", "BEND_MAP_ID": 4546744, "selected": false}, "selected": false}, {"data": {"id": "4546741", "source": "4544910", "target": "4544898", "SCORE": 0.43850267380129554, "shared_interaction": "Direct", "source_original": "80", "Name_B": "GO:0051966", "Name_A": "GO:0042220", "target_original": "84", "Gene_B": "GO:0051966", "interaction": "Direct", "SUID": 4546741, "TYPE": "Direct", "Gene_A": "GO:0042220", "BEND_MAP_ID": 4546741, "selected": false}, "selected": false}, {"data": {"id": "4546738", "source": "4544910", "target": "4544895", "SCORE": 0.3103448275921519, "shared_interaction": "Direct", "source_original": "80", "Name_B": "GO:0099170", "Name_A": "GO:0042220", "target_original": "85", "Gene_B": "GO:0099170", "interaction": "Direct", "SUID": 4546738, "TYPE": "Direct", "Gene_A": "GO:0042220", "BEND_MAP_ID": 4546738, "selected": false}, "selected": false}, {"data": {"id": "4546735", "source": "4544910", "target": "4544913", "SCORE": 0.4000000000044998, "shared_interaction": "Direct", "source_original": "80", "Name_B": "GO:0048167", "Name_A": "GO:0042220", "target_original": "79", "Gene_B": "GO:0048167", "interaction": "Direct", "SUID": 4546735, "TYPE": "Direct", "Gene_A": "GO:0042220", "BEND_MAP_ID": 4546735, "selected": false}, "selected": false}, {"data": {"id": "4546732", "source": "4544907", "target": "4544937", "SCORE": 0.36220472441216073, "shared_interaction": "Direct", "source_original": "81", "Name_B": "GO:0099177", "Name_A": "GO:0050805", "target_original": "71", "Gene_B": "GO:0099177", "interaction": "Direct", "SUID": 4546732, "TYPE": "Direct", "Gene_A": "GO:0050805", "BEND_MAP_ID": 4546732, "selected": false}, "selected": false}, {"data": {"id": "4546729", "source": "4544907", "target": "4544901", "SCORE": 0.6553191489401307, "shared_interaction": "Direct", "source_original": "81", "Name_B": "GO:0071300", "Name_A": "GO:0050805", "target_original": "83", "Gene_B": "GO:0071300", "interaction": "Direct", "SUID": 4546729, "TYPE": "Direct", "Gene_A": "GO:0050805", "BEND_MAP_ID": 4546729, "selected": false}, "selected": false}, {"data": {"id": "4546726", "source": "4544907", "target": "4544898", "SCORE": 0.4255319149002177, "shared_interaction": "Direct", "source_original": "81", "Name_B": "GO:0051966", "Name_A": "GO:0050805", "target_original": "84", "Gene_B": "GO:0051966", "interaction": "Direct", "SUID": 4546726, "TYPE": "Direct", "Gene_A": "GO:0050805", "BEND_MAP_ID": 4546726, "selected": false}, "selected": false}, {"data": {"id": "4546723", "source": "4544907", "target": "4544895", "SCORE": 0.48571428572089753, "shared_interaction": "Direct", "source_original": "81", "Name_B": "GO:0099170", "Name_A": "GO:0050805", "target_original": "85", "Gene_B": "GO:0099170", "interaction": "Direct", "SUID": 4546723, "TYPE": "Direct", "Gene_A": "GO:0050805", "BEND_MAP_ID": 4546723, "selected": false}, "selected": false}, {"data": {"id": "4546720", "source": "4544904", "target": "4544694", "SCORE": 0.4000000000027694, "shared_interaction": "Direct", "source_original": "82", "Name_B": "GO:0070482", "Name_A": "GO:0032526", "target_original": "152", "Gene_B": "GO:0070482", "interaction": "Direct", "SUID": 4546720, "TYPE": "Direct", "Gene_A": "GO:0032526", "BEND_MAP_ID": 4546720, "selected": false}, "selected": false}, {"data": {"id": "4546717", "source": "4544904", "target": "4544739", "SCORE": 0.34545454545722315, "shared_interaction": "Direct", "source_original": "82", "Name_B": "GO:0071396", "Name_A": "GO:0032526", "target_original": "137", "Gene_B": "GO:0071396", "interaction": "Direct", "SUID": 4546717, "TYPE": "Direct", "Gene_A": "GO:0032526", "BEND_MAP_ID": 4546717, "selected": false}, "selected": false}, {"data": {"id": "4546714", "source": "4544904", "target": "4545060", "SCORE": 0.32500000000325474, "shared_interaction": "Direct", "source_original": "82", "Name_B": "GO:0036293", "Name_A": "GO:0032526", "target_original": "30", "Gene_B": "GO:0036293", "interaction": "Direct", "SUID": 4546714, "TYPE": "Direct", "Gene_A": "GO:0032526", "BEND_MAP_ID": 4546714, "selected": false}, "selected": false}, {"data": {"id": "4546711", "source": "4544904", "target": "4544709", "SCORE": 0.4731707317107866, "shared_interaction": "Direct", "source_original": "82", "Name_B": "GO:0043279", "Name_A": "GO:0032526", "target_original": "147", "Gene_B": "GO:0043279", "interaction": "Direct", "SUID": 4546711, "TYPE": "Direct", "Gene_A": "GO:0032526", "BEND_MAP_ID": 4546711, "selected": false}, "selected": false}, {"data": {"id": "4546708", "source": "4544904", "target": "4544910", "SCORE": 0.5500000000033748, "shared_interaction": "Direct", "source_original": "82", "Name_B": "GO:0042220", "Name_A": "GO:0032526", "target_original": "80", "Gene_B": "GO:0042220", "interaction": "Direct", "SUID": 4546708, "TYPE": "Direct", "Gene_A": "GO:0032526", "BEND_MAP_ID": 4546708, "selected": false}, "selected": false}, {"data": {"id": "4546705", "source": "4544904", "target": "4544994", "SCORE": 0.3414634146384833, "shared_interaction": "Direct", "source_original": "82", "Name_B": "GO:0045471", "Name_A": "GO:0032526", "target_original": "52", "Gene_B": "GO:0045471", "interaction": "Direct", "SUID": 4546705, "TYPE": "Direct", "Gene_A": "GO:0032526", "BEND_MAP_ID": 4546705, "selected": false}, "selected": false}, {"data": {"id": "4546702", "source": "4544904", "target": "4544964", "SCORE": 0.3688311688355949, "shared_interaction": "Direct", "source_original": "82", "Name_B": "GO:0042542", "Name_A": "GO:0032526", "target_original": "62", "Gene_B": "GO:0042542", "interaction": "Direct", "SUID": 4546702, "TYPE": "Direct", "Gene_A": "GO:0032526", "BEND_MAP_ID": 4546702, "selected": false}, "selected": false}, {"data": {"id": "4546699", "source": "4544904", "target": "4544733", "SCORE": 0.32500000000325474, "shared_interaction": "Direct", "source_original": "82", "Name_B": "GO:0071407", "Name_A": "GO:0032526", "target_original": "139", "Gene_B": "GO:0071407", "interaction": "Direct", "SUID": 4546699, "TYPE": "Direct", "Gene_A": "GO:0032526", "BEND_MAP_ID": 4546699, "selected": false}, "selected": false}, {"data": {"id": "4546696", "source": "4544904", "target": "4544907", "SCORE": 0.5846153846196984, "shared_interaction": "Direct", "source_original": "82", "Name_B": "GO:0050805", "Name_A": "GO:0032526", "target_original": "81", "Gene_B": "GO:0050805", "interaction": "Direct", "SUID": 4546696, "TYPE": "Direct", "Gene_A": "GO:0032526", "BEND_MAP_ID": 4546696, "selected": false}, "selected": false}, {"data": {"id": "4546693", "source": "4544904", "target": "4544901", "SCORE": 0.8851063829800435, "shared_interaction": "Direct", "source_original": "82", "Name_B": "GO:0071300", "Name_A": "GO:0032526", "target_original": "83", "Gene_B": "GO:0071300", "interaction": "Direct", "SUID": 4546693, "TYPE": "Direct", "Gene_A": "GO:0032526", "BEND_MAP_ID": 4546693, "selected": false}, "selected": false}, {"data": {"id": "4546690", "source": "4544904", "target": "4544898", "SCORE": 0.4255319149002177, "shared_interaction": "Direct", "source_original": "82", "Name_B": "GO:0051966", "Name_A": "GO:0032526", "target_original": "84", "Gene_B": "GO:0051966", "interaction": "Direct", "SUID": 4546690, "TYPE": "Direct", "Gene_A": "GO:0032526", "BEND_MAP_ID": 4546690, "selected": false}, "selected": false}, {"data": {"id": "4546687", "source": "4544904", "target": "4544895", "SCORE": 0.48571428572089753, "shared_interaction": "Direct", "source_original": "82", "Name_B": "GO:0099170", "Name_A": "GO:0032526", "target_original": "85", "Gene_B": "GO:0099170", "interaction": "Direct", "SUID": 4546687, "TYPE": "Direct", "Gene_A": "GO:0032526", "BEND_MAP_ID": 4546687, "selected": false}, "selected": false}, {"data": {"id": "4546684", "source": "4544904", "target": "4544913", "SCORE": 0.3769230769295476, "shared_interaction": "Direct", "source_original": "82", "Name_B": "GO:0048167", "Name_A": "GO:0032526", "target_original": "79", "Gene_B": "GO:0048167", "interaction": "Direct", "SUID": 4546684, "TYPE": "Direct", "Gene_A": "GO:0032526", "BEND_MAP_ID": 4546684, "selected": false}, "selected": false}, {"data": {"id": "4546681", "source": "4544901", "target": "4544895", "SCORE": 0.560260586325664, "shared_interaction": "Direct", "source_original": "83", "Name_B": "GO:0099170", "Name_A": "GO:0071300", "target_original": "85", "Gene_B": "GO:0099170", "interaction": "Direct", "SUID": 4546681, "TYPE": "Direct", "Gene_A": "GO:0071300", "BEND_MAP_ID": 4546681, "selected": false}, "selected": false}, {"data": {"id": "4546678", "source": "4544898", "target": "4544901", "SCORE": 0.48473282443411814, "shared_interaction": "Direct", "source_original": "84", "Name_B": "GO:0071300", "Name_A": "GO:0051966", "target_original": "83", "Gene_B": "GO:0071300", "interaction": "Direct", "SUID": 4546678, "TYPE": "Direct", "Gene_A": "GO:0051966", "BEND_MAP_ID": 4546678, "selected": false}, "selected": false}, {"data": {"id": "4546675", "source": "4544898", "target": "4544895", "SCORE": 0.560260586325664, "shared_interaction": "Direct", "source_original": "84", "Name_B": "GO:0099170", "Name_A": "GO:0051966", "target_original": "85", "Gene_B": "GO:0099170", "interaction": "Direct", "SUID": 4546675, "TYPE": "Direct", "Gene_A": "GO:0051966", "BEND_MAP_ID": 4546675, "selected": false}, "selected": false}, {"data": {"id": "4546672", "source": "4544895", "target": "4544919", "SCORE": 0.318181818193441, "shared_interaction": "Direct", "source_original": "85", "Name_B": "GO:1900273", "Name_A": "GO:0099170", "target_original": "77", "Gene_B": "GO:1900273", "interaction": "Direct", "SUID": 4546672, "TYPE": "Direct", "Gene_A": "GO:0099170", "BEND_MAP_ID": 4546672, "selected": false}, "selected": false}, {"data": {"id": "4546669", "source": "4544895", "target": "4544916", "SCORE": 0.318181818193441, "shared_interaction": "Direct", "source_original": "85", "Name_B": "GO:1900271", "Name_A": "GO:0099170", "target_original": "78", "Gene_B": "GO:1900271", "interaction": "Direct", "SUID": 4546669, "TYPE": "Direct", "Gene_A": "GO:0099170", "BEND_MAP_ID": 4546669, "selected": false}, "selected": false}, {"data": {"id": "4546666", "source": "4544892", "target": "4544889", "SCORE": 0.6762589928075022, "shared_interaction": "Direct", "source_original": "86", "Name_B": "GO:2001236", "Name_A": "GO:2001234", "target_original": "87", "Gene_B": "GO:2001236", "interaction": "Direct", "SUID": 4546666, "TYPE": "Direct", "Gene_A": "GO:2001234", "BEND_MAP_ID": 4546666, "selected": false}, "selected": false}, {"data": {"id": "4546663", "source": "4544892", "target": "4544886", "SCORE": 0.762741652022497, "shared_interaction": "Direct", "source_original": "86", "Name_B": "GO:2001237", "Name_A": "GO:2001234", "target_original": "88", "Gene_B": "GO:2001237", "interaction": "Direct", "SUID": 4546663, "TYPE": "Direct", "Gene_A": "GO:2001234", "BEND_MAP_ID": 4546663, "selected": false}, "selected": false}, {"data": {"id": "4546660", "source": "4544889", "target": "4544886", "SCORE": 0.8672566371690226, "shared_interaction": "Direct", "source_original": "87", "Name_B": "GO:2001237", "Name_A": "GO:2001236", "target_original": "88", "Gene_B": "GO:2001237", "interaction": "Direct", "SUID": 4546660, "TYPE": "Direct", "Gene_A": "GO:2001236", "BEND_MAP_ID": 4546660, "selected": false}, "selected": false}, {"data": {"id": "4546657", "source": "4544883", "target": "4544892", "SCORE": 0.40789473684648736, "shared_interaction": "Direct", "source_original": "89", "Name_B": "GO:2001234", "Name_A": "GO:1902041", "target_original": "86", "Gene_B": "GO:2001234", "interaction": "Direct", "SUID": 4546657, "TYPE": "Direct", "Gene_A": "GO:1902041", "BEND_MAP_ID": 4546657, "selected": false}, "selected": false}, {"data": {"id": "4546654", "source": "4544883", "target": "4544889", "SCORE": 0.4827586206941139, "shared_interaction": "Direct", "source_original": "89", "Name_B": "GO:2001236", "Name_A": "GO:1902041", "target_original": "87", "Gene_B": "GO:2001236", "interaction": "Direct", "SUID": 4546654, "TYPE": "Direct", "Gene_A": "GO:1902041", "BEND_MAP_ID": 4546654, "selected": false}, "selected": false}, {"data": {"id": "4546651", "source": "4544883", "target": "4544886", "SCORE": 0.587155963307013, "shared_interaction": "Direct", "source_original": "89", "Name_B": "GO:2001237", "Name_A": "GO:1902041", "target_original": "88", "Gene_B": "GO:2001237", "interaction": "Direct", "SUID": 4546651, "TYPE": "Direct", "Gene_A": "GO:1902041", "BEND_MAP_ID": 4546651, "selected": false}, "selected": false}, {"data": {"id": "4546648", "source": "4544880", "target": "4544712", "SCORE": 0.96356275303657, "shared_interaction": "Direct", "source_original": "90", "Name_B": "GO:1901342", "Name_A": "GO:0045765", "target_original": "146", "Gene_B": "GO:1901342", "interaction": "Direct", "SUID": 4546648, "TYPE": "Direct", "Gene_A": "GO:0045765", "BEND_MAP_ID": 4546648, "selected": false}, "selected": false}, {"data": {"id": "4546645", "source": "4544880", "target": "4544877", "SCORE": 0.4137931034502973, "shared_interaction": "Direct", "source_original": "90", "Name_B": "GO:2000147", "Name_A": "GO:0045765", "target_original": "91", "Gene_B": "GO:2000147", "interaction": "Direct", "SUID": 4546645, "TYPE": "Direct", "Gene_A": "GO:0045765", "BEND_MAP_ID": 4546645, "selected": false}, "selected": false}, {"data": {"id": "4546642", "source": "4544880", "target": "4544871", "SCORE": 0.8301886792460039, "shared_interaction": "Direct", "source_original": "90", "Name_B": "GO:0045766", "Name_A": "GO:0045765", "target_original": "93", "Gene_B": "GO:0045766", "interaction": "Direct", "SUID": 4546642, "TYPE": "Direct", "Gene_A": "GO:0045765", "BEND_MAP_ID": 4546642, "selected": false}, "selected": false}, {"data": {"id": "4546639", "source": "4544880", "target": "4544868", "SCORE": 0.8301886792460039, "shared_interaction": "Direct", "source_original": "90", "Name_B": "GO:1904018", "Name_A": "GO:0045765", "target_original": "94", "Gene_B": "GO:1904018", "interaction": "Direct", "SUID": 4546639, "TYPE": "Direct", "Gene_A": "GO:0045765", "BEND_MAP_ID": 4546639, "selected": false}, "selected": false}, {"data": {"id": "4546636", "source": "4544880", "target": "4544892", "SCORE": 0.32075471698401575, "shared_interaction": "Direct", "source_original": "90", "Name_B": "GO:2001234", "Name_A": "GO:0045765", "target_original": "86", "Gene_B": "GO:2001234", "interaction": "Direct", "SUID": 4546636, "TYPE": "Direct", "Gene_A": "GO:0045765", "BEND_MAP_ID": 4546636, "selected": false}, "selected": false}, {"data": {"id": "4546633", "source": "4544880", "target": "4544859", "SCORE": 0.49056603773801183, "shared_interaction": "Direct", "source_original": "90", "Name_B": "GO:0048514", "Name_A": "GO:0045765", "target_original": "97", "Gene_B": "GO:0048514", "interaction": "Direct", "SUID": 4546633, "TYPE": "Direct", "Gene_A": "GO:0045765", "BEND_MAP_ID": 4546633, "selected": false}, "selected": false}, {"data": {"id": "4546630", "source": "4544877", "target": "4544715", "SCORE": 0.3763676148816969, "shared_interaction": "Direct", "source_original": "91", "Name_B": "GO:2001233", "Name_A": "GO:2000147", "target_original": "145", "Gene_B": "GO:2001233", "interaction": "Direct", "SUID": 4546630, "TYPE": "Direct", "Gene_A": "GO:2000147", "BEND_MAP_ID": 4546630, "selected": false}, "selected": false}, {"data": {"id": "4546627", "source": "4544877", "target": "4544889", "SCORE": 0.30894308943370336, "shared_interaction": "Direct", "source_original": "91", "Name_B": "GO:2001236", "Name_A": "GO:2000147", "target_original": "87", "Gene_B": "GO:2001236", "interaction": "Direct", "SUID": 4546627, "TYPE": "Direct", "Gene_A": "GO:2000147", "BEND_MAP_ID": 4546627, "selected": false}, "selected": false}, {"data": {"id": "4546624", "source": "4544874", "target": "4544715", "SCORE": 0.3763676148816969, "shared_interaction": "Direct", "source_original": "92", "Name_B": "GO:2001233", "Name_A": "GO:0040017", "target_original": "145", "Gene_B": "GO:2001233", "interaction": "Direct", "SUID": 4546624, "TYPE": "Direct", "Gene_A": "GO:0040017", "BEND_MAP_ID": 4546624, "selected": false}, "selected": false}, {"data": {"id": "4546621", "source": "4544874", "target": "4544712", "SCORE": 0.4618834080735587, "shared_interaction": "Direct", "source_original": "92", "Name_B": "GO:1901342", "Name_A": "GO:0040017", "target_original": "146", "Gene_B": "GO:1901342", "interaction": "Direct", "SUID": 4546621, "TYPE": "Direct", "Gene_A": "GO:0040017", "BEND_MAP_ID": 4546621, "selected": false}, "selected": false}, {"data": {"id": "4546618", "source": "4544874", "target": "4544742", "SCORE": 0.3113772455110439, "shared_interaction": "Direct", "source_original": "92", "Name_B": "GO:0071345", "Name_A": "GO:0040017", "target_original": "136", "Gene_B": "GO:0071345", "interaction": "Direct", "SUID": 4546618, "TYPE": "Direct", "Gene_A": "GO:0040017", "BEND_MAP_ID": 4546618, "selected": false}, "selected": false}, {"data": {"id": "4546615", "source": "4544874", "target": "4544880", "SCORE": 0.4137931034502973, "shared_interaction": "Direct", "source_original": "92", "Name_B": "GO:0045765", "Name_A": "GO:0040017", "target_original": "90", "Gene_B": "GO:0045765", "interaction": "Direct", "SUID": 4546615, "TYPE": "Direct", "Gene_A": "GO:0040017", "BEND_MAP_ID": 4546615, "selected": false}, "selected": false}, {"data": {"id": "4546612", "source": "4544874", "target": "4544877", "SCORE": 1.0, "shared_interaction": "Direct", "source_original": "92", "Name_B": "GO:2000147", "Name_A": "GO:0040017", "target_original": "91", "Gene_B": "GO:2000147", "interaction": "Direct", "SUID": 4546612, "TYPE": "Direct", "Gene_A": "GO:0040017", "BEND_MAP_ID": 4546612, "selected": false}, "selected": false}, {"data": {"id": "4546609", "source": "4544874", "target": "4544871", "SCORE": 0.5012787723804298, "shared_interaction": "Direct", "source_original": "92", "Name_B": "GO:0045766", "Name_A": "GO:0040017", "target_original": "93", "Gene_B": "GO:0045766", "interaction": "Direct", "SUID": 4546609, "TYPE": "Direct", "Gene_A": "GO:0040017", "BEND_MAP_ID": 4546609, "selected": false}, "selected": false}, {"data": {"id": "4546606", "source": "4544874", "target": "4544868", "SCORE": 0.5012787723804298, "shared_interaction": "Direct", "source_original": "92", "Name_B": "GO:1904018", "Name_A": "GO:0040017", "target_original": "94", "Gene_B": "GO:1904018", "interaction": "Direct", "SUID": 4546606, "TYPE": "Direct", "Gene_A": "GO:0040017", "BEND_MAP_ID": 4546606, "selected": false}, "selected": false}, {"data": {"id": "4546603", "source": "4544874", "target": "4544889", "SCORE": 0.30894308943370336, "shared_interaction": "Direct", "source_original": "92", "Name_B": "GO:2001236", "Name_A": "GO:0040017", "target_original": "87", "Gene_B": "GO:2001236", "interaction": "Direct", "SUID": 4546603, "TYPE": "Direct", "Gene_A": "GO:0040017", "BEND_MAP_ID": 4546603, "selected": false}, "selected": false}, {"data": {"id": "4546600", "source": "4544874", "target": "4544859", "SCORE": 0.4245524296697267, "shared_interaction": "Direct", "source_original": "92", "Name_B": "GO:0048514", "Name_A": "GO:0040017", "target_original": "97", "Gene_B": "GO:0048514", "interaction": "Direct", "SUID": 4546600, "TYPE": "Direct", "Gene_A": "GO:0040017", "BEND_MAP_ID": 4546600, "selected": false}, "selected": false}, {"data": {"id": "4546597", "source": "4544871", "target": "4544712", "SCORE": 0.7950197388408039, "shared_interaction": "Direct", "source_original": "93", "Name_B": "GO:1901342", "Name_A": "GO:0045766", "target_original": "146", "Gene_B": "GO:1901342", "interaction": "Direct", "SUID": 4546597, "TYPE": "Direct", "Gene_A": "GO:0045766", "BEND_MAP_ID": 4546597, "selected": false}, "selected": false}, {"data": {"id": "4546594", "source": "4544871", "target": "4544877", "SCORE": 0.5012787723804298, "shared_interaction": "Direct", "source_original": "93", "Name_B": "GO:2000147", "Name_A": "GO:0045766", "target_original": "91", "Gene_B": "GO:2000147", "interaction": "Direct", "SUID": 4546594, "TYPE": "Direct", "Gene_A": "GO:0045766", "BEND_MAP_ID": 4546594, "selected": false}, "selected": false}, {"data": {"id": "4546591", "source": "4544871", "target": "4544868", "SCORE": 1.0, "shared_interaction": "Direct", "source_original": "93", "Name_B": "GO:1904018", "Name_A": "GO:0045766", "target_original": "94", "Gene_B": "GO:1904018", "interaction": "Direct", "SUID": 4546591, "TYPE": "Direct", "Gene_A": "GO:0045766", "BEND_MAP_ID": 4546591, "selected": false}, "selected": false}, {"data": {"id": "4546588", "source": "4544871", "target": "4544859", "SCORE": 0.505131964811833, "shared_interaction": "Direct", "source_original": "93", "Name_B": "GO:0048514", "Name_A": "GO:0045766", "target_original": "97", "Gene_B": "GO:0048514", "interaction": "Direct", "SUID": 4546588, "TYPE": "Direct", "Gene_A": "GO:0045766", "BEND_MAP_ID": 4546588, "selected": false}, "selected": false}, {"data": {"id": "4546585", "source": "4544868", "target": "4544877", "SCORE": 0.5012787723804298, "shared_interaction": "Direct", "source_original": "94", "Name_B": "GO:2000147", "Name_A": "GO:1904018", "target_original": "91", "Gene_B": "GO:2000147", "interaction": "Direct", "SUID": 4546585, "TYPE": "Direct", "Gene_A": "GO:1904018", "BEND_MAP_ID": 4546585, "selected": false}, "selected": false}, {"data": {"id": "4546582", "source": "4544865", "target": "4544715", "SCORE": 0.39431704885547786, "shared_interaction": "Direct", "source_original": "95", "Name_B": "GO:2001233", "Name_A": "GO:0030335", "target_original": "145", "Gene_B": "GO:2001233", "interaction": "Direct", "SUID": 4546582, "TYPE": "Direct", "Gene_A": "GO:0030335", "BEND_MAP_ID": 4546582, "selected": false}, "selected": false}, {"data": {"id": "4546579", "source": "4544865", "target": "4544712", "SCORE": 0.48222960879749177, "shared_interaction": "Direct", "source_original": "95", "Name_B": "GO:1901342", "Name_A": "GO:0030335", "target_original": "146", "Gene_B": "GO:1901342", "interaction": "Direct", "SUID": 4546579, "TYPE": "Direct", "Gene_A": "GO:0030335", "BEND_MAP_ID": 4546579, "selected": false}, "selected": false}, {"data": {"id": "4546576", "source": "4544865", "target": "4544964", "SCORE": 0.3055975794279499, "shared_interaction": "Direct", "source_original": "95", "Name_B": "GO:0042542", "Name_A": "GO:0030335", "target_original": "62", "Gene_B": "GO:0042542", "interaction": "Direct", "SUID": 4546576, "TYPE": "Direct", "Gene_A": "GO:0030335", "BEND_MAP_ID": 4546576, "selected": false}, "selected": false}, {"data": {"id": "4546573", "source": "4544865", "target": "4544742", "SCORE": 0.327445652175969, "shared_interaction": "Direct", "sou
[truncated: 189,208 more chars]
