# Supplementary material for: Investigation of the Mechanism of Cinnamaldehyde in Irritable Bowel Syndrome Based via Network Pharmacology, Molecular Docking, and Animal Experiments
Source: Pediatr Discov. 2025 Oct 5:e70017. Online ahead of print. doi: 10.1002/pdi3.70017 (PMC13398650; doi:10.1002/pdi3.70017)
Supplement: Supplementary file 1 — Supporting Information S1 [file PDI3-9999-0-s001.zip › Supplementary Materials/go kegg/bp/Enrichment_GO/GONetwork.xgmml]

<?xml version="1.0" encoding="UTF-8" standalone="yes"?>
<graph label="GOCluster" xmlns:dc="http://purl.org/dc/elements/1.1/" xmlns:xlink="http://www.w3.org/1999/xlink" xmlns:rdf="http://www.w3.org/1999/02/22-rdf-syntax-ns#" xmlns:cy="http://www.cytoscape.org" xmlns="http://www.cs.rpi.edu/XGMML" >
  <att name="documentVersion" value="1.1"/>
  <att name="networkMetadata">
    <rdf:RDF>
      <rdf:Description rdf:about="http://www.cytoscape.org/">
        <dc:type>Protein-Protein Interaction</dc:type>
        <dc:description>N/A</dc:description>
        <dc:identifier>N/A</dc:identifier>
        <dc:date>2025-05-06 06:19:45</dc:date>
        <dc:title>Cytoscape Network</dc:title>
        <dc:source>http://www.cytoscape.org/</dc:source>
        <dc:format>Cytoscape-XGMML</dc:format>
      </rdf:Description>
    </rdf:RDF>
  </att>
  <att type="string" name="backgroundColor" value="#ffffff"/>
  <att type="real" name="GRAPH_VIEW_ZOOM" value="1.0"/>
  <att type="real" name="GRAPH_VIEW_CENTER_X" value="300.0"/>
  <att type="real" name="GRAPH_VIEW_CENTER_Y" value="300.0"/>
  <node label="GO:0032870" id="1">
    <att type="string" name="canonicalName" value="GO:0032870"/>
    <att type="string" name="Description" value="cellular response to hormone stimulus"/>
    <att type="string" name="Category" value="GO Biological Processes"/>
    <att type="real" name="LogP" value="-16.98336445105202"/>
    <att type="real" name="Log(q-value)" value="-13.656385234096796"/>
    <att type="integer" name="GROUP_ID" value="1"/>
    <att type="string" name="Hits" value="PARP1|CA2|CSK|CSNK2B|CTSS|CYP11B1|AKR1C1|FLT1|NR4A1|HSPA1A|IGF1R|JAK1|JAK2|NFE2L2|NFKB1|PDE3B|PIM1|PTPN2|RELA|SLC9A1|SRD5A1|STAT1|TRIM24|HDAC6|HDAC5"/>
    <att type="real" name="Enrichment" value="9.691748380654907"/>
    <att type="real" name="Z-score" value="14.12327750367364"/>
    <att type="integer" name="#GeneInGOAndHitList" value="25"/>
    <att type="integer" name="#GeneInGO" value="562"/>
    <att type="integer" name="#GeneInHitList" value="139"/>
    <att type="integer" name="#TotalGeneInLibrary" value="30284"/>
    <att type="real" name="%InGO" value="17.985611510791365"/>
    <att type="real" name="STDV %InGO" value="3.2576185520502636"/>
    <att type="real" name="BestLogPInGroup" value="-33.45775436388207"/>
    <att type="real" name="BestEnrichmentInGroup" value="13.767488378965075"/>
    <att type="integer" name="FirstInGroupByEnrichment" value="0"/>
    <att type="integer" name="FirstInGroupByLogP" value="0"/>
    <att type="string" name="GeneID" value="142|760|1445|1460|1520|1584|1645|2321|3164|3303|3480|3716|3717|4780|4790|5140|5292|5771|5970|6548|6715|6772|8805|10013|10014"/>
    <att type="integer" name="_RANK_" value="1"/>
    <att type="string" name="_PATTERN_" value="M1"/>
    <att type="string" name="CLUSTER_LABEL" value=" "/>
    <att type="integer" name="#COUNT_001" value="25"/>
    <att type="integer" name="_MEMBER_MyList" value="1"/>
    <att type="real" name="_LogP_MyList" value="-16.98336445105202"/>
    <att type="string" name="Gene" value="GO:0032870"/>
    <att type="integer" name="GiniIndex" value="0"/>
    <att type="integer" name="CategoryID" value="19"/>
    <att type="string" name="PARENT_GO" value="19_GO:0050896 response to stimulus"/>
    <att type="integer" name="EvidenceCutoff" value="0"/>
    <graphics type="CIRCLE" x="432.7710679192799" y="412.31442756074995"/>
  </node>
  <node label="GO:0043434" id="2">
    <att type="string" name="canonicalName" value="GO:0043434"/>
    <att type="string" name="Description" value="response to peptide hormone"/>
    <att type="string" name="Category" value="GO Biological Processes"/>
    <att type="real" name="LogP" value="-15.05668831194834"/>
    <att type="real" name="Log(q-value)" value="-11.963792301026485"/>
    <att type="integer" name="GROUP_ID" value="1"/>
    <att type="string" name="Hits" value="PARP1|CA2|CSK|CTSK|CYP11B1|FLT1|NR4A1|IGF1R|JAK1|JAK2|NFE2L2|NFKB1|PDE3B|PTPN2|RELA|SLC2A1|SLC9A1|SRD5A1|STAT1|TRIM24|HDAC5"/>
    <att type="real" name="Enrichment" value="10.61550017526582"/>
    <att type="real" name="Z-score" value="13.652611403985398"/>
    <att type="integer" name="#GeneInGOAndHitList" value="21"/>
    <att type="integer" name="#GeneInGO" value="431"/>
    <att type="integer" name="#GeneInHitList" value="139"/>
    <att type="integer" name="#TotalGeneInLibrary" value="30284"/>
    <att type="real" name="%InGO" value="15.107913669064748"/>
    <att type="real" name="STDV %InGO" value="3.037585077678243"/>
    <att type="real" name="BestLogPInGroup" value="-33.45775436388207"/>
    <att type="real" name="BestEnrichmentInGroup" value="13.767488378965075"/>
    <att type="integer" name="FirstInGroupByEnrichment" value="0"/>
    <att type="integer" name="FirstInGroupByLogP" value="0"/>
    <att type="string" name="GeneID" value="142|760|1445|1513|1584|2321|3164|3480|3716|3717|4780|4790|5140|5771|5970|6513|6548|6715|6772|8805|10014"/>
    <att type="integer" name="_RANK_" value="1"/>
    <att type="string" name="_PATTERN_" value="M1"/>
    <att type="string" name="CLUSTER_LABEL" value=" "/>
    <att type="integer" name="#COUNT_001" value="21"/>
    <att type="integer" name="_MEMBER_MyList" value="1"/>
    <att type="real" name="_LogP_MyList" value="-15.05668831194834"/>
    <att type="string" name="Gene" value="GO:0043434"/>
    <att type="integer" name="GiniIndex" value="0"/>
    <att type="integer" name="CategoryID" value="19"/>
    <att type="string" name="PARENT_GO" value="19_GO:0050896 response to stimulus"/>
    <att type="integer" name="EvidenceCutoff" value="0"/>
    <graphics type="CIRCLE" x="376.2470891278647" y="342.45502563188904"/>
  </node>
  <node label="GO:0071375" id="3">
    <att type="string" name="canonicalName" value="GO:0071375"/>
    <att type="string" name="Description" value="cellular response to peptide hormone stimulus"/>
    <att type="string" name="Category" value="GO Biological Processes"/>
    <att type="real" name="LogP" value="-14.520216509128115"/>
    <att type="real" name="Log(q-value)" value="-11.462082604465472"/>
    <att type="integer" name="GROUP_ID" value="1"/>
    <att type="string" name="Hits" value="PARP1|CA2|CSK|CYP11B1|FLT1|NR4A1|IGF1R|JAK1|JAK2|NFE2L2|NFKB1|PDE3B|PTPN2|RELA|SLC9A1|SRD5A1|STAT1|HDAC5"/>
    <att type="real" name="Enrichment" value="13.115950049325088"/>
    <att type="real" name="Z-score" value="14.29684622764408"/>
    <att type="integer" name="#GeneInGOAndHitList" value="18"/>
    <att type="integer" name="#GeneInGO" value="299"/>
    <att type="integer" name="#GeneInHitList" value="139"/>
    <att type="integer" name="#TotalGeneInLibrary" value="30284"/>
    <att type="real" name="%InGO" value="12.949640287769784"/>
    <att type="real" name="STDV %InGO" value="2.8477819782495275"/>
    <att type="real" name="BestLogPInGroup" value="-33.45775436388207"/>
    <att type="real" name="BestEnrichmentInGroup" value="13.767488378965075"/>
    <att type="integer" name="FirstInGroupByEnrichment" value="0"/>
    <att type="integer" name="FirstInGroupByLogP" value="0"/>
    <att type="string" name="GeneID" value="142|760|1445|1584|2321|3164|3480|3716|3717|4780|4790|5140|5771|5970|6548|6715|6772|10014"/>
    <att type="integer" name="_RANK_" value="1"/>
    <att type="string" name="_PATTERN_" value="M1"/>
    <att type="string" name="CLUSTER_LABEL" value=" "/>
    <att type="integer" name="#COUNT_001" value="18"/>
    <att type="integer" name="_MEMBER_MyList" value="1"/>
    <att type="real" name="_LogP_MyList" value="-14.520216509128115"/>
    <att type="string" name="Gene" value="GO:0071375"/>
    <att type="integer" name="GiniIndex" value="0"/>
    <att type="integer" name="CategoryID" value="19"/>
    <att type="string" name="PARENT_GO" value="19_GO:0050896 response to stimulus"/>
    <att type="integer" name="EvidenceCutoff" value="0"/>
    <graphics type="CIRCLE" x="193.5896635881188" y="414.29380624857566"/>
  </node>
  <node label="GO:0032868" id="4">
    <att type="string" name="canonicalName" value="GO:0032868"/>
    <att type="string" name="Description" value="response to insulin"/>
    <att type="string" name="Category" value="GO Biological Processes"/>
    <att type="real" name="LogP" value="-8.352553758293425"/>
    <att type="real" name="Log(q-value)" value="-6.072571104014425"/>
    <att type="integer" name="GROUP_ID" value="1"/>
    <att type="string" name="Hits" value="PARP1|CTSK|FLT1|IGF1R|PDE3B|PTPN2|RELA|SLC2A1|SLC9A1|SRD5A1|STAT1|HDAC5"/>
    <att type="real" name="Enrichment" value="9.755395683453237"/>
    <att type="real" name="Z-score" value="9.776107554717628"/>
    <att type="integer" name="#GeneInGOAndHitList" value="12"/>
    <att type="integer" name="#GeneInGO" value="268"/>
    <att type="integer" name="#GeneInHitList" value="139"/>
    <att type="integer" name="#TotalGeneInLibrary" value="30284"/>
    <att type="real" name="%InGO" value="8.633093525179856"/>
    <att type="real" name="STDV %InGO" value="2.3821564631931658"/>
    <att type="real" name="BestLogPInGroup" value="-33.45775436388207"/>
    <att type="real" name="BestEnrichmentInGroup" value="13.767488378965075"/>
    <att type="integer" name="FirstInGroupByEnrichment" value="0"/>
    <att type="integer" name="FirstInGroupByLogP" value="0"/>
    <att type="string" name="GeneID" value="142|1513|2321|3480|5140|5771|5970|6513|6548|6715|6772|10014"/>
    <att type="integer" name="_RANK_" value="1"/>
    <att type="string" name="_PATTERN_" value="M1"/>
    <att type="string" name="CLUSTER_LABEL" value=" "/>
    <att type="integer" name="#COUNT_001" value="12"/>
    <att type="integer" name="_MEMBER_MyList" value="1"/>
    <att type="real" name="_LogP_MyList" value="-8.352553758293425"/>
    <att type="string" name="Gene" value="GO:0032868"/>
    <att type="integer" name="GiniIndex" value="0"/>
    <att type="integer" name="CategoryID" value="19"/>
    <att type="string" name="PARENT_GO" value="19_GO:0050896 response to stimulus"/>
    <att type="integer" name="EvidenceCutoff" value="0"/>
    <graphics type="CIRCLE" x="430.24105231425534" y="230.4067071624256"/>
  </node>
  <node label="GO:0032869" id="5">
    <att type="string" name="canonicalName" value="GO:0032869"/>
    <att type="string" name="Description" value="cellular response to insulin stimulus"/>
    <att type="string" name="Category" value="GO Biological Processes"/>
    <att type="real" name="LogP" value="-6.4455056469921"/>
    <att type="real" name="Log(q-value)" value="-4.431790882117869"/>
    <att type="integer" name="GROUP_ID" value="1"/>
    <att type="string" name="Hits" value="PARP1|FLT1|IGF1R|PDE3B|PTPN2|SLC9A1|SRD5A1|STAT1|HDAC5"/>
    <att type="real" name="Enrichment" value="9.903204708960105"/>
    <att type="real" name="Z-score" value="8.534850789271824"/>
    <att type="integer" name="#GeneInGOAndHitList" value="9"/>
    <att type="integer" name="#GeneInGO" value="198"/>
    <att type="integer" name="#GeneInHitList" value="139"/>
    <att type="integer" name="#TotalGeneInLibrary" value="30284"/>
    <att type="real" name="%InGO" value="6.474820143884892"/>
    <att type="real" name="STDV %InGO" value="2.0872320290552024"/>
    <att type="real" name="BestLogPInGroup" value="-33.45775436388207"/>
    <att type="real" name="BestEnrichmentInGroup" value="13.767488378965075"/>
    <att type="integer" name="FirstInGroupByEnrichment" value="0"/>
    <att type="integer" name="FirstInGroupByLogP" value="0"/>
    <att type="string" name="GeneID" value="142|2321|3480|5140|5771|6548|6715|6772|10014"/>
    <att type="integer" name="_RANK_" value="1"/>
    <att type="string" name="_PATTERN_" value="M1"/>
    <att type="string" name="CLUSTER_LABEL" value=" "/>
    <att type="integer" name="#COUNT_001" value="9"/>
    <att type="integer" name="_MEMBER_MyList" value="1"/>
    <att type="real" name="_LogP_MyList" value="-6.4455056469921"/>
    <att type="string" name="Gene" value="GO:0032869"/>
    <att type="integer" name="GiniIndex" value="0"/>
    <att type="integer" name="CategoryID" value="19"/>
    <att type="string" name="PARENT_GO" value="19_GO:0050896 response to stimulus"/>
    <att type="integer" name="EvidenceCutoff" value="0"/>
    <graphics type="CIRCLE" x="175.18723198167723" y="318.8540938184766"/>
  </node>
  <node label="GO:0098926" id="6">
    <att type="string" name="canonicalName" value="GO:0098926"/>
    <att type="string" name="Description" value="postsynaptic signal transduction"/>
    <att type="string" name="Category" value="GO Biological Processes"/>
    <att type="real" name="LogP" value="-17.134585730209885"/>
    <att type="real" name="Log(q-value)" value="-13.740659723624049"/>
    <att type="integer" name="GROUP_ID" value="2"/>
    <att type="string" name="Hits" value="ACHE|CHRM1|CHRM2|CHRM3|CHRM4|CHRNA1|CHRNA4|CHRNA7|CHRNB2|CHRNB4|RELA|HRH3"/>
    <att type="real" name="Enrichment" value="51.26364790520525"/>
    <att type="real" name="Z-score" value="24.39482319364759"/>
    <att type="integer" name="#GeneInGOAndHitList" value="12"/>
    <att type="integer" name="#GeneInGO" value="51"/>
    <att type="integer" name="#GeneInHitList" value="139"/>
    <att type="integer" name="#TotalGeneInLibrary" value="30284"/>
    <att type="real" name="%InGO" value="8.633093525179856"/>
    <att type="real" name="STDV %InGO" value="2.3821564631931658"/>
    <att type="real" name="BestLogPInGroup" value="-18.789106619355998"/>
    <att type="real" name="BestEnrichmentInGroup" value="72.62350119904076"/>
    <att type="integer" name="FirstInGroupByEnrichment" value="0"/>
    <att type="integer" name="FirstInGroupByLogP" value="0"/>
    <att type="string" name="GeneID" value="43|1128|1129|1131|1132|1134|1137|1139|1141|1143|5970|11255"/>
    <att type="integer" name="_RANK_" value="1"/>
    <att type="string" name="_PATTERN_" value="M1"/>
    <att type="string" name="CLUSTER_LABEL" value=" "/>
    <att type="integer" name="#COUNT_001" value="12"/>
    <att type="integer" name="_MEMBER_MyList" value="1"/>
    <att type="real" name="_LogP_MyList" value="-17.134585730209885"/>
    <att type="string" name="Gene" value="GO:0098926"/>
    <att type="integer" name="GiniIndex" value="0"/>
    <att type="integer" name="CategoryID" value="19"/>
    <att type="string" name="PARENT_GO" value="19_GO:0050896 response to stimulus"/>
    <att type="integer" name="EvidenceCutoff" value="0"/>
    <graphics type="CIRCLE" x="151.4120113690539" y="205.73468027621016"/>
  </node>
  <node label="GO:0095500" id="7">
    <att type="string" name="canonicalName" value="GO:0095500"/>
    <att type="string" name="Description" value="acetylcholine receptor signaling pathway"/>
    <att type="string" name="Category" value="GO Biological Processes"/>
    <att type="real" name="LogP" value="-15.829585140913323"/>
    <att type="real" name="Log(q-value)" value="-12.611750393383169"/>
    <att type="integer" name="GROUP_ID" value="2"/>
    <att type="string" name="Hits" value="ACHE|CHRM1|CHRM2|CHRM3|CHRM4|CHRNA1|CHRNA4|CHRNA7|CHRNB2|CHRNB4|HRH3"/>
    <att type="real" name="Enrichment" value="52.09946825148576"/>
    <att type="real" name="Z-score" value="23.551467297942118"/>
    <att type="integer" name="#GeneInGOAndHitList" value="11"/>
    <att type="integer" name="#GeneInGO" value="46"/>
    <att type="integer" name="#GeneInHitList" value="139"/>
    <att type="integer" name="#TotalGeneInLibrary" value="30284"/>
    <att type="real" name="%InGO" value="7.913669064748201"/>
    <att type="real" name="STDV %InGO" value="2.2897028622035696"/>
    <att type="real" name="BestLogPInGroup" value="-18.789106619355998"/>
    <att type="real" name="BestEnrichmentInGroup" value="72.62350119904076"/>
    <att type="integer" name="FirstInGroupByEnrichment" value="0"/>
    <att type="integer" name="FirstInGroupByLogP" value="0"/>
    <att type="string" name="GeneID" value="43|1128|1129|1131|1132|1134|1137|1139|1141|1143|11255"/>
    <att type="integer" name="_RANK_" value="1"/>
    <att type="string" name="_PATTERN_" value="M1"/>
    <att type="string" name="CLUSTER_LABEL" value=" "/>
    <att type="integer" name="#COUNT_001" value="11"/>
    <att type="integer" name="_MEMBER_MyList" value="1"/>
    <att type="real" name="_LogP_MyList" value="-15.829585140913323"/>
    <att type="string" name="Gene" value="GO:0095500"/>
    <att type="integer" name="GiniIndex" value="0"/>
    <att type="integer" name="CategoryID" value="19"/>
    <att type="string" name="PARENT_GO" value="19_GO:0050896 response to stimulus"/>
    <att type="integer" name="EvidenceCutoff" value="0"/>
    <graphics type="CIRCLE" x="356.1503058856295" y="438.36726189840414"/>
  </node>
  <node label="GO:1905145" id="8">
    <att type="string" name="canonicalName" value="GO:1905145"/>
    <att type="string" name="Description" value="cellular response to acetylcholine"/>
    <att type="string" name="Category" value="GO Biological Processes"/>
    <att type="real" name="LogP" value="-15.604123682233137"/>
    <att type="real" name="Log(q-value)" value="-12.432046425263657"/>
    <att type="integer" name="GROUP_ID" value="2"/>
    <att type="string" name="Hits" value="ACHE|CHRM1|CHRM2|CHRM3|CHRM4|CHRNA1|CHRNA4|CHRNA7|CHRNB2|CHRNB4|HRH3"/>
    <att type="real" name="Enrichment" value="49.92865707434052"/>
    <att type="real" name="Z-score" value="23.036736282581334"/>
    <att type="integer" name="#GeneInGOAndHitList" value="11"/>
    <att type="integer" name="#GeneInGO" value="48"/>
    <att type="integer" name="#GeneInHitList" value="139"/>
    <att type="integer" name="#TotalGeneInLibrary" value="30284"/>
    <att type="real" name="%InGO" value="7.913669064748201"/>
    <att type="real" name="STDV %InGO" value="2.2897028622035696"/>
    <att type="real" name="BestLogPInGroup" value="-18.789106619355998"/>
    <att type="real" name="BestEnrichmentInGroup" value="72.62350119904076"/>
    <att type="integer" name="FirstInGroupByEnrichment" value="0"/>
    <att type="integer" name="FirstInGroupByLogP" value="0"/>
    <att type="string" name="GeneID" value="43|1128|1129|1131|1132|1134|1137|1139|1141|1143|11255"/>
    <att type="integer" name="_RANK_" value="1"/>
    <att type="string" name="_PATTERN_" value="M1"/>
    <att type="string" name="CLUSTER_LABEL" value=" "/>
    <att type="integer" name="#COUNT_001" value="11"/>
    <att type="integer" name="_MEMBER_MyList" value="1"/>
    <att type="real" name="_LogP_MyList" value="-15.604123682233137"/>
    <att type="string" name="Gene" value="GO:1905145"/>
    <att type="integer" name="GiniIndex" value="0"/>
    <att type="integer" name="CategoryID" value="19"/>
    <att type="string" name="PARENT_GO" value="19_GO:0050896 response to stimulus"/>
    <att type="integer" name="EvidenceCutoff" value="0"/>
    <graphics type="CIRCLE" x="302.65606666977874" y="386.1295469035572"/>
  </node>
  <node label="GO:1905144" id="9">
    <att type="string" name="canonicalName" value="GO:1905144"/>
    <att type="string" name="Description" value="response to acetylcholine"/>
    <att type="string" name="Category" value="GO Biological Processes"/>
    <att type="real" name="LogP" value="-15.285355768170168"/>
    <att type="real" name="Log(q-value)" value="-12.154671196358914"/>
    <att type="integer" name="GROUP_ID" value="2"/>
    <att type="string" name="Hits" value="ACHE|CHRM1|CHRM2|CHRM3|CHRM4|CHRNA1|CHRNA4|CHRNA7|CHRNB2|CHRNB4|HRH3"/>
    <att type="real" name="Enrichment" value="46.99167724643814"/>
    <att type="real" name="Z-score" value="22.321476485791923"/>
    <att type="integer" name="#GeneInGOAndHitList" value="11"/>
    <att type="integer" name="#GeneInGO" value="51"/>
    <att type="integer" name="#GeneInHitList" value="139"/>
    <att type="integer" name="#TotalGeneInLibrary" value="30284"/>
    <att type="real" name="%InGO" value="7.913669064748201"/>
    <att type="real" name="STDV %InGO" value="2.2897028622035696"/>
    <att type="real" name="BestLogPInGroup" value="-18.789106619355998"/>
    <att type="real" name="BestEnrichmentInGroup" value="72.62350119904076"/>
    <att type="integer" name="FirstInGroupByEnrichment" value="0"/>
    <att type="integer" name="FirstInGroupByLogP" value="0"/>
    <att type="string" name="GeneID" value="43|1128|1129|1131|1132|1134|1137|1139|1141|1143|11255"/>
    <att type="integer" name="_RANK_" value="1"/>
    <att type="string" name="_PATTERN_" value="M1"/>
    <att type="string" name="CLUSTER_LABEL" value=" "/>
    <att type="integer" name="#COUNT_001" value="11"/>
    <att type="integer" name="_MEMBER_MyList" value="1"/>
    <att type="real" name="_LogP_MyList" value="-15.285355768170168"/>
    <att type="string" name="Gene" value="GO:1905144"/>
    <att type="integer" name="GiniIndex" value="0"/>
    <att type="integer" name="CategoryID" value="19"/>
    <att type="string" name="PARENT_GO" value="19_GO:0050896 response to stimulus"/>
    <att type="integer" name="EvidenceCutoff" value="0"/>
    <graphics type="CIRCLE" x="365.43226566859687" y="415.5718073545388"/>
  </node>
  <node label="GO:0099536" id="10">
    <att type="string" name="canonicalName" value="GO:0099536"/>
    <att type="string" name="Description" value="synaptic signaling"/>
    <att type="string" name="Category" value="GO Biological Processes"/>
    <att type="real" name="LogP" value="-14.33055362466027"/>
    <att type="real" name="Log(q-value)" value="-11.31030264229437"/>
    <att type="integer" name="GROUP_ID" value="2"/>
    <att type="string" name="Hits" value="ACHE|CDK5|CHRM1|CHRM2|CHRM3|CHRM4|CHRNA1|CHRNA4|CHRNA7|CHRNB2|CHRNB4|DRD2|GABRA1|NR4A1|HTR2C|KCNK2|RELA|SLC6A3|SLC6A5|HRH3|SLC5A7"/>
    <att type="real" name="Enrichment" value="9.755395683453237"/>
    <att type="real" name="Z-score" value="12.976094413750577"/>
    <att type="integer" name="#GeneInGOAndHitList" value="21"/>
    <att type="integer" name="#GeneInGO" value="469"/>
    <att type="integer" name="#GeneInHitList" value="139"/>
    <att type="integer" name="#TotalGeneInLibrary" value="30284"/>
    <att type="real" name="%InGO" value="15.107913669064748"/>
    <att type="real" name="STDV %InGO" value="3.037585077678243"/>
    <att type="real" name="BestLogPInGroup" value="-18.789106619355998"/>
    <att type="real" name="BestEnrichmentInGroup" value="72.62350119904076"/>
    <att type="integer" name="FirstInGroupByEnrichment" value="0"/>
    <att type="integer" name="FirstInGroupByLogP" value="0"/>
    <att type="string" name="GeneID" value="43|1020|1128|1129|1131|1132|1134|1137|1139|1141|1143|1813|2554|3164|3358|3776|5970|6531|9152|11255|60482"/>
    <att type="integer" name="_RANK_" value="1"/>
    <att type="string" name="_PATTERN_" value="M1"/>
    <att type="string" name="CLUSTER_LABEL" value=" "/>
    <att type="integer" name="#COUNT_001" value="21"/>
    <att type="integer" name="_MEMBER_MyList" value="1"/>
    <att type="real" name="_LogP_MyList" value="-14.33055362466027"/>
    <att type="string" name="Gene" value="GO:0099536"/>
    <att type="integer" name="GiniIndex" value="0"/>
    <att type="integer" name="CategoryID" value="19"/>
    <att type="string" name="PARENT_GO" value="19_GO:0050789 regulation of biological process"/>
    <att type="integer" name="EvidenceCutoff" value="0"/>
    <graphics type="CIRCLE" x="241.46679446535202" y="386.18774529864874"/>
  </node>
  <node label="GO:0007268" id="11">
    <att type="string" name="canonicalName" value="GO:0007268"/>
    <att type="string" name="Description" value="chemical synaptic transmission"/>
    <att type="string" name="Category" value="GO Biological Processes"/>
    <att type="real" name="LogP" value="-14.278259916607926"/>
    <att type="real" name="Log(q-value)" value="-11.31030264229437"/>
    <att type="integer" name="GROUP_ID" value="2"/>
    <att type="string" name="Hits" value="ACHE|CDK5|CHRM1|CHRM2|CHRM3|CHRM4|CHRNA1|CHRNA4|CHRNA7|CHRNB2|CHRNB4|DRD2|GABRA1|NR4A1|HTR2C|KCNK2|SLC6A3|SLC6A5|HRH3|SLC5A7"/>
    <att type="real" name="Enrichment" value="10.525145101310256"/>
    <att type="real" name="Z-score" value="13.251143704286573"/>
    <att type="integer" name="#GeneInGOAndHitList" value="20"/>
    <att type="integer" name="#GeneInGO" value="414"/>
    <att type="integer" name="#GeneInHitList" value="139"/>
    <att type="integer" name="#TotalGeneInLibrary" value="30284"/>
    <att type="real" name="%InGO" value="14.388489208633093"/>
    <att type="real" name="STDV %InGO" value="2.9769139290031927"/>
    <att type="real" name="BestLogPInGroup" value="-18.789106619355998"/>
    <att type="real" name="BestEnrichmentInGroup" value="72.62350119904076"/>
    <att type="integer" name="FirstInGroupByEnrichment" value="0"/>
    <att type="integer" name="FirstInGroupByLogP" value="0"/>
    <att type="string" name="GeneID" value="43|1020|1128|1129|1131|1132|1134|1137|1139|1141|1143|1813|2554|3164|3358|3776|6531|9152|11255|60482"/>
    <att type="integer" name="_RANK_" value="1"/>
    <att type="string" name="_PATTERN_" value="M1"/>
    <att type="string" name="CLUSTER_LABEL" value=" "/>
    <att type="integer" name="#COUNT_001" value="20"/>
    <att type="integer" name="_MEMBER_MyList" value="1"/>
    <att type="real" name="_LogP_MyList" value="-14.278259916607926"/>
    <att type="string" name="Gene" value="GO:0007268"/>
    <att type="integer" name="GiniIndex" value="0"/>
    <att type="integer" name="CategoryID" value="19"/>
    <att type="string" name="PARENT_GO" value="19_GO:0050789 regulation of biological process"/>
    <att type="integer" name="EvidenceCutoff" value="0"/>
    <graphics type="CIRCLE" x="284.42680145221055" y="363.8590348987685"/>
  </node>
  <node label="GO:0098916" id="12">
    <att type="string" name="canonicalName" value="GO:0098916"/>
    <att type="string" name="Description" value="anterograde trans-synaptic signaling"/>
    <att type="string" name="Category" value="GO Biological Processes"/>
    <att type="real" name="LogP" value="-14.278259916607926"/>
    <att type="real" name="Log(q-value)" value="-11.31030264229437"/>
    <att type="integer" name="GROUP_ID" value="2"/>
    <att type="string" name="Hits" value="ACHE|CDK5|CHRM1|CHRM2|CHRM3|CHRM4|CHRNA1|CHRNA4|CHRNA7|CHRNB2|CHRNB4|DRD2|GABRA1|NR4A1|HTR2C|KCNK2|SLC6A3|SLC6A5|HRH3|SLC5A7"/>
    <att type="real" name="Enrichment" value="10.525145101310256"/>
    <att type="real" name="Z-score" value="13.251143704286573"/>
    <att type="integer" name="#GeneInGOAndHitList" value="20"/>
    <att type="integer" name="#GeneInGO" value="414"/>
    <att type="integer" name="#GeneInHitList" value="139"/>
    <att type="integer" name="#TotalGeneInLibrary" value="30284"/>
    <att type="real" name="%InGO" value="14.388489208633093"/>
    <att type="real" name="STDV %InGO" value="2.9769139290031927"/>
    <att type="real" name="BestLogPInGroup" value="-18.789106619355998"/>
    <att type="real" name="BestEnrichmentInGroup" value="72.62350119904076"/>
    <att type="integer" name="FirstInGroupByEnrichment" value="0"/>
    <att type="integer" name="FirstInGroupByLogP" value="0"/>
    <att type="string" name="GeneID" value="43|1020|1128|1129|1131|1132|1134|1137|1139|1141|1143|1813|2554|3164|3358|3776|6531|9152|11255|60482"/>
    <att type="integer" name="_RANK_" value="1"/>
    <att type="string" name="_PATTERN_" value="M1"/>
    <att type="string" name="CLUSTER_LABEL" value=" "/>
    <att type="integer" name="#COUNT_001" value="20"/>
    <att type="integer" name="_MEMBER_MyList" value="1"/>
    <att type="real" name="_LogP_MyList" value="-14.278259916607926"/>
    <att type="string" name="Gene" value="GO:0098916"/>
    <att type="integer" name="GiniIndex" value="0"/>
    <att type="integer" name="CategoryID" value="19"/>
    <att type="string" name="PARENT_GO" value="19_GO:0050789 regulation of biological process"/>
    <att type="integer" name="EvidenceCutoff" value="0"/>
    <graphics type="CIRCLE" x="409.0455444785914" y="350.65264401014946"/>
  </node>
  <node label="GO:0099537" id="13">
    <att type="string" name="canonicalName" value="GO:0099537"/>
    <att type="string" name="Description" value="trans-synaptic signaling"/>
    <att type="string" name="Category" value="GO Biological Processes"/>
    <att type="real" name="LogP" value="-13.891879734393438"/>
    <att type="real" name="Log(q-value)" value="-10.950251398802232"/>
    <att type="integer" name="GROUP_ID" value="2"/>
    <att type="string" name="Hits" value="ACHE|CDK5|CHRM1|CHRM2|CHRM3|CHRM4|CHRNA1|CHRNA4|CHRNA7|CHRNB2|CHRNB4|DRD2|GABRA1|NR4A1|HTR2C|KCNK2|SLC6A3|SLC6A5|HRH3|SLC5A7"/>
    <att type="real" name="Enrichment" value="10.040115373139276"/>
    <att type="real" name="Z-score" value="12.880890088673649"/>
    <att type="integer" name="#GeneInGOAndHitList" value="20"/>
    <att type="integer" name="#GeneInGO" value="434"/>
    <att type="integer" name="#GeneInHitList" value="139"/>
    <att type="integer" name="#TotalGeneInLibrary" value="30284"/>
    <att type="real" name="%InGO" value="14.388489208633093"/>
    <att type="real" name="STDV %InGO" value="2.9769139290031927"/>
    <att type="real" name="BestLogPInGroup" value="-18.789106619355998"/>
    <att type="real" name="BestEnrichmentInGroup" value="72.62350119904076"/>
    <att type="integer" name="FirstInGroupByEnrichment" value="0"/>
    <att type="integer" name="FirstInGroupByLogP" value="0"/>
    <att type="string" name="GeneID" value="43|1020|1128|1129|1131|1132|1134|1137|1139|1141|1143|1813|2554|3164|3358|3776|6531|9152|11255|60482"/>
    <att type="integer" name="_RANK_" value="1"/>
    <att type="string" name="_PATTERN_" value="M1"/>
    <att type="string" name="CLUSTER_LABEL" value=" "/>
    <att type="integer" name="#COUNT_001" value="20"/>
    <att type="integer" name="_MEMBER_MyList" value="1"/>
    <att type="real" name="_LogP_MyList" value="-13.891879734393438"/>
    <att type="string" name="Gene" value="GO:0099537"/>
    <att type="integer" name="GiniIndex" value="0"/>
    <att type="integer" name="CategoryID" value="19"/>
    <att type="string" name="PARENT_GO" value="19_GO:0050789 regulation of biological process"/>
    <att type="integer" name="EvidenceCutoff" value="0"/>
    <graphics type="CIRCLE" x="234.51752732494066" y="387.5874225743435"/>
  </node>
  <node label="GO:0007271" id="14">
    <att type="string" name="canonicalName" value="GO:0007271"/>
    <att type="string" name="Description" value="synaptic transmission, cholinergic"/>
    <att type="string" name="Category" value="GO Biological Processes"/>
    <att type="real" name="LogP" value="-12.47971142872105"/>
    <att type="real" name="Log(q-value)" value="-9.770032169650525"/>
    <att type="integer" name="GROUP_ID" value="2"/>
    <att type="string" name="Hits" value="ACHE|CHRM3|CHRNA1|CHRNA4|CHRNA7|CHRNB2|CHRNB4|SLC5A7"/>
    <att type="real" name="Enrichment" value="64.55422328803623"/>
    <att type="real" name="Z-score" value="22.434302380996677"/>
    <att type="integer" name="#GeneInGOAndHitList" value="8"/>
    <att type="integer" name="#GeneInGO" value="27"/>
    <att type="integer" name="#GeneInHitList" value="139"/>
    <att type="integer" name="#TotalGeneInLibrary" value="30284"/>
    <att type="real" name="%InGO" value="5.755395683453237"/>
    <att type="real" name="STDV %InGO" value="1.9754154264342294"/>
    <att type="real" name="BestLogPInGroup" value="-18.789106619355998"/>
    <att type="real" name="BestEnrichmentInGroup" value="72.62350119904076"/>
    <att type="integer" name="FirstInGroupByEnrichment" value="0"/>
    <att type="integer" name="FirstInGroupByLogP" value="0"/>
    <att type="string" name="GeneID" value="43|1131|1134|1137|1139|1141|1143|60482"/>
    <att type="integer" name="_RANK_" value="1"/>
    <att type="string" name="_PATTERN_" value="M1"/>
    <att type="string" name="CLUSTER_LABEL" value=" "/>
    <att type="integer" name="#COUNT_001" value="8"/>
    <att type="integer" name="_MEMBER_MyList" value="1"/>
    <att type="real" name="_LogP_MyList" value="-12.47971142872105"/>
    <att type="string" name="Gene" value="GO:0007271"/>
    <att type="integer" name="GiniIndex" value="0"/>
    <att type="integer" name="CategoryID" value="19"/>
    <att type="string" name="PARENT_GO" value="19_GO:0050789 regulation of biological process"/>
    <att type="integer" name="EvidenceCutoff" value="0"/>
    <graphics type="CIRCLE" x="349.75051653491346" y="153.39434372995518"/>
  </node>
  <node label="GO:0010817" id="15">
    <att type="string" name="canonicalName" value="GO:0010817"/>
    <att type="string" name="Description" value="regulation of hormone levels"/>
    <att type="string" name="Category" value="GO Biological Processes"/>
    <att type="real" name="LogP" value="-18.35388791140568"/>
    <att type="real" name="Log(q-value)" value="-14.78387064576416"/>
    <att type="integer" name="GROUP_ID" value="3"/>
    <att type="string" name="Hits" value="ADAM10|ADH1A|ADH1B|ADH1C|ADH4|ADH7|ALDH1A1|AKR1B1|BCHE|CHRM3|CTSK|CYP11B1|AKR1C1|DRD2|HSD17B10|HTR2C|IGF1R|JAK2|MME|NFKB1|NOS2|SLC16A1|SRD5A1|TACR2|TPO|AKR1B10"/>
    <att type="real" name="Enrichment" value="10.336921703513102"/>
    <att type="real" name="Z-score" value="14.977934480141025"/>
    <att type="integer" name="#GeneInGOAndHitList" value="26"/>
    <att type="integer" name="#GeneInGO" value="548"/>
    <att type="integer" name="#GeneInHitList" value="139"/>
    <att type="integer" name="#TotalGeneInLibrary" value="30284"/>
    <att type="real" name="%InGO" value="18.705035971223023"/>
    <att type="real" name="STDV %InGO" value="3.3075292637384193"/>
    <att type="real" name="BestLogPInGroup" value="-18.478916180130184"/>
    <att type="real" name="BestEnrichmentInGroup" value="72.62350119904076"/>
    <att type="integer" name="FirstInGroupByEnrichment" value="0"/>
    <att type="integer" name="FirstInGroupByLogP" value="0"/>
    <att type="string" name="GeneID" value="102|124|125|126|127|131|216|231|590|1131|1513|1584|1645|1813|3028|3358|3480|3717|4311|4790|4843|6566|6715|6865|7173|57016"/>
    <att type="integer" name="_RANK_" value="1"/>
    <att type="string" name="_PATTERN_" value="M1"/>
    <att type="string" name="CLUSTER_LABEL" value=" "/>
    <att type="integer" name="#COUNT_001" value="26"/>
    <att type="integer" name="_MEMBER_MyList" value="1"/>
    <att type="real" name="_LogP_MyList" value="-18.35388791140568"/>
    <att type="string" name="Gene" value="GO:0010817"/>
    <att type="integer" name="GiniIndex" value="0"/>
    <att type="integer" name="CategoryID" value="19"/>
    <att type="string" name="PARENT_GO" value="19_GO:0065007 biological regulation"/>
    <att type="integer" name="EvidenceCutoff" value="0"/>
    <graphics type="CIRCLE" x="165.24390097412856" y="154.02230671608564"/>
  </node>
  <node label="GO:0042445" id="16">
    <att type="string" name="canonicalName" value="GO:0042445"/>
    <att type="string" name="Description" value="hormone metabolic process"/>
    <att type="string" name="Category" value="GO Biological Processes"/>
    <att type="real" name="LogP" value="-16.04963095157635"/>
    <att type="real" name="Log(q-value)" value="-12.780643681598814"/>
    <att type="integer" name="GROUP_ID" value="3"/>
    <att type="string" name="Hits" value="ADAM10|ADH1A|ADH1B|ADH1C|ADH4|ADH7|ALDH1A1|AKR1B1|BCHE|CTSK|CYP11B1|AKR1C1|HSD17B10|MME|SRD5A1|TPO|AKR1B10"/>
    <att type="real" name="Enrichment" value="18.06731005439551"/>
    <att type="real" name="Z-score" value="16.64981898165451"/>
    <att type="integer" name="#GeneInGOAndHitList" value="17"/>
    <att type="integer" name="#GeneInGO" value="205"/>
    <att type="integer" name="#GeneInHitList" value="139"/>
    <att type="integer" name="#TotalGeneInLibrary" value="30284"/>
    <att type="real" name="%InGO" value="12.23021582733813"/>
    <att type="real" name="STDV %InGO" value="2.778959232164565"/>
    <att type="real" name="BestLogPInGroup" value="-18.478916180130184"/>
    <att type="real" name="BestEnrichmentInGroup" value="72.62350119904076"/>
    <att type="integer" name="FirstInGroupByEnrichment" value="0"/>
    <att type="integer" name="FirstInGroupByLogP" value="0"/>
    <att type="string" name="GeneID" value="102|124|125|126|127|131|216|231|590|1513|1584|1645|3028|4311|6715|7173|57016"/>
    <att type="integer" name="_RANK_" value="1"/>
    <att type="string" name="_PATTERN_" value="M1"/>
    <att type="string" name="CLUSTER_LABEL" value=" "/>
    <att type="integer" name="#COUNT_001" value="17"/>
    <att type="integer" name="_MEMBER_MyList" value="1"/>
    <att type="real" name="_LogP_MyList" value="-16.04963095157635"/>
    <att type="string" name="Gene" value="GO:0042445"/>
    <att type="integer" name="GiniIndex" value="0"/>
    <att type="integer" name="CategoryID" value="19"/>
    <att type="string" name="PARENT_GO" value="19_GO:0065007 biological regulation"/>
    <att type="integer" name="EvidenceCutoff" value="0"/>
    <graphics type="CIRCLE" x="171.77454766153625" y="375.9911241336986"/>
  </node>
  <node label="GO:1901615" id="17">
    <att type="string" name="canonicalName" value="GO:1901615"/>
    <att type="string" name="Description" value="organic hydroxy compound metabolic process"/>
    <att type="string" name="Category" value="GO Biological Processes"/>
    <att type="real" name="LogP" value="-13.278468634104485"/>
    <att type="real" name="Log(q-value)" value="-10.425546195342035"/>
    <att type="integer" name="GROUP_ID" value="3"/>
    <att type="string" name="Hits" value="ADH1A|ADH1B|ADH1C|ADH4|ADH7|ALDH1A1|AKR1B1|CES1|CTSK|CYP11B1|AKR1C1|DRD2|HSD17B10|MAOA|MAOB|SLC6A3|SRD5A1|TPO|AKR1B10|GBA2"/>
    <att type="real" name="Enrichment" value="9.310705281928303"/>
    <att type="real" name="Z-score" value="12.303688361191444"/>
    <att type="integer" name="#GeneInGOAndHitList" value="20"/>
    <att type="integer" name="#GeneInGO" value="468"/>
    <att type="integer" name="#GeneInHitList" value="139"/>
    <att type="integer" name="#TotalGeneInLibrary" value="30284"/>
    <att type="real" name="%InGO" value="14.388489208633093"/>
    <att type="real" name="STDV %InGO" value="2.9769139290031927"/>
    <att type="real" name="BestLogPInGroup" value="-18.478916180130184"/>
    <att type="real" name="BestEnrichmentInGroup" value="72.62350119904076"/>
    <att type="integer" name="FirstInGroupByEnrichment" value="0"/>
    <att type="integer" name="FirstInGroupByLogP" value="0"/>
    <att type="string" name="GeneID" value="124|125|126|127|131|216|231|1066|1513|1584|1645|1813|3028|4128|4129|6531|6715|7173|57016|57704"/>
    <att type="integer" name="_RANK_" value="1"/>
    <att type="string" name="_PATTERN_" value="M1"/>
    <att type="string" name="CLUSTER_LABEL" value=" "/>
    <att type="integer" name="#COUNT_001" value="20"/>
    <att type="integer" name="_MEMBER_MyList" value="1"/>
    <att type="real" name="_LogP_MyList" value="-13.278468634104485"/>
    <att type="string" name="Gene" value="GO:1901615"/>
    <att type="integer" name="GiniIndex" value="0"/>
    <att type="integer" name="CategoryID" value="19"/>
    <att type="string" name="PARENT_GO" value="19_GO:0009987 cellular process"/>
    <att type="integer" name="EvidenceCutoff" value="0"/>
    <graphics type="CIRCLE" x="169.02340319385877" y="246.20261015616308"/>
  </node>
  <node label="GO:0016101" id="18">
    <att type="string" name="canonicalName" value="GO:0016101"/>
    <att type="string" name="Description" value="diterpenoid metabolic process"/>
    <att type="string" name="Category" value="GO Biological Processes"/>
    <att type="real" name="LogP" value="-11.002188297106427"/>
    <att type="real" name="Log(q-value)" value="-8.386413540904233"/>
    <att type="integer" name="GROUP_ID" value="3"/>
    <att type="string" name="Hits" value="ADH1A|ADH1B|ADH1C|ADH4|ADH7|ALDH1A1|AKR1B1|AKR1C1|SRD5A1|AKR1B10"/>
    <att type="real" name="Enrichment" value="24.758011772400263"/>
    <att type="real" name="Z-score" value="15.155697389343606"/>
    <att type="integer" name="#GeneInGOAndHitList" value="10"/>
    <att type="integer" name="#GeneInGO" value="88"/>
    <att type="integer" name="#GeneInHitList" value="139"/>
    <att type="integer" name="#TotalGeneInLibrary" value="30284"/>
    <att type="real" name="%InGO" value="7.194244604316546"/>
    <att type="real" name="STDV %InGO" value="2.1916573424032766"/>
    <att type="real" name="BestLogPInGroup" value="-18.478916180130184"/>
    <att type="real" name="BestEnrichmentInGroup" value="72.62350119904076"/>
    <att type="integer" name="FirstInGroupByEnrichment" value="0"/>
    <att type="integer" name="FirstInGroupByLogP" value="0"/>
    <att type="string" name="GeneID" value="124|125|126|127|131|216|231|1645|6715|57016"/>
    <att type="integer" name="_RANK_" value="1"/>
    <att type="string" name="_PATTERN_" value="M1"/>
    <att type="string" name="CLUSTER_LABEL" value=" "/>
    <att type="integer" name="#COUNT_001" value="10"/>
    <att type="integer" name="_MEMBER_MyList" value="1"/>
    <att type="real" name="_LogP_MyList" value="-11.002188297106427"/>
    <att type="string" name="Gene" value="GO:0016101"/>
    <att type="integer" name="GiniIndex" value="0"/>
    <att type="integer" name="CategoryID" value="19"/>
    <att type="string" name="PARENT_GO" value="19_GO:0009987 cellular process"/>
    <att type="integer" name="EvidenceCutoff" value="0"/>
    <graphics type="CIRCLE" x="411.9358389051677" y="331.68956078004874"/>
  </node>
  <node label="GO:0034308" id="19">
    <att type="string" name="canonicalName" value="GO:0034308"/>
    <att type="string" name="Description" value="primary alcohol metabolic process"/>
    <att type="string" name="Category" value="GO Biological Processes"/>
    <att type="real" name="LogP" value="-10.757763627147812"/>
    <att type="real" name="Log(q-value)" value="-8.153888094245326"/>
    <att type="integer" name="GROUP_ID" value="3"/>
    <att type="string" name="Hits" value="ADH1A|ADH1B|ADH1C|ADH4|ADH7|ALDH1A1|AKR1B1|CYP11B1|AKR1C1|AKR1B10"/>
    <att type="real" name="Enrichment" value="23.426935870658312"/>
    <att type="real" name="Z-score" value="14.708618058292124"/>
    <att type="integer" name="#GeneInGOAndHitList" value="10"/>
    <att type="integer" name="#GeneInGO" value="93"/>
    <att type="integer" name="#GeneInHitList" value="139"/>
    <att type="integer" name="#TotalGeneInLibrary" value="30284"/>
    <att type="real" name="%InGO" value="7.194244604316546"/>
    <att type="real" name="STDV %InGO" value="2.1916573424032766"/>
    <att type="real" name="BestLogPInGroup" value="-18.478916180130184"/>
    <att type="real" name="BestEnrichmentInGroup" value="72.62350119904076"/>
    <att type="integer" name="FirstInGroupByEnrichment" value="0"/>
    <att type="integer" name="FirstInGroupByLogP" value="0"/>
    <att type="string" name="GeneID" value="124|125|126|127|131|216|231|1584|1645|57016"/>
    <att type="integer" name="_RANK_" value="1"/>
    <att type="string" name="_PATTERN_" value="M1"/>
    <att type="string" name="CLUSTER_LABEL" value=" "/>
    <att type="integer" name="#COUNT_001" value="10"/>
    <att type="integer" name="_MEMBER_MyList" value="1"/>
    <att type="real" name="_LogP_MyList" value="-10.757763627147812"/>
    <att type="string" name="Gene" value="GO:0034308"/>
    <att type="integer" name="GiniIndex" value="0"/>
    <att type="integer" name="CategoryID" value="19"/>
    <att type="string" name="PARENT_GO" value="19_GO:0009987 cellular process"/>
    <att type="integer" name="EvidenceCutoff" value="0"/>
    <graphics type="CIRCLE" x="228.144948891617" y="178.39219553174914"/>
  </node>
  <node label="GO:0006721" id="20">
    <att type="string" name="canonicalName" value="GO:0006721"/>
    <att type="string" name="Description" value="terpenoid metabolic process"/>
    <att type="string" name="Category" value="GO Biological Processes"/>
    <att type="real" name="LogP" value="-10.48270747296913"/>
    <att type="real" name="Log(q-value)" value="-7.93387950639755"/>
    <att type="integer" name="GROUP_ID" value="3"/>
    <att type="string" name="Hits" value="ADH1A|ADH1B|ADH1C|ADH4|ADH7|ALDH1A1|AKR1B1|AKR1C1|SRD5A1|AKR1B10"/>
    <att type="real" name="Enrichment" value="22.007121575466897"/>
    <att type="real" name="Z-score" value="14.216338651179584"/>
    <att type="integer" name="#GeneInGOAndHitList" value="10"/>
    <att type="integer" name="#GeneInGO" value="99"/>
    <att type="integer" name="#GeneInHitList" value="139"/>
    <att type="integer" name="#TotalGeneInLibrary" value="30284"/>
    <att type="real" name="%InGO" value="7.194244604316546"/>
    <att type="real" name="STDV %InGO" value="2.1916573424032766"/>
    <att type="real" name="BestLogPInGroup" value="-18.478916180130184"/>
    <att type="real" name="BestEnrichmentInGroup" value="72.62350119904076"/>
    <att type="integer" name="FirstInGroupByEnrichment" value="0"/>
    <att type="integer" name="FirstInGroupByLogP" value="0"/>
    <att type="string" name="GeneID" value="124|125|126|127|131|216|231|1645|6715|57016"/>
    <att type="integer" name="_RANK_" value="1"/>
    <att type="string" name="_PATTERN_" value="M1"/>
    <att type="string" name="CLUSTER_LABEL" value=" "/>
    <att type="integer" name="#COUNT_001" value="10"/>
    <att type="integer" name="_MEMBER_MyList" value="1"/>
    <att type="real" name="_LogP_MyList" value="-10.48270747296913"/>
    <att type="string" name="Gene" value="GO:0006721"/>
    <att type="integer" name="GiniIndex" value="0"/>
    <att type="integer" name="CategoryID" value="19"/>
    <att type="string" name="PARENT_GO" value="19_GO:0009987 cellular process"/>
    <att type="integer" name="EvidenceCutoff" value="0"/>
    <graphics type="CIRCLE" x="274.7340645947857" y="197.3356784637238"/>
  </node>
  <node label="GO:0042572" id="21">
    <att type="string" name="canonicalName" value="GO:0042572"/>
    <att type="string" name="Description" value="retinol metabolic process"/>
    <att type="string" name="Category" value="GO Biological Processes"/>
    <att type="real" name="LogP" value="-9.99136468997056"/>
    <att type="real" name="Log(q-value)" value="-7.491385290936797"/>
    <att type="integer" name="GROUP_ID" value="3"/>
    <att type="string" name="Hits" value="ADH1A|ADH1B|ADH1C|ADH4|ADH7|ALDH1A1|AKR1B1|AKR1B10"/>
    <att type="real" name="Enrichment" value="33.51853901494189"/>
    <att type="real" name="Z-score" value="15.936702377762339"/>
    <att type="integer" name="#GeneInGOAndHitList" value="8"/>
    <att type="integer" name="#GeneInGO" value="52"/>
    <att type="integer" name="#GeneInHitList" value="139"/>
    <att type="integer" name="#TotalGeneInLibrary" value="30284"/>
    <att type="real" name="%InGO" value="5.755395683453237"/>
    <att type="real" name="STDV %InGO" value="1.9754154264342294"/>
    <att type="real" name="BestLogPInGroup" value="-18.478916180130184"/>
    <att type="real" name="BestEnrichmentInGroup" value="72.62350119904076"/>
    <att type="integer" name="FirstInGroupByEnrichment" value="0"/>
    <att type="integer" name="FirstInGroupByLogP" value="0"/>
    <att type="string" name="GeneID" value="124|125|126|127|131|216|231|57016"/>
    <att type="integer" name="_RANK_" value="1"/>
    <att type="string" name="_PATTERN_" value="M1"/>
    <att type="string" name="CLUSTER_LABEL" value=" "/>
    <att type="integer" name="#COUNT_001" value="8"/>
    <att type="integer" name="_MEMBER_MyList" value="1"/>
    <att type="real" name="_LogP_MyList" value="-9.99136468997056"/>
    <att type="string" name="Gene" value="GO:0042572"/>
    <att type="integer" name="GiniIndex" value="0"/>
    <att type="integer" name="CategoryID" value="19"/>
    <att type="string" name="PARENT_GO" value="19_GO:0065007 biological regulation"/>
    <att type="integer" name="EvidenceCutoff" value="0"/>
    <graphics type="CIRCLE" x="185.02042673988825" y="319.26338836678815"/>
  </node>
  <node label="GO:0001523" id="22">
    <att type="string" name="canonicalName" value="GO:0001523"/>
    <att type="string" name="Description" value="retinoid metabolic process"/>
    <att type="string" name="Category" value="GO Biological Processes"/>
    <att type="real" name="LogP" value="-9.765717586689899"/>
    <att type="real" name="Log(q-value)" value="-7.292610334056437"/>
    <att type="integer" name="GROUP_ID" value="3"/>
    <att type="string" name="Hits" value="ADH1A|ADH1B|ADH1C|ADH4|ADH7|ALDH1A1|AKR1B1|AKR1C1|AKR1B10"/>
    <att type="real" name="Enrichment" value="23.624512438242178"/>
    <att type="real" name="Z-score" value="14.015442619184823"/>
    <att type="integer" name="#GeneInGOAndHitList" value="9"/>
    <att type="integer" name="#GeneInGO" value="83"/>
    <att type="integer" name="#GeneInHitList" value="139"/>
    <att type="integer" name="#TotalGeneInLibrary" value="30284"/>
    <att type="real" name="%InGO" value="6.474820143884892"/>
    <att type="real" name="STDV %InGO" value="2.0872320290552024"/>
    <att type="real" name="BestLogPInGroup" value="-18.478916180130184"/>
    <att type="real" name="BestEnrichmentInGroup" value="72.62350119904076"/>
    <att type="integer" name="FirstInGroupByEnrichment" value="0"/>
    <att type="integer" name="FirstInGroupByLogP" value="0"/>
    <att type="string" name="GeneID" value="124|125|126|127|131|216|231|1645|57016"/>
    <att type="integer" name="_RANK_" value="1"/>
    <att type="string" name="_PATTERN_" value="M1"/>
    <att type="string" name="CLUSTER_LABEL" value=" "/>
    <att type="integer" name="#COUNT_001" value="9"/>
    <att type="integer" name="_MEMBER_MyList" value="1"/>
    <att type="real" name="_LogP_MyList" value="-9.765717586689899"/>
    <att type="string" name="Gene" value="GO:0001523"/>
    <att type="integer" name="GiniIndex" value="0"/>
    <att type="integer" name="CategoryID" value="19"/>
    <att type="string" name="PARENT_GO" value="19_GO:0009987 cellular process"/>
    <att type="integer" name="EvidenceCutoff" value="0"/>
    <graphics type="CIRCLE" x="326.0003208281088" y="431.85630247301566"/>
  </node>
  <node label="GO:0006720" id="23">
    <att type="string" name="canonicalName" value="GO:0006720"/>
    <att type="string" name="Description" value="isoprenoid metabolic process"/>
    <att type="string" name="Category" value="GO Biological Processes"/>
    <att type="real" name="LogP" value="-9.645927964539448"/>
    <att type="real" name="Log(q-value)" value="-7.198126577170756"/>
    <att type="integer" name="GROUP_ID" value="3"/>
    <att type="string" name="Hits" value="ADH1A|ADH1B|ADH1C|ADH4|ADH7|ALDH1A1|AKR1B1|AKR1C1|SRD5A1|AKR1B10"/>
    <att type="real" name="Enrichment" value="18.15587529976019"/>
    <att type="real" name="Z-score" value="12.786693115618263"/>
    <att type="integer" name="#GeneInGOAndHitList" value="10"/>
    <att type="integer" name="#GeneInGO" value="120"/>
    <att type="integer" name="#GeneInHitList" value="139"/>
    <att type="integer" name="#TotalGeneInLibrary" value="30284"/>
    <att type="real" name="%InGO" value="7.194244604316546"/>
    <att type="real" name="STDV %InGO" value="2.1916573424032766"/>
    <att type="real" name="BestLogPInGroup" value="-18.478916180130184"/>
    <att type="real" name="BestEnrichmentInGroup" value="72.62350119904076"/>
    <att type="integer" name="FirstInGroupByEnrichment" value="0"/>
    <att type="integer" name="FirstInGroupByLogP" value="0"/>
    <att type="string" name="GeneID" value="124|125|126|127|131|216|231|1645|6715|57016"/>
    <att type="integer" name="_RANK_" value="1"/>
    <att type="string" name="_PATTERN_" value="M1"/>
    <att type="string" name="CLUSTER_LABEL" value=" "/>
    <att type="integer" name="#COUNT_001" value="10"/>
    <att type="integer" name="_MEMBER_MyList" value="1"/>
    <att type="real" name="_LogP_MyList" value="-9.645927964539448"/>
    <att type="string" name="Gene" value="GO:0006720"/>
    <att type="integer" name="GiniIndex" value="0"/>
    <att type="integer" name="CategoryID" value="19"/>
    <att type="string" name="PARENT_GO" value="19_GO:0009987 cellular process"/>
    <att type="integer" name="EvidenceCutoff" value="0"/>
    <graphics type="CIRCLE" x="417.7963350354382" y="442.13275372781743"/>
  </node>
  <node label="GO:0071466" id="24">
    <att type="string" name="canonicalName" value="GO:0071466"/>
    <att type="string" name="Description" value="cellular response to xenobiotic stimulus"/>
    <att type="string" name="Category" value="GO Biological Processes"/>
    <att type="real" name="LogP" value="-5.422284390700954"/>
    <att type="real" name="Log(q-value)" value="-3.5945994074165837"/>
    <att type="integer" name="GROUP_ID" value="4"/>
    <att type="string" name="Hits" value="BCHE|CYP2A6|AKR1C1|EPHX1|GSTP1|NFE2L2|NOS2|NR1I2"/>
    <att type="real" name="Enrichment" value="8.84753314099989"/>
    <att type="real" name="Z-score" value="7.503709853802472"/>
    <att type="integer" name="#GeneInGOAndHitList" value="8"/>
    <att type="integer" name="#GeneInGO" value="197"/>
    <att type="integer" name="#GeneInHitList" value="139"/>
    <att type="integer" name="#TotalGeneInLibrary" value="30284"/>
    <att type="real" name="%InGO" value="5.755395683453237"/>
    <att type="real" name="STDV %InGO" value="1.9754154264342294"/>
    <att type="real" name="BestLogPInGroup" value="-17.214341996288105"/>
    <att type="real" name="BestEnrichmentInGroup" value="11.466868610374856"/>
    <att type="integer" name="FirstInGroupByEnrichment" value="0"/>
    <att type="integer" name="FirstInGroupByLogP" value="0"/>
    <att type="string" name="GeneID" value="590|1548|1645|2052|2950|4780|4843|8856"/>
    <att type="integer" name="_RANK_" value="1"/>
    <att type="string" name="_PATTERN_" value="M1"/>
    <att type="string" name="CLUSTER_LABEL" value=" "/>
    <att type="integer" name="#COUNT_001" value="8"/>
    <att type="integer" name="_MEMBER_MyList" value="1"/>
    <att type="real" name="_LogP_MyList" value="-5.422284390700954"/>
    <att type="string" name="Gene" value="GO:0071466"/>
    <att type="integer" name="GiniIndex" value="0"/>
    <att type="integer" name="CategoryID" value="19"/>
    <att type="string" name="PARENT_GO" value="19_GO:0050896 response to stimulus"/>
    <att type="integer" name="EvidenceCutoff" value="0"/>
    <graphics type="CIRCLE" x="401.1264173861766" y="239.38001203427046"/>
  </node>
  <node label="GO:0006805" id="25">
    <att type="string" name="canonicalName" value="GO:0006805"/>
    <att type="string" name="Description" value="xenobiotic metabolic process"/>
    <att type="string" name="Category" value="GO Biological Processes"/>
    <att type="real" name="LogP" value="-4.5606367051678225"/>
    <att type="real" name="Log(q-value)" value="-2.8937094265182477"/>
    <att type="integer" name="GROUP_ID" value="4"/>
    <att type="string" name="Hits" value="BCHE|CYP2A6|AKR1C1|EPHX1|GSTP1|NR1I2"/>
    <att type="real" name="Enrichment" value="10.293094658131762"/>
    <att type="real" name="Z-score" value="7.126353435307826"/>
    <att type="integer" name="#GeneInGOAndHitList" value="6"/>
    <att type="integer" name="#GeneInGO" value="127"/>
    <att type="integer" name="#GeneInHitList" value="139"/>
    <att type="integer" name="#TotalGeneInLibrary" value="30284"/>
    <att type="real" name="%InGO" value="4.316546762589928"/>
    <att type="real" name="STDV %InGO" value="1.7237697110070636"/>
    <att type="real" name="BestLogPInGroup" value="-17.214341996288105"/>
    <att type="real" name="BestEnrichmentInGroup" value="11.466868610374856"/>
    <att type="integer" name="FirstInGroupByEnrichment" value="0"/>
    <att type="integer" name="FirstInGroupByLogP" value="0"/>
    <att type="string" name="GeneID" value="590|1548|1645|2052|2950|8856"/>
    <att type="integer" name="_RANK_" value="1"/>
    <att type="string" name="_PATTERN_" value="M1"/>
    <att type="string" name="CLUSTER_LABEL" value=" "/>
    <att type="integer" name="#COUNT_001" value="6"/>
    <att type="integer" name="_MEMBER_MyList" value="1"/>
    <att type="real" name="_LogP_MyList" value="-4.5606367051678225"/>
    <att type="string" name="Gene" value="GO:0006805"/>
    <att type="integer" name="GiniIndex" value="0"/>
    <att type="integer" name="CategoryID" value="19"/>
    <att type="string" name="PARENT_GO" value="19_GO:0050896 response to stimulus"/>
    <att type="integer" name="EvidenceCutoff" value="0"/>
    <graphics type="CIRCLE" x="250.45074314777213" y="268.4319853106784"/>
  </node>
  <node label="GO:0016310" id="26">
    <att type="string" name="canonicalName" value="GO:0016310"/>
    <att type="string" name="Description" value="phosphorylation"/>
    <att type="string" name="Category" value="GO Biological Processes"/>
    <att type="real" name="LogP" value="-12.83039799046955"/>
    <att type="real" name="Log(q-value)" value="-10.088393715513776"/>
    <att type="integer" name="GROUP_ID" value="5"/>
    <att type="string" name="Hits" value="ADAM10|CDC25B|CDK5|CSK|CSNK2B|PTK2B|FLT1|FYN|GRK5|IGF1R|IKBKB|JAK1|JAK2|PIM1|PLK1|TLR4|TOP1|ULK1|PLK4"/>
    <att type="real" name="Enrichment" value="9.560137571236314"/>
    <att type="real" name="Z-score" value="12.182725381037562"/>
    <att type="integer" name="#GeneInGOAndHitList" value="19"/>
    <att type="integer" name="#GeneInGO" value="433"/>
    <att type="integer" name="#GeneInHitList" value="139"/>
    <att type="integer" name="#TotalGeneInLibrary" value="30284"/>
    <att type="real" name="%InGO" value="13.66906474820144"/>
    <att type="real" name="STDV %InGO" value="2.9137026108595308"/>
    <att type="real" name="BestLogPInGroup" value="-13.682007057351928"/>
    <att type="real" name="BestEnrichmentInGroup" value="13.616906474820144"/>
    <att type="integer" name="FirstInGroupByEnrichment" value="0"/>
    <att type="integer" name="FirstInGroupByLogP" value="0"/>
    <att type="string" name="GeneID" value="102|994|1020|1445|1460|2185|2321|2534|2869|3480|3551|3716|3717|5292|5347|7099|7150|8408|10733"/>
    <att type="integer" name="_RANK_" value="1"/>
    <att type="string" name="_PATTERN_" value="M1"/>
    <att type="string" name="CLUSTER_LABEL" value=" "/>
    <att type="integer" name="#COUNT_001" value="19"/>
    <att type="integer" name="_MEMBER_MyList" value="1"/>
    <att type="real" name="_LogP_MyList" value="-12.83039799046955"/>
    <att type="string" name="Gene" value="GO:0016310"/>
    <att type="integer" name="GiniIndex" value="0"/>
    <att type="integer" name="CategoryID" value="19"/>
    <att type="string" name="PARENT_GO" value="19_GO:0009987 cellular process"/>
    <att type="integer" name="EvidenceCutoff" value="0"/>
    <graphics type="CIRCLE" x="420.7521649681432" y="167.54338725157325"/>
  </node>
  <node label="GO:0018193" id="27">
    <att type="string" name="canonicalName" value="GO:0018193"/>
    <att type="string" name="Description" value="peptidyl-amino acid modification"/>
    <att type="string" name="Category" value="GO Biological Processes"/>
    <att type="real" name="LogP" value="-8.85687566025466"/>
    <att type="real" name="Log(q-value)" value="-6.497711759928035"/>
    <att type="integer" name="GROUP_ID" value="5"/>
    <att type="string" name="Hits" value="CDK5|CSNK2B|PTK2B|FLT1|FYN|IGF1R|IKBKB|JAK2|NOS2|PIN1|PLK1|TOP1|ULK1|HDAC6"/>
    <att type="real" name="Enrichment" value="8.449271607644631"/>
    <att type="real" name="Z-score" value="9.668610128098772"/>
    <att type="integer" name="#GeneInGOAndHitList" value="14"/>
    <att type="integer" name="#GeneInGO" value="361"/>
    <att type="integer" name="#GeneInHitList" value="139"/>
    <att type="integer" name="#TotalGeneInLibrary" value="30284"/>
    <att type="real" name="%InGO" value="10.071942446043165"/>
    <att type="real" name="STDV %InGO" value="2.5526826345753726"/>
    <att type="real" name="BestLogPInGroup" value="-13.682007057351928"/>
    <att type="real" name="BestEnrichmentInGroup" value="13.616906474820144"/>
    <att type="integer" name="FirstInGroupByEnrichment" value="0"/>
    <att type="integer" name="FirstInGroupByLogP" value="0"/>
    <att type="string" name="GeneID" value="1020|1460|2185|2321|2534|3480|3551|3717|4843|5300|5347|7150|8408|10013"/>
    <att type="integer" name="_RANK_" value="1"/>
    <att type="string" name="_PATTERN_" value="M1"/>
    <att type="string" name="CLUSTER_LABEL" value=" "/>
    <att type="integer" name="#COUNT_001" value="14"/>
    <att type="integer" name="_MEMBER_MyList" value="1"/>
    <att type="real" name="_LogP_MyList" value="-8.85687566025466"/>
    <att type="string" name="Gene" value="GO:0018193"/>
    <att type="integer" name="GiniIndex" value="0"/>
    <att type="integer" name="CategoryID" value="19"/>
    <att type="string" name="PARENT_GO" value="19_GO:0009987 cellular process"/>
    <att type="integer" name="EvidenceCutoff" value="0"/>
    <graphics type="CIRCLE" x="361.5409422879577" y="432.17322624944427"/>
  </node>
  <node label="GO:0018105" id="28">
    <att type="string" name="canonicalName" value="GO:0018105"/>
    <att type="string" name="Description" value="peptidyl-serine phosphorylation"/>
    <att type="string" name="Category" value="GO Biological Processes"/>
    <att type="real" name="LogP" value="-4.461490574328268"/>
    <att type="real" name="Log(q-value)" value="-2.8144581243956326"/>
    <att type="integer" name="GROUP_ID" value="5"/>
    <att type="string" name="Hits" value="CDK5|IKBKB|PLK1|TOP1|ULK1"/>
    <att type="real" name="Enrichment" value="13.616906474820144"/>
    <att type="real" name="Z-score" value="7.672993861907957"/>
    <att type="integer" name="#GeneInGOAndHitList" value="5"/>
    <att type="integer" name="#GeneInGO" value="80"/>
    <att type="integer" name="#GeneInHitList" value="139"/>
    <att type="integer" name="#TotalGeneInLibrary" value="30284"/>
    <att type="real" name="%InGO" value="3.597122302158273"/>
    <att type="real" name="STDV %InGO" value="1.5794838911163331"/>
    <att type="real" name="BestLogPInGroup" value="-13.682007057351928"/>
    <att type="real" name="BestEnrichmentInGroup" value="13.616906474820144"/>
    <att type="integer" name="FirstInGroupByEnrichment" value="0"/>
    <att type="integer" name="FirstInGroupByLogP" value="0"/>
    <att type="string" name="GeneID" value="1020|3551|5347|7150|8408"/>
    <att type="integer" name="_RANK_" value="1"/>
    <att type="string" name="_PATTERN_" value="M1"/>
    <att type="string" name="CLUSTER_LABEL" value=" "/>
    <att type="integer" name="#COUNT_001" value="5"/>
    <att type="integer" name="_MEMBER_MyList" value="1"/>
    <att type="real" name="_LogP_MyList" value="-4.461490574328268"/>
    <att type="string" name="Gene" value="GO:0018105"/>
    <att type="integer" name="GiniIndex" value="0"/>
    <att type="integer" name="CategoryID" value="19"/>
    <att type="string" name="PARENT_GO" value="19_GO:0009987 cellular process"/>
    <att type="integer" name="EvidenceCutoff" value="0"/>
    <graphics type="CIRCLE" x="348.44811151492536" y="371.00499273134994"/>
  </node>
  <node label="GO:0018209" id="29">
    <att type="string" name="canonicalName" value="GO:0018209"/>
    <att type="string" name="Description" value="peptidyl-serine modification"/>
    <att type="string" name="Category" value="GO Biological Processes"/>
    <att type="real" name="LogP" value="-4.16979130478622"/>
    <att type="real" name="Log(q-value)" value="-2.585425012835651"/>
    <att type="integer" name="GROUP_ID" value="5"/>
    <att type="string" name="Hits" value="CDK5|IKBKB|PLK1|TOP1|ULK1"/>
    <att type="real" name="Enrichment" value="11.840788238974039"/>
    <att type="real" name="Z-score" value="7.071442879880903"/>
    <att type="integer" name="#GeneInGOAndHitList" value="5"/>
    <att type="integer" name="#GeneInGO" value="92"/>
    <att type="integer" name="#GeneInHitList" value="139"/>
    <att type="integer" name="#TotalGeneInLibrary" value="30284"/>
    <att type="real" name="%InGO" value="3.597122302158273"/>
    <att type="real" name="STDV %InGO" value="1.5794838911163331"/>
    <att type="real" name="BestLogPInGroup" value="-13.682007057351928"/>
    <att type="real" name="BestEnrichmentInGroup" value="13.616906474820144"/>
    <att type="integer" name="FirstInGroupByEnrichment" value="0"/>
    <att type="integer" name="FirstInGroupByLogP" value="0"/>
    <att type="string" name="GeneID" value="1020|3551|5347|7150|8408"/>
    <att type="integer" name="_RANK_" value="1"/>
    <att type="string" name="_PATTERN_" value="M1"/>
    <att type="string" name="CLUSTER_LABEL" value=" "/>
    <att type="integer" name="#COUNT_001" value="5"/>
    <att type="integer" name="_MEMBER_MyList" value="1"/>
    <att type="real" name="_LogP_MyList" value="-4.16979130478622"/>
    <att type="string" name="Gene" value="GO:0018209"/>
    <att type="integer" name="GiniIndex" value="0"/>
    <att type="integer" name="CategoryID" value="19"/>
    <att type="string" name="PARENT_GO" value="19_GO:0009987 cellular process"/>
    <att type="integer" name="EvidenceCutoff" value="0"/>
    <graphics type="CIRCLE" x="271.338503740119" y="228.76892226558442"/>
  </node>
  <node label="GO:0036293" id="30">
    <att type="string" name="canonicalName" value="GO:0036293"/>
    <att type="string" name="Description" value="response to decreased oxygen levels"/>
    <att type="string" name="Category" value="GO Biological Processes"/>
    <att type="real" name="LogP" value="-12.866971135115547"/>
    <att type="real" name="Log(q-value)" value="-10.088393715513776"/>
    <att type="integer" name="GROUP_ID" value="6"/>
    <att type="string" name="Hits" value="CA9|CHRNA4|CHRNA7|CHRNB2|DRD2|PTK2B|KCNK2|LMNA|MDM4|MMP2|NFE2L2|NOS2|PIN1|SLC2A1|SLC6A4|SLC9A1|PARP2"/>
    <att type="real" name="Enrichment" value="11.610653796711848"/>
    <att type="real" name="Z-score" value="12.936879991954202"/>
    <att type="integer" name="#GeneInGOAndHitList" value="17"/>
    <att type="integer" name="#GeneInGO" value="319"/>
    <att type="integer" name="#GeneInHitList" value="139"/>
    <att type="integer" name="#TotalGeneInLibrary" value="30284"/>
    <att type="real" name="%InGO" value="12.23021582733813"/>
    <att type="real" name="STDV %InGO" value="2.778959232164565"/>
    <att type="real" name="BestLogPInGroup" value="-13.404054546663904"/>
    <att type="real" name="BestEnrichmentInGroup" value="11.610653796711848"/>
    <att type="integer" name="FirstInGroupByEnrichment" value="0"/>
    <att type="integer" name="FirstInGroupByLogP" value="0"/>
    <att type="string" name="GeneID" value="768|1137|1139|1141|1813|2185|3776|4000|4194|4313|4780|4843|5300|6513|6532|6548|10038"/>
    <att type="integer" name="_RANK_" value="1"/>
    <att type="string" name="_PATTERN_" value="M1"/>
    <att type="string" name="CLUSTER_LABEL" value=" "/>
    <att type="integer" name="#COUNT_001" value="17"/>
    <att type="integer" name="_MEMBER_MyList" value="1"/>
    <att type="real" name="_LogP_MyList" value="-12.866971135115547"/>
    <att type="string" name="Gene" value="GO:0036293"/>
    <att type="integer" name="GiniIndex" value="0"/>
    <att type="integer" name="CategoryID" value="19"/>
    <att type="string" name="PARENT_GO" value="19_GO:0050896 response to stimulus"/>
    <att type="integer" name="EvidenceCutoff" value="0"/>
    <graphics type="CIRCLE" x="287.37238136658203" y="306.0592321885316"/>
  </node>
  <node label="GO:0001666" id="31">
    <att type="string" name="canonicalName" value="GO:0001666"/>
    <att type="string" name="Description" value="response to hypoxia"/>
    <att type="string" name="Category" value="GO Biological Processes"/>
    <att type="real" name="LogP" value="-12.02697365172653"/>
    <att type="real" name="Log(q-value)" value="-9.360046373076957"/>
    <att type="integer" name="GROUP_ID" value="6"/>
    <att type="string" name="Hits" value="CA9|CHRNA4|CHRNA7|CHRNB2|DRD2|PTK2B|KCNK2|LMNA|MDM4|MMP2|NFE2L2|NOS2|PIN1|SLC2A1|SLC6A4|SLC9A1"/>
    <att type="real" name="Enrichment" value="11.429272319849037"/>
    <att type="real" name="Z-score" value="12.430670662303969"/>
    <att type="integer" name="#GeneInGOAndHitList" value="16"/>
    <att type="integer" name="#GeneInGO" value="305"/>
    <att type="integer" name="#GeneInHitList" value="139"/>
    <att type="integer" name="#TotalGeneInLibrary" value="30284"/>
    <att type="real" name="%InGO" value="11.510791366906474"/>
    <att type="real" name="STDV %InGO" value="2.707013032790805"/>
    <att type="real" name="BestLogPInGroup" value="-13.404054546663904"/>
    <att type="real" name="BestEnrichmentInGroup" value="11.610653796711848"/>
    <att type="integer" name="FirstInGroupByEnrichment" value="0"/>
    <att type="integer" name="FirstInGroupByLogP" value="0"/>
    <att type="string" name="GeneID" value="768|1137|1139|1141|1813|2185|3776|4000|4194|4313|4780|4843|5300|6513|6532|6548"/>
    <att type="integer" name="_RANK_" value="1"/>
    <att type="string" name="_PATTERN_" value="M1"/>
    <att type="string" name="CLUSTER_LABEL" value=" "/>
    <att type="integer" name="#COUNT_001" value="16"/>
    <att type="integer" name="_MEMBER_MyList" value="1"/>
    <att type="real" name="_LogP_MyList" value="-12.02697365172653"/>
    <att type="string" name="Gene" value="GO:0001666"/>
    <att type="integer" name="GiniIndex" value="0"/>
    <att type="integer" name="CategoryID" value="19"/>
    <att type="string" name="PARENT_GO" value="19_GO:0050896 response to stimulus"/>
    <att type="integer" name="EvidenceCutoff" value="0"/>
    <graphics type="CIRCLE" x="204.54074255779466" y="265.5658816842204"/>
  </node>
  <node label="GO:0071456" id="32">
    <att type="string" name="canonicalName" value="GO:0071456"/>
    <att type="string" name="Description" value="cellular response to hypoxia"/>
    <att type="string" name="Category" value="GO Biological Processes"/>
    <att type="real" name="LogP" value="-4.288560749895832"/>
    <att type="real" name="Log(q-value)" value="-2.675192063459517"/>
    <att type="integer" name="GROUP_ID" value="6"/>
    <att type="string" name="Hits" value="KCNK2|LMNA|MDM4|NFE2L2|PIN1|SLC9A1"/>
    <att type="real" name="Enrichment" value="9.20579592663897"/>
    <att type="real" name="Z-score" value="6.655459666408933"/>
    <att type="integer" name="#GeneInGOAndHitList" value="6"/>
    <att type="integer" name="#GeneInGO" value="142"/>
    <att type="integer" name="#GeneInHitList" value="139"/>
    <att type="integer" name="#TotalGeneInLibrary" value="30284"/>
    <att type="real" name="%InGO" value="4.316546762589928"/>
    <att type="real" name="STDV %InGO" value="1.7237697110070636"/>
    <att type="real" name="BestLogPInGroup" value="-13.404054546663904"/>
    <att type="real" name="BestEnrichmentInGroup" value="11.610653796711848"/>
    <att type="integer" name="FirstInGroupByEnrichment" value="0"/>
    <att type="integer" name="FirstInGroupByLogP" value="0"/>
    <att type="string" name="GeneID" value="3776|4000|4194|4780|5300|6548"/>
    <att type="integer" name="_RANK_" value="1"/>
    <att type="string" name="_PATTERN_" value="M1"/>
    <att type="string" name="CLUSTER_LABEL" value=" "/>
    <att type="integer" name="#COUNT_001" value="6"/>
    <att type="integer" name="_MEMBER_MyList" value="1"/>
    <att type="real" name="_LogP_MyList" value="-4.288560749895832"/>
    <att type="string" name="Gene" value="GO:0071456"/>
    <att type="integer" name="GiniIndex" value="0"/>
    <att type="integer" name="CategoryID" value="19"/>
    <att type="string" name="PARENT_GO" value="19_GO:0050896 response to stimulus"/>
    <att type="integer" name="EvidenceCutoff" value="0"/>
    <graphics type="CIRCLE" x="303.23932545681794" y="247.35249652045786"/>
  </node>
  <node label="GO:0036294" id="33">
    <att type="string" name="canonicalName" value="GO:0036294"/>
    <att type="string" name="Description" value="cellular response to decreased oxygen levels"/>
    <att type="string" name="Category" value="GO Biological Processes"/>
    <att type="real" name="LogP" value="-4.172342676359851"/>
    <att type="real" name="Log(q-value)" value="-2.585425012835651"/>
    <att type="integer" name="GROUP_ID" value="6"/>
    <att type="string" name="Hits" value="KCNK2|LMNA|MDM4|NFE2L2|PIN1|SLC9A1"/>
    <att type="real" name="Enrichment" value="8.773308869682777"/>
    <att type="real" name="Z-score" value="6.458961044094659"/>
    <att type="integer" name="#GeneInGOAndHitList" value="6"/>
    <att type="integer" name="#GeneInGO" value="149"/>
    <att type="integer" name="#GeneInHitList" value="139"/>
    <att type="integer" name="#TotalGeneInLibrary" value="30284"/>
    <att type="real" name="%InGO" value="4.316546762589928"/>
    <att type="real" name="STDV %InGO" value="1.7237697110070636"/>
    <att type="real" name="BestLogPInGroup" value="-13.404054546663904"/>
    <att type="real" name="BestEnrichmentInGroup" value="11.610653796711848"/>
    <att type="integer" name="FirstInGroupByEnrichment" value="0"/>
    <att type="integer" name="FirstInGroupByLogP" value="0"/>
    <att type="string" name="GeneID" value="3776|4000|4194|4780|5300|6548"/>
    <att type="integer" name="_RANK_" value="1"/>
    <att type="string" name="_PATTERN_" value="M1"/>
    <att type="string" name="CLUSTER_LABEL" value=" "/>
    <att type="integer" name="#COUNT_001" value="6"/>
    <att type="integer" name="_MEMBER_MyList" value="1"/>
    <att type="real" name="_LogP_MyList" value="-4.172342676359851"/>
    <att type="string" name="Gene" value="GO:0036294"/>
    <att type="integer" name="GiniIndex" value="0"/>
    <att type="integer" name="CategoryID" value="19"/>
    <att type="string" name="PARENT_GO" value="19_GO:0050896 response to stimulus"/>
    <att type="integer" name="EvidenceCutoff" value="0"/>
    <graphics type="CIRCLE" x="175.21814353509748" y="444.68910759893146"/>
  </node>
  <node label="GO:0071453" id="34">
    <att type="string" name="canonicalName" value="GO:0071453"/>
    <att type="string" name="Description" value="cellular response to oxygen levels"/>
    <att type="string" name="Category" value="GO Biological Processes"/>
    <att type="real" name="LogP" value="-3.9282098853129277"/>
    <att type="real" name="Log(q-value)" value="-2.3837946507831513"/>
    <att type="integer" name="GROUP_ID" value="6"/>
    <att type="string" name="Hits" value="KCNK2|LMNA|MDM4|NFE2L2|PIN1|SLC9A1"/>
    <att type="real" name="Enrichment" value="7.922563767168083"/>
    <att type="real" name="Z-score" value="6.054633606111745"/>
    <att type="integer" name="#GeneInGOAndHitList" value="6"/>
    <att type="integer" name="#GeneInGO" value="165"/>
    <att type="integer" name="#GeneInHitList" value="139"/>
    <att type="integer" name="#TotalGeneInLibrary" value="30284"/>
    <att type="real" name="%InGO" value="4.316546762589928"/>
    <att type="real" name="STDV %InGO" value="1.7237697110070636"/>
    <att type="real" name="BestLogPInGroup" value="-13.404054546663904"/>
    <att type="real" name="BestEnrichmentInGroup" value="11.610653796711848"/>
    <att type="integer" name="FirstInGroupByEnrichment" value="0"/>
    <att type="integer" name="FirstInGroupByLogP" value="0"/>
    <att type="string" name="GeneID" value="3776|4000|4194|4780|5300|6548"/>
    <att type="integer" name="_RANK_" value="1"/>
    <att type="string" name="_PATTERN_" value="M1"/>
    <att type="string" name="CLUSTER_LABEL" value=" "/>
    <att type="integer" name="#COUNT_001" value="6"/>
    <att type="integer" name="_MEMBER_MyList" value="1"/>
    <att type="real" name="_LogP_MyList" value="-3.9282098853129277"/>
    <att type="string" name="Gene" value="GO:0071453"/>
    <att type="integer" name="GiniIndex" value="0"/>
    <att type="integer" name="CategoryID" value="19"/>
    <att type="string" name="PARENT_GO" value="19_GO:0050896 response to stimulus"/>
    <att type="integer" name="EvidenceCutoff" value="0"/>
    <graphics type="CIRCLE" x="241.69392803558964" y="150.40364664270982"/>
  </node>
  <node label="GO:0007507" id="35">
    <att type="string" name="canonicalName" value="GO:0007507"/>
    <att type="string" name="Description" value="heart development"/>
    <att type="string" name="Category" value="GO Biological Processes"/>
    <att type="real" name="LogP" value="-2.27232321806338"/>
    <att type="real" name="Log(q-value)" value="-1.035249112547554"/>
    <att type="integer" name="GROUP_ID" value="6"/>
    <att type="string" name="Hits" value="IGF1R|ITGB1|KCNK2|LMNA|MDM4|MMP2|SLC9A1|TGFBR2"/>
    <att type="real" name="Enrichment" value="3.015508700306191"/>
    <att type="real" name="Z-score" value="3.322199529261367"/>
    <att type="integer" name="#GeneInGOAndHitList" value="8"/>
    <att type="integer" name="#GeneInGO" value="578"/>
    <att type="integer" name="#GeneInHitList" value="139"/>
    <att type="integer" name="#TotalGeneInLibrary" value="30284"/>
    <att type="real" name="%InGO" value="5.755395683453237"/>
    <att type="real" name="STDV %InGO" value="1.9754154264342294"/>
    <att type="real" name="BestLogPInGroup" value="-13.404054546663904"/>
    <att type="real" name="BestEnrichmentInGroup" value="11.610653796711848"/>
    <att type="integer" name="FirstInGroupByEnrichment" value="0"/>
    <att type="integer" name="FirstInGroupByLogP" value="0"/>
    <att type="string" name="GeneID" value="3480|3688|3776|4000|4194|4313|6548|7048"/>
    <att type="integer" name="_RANK_" value="1"/>
    <att type="string" name="_PATTERN_" value="M1"/>
    <att type="string" name="CLUSTER_LABEL" value=" "/>
    <att type="integer" name="#COUNT_001" value="8"/>
    <att type="integer" name="_MEMBER_MyList" value="1"/>
    <att type="real" name="_LogP_MyList" value="-2.27232321806338"/>
    <att type="string" name="Gene" value="GO:0007507"/>
    <att type="integer" name="GiniIndex" value="0"/>
    <att type="integer" name="CategoryID" value="19"/>
    <att type="string" name="PARENT_GO" value="19_GO:0032502 developmental process"/>
    <att type="integer" name="EvidenceCutoff" value="0"/>
    <graphics type="CIRCLE" x="155.82645230872635" y="166.13972558755825"/>
  </node>
  <node label="GO:0003205" id="36">
    <att type="string" name="canonicalName" value="GO:0003205"/>
    <att type="string" name="Description" value="cardiac chamber development"/>
    <att type="string" name="Category" value="GO Biological Processes"/>
    <att type="real" name="LogP" value="-2.0828439882657364"/>
    <att type="real" name="Log(q-value)" value="-0.8702851082692541"/>
    <att type="integer" name="GROUP_ID" value="6"/>
    <att type="string" name="Hits" value="IGF1R|KCNK2|MDM4|TGFBR2"/>
    <att type="real" name="Enrichment" value="5.066755897607495"/>
    <att type="real" name="Z-score" value="3.6319656465789025"/>
    <att type="integer" name="#GeneInGOAndHitList" value="4"/>
    <att type="integer" name="#GeneInGO" value="172"/>
    <att type="integer" name="#GeneInHitList" value="139"/>
    <att type="integer" name="#TotalGeneInLibrary" value="30284"/>
    <att type="real" name="%InGO" value="2.8776978417266186"/>
    <att type="real" name="STDV %InGO" value="1.4179949348581387"/>
    <att type="real" name="BestLogPInGroup" value="-13.404054546663904"/>
    <att type="real" name="BestEnrichmentInGroup" value="11.610653796711848"/>
    <att type="integer" name="FirstInGroupByEnrichment" value="0"/>
    <att type="integer" name="FirstInGroupByLogP" value="0"/>
    <att type="string" name="GeneID" value="3480|3776|4194|7048"/>
    <att type="integer" name="_RANK_" value="1"/>
    <att type="string" name="_PATTERN_" value="M1"/>
    <att type="string" name="CLUSTER_LABEL" value=" "/>
    <att type="integer" name="#COUNT_001" value="4"/>
    <att type="integer" name="_MEMBER_MyList" value="1"/>
    <att type="real" name="_LogP_MyList" value="-2.0828439882657364"/>
    <att type="string" name="Gene" value="GO:0003205"/>
    <att type="integer" name="GiniIndex" value="0"/>
    <att type="integer" name="CategoryID" value="19"/>
    <att type="string" name="PARENT_GO" value="19_GO:0032502 developmental process"/>
    <att type="integer" name="EvidenceCutoff" value="0"/>
    <graphics type="CIRCLE" x="420.476238646616" y="169.3663082275387"/>
  </node>
  <node label="GO:0098754" id="37">
    <att type="string" name="canonicalName" value="GO:0098754"/>
    <att type="string" name="Description" value="detoxification"/>
    <att type="string" name="Category" value="GO Biological Processes"/>
    <att type="real" name="LogP" value="-7.501439526368629"/>
    <att type="real" name="Log(q-value)" value="-5.329362269399148"/>
    <att type="integer" name="GROUP_ID" value="7"/>
    <att type="string" name="Hits" value="ADH4|ALDH1A1|GSTP1|MPO|NFE2L2|PIM1|PTGS1|TPO|AKR1B10"/>
    <att type="real" name="Enrichment" value="13.159963304524165"/>
    <att type="real" name="Z-score" value="10.103899201518198"/>
    <att type="integer" name="#GeneInGOAndHitList" value="9"/>
    <att type="integer" name="#GeneInGO" value="149"/>
    <att type="integer" name="#GeneInHitList" value="139"/>
    <att type="integer" name="#TotalGeneInLibrary" value="30284"/>
    <att type="real" name="%InGO" value="6.474820143884892"/>
    <att type="real" name="STDV %InGO" value="2.0872320290552024"/>
    <att type="real" name="BestLogPInGroup" value="-13.275404157577595"/>
    <att type="real" name="BestEnrichmentInGroup" value="15.941744165643094"/>
    <att type="integer" name="FirstInGroupByEnrichment" value="0"/>
    <att type="integer" name="FirstInGroupByLogP" value="0"/>
    <att type="string" name="GeneID" value="127|216|2950|4353|4780|5292|5742|7173|57016"/>
    <att type="integer" name="_RANK_" value="1"/>
    <att type="string" name="_PATTERN_" value="M1"/>
    <att type="string" name="CLUSTER_LABEL" value=" "/>
    <att type="integer" name="#COUNT_001" value="9"/>
    <att type="integer" name="_MEMBER_MyList" value="1"/>
    <att type="real" name="_LogP_MyList" value="-7.501439526368629"/>
    <att type="string" name="Gene" value="GO:0098754"/>
    <att type="integer" name="GiniIndex" value="0"/>
    <att type="integer" name="CategoryID" value="19"/>
    <att type="string" name="PARENT_GO" value="19_GO:0098754 detoxification"/>
    <att type="integer" name="EvidenceCutoff" value="0"/>
    <graphics type="CIRCLE" x="189.3475223959137" y="151.69965797753338"/>
  </node>
  <node label="GO:1990748" id="38">
    <att type="string" name="canonicalName" value="GO:1990748"/>
    <att type="string" name="Description" value="cellular detoxification"/>
    <att type="string" name="Category" value="GO Biological Processes"/>
    <att type="real" name="LogP" value="-7.113951204031029"/>
    <att type="real" name="Log(q-value)" value="-5.006331936288467"/>
    <att type="integer" name="GROUP_ID" value="7"/>
    <att type="string" name="Hits" value="ADH4|ALDH1A1|GSTP1|MPO|PIM1|PTGS1|TPO|AKR1B10"/>
    <att type="real" name="Enrichment" value="14.7708815998049"/>
    <att type="real" name="Z-score" value="10.177546350107004"/>
    <att type="integer" name="#GeneInGOAndHitList" value="8"/>
    <att type="integer" name="#GeneInGO" value="118"/>
    <att type="integer" name="#GeneInHitList" value="139"/>
    <att type="integer" name="#TotalGeneInLibrary" value="30284"/>
    <att type="real" name="%InGO" value="5.755395683453237"/>
    <att type="real" name="STDV %InGO" value="1.9754154264342294"/>
    <att type="real" name="BestLogPInGroup" value="-13.275404157577595"/>
    <att type="real" name="BestEnrichmentInGroup" value="15.941744165643094"/>
    <att type="integer" name="FirstInGroupByEnrichment" value="0"/>
    <att type="integer" name="FirstInGroupByLogP" value="0"/>
    <att type="string" name="GeneID" value="127|216|2950|4353|5292|5742|7173|57016"/>
    <att type="integer" name="_RANK_" value="1"/>
    <att type="string" name="_PATTERN_" value="M1"/>
    <att type="string" name="CLUSTER_LABEL" value=" "/>
    <att type="integer" name="#COUNT_001" value="8"/>
    <att type="integer" name="_MEMBER_MyList" value="1"/>
    <att type="real" name="_LogP_MyList" value="-7.113951204031029"/>
    <att type="string" name="Gene" value="GO:1990748"/>
    <att type="integer" name="GiniIndex" value="0"/>
    <att type="integer" name="CategoryID" value="19"/>
    <att type="string" name="PARENT_GO" value="19_GO:0098754 detoxification"/>
    <att type="integer" name="EvidenceCutoff" value="0"/>
    <graphics type="CIRCLE" x="364.87473474712885" y="370.09686123891896"/>
  </node>
  <node label="GO:0097237" id="39">
    <att type="string" name="canonicalName" value="GO:0097237"/>
    <att type="string" name="Description" value="cellular response to toxic substance"/>
    <att type="string" name="Category" value="GO Biological Processes"/>
    <att type="real" name="LogP" value="-6.839628916027828"/>
    <att type="real" name="Log(q-value)" value="-4.774761628706216"/>
    <att type="integer" name="GROUP_ID" value="7"/>
    <att type="string" name="Hits" value="ADH4|ALDH1A1|GSTP1|MPO|PIM1|PTGS1|TPO|AKR1B10"/>
    <att type="real" name="Enrichment" value="13.616906474820142"/>
    <att type="real" name="Z-score" value="9.713376116339658"/>
    <att type="integer" name="#GeneInGOAndHitList" value="8"/>
    <att type="integer" name="#GeneInGO" value="128"/>
    <att type="integer" name="#GeneInHitList" value="139"/>
    <att type="integer" name="#TotalGeneInLibrary" value="30284"/>
    <att type="real" name="%InGO" value="5.755395683453237"/>
    <att type="real" name="STDV %InGO" value="1.9754154264342294"/>
    <att type="real" name="BestLogPInGroup" value="-13.275404157577595"/>
    <att type="real" name="BestEnrichmentInGroup" value="15.941744165643094"/>
    <att type="integer" name="FirstInGroupByEnrichment" value="0"/>
    <att type="integer" name="FirstInGroupByLogP" value="0"/>
    <att type="string" name="GeneID" value="127|216|2950|4353|5292|5742|7173|57016"/>
    <att type="integer" name="_RANK_" value="1"/>
    <att type="string" name="_PATTERN_" value="M1"/>
    <att type="string" name="CLUSTER_LABEL" value=" "/>
    <att type="integer" name="#COUNT_001" value="8"/>
    <att type="integer" name="_MEMBER_MyList" value="1"/>
    <att type="real" name="_LogP_MyList" value="-6.839628916027828"/>
    <att type="string" name="Gene" value="GO:0097237"/>
    <att type="integer" name="GiniIndex" value="0"/>
    <att type="integer" name="CategoryID" value="19"/>
    <att type="string" name="PARENT_GO" value="19_GO:0050896 response to stimulus"/>
    <att type="integer" name="EvidenceCutoff" value="0"/>
    <graphics type="CIRCLE" x="311.4804458305016" y="191.85065628441407"/>
  </node>
  <node label="GO:0072593" id="40">
    <att type="string" name="canonicalName" value="GO:0072593"/>
    <att type="string" name="Description" value="reactive oxygen species metabolic process"/>
    <att type="string" name="Category" value="GO Biological Processes"/>
    <att type="real" name="LogP" value="-3.7840331536887333"/>
    <att type="real" name="Log(q-value)" value="-2.2737685822565137"/>
    <att type="integer" name="GROUP_ID" value="7"/>
    <att type="string" name="Hits" value="MAOB|MPO|NFE2L2|NOS2|TPO"/>
    <att type="real" name="Enrichment" value="9.813986648519023"/>
    <att type="real" name="Z-score" value="6.317188492998936"/>
    <att type="integer" name="#GeneInGOAndHitList" value="5"/>
    <att type="integer" name="#GeneInGO" value="111"/>
    <att type="integer" name="#GeneInHitList" value="139"/>
    <att type="integer" name="#TotalGeneInLibrary" value="30284"/>
    <att type="real" name="%InGO" value="3.597122302158273"/>
    <att type="real" name="STDV %InGO" value="1.5794838911163331"/>
    <att type="real" name="BestLogPInGroup" value="-13.275404157577595"/>
    <att type="real" name="BestEnrichmentInGroup" value="15.941744165643094"/>
    <att type="integer" name="FirstInGroupByEnrichment" value="0"/>
    <att type="integer" name="FirstInGroupByLogP" value="0"/>
    <att type="string" name="GeneID" value="4129|4353|4780|4843|7173"/>
    <att type="integer" name="_RANK_" value="1"/>
    <att type="string" name="_PATTERN_" value="M1"/>
    <att type="string" name="CLUSTER_LABEL" value=" "/>
    <att type="integer" name="#COUNT_001" value="5"/>
    <att type="integer" name="_MEMBER_MyList" value="1"/>
    <att type="real" name="_LogP_MyList" value="-3.7840331536887333"/>
    <att type="string" name="Gene" value="GO:0072593"/>
    <att type="integer" name="GiniIndex" value="0"/>
    <att type="integer" name="CategoryID" value="19"/>
    <att type="string" name="PARENT_GO" value="19_GO:0009987 cellular process"/>
    <att type="integer" name="EvidenceCutoff" value="0"/>
    <graphics type="CIRCLE" x="413.8485755638663" y="202.03590106852255"/>
  </node>
  <node label="GO:0098869" id="41">
    <att type="string" name="canonicalName" value="GO:0098869"/>
    <att type="string" name="Description" value="cellular oxidant detoxification"/>
    <att type="string" name="Category" value="GO Biological Processes"/>
    <att type="real" name="LogP" value="-3.061171938728575"/>
    <att type="real" name="Log(q-value)" value="-1.6772630529002623"/>
    <att type="integer" name="GROUP_ID" value="7"/>
    <att type="string" name="Hits" value="GSTP1|MPO|PTGS1|TPO"/>
    <att type="real" name="Enrichment" value="9.472630591179229"/>
    <att type="real" name="Z-score" value="5.526694364571932"/>
    <att type="integer" name="#GeneInGOAndHitList" value="4"/>
    <att type="integer" name="#GeneInGO" value="92"/>
    <att type="integer" name="#GeneInHitList" value="139"/>
    <att type="integer" name="#TotalGeneInLibrary" value="30284"/>
    <att type="real" name="%InGO" value="2.8776978417266186"/>
    <att type="real" name="STDV %InGO" value="1.4179949348581387"/>
    <att type="real" name="BestLogPInGroup" value="-13.275404157577595"/>
    <att type="real" name="BestEnrichmentInGroup" value="15.941744165643094"/>
    <att type="integer" name="FirstInGroupByEnrichment" value="0"/>
    <att type="integer" name="FirstInGroupByLogP" value="0"/>
    <att type="string" name="GeneID" value="2950|4353|5742|7173"/>
    <att type="integer" name="_RANK_" value="1"/>
    <att type="string" name="_PATTERN_" value="M1"/>
    <att type="string" name="CLUSTER_LABEL" value=" "/>
    <att type="integer" name="#COUNT_001" value="4"/>
    <att type="integer" name="_MEMBER_MyList" value="1"/>
    <att type="real" name="_LogP_MyList" value="-3.061171938728575"/>
    <att type="string" name="Gene" value="GO:0098869"/>
    <att type="integer" name="GiniIndex" value="0"/>
    <att type="integer" name="CategoryID" value="19"/>
    <att type="string" name="PARENT_GO" value="19_GO:0098754 detoxification"/>
    <att type="integer" name="EvidenceCutoff" value="0"/>
    <graphics type="CIRCLE" x="227.24328417805475" y="387.6750187358605"/>
  </node>
  <node label="GO:0042743" id="42">
    <att type="string" name="canonicalName" value="GO:0042743"/>
    <att type="string" name="Description" value="hydrogen peroxide metabolic process"/>
    <att type="string" name="Category" value="GO Biological Processes"/>
    <att type="real" name="LogP" value="-3.0517012975275786"/>
    <att type="real" name="Log(q-value)" value="-1.6727156407346782"/>
    <att type="integer" name="GROUP_ID" value="7"/>
    <att type="string" name="Hits" value="MAOB|MPO|TPO"/>
    <att type="real" name="Enrichment" value="15.941744165643094"/>
    <att type="real" name="Z-score" value="6.500997425095558"/>
    <att type="integer" name="#GeneInGOAndHitList" value="3"/>
    <att type="integer" name="#GeneInGO" value="41"/>
    <att type="integer" name="#GeneInHitList" value="139"/>
    <att type="integer" name="#TotalGeneInLibrary" value="30284"/>
    <att type="real" name="%InGO" value="2.158273381294964"/>
    <att type="real" name="STDV %InGO" value="1.23255946531898"/>
    <att type="real" name="BestLogPInGroup" value="-13.275404157577595"/>
    <att type="real" name="BestEnrichmentInGroup" value="15.941744165643094"/>
    <att type="integer" name="FirstInGroupByEnrichment" value="0"/>
    <att type="integer" name="FirstInGroupByLogP" value="0"/>
    <att type="string" name="GeneID" value="4129|4353|7173"/>
    <att type="integer" name="_RANK_" value="1"/>
    <att type="string" name="_PATTERN_" value="M1"/>
    <att type="string" name="CLUSTER_LABEL" value=" "/>
    <att type="integer" name="#COUNT_001" value="3"/>
    <att type="integer" name="_MEMBER_MyList" value="1"/>
    <att type="real" name="_LogP_MyList" value="-3.0517012975275786"/>
    <att type="string" name="Gene" value="GO:0042743"/>
    <att type="integer" name="GiniIndex" value="0"/>
    <att type="integer" name="CategoryID" value="19"/>
    <att type="string" name="PARENT_GO" value="19_GO:0009987 cellular process"/>
    <att type="integer" name="EvidenceCutoff" value="0"/>
    <graphics type="CIRCLE" x="375.5387395532521" y="213.23966203747253"/>
  </node>
  <node label="GO:0032496" id="43">
    <att type="string" name="canonicalName" value="GO:0032496"/>
    <att type="string" name="Description" value="response to lipopolysaccharide"/>
    <att type="string" name="Category" value="GO Biological Processes"/>
    <att type="real" name="LogP" value="-8.198826274632697"/>
    <att type="real" name="Log(q-value)" value="-5.945827110039291"/>
    <att type="integer" name="GROUP_ID" value="8"/>
    <att type="string" name="Hits" value="GSTP1|HDAC2|NR4A1|JAK2|MAOB|MPO|NFKB1|NOS2|SERPINE1|RELA|TLR4|HDAC5|PTPN22"/>
    <att type="real" name="Enrichment" value="8.354916067146283"/>
    <att type="real" name="Z-score" value="9.247292941601149"/>
    <att type="integer" name="#GeneInGOAndHitList" value="13"/>
    <att type="integer" name="#GeneInGO" value="339"/>
    <att type="integer" name="#GeneInHitList" value="139"/>
    <att type="integer" name="#TotalGeneInLibrary" value="30284"/>
    <att type="real" name="%InGO" value="9.352517985611511"/>
    <att type="real" name="STDV %InGO" value="2.4696462419462946"/>
    <att type="real" name="BestLogPInGroup" value="-13.042062743471556"/>
    <att type="real" name="BestEnrichmentInGroup" value="9.249219492330663"/>
    <att type="integer" name="FirstInGroupByEnrichment" value="0"/>
    <att type="integer" name="FirstInGroupByLogP" value="0"/>
    <att type="string" name="GeneID" value="2950|3066|3164|3717|4129|4353|4790|4843|5054|5970|7099|10014|26191"/>
    <att type="integer" name="_RANK_" value="1"/>
    <att type="string" name="_PATTERN_" value="M1"/>
    <att type="string" name="CLUSTER_LABEL" value=" "/>
    <att type="integer" name="#COUNT_001" value="13"/>
    <att type="integer" name="_MEMBER_MyList" value="1"/>
    <att type="real" name="_LogP_MyList" value="-8.198826274632697"/>
    <att type="string" name="Gene" value="GO:0032496"/>
    <att type="integer" name="GiniIndex" value="0"/>
    <att type="integer" name="CategoryID" value="19"/>
    <att type="string" name="PARENT_GO" value="19_GO:0044419 biological process involved in interspecies interaction between organisms"/>
    <att type="integer" name="EvidenceCutoff" value="0"/>
    <graphics type="CIRCLE" x="433.90833547731324" y="304.42430822901406"/>
  </node>
  <node label="GO:0006954" id="44">
    <att type="string" name="canonicalName" value="GO:0006954"/>
    <att type="string" name="Description" value="inflammatory response"/>
    <att type="string" name="Category" value="GO Biological Processes"/>
    <att type="real" name="LogP" value="-7.970102578881169"/>
    <att type="real" name="Log(q-value)" value="-5.737544574530307"/>
    <att type="integer" name="GROUP_ID" value="8"/>
    <att type="string" name="Hits" value="F3|FPR2|HMOX1|NR4A1|IKBKB|ITGB1|JAK2|MIF|NFE2L2|NFKB1|NOS2|RELA|TLR4|AOC3|HDAC5|TLR8"/>
    <att type="real" name="Enrichment" value="6.041469770457463"/>
    <att type="real" name="Z-score" value="8.302614626136045"/>
    <att type="integer" name="#GeneInGOAndHitList" value="16"/>
    <att type="integer" name="#GeneInGO" value="577"/>
    <att type="integer" name="#GeneInHitList" value="139"/>
    <att type="integer" name="#TotalGeneInLibrary" value="30284"/>
    <att type="real" name="%InGO" value="11.510791366906474"/>
    <att type="real" name="STDV %InGO" value="2.707013032790805"/>
    <att type="real" name="BestLogPInGroup" value="-13.042062743471556"/>
    <att type="real" name="BestEnrichmentInGroup" value="9.249219492330663"/>
    <att type="integer" name="FirstInGroupByEnrichment" value="0"/>
    <att type="integer" name="FirstInGroupByLogP" value="0"/>
    <att type="string" name="GeneID" value="2152|2358|3162|3164|3551|3688|3717|4282|4780|4790|4843|5970|7099|8639|10014|51311"/>
    <att type="integer" name="_RANK_" value="1"/>
    <att type="string" name="_PATTERN_" value="M1"/>
    <att type="string" name="CLUSTER_LABEL" value=" "/>
    <att type="integer" name="#COUNT_001" value="16"/>
    <att type="integer" name="_MEMBER_MyList" value="1"/>
    <att type="real" name="_LogP_MyList" value="-7.970102578881169"/>
    <att type="string" name="Gene" value="GO:0006954"/>
    <att type="integer" name="GiniIndex" value="0"/>
    <att type="integer" name="CategoryID" value="19"/>
    <att type="string" name="PARENT_GO" value="19_GO:0050896 response to stimulus"/>
    <att type="integer" name="EvidenceCutoff" value="0"/>
    <graphics type="CIRCLE" x="229.8541913870411" y="229.87775221724166"/>
  </node>
  <node label="GO:0002237" id="45">
    <att type="string" name="canonicalName" value="GO:0002237"/>
    <att type="string" name="Description" value="response to molecule of bacterial origin"/>
    <att type="string" name="Category" value="GO Biological Processes"/>
    <att type="real" name="LogP" value="-7.874702652207077"/>
    <att type="real" name="Log(q-value)" value="-5.652015401882509"/>
    <att type="integer" name="GROUP_ID" value="8"/>
    <att type="string" name="Hits" value="GSTP1|HDAC2|NR4A1|JAK2|MAOB|MPO|NFKB1|NOS2|SERPINE1|RELA|TLR4|HDAC5|PTPN22"/>
    <att type="real" name="Enrichment" value="7.845752207098587"/>
    <att type="real" name="Z-score" value="8.885286053482488"/>
    <att type="integer" name="#GeneInGOAndHitList" value="13"/>
    <att type="integer" name="#GeneInGO" value="361"/>
    <att type="integer" name="#GeneInHitList" value="139"/>
    <att type="integer" name="#TotalGeneInLibrary" value="30284"/>
    <att type="real" name="%InGO" value="9.352517985611511"/>
    <att type="real" name="STDV %InGO" value="2.4696462419462946"/>
    <att type="real" name="BestLogPInGroup" value="-13.042062743471556"/>
    <att type="real" name="BestEnrichmentInGroup" value="9.249219492330663"/>
    <att type="integer" name="FirstInGroupByEnrichment" value="0"/>
    <att type="integer" name="FirstInGroupByLogP" value="0"/>
    <att type="string" name="GeneID" value="2950|3066|3164|3717|4129|4353|4790|4843|5054|5970|7099|10014|26191"/>
    <att type="integer" name="_RANK_" value="1"/>
    <att type="string" name="_PATTERN_" value="M1"/>
    <att type="string" name="CLUSTER_LABEL" value=" "/>
    <att type="integer" name="#COUNT_001" value="13"/>
    <att type="integer" name="_MEMBER_MyList" value="1"/>
    <att type="real" name="_LogP_MyList" value="-7.874702652207077"/>
    <att type="string" name="Gene" value="GO:0002237"/>
    <att type="integer" name="GiniIndex" value="0"/>
    <att type="integer" name="CategoryID" value="19"/>
    <att type="string" name="PARENT_GO" value="19_GO:0044419 biological process involved in interspecies interaction between organisms"/>
    <att type="integer" name="EvidenceCutoff" value="0"/>
    <graphics type="CIRCLE" x="448.06737669989934" y="205.44691684263054"/>
  </node>
  <node label="GO:0071222" id="46">
    <att type="string" name="canonicalName" value="GO:0071222"/>
    <att type="string" name="Description" value="cellular response to lipopolysaccharide"/>
    <att type="string" name="Category" value="GO Biological Processes"/>
    <att type="real" name="LogP" value="-6.196593586522438"/>
    <att type="real" name="Log(q-value)" value="-4.228636312208882"/>
    <att type="integer" name="GROUP_ID" value="8"/>
    <att type="string" name="Hits" value="GSTP1|JAK2|NFKB1|NOS2|SERPINE1|RELA|TLR4|HDAC5|PTPN22"/>
    <att type="real" name="Enrichment" value="9.249219492330663"/>
    <att type="real" name="Z-score" value="8.184625977339039"/>
    <att type="integer" name="#GeneInGOAndHitList" value="9"/>
    <att type="integer" name="#GeneInGO" value="212"/>
    <att type="integer" name="#GeneInHitList" value="139"/>
    <att type="integer" name="#TotalGeneInLibrary" value="30284"/>
    <att type="real" name="%InGO" value="6.474820143884892"/>
    <att type="real" name="STDV %InGO" value="2.0872320290552024"/>
    <att type="real" name="BestLogPInGroup" value="-13.042062743471556"/>
    <att type="real" name="BestEnrichmentInGroup" value="9.249219492330663"/>
    <att type="integer" name="FirstInGroupByEnrichment" value="0"/>
    <att type="integer" name="FirstInGroupByLogP" value="0"/>
    <att type="string" name="GeneID" value="2950|3717|4790|4843|5054|5970|7099|10014|26191"/>
    <att type="integer" name="_RANK_" value="1"/>
    <att type="string" name="_PATTERN_" value="M1"/>
    <att type="string" name="CLUSTER_LABEL" value=" "/>
    <att type="integer" name="#COUNT_001" value="9"/>
    <att type="integer" name="_MEMBER_MyList" value="1"/>
    <att type="real" name="_LogP_MyList" value="-6.196593586522438"/>
    <att type="string" name="Gene" value="GO:0071222"/>
    <att type="integer" name="GiniIndex" value="0"/>
    <att type="integer" name="CategoryID" value="19"/>
    <att type="string" name="PARENT_GO" value="19_GO:0044419 biological process involved in interspecies interaction between organisms"/>
    <att type="integer" name="EvidenceCutoff" value="0"/>
    <graphics type="CIRCLE" x="231.80273856657342" y="291.30621245806964"/>
  </node>
  <node label="GO:0071219" id="47">
    <att type="string" name="canonicalName" value="GO:0071219"/>
    <att type="string" name="Description" value="cellular response to molecule of bacterial origin"/>
    <att type="string" name="Category" value="GO Biological Processes"/>
    <att type="real" name="LogP" value="-5.9654324641561365"/>
    <att type="real" name="Log(q-value)" value="-4.031401310315451"/>
    <att type="integer" name="GROUP_ID" value="8"/>
    <att type="string" name="Hits" value="GSTP1|JAK2|NFKB1|NOS2|SERPINE1|RELA|TLR4|HDAC5|PTPN22"/>
    <att type="real" name="Enrichment" value="8.676258992805755"/>
    <att type="real" name="Z-score" value="7.86543964710046"/>
    <att type="integer" name="#GeneInGOAndHitList" value="9"/>
    <att type="integer" name="#GeneInGO" value="226"/>
    <att type="integer" name="#GeneInHitList" value="139"/>
    <att type="integer" name="#TotalGeneInLibrary" value="30284"/>
    <att type="real" name="%InGO" value="6.474820143884892"/>
    <att type="real" name="STDV %InGO" value="2.0872320290552024"/>
    <att type="real" name="BestLogPInGroup" value="-13.042062743471556"/>
    <att type="real" name="BestEnrichmentInGroup" value="9.249219492330663"/>
    <att type="integer" name="FirstInGroupByEnrichment" value="0"/>
    <att type="integer" name="FirstInGroupByLogP" value="0"/>
    <att type="string" name="GeneID" value="2950|3717|4790|4843|5054|5970|7099|10014|26191"/>
    <att type="integer" name="_RANK_" value="1"/>
    <att type="string" name="_PATTERN_" value="M1"/>
    <att type="string" name="CLUSTER_LABEL" value=" "/>
    <att type="integer" name="#COUNT_001" value="9"/>
    <att type="integer" name="_MEMBER_MyList" value="1"/>
    <att type="real" name="_LogP_MyList" value="-5.9654324641561365"/>
    <att type="string" name="Gene" value="GO:0071219"/>
    <att type="integer" name="GiniIndex" value="0"/>
    <att type="integer" name="CategoryID" value="19"/>
    <att type="string" name="PARENT_GO" value="19_GO:0044419 biological process involved in interspecies interaction between organisms"/>
    <att type="integer" name="EvidenceCutoff" value="0"/>
    <graphics type="CIRCLE" x="429.6642092971171" y="434.8846668424928"/>
  </node>
  <node label="GO:0009617" id="48">
    <att type="string" name="canonicalName" value="GO:0009617"/>
    <att type="string" name="Description" value="response to bacterium"/>
    <att type="string" name="Category" value="GO Biological Processes"/>
    <att type="real" name="LogP" value="-5.8714092813518235"/>
    <att type="real" name="Log(q-value)" value="-3.961783114112772"/>
    <att type="integer" name="GROUP_ID" value="8"/>
    <att type="string" name="Hits" value="ADH7|FPR2|GSTP1|HDAC2|NR4A1|JAK2|MAOB|MPO|NFKB1|NOS2|SERPINE1|RELA|TLR4|HDAC5|PTPN22"/>
    <att type="real" name="Enrichment" value="4.5014566858909575"/>
    <att type="real" name="Z-score" value="6.484533685017549"/>
    <att type="integer" name="#GeneInGOAndHitList" value="15"/>
    <att type="integer" name="#GeneInGO" value="726"/>
    <att type="integer" name="#GeneInHitList" value="139"/>
    <att type="integer" name="#TotalGeneInLibrary" value="30284"/>
    <att type="real" name="%InGO" value="10.79136690647482"/>
    <att type="real" name="STDV %InGO" value="2.6316872216588743"/>
    <att type="real" name="BestLogPInGroup" value="-13.042062743471556"/>
    <att type="real" name="BestEnrichmentInGroup" value="9.249219492330663"/>
    <att type="integer" name="FirstInGroupByEnrichment" value="0"/>
    <att type="integer" name="FirstInGroupByLogP" value="0"/>
    <att type="string" name="GeneID" value="131|2358|2950|3066|3164|3717|4129|4353|4790|4843|5054|5970|7099|10014|26191"/>
    <att type="integer" name="_RANK_" value="1"/>
    <att type="string" name="_PATTERN_" value="M1"/>
    <att type="string" name="CLUSTER_LABEL" value=" "/>
    <att type="integer" name="#COUNT_001" value="15"/>
    <att type="integer" name="_MEMBER_MyList" value="1"/>
    <att type="real" name="_LogP_MyList" value="-5.8714092813518235"/>
    <att type="string" name="Gene" value="GO:0009617"/>
    <att type="integer" name="GiniIndex" value="0"/>
    <att type="integer" name="CategoryID" value="19"/>
    <att type="string" name="PARENT_GO" value="19_GO:0044419 biological process involved in interspecies interaction between organisms"/>
    <att type="integer" name="EvidenceCutoff" value="0"/>
    <graphics type="CIRCLE" x="179.96382307618956" y="367.98725837639614"/>
  </node>
  <node label="GO:0071216" id="49">
    <att type="string" name="canonicalName" value="GO:0071216"/>
    <att type="string" name="Description" value="cellular response to biotic stimulus"/>
    <att type="string" name="Category" value="GO Biological Processes"/>
    <att type="real" name="LogP" value="-5.576088006284823"/>
    <att type="real" name="Log(q-value)" value="-3.7178779696844955"/>
    <att type="integer" name="GROUP_ID" value="8"/>
    <att type="string" name="Hits" value="GSTP1|JAK2|NFKB1|NOS2|SERPINE1|RELA|TLR4|HDAC5|PTPN22"/>
    <att type="real" name="Enrichment" value="7.781089414182939"/>
    <att type="real" name="Z-score" value="7.340181824274766"/>
    <att type="integer" name="#GeneInGOAndHitList" value="9"/>
    <att type="integer" name="#GeneInGO" value="252"/>
    <att type="integer" name="#GeneInHitList" value="139"/>
    <att type="integer" name="#TotalGeneInLibrary" value="30284"/>
    <att type="real" name="%InGO" value="6.474820143884892"/>
    <att type="real" name="STDV %InGO" value="2.0872320290552024"/>
    <att type="real" name="BestLogPInGroup" value="-13.042062743471556"/>
    <att type="real" name="BestEnrichmentInGroup" value="9.249219492330663"/>
    <att type="integer" name="FirstInGroupByEnrichment" value="0"/>
    <att type="integer" name="FirstInGroupByLogP" value="0"/>
    <att type="string" name="GeneID" value="2950|3717|4790|4843|5054|5970|7099|10014|26191"/>
    <att type="integer" name="_RANK_" value="1"/>
    <att type="string" name="_PATTERN_" value="M1"/>
    <att type="string" name="CLUSTER_LABEL" value=" "/>
    <att type="integer" name="#COUNT_001" value="9"/>
    <att type="integer" name="_MEMBER_MyList" value="1"/>
    <att type="real" name="_LogP_MyList" value="-5.576088006284823"/>
    <att type="string" name="Gene" value="GO:0071216"/>
    <att type="integer" name="GiniIndex" value="0"/>
    <att type="integer" name="CategoryID" value="19"/>
    <att type="string" name="PARENT_GO" value="19_GO:0050896 response to stimulus"/>
    <att type="integer" name="EvidenceCutoff" value="0"/>
    <graphics type="CIRCLE" x="438.1225676717936" y="273.7255776855119"/>
  </node>
  <node label="GO:0042742" id="50">
    <att type="string" name="canonicalName" value="GO:0042742"/>
    <att type="string" name="Description" value="defense response to bacterium"/>
    <att type="string" name="Category" value="GO Biological Processes"/>
    <att type="real" name="LogP" value="-2.406986416687257"/>
    <att type="real" name="Log(q-value)" value="-1.1455335646069775"/>
    <att type="integer" name="GROUP_ID" value="8"/>
    <att type="string" name="Hits" value="FPR2|MPO|NFKB1|NOS2|SERPINE1|TLR4"/>
    <att type="real" name="Enrichment" value="4.034638955502265"/>
    <att type="real" name="Z-score" value="3.7291326618976046"/>
    <att type="integer" name="#GeneInGOAndHitList" value="6"/>
    <att type="integer" name="#GeneInGO" value="324"/>
    <att type="integer" name="#GeneInHitList" value="139"/>
    <att type="integer" name="#TotalGeneInLibrary" value="30284"/>
    <att type="real" name="%InGO" value="4.316546762589928"/>
    <att type="real" name="STDV %InGO" value="1.7237697110070636"/>
    <att type="real" name="BestLogPInGroup" value="-13.042062743471556"/>
    <att type="real" name="BestEnrichmentInGroup" value="9.249219492330663"/>
    <att type="integer" name="FirstInGroupByEnrichment" value="0"/>
    <att type="integer" name="FirstInGroupByLogP" value="0"/>
    <att type="string" name="GeneID" value="2358|4353|4790|4843|5054|7099"/>
    <att type="integer" name="_RANK_" value="1"/>
    <att type="string" name="_PATTERN_" value="M1"/>
    <att type="string" name="CLUSTER_LABEL" value=" "/>
    <att type="integer" name="#COUNT_001" value="6"/>
    <att type="integer" name="_MEMBER_MyList" value="1"/>
    <att type="real" name="_LogP_MyList" value="-2.406986416687257"/>
    <att type="string" name="Gene" value="GO:0042742"/>
    <att type="integer" name="GiniIndex" value="0"/>
    <att type="integer" name="CategoryID" value="19"/>
    <att type="string" name="PARENT_GO" value="19_GO:0044419 biological process involved in interspecies interaction between organisms"/>
    <att type="integer" name="EvidenceCutoff" value="0"/>
    <graphics type="CIRCLE" x="292.8490876201854" y="382.6717160261961"/>
  </node>
  <node label="GO:0097305" id="51">
    <att type="string" name="canonicalName" value="GO:0097305"/>
    <att type="string" name="Description" value="response to alcohol"/>
    <att type="string" name="Category" value="GO Biological Processes"/>
    <att type="real" name="LogP" value="-12.715622508666096"/>
    <att type="real" name="Log(q-value)" value="-9.990703283038835"/>
    <att type="integer" name="GROUP_ID" value="9"/>
    <att type="string" name="Hits" value="ADH7|PARP1|CES1|CHRNB2|CTSK|DRD2|PTK2B|FYN|HDAC2|IGF1R|MAOB|PTPRC|SLC6A3|TBXAS1|TGFBR2|HDAC6"/>
    <att type="real" name="Enrichment" value="12.676102027468932"/>
    <att type="real" name="Z-score" value="13.208018565674887"/>
    <att type="integer" name="#GeneInGOAndHitList" value="16"/>
    <att type="integer" name="#GeneInGO" value="275"/>
    <att type="integer" name="#GeneInHitList" value="139"/>
    <att type="integer" name="#TotalGeneInLibrary" value="30284"/>
    <att type="real" name="%InGO" value="11.510791366906474"/>
    <att type="real" name="STDV %InGO" value="2.707013032790805"/>
    <att type="real" name="BestLogPInGroup" value="-12.888659078716064"/>
    <att type="real" name="BestEnrichmentInGroup" value="37.56387993053833"/>
    <att type="integer" name="FirstInGroupByEnrichment" value="0"/>
    <att type="integer" name="FirstInGroupByLogP" value="0"/>
    <att type="string" name="GeneID" value="131|142|1066|1141|1513|1813|2185|2534|3066|3480|4129|5788|6531|6916|7048|10013"/>
    <att type="integer" name="_RANK_" value="1"/>
    <att type="string" name="_PATTERN_" value="M1"/>
    <att type="string" name="CLUSTER_LABEL" value=" "/>
    <att type="integer" name="#COUNT_001" value="16"/>
    <att type="integer" name="_MEMBER_MyList" value="1"/>
    <att type="real" name="_LogP_MyList" value="-12.715622508666096"/>
    <att type="string" name="Gene" value="GO:0097305"/>
    <att type="integer" name="GiniIndex" value="0"/>
    <att type="integer" name="CategoryID" value="19"/>
    <att type="string" name="PARENT_GO" value="19_GO:0050896 response to stimulus"/>
    <att type="integer" name="EvidenceCutoff" value="0"/>
    <graphics type="CIRCLE" x="243.61309199330685" y="432.30850217837593"/>
  </node>
  <node label="GO:0045471" id="52">
    <att type="string" name="canonicalName" value="GO:0045471"/>
    <att type="string" name="Description" value="response to ethanol"/>
    <att type="string" name="Category" value="GO Biological Processes"/>
    <att type="real" name="LogP" value="-10.59673471369466"/>
    <att type="real" name="Log(q-value)" value="-8.01572206375168"/>
    <att type="integer" name="GROUP_ID" value="9"/>
    <att type="string" name="Hits" value="ADH7|CHRNB2|CTSK|DRD2|PTK2B|FYN|HDAC2|IGF1R|MAOB|SLC6A3|TBXAS1"/>
    <att type="real" name="Enrichment" value="18.29446976769729"/>
    <att type="real" name="Z-score" value="13.470286714673012"/>
    <att type="integer" name="#GeneInGOAndHitList" value="11"/>
    <att type="integer" name="#GeneInGO" value="131"/>
    <att type="integer" name="#GeneInHitList" value="139"/>
    <att type="integer" name="#TotalGeneInLibrary" value="30284"/>
    <att type="real" name="%InGO" value="7.913669064748201"/>
    <att type="real" name="STDV %InGO" value="2.2897028622035696"/>
    <att type="real" name="BestLogPInGroup" value="-12.888659078716064"/>
    <att type="real" name="BestEnrichmentInGroup" value="37.56387993053833"/>
    <att type="integer" name="FirstInGroupByEnrichment" value="0"/>
    <att type="integer" name="FirstInGroupByLogP" value="0"/>
    <att type="string" name="GeneID" value="131|1141|1513|1813|2185|2534|3066|3480|4129|6531|6916"/>
    <att type="integer" name="_RANK_" value="1"/>
    <att type="string" name="_PATTERN_" value="M1"/>
    <att type="string" name="CLUSTER_LABEL" value=" "/>
    <att type="integer" name="#COUNT_001" value="11"/>
    <att type="integer" name="_MEMBER_MyList" value="1"/>
    <att type="real" name="_LogP_MyList" value="-10.59673471369466"/>
    <att type="string" name="Gene" value="GO:0045471"/>
    <att type="integer" name="GiniIndex" value="0"/>
    <att type="integer" name="CategoryID" value="19"/>
    <att type="string" name="PARENT_GO" value="19_GO:0050896 response to stimulus"/>
    <att type="integer" name="EvidenceCutoff" value="0"/>
    <graphics type="CIRCLE" x="206.82546952132122" y="380.6877956480979"/>
  </node>
  <node label="GO:1904646" id="53">
    <att type="string" name="canonicalName" value="GO:1904646"/>
    <att type="string" name="Description" value="cellular response to amyloid-beta"/>
    <att type="string" name="Category" value="GO Biological Processes"/>
    <att type="real" name="LogP" value="-7.170345447985136"/>
    <att type="real" name="Log(q-value)" value="-5.047486213685837"/>
    <att type="integer" name="GROUP_ID" value="9"/>
    <att type="string" name="Hits" value="PARP1|CDK5|FPR2|FYN|IGF1R|TLR4"/>
    <att type="real" name="Enrichment" value="28.41789177353769"/>
    <att type="real" name="Z-score" value="12.636757359294318"/>
    <att type="integer" name="#GeneInGOAndHitList" value="6"/>
    <att type="integer" name="#GeneInGO" value="46"/>
    <att type="integer" name="#GeneInHitList" value="139"/>
    <att type="integer" name="#TotalGeneInLibrary" value="30284"/>
    <att type="real" name="%InGO" value="4.316546762589928"/>
    <att type="real" name="STDV %InGO" value="1.7237697110070636"/>
    <att type="real" name="BestLogPInGroup" value="-12.888659078716064"/>
    <att type="real" name="BestEnrichmentInGroup" value="37.56387993053833"/>
    <att type="integer" name="FirstInGroupByEnrichment" value="0"/>
    <att type="integer" name="FirstInGroupByLogP" value="0"/>
    <att type="string" name="GeneID" value="142|1020|2358|2534|3480|7099"/>
    <att type="integer" name="_RANK_" value="1"/>
    <att type="string" name="_PATTERN_" value="M1"/>
    <att type="string" name="CLUSTER_LABEL" value=" "/>
    <att type="integer" name="#COUNT_001" value="6"/>
    <att type="integer" name="_MEMBER_MyList" value="1"/>
    <att type="real" name="_LogP_MyList" value="-7.170345447985136"/>
    <att type="string" name="Gene" value="GO:1904646"/>
    <att type="integer" name="GiniIndex" value="0"/>
    <att type="integer" name="CategoryID" value="19"/>
    <att type="string" name="PARENT_GO" value="19_GO:0050896 response to stimulus"/>
    <att type="integer" name="EvidenceCutoff" value="0"/>
    <graphics type="CIRCLE" x="271.74354281743564" y="391.50788093017877"/>
  </node>
  <node label="GO:0070848" id="54">
    <att type="string" name="canonicalName" value="GO:0070848"/>
    <att type="string" name="Description" value="response to growth factor"/>
    <att type="string" name="Category" value="GO Biological Processes"/>
    <att type="real" name="LogP" value="-5.680811053547588"/>
    <att type="real" name="Log(q-value)" value="-3.8053989868396383"/>
    <att type="integer" name="GROUP_ID" value="9"/>
    <att type="string" name="Hits" value="PARP1|CTSK|FLT1|FYN|HDAC1|HDAC2|NR4A1|IGF1R|RELA|SRD5A1|TGFBR2|TLR4|HDAC6"/>
    <att type="real" name="Enrichment" value="5.0397091579405515"/>
    <att type="real" name="Z-score" value="6.564149233623726"/>
    <att type="integer" name="#GeneInGOAndHitList" value="13"/>
    <att type="integer" name="#GeneInGO" value="562"/>
    <att type="integer" name="#GeneInHitList" value="139"/>
    <att type="integer" name="#TotalGeneInLibrary" value="30284"/>
    <att type="real" name="%InGO" value="9.352517985611511"/>
    <att type="real" name="STDV %InGO" value="2.4696462419462946"/>
    <att type="real" name="BestLogPInGroup" value="-12.888659078716064"/>
    <att type="real" name="BestEnrichmentInGroup" value="37.56387993053833"/>
    <att type="integer" name="FirstInGroupByEnrichment" value="0"/>
    <att type="integer" name="FirstInGroupByLogP" value="0"/>
    <att type="string" name="GeneID" value="142|1513|2321|2534|3065|3066|3164|3480|5970|6715|7048|7099|10013"/>
    <att type="integer" name="_RANK_" value="1"/>
    <att type="string" name="_PATTERN_" value="M1"/>
    <att type="string" name="CLUSTER_LABEL" value=" "/>
    <att type="integer" name="#COUNT_001" value="13"/>
    <att type="integer" name="_MEMBER_MyList" value="1"/>
    <att type="real" name="_LogP_MyList" value="-5.680811053547588"/>
    <att type="string" name="Gene" value="GO:0070848"/>
    <att type="integer" name="GiniIndex" value="0"/>
    <att type="integer" name="CategoryID" value="19"/>
    <att type="string" name="PARENT_GO" value="19_GO:0050896 response to stimulus"/>
    <att type="integer" name="EvidenceCutoff" value="0"/>
    <graphics type="CIRCLE" x="346.8426435512768" y="216.24971470155083"/>
  </node>
  <node label="GO:0071363" id="55">
    <att type="string" name="canonicalName" value="GO:0071363"/>
    <att type="string" name="Description" value="cellular response to growth factor stimulus"/>
    <att type="string" name="Category" value="GO Biological Processes"/>
    <att type="real" name="LogP" value="-5.187103635231046"/>
    <att type="real" name="Log(q-value)" value="-3.3916033353180772"/>
    <att type="integer" name="GROUP_ID" value="9"/>
    <att type="string" name="Hits" value="PARP1|CTSK|FLT1|FYN|HDAC1|HDAC2|NR4A1|IGF1R|RELA|SRD5A1|TGFBR2|TLR4"/>
    <att type="real" name="Enrichment" value="4.932917062576354"/>
    <att type="real" name="Z-score" value="6.202678166638071"/>
    <att type="integer" name="#GeneInGOAndHitList" value="12"/>
    <att type="integer" name="#GeneInGO" value="530"/>
    <att type="integer" name="#GeneInHitList" value="139"/>
    <att type="integer" name="#TotalGeneInLibrary" value="30284"/>
    <att type="real" name="%InGO" value="8.633093525179856"/>
    <att type="real" name="STDV %InGO" value="2.3821564631931658"/>
    <att type="real" name="BestLogPInGroup" value="-12.888659078716064"/>
    <att type="real" name="BestEnrichmentInGroup" value="37.56387993053833"/>
    <att type="integer" name="FirstInGroupByEnrichment" value="0"/>
    <att type="integer" name="FirstInGroupByLogP" value="0"/>
    <att type="string" name="GeneID" value="142|1513|2321|2534|3065|3066|3164|3480|5970|6715|7048|7099"/>
    <att type="integer" name="_RANK_" value="1"/>
    <att type="string" name="_PATTERN_" value="M1"/>
    <att type="string" name="CLUSTER_LABEL" value=" "/>
    <att type="integer" name="#COUNT_001" value="12"/>
    <att type="integer" name="_MEMBER_MyList" value="1"/>
    <att type="real" name="_LogP_MyList" value="-5.187103635231046"/>
    <att type="string" name="Gene" value="GO:0071363"/>
    <att type="integer" name="GiniIndex" value="0"/>
    <att type="integer" name="CategoryID" value="19"/>
    <att type="string" name="PARENT_GO" value="19_GO:0050896 response to stimulus"/>
    <att type="integer" name="EvidenceCutoff" value="0"/>
    <graphics type="CIRCLE" x="338.65890802529486" y="186.72643935298254"/>
  </node>
  <node label="GO:0071560" id="56">
    <att type="string" name="canonicalName" value="GO:0071560"/>
    <att type="string" name="Description" value="cellular response to transforming growth factor beta stimulus"/>
    <att type="string" name="Category" value="GO Biological Processes"/>
    <att type="real" name="LogP" value="-3.957235504184923"/>
    <att type="real" name="Log(q-value)" value="-2.4080507422281032"/>
    <att type="integer" name="GROUP_ID" value="9"/>
    <att type="string" name="Hits" value="PARP1|CTSK|FYN|HDAC2|IGF1R|TGFBR2"/>
    <att type="real" name="Enrichment" value="8.019773138544378"/>
    <att type="real" name="Z-score" value="6.102129084933792"/>
    <att type="integer" name="#GeneInGOAndHitList" value="6"/>
    <att type="integer" name="#GeneInGO" value="163"/>
    <att type="integer" name="#GeneInHitList" value="139"/>
    <att type="integer" name="#TotalGeneInLibrary" value="30284"/>
    <att type="real" name="%InGO" value="4.316546762589928"/>
    <att type="real" name="STDV %InGO" value="1.7237697110070636"/>
    <att type="real" name="BestLogPInGroup" value="-12.888659078716064"/>
    <att type="real" name="BestEnrichmentInGroup" value="37.56387993053833"/>
    <att type="integer" name="FirstInGroupByEnrichment" value="0"/>
    <att type="integer" name="FirstInGroupByLogP" value="0"/>
    <att type="string" name="GeneID" value="142|1513|2534|3066|3480|7048"/>
    <att type="integer" name="_RANK_" value="1"/>
    <att type="string" name="_PATTERN_" value="M1"/>
    <att type="string" name="CLUSTER_LABEL" value=" "/>
    <att type="integer" name="#COUNT_001" value="6"/>
    <att type="integer" name="_MEMBER_MyList" value="1"/>
    <att type="real" name="_LogP_MyList" value="-3.957235504184923"/>
    <att type="string" name="Gene" value="GO:0071560"/>
    <att type="integer" name="GiniIndex" value="0"/>
    <att type="integer" name="CategoryID" value="19"/>
    <att type="string" name="PARENT_GO" value="19_GO:0050896 response to stimulus"/>
    <att type="integer" name="EvidenceCutoff" value="0"/>
    <graphics type="CIRCLE" x="281.7916653924823" y="330.9245054443509"/>
  </node>
  <node label="GO:0071559" id="57">
    <att type="string" name="canonicalName" value="GO:0071559"/>
    <att type="string" name="Description" value="response to transforming growth factor beta"/>
    <att type="string" name="Category" value="GO Biological Processes"/>
    <att type="real" name="LogP" value="-3.857350898198339"/>
    <att type="real" name="Log(q-value)" value="-2.3313103242181037"/>
    <att type="integer" name="GROUP_ID" value="9"/>
    <att type="string" name="Hits" value="PARP1|CTSK|FYN|HDAC2|IGF1R|TGFBR2"/>
    <att type="real" name="Enrichment" value="7.689547185780786"/>
    <att type="real" name="Z-score" value="5.939312320853763"/>
    <att type="integer" name="#GeneInGOAndHitList" value="6"/>
    <att type="integer" name="#GeneInGO" value="170"/>
    <att type="integer" name="#GeneInHitList" value="139"/>
    <att type="integer" name="#TotalGeneInLibrary" value="30284"/>
    <att type="real" name="%InGO" value="4.316546762589928"/>
    <att type="real" name="STDV %InGO" value="1.7237697110070636"/>
    <att type="real" name="BestLogPInGroup" value="-12.888659078716064"/>
    <att type="real" name="BestEnrichmentInGroup" value="37.56387993053833"/>
    <att type="integer" name="FirstInGroupByEnrichment" value="0"/>
    <att type="integer" name="FirstInGroupByLogP" value="0"/>
    <att type="string" name="GeneID" value="142|1513|2534|3066|3480|7048"/>
    <att type="integer" name="_RANK_" value="1"/>
    <att type="string" name="_PATTERN_" value="M1"/>
    <att type="string" name="CLUSTER_LABEL" value=" "/>
    <att type="integer" name="#COUNT_001" value="6"/>
    <att type="integer" name="_MEMBER_MyList" value="1"/>
    <att type="real" name="_LogP_MyList" value="-3.857350898198339"/>
    <att type="string" name="Gene" value="GO:0071559"/>
    <att type="integer" name="GiniIndex" value="0"/>
    <att type="integer" name="CategoryID" value="19"/>
    <att type="string" name="PARENT_GO" value="19_GO:0050896 response to stimulus"/>
    <att type="integer" name="EvidenceCutoff" value="0"/>
    <graphics type="CIRCLE" x="441.8521114912852" y="186.47382762950355"/>
  </node>
  <node label="GO:0071214" id="58">
    <att type="string" name="canonicalName" value="GO:0071214"/>
    <att type="string" name="Description" value="cellular response to abiotic stimulus"/>
    <att type="string" name="Category" value="GO Biological Processes"/>
    <att type="real" name="LogP" value="-6.43064122880952"/>
    <att type="real" name="Log(q-value)" value="-4.422916827624476"/>
    <att type="integer" name="GROUP_ID" value="10"/>
    <att type="string" name="Hits" value="PARP1|AKR1B1|IGF1R|MME|MMP1|MMP2|NFKB1|SLC2A1|SLC9A1|TLR4|TLR8"/>
    <att type="real" name="Enrichment" value="7.306632742586418"/>
    <att type="real" name="Z-score" value="7.798153083103118"/>
    <att type="integer" name="#GeneInGOAndHitList" value="11"/>
    <att type="integer" name="#GeneInGO" value="328"/>
    <att type="integer" name="#GeneInHitList" value="139"/>
    <att type="integer" name="#TotalGeneInLibrary" value="30284"/>
    <att type="real" name="%InGO" value="7.913669064748201"/>
    <att type="real" name="STDV %InGO" value="2.2897028622035696"/>
    <att type="real" name="BestLogPInGroup" value="-12.860729973387595"/>
    <att type="real" name="BestEnrichmentInGroup" value="17.66517596733424"/>
    <att type="integer" name="FirstInGroupByEnrichment" value="0"/>
    <att type="integer" name="FirstInGroupByLogP" value="0"/>
    <att type="string" name="GeneID" value="142|231|3480|4311|4312|4313|4790|6513|6548|7099|51311"/>
    <att type="integer" name="_RANK_" value="1"/>
    <att type="string" name="_PATTERN_" value="M1"/>
    <att type="string" name="CLUSTER_LABEL" value=" "/>
    <att type="integer" name="#COUNT_001" value="11"/>
    <att type="integer" name="_MEMBER_MyList" value="1"/>
    <att type="real" name="_LogP_MyList" value="-6.43064122880952"/>
    <att type="string" name="Gene" value="GO:0071214"/>
    <att type="integer" name="GiniIndex" value="0"/>
    <att type="integer" name="CategoryID" value="19"/>
    <att type="string" name="PARENT_GO" value="19_GO:0050896 response to stimulus"/>
    <att type="integer" name="EvidenceCutoff" value="0"/>
    <graphics type="CIRCLE" x="231.43423793297154" y="260.7583172106323"/>
  </node>
  <node label="GO:0104004" id="59">
    <att type="string" name="canonicalName" value="GO:0104004"/>
    <att type="string" name="Description" value="cellular response to environmental stimulus"/>
    <att type="string" name="Category" value="GO Biological Processes"/>
    <att type="real" name="LogP" value="-6.43064122880952"/>
    <att type="real" name="Log(q-value)" value="-4.422916827624476"/>
    <att type="integer" name="GROUP_ID" value="10"/>
    <att type="string" name="Hits" value="PARP1|AKR1B1|IGF1R|MME|MMP1|MMP2|NFKB1|SLC2A1|SLC9A1|TLR4|TLR8"/>
    <att type="real" name="Enrichment" value="7.306632742586418"/>
    <att type="real" name="Z-score" value="7.798153083103118"/>
    <att type="integer" name="#GeneInGOAndHitList" value="11"/>
    <att type="integer" name="#GeneInGO" value="328"/>
    <att type="integer" name="#GeneInHitList" value="139"/>
    <att type="integer" name="#TotalGeneInLibrary" value="30284"/>
    <att type="real" name="%InGO" value="7.913669064748201"/>
    <att type="real" name="STDV %InGO" value="2.2897028622035696"/>
    <att type="real" name="BestLogPInGroup" value="-12.860729973387595"/>
    <att type="real" name="BestEnrichmentInGroup" value="17.66517596733424"/>
    <att type="integer" name="FirstInGroupByEnrichment" value="0"/>
    <att type="integer" name="FirstInGroupByLogP" value="0"/>
    <att type="string" name="GeneID" value="142|231|3480|4311|4312|4313|4790|6513|6548|7099|51311"/>
    <att type="integer" name="_RANK_" value="1"/>
    <att type="string" name="_PATTERN_" value="M1"/>
    <att type="string" name="CLUSTER_LABEL" value=" "/>
    <att type="integer" name="#COUNT_001" value="11"/>
    <att type="integer" name="_MEMBER_MyList" value="1"/>
    <att type="real" name="_LogP_MyList" value="-6.43064122880952"/>
    <att type="string" name="Gene" value="GO:0104004"/>
    <att type="integer" name="GiniIndex" value="0"/>
    <att type="integer" name="CategoryID" value="19"/>
    <att type="string" name="PARENT_GO" value="19_GO:0050896 response to stimulus"/>
    <att type="integer" name="EvidenceCutoff" value="0"/>
    <graphics type="CIRCLE" x="278.55725802544885" y="363.31155088426647"/>
  </node>
  <node label="GO:0071260" id="60">
    <att type="string" name="canonicalName" value="GO:0071260"/>
    <att type="string" name="Description" value="cellular response to mechanical stimulus"/>
    <att type="string" name="Category" value="GO Biological Processes"/>
    <att type="real" name="LogP" value="-5.9199216163127515"/>
    <att type="real" name="Log(q-value)" value="-3.993357027157421"/>
    <att type="integer" name="GROUP_ID" value="10"/>
    <att type="string" name="Hits" value="IGF1R|NFKB1|SLC2A1|SLC9A1|TLR4|TLR8"/>
    <att type="real" name="Enrichment" value="17.66517596733424"/>
    <att type="real" name="Z-score" value="9.746520604918732"/>
    <att type="integer" name="#GeneInGOAndHitList" value="6"/>
    <att type="integer" name="#GeneInGO" value="74"/>
    <att type="integer" name="#GeneInHitList" value="139"/>
    <att type="integer" name="#TotalGeneInLibrary" value="30284"/>
    <att type="real" name="%InGO" value="4.316546762589928"/>
    <att type="real" name="STDV %InGO" value="1.7237697110070636"/>
    <att type="real" name="BestLogPInGroup" value="-12.860729973387595"/>
    <att type="real" name="BestEnrichmentInGroup" value="17.66517596733424"/>
    <att type="integer" name="FirstInGroupByEnrichment" value="0"/>
    <att type="integer" name="FirstInGroupByLogP" value="0"/>
    <att type="string" name="GeneID" value="3480|4790|6513|6548|7099|51311"/>
    <att type="integer" name="_RANK_" value="1"/>
    <att type="string" name="_PATTERN_" value="M1"/>
    <att type="string" name="CLUSTER_LABEL" value=" "/>
    <att type="integer" name="#COUNT_001" value="6"/>
    <att type="integer" name="_MEMBER_MyList" value="1"/>
    <att type="real" name="_LogP_MyList" value="-5.9199216163127515"/>
    <att type="string" name="Gene" value="GO:0071260"/>
    <att type="integer" name="GiniIndex" value="0"/>
    <att type="integer" name="CategoryID" value="19"/>
    <att type="string" name="PARENT_GO" value="19_GO:0050896 response to stimulus"/>
    <att type="integer" name="EvidenceCutoff" value="0"/>
    <graphics type="CIRCLE" x="375.66716145879366" y="169.18083009412368"/>
  </node>
  <node label="GO:0071496" id="61">
    <att type="string" name="canonicalName" value="GO:0071496"/>
    <att type="string" name="Description" value="cellular response to external stimulus"/>
    <att type="string" name="Category" value="GO Biological Processes"/>
    <att type="real" name="LogP" value="-5.88534188237651"/>
    <att type="real" name="Log(q-value)" value="-3.973336013392104"/>
    <att type="integer" name="GROUP_ID" value="10"/>
    <att type="string" name="Hits" value="IGF1R|NFKB1|SLC2A1|SLC9A1|TLR4|TLR8"/>
    <att type="real" name="Enrichment" value="17.429640287769782"/>
    <att type="real" name="Z-score" value="9.673635437557706"/>
    <att type="integer" name="#GeneInGOAndHitList" value="6"/>
    <att type="integer" name="#GeneInGO" value="75"/>
    <att type="integer" name="#GeneInHitList" value="139"/>
    <att type="integer" name="#TotalGeneInLibrary" value="30284"/>
    <att type="real" name="%InGO" value="4.316546762589928"/>
    <att type="real" name="STDV %InGO" value="1.7237697110070636"/>
    <att type="real" name="BestLogPInGroup" value="-12.860729973387595"/>
    <att type="real" name="BestEnrichmentInGroup" value="17.66517596733424"/>
    <att type="integer" name="FirstInGroupByEnrichment" value="0"/>
    <att type="integer" name="FirstInGroupByLogP" value="0"/>
    <att type="string" name="GeneID" value="3480|4790|6513|6548|7099|51311"/>
    <att type="integer" name="_RANK_" value="1"/>
    <att type="string" name="_PATTERN_" value="M1"/>
    <att type="string" name="CLUSTER_LABEL" value=" "/>
    <att type="integer" name="#COUNT_001" value="6"/>
    <att type="integer" name="_MEMBER_MyList" value="1"/>
    <att type="real" name="_LogP_MyList" value="-5.88534188237651"/>
    <att type="string" name="Gene" value="GO:0071496"/>
    <att type="integer" name="GiniIndex" value="0"/>
    <att type="integer" name="CategoryID" value="19"/>
    <att type="string" name="PARENT_GO" value="19_GO:0050896 response to stimulus"/>
    <att type="integer" name="EvidenceCutoff" value="0"/>
    <graphics type="CIRCLE" x="176.8038503654389" y="391.75016989165283"/>
  </node>
  <node label="GO:0042542" id="62">
    <att type="string" name="canonicalName" value="GO:0042542"/>
    <att type="string" name="Description" value="response to hydrogen peroxide"/>
    <att type="string" name="Category" value="GO Biological Processes"/>
    <att type="real" name="LogP" value="-10.48270747296913"/>
    <att type="real" name="Log(q-value)" value="-7.93387950639755"/>
    <att type="integer" name="GROUP_ID" value="11"/>
    <att type="string" name="Hits" value="PTK2B|FYN|HDAC2|HMOX1|MMP2|NFE2L2|RELA|STAT1|TRPA1|HDAC6"/>
    <att type="real" name="Enrichment" value="22.007121575466897"/>
    <att type="real" name="Z-score" value="14.216338651179584"/>
    <att type="integer" name="#GeneInGOAndHitList" value="10"/>
    <att type="integer" name="#GeneInGO" value="99"/>
    <att type="integer" name="#GeneInHitList" value="139"/>
    <att type="integer" name="#TotalGeneInLibrary" value="30284"/>
    <att type="real" name="%InGO" value="7.194244604316546"/>
    <att type="real" name="STDV %InGO" value="2.1916573424032766"/>
    <att type="real" name="BestLogPInGroup" value="-12.82910720832427"/>
    <att type="real" name="BestEnrichmentInGroup" value="22.007121575466897"/>
    <att type="integer" name="FirstInGroupByEnrichment" value="0"/>
    <att type="integer" name="FirstInGroupByLogP" value="0"/>
    <att type="string" name="GeneID" value="2185|2534|3066|3162|4313|4780|5970|6772|8989|10013"/>
    <att type="integer" name="_RANK_" value="1"/>
    <att type="string" name="_PATTERN_" value="M1"/>
    <att type="string" name="CLUSTER_LABEL" value=" "/>
    <att type="integer" name="#COUNT_001" value="10"/>
    <att type="integer" name="_MEMBER_MyList" value="1"/>
    <att type="real" name="_LogP_MyList" value="-10.48270747296913"/>
    <att type="string" name="Gene" value="GO:0042542"/>
    <att type="integer" name="GiniIndex" value="0"/>
    <att type="integer" name="CategoryID" value="19"/>
    <att type="string" name="PARENT_GO" value="19_GO:0050896 response to stimulus"/>
    <att type="integer" name="EvidenceCutoff" value="0"/>
    <graphics type="CIRCLE" x="382.4531550869589" y="269.4660258254794"/>
  </node>
  <node label="GO:0000302" id="63">
    <att type="string" name="canonicalName" value="GO:0000302"/>
    <att type="string" name="Description" value="response to reactive oxygen species"/>
    <att type="string" name="Category" value="GO Biological Processes"/>
    <att type="real" name="LogP" value="-10.418001526130384"/>
    <att type="real" name="Log(q-value)" value="-7.87939272474049"/>
    <att type="integer" name="GROUP_ID" value="11"/>
    <att type="string" name="Hits" value="PTK2B|FYN|GSTP1|HDAC2|HMOX1|MMP2|MPO|NFE2L2|RELA|STAT1|TRPA1|HDAC6"/>
    <att type="real" name="Enrichment" value="14.7708815998049"/>
    <att type="real" name="Z-score" value="12.477105305432385"/>
    <att type="integer" name="#GeneInGOAndHitList" value="12"/>
    <att type="integer" name="#GeneInGO" value="177"/>
    <att type="integer" name="#GeneInHitList" value="139"/>
    <att type="integer" name="#TotalGeneInLibrary" value="30284"/>
    <att type="real" name="%InGO" value="8.633093525179856"/>
    <att type="real" name="STDV %InGO" value="2.3821564631931658"/>
    <att type="real" name="BestLogPInGroup" value="-12.82910720832427"/>
    <att type="real" name="BestEnrichmentInGroup" value="22.007121575466897"/>
    <att type="integer" name="FirstInGroupByEnrichment" value="0"/>
    <att type="integer" name="FirstInGroupByLogP" value="0"/>
    <att type="string" name="GeneID" value="2185|2534|2950|3066|3162|4313|4353|4780|5970|6772|8989|10013"/>
    <att type="integer" name="_RANK_" value="1"/>
    <att type="string" name="_PATTERN_" value="M1"/>
    <att type="string" name="CLUSTER_LABEL" value=" "/>
    <att type="integer" name="#COUNT_001" value="12"/>
    <att type="integer" name="_MEMBER_MyList" value="1"/>
    <att type="real" name="_LogP_MyList" value="-10.418001526130384"/>
    <att type="string" name="Gene" value="GO:0000302"/>
    <att type="integer" name="GiniIndex" value="0"/>
    <att type="integer" name="CategoryID" value="19"/>
    <att type="string" name="PARENT_GO" value="19_GO:0050896 response to stimulus"/>
    <att type="integer" name="EvidenceCutoff" value="0"/>
    <graphics type="CIRCLE" x="354.20958786203124" y="339.4644120318728"/>
  </node>
  <node label="GO:0062197" id="64">
    <att type="string" name="canonicalName" value="GO:0062197"/>
    <att type="string" name="Description" value="cellular response to chemical stress"/>
    <att type="string" name="Category" value="GO Biological Processes"/>
    <att type="real" name="LogP" value="-8.020371044446165"/>
    <att type="real" name="Log(q-value)" value="-5.782792238720252"/>
    <att type="integer" name="GROUP_ID" value="11"/>
    <att type="string" name="Hits" value="PARP1|AKR1B1|FYN|HDAC2|HSPA1A|MMP2|MPO|NFE2L2|RELA|SLC2A1|TRPA1|HDAC6"/>
    <att type="real" name="Enrichment" value="9.109568094653197"/>
    <att type="real" name="Z-score" value="9.373439183863061"/>
    <att type="integer" name="#GeneInGOAndHitList" value="12"/>
    <att type="integer" name="#GeneInGO" value="287"/>
    <att type="integer" name="#GeneInHitList" value="139"/>
    <att type="integer" name="#TotalGeneInLibrary" value="30284"/>
    <att type="real" name="%InGO" value="8.633093525179856"/>
    <att type="real" name="STDV %InGO" value="2.3821564631931658"/>
    <att type="real" name="BestLogPInGroup" value="-12.82910720832427"/>
    <att type="real" name="BestEnrichmentInGroup" value="22.007121575466897"/>
    <att type="integer" name="FirstInGroupByEnrichment" value="0"/>
    <att type="integer" name="FirstInGroupByLogP" value="0"/>
    <att type="string" name="GeneID" value="142|231|2534|3066|3303|4313|4353|4780|5970|6513|8989|10013"/>
    <att type="integer" name="_RANK_" value="1"/>
    <att type="string" name="_PATTERN_" value="M1"/>
    <att type="string" name="CLUSTER_LABEL" value=" "/>
    <att type="integer" name="#COUNT_001" value="12"/>
    <att type="integer" name="_MEMBER_MyList" value="1"/>
    <att type="real" name="_LogP_MyList" value="-8.020371044446165"/>
    <att type="string" name="Gene" value="GO:0062197"/>
    <att type="integer" name="GiniIndex" value="0"/>
    <att type="integer" name="CategoryID" value="19"/>
    <att type="string" name="PARENT_GO" value="19_GO:0050896 response to stimulus"/>
    <att type="integer" name="EvidenceCutoff" value="0"/>
    <graphics type="CIRCLE" x="426.7012290547516" y="193.54248226446893"/>
  </node>
  <node label="GO:0034599" id="65">
    <att type="string" name="canonicalName" value="GO:0034599"/>
    <att type="string" name="Description" value="cellular response to oxidative stress"/>
    <att type="string" name="Category" value="GO Biological Processes"/>
    <att type="real" name="LogP" value="-6.977707364693346"/>
    <att type="real" name="Log(q-value)" value="-4.895535219163263"/>
    <att type="integer" name="GROUP_ID" value="11"/>
    <att type="string" name="Hits" value="PARP1|FYN|HDAC2|HSPA1A|MMP2|MPO|NFE2L2|RELA|TRPA1|HDAC6"/>
    <att type="real" name="Enrichment" value="9.59781954172345"/>
    <att type="real" name="Z-score" value="8.82932783907523"/>
    <att type="integer" name="#GeneInGOAndHitList" value="10"/>
    <att type="integer" name="#GeneInGO" value="227"/>
    <att type="integer" name="#GeneInHitList" value="139"/>
    <att type="integer" name="#TotalGeneInLibrary" value="30284"/>
    <att type="real" name="%InGO" value="7.194244604316546"/>
    <att type="real" name="STDV %InGO" value="2.1916573424032766"/>
    <att type="real" name="BestLogPInGroup" value="-12.82910720832427"/>
    <att type="real" name="BestEnrichmentInGroup" value="22.007121575466897"/>
    <att type="integer" name="FirstInGroupByEnrichment" value="0"/>
    <att type="integer" name="FirstInGroupByLogP" value="0"/>
    <att type="string" name="GeneID" value="142|2534|3066|3303|4313|4353|4780|5970|8989|10013"/>
    <att type="integer" name="_RANK_" value="1"/>
    <att type="string" name="_PATTERN_" value="M1"/>
    <att type="string" name="CLUSTER_LABEL" value=" "/>
    <att type="integer" name="#COUNT_001" value="10"/>
    <att type="integer" name="_MEMBER_MyList" value="1"/>
    <att type="real" name="_LogP_MyList" value="-6.977707364693346"/>
    <att type="string" name="Gene" value="GO:0034599"/>
    <att type="integer" name="GiniIndex" value="0"/>
    <att type="integer" name="CategoryID" value="19"/>
    <att type="string" name="PARENT_GO" value="19_GO:0050896 response to stimulus"/>
    <att type="integer" name="EvidenceCutoff" value="0"/>
    <graphics type="CIRCLE" x="353.13289869851076" y="381.8126772051047"/>
  </node>
  <node label="GO:0034614" id="66">
    <att type="string" name="canonicalName" value="GO:0034614"/>
    <att type="string" name="Description" value="cellular response to reactive oxygen species"/>
    <att type="string" name="Category" value="GO Biological Processes"/>
    <att type="real" name="LogP" value="-6.813493961193494"/>
    <att type="real" name="Log(q-value)" value="-4.752006414523263"/>
    <att type="integer" name="GROUP_ID" value="11"/>
    <att type="string" name="Hits" value="FYN|HDAC2|MMP2|MPO|NFE2L2|RELA|TRPA1|HDAC6"/>
    <att type="real" name="Enrichment" value="13.511349060286653"/>
    <att type="real" name="Z-score" value="9.6698232056243"/>
    <att type="integer" name="#GeneInGOAndHitList" value="8"/>
    <att type="integer" name="#GeneInGO" value="129"/>
    <att type="integer" name="#GeneInHitList" value="139"/>
    <att type="integer" name="#TotalGeneInLibrary" value="30284"/>
    <att type="real" name="%InGO" value="5.755395683453237"/>
    <att type="real" name="STDV %InGO" value="1.9754154264342294"/>
    <att type="real" name="BestLogPInGroup" value="-12.82910720832427"/>
    <att type="real" name="BestEnrichmentInGroup" value="22.007121575466897"/>
    <att type="integer" name="FirstInGroupByEnrichment" value="0"/>
    <att type="integer" name="FirstInGroupByLogP" value="0"/>
    <att type="string" name="GeneID" value="2534|3066|4313|4353|4780|5970|8989|10013"/>
    <att type="integer" name="_RANK_" value="1"/>
    <att type="string" name="_PATTERN_" value="M1"/>
    <att type="string" name="CLUSTER_LABEL" value=" "/>
    <att type="integer" name="#COUNT_001" value="8"/>
    <att type="integer" name="_MEMBER_MyList" value="1"/>
    <att type="real" name="_LogP_MyList" value="-6.813493961193494"/>
    <att type="string" name="Gene" value="GO:0034614"/>
    <att type="integer" name="GiniIndex" value="0"/>
    <att type="integer" name="CategoryID" value="19"/>
    <att type="string" name="PARENT_GO" value="19_GO:0050896 response to stimulus"/>
    <att type="integer" name="EvidenceCutoff" value="0"/>
    <graphics type="CIRCLE" x="447.18980781524317" y="356.41377293207194"/>
  </node>
  <node label="GO:0070301" id="67">
    <att type="string" name="canonicalName" value="GO:0070301"/>
    <att type="string" name="Description" value="cellular response to hydrogen peroxide"/>
    <att type="string" name="Category" value="GO Biological Processes"/>
    <att type="real" name="LogP" value="-6.177140301236083"/>
    <att type="real" name="Log(q-value)" value="-4.21725064867056"/>
    <att type="integer" name="GROUP_ID" value="11"/>
    <att type="string" name="Hits" value="FYN|HDAC2|NFE2L2|RELA|TRPA1|HDAC6"/>
    <att type="real" name="Enrichment" value="19.510791366906474"/>
    <att type="real" name="Z-score" value="10.29996904070004"/>
    <att type="integer" name="#GeneInGOAndHitList" value="6"/>
    <att type="integer" name="#GeneInGO" value="67"/>
    <att type="integer" name="#GeneInHitList" value="139"/>
    <att type="integer" name="#TotalGeneInLibrary" value="30284"/>
    <att type="real" name="%InGO" value="4.316546762589928"/>
    <att type="real" name="STDV %InGO" value="1.7237697110070636"/>
    <att type="real" name="BestLogPInGroup" value="-12.82910720832427"/>
    <att type="real" name="BestEnrichmentInGroup" value="22.007121575466897"/>
    <att type="integer" name="FirstInGroupByEnrichment" value="0"/>
    <att type="integer" name="FirstInGroupByLogP" value="0"/>
    <att type="string" name="GeneID" value="2534|3066|4780|5970|8989|10013"/>
    <att type="integer" name="_RANK_" value="1"/>
    <att type="string" name="_PATTERN_" value="M1"/>
    <att type="string" name="CLUSTER_LABEL" value=" "/>
    <att type="integer" name="#COUNT_001" value="6"/>
    <att type="integer" name="_MEMBER_MyList" value="1"/>
    <att type="real" name="_LogP_MyList" value="-6.177140301236083"/>
    <att type="string" name="Gene" value="GO:0070301"/>
    <att type="integer" name="GiniIndex" value="0"/>
    <att type="integer" name="CategoryID" value="19"/>
    <att type="string" name="PARENT_GO" value="19_GO:0050896 response to stimulus"/>
    <att type="integer" name="EvidenceCutoff" value="0"/>
    <graphics type="CIRCLE" x="237.81407669595947" y="343.6300284478592"/>
  </node>
  <node label="GO:1902175" id="68">
    <att type="string" name="canonicalName" value="GO:1902175"/>
    <att type="string" name="Description" value="regulation of oxidative stress-induced intrinsic apoptotic signaling pathway"/>
    <att type="string" name="Category" value="GO Biological Processes"/>
    <att type="real" name="LogP" value="-4.150611632325825"/>
    <att type="real" name="Log(q-value)" value="-2.568483976682052"/>
    <att type="integer" name="GROUP_ID" value="11"/>
    <att type="string" name="Hits" value="PARP1|FYN|MMP2|NFE2L2"/>
    <att type="real" name="Enrichment" value="18.15587529976019"/>
    <att type="real" name="Z-score" value="8.077380386241744"/>
    <att type="integer" name="#GeneInGOAndHitList" value="4"/>
    <att type="integer" name="#GeneInGO" value="48"/>
    <att type="integer" name="#GeneInHitList" value="139"/>
    <att type="integer" name="#TotalGeneInLibrary" value="30284"/>
    <att type="real" name="%InGO" value="2.8776978417266186"/>
    <att type="real" name="STDV %InGO" value="1.4179949348581387"/>
    <att type="real" name="BestLogPInGroup" value="-12.82910720832427"/>
    <att type="real" name="BestEnrichmentInGroup" value="22.007121575466897"/>
    <att type="integer" name="FirstInGroupByEnrichment" value="0"/>
    <att type="integer" name="FirstInGroupByLogP" value="0"/>
    <att type="string" name="GeneID" value="142|2534|4313|4780"/>
    <att type="integer" name="_RANK_" value="1"/>
    <att type="string" name="_PATTERN_" value="M1"/>
    <att type="string" name="CLUSTER_LABEL" value=" "/>
    <att type="integer" name="#COUNT_001" value="4"/>
    <att type="integer" name="_MEMBER_MyList" value="1"/>
    <att type="real" name="_LogP_MyList" value="-4.150611632325825"/>
    <att type="string" name="Gene" value="GO:1902175"/>
    <att type="integer" name="GiniIndex" value="0"/>
    <att type="integer" name="CategoryID" value="19"/>
    <att type="string" name="PARENT_GO" value="19_GO:0050896 response to stimulus"/>
    <att type="integer" name="EvidenceCutoff" value="0"/>
    <graphics type="CIRCLE" x="380.9448638634597" y="242.37692123947323"/>
  </node>
  <node label="GO:0043200" id="69">
    <att type="string" name="canonicalName" value="GO:0043200"/>
    <att type="string" name="Description" value="response to amino acid"/>
    <att type="string" name="Category" value="GO Biological Processes"/>
    <att type="real" name="LogP" value="-3.4499489759021884"/>
    <att type="real" name="Log(q-value)" value="-1.9972030059164343"/>
    <att type="integer" name="GROUP_ID" value="11"/>
    <att type="string" name="Hits" value="FYN|IGF1R|MMP2|NFE2L2|RELA"/>
    <att type="real" name="Enrichment" value="8.315668076226041"/>
    <att type="real" name="Z-score" value="5.698014904175116"/>
    <att type="integer" name="#GeneInGOAndHitList" value="5"/>
    <att type="integer" name="#GeneInGO" value="131"/>
    <att type="integer" name="#GeneInHitList" value="139"/>
    <att type="integer" name="#TotalGeneInLibrary" value="30284"/>
    <att type="real" name="%InGO" value="3.597122302158273"/>
    <att type="real" name="STDV %InGO" value="1.5794838911163331"/>
    <att type="real" name="BestLogPInGroup" value="-12.82910720832427"/>
    <att type="real" name="BestEnrichmentInGroup" value="22.007121575466897"/>
    <att type="integer" name="FirstInGroupByEnrichment" value="0"/>
    <att type="integer" name="FirstInGroupByLogP" value="0"/>
    <att type="string" name="GeneID" value="2534|3480|4313|4780|5970"/>
    <att type="integer" name="_RANK_" value="1"/>
    <att type="string" name="_PATTERN_" value="M1"/>
    <att type="string" name="CLUSTER_LABEL" value=" "/>
    <att type="integer" name="#COUNT_001" value="5"/>
    <att type="integer" name="_MEMBER_MyList" value="1"/>
    <att type="real" name="_LogP_MyList" value="-3.4499489759021884"/>
    <att type="string" name="Gene" value="GO:0043200"/>
    <att type="integer" name="GiniIndex" value="0"/>
    <att type="integer" name="CategoryID" value="19"/>
    <att type="string" name="PARENT_GO" value="19_GO:0050896 response to stimulus"/>
    <att type="integer" name="EvidenceCutoff" value="0"/>
    <graphics type="CIRCLE" x="370.9200074360733" y="385.70461697962173"/>
  </node>
  <node label="GO:0001101" id="70">
    <att type="string" name="canonicalName" value="GO:0001101"/>
    <att type="string" name="Description" value="response to acid chemical"/>
    <att type="string" name="Category" value="GO Biological Processes"/>
    <att type="real" name="LogP" value="-3.234859700394283"/>
    <att type="real" name="Log(q-value)" value="-1.8230682936692302"/>
    <att type="integer" name="GROUP_ID" value="11"/>
    <att type="string" name="Hits" value="FYN|IGF1R|MMP2|NFE2L2|RELA"/>
    <att type="real" name="Enrichment" value="7.461318616339804"/>
    <att type="real" name="Z-score" value="5.314220558123472"/>
    <att type="integer" name="#GeneInGOAndHitList" value="5"/>
    <att type="integer" name="#GeneInGO" value="146"/>
    <att type="integer" name="#GeneInHitList" value="139"/>
    <att type="integer" name="#TotalGeneInLibrary" value="30284"/>
    <att type="real" name="%InGO" value="3.597122302158273"/>
    <att type="real" name="STDV %InGO" value="1.5794838911163331"/>
    <att type="real" name="BestLogPInGroup" value="-12.82910720832427"/>
    <att type="real" name="BestEnrichmentInGroup" value="22.007121575466897"/>
    <att type="integer" name="FirstInGroupByEnrichment" value="0"/>
    <att type="integer" name="FirstInGroupByLogP" value="0"/>
    <att type="string" name="GeneID" value="2534|3480|4313|4780|5970"/>
    <att type="integer" name="_RANK_" value="1"/>
    <att type="string" name="_PATTERN_" value="M1"/>
    <att type="string" name="CLUSTER_LABEL" value=" "/>
    <att type="integer" name="#COUNT_001" value="5"/>
    <att type="integer" name="_MEMBER_MyList" value="1"/>
    <att type="real" name="_LogP_MyList" value="-3.234859700394283"/>
    <att type="string" name="Gene" value="GO:0001101"/>
    <att type="integer" name="GiniIndex" value="0"/>
    <att type="integer" name="CategoryID" value="19"/>
    <att type="string" name="PARENT_GO" value="19_GO:0050896 response to stimulus"/>
    <att type="integer" name="EvidenceCutoff" value="0"/>
    <graphics type="CIRCLE" x="202.5447960787391" y="185.7368667050496"/>
  </node>
  <node label="GO:0099177" id="71">
    <att type="string" name="canonicalName" value="GO:0099177"/>
    <att type="string" name="Description" value="regulation of trans-synaptic signaling"/>
    <att type="string" name="Category" value="GO Biological Processes"/>
    <att type="real" name="LogP" value="-12.44622238967554"/>
    <att type="real" name="Log(q-value)" value="-9.765506826540333"/>
    <att type="integer" name="GROUP_ID" value="12"/>
    <att type="string" name="Hits" value="ACHE|BCHE|CA2|CA7|CDK5|CHRM1|CHRM2|CHRNA7|CHRNB2|CHRNB4|DRD2|PTK2B|FYN|ITGB1|JAK2|KCNK2|MME|SLC6A4|TACR2|HDAC6"/>
    <att type="real" name="Enrichment" value="8.39578048543824"/>
    <att type="real" name="Z-score" value="11.540216385042472"/>
    <att type="integer" name="#GeneInGOAndHitList" value="20"/>
    <att type="integer" name="#GeneInGO" value="519"/>
    <att type="integer" name="#GeneInHitList" value="139"/>
    <att type="integer" name="#TotalGeneInLibrary" value="30284"/>
    <att type="real" name="%InGO" value="14.388489208633093"/>
    <att type="real" name="STDV %InGO" value="2.9769139290031927"/>
    <att type="real" name="BestLogPInGroup" value="-12.461641624140963"/>
    <att type="real" name="BestEnrichmentInGroup" value="28.41789177353769"/>
    <att type="integer" name="FirstInGroupByEnrichment" value="0"/>
    <att type="integer" name="FirstInGroupByLogP" value="0"/>
    <att type="string" name="GeneID" value="43|590|760|766|1020|1128|1129|1139|1141|1143|1813|2185|2534|3688|3717|3776|4311|6532|6865|10013"/>
    <att type="integer" name="_RANK_" value="1"/>
    <att type="string" name="_PATTERN_" value="M1"/>
    <att type="string" name="CLUSTER_LABEL" value=" "/>
    <att type="integer" name="#COUNT_001" value="20"/>
    <att type="integer" name="_MEMBER_MyList" value="1"/>
    <att type="real" name="_LogP_MyList" value="-12.44622238967554"/>
    <att type="string" name="Gene" value="GO:0099177"/>
    <att type="integer" name="GiniIndex" value="0"/>
    <att type="integer" name="CategoryID" value="19"/>
    <att type="string" name="PARENT_GO" value="19_GO:0050789 regulation of biological process"/>
    <att type="integer" name="EvidenceCutoff" value="0"/>
    <graphics type="CIRCLE" x="333.82770995074736" y="419.3045729032689"/>
  </node>
  <node label="GO:0050890" id="72">
    <att type="string" name="canonicalName" value="GO:0050890"/>
    <att type="string" name="Description" value="cognition"/>
    <att type="string" name="Category" value="GO Biological Processes"/>
    <att type="real" name="LogP" value="-9.378285522003377"/>
    <att type="real" name="Log(q-value)" value="-6.938602024856865"/>
    <att type="integer" name="GROUP_ID" value="12"/>
    <att type="string" name="Hits" value="BCHE|CDK5|CHRM1|CHRNA4|CHRNA7|CHRNB2|DRD2|FYN|ITGB1|KCNK2|MME|SLC6A3|SLC6A4|TACR2"/>
    <att type="real" name="Enrichment" value="9.271085259452011"/>
    <att type="real" name="Z-score" value="10.242948494636716"/>
    <att type="integer" name="#GeneInGOAndHitList" value="14"/>
    <att type="integer" name="#GeneInGO" value="329"/>
    <att type="integer" name="#GeneInHitList" value="139"/>
    <att type="integer" name="#TotalGeneInLibrary" value="30284"/>
    <att type="real" name="%InGO" value="10.071942446043165"/>
    <att type="real" name="STDV %InGO" value="2.5526826345753726"/>
    <att type="real" name="BestLogPInGroup" value="-12.461641624140963"/>
    <att type="real" name="BestEnrichmentInGroup" value="28.41789177353769"/>
    <att type="integer" name="FirstInGroupByEnrichment" value="0"/>
    <att type="integer" name="FirstInGroupByLogP" value="0"/>
    <att type="string" name="GeneID" value="590|1020|1128|1137|1139|1141|1813|2534|3688|3776|4311|6531|6532|6865"/>
    <att type="integer" name="_RANK_" value="1"/>
    <att type="string" name="_PATTERN_" value="M1"/>
    <att type="string" name="CLUSTER_LABEL" value=" "/>
    <att type="integer" name="#COUNT_001" value="14"/>
    <att type="integer" name="_MEMBER_MyList" value="1"/>
    <att type="real" name="_LogP_MyList" value="-9.378285522003377"/>
    <att type="string" name="Gene" value="GO:0050890"/>
    <att type="integer" name="GiniIndex" value="0"/>
    <att type="integer" name="CategoryID" value="19"/>
    <att type="string" name="PARENT_GO" value="19_GO:0032501 multicellular organismal process"/>
    <att type="integer" name="EvidenceCutoff" value="0"/>
    <graphics type="CIRCLE" x="383.64015772619365" y="419.3801449049826"/>
  </node>
  <node label="GO:0007610" id="73">
    <att type="string" name="canonicalName" value="GO:0007610"/>
    <att type="string" name="Description" value="behavior"/>
    <att type="string" name="Category" value="GO Biological Processes"/>
    <att type="real" name="LogP" value="-8.22760768750561"/>
    <att type="real" name="Log(q-value)" value="-5.969344282919847"/>
    <att type="integer" name="GROUP_ID" value="12"/>
    <att type="string" name="Hits" value="BCHE|CDK5|CHRNA4|CHRNA7|CHRNB2|CHRNB4|DRD2|FYN|HDAC2|HTR2C|ITGB1|KCNK2|MME|SLC6A3|SLC6A4|SLC16A1|TACR2"/>
    <att type="real" name="Enrichment" value="5.841953566484352"/>
    <att type="real" name="Z-score" value="8.366659691723756"/>
    <att type="integer" name="#GeneInGOAndHitList" value="17"/>
    <att type="integer" name="#GeneInGO" value="634"/>
    <att type="integer" name="#GeneInHitList" value="139"/>
    <att type="integer" name="#TotalGeneInLibrary" value="30284"/>
    <att type="real" name="%InGO" value="12.23021582733813"/>
    <att type="real" name="STDV %InGO" value="2.778959232164565"/>
    <att type="real" name="BestLogPInGroup" value="-12.461641624140963"/>
    <att type="real" name="BestEnrichmentInGroup" value="28.41789177353769"/>
    <att type="integer" name="FirstInGroupByEnrichment" value="0"/>
    <att type="integer" name="FirstInGroupByLogP" value="0"/>
    <att type="string" name="GeneID" value="590|1020|1137|1139|1141|1143|1813|2534|3066|3358|3688|3776|4311|6531|6532|6566|6865"/>
    <att type="integer" name="_RANK_" value="1"/>
    <att type="string" name="_PATTERN_" value="M1"/>
    <att type="string" name="CLUSTER_LABEL" value=" "/>
    <att type="integer" name="#COUNT_001" value="17"/>
    <att type="integer" name="_MEMBER_MyList" value="1"/>
    <att type="real" name="_LogP_MyList" value="-8.22760768750561"/>
    <att type="string" name="Gene" value="GO:0007610"/>
    <att type="integer" name="GiniIndex" value="0"/>
    <att type="integer" name="CategoryID" value="19"/>
    <att type="string" name="PARENT_GO" value="19_GO:0032501 multicellular organismal process"/>
    <att type="integer" name="EvidenceCutoff" value="0"/>
    <graphics type="CIRCLE" x="167.79328974843742" y="169.3633262022708"/>
  </node>
  <node label="GO:0007611" id="74">
    <att type="string" name="canonicalName" value="GO:0007611"/>
    <att type="string" name="Description" value="learning or memory"/>
    <att type="string" name="Category" value="GO Biological Processes"/>
    <att type="real" name="LogP" value="-7.087078860529079"/>
    <att type="real" name="Log(q-value)" value="-4.98318746530576"/>
    <att type="integer" name="GROUP_ID" value="12"/>
    <att type="string" name="Hits" value="BCHE|CDK5|CHRNA7|CHRNB2|DRD2|FYN|ITGB1|KCNK2|MME|SLC6A4|TACR2"/>
    <att type="real" name="Enrichment" value="8.498494821164345"/>
    <att type="real" name="Z-score" value="8.59058522994014"/>
    <att type="integer" name="#GeneInGOAndHitList" value="11"/>
    <att type="integer" name="#GeneInGO" value="282"/>
    <att type="integer" name="#GeneInHitList" value="139"/>
    <att type="integer" name="#TotalGeneInLibrary" value="30284"/>
    <att type="real" name="%InGO" value="7.913669064748201"/>
    <att type="real" name="STDV %InGO" value="2.2897028622035696"/>
    <att type="real" name="BestLogPInGroup" value="-12.461641624140963"/>
    <att type="real" name="BestEnrichmentInGroup" value="28.41789177353769"/>
    <att type="integer" name="FirstInGroupByEnrichment" value="0"/>
    <att type="integer" name="FirstInGroupByLogP" value="0"/>
    <att type="string" name="GeneID" value="590|1020|1139|1141|1813|2534|3688|3776|4311|6532|6865"/>
    <att type="integer" name="_RANK_" value="1"/>
    <att type="string" name="_PATTERN_" value="M1"/>
    <att type="string" name="CLUSTER_LABEL" value=" "/>
    <att type="integer" name="#COUNT_001" value="11"/>
    <att type="integer" name="_MEMBER_MyList" value="1"/>
    <att type="real" name="_LogP_MyList" value="-7.087078860529079"/>
    <att type="string" name="Gene" value="GO:0007611"/>
    <att type="integer" name="GiniIndex" value="0"/>
    <att type="integer" name="CategoryID" value="19"/>
    <att type="string" name="PARENT_GO" value="19_GO:0032501 multicellular organismal process"/>
    <att type="integer" name="EvidenceCutoff" value="0"/>
    <graphics type="CIRCLE" x="220.4467519714367" y="157.20955991003024"/>
  </node>
  <node label="GO:0050806" id="75">
    <att type="string" name="canonicalName" value="GO:0050806"/>
    <att type="string" name="Description" value="positive regulation of synaptic transmission"/>
    <att type="string" name="Category" value="GO Biological Processes"/>
    <att type="real" name="LogP" value="-6.181356606400333"/>
    <att type="real" name="Log(q-value)" value="-4.218794363973483"/>
    <att type="integer" name="GROUP_ID" value="12"/>
    <att type="string" name="Hits" value="CA2|CA7|CHRNA7|DRD2|PTK2B|MME|TACR2|HDAC6"/>
    <att type="real" name="Enrichment" value="11.172846338313963"/>
    <att type="real" name="Z-score" value="8.650054358064047"/>
    <att type="integer" name="#GeneInGOAndHitList" value="8"/>
    <att type="integer" name="#GeneInGO" value="156"/>
    <att type="integer" name="#GeneInHitList" value="139"/>
    <att type="integer" name="#TotalGeneInLibrary" value="30284"/>
    <att type="real" name="%InGO" value="5.755395683453237"/>
    <att type="real" name="STDV %InGO" value="1.9754154264342294"/>
    <att type="real" name="BestLogPInGroup" value="-12.461641624140963"/>
    <att type="real" name="BestEnrichmentInGroup" value="28.41789177353769"/>
    <att type="integer" name="FirstInGroupByEnrichment" value="0"/>
    <att type="integer" name="FirstInGroupByLogP" value="0"/>
    <att type="string" name="GeneID" value="760|766|1139|1813|2185|4311|6865|10013"/>
    <att type="integer" name="_RANK_" value="1"/>
    <att type="string" name="_PATTERN_" value="M1"/>
    <att type="string" name="CLUSTER_LABEL" value=" "/>
    <att type="integer" name="#COUNT_001" value="8"/>
    <att type="integer" name="_MEMBER_MyList" value="1"/>
    <att type="real" name="_LogP_MyList" value="-6.181356606400333"/>
    <att type="string" name="Gene" value="GO:0050806"/>
    <att type="integer" name="GiniIndex" value="0"/>
    <att type="integer" name="CategoryID" value="19"/>
    <att type="string" name="PARENT_GO" value="19_GO:0048518 positive regulation of biological process"/>
    <att type="integer" name="EvidenceCutoff" value="0"/>
    <graphics type="CIRCLE" x="340.9778295998435" y="332.1166030252871"/>
  </node>
  <node label="GO:0007612" id="76">
    <att type="string" name="canonicalName" value="GO:0007612"/>
    <att type="string" name="Description" value="learning"/>
    <att type="string" name="Category" value="GO Biological Processes"/>
    <att type="real" name="LogP" value="-6.098053689752051"/>
    <att type="real" name="Log(q-value)" value="-4.148692903930154"/>
    <att type="integer" name="GROUP_ID" value="12"/>
    <att type="string" name="Hits" value="BCHE|CDK5|CHRNB2|DRD2|FYN|ITGB1|SLC6A4|TACR2"/>
    <att type="real" name="Enrichment" value="10.893525179856114"/>
    <att type="real" name="Z-score" value="8.52028142175655"/>
    <att type="integer" name="#GeneInGOAndHitList" value="8"/>
    <att type="integer" name="#GeneInGO" value="160"/>
    <att type="integer" name="#GeneInHitList" value="139"/>
    <att type="integer" name="#TotalGeneInLibrary" value="30284"/>
    <att type="real" name="%InGO" value="5.755395683453237"/>
    <att type="real" name="STDV %InGO" value="1.9754154264342294"/>
    <att type="real" name="BestLogPInGroup" value="-12.461641624140963"/>
    <att type="real" name="BestEnrichmentInGroup" value="28.41789177353769"/>
    <att type="integer" name="FirstInGroupByEnrichment" value="0"/>
    <att type="integer" name="FirstInGroupByLogP" value="0"/>
    <att type="string" name="GeneID" value="590|1020|1141|1813|2534|3688|6532|6865"/>
    <att type="integer" name="_RANK_" value="1"/>
    <att type="string" name="_PATTERN_" value="M1"/>
    <att type="string" name="CLUSTER_LABEL" value=" "/>
    <att type="integer" name="#COUNT_001" value="8"/>
    <att type="integer" name="_MEMBER_MyList" value="1"/>
    <att type="real" name="_LogP_MyList" value="-6.098053689752051"/>
    <att type="string" name="Gene" value="GO:0007612"/>
    <att type="integer" name="GiniIndex" value="0"/>
    <att type="integer" name="CategoryID" value="19"/>
    <att type="string" name="PARENT_GO" value="19_GO:0032501 multicellular organismal process"/>
    <att type="integer" name="EvidenceCutoff" value="0"/>
    <graphics type="CIRCLE" x="177.6284345364236" y="326.54707927288575"/>
  </node>
  <node label="GO:1900273" id="77">
    <att type="string" name="canonicalName" value="GO:1900273"/>
    <att type="string" name="Description" value="positive regulation of long-term synaptic potentiation"/>
    <att type="string" name="Category" value="GO Biological Processes"/>
    <att type="real" name="LogP" value="-3.805015226837242"/>
    <att type="real" name="Log(q-value)" value="-2.2851843108710845"/>
    <att type="integer" name="GROUP_ID" value="12"/>
    <att type="string" name="Hits" value="CHRNA7|DRD2|MME"/>
    <att type="real" name="Enrichment" value="28.41789177353769"/>
    <att type="real" name="Z-score" value="8.932140429359496"/>
    <att type="integer" name="#GeneInGOAndHitList" value="3"/>
    <att type="integer" name="#GeneInGO" value="23"/>
    <att type="integer" name="#GeneInHitList" value="139"/>
    <att type="integer" name="#TotalGeneInLibrary" value="30284"/>
    <att type="real" name="%InGO" value="2.158273381294964"/>
    <att type="real" name="STDV %InGO" value="1.23255946531898"/>
    <att type="real" name="BestLogPInGroup" value="-12.461641624140963"/>
    <att type="real" name="BestEnrichmentInGroup" value="28.41789177353769"/>
    <att type="integer" name="FirstInGroupByEnrichment" value="0"/>
    <att type="integer" name="FirstInGroupByLogP" value="0"/>
    <att type="string" name="GeneID" value="1139|1813|4311"/>
    <att type="integer" name="_RANK_" value="1"/>
    <att type="string" name="_PATTERN_" value="M1"/>
    <att type="string" name="CLUSTER_LABEL" value=" "/>
    <att type="integer" name="#COUNT_001" value="3"/>
    <att type="integer" name="_MEMBER_MyList" value="1"/>
    <att type="real" name="_LogP_MyList" value="-3.805015226837242"/>
    <att type="string" name="Gene" value="GO:1900273"/>
    <att type="integer" name="GiniIndex" value="0"/>
    <att type="integer" name="CategoryID" value="19"/>
    <att type="string" name="PARENT_GO" value="19_GO:0048518 positive regulation of biological process"/>
    <att type="integer" name="EvidenceCutoff" value="0"/>
    <graphics type="CIRCLE" x="244.34004642793218" y="355.1289496482244"/>
  </node>
  <node label="GO:1900271" id="78">
    <att type="string" name="canonicalName" value="GO:1900271"/>
    <att type="string" name="Description" value="regulation of long-term synaptic potentiation"/>
    <att type="string" name="Category" value="GO Biological Processes"/>
    <att type="real" name="LogP" value="-2.8516849281290915"/>
    <att type="real" name="Log(q-value)" value="-1.5089114439906357"/>
    <att type="integer" name="GROUP_ID" value="12"/>
    <att type="string" name="Hits" value="CHRNA7|DRD2|MME"/>
    <att type="real" name="Enrichment" value="13.616906474820142"/>
    <att type="real" name="Z-score" value="5.9403295439075166"/>
    <att type="integer" name="#GeneInGOAndHitList" value="3"/>
    <att type="integer" name="#GeneInGO" value="48"/>
    <att type="integer" name="#GeneInHitList" value="139"/>
    <att type="integer" name="#TotalGeneInLibrary" value="30284"/>
    <att type="real" name="%InGO" value="2.158273381294964"/>
    <att type="real" name="STDV %InGO" value="1.23255946531898"/>
    <att type="real" name="BestLogPInGroup" value="-12.461641624140963"/>
    <att type="real" name="BestEnrichmentInGroup" value="28.41789177353769"/>
    <att type="integer" name="FirstInGroupByEnrichment" value="0"/>
    <att type="integer" name="FirstInGroupByLogP" value="0"/>
    <att type="string" name="GeneID" value="1139|1813|4311"/>
    <att type="integer" name="_RANK_" value="1"/>
    <att type="string" name="_PATTERN_" value="M1"/>
    <att type="string" name="CLUSTER_LABEL" value=" "/>
    <att type="integer" name="#COUNT_001" value="3"/>
    <att type="integer" name="_MEMBER_MyList" value="1"/>
    <att type="real" name="_LogP_MyList" value="-2.8516849281290915"/>
    <att type="string" name="Gene" value="GO:1900271"/>
    <att type="integer" name="GiniIndex" value="0"/>
    <att type="integer" name="CategoryID" value="19"/>
    <att type="string" name="PARENT_GO" value="19_GO:0048518 positive regulation of biological process"/>
    <att type="integer" name="EvidenceCutoff" value="0"/>
    <graphics type="CIRCLE" x="424.44503516704316" y="248.5398177321748"/>
  </node>
  <node label="GO:0048167" id="79">
    <att type="string" name="canonicalName" value="GO:0048167"/>
    <att type="string" name="Description" value="regulation of synaptic plasticity"/>
    <att type="string" name="Category" value="GO Biological Processes"/>
    <att type="real" name="LogP" value="-2.426295089259227"/>
    <att type="real" name="Log(q-value)" value="-1.1605528740948372"/>
    <att type="integer" name="GROUP_ID" value="12"/>
    <att type="string" name="Hits" value="CDK5|CHRNA7|DRD2|PTK2B|MME"/>
    <att type="real" name="Enrichment" value="4.884988869890634"/>
    <att type="real" name="Z-score" value="3.954027659123557"/>
    <att type="integer" name="#GeneInGOAndHitList" value="5"/>
    <att type="integer" name="#GeneInGO" value="223"/>
    <att type="integer" name="#GeneInHitList" value="139"/>
    <att type="integer" name="#TotalGeneInLibrary" value="30284"/>
    <att type="real" name="%InGO" value="3.597122302158273"/>
    <att type="real" name="STDV %InGO" value="1.5794838911163331"/>
    <att type="real" name="BestLogPInGroup" value="-12.461641624140963"/>
    <att type="real" name="BestEnrichmentInGroup" value="28.41789177353769"/>
    <att type="integer" name="FirstInGroupByEnrichment" value="0"/>
    <att type="integer" name="FirstInGroupByLogP" value="0"/>
    <att type="string" name="GeneID" value="1020|1139|1813|2185|4311"/>
    <att type="integer" name="_RANK_" value="1"/>
    <att type="string" name="_PATTERN_" value="M1"/>
    <att type="string" name="CLUSTER_LABEL" value=" "/>
    <att type="integer" name="#COUNT_001" value="5"/>
    <att type="integer" name="_MEMBER_MyList" value="1"/>
    <att type="real" name="_LogP_MyList" value="-2.426295089259227"/>
    <att type="string" name="Gene" value="GO:0048167"/>
    <att type="integer" name="GiniIndex" value="0"/>
    <att type="integer" name="CategoryID" value="19"/>
    <att type="string" name="PARENT_GO" value="19_GO:0050789 regulation of biological process"/>
    <att type="integer" name="EvidenceCutoff" value="0"/>
    <graphics type="CIRCLE" x="243.5815695908858" y="440.80081260148387"/>
  </node>
  <node label="GO:0042220" id="80">
    <att type="string" name="canonicalName" value="GO:0042220"/>
    <att type="string" name="Description" value="response to cocaine"/>
    <att type="string" name="Category" value="GO Biological Processes"/>
    <att type="real" name="LogP" value="-11.28474153983539"/>
    <att type="real" name="Log(q-value)" value="-8.656732327216185"/>
    <att type="integer" name="GROUP_ID" value="13"/>
    <att type="string" name="Hits" value="CDK5|CHRNB2|DRD2|PTK2B|HDAC2|SLC6A3|SLC6A4|TGM2|HDAC5"/>
    <att type="real" name="Enrichment" value="34.40060583112457"/>
    <att type="real" name="Z-score" value="17.139314712878697"/>
    <att type="integer" name="#GeneInGOAndHitList" value="9"/>
    <att type="integer" name="#GeneInGO" value="57"/>
    <att type="integer" name="#GeneInHitList" value="139"/>
    <att type="integer" name="#TotalGeneInLibrary" value="30284"/>
    <att type="real" name="%InGO" value="6.474820143884892"/>
    <att type="real" name="STDV %InGO" value="2.0872320290552024"/>
    <att type="real" name="BestLogPInGroup" value="-11.798435757731982"/>
    <att type="real" name="BestEnrichmentInGroup" value="34.40060583112457"/>
    <att type="integer" name="FirstInGroupByEnrichment" value="0"/>
    <att type="integer" name="FirstInGroupByLogP" value="0"/>
    <att type="string" name="GeneID" value="1020|1141|1813|2185|3066|6531|6532|7052|10014"/>
    <att type="integer" name="_RANK_" value="1"/>
    <att type="string" name="_PATTERN_" value="M1"/>
    <att type="string" name="CLUSTER_LABEL" value=" "/>
    <att type="integer" name="#COUNT_001" value="9"/>
    <att type="integer" name="_MEMBER_MyList" value="1"/>
    <att type="real" name="_LogP_MyList" value="-11.28474153983539"/>
    <att type="string" name="Gene" value="GO:0042220"/>
    <att type="integer" name="GiniIndex" value="0"/>
    <att type="integer" name="CategoryID" value="19"/>
    <att type="string" name="PARENT_GO" value="19_GO:0050896 response to stimulus"/>
    <att type="integer" name="EvidenceCutoff" value="0"/>
    <graphics type="CIRCLE" x="313.05187698665" y="193.5060989051309"/>
  </node>
  <node label="GO:0050805" id="81">
    <att type="string" name="canonicalName" value="GO:0050805"/>
    <att type="string" name="Description" value="negative regulation of synaptic transmission"/>
    <att type="string" name="Category" value="GO Biological Processes"/>
    <att type="real" name="LogP" value="-5.799876900349644"/>
    <att type="real" name="Log(q-value)" value="-3.9065532443329922"/>
    <att type="integer" name="GROUP_ID" value="13"/>
    <att type="string" name="Hits" value="ACHE|BCHE|DRD2|PTK2B|SLC6A4"/>
    <att type="real" name="Enrichment" value="25.333779488037475"/>
    <att type="real" name="Z-score" value="10.842886860423082"/>
    <att type="integer" name="#GeneInGOAndHitList" value="5"/>
    <att type="integer" name="#GeneInGO" value="43"/>
    <att type="integer" name="#GeneInHitList" value="139"/>
    <att type="integer" name="#TotalGeneInLibrary" value="30284"/>
    <att type="real" name="%InGO" value="3.597122302158273"/>
    <att type="real" name="STDV %InGO" value="1.5794838911163331"/>
    <att type="real" name="BestLogPInGroup" value="-11.798435757731982"/>
    <att type="real" name="BestEnrichmentInGroup" value="34.40060583112457"/>
    <att type="integer" name="FirstInGroupByEnrichment" value="0"/>
    <att type="integer" name="FirstInGroupByLogP" value="0"/>
    <att type="string" name="GeneID" value="43|590|1813|2185|6532"/>
    <att type="integer" name="_RANK_" value="1"/>
    <att type="string" name="_PATTERN_" value="M1"/>
    <att type="string" name="CLUSTER_LABEL" value=" "/>
    <att type="integer" name="#COUNT_001" value="5"/>
    <att type="integer" name="_MEMBER_MyList" value="1"/>
    <att type="real" name="_LogP_MyList" value="-5.799876900349644"/>
    <att type="string" name="Gene" value="GO:0050805"/>
    <att type="integer" name="GiniIndex" value="0"/>
    <att type="integer" name="CategoryID" value="19"/>
    <att type="string" name="PARENT_GO" value="19_GO:0048519 negative regulation of biological process"/>
    <att type="integer" name="EvidenceCutoff" value="0"/>
    <graphics type="CIRCLE" x="442.35168569103365" y="395.6374748772431"/>
  </node>
  <node label="GO:0032526" id="82">
    <att type="string" name="canonicalName" value="GO:0032526"/>
    <att type="string" name="Description" value="response to retinoic acid"/>
    <att type="string" name="Category" value="GO Biological Processes"/>
    <att type="real" name="LogP" value="-3.8780620575278264"/>
    <att type="real" name="Log(q-value)" value="-2.344474057512983"/>
    <att type="integer" name="GROUP_ID" value="13"/>
    <att type="string" name="Hits" value="DRD2|PTK2B|HDAC2|MMP2|SLC6A4"/>
    <att type="real" name="Enrichment" value="10.27691054703407"/>
    <att type="real" name="Z-score" value="6.4969612836748665"/>
    <att type="integer" name="#GeneInGOAndHitList" value="5"/>
    <att type="integer" name="#GeneInGO" value="106"/>
    <att type="integer" name="#GeneInHitList" value="139"/>
    <att type="integer" name="#TotalGeneInLibrary" value="30284"/>
    <att type="real" name="%InGO" value="3.597122302158273"/>
    <att type="real" name="STDV %InGO" value="1.5794838911163331"/>
    <att type="real" name="BestLogPInGroup" value="-11.798435757731982"/>
    <att type="real" name="BestEnrichmentInGroup" value="34.40060583112457"/>
    <att type="integer" name="FirstInGroupByEnrichment" value="0"/>
    <att type="integer" name="FirstInGroupByLogP" value="0"/>
    <att type="string" name="GeneID" value="1813|2185|3066|4313|6532"/>
    <att type="integer" name="_RANK_" value="1"/>
    <att type="string" name="_PATTERN_" value="M1"/>
    <att type="string" name="CLUSTER_LABEL" value=" "/>
    <att type="integer" name="#COUNT_001" value="5"/>
    <att type="integer" name="_MEMBER_MyList" value="1"/>
    <att type="real" name="_LogP_MyList" value="-3.8780620575278264"/>
    <att type="string" name="Gene" value="GO:0032526"/>
    <att type="integer" name="GiniIndex" value="0"/>
    <att type="integer" name="CategoryID" value="19"/>
    <att type="string" name="PARENT_GO" value="19_GO:0050896 response to stimulus"/>
    <att type="integer" name="EvidenceCutoff" value="0"/>
    <graphics type="CIRCLE" x="320.01971612781756" y="199.843235748927"/>
  </node>
  <node label="GO:0071300" id="83">
    <att type="string" name="canonicalName" value="GO:0071300"/>
    <att type="string" name="Description" value="cellular response to retinoic acid"/>
    <att type="string" name="Category" value="GO Biological Processes"/>
    <att type="real" name="LogP" value="-3.5844966733271524"/>
    <att type="real" name="Log(q-value)" value="-2.113123133502691"/>
    <att type="integer" name="GROUP_ID" value="13"/>
    <att type="string" name="Hits" value="DRD2|PTK2B|HDAC2|SLC6A4"/>
    <att type="real" name="Enrichment" value="13.007194244604316"/>
    <att type="real" name="Z-score" value="6.681169191188638"/>
    <att type="integer" name="#GeneInGOAndHitList" value="4"/>
    <att type="integer" name="#GeneInGO" value="67"/>
    <att type="integer" name="#GeneInHitList" value="139"/>
    <att type="integer" name="#TotalGeneInLibrary" value="30284"/>
    <att type="real" name="%InGO" value="2.8776978417266186"/>
    <att type="real" name="STDV %InGO" value="1.4179949348581387"/>
    <att type="real" name="BestLogPInGroup" value="-11.798435757731982"/>
    <att type="real" name="BestEnrichmentInGroup" value="34.40060583112457"/>
    <att type="integer" name="FirstInGroupByEnrichment" value="0"/>
    <att type="integer" name="FirstInGroupByLogP" value="0"/>
    <att type="string" name="GeneID" value="1813|2185|3066|6532"/>
    <att type="integer" name="_RANK_" value="1"/>
    <att type="string" name="_PATTERN_" value="M1"/>
    <att type="string" name="CLUSTER_LABEL" value=" "/>
    <att type="integer" name="#COUNT_001" value="4"/>
    <att type="integer" name="_MEMBER_MyList" value="1"/>
    <att type="real" name="_LogP_MyList" value="-3.5844966733271524"/>
    <att type="string" name="Gene" value="GO:0071300"/>
    <att type="integer" name="GiniIndex" value="0"/>
    <att type="integer" name="CategoryID" value="19"/>
    <att type="string" name="PARENT_GO" value="19_GO:0050896 response to stimulus"/>
    <att type="integer" name="EvidenceCutoff" value="0"/>
    <graphics type="CIRCLE" x="211.9486346669007" y="431.4718708395888"/>
  </node>
  <node label="GO:0051966" id="84">
    <att type="string" name="canonicalName" value="GO:0051966"/>
    <att type="string" name="Description" value="regulation of synaptic transmission, glutamatergic"/>
    <att type="string" name="Category" value="GO Biological Processes"/>
    <att type="real" name="LogP" value="-3.352996772395357"/>
    <att type="real" name="Log(q-value)" value="-1.9165184151240564"/>
    <att type="integer" name="GROUP_ID" value="13"/>
    <att type="string" name="Hits" value="CDK5|DRD2|PTK2B|HDAC6"/>
    <att type="real" name="Enrichment" value="11.317948238811548"/>
    <att type="real" name="Z-score" value="6.155794509692487"/>
    <att type="integer" name="#GeneInGOAndHitList" value="4"/>
    <att type="integer" name="#GeneInGO" value="77"/>
    <att type="integer" name="#GeneInHitList" value="139"/>
    <att type="integer" name="#TotalGeneInLibrary" value="30284"/>
    <att type="real" name="%InGO" value="2.8776978417266186"/>
    <att type="real" name="STDV %InGO" value="1.4179949348581387"/>
    <att type="real" name="BestLogPInGroup" value="-11.798435757731982"/>
    <att type="real" name="BestEnrichmentInGroup" value="34.40060583112457"/>
    <att type="integer" name="FirstInGroupByEnrichment" value="0"/>
    <att type="integer" name="FirstInGroupByLogP" value="0"/>
    <att type="string" name="GeneID" value="1020|1813|2185|10013"/>
    <att type="integer" name="_RANK_" value="1"/>
    <att type="string" name="_PATTERN_" value="M1"/>
    <att type="string" name="CLUSTER_LABEL" value=" "/>
    <att type="integer" name="#COUNT_001" value="4"/>
    <att type="integer" name="_MEMBER_MyList" value="1"/>
    <att type="real" name="_LogP_MyList" value="-3.352996772395357"/>
    <att type="string" name="Gene" value="GO:0051966"/>
    <att type="integer" name="GiniIndex" value="0"/>
    <att type="integer" name="CategoryID" value="19"/>
    <att type="string" name="PARENT_GO" value="19_GO:0050789 regulation of biological process"/>
    <att type="integer" name="EvidenceCutoff" value="0"/>
    <graphics type="CIRCLE" x="421.49265409851836" y="205.1466655461266"/>
  </node>
  <node label="GO:0099170" id="85">
    <att type="string" name="canonicalName" value="GO:0099170"/>
    <att type="string" name="Description" value="postsynaptic modulation of chemical synaptic transmission"/>
    <att type="string" name="Category" value="GO Biological Processes"/>
    <att type="real" name="LogP" value="-3.3309407211289113"/>
    <att type="real" name="Log(q-value)" value="-1.8992261536536745"/>
    <att type="integer" name="GROUP_ID" value="13"/>
    <att type="string" name="Hits" value="CHRM1|DRD2|PTK2B"/>
    <att type="real" name="Enrichment" value="19.806409417920207"/>
    <att type="real" name="Z-score" value="7.339934645061434"/>
    <att type="integer" name="#GeneInGOAndHitList" value="3"/>
    <att type="integer" name="#GeneInGO" value="33"/>
    <att type="integer" name="#GeneInHitList" value="139"/>
    <att type="integer" name="#TotalGeneInLibrary" value="30284"/>
    <att type="real" name="%InGO" value="2.158273381294964"/>
    <att type="real" name="STDV %InGO" value="1.23255946531898"/>
    <att type="real" name="BestLogPInGroup" value="-11.798435757731982"/>
    <att type="real" name="BestEnrichmentInGroup" value="34.40060583112457"/>
    <att type="integer" name="FirstInGroupByEnrichment" value="0"/>
    <att type="integer" name="FirstInGroupByLogP" value="0"/>
    <att type="string" name="GeneID" value="1128|1813|2185"/>
    <att type="integer" name="_RANK_" value="1"/>
    <att type="string" name="_PATTERN_" value="M1"/>
    <att type="string" name="CLUSTER_LABEL" value=" "/>
    <att type="integer" name="#COUNT_001" value="3"/>
    <att type="integer" name="_MEMBER_MyList" value="1"/>
    <att type="real" name="_LogP_MyList" value="-3.3309407211289113"/>
    <att type="string" name="Gene" value="GO:0099170"/>
    <att type="integer" name="GiniIndex" value="0"/>
    <att type="integer" name="CategoryID" value="19"/>
    <att type="string" name="PARENT_GO" value="19_GO:0050789 regulation of biological process"/>
    <att type="integer" name="EvidenceCutoff" value="0"/>
    <graphics type="CIRCLE" x="405.794807673929" y="220.3610917873416"/>
  </node>
  <node label="GO:2001234" id="86">
    <att type="string" name="canonicalName" value="GO:2001234"/>
    <att type="string" name="Description" value="negative regulation of apoptotic signaling pathway"/>
    <att type="string" name="Category" value="GO Biological Processes"/>
    <att type="real" name="LogP" value="-7.746328182522908"/>
    <att type="real" name="Log(q-value)" value="-5.535724402876409"/>
    <att type="integer" name="GROUP_ID" value="14"/>
    <att type="string" name="Hits" value="FYN|GSTP1|HDAC1|HMOX1|HSPA1A|LGALS3|LMNA|MIF|NFE2L2|SERPINE1|RELA"/>
    <att type="real" name="Enrichment" value="9.862450780116646"/>
    <att type="real" name="Z-score" value="9.418873945292413"/>
    <att type="integer" name="#GeneInGOAndHitList" value="11"/>
    <att type="integer" name="#GeneInGO" value="243"/>
    <att type="integer" name="#GeneInHitList" value="139"/>
    <att type="integer" name="#TotalGeneInLibrary" value="30284"/>
    <att type="real" name="%InGO" value="7.913669064748201"/>
    <att type="real" name="STDV %InGO" value="2.2897028622035696"/>
    <att type="real" name="BestLogPInGroup" value="-11.309917371769794"/>
    <att type="real" name="BestEnrichmentInGroup" value="14.951897305684863"/>
    <att type="integer" name="FirstInGroupByEnrichment" value="0"/>
    <att type="integer" name="FirstInGroupByLogP" value="0"/>
    <att type="string" name="GeneID" value="2534|2950|3065|3162|3303|3958|4000|4282|4780|5054|5970"/>
    <att type="integer" name="_RANK_" value="1"/>
    <att type="string" name="_PATTERN_" value="M1"/>
    <att type="string" name="CLUSTER_LABEL" value=" "/>
    <att type="integer" name="#COUNT_001" value="11"/>
    <att type="integer" name="_MEMBER_MyList" value="1"/>
    <att type="real" name="_LogP_MyList" value="-7.746328182522908"/>
    <att type="string" name="Gene" value="GO:2001234"/>
    <att type="integer" name="GiniIndex" value="0"/>
    <att type="integer" name="CategoryID" value="19"/>
    <att type="string" name="PARENT_GO" value="19_GO:0048519 negative regulation of biological process"/>
    <att type="integer" name="EvidenceCutoff" value="0"/>
    <graphics type="CIRCLE" x="199.6756311063974" y="328.7103084869759"/>
  </node>
  <node label="GO:2001236" id="87">
    <att type="string" name="canonicalName" value="GO:2001236"/>
    <att type="string" name="Description" value="regulation of extrinsic apoptotic signaling pathway"/>
    <att type="string" name="Category" value="GO Biological Processes"/>
    <att type="real" name="LogP" value="-7.119062667310862"/>
    <att type="real" name="Log(q-value)" value="-5.007683250694993"/>
    <att type="integer" name="GROUP_ID" value="14"/>
    <att type="string" name="Hits" value="GSTP1|HMOX1|HSPA1A|LGALS3|LMNA|SERPINE1|PTPRC|RELA|TLR4"/>
    <att type="real" name="Enrichment" value="11.883845650752125"/>
    <att type="real" name="Z-score" value="9.519261917573454"/>
    <att type="integer" name="#GeneInGOAndHitList" value="9"/>
    <att type="integer" name="#GeneInGO" value="165"/>
    <att type="integer" name="#GeneInHitList" value="139"/>
    <att type="integer" name="#TotalGeneInLibrary" value="30284"/>
    <att type="real" name="%InGO" value="6.474820143884892"/>
    <att type="real" name="STDV %InGO" value="2.0872320290552024"/>
    <att type="real" name="BestLogPInGroup" value="-11.309917371769794"/>
    <att type="real" name="BestEnrichmentInGroup" value="14.951897305684863"/>
    <att type="integer" name="FirstInGroupByEnrichment" value="0"/>
    <att type="integer" name="FirstInGroupByLogP" value="0"/>
    <att type="string" name="GeneID" value="2950|3162|3303|3958|4000|5054|5788|5970|7099"/>
    <att type="integer" name="_RANK_" value="1"/>
    <att type="string" name="_PATTERN_" value="M1"/>
    <att type="string" name="CLUSTER_LABEL" value=" "/>
    <att type="integer" name="#COUNT_001" value="9"/>
    <att type="integer" name="_MEMBER_MyList" value="1"/>
    <att type="real" name="_LogP_MyList" value="-7.119062667310862"/>
    <att type="string" name="Gene" value="GO:2001236"/>
    <att type="integer" name="GiniIndex" value="0"/>
    <att type="integer" name="CategoryID" value="19"/>
    <att type="string" name="PARENT_GO" value="19_GO:0050896 response to stimulus"/>
    <att type="integer" name="EvidenceCutoff" value="0"/>
    <graphics type="CIRCLE" x="155.03507637214443" y="341.9943840461889"/>
  </node>
  <node label="GO:2001237" id="88">
    <att type="string" name="canonicalName" value="GO:2001237"/>
    <att type="string" name="Description" value="negative regulation of extrinsic apoptotic signaling pathway"/>
    <att type="string" name="Category" value="GO Biological Processes"/>
    <att type="real" name="LogP" value="-6.324798927756538"/>
    <att type="real" name="Log(q-value)" value="-4.337413101604656"/>
    <att type="integer" name="GROUP_ID" value="14"/>
    <att type="string" name="Hits" value="GSTP1|HMOX1|HSPA1A|LGALS3|LMNA|SERPINE1|RELA"/>
    <att type="real" name="Enrichment" value="14.951897305684863"/>
    <att type="real" name="Z-score" value="9.584259273220107"/>
    <att type="integer" name="#GeneInGOAndHitList" value="7"/>
    <att type="integer" name="#GeneInGO" value="102"/>
    <att type="integer" name="#GeneInHitList" value="139"/>
    <att type="integer" name="#TotalGeneInLibrary" value="30284"/>
    <att type="real" name="%InGO" value="5.0359712230215825"/>
    <att type="real" name="STDV %InGO" value="1.8548713157929548"/>
    <att type="real" name="BestLogPInGroup" value="-11.309917371769794"/>
    <att type="real" name="BestEnrichmentInGroup" value="14.951897305684863"/>
    <att type="integer" name="FirstInGroupByEnrichment" value="0"/>
    <att type="integer" name="FirstInGroupByLogP" value="0"/>
    <att type="string" name="GeneID" value="2950|3162|3303|3958|4000|5054|5970"/>
    <att type="integer" name="_RANK_" value="1"/>
    <att type="string" name="_PATTERN_" value="M1"/>
    <att type="string" name="CLUSTER_LABEL" value=" "/>
    <att type="integer" name="#COUNT_001" value="7"/>
    <att type="integer" name="_MEMBER_MyList" value="1"/>
    <att type="real" name="_LogP_MyList" value="-6.324798927756538"/>
    <att type="string" name="Gene" value="GO:2001237"/>
    <att type="integer" name="GiniIndex" value="0"/>
    <att type="integer" name="CategoryID" value="19"/>
    <att type="string" name="PARENT_GO" value="19_GO:0048519 negative regulation of biological process"/>
    <att type="integer" name="EvidenceCutoff" value="0"/>
    <graphics type="CIRCLE" x="189.7893539272818" y="424.64184388318125"/>
  </node>
  <node label="GO:1902041" id="89">
    <att type="string" name="canonicalName" value="GO:1902041"/>
    <att type="string" name="Description" value="regulation of extrinsic apoptotic signaling pathway via death domain receptors"/>
    <att type="string" name="Category" value="GO Biological Processes"/>
    <att type="real" name="LogP" value="-2.8256986204047165"/>
    <att type="real" name="Log(q-value)" value="-1.4893119349276616"/>
    <att type="integer" name="GROUP_ID" value="14"/>
    <att type="string" name="Hits" value="HMOX1|LGALS3|SERPINE1"/>
    <att type="real" name="Enrichment" value="13.33901042431361"/>
    <att type="real" name="Z-score" value="5.8697903371956155"/>
    <att type="integer" name="#GeneInGOAndHitList" value="3"/>
    <att type="integer" name="#GeneInGO" value="49"/>
    <att type="integer" name="#GeneInHitList" value="139"/>
    <att type="integer" name="#TotalGeneInLibrary" value="30284"/>
    <att type="real" name="%InGO" value="2.158273381294964"/>
    <att type="real" name="STDV %InGO" value="1.23255946531898"/>
    <att type="real" name="BestLogPInGroup" value="-11.309917371769794"/>
    <att type="real" name="BestEnrichmentInGroup" value="14.951897305684863"/>
    <att type="integer" name="FirstInGroupByEnrichment" value="0"/>
    <att type="integer" name="FirstInGroupByLogP" value="0"/>
    <att type="string" name="GeneID" value="3162|3958|5054"/>
    <att type="integer" name="_RANK_" value="1"/>
    <att type="string" name="_PATTERN_" value="M1"/>
    <att type="string" name="CLUSTER_LABEL" value=" "/>
    <att type="integer" name="#COUNT_001" value="3"/>
    <att type="integer" name="_MEMBER_MyList" value="1"/>
    <att type="real" name="_LogP_MyList" value="-2.8256986204047165"/>
    <att type="string" name="Gene" value="GO:1902041"/>
    <att type="integer" name="GiniIndex" value="0"/>
    <att type="integer" name="CategoryID" value="19"/>
    <att type="string" name="PARENT_GO" value="19_GO:0050896 response to stimulus"/>
    <att type="integer" name="EvidenceCutoff" value="0"/>
    <graphics type="CIRCLE" x="345.92163453802686" y="375.6034099004645"/>
  </node>
  <node label="GO:0045765" id="90">
    <att type="string" name="canonicalName" value="GO:0045765"/>
    <att type="string" name="Description" value="regulation of angiogenesis"/>
    <att type="string" name="Category" value="GO Biological Processes"/>
    <att type="real" name="LogP" value="-9.839894328880208"/>
    <att type="real" name="Log(q-value)" value="-7.35801315193924"/>
    <att type="integer" name="GROUP_ID" value="15"/>
    <att type="string" name="Hits" value="CHRNA7|F3|PTK2B|FLT1|FYN|HMOX1|ITGB1|JAK1|NFE2L2|SERPINE1|PDE3B|RELA|STAT1|TGFBR2|TGM2"/>
    <att type="real" name="Enrichment" value="9.002913371781915"/>
    <att type="real" name="Z-score" value="10.416278440105057"/>
    <att type="integer" name="#GeneInGOAndHitList" value="15"/>
    <att type="integer" name="#GeneInGO" value="363"/>
    <att type="integer" name="#GeneInHitList" value="139"/>
    <att type="integer" name="#TotalGeneInLibrary" value="30284"/>
    <att type="real" name="%InGO" value="10.79136690647482"/>
    <att type="real" name="STDV %InGO" value="2.6316872216588743"/>
    <att type="real" name="BestLogPInGroup" value="-10.727436290853126"/>
    <att type="real" name="BestEnrichmentInGroup" value="12.48216426858513"/>
    <att type="integer" name="FirstInGroupByEnrichment" value="0"/>
    <att type="integer" name="FirstInGroupByLogP" value="0"/>
    <att type="string" name="GeneID" value="1139|2152|2185|2321|2534|3162|3688|3716|4780|5054|5140|5970|6772|7048|7052"/>
    <att type="integer" name="_RANK_" value="1"/>
    <att type="string" name="_PATTERN_" value="M1"/>
    <att type="string" name="CLUSTER_LABEL" value=" "/>
    <att type="integer" name="#COUNT_001" value="15"/>
    <att type="integer" name="_MEMBER_MyList" value="1"/>
    <att type="real" name="_LogP_MyList" value="-9.839894328880208"/>
    <att type="string" name="Gene" value="GO:0045765"/>
    <att type="integer" name="GiniIndex" value="0"/>
    <att type="integer" name="CategoryID" value="19"/>
    <att type="string" name="PARENT_GO" value="19_GO:0032502 developmental process"/>
    <att type="integer" name="EvidenceCutoff" value="0"/>
    <graphics type="CIRCLE" x="415.1521372927915" y="221.89351019740232"/>
  </node>
  <node label="GO:2000147" id="91">
    <att type="string" name="canonicalName" value="GO:2000147"/>
    <att type="string" name="Description" value="positive regulation of cell motility"/>
    <att type="string" name="Category" value="GO Biological Processes"/>
    <att type="real" name="LogP" value="-9.12426446217588"/>
    <att type="real" name="Log(q-value)" value="-6.730338455590043"/>
    <att type="integer" name="GROUP_ID" value="15"/>
    <att type="string" name="Hits" value="ADAM10|F3|PTK2B|FLT1|FPR2|HMOX1|IGF1R|ITGB1|JAK2|LGALS3|MMP2|NFE2L2|SERPINE1|PTPRC|TACR2|TGFBR2|TLR4|HDAC6"/>
    <att type="real" name="Enrichment" value="6.224871531346351"/>
    <att type="real" name="Z-score" value="8.999190678884316"/>
    <att type="integer" name="#GeneInGOAndHitList" value="18"/>
    <att type="integer" name="#GeneInGO" value="630"/>
    <att type="integer" name="#GeneInHitList" value="139"/>
    <att type="integer" name="#TotalGeneInLibrary" value="30284"/>
    <att type="real" name="%InGO" value="12.949640287769784"/>
    <att type="real" name="STDV %InGO" value="2.8477819782495275"/>
    <att type="real" name="BestLogPInGroup" value="-10.727436290853126"/>
    <att type="real" name="BestEnrichmentInGroup" value="12.48216426858513"/>
    <att type="integer" name="FirstInGroupByEnrichment" value="0"/>
    <att type="integer" name="FirstInGroupByLogP" value="0"/>
    <att type="string" name="GeneID" value="102|2152|2185|2321|2358|3162|3480|3688|3717|3958|4313|4780|5054|5788|6865|7048|7099|10013"/>
    <att type="integer" name="_RANK_" value="1"/>
    <att type="string" name="_PATTERN_" value="M1"/>
    <att type="string" name="CLUSTER_LABEL" value=" "/>
    <att type="integer" name="#COUNT_001" value="18"/>
    <att type="integer" name="_MEMBER_MyList" value="1"/>
    <att type="real" name="_LogP_MyList" value="-9.12426446217588"/>
    <att type="string" name="Gene" value="GO:2000147"/>
    <att type="integer" name="GiniIndex" value="0"/>
    <att type="integer" name="CategoryID" value="19"/>
    <att type="string" name="PARENT_GO" value="19_GO:0040011 locomotion"/>
    <att type="integer" name="EvidenceCutoff" value="0"/>
    <graphics type="CIRCLE" x="182.61194584404436" y="281.5376851503934"/>
  </node>
  <node label="GO:0040017" id="92">
    <att type="string" name="canonicalName" value="GO:0040017"/>
    <att type="string" name="Description" value="positive regulation of locomotion"/>
    <att type="string" name="Category" value="GO Biological Processes"/>
    <att type="real" name="LogP" value="-8.952235288340496"/>
    <att type="real" name="Log(q-value)" value="-6.57254972086927"/>
    <att type="integer" name="GROUP_ID" value="15"/>
    <att type="string" name="Hits" value="ADAM10|F3|PTK2B|FLT1|FPR2|HMOX1|IGF1R|ITGB1|JAK2|LGALS3|MMP2|NFE2L2|SERPINE1|PTPRC|TACR2|TGFBR2|TLR4|HDAC6"/>
    <att type="real" name="Enrichment" value="6.070695146669043"/>
    <att type="real" name="Z-score" value="8.84623592725092"/>
    <att type="integer" name="#GeneInGOAndHitList" value="18"/>
    <att type="integer" name="#GeneInGO" value="646"/>
    <att type="integer" name="#GeneInHitList" value="139"/>
    <att type="integer" name="#TotalGeneInLibrary" value="30284"/>
    <att type="real" name="%InGO" value="12.949640287769784"/>
    <att type="real" name="STDV %InGO" value="2.8477819782495275"/>
    <att type="real" name="BestLogPInGroup" value="-10.727436290853126"/>
    <att type="real" name="BestEnrichmentInGroup" value="12.48216426858513"/>
    <att type="integer" name="FirstInGroupByEnrichment" value="0"/>
    <att type="integer" name="FirstInGroupByLogP" value="0"/>
    <att type="string" name="GeneID" value="102|2152|2185|2321|2358|3162|3480|3688|3717|3958|4313|4780|5054|5788|6865|7048|7099|10013"/>
    <att type="integer" name="_RANK_" value="1"/>
    <att type="string" name="_PATTERN_" value="M1"/>
    <att type="string" name="CLUSTER_LABEL" value=" "/>
    <att type="integer" name="#COUNT_001" value="18"/>
    <att type="integer" name="_MEMBER_MyList" value="1"/>
    <att type="real" name="_LogP_MyList" value="-8.952235288340496"/>
    <att type="string" name="Gene" value="GO:0040017"/>
    <att type="integer" name="GiniIndex" value="0"/>
    <att type="integer" name="CategoryID" value="19"/>
    <att type="string" name="PARENT_GO" value="19_GO:0040011 locomotion"/>
    <att type="integer" name="EvidenceCutoff" value="0"/>
    <graphics type="CIRCLE" x="393.884309904048" y="385.9940062126228"/>
  </node>
  <node label="GO:0045766" id="93">
    <att type="string" name="canonicalName" value="GO:0045766"/>
    <att type="string" name="Description" value="positive regulation of angiogenesis"/>
    <att type="string" name="Category" value="GO Biological Processes"/>
    <att type="real" name="LogP" value="-8.812639520365828"/>
    <att type="real" name="Log(q-value)" value="-6.4666370660971735"/>
    <att type="integer" name="GROUP_ID" value="15"/>
    <att type="string" name="Hits" value="CHRNA7|F3|PTK2B|FLT1|HMOX1|ITGB1|JAK1|NFE2L2|SERPINE1|TGFBR2|TGM2"/>
    <att type="real" name="Enrichment" value="12.48216426858513"/>
    <att type="real" name="Z-score" value="10.837972578430058"/>
    <att type="integer" name="#GeneInGOAndHitList" value="11"/>
    <att type="integer" name="#GeneInGO" value="192"/>
    <att type="integer" name="#GeneInHitList" value="139"/>
    <att type="integer" name="#TotalGeneInLibrary" value="30284"/>
    <att type="real" name="%InGO" value="7.913669064748201"/>
    <att type="real" name="STDV %InGO" value="2.2897028622035696"/>
    <att type="real" name="BestLogPInGroup" value="-10.727436290853126"/>
    <att type="real" name="BestEnrichmentInGroup" value="12.48216426858513"/>
    <att type="integer" name="FirstInGroupByEnrichment" value="0"/>
    <att type="integer" name="FirstInGroupByLogP" value="0"/>
    <att type="string" name="GeneID" value="1139|2152|2185|2321|3162|3688|3716|4780|5054|7048|7052"/>
    <att type="integer" name="_RANK_" value="1"/>
    <att type="string" name="_PATTERN_" value="M1"/>
    <att type="string" name="CLUSTER_LABEL" value=" "/>
    <att type="integer" name="#COUNT_001" value="11"/>
    <att type="integer" name="_MEMBER_MyList" value="1"/>
    <att type="real" name="_LogP_MyList" value="-8.812639520365828"/>
    <att type="string" name="Gene" value="GO:0045766"/>
    <att type="integer" name="GiniIndex" value="0"/>
    <att type="integer" name="CategoryID" value="19"/>
    <att type="string" name="PARENT_GO" value="19_GO:0032502 developmental process"/>
    <att type="integer" name="EvidenceCutoff" value="0"/>
    <graphics type="CIRCLE" x="318.1818074513088" y="332.14427824347933"/>
  </node>
  <node label="GO:1904018" id="94">
    <att type="string" name="canonicalName" value="GO:1904018"/>
    <att type="string" name="Description" value="positive regulation of vasculature development"/>
    <att type="string" name="Category" value="GO Biological Processes"/>
    <att type="real" name="LogP" value="-8.741647322080087"/>
    <att type="real" name="Log(q-value)" value="-6.402078977816843"/>
    <att type="integer" name="GROUP_ID" value="15"/>
    <att type="string" name="Hits" value="CHRNA7|F3|PTK2B|FLT1|HMOX1|ITGB1|JAK1|NFE2L2|SERPINE1|TGFBR2|TGM2"/>
    <att type="real" name="Enrichment" value="12.29013097214536"/>
    <att type="real" name="Z-score" value="10.74018130745794"/>
    <att type="integer" name="#GeneInGOAndHitList" value="11"/>
    <att type="integer" name="#GeneInGO" value="195"/>
    <att type="integer" name="#GeneInHitList" value="139"/>
    <att type="integer" name="#TotalGeneInLibrary" value="30284"/>
    <att type="real" name="%InGO" value="7.913669064748201"/>
    <att type="real" name="STDV %InGO" value="2.2897028622035696"/>
    <att type="real" name="BestLogPInGroup" value="-10.727436290853126"/>
    <att type="real" name="BestEnrichmentInGroup" value="12.48216426858513"/>
    <att type="integer" name="FirstInGroupByEnrichment" value="0"/>
    <att type="integer" name="FirstInGroupByLogP" value="0"/>
    <att type="string" name="GeneID" value="1139|2152|2185|2321|3162|3688|3716|4780|5054|7048|7052"/>
    <att type="integer" name="_RANK_" value="1"/>
    <att type="string" name="_PATTERN_" value="M1"/>
    <att type="string" name="CLUSTER_LABEL" value=" "/>
    <att type="integer" name="#COUNT_001" value="11"/>
    <att type="integer" name="_MEMBER_MyList" value="1"/>
    <att type="real" name="_LogP_MyList" value="-8.741647322080087"/>
    <att type="string" name="Gene" value="GO:1904018"/>
    <att type="integer" name="GiniIndex" value="0"/>
    <att type="integer" name="CategoryID" value="19"/>
    <att type="string" name="PARENT_GO" value="19_GO:0032502 developmental process"/>
    <att type="integer" name="EvidenceCutoff" value="0"/>
    <graphics type="CIRCLE" x="421.60225628244405" y="194.97951943616312"/>
  </node>
  <node label="GO:0030335" id="95">
    <att type="string" name="canonicalName" value="GO:0030335"/>
    <att type="string" name="Description" value="positive regulation of cell migration"/>
    <att type="string" name="Category" value="GO Biological Processes"/>
    <att type="real" name="LogP" value="-8.583004138118614"/>
    <att type="real" name="Log(q-value)" value="-6.28015860088011"/>
    <att type="integer" name="GROUP_ID" value="15"/>
    <att type="string" name="Hits" value="ADAM10|F3|PTK2B|FLT1|FPR2|HMOX1|IGF1R|ITGB1|JAK2|LGALS3|MMP2|NFE2L2|SERPINE1|PTPRC|TGFBR2|TLR4|HDAC6"/>
    <att type="real" name="Enrichment" value="6.172997601918466"/>
    <att type="real" name="Z-score" value="8.69072274524019"/>
    <att type="integer" name="#GeneInGOAndHitList" value="17"/>
    <att type="integer" name="#GeneInGO" value="600"/>
    <att type="integer" name="#GeneInHitList" value="139"/>
    <att type="integer" name="#TotalGeneInLibrary" value="30284"/>
    <att type="real" name="%InGO" value="12.23021582733813"/>
    <att type="real" name="STDV %InGO" value="2.778959232164565"/>
    <att type="real" name="BestLogPInGroup" value="-10.727436290853126"/>
    <att type="real" name="BestEnrichmentInGroup" value="12.48216426858513"/>
    <att type="integer" name="FirstInGroupByEnrichment" value="0"/>
    <att type="integer" name="FirstInGroupByLogP" value="0"/>
    <att type="string" name="GeneID" value="102|2152|2185|2321|2358|3162|3480|3688|3717|3958|4313|4780|5054|5788|7048|7099|10013"/>
    <att type="integer" name="_RANK_" value="1"/>
    <att type="string" name="_PATTERN_" value="M1"/>
    <att type="string" name="CLUSTER_LABEL" value=" "/>
    <att type="integer" name="#COUNT_001" value="17"/>
    <att type="integer" name="_MEMBER_MyList" value="1"/>
    <att type="real" name="_LogP_MyList" value="-8.583004138118614"/>
    <att type="string" name="Gene" value="GO:0030335"/>
    <att type="integer" name="GiniIndex" value="0"/>
    <att type="integer" name="CategoryID" value="19"/>
    <att type="string" name="PARENT_GO" value="19_GO:0040011 locomotion"/>
    <att type="integer" name="EvidenceCutoff" value="0"/>
    <graphics type="CIRCLE" x="223.83986025896056" y="436.012386669261"/>
  </node>
  <node label="GO:0001525" id="96">
    <att type="string" name="canonicalName" value="GO:0001525"/>
    <att type="string" name="Description" value="angiogenesis"/>
    <att type="string" name="Category" value="GO Biological Processes"/>
    <att type="real" name="LogP" value="-6.189604596953919"/>
    <att type="real" name="Log(q-value)" value="-4.224353216016288"/>
    <att type="integer" name="GROUP_ID" value="15"/>
    <att type="string" name="Hits" value="KLF5|TYMP|PTK2B|FLT1|HMOX1|NR4A1|ITGB1|MMP2|SERPINE1|PDE3B|TGFBR2"/>
    <att type="real" name="Enrichment" value="6.906557750917421"/>
    <att type="real" name="Z-score" value="7.514399105418359"/>
    <att type="integer" name="#GeneInGOAndHitList" value="11"/>
    <att type="integer" name="#GeneInGO" value="347"/>
    <att type="integer" name="#GeneInHitList" value="139"/>
    <att type="integer" name="#TotalGeneInLibrary" value="30284"/>
    <att type="real" name="%InGO" value="7.913669064748201"/>
    <att type="real" name="STDV %InGO" value="2.2897028622035696"/>
    <att type="real" name="BestLogPInGroup" value="-10.727436290853126"/>
    <att type="real" name="BestEnrichmentInGroup" value="12.48216426858513"/>
    <att type="integer" name="FirstInGroupByEnrichment" value="0"/>
    <att type="integer" name="FirstInGroupByLogP" value="0"/>
    <att type="string" name="GeneID" value="688|1890|2185|2321|3162|3164|3688|4313|5054|5140|7048"/>
    <att type="integer" name="_RANK_" value="1"/>
    <att type="string" name="_PATTERN_" value="M1"/>
    <att type="string" name="CLUSTER_LABEL" value=" "/>
    <att type="integer" name="#COUNT_001" value="11"/>
    <att type="integer" name="_MEMBER_MyList" value="1"/>
    <att type="real" name="_LogP_MyList" value="-6.189604596953919"/>
    <att type="string" name="Gene" value="GO:0001525"/>
    <att type="integer" name="GiniIndex" value="0"/>
    <att type="integer" name="CategoryID" value="19"/>
    <att type="string" name="PARENT_GO" value="19_GO:0032502 developmental process"/>
    <att type="integer" name="EvidenceCutoff" value="0"/>
    <graphics type="CIRCLE" x="334.1876526155914" y="446.0484311453756"/>
  </node>
  <node label="GO:0048514" id="97">
    <att type="string" name="canonicalName" value="GO:0048514"/>
    <att type="string" name="Description" value="blood vessel morphogenesis"/>
    <att type="string" name="Category" value="GO Biological Processes"/>
    <att type="real" name="LogP" value="-5.187980078699922"/>
    <att type="real" name="Log(q-value)" value="-3.3916033353180772"/>
    <att type="integer" name="GROUP_ID" value="15"/>
    <att type="string" name="Hits" value="KLF5|TYMP|PTK2B|FLT1|HMOX1|NR4A1|ITGB1|MMP2|SERPINE1|PDE3B|TGFBR2"/>
    <att type="real" name="Enrichment" value="5.434411654349988"/>
    <att type="real" name="Z-score" value="6.369909564307217"/>
    <att type="integer" name="#GeneInGOAndHitList" value="11"/>
    <att type="integer" name="#GeneInGO" value="441"/>
    <att type="integer" name="#GeneInHitList" value="139"/>
    <att type="integer" name="#TotalGeneInLibrary" value="30284"/>
    <att type="real" name="%InGO" value="7.913669064748201"/>
    <att type="real" name="STDV %InGO" value="2.2897028622035696"/>
    <att type="real" name="BestLogPInGroup" value="-10.727436290853126"/>
    <att type="real" name="BestEnrichmentInGroup" value="12.48216426858513"/>
    <att type="integer" name="FirstInGroupByEnrichment" value="0"/>
    <att type="integer" name="FirstInGroupByLogP" value="0"/>
    <att type="string" name="GeneID" value="688|1890|2185|2321|3162|3164|3688|4313|5054|5140|7048"/>
    <att type="integer" name="_RANK_" value="1"/>
    <att type="string" name="_PATTERN_" value="M1"/>
    <att type="string" name="CLUSTER_LABEL" value=" "/>
    <att type="integer" name="#COUNT_001" value="11"/>
    <att type="integer" name="_MEMBER_MyList" value="1"/>
    <att type="real" name="_LogP_MyList" value="-5.187980078699922"/>
    <att type="string" name="Gene" value="GO:0048514"/>
    <att type="integer" name="GiniIndex" value="0"/>
    <att type="integer" name="CategoryID" value="19"/>
    <att type="string" name="PARENT_GO" value="19_GO:0032502 developmental process"/>
    <att type="integer" name="EvidenceCutoff" value="0"/>
    <graphics type="CIRCLE" x="325.71861394185123" y="310.69411411731767"/>
  </node>
  <node label="GO:0035239" id="98">
    <att type="string" name="canonicalName" value="GO:0035239"/>
    <att type="string" name="Description" value="tube morphogenesis"/>
    <att type="string" name="Category" value="GO Biological Processes"/>
    <att type="real" name="LogP" value="-4.701062794488437"/>
    <att type="real" name="Log(q-value)" value="-3.0118591211277104"/>
    <att type="integer" name="GROUP_ID" value="15"/>
    <att type="string" name="Hits" value="KLF5|CSNK2B|TYMP|PTK2B|FLT1|HMOX1|NR4A1|ITGB1|MMP2|SERPINE1|PDE3B|TGFBR2|TGM2"/>
    <att type="real" name="Enrichment" value="4.081147761905749"/>
    <att type="real" name="Z-score" value="5.57595144278784"/>
    <att type="integer" name="#GeneInGOAndHitList" value="13"/>
    <att type="integer" name="#GeneInGO" value="694"/>
    <att type="integer" name="#GeneInHitList" value="139"/>
    <att type="integer" name="#TotalGeneInLibrary" value="30284"/>
    <att type="real" name="%InGO" value="9.352517985611511"/>
    <att type="real" name="STDV %InGO" value="2.4696462419462946"/>
    <att type="real" name="BestLogPInGroup" value="-10.727436290853126"/>
    <att type="real" name="BestEnrichmentInGroup" value="12.48216426858513"/>
    <att type="integer" name="FirstInGroupByEnrichment" value="0"/>
    <att type="integer" name="FirstInGroupByLogP" value="0"/>
    <att type="string" name="GeneID" value="688|1460|1890|2185|2321|3162|3164|3688|4313|5054|5140|7048|7052"/>
    <att type="integer" name="_RANK_" value="1"/>
    <att type="string" name="_PATTERN_" value="M1"/>
    <att type="string" name="CLUSTER_LABEL" value=" "/>
    <att type="integer" name="#COUNT_001" value="13"/>
    <att type="integer" name="_MEMBER_MyList" value="1"/>
    <att type="real" name="_LogP_MyList" value="-4.701062794488437"/>
    <att type="string" name="Gene" value="GO:0035239"/>
    <att type="integer" name="GiniIndex" value="0"/>
    <att type="integer" name="CategoryID" value="19"/>
    <att type="string" name="PARENT_GO" value="19_GO:0032502 developmental process"/>
    <att type="integer" name="EvidenceCutoff" value="0"/>
    <graphics type="CIRCLE" x="202.54729952364272" y="187.90628224094215"/>
  </node>
  <node label="GO:0002831" id="99">
    <att type="string" name="canonicalName" value="GO:0002831"/>
    <att type="string" name="Description" value="regulation of response to biotic stimulus"/>
    <att type="string" name="Category" value="GO Biological Processes"/>
    <att type="real" name="LogP" value="-9.744860221878843"/>
    <att type="real" name="Log(q-value)" value="-7.280353141007299"/>
    <att type="integer" name="GROUP_ID" value="16"/>
    <att type="string" name="Hits" value="PARP1|CTSS|DRD2|FPR2|FYN|HSPA1A|IKBKB|MIF|MMP12|NFE2L2|PIM1|PTPN2|RELA|STAT1|TLR4|PTPN22|TLR8|STING1"/>
    <att type="real" name="Enrichment" value="6.808453237410072"/>
    <att type="real" name="Z-score" value="9.557278370461743"/>
    <att type="integer" name="#GeneInGOAndHitList" value="18"/>
    <att type="integer" name="#GeneInGO" value="576"/>
    <att type="integer" name="#GeneInHitList" value="139"/>
    <att type="integer" name="#TotalGeneInLibrary" value="30284"/>
    <att type="real" name="%InGO" value="12.949640287769784"/>
    <att type="real" name="STDV %InGO" value="2.8477819782495275"/>
    <att type="real" name="BestLogPInGroup" value="-10.546110137830727"/>
    <att type="real" name="BestEnrichmentInGroup" value="25.333779488037475"/>
    <att type="integer" name="FirstInGroupByEnrichment" value="0"/>
    <att type="integer" name="FirstInGroupByLogP" value="0"/>
    <att type="string" name="GeneID" value="142|1520|1813|2358|2534|3303|3551|4282|4321|4780|5292|5771|5970|6772|7099|26191|51311|340061"/>
    <att type="integer" name="_RANK_" value="1"/>
    <att type="string" name="_PATTERN_" value="M1"/>
    <att type="string" name="CLUSTER_LABEL" value=" "/>
    <att type="integer" name="#COUNT_001" value="18"/>
    <att type="integer" name="_MEMBER_MyList" value="1"/>
    <att type="real" name="_LogP_MyList" value="-9.744860221878843"/>
    <att type="string" name="Gene" value="GO:0002831"/>
    <att type="integer" name="GiniIndex" value="0"/>
    <att type="integer" name="CategoryID" value="19"/>
    <att type="string" name="PARENT_GO" value="19_GO:0050896 response to stimulus"/>
    <att type="integer" name="EvidenceCutoff" value="0"/>
    <graphics type="CIRCLE" x="400.86263621137937" y="220.5654426159964"/>
  </node>
  <node label="GO:0002757" id="100">
    <att type="string" name="canonicalName" value="GO:0002757"/>
    <att type="string" name="Description" value="immune response-activating signaling pathway"/>
    <att type="string" name="Category" value="GO Biological Processes"/>
    <att type="real" name="LogP" value="-9.361142243378042"/>
    <att type="real" name="Log(q-value)" value="-6.929427675902805"/>
    <att type="integer" name="GROUP_ID" value="16"/>
    <att type="string" name="Hits" value="CSK|CTSS|FPR2|FYN|IKBKB|ITK|NFKB1|NOS2|PTPRC|RELA|TLR4|PTPN22|TLR8|STING1"/>
    <att type="real" name="Enrichment" value="9.242991061696097"/>
    <att type="real" name="Z-score" value="10.223829315554903"/>
    <att type="integer" name="#GeneInGOAndHitList" value="14"/>
    <att type="integer" name="#GeneInGO" value="330"/>
    <att type="integer" name="#GeneInHitList" value="139"/>
    <att type="integer" name="#TotalGeneInLibrary" value="30284"/>
    <att type="real" name="%InGO" value="10.071942446043165"/>
    <att type="real" name="STDV %InGO" value="2.5526826345753726"/>
    <att type="real" name="BestLogPInGroup" value="-10.546110137830727"/>
    <att type="real" name="BestEnrichmentInGroup" value="25.333779488037475"/>
    <att type="integer" name="FirstInGroupByEnrichment" value="0"/>
    <att type="integer" name="FirstInGroupByLogP" value="0"/>
    <att type="string" name="GeneID" value="1445|1520|2358|2534|3551|3702|4790|4843|5788|5970|7099|26191|51311|340061"/>
    <att type="integer" name="_RANK_" value="1"/>
    <att type="string" name="_PATTERN_" value="M1"/>
    <att type="string" name="CLUSTER_LABEL" value=" "/>
    <att type="integer" name="#COUNT_001" value="14"/>
    <att type="integer" name="_MEMBER_MyList" value="1"/>
    <att type="real" name="_LogP_MyList" value="-9.361142243378042"/>
    <att type="string" name="Gene" value="GO:0002757"/>
    <att type="integer" name="GiniIndex" value="0"/>
    <att type="integer" name="CategoryID" value="19"/>
    <att type="string" name="PARENT_GO" value="19_GO:0002376 immune system process"/>
    <att type="integer" name="EvidenceCutoff" value="0"/>
    <graphics type="CIRCLE" x="428.5529859044816" y="333.426317130916"/>
  </node>
  <node label="GO:0045088" id="101">
    <att type="string" name="canonicalName" value="GO:0045088"/>
    <att type="string" name="Description" value="regulation of innate immune response"/>
    <att type="string" name="Category" value="GO Biological Processes"/>
    <att type="real" name="LogP" value="-9.07890282082617"/>
    <att type="real" name="Log(q-value)" value="-6.692155398867457"/>
    <att type="integer" name="GROUP_ID" value="16"/>
    <att type="string" name="Hits" value="PARP1|CTSS|DRD2|FPR2|FYN|HSPA1A|IKBKB|MMP12|NFE2L2|PIM1|PTPN2|RELA|TLR4|PTPN22|TLR8|STING1"/>
    <att type="real" name="Enrichment" value="7.232215887041403"/>
    <att type="real" name="Z-score" value="9.365748843151847"/>
    <att type="integer" name="#GeneInGOAndHitList" value="16"/>
    <att type="integer" name="#GeneInGO" value="482"/>
    <att type="integer" name="#GeneInHitList" value="139"/>
    <att type="integer" name="#TotalGeneInLibrary" value="30284"/>
    <att type="real" name="%InGO" value="11.510791366906474"/>
    <att type="real" name="STDV %InGO" value="2.707013032790805"/>
    <att type="real" name="BestLogPInGroup" value="-10.546110137830727"/>
    <att type="real" name="BestEnrichmentInGroup" value="25.333779488037475"/>
    <att type="integer" name="FirstInGroupByEnrichment" value="0"/>
    <att type="integer" name="FirstInGroupByLogP" value="0"/>
    <att type="string" name="GeneID" value="142|1520|1813|2358|2534|3303|3551|4321|4780|5292|5771|5970|7099|26191|51311|340061"/>
    <att type="integer" name="_RANK_" value="1"/>
    <att type="string" name="_PATTERN_" value="M1"/>
    <att type="string" name="CLUSTER_LABEL" value=" "/>
    <att type="integer" name="#COUNT_001" value="16"/>
    <att type="integer" name="_MEMBER_MyList" value="1"/>
    <att type="real" name="_LogP_MyList" value="-9.07890282082617"/>
    <att type="string" name="Gene" value="GO:0045088"/>
    <att type="integer" name="GiniIndex" value="0"/>
    <att type="integer" name="CategoryID" value="19"/>
    <att type="string" name="PARENT_GO" value="19_GO:0044419 biological process involved in interspecies interaction between organisms"/>
    <att type="integer" name="EvidenceCutoff" value="0"/>
    <graphics type="CIRCLE" x="151.41489648215497" y="298.99831611269366"/>
  </node>
  <node label="GO:0032677" id="102">
    <att type="string" name="canonicalName" value="GO:0032677"/>
    <att type="string" name="Description" value="regulation of interleukin-8 production"/>
    <att type="string" name="Category" value="GO Biological Processes"/>
    <att type="real" name="LogP" value="-8.841620540237779"/>
    <att type="real" name="Log(q-value)" value="-6.489087218810167"/>
    <att type="integer" name="GROUP_ID" value="16"/>
    <att type="string" name="Hits" value="F3|HSPA1A|NOS2|SERPINE1|PTPRC|RELA|TLR4|PTPN22|TLR8"/>
    <att type="real" name="Enrichment" value="18.674614594039056"/>
    <att type="real" name="Z-score" value="12.31945183161135"/>
    <att type="integer" name="#GeneInGOAndHitList" value="9"/>
    <att type="integer" name="#GeneInGO" value="105"/>
    <att type="integer" name="#GeneInHitList" value="139"/>
    <att type="integer" name="#TotalGeneInLibrary" value="30284"/>
    <att type="real" name="%InGO" value="6.474820143884892"/>
    <att type="real" name="STDV %InGO" value="2.0872320290552024"/>
    <att type="real" name="BestLogPInGroup" value="-10.546110137830727"/>
    <att type="real" name="BestEnrichmentInGroup" value="25.333779488037475"/>
    <att type="integer" name="FirstInGroupByEnrichment" value="0"/>
    <att type="integer" name="FirstInGroupByLogP" value="0"/>
    <att type="string" name="GeneID" value="2152|3303|4843|5054|5788|5970|7099|26191|51311"/>
    <att type="integer" name="_RANK_" value="1"/>
    <att type="string" name="_PATTERN_" value="M1"/>
    <att type="string" name="CLUSTER_LABEL" value=" "/>
    <att type="integer" name="#COUNT_001" value="9"/>
    <att type="integer" name="_MEMBER_MyList" value="1"/>
    <att type="real" name="_LogP_MyList" value="-8.841620540237779"/>
    <att type="string" name="Gene" value="GO:0032677"/>
    <att type="integer" name="GiniIndex" value="0"/>
    <att type="integer" name="CategoryID" value="19"/>
    <att type="string" name="PARENT_GO" value="19_GO:0032501 multicellular organismal process"/>
    <att type="integer" name="EvidenceCutoff" value="0"/>
    <graphics type="CIRCLE" x="200.02863182781988" y="164.79124353338597"/>
  </node>
  <node label="GO:0032103" id="103">
    <att type="string" name="canonicalName" value="GO:0032103"/>
    <att type="string" name="Description" value="positive regulation of response to external stimulus"/>
    <att type="string" name="Category" value="GO Biological Processes"/>
    <att type="real" name="LogP" value="-8.714124072504314"/>
    <att type="real" name="Log(q-value)" value="-6.384392199107215"/>
    <att type="integer" name="GROUP_ID" value="16"/>
    <att type="string" name="Hits" value="ADAM10|CTSS|F3|PTK2B|FPR2|FYN|HSPA1A|IGF1R|IKBKB|MIF|MMP12|SERPINE1|RELA|TLR4|PTPN22|TLR8|STING1"/>
    <att type="real" name="Enrichment" value="6.298977144814761"/>
    <att type="real" name="Z-score" value="8.811116356492901"/>
    <att type="integer" name="#GeneInGOAndHitList" value="17"/>
    <att type="integer" name="#GeneInGO" value="588"/>
    <att type="integer" name="#GeneInHitList" value="139"/>
    <att type="integer" name="#TotalGeneInLibrary" value="30284"/>
    <att type="real" name="%InGO" value="12.23021582733813"/>
    <att type="real" name="STDV %InGO" value="2.778959232164565"/>
    <att type="real" name="BestLogPInGroup" value="-10.546110137830727"/>
    <att type="real" name="BestEnrichmentInGroup" value="25.333779488037475"/>
    <att type="integer" name="FirstInGroupByEnrichment" value="0"/>
    <att type="integer" name="FirstInGroupByLogP" value="0"/>
    <att type="string" name="GeneID" value="102|1520|2152|2185|2358|2534|3303|3480|3551|4282|4321|5054|5970|7099|26191|51311|340061"/>
    <att type="integer" name="_RANK_" value="1"/>
    <att type="string" name="_PATTERN_" value="M1"/>
    <att type="string" name="CLUSTER_LABEL" value=" "/>
    <att type="integer" name="#COUNT_001" value="17"/>
    <att type="integer" name="_MEMBER_MyList" value="1"/>
    <att type="real" name="_LogP_MyList" value="-8.714124072504314"/>
    <att type="string" name="Gene" value="GO:0032103"/>
    <att type="integer" name="GiniIndex" value="0"/>
    <att type="integer" name="CategoryID" value="19"/>
    <att type="string" name="PARENT_GO" value="19_GO:0048518 positive regulation of biological process"/>
    <att type="integer" name="EvidenceCutoff" value="0"/>
    <graphics type="CIRCLE" x="206.70739663971955" y="245.68307831709137"/>
  </node>
  <node label="GO:0002764" id="104">
    <att type="string" name="canonicalName" value="GO:0002764"/>
    <att type="string" name="Description" value="immune response-regulating signaling pathway"/>
    <att type="string" name="Category" value="GO Biological Processes"/>
    <att type="real" name="LogP" value="-8.357233402555229"/>
    <att type="real" name="Log(q-value)" value="-6.072571104014425"/>
    <att type="integer" name="GROUP_ID" value="16"/>
    <att type="string" name="Hits" value="CSK|CTSS|FPR2|FYN|IKBKB|ITK|NFKB1|NOS2|PTPRC|RELA|TLR4|PTPN22|TLR8|STING1"/>
    <att type="real" name="Enrichment" value="7.721992532556233"/>
    <att type="real" name="Z-score" value="9.131457145280445"/>
    <att type="integer" name="#GeneInGOAndHitList" value="14"/>
    <att type="integer" name="#GeneInGO" value="395"/>
    <att type="integer" name="#GeneInHitList" value="139"/>
    <att type="integer" name="#TotalGeneInLibrary" value="30284"/>
    <att type="real" name="%InGO" value="10.071942446043165"/>
    <att type="real" name="STDV %InGO" value="2.5526826345753726"/>
    <att type="real" name="BestLogPInGroup" value="-10.546110137830727"/>
    <att type="real" name="BestEnrichmentInGroup" value="25.333779488037475"/>
    <att type="integer" name="FirstInGroupByEnrichment" value="0"/>
    <att type="integer" name="FirstInGroupByLogP" value="0"/>
    <att type="string" name="GeneID" value="1445|1520|2358|2534|3551|3702|4790|4843|5788|5970|7099|26191|51311|340061"/>
    <att type="integer" name="_RANK_" value="1"/>
    <att type="string" name="_PATTERN_" value="M1"/>
    <att type="string" name="CLUSTER_LABEL" value=" "/>
    <att type="integer" name="#COUNT_001" value="14"/>
    <att type="integer" name="_MEMBER_MyList" value="1"/>
    <att type="real" name="_LogP_MyList" value="-8.357233402555229"/>
    <att type="string" name="Gene" value="GO:0002764"/>
    <att type="integer" name="GiniIndex" value="0"/>
    <att type="integer" name="CategoryID" value="19"/>
    <att type="string" name="PARENT_GO" value="19_GO:0002376 immune system process"/>
    <att type="integer" name="EvidenceCutoff" value="0"/>
    <graphics type="CIRCLE" x="335.5417910202151" y="340.9246644610853"/>
  </node>
  <node label="GO:0002253" id="105">
    <att type="string" name="canonicalName" value="GO:0002253"/>
    <att type="string" name="Description" value="activation of immune response"/>
    <att type="string" name="Category" value="GO Biological Processes"/>
    <att type="real" name="LogP" value="-8.34328630323709"/>
    <att type="real" name="Log(q-value)" value="-6.06883613755805"/>
    <att type="integer" name="GROUP_ID" value="16"/>
    <att type="string" name="Hits" value="CSK|CTSS|FPR2|FYN|IKBKB|ITK|NFKB1|NOS2|PTPRC|RELA|TLR4|PTPN22|TLR8|STING1"/>
    <att type="real" name="Enrichment" value="7.702492551413414"/>
    <att type="real" name="Z-score" value="9.116637992970348"/>
    <att type="integer" name="#GeneInGOAndHitList" value="14"/>
    <att type="integer" name="#GeneInGO" value="396"/>
    <att type="integer" name="#GeneInHitList" value="139"/>
    <att type="integer" name="#TotalGeneInLibrary" value="30284"/>
    <att type="real" name="%InGO" value="10.071942446043165"/>
    <att type="real" name="STDV %InGO" value="2.5526826345753726"/>
    <att type="real" name="BestLogPInGroup" value="-10.546110137830727"/>
    <att type="real" name="BestEnrichmentInGroup" value="25.333779488037475"/>
    <att type="integer" name="FirstInGroupByEnrichment" value="0"/>
    <att type="integer" name="FirstInGroupByLogP" value="0"/>
    <att type="string" name="GeneID" value="1445|1520|2358|2534|3551|3702|4790|4843|5788|5970|7099|26191|51311|340061"/>
    <att type="integer" name="_RANK_" value="1"/>
    <att type="string" name="_PATTERN_" value="M1"/>
    <att type="string" name="CLUSTER_LABEL" value=" "/>
    <att type="integer" name="#COUNT_001" value="14"/>
    <att type="integer" name="_MEMBER_MyList" value="1"/>
    <att type="real" name="_LogP_MyList" value="-8.34328630323709"/>
    <att type="string" name="Gene" value="GO:0002253"/>
    <att type="integer" name="GiniIndex" value="0"/>
    <att type="integer" name="CategoryID" value="19"/>
    <att type="string" name="PARENT_GO" value="19_GO:0002376 immune system process"/>
    <att type="integer" name="EvidenceCutoff" value="0"/>
    <graphics type="CIRCLE" x="199.25085942691078" y="161.83849365266383"/>
  </node>
  <node label="GO:0050778" id="106">
    <att type="string" name="canonicalName" value="GO:0050778"/>
    <att type="string" name="Description" value="positive regulation of immune response"/>
    <att type="string" name="Category" value="GO Biological Processes"/>
    <att type="real" name="LogP" value="-7.744013832500334"/>
    <att type="real" name="Log(q-value)" value="-5.535724402876409"/>
    <att type="integer" name="GROUP_ID" value="16"/>
    <att type="string" name="Hits" value="CSK|CTSS|FPR2|FYN|HSPA1A|IKBKB|ITK|JAK2|MMP12|NFKB1|NOS2|PTPRC|RELA|TLR4|PTPN22|TLR8|STING1"/>
    <att type="real" name="Enrichment" value="5.414910177121461"/>
    <att type="real" name="Z-score" value="7.9305493459761065"/>
    <att type="integer" name="#GeneInGOAndHitList" value="17"/>
    <att type="integer" name="#GeneInGO" value="684"/>
    <att type="integer" name="#GeneInHitList" value="139"/>
    <att type="integer" name="#TotalGeneInLibrary" value="30284"/>
    <att type="real" name="%InGO" value="12.23021582733813"/>
    <att type="real" name="STDV %InGO" value="2.778959232164565"/>
    <att type="real" name="BestLogPInGroup" value="-10.546110137830727"/>
    <att type="real" name="BestEnrichmentInGroup" value="25.333779488037475"/>
    <att type="integer" name="FirstInGroupByEnrichment" value="0"/>
    <att type="integer" name="FirstInGroupByLogP" value="0"/>
    <att type="string" name="GeneID" value="1445|1520|2358|2534|3303|3551|3702|3717|4321|4790|4843|5788|5970|7099|26191|51311|340061"/>
    <att type="integer" name="_RANK_" value="1"/>
    <att type="string" name="_PATTERN_" value="M1"/>
    <att type="string" name="CLUSTER_LABEL" value=" "/>
    <att type="integer" name="#COUNT_001" value="17"/>
    <att type="integer" name="_MEMBER_MyList" value="1"/>
    <att type="real" name="_LogP_MyList" value="-7.744013832500334"/>
    <att type="string" name="Gene" value="GO:0050778"/>
    <att type="integer" name="GiniIndex" value="0"/>
    <att type="integer" name="CategoryID" value="19"/>
    <att type="string" name="PARENT_GO" value="19_GO:0002376 immune system process"/>
    <att type="integer" name="EvidenceCutoff" value="0"/>
    <graphics type="CIRCLE" x="391.68427726663595" y="433.490197635953"/>
  </node>
  <node label="GO:0032757" id="107">
    <att type="string" name="canonicalName" value="GO:0032757"/>
    <att type="string" name="Description" value="positive regulation of interleukin-8 production"/>
    <att type="string" name="Category" value="GO Biological Processes"/>
    <att type="real" name="LogP" value="-7.6872053425285305"/>
    <att type="real" name="Log(q-value)" value="-5.488255939158749"/>
    <att type="integer" name="GROUP_ID" value="16"/>
    <att type="string" name="Hits" value="F3|HSPA1A|NOS2|SERPINE1|RELA|TLR4|TLR8"/>
    <att type="real" name="Enrichment" value="23.462977310459323"/>
    <att type="real" name="Z-score" value="12.310711583098584"/>
    <att type="integer" name="#GeneInGOAndHitList" value="7"/>
    <att type="integer" name="#GeneInGO" value="65"/>
    <att type="integer" name="#GeneInHitList" value="139"/>
    <att type="integer" name="#TotalGeneInLibrary" value="30284"/>
    <att type="real" name="%InGO" value="5.0359712230215825"/>
    <att type="real" name="STDV %InGO" value="1.8548713157929548"/>
    <att type="real" name="BestLogPInGroup" value="-10.546110137830727"/>
    <att type="real" name="BestEnrichmentInGroup" value="25.333779488037475"/>
    <att type="integer" name="FirstInGroupByEnrichment" value="0"/>
    <att type="integer" name="FirstInGroupByLogP" value="0"/>
    <att type="string" name="GeneID" value="2152|3303|4843|5054|5970|7099|51311"/>
    <att type="integer" name="_RANK_" value="1"/>
    <att type="string" name="_PATTERN_" value="M1"/>
    <att type="string" name="CLUSTER_LABEL" value=" "/>
    <att type="integer" name="#COUNT_001" value="7"/>
    <att type="integer" name="_MEMBER_MyList" value="1"/>
    <att type="real" name="_LogP_MyList" value="-7.6872053425285305"/>
    <att type="string" name="Gene" value="GO:0032757"/>
    <att type="integer" name="GiniIndex" value="0"/>
    <att type="integer" name="CategoryID" value="19"/>
    <att type="string" name="PARENT_GO" value="19_GO:0032501 multicellular organismal process"/>
    <att type="integer" name="EvidenceCutoff" value="0"/>
    <graphics type="CIRCLE" x="420.2335159137921" y="269.33790801954"/>
  </node>
  <node label="GO:0019752" id="108">
    <att type="string" name="canonicalName" value="GO:0019752"/>
    <att type="string" name="Description" value="carboxylic acid metabolic process"/>
    <att type="string" name="Category" value="GO Biological Processes"/>
    <att type="real" name="LogP" value="-9.255760204966082"/>
    <att type="real" name="Log(q-value)" value="-6.847110941559539"/>
    <att type="integer" name="GROUP_ID" value="17"/>
    <att type="string" name="Hits" value="ADH1A|ADH1B|ADH1C|ADH4|ADH7|ALDH1A1|AKR1B1|CES1|CYP2A6|AKR1C1|EPHX1|GSTP1|HSD17B10|MIF|NOS2|PTGS1|SLC2A1|SLC16A1|TBXAS1|GBA2"/>
    <att type="real" name="Enrichment" value="5.565019248968641"/>
    <att type="real" name="Z-score" value="8.788288991078987"/>
    <att type="integer" name="#GeneInGOAndHitList" value="20"/>
    <att type="integer" name="#GeneInGO" value="783"/>
    <att type="integer" name="#GeneInHitList" value="139"/>
    <att type="integer" name="#TotalGeneInLibrary" value="30284"/>
    <att type="real" name="%InGO" value="14.388489208633093"/>
    <att type="real" name="STDV %InGO" value="2.9769139290031927"/>
    <att type="real" name="BestLogPInGroup" value="-10.396115967800416"/>
    <att type="real" name="BestEnrichmentInGroup" value="32.680575539568345"/>
    <att type="integer" name="FirstInGroupByEnrichment" value="0"/>
    <att type="integer" name="FirstInGroupByLogP" value="0"/>
    <att type="string" name="GeneID" value="124|125|126|127|131|216|231|1066|1548|1645|2052|2950|3028|4282|4843|5742|6513|6566|6916|57704"/>
    <att type="integer" name="_RANK_" value="1"/>
    <att type="string" name="_PATTERN_" value="M1"/>
    <att type="string" name="CLUSTER_LABEL" value=" "/>
    <att type="integer" name="#COUNT_001" value="20"/>
    <att type="integer" name="_MEMBER_MyList" value="1"/>
    <att type="real" name="_LogP_MyList" value="-9.255760204966082"/>
    <att type="string" name="Gene" value="GO:0019752"/>
    <att type="integer" name="GiniIndex" value="0"/>
    <att type="integer" name="CategoryID" value="19"/>
    <att type="string" name="PARENT_GO" value="19_GO:0009987 cellular process"/>
    <att type="integer" name="EvidenceCutoff" value="0"/>
    <graphics type="CIRCLE" x="355.6339393115893" y="226.7275973209518"/>
  </node>
  <node label="GO:0006693" id="109">
    <att type="string" name="canonicalName" value="GO:0006693"/>
    <att type="string" name="Description" value="prostaglandin metabolic process"/>
    <att type="string" name="Category" value="GO Biological Processes"/>
    <att type="real" name="LogP" value="-7.547978436803476"/>
    <att type="real" name="Log(q-value)" value="-5.363042196898241"/>
    <att type="integer" name="GROUP_ID" value="17"/>
    <att type="string" name="Hits" value="AKR1B1|AKR1C1|GSTP1|MIF|PTGS1|TBXAS1"/>
    <att type="real" name="Enrichment" value="32.680575539568345"/>
    <att type="real" name="Z-score" value="13.614529837671666"/>
    <att type="integer" name="#GeneInGOAndHitList" value="6"/>
    <att type="integer" name="#GeneInGO" value="40"/>
    <att type="integer" name="#GeneInHitList" value="139"/>
    <att type="integer" name="#TotalGeneInLibrary" value="30284"/>
    <att type="real" name="%InGO" value="4.316546762589928"/>
    <att type="real" name="STDV %InGO" value="1.7237697110070636"/>
    <att type="real" name="BestLogPInGroup" value="-10.396115967800416"/>
    <att type="real" name="BestEnrichmentInGroup" value="32.680575539568345"/>
    <att type="integer" name="FirstInGroupByEnrichment" value="0"/>
    <att type="integer" name="FirstInGroupByLogP" value="0"/>
    <att type="string" name="GeneID" value="231|1645|2950|4282|5742|6916"/>
    <att type="integer" name="_RANK_" value="1"/>
    <att type="string" name="_PATTERN_" value="M1"/>
    <att type="string" name="CLUSTER_LABEL" value=" "/>
    <att type="integer" name="#COUNT_001" value="6"/>
    <att type="integer" name="_MEMBER_MyList" value="1"/>
    <att type="real" name="_LogP_MyList" value="-7.547978436803476"/>
    <att type="string" name="Gene" value="GO:0006693"/>
    <att type="integer" name="GiniIndex" value="0"/>
    <att type="integer" name="CategoryID" value="19"/>
    <att type="string" name="PARENT_GO" value="19_GO:0009987 cellular process"/>
    <att type="integer" name="EvidenceCutoff" value="0"/>
    <graphics type="CIRCLE" x="340.62987040850317" y="233.95389608343083"/>
  </node>
  <node label="GO:0033559" id="110">
    <att type="string" name="canonicalName" value="GO:0033559"/>
    <att type="string" name="Description" value="unsaturated fatty acid metabolic process"/>
    <att type="string" name="Category" value="GO Biological Processes"/>
    <att type="real" name="LogP" value="-7.543893378175227"/>
    <att type="real" name="Log(q-value)" value="-5.363042196898241"/>
    <att type="integer" name="GROUP_ID" value="17"/>
    <att type="string" name="Hits" value="AKR1B1|CYP2A6|AKR1C1|EPHX1|GSTP1|MIF|PTGS1|TBXAS1"/>
    <att type="real" name="Enrichment" value="16.759269507470943"/>
    <att type="real" name="Z-score" value="10.931816647024254"/>
    <att type="integer" name="#GeneInGOAndHitList" value="8"/>
    <att type="integer" name="#GeneInGO" value="104"/>
    <att type="integer" name="#GeneInHitList" value="139"/>
    <att type="integer" name="#TotalGeneInLibrary" value="30284"/>
    <att type="real" name="%InGO" value="5.755395683453237"/>
    <att type="real" name="STDV %InGO" value="1.9754154264342294"/>
    <att type="real" name="BestLogPInGroup" value="-10.396115967800416"/>
    <att type="real" name="BestEnrichmentInGroup" value="32.680575539568345"/>
    <att type="integer" name="FirstInGroupByEnrichment" value="0"/>
    <att type="integer" name="FirstInGroupByLogP" value="0"/>
    <att type="string" name="GeneID" value="231|1548|1645|2052|2950|4282|5742|6916"/>
    <att type="integer" name="_RANK_" value="1"/>
    <att type="string" name="_PATTERN_" value="M1"/>
    <att type="string" name="CLUSTER_LABEL" value=" "/>
    <att type="integer" name="#COUNT_001" value="8"/>
    <att type="integer" name="_MEMBER_MyList" value="1"/>
    <att type="real" name="_LogP_MyList" value="-7.543893378175227"/>
    <att type="string" name="Gene" value="GO:0033559"/>
    <att type="integer" name="GiniIndex" value="0"/>
    <att type="integer" name="CategoryID" value="19"/>
    <att type="string" name="PARENT_GO" value="19_GO:0009987 cellular process"/>
    <att type="integer" name="EvidenceCutoff" value="0"/>
    <graphics type="CIRCLE" x="429.3097720916076" y="270.9561876405703"/>
  </node>
  <node label="GO:0006692" id="111">
    <att type="string" name="canonicalName" value="GO:0006692"/>
    <att type="string" name="Description" value="prostanoid metabolic process"/>
    <att type="string" name="Category" value="GO Biological Processes"/>
    <att type="real" name="LogP" value="-7.480898033961858"/>
    <att type="real" name="Log(q-value)" value="-5.325854116291158"/>
    <att type="integer" name="GROUP_ID" value="17"/>
    <att type="string" name="Hits" value="AKR1B1|AKR1C1|GSTP1|MIF|PTGS1|TBXAS1"/>
    <att type="real" name="Enrichment" value="31.883488331286188"/>
    <att type="real" name="Z-score" value="13.43708444569121"/>
    <att type="integer" name="#GeneInGOAndHitList" value="6"/>
    <att type="integer" name="#GeneInGO" value="41"/>
    <att type="integer" name="#GeneInHitList" value="139"/>
    <att type="integer" name="#TotalGeneInLibrary" value="30284"/>
    <att type="real" name="%InGO" value="4.316546762589928"/>
    <att type="real" name="STDV %InGO" value="1.7237697110070636"/>
    <att type="real" name="BestLogPInGroup" value="-10.396115967800416"/>
    <att type="real" name="BestEnrichmentInGroup" value="32.680575539568345"/>
    <att type="integer" name="FirstInGroupByEnrichment" value="0"/>
    <att type="integer" name="FirstInGroupByLogP" value="0"/>
    <att type="string" name="GeneID" value="231|1645|2950|4282|5742|6916"/>
    <att type="integer" name="_RANK_" value="1"/>
    <att type="string" name="_PATTERN_" value="M1"/>
    <att type="string" name="CLUSTER_LABEL" value=" "/>
    <att type="integer" name="#COUNT_001" value="6"/>
    <att type="integer" name="_MEMBER_MyList" value="1"/>
    <att type="real" name="_LogP_MyList" value="-7.480898033961858"/>
    <att type="string" name="Gene" value="GO:0006692"/>
    <att type="integer" name="GiniIndex" value="0"/>
    <att type="integer" name="CategoryID" value="19"/>
    <att type="string" name="PARENT_GO" value="19_GO:0009987 cellular process"/>
    <att type="integer" name="EvidenceCutoff" value="0"/>
    <graphics type="CIRCLE" x="234.61748554137694" y="344.3183136875425"/>
  </node>
  <node label="GO:0006631" id="112">
    <att type="string" name="canonicalName" value="GO:0006631"/>
    <att type="string" name="Description" value="fatty acid metabolic process"/>
    <att type="string" name="Category" value="GO Biological Processes"/>
    <att type="real" name="LogP" value="-7.395361053729958"/>
    <att type="real" name="Log(q-value)" value="-5.248589662025247"/>
    <att type="integer" name="GROUP_ID" value="17"/>
    <att type="string" name="Hits" value="ADH4|ADH7|AKR1B1|CES1|CYP2A6|AKR1C1|EPHX1|GSTP1|HSD17B10|MIF|PTGS1|TBXAS1"/>
    <att type="real" name="Enrichment" value="7.995247838426506"/>
    <att type="real" name="Z-score" value="8.636286215635746"/>
    <att type="integer" name="#GeneInGOAndHitList" value="12"/>
    <att type="integer" name="#GeneInGO" value="327"/>
    <att type="integer" name="#GeneInHitList" value="139"/>
    <att type="integer" name="#TotalGeneInLibrary" value="30284"/>
    <att type="real" name="%InGO" value="8.633093525179856"/>
    <att type="real" name="STDV %InGO" value="2.3821564631931658"/>
    <att type="real" name="BestLogPInGroup" value="-10.396115967800416"/>
    <att type="real" name="BestEnrichmentInGroup" value="32.680575539568345"/>
    <att type="integer" name="FirstInGroupByEnrichment" value="0"/>
    <att type="integer" name="FirstInGroupByLogP" value="0"/>
    <att type="string" name="GeneID" value="127|131|231|1066|1548|1645|2052|2950|3028|4282|5742|6916"/>
    <att type="integer" name="_RANK_" value="1"/>
    <att type="string" name="_PATTERN_" value="M1"/>
    <att type="string" name="CLUSTER_LABEL" value=" "/>
    <att type="integer" name="#COUNT_001" value="12"/>
    <att type="integer" name="_MEMBER_MyList" value="1"/>
    <att type="real" name="_LogP_MyList" value="-7.395361053729958"/>
    <att type="string" name="Gene" value="GO:0006631"/>
    <att type="integer" name="GiniIndex" value="0"/>
    <att type="integer" name="CategoryID" value="19"/>
    <att type="string" name="PARENT_GO" value="19_GO:0009987 cellular process"/>
    <att type="integer" name="EvidenceCutoff" value="0"/>
    <graphics type="CIRCLE" x="223.78283976012062" y="398.9931160502209"/>
  </node>
  <node label="GO:0006690" id="113">
    <att type="string" name="canonicalName" value="GO:0006690"/>
    <att type="string" name="Description" value="icosanoid metabolic process"/>
    <att type="string" name="Category" value="GO Biological Processes"/>
    <att type="real" name="LogP" value="-7.2012245920913465"/>
    <att type="real" name="Log(q-value)" value="-5.074470313908523"/>
    <att type="integer" name="GROUP_ID" value="17"/>
    <att type="string" name="Hits" value="AKR1B1|CYP2A6|AKR1C1|EPHX1|GSTP1|MIF|PTGS1|TBXAS1"/>
    <att type="real" name="Enrichment" value="15.156208945886767"/>
    <att type="real" name="Z-score" value="10.327961995851116"/>
    <att type="integer" name="#GeneInGOAndHitList" value="8"/>
    <att type="integer" name="#GeneInGO" value="115"/>
    <att type="integer" name="#GeneInHitList" value="139"/>
    <att type="integer" name="#TotalGeneInLibrary" value="30284"/>
    <att type="real" name="%InGO" value="5.755395683453237"/>
    <att type="real" name="STDV %InGO" value="1.9754154264342294"/>
    <att type="real" name="BestLogPInGroup" value="-10.396115967800416"/>
    <att type="real" name="BestEnrichmentInGroup" value="32.680575539568345"/>
    <att type="integer" name="FirstInGroupByEnrichment" value="0"/>
    <att type="integer" name="FirstInGroupByLogP" value="0"/>
    <att type="string" name="GeneID" value="231|1548|1645|2052|2950|4282|5742|6916"/>
    <att type="integer" name="_RANK_" value="1"/>
    <att type="string" name="_PATTERN_" value="M1"/>
    <att type="string" name="CLUSTER_LABEL" value=" "/>
    <att type="integer" name="#COUNT_001" value="8"/>
    <att type="integer" name="_MEMBER_MyList" value="1"/>
    <att type="real" name="_LogP_MyList" value="-7.2012245920913465"/>
    <att type="string" name="Gene" value="GO:0006690"/>
    <att type="integer" name="GiniIndex" value="0"/>
    <att type="integer" name="CategoryID" value="19"/>
    <att type="string" name="PARENT_GO" value="19_GO:0009987 cellular process"/>
    <att type="integer" name="EvidenceCutoff" value="0"/>
    <graphics type="CIRCLE" x="248.7362200027777" y="236.66117785149856"/>
  </node>
  <node label="GO:0044283" id="114">
    <att type="string" name="canonicalName" value="GO:0044283"/>
    <att type="string" name="Description" value="small molecule biosynthetic process"/>
    <att type="string" name="Category" value="GO Biological Processes"/>
    <att type="real" name="LogP" value="-4.21102874260017"/>
    <att type="real" name="Log(q-value)" value="-2.6118230878311692"/>
    <att type="integer" name="GROUP_ID" value="17"/>
    <att type="string" name="Hits" value="ALDH1A1|AKR1B1|CES1|CYP11B1|GSTP1|HSD17B10|MIF|MPO|PTGS1|TBXAS1"/>
    <att type="real" name="Enrichment" value="4.675332695217216"/>
    <att type="real" name="Z-score" value="5.429371582148494"/>
    <att type="integer" name="#GeneInGOAndHitList" value="10"/>
    <att type="integer" name="#GeneInGO" value="466"/>
    <att type="integer" name="#GeneInHitList" value="139"/>
    <att type="integer" name="#TotalGeneInLibrary" value="30284"/>
    <att type="real" name="%InGO" value="7.194244604316546"/>
    <att type="real" name="STDV %InGO" value="2.1916573424032766"/>
    <att type="real" name="BestLogPInGroup" value="-10.396115967800416"/>
    <att type="real" name="BestEnrichmentInGroup" value="32.680575539568345"/>
    <att type="integer" name="FirstInGroupByEnrichment" value="0"/>
    <att type="integer" name="FirstInGroupByLogP" value="0"/>
    <att type="string" name="GeneID" value="216|231|1066|1584|2950|3028|4282|4353|5742|6916"/>
    <att type="integer" name="_RANK_" value="1"/>
    <att type="string" name="_PATTERN_" value="M1"/>
    <att type="string" name="CLUSTER_LABEL" value=" "/>
    <att type="integer" name="#COUNT_001" value="10"/>
    <att type="integer" name="_MEMBER_MyList" value="1"/>
    <att type="real" name="_LogP_MyList" value="-4.21102874260017"/>
    <att type="string" name="Gene" value="GO:0044283"/>
    <att type="integer" name="GiniIndex" value="0"/>
    <att type="integer" name="CategoryID" value="19"/>
    <att type="string" name="PARENT_GO" value="19_GO:0009987 cellular process"/>
    <att type="integer" name="EvidenceCutoff" value="0"/>
    <graphics type="CIRCLE" x="259.756476811754" y="177.42161154234478"/>
  </node>
  <node label="GO:0001516" id="115">
    <att type="string" name="canonicalName" value="GO:0001516"/>
    <att type="string" name="Description" value="prostaglandin biosynthetic process"/>
    <att type="string" name="Category" value="GO Biological Processes"/>
    <att type="real" name="LogP" value="-3.8642532966052876"/>
    <att type="real" name="Log(q-value)" value="-2.3356287161219944"/>
    <att type="integer" name="GROUP_ID" value="17"/>
    <att type="string" name="Hits" value="MIF|PTGS1|TBXAS1"/>
    <att type="real" name="Enrichment" value="29.70961412688031"/>
    <att type="real" name="Z-score" value="9.147219203552899"/>
    <att type="integer" name="#GeneInGOAndHitList" value="3"/>
    <att type="integer" name="#GeneInGO" value="22"/>
    <att type="integer" name="#GeneInHitList" value="139"/>
    <att type="integer" name="#TotalGeneInLibrary" value="30284"/>
    <att type="real" name="%InGO" value="2.158273381294964"/>
    <att type="real" name="STDV %InGO" value="1.23255946531898"/>
    <att type="real" name="BestLogPInGroup" value="-10.396115967800416"/>
    <att type="real" name="BestEnrichmentInGroup" value="32.680575539568345"/>
    <att type="integer" name="FirstInGroupByEnrichment" value="0"/>
    <att type="integer" name="FirstInGroupByLogP" value="0"/>
    <att type="string" name="GeneID" value="4282|5742|6916"/>
    <att type="integer" name="_RANK_" value="1"/>
    <att type="string" name="_PATTERN_" value="M1"/>
    <att type="string" name="CLUSTER_LABEL" value=" "/>
    <att type="integer" name="#COUNT_001" value="3"/>
    <att type="integer" name="_MEMBER_MyList" value="1"/>
    <att type="real" name="_LogP_MyList" value="-3.8642532966052876"/>
    <att type="string" name="Gene" value="GO:0001516"/>
    <att type="integer" name="GiniIndex" value="0"/>
    <att type="integer" name="CategoryID" value="19"/>
    <att type="string" name="PARENT_GO" value="19_GO:0009987 cellular process"/>
    <att type="integer" name="EvidenceCutoff" value="0"/>
    <graphics type="CIRCLE" x="308.01714336002715" y="233.88633640799918"/>
  </node>
  <node label="GO:0046457" id="116">
    <att type="string" name="canonicalName" value="GO:0046457"/>
    <att type="string" name="Description" value="prostanoid biosynthetic process"/>
    <att type="string" name="Category" value="GO Biological Processes"/>
    <att type="real" name="LogP" value="-3.8642532966052876"/>
    <att type="real" name="Log(q-value)" value="-2.3356287161219944"/>
    <att type="integer" name="GROUP_ID" value="17"/>
    <att type="string" name="Hits" value="MIF|PTGS1|TBXAS1"/>
    <att type="real" name="Enrichment" value="29.70961412688031"/>
    <att type="real" name="Z-score" value="9.147219203552899"/>
    <att type="integer" name="#GeneInGOAndHitList" value="3"/>
    <att type="integer" name="#GeneInGO" value="22"/>
    <att type="integer" name="#GeneInHitList" value="139"/>
    <att type="integer" name="#TotalGeneInLibrary" value="30284"/>
    <att type="real" name="%InGO" value="2.158273381294964"/>
    <att type="real" name="STDV %InGO" value="1.23255946531898"/>
    <att type="real" name="BestLogPInGroup" value="-10.396115967800416"/>
    <att type="real" name="BestEnrichmentInGroup" value="32.680575539568345"/>
    <att type="integer" name="FirstInGroupByEnrichment" value="0"/>
    <att type="integer" name="FirstInGroupByLogP" value="0"/>
    <att type="string" name="GeneID" value="4282|5742|6916"/>
    <att type="integer" name="_RANK_" value="1"/>
    <att type="string" name="_PATTERN_" value="M1"/>
    <att type="string" name="CLUSTER_LABEL" value=" "/>
    <att type="integer" name="#COUNT_001" value="3"/>
    <att type="integer" name="_MEMBER_MyList" value="1"/>
    <att type="real" name="_LogP_MyList" value="-3.8642532966052876"/>
    <att type="string" name="Gene" value="GO:0046457"/>
    <att type="integer" name="GiniIndex" value="0"/>
    <att type="integer" name="CategoryID" value="19"/>
    <att type="string" name="PARENT_GO" value="19_GO:0009987 cellular process"/>
    <att type="integer" name="EvidenceCutoff" value="0"/>
    <graphics type="CIRCLE" x="283.8165063445629" y="405.11522185870103"/>
  </node>
  <node label="GO:0034612" id="117">
    <att type="string" name="canonicalName" value="GO:0034612"/>
    <att type="string" name="Description" value="response to tumor necrosis factor"/>
    <att type="string" name="Category" value="GO Biological Processes"/>
    <att type="real" name="LogP" value="-6.775504568753369"/>
    <att type="real" name="Log(q-value)" value="-4.724001242989738"/>
    <att type="integer" name="GROUP_ID" value="19"/>
    <att type="string" name="Hits" value="ADAM10|CTSK|PTK2B|IKBKB|JAK2|NFE2L2|NFKB1|RELA|STAT1"/>
    <att type="real" name="Enrichment" value="10.83333995786796"/>
    <att type="real" name="Z-score" value="9.010204670541919"/>
    <att type="integer" name="#GeneInGOAndHitList" value="9"/>
    <att type="integer" name="#GeneInGO" value="181"/>
    <att type="integer" name="#GeneInHitList" value="139"/>
    <att type="integer" name="#TotalGeneInLibrary" value="30284"/>
    <att type="real" name="%InGO" value="6.474820143884892"/>
    <att type="real" name="STDV %InGO" value="2.0872320290552024"/>
    <att type="real" name="BestLogPInGroup" value="-10.051501458088552"/>
    <att type="real" name="BestEnrichmentInGroup" value="50.27780852241283"/>
    <att type="integer" name="FirstInGroupByEnrichment" value="0"/>
    <att type="integer" name="FirstInGroupByLogP" value="0"/>
    <att type="string" name="GeneID" value="102|1513|2185|3551|3717|4780|4790|5970|6772"/>
    <att type="integer" name="_RANK_" value="1"/>
    <att type="string" name="_PATTERN_" value="M1"/>
    <att type="string" name="CLUSTER_LABEL" value=" "/>
    <att type="integer" name="#COUNT_001" value="9"/>
    <att type="integer" name="_MEMBER_MyList" value="1"/>
    <att type="real" name="_LogP_MyList" value="-6.775504568753369"/>
    <att type="string" name="Gene" value="GO:0034612"/>
    <att type="integer" name="GiniIndex" value="0"/>
    <att type="integer" name="CategoryID" value="19"/>
    <att type="string" name="PARENT_GO" value="19_GO:0050896 response to stimulus"/>
    <att type="integer" name="EvidenceCutoff" value="0"/>
    <graphics type="CIRCLE" x="422.540129499199" y="247.98916414111906"/>
  </node>
  <node label="GO:0071356" id="118">
    <att type="string" name="canonicalName" value="GO:0071356"/>
    <att type="string" name="Description" value="cellular response to tumor necrosis factor"/>
    <att type="string" name="Category" value="GO Biological Processes"/>
    <att type="real" name="LogP" value="-6.2025511713280945"/>
    <att type="real" name="Log(q-value)" value="-4.231871038679065"/>
    <att type="integer" name="GROUP_ID" value="19"/>
    <att type="string" name="Hits" value="CTSK|PTK2B|IKBKB|JAK2|NFE2L2|NFKB1|RELA|STAT1"/>
    <att type="real" name="Enrichment" value="11.244929217915988"/>
    <att type="real" name="Z-score" value="8.68323704177304"/>
    <att type="integer" name="#GeneInGOAndHitList" value="8"/>
    <att type="integer" name="#GeneInGO" value="155"/>
    <att type="integer" name="#GeneInHitList" value="139"/>
    <att type="integer" name="#TotalGeneInLibrary" value="30284"/>
    <att type="real" name="%InGO" value="5.755395683453237"/>
    <att type="real" name="STDV %InGO" value="1.9754154264342294"/>
    <att type="real" name="BestLogPInGroup" value="-10.051501458088552"/>
    <att type="real" name="BestEnrichmentInGroup" value="50.27780852241283"/>
    <att type="integer" name="FirstInGroupByEnrichment" value="0"/>
    <att type="integer" name="FirstInGroupByLogP" value="0"/>
    <att type="string" name="GeneID" value="1513|2185|3551|3717|4780|4790|5970|6772"/>
    <att type="integer" name="_RANK_" value="1"/>
    <att type="string" name="_PATTERN_" value="M1"/>
    <att type="string" name="CLUSTER_LABEL" value=" "/>
    <att type="integer" name="#COUNT_001" value="8"/>
    <att type="integer" name="_MEMBER_MyList" value="1"/>
    <att type="real" name="_LogP_MyList" value="-6.2025511713280945"/>
    <att type="string" name="Gene" value="GO:0071356"/>
    <att type="integer" name="GiniIndex" value="0"/>
    <att type="integer" name="CategoryID" value="19"/>
    <att type="string" name="PARENT_GO" value="19_GO:0050896 response to stimulus"/>
    <att type="integer" name="EvidenceCutoff" value="0"/>
    <graphics type="CIRCLE" x="397.1825049123552" y="342.06295590361344"/>
  </node>
  <node label="GO:0009615" id="119">
    <att type="string" name="canonicalName" value="GO:0009615"/>
    <att type="string" name="Description" value="response to virus"/>
    <att type="string" name="Category" value="GO Biological Processes"/>
    <att type="real" name="LogP" value="-5.653666612365771"/>
    <att type="real" name="Log(q-value)" value="-3.7826193510602715"/>
    <att type="integer" name="GROUP_ID" value="19"/>
    <att type="string" name="Hits" value="CHRM2|IKBKB|JAK1|JAK2|MMP12|NFKB1|PTPRC|RELA|STAT1|TLR8|STING1"/>
    <att type="real" name="Enrichment" value="6.082679034437424"/>
    <att type="real" name="Z-score" value="6.895679104083189"/>
    <att type="integer" name="#GeneInGOAndHitList" value="11"/>
    <att type="integer" name="#GeneInGO" value="394"/>
    <att type="integer" name="#GeneInHitList" value="139"/>
    <att type="integer" name="#TotalGeneInLibrary" value="30284"/>
    <att type="real" name="%InGO" value="7.913669064748201"/>
    <att type="real" name="STDV %InGO" value="2.2897028622035696"/>
    <att type="real" name="BestLogPInGroup" value="-10.051501458088552"/>
    <att type="real" name="BestEnrichmentInGroup" value="50.27780852241283"/>
    <att type="integer" name="FirstInGroupByEnrichment" value="0"/>
    <att type="integer" name="FirstInGroupByLogP" value="0"/>
    <att type="string" name="GeneID" value="1129|3551|3716|3717|4321|4790|5788|5970|6772|51311|340061"/>
    <att type="integer" name="_RANK_" value="1"/>
    <att type="string" name="_PATTERN_" value="M1"/>
    <att type="string" name="CLUSTER_LABEL" value=" "/>
    <att type="integer" name="#COUNT_001" value="11"/>
    <att type="integer" name="_MEMBER_MyList" value="1"/>
    <att type="real" name="_LogP_MyList" value="-5.653666612365771"/>
    <att type="string" name="Gene" value="GO:0009615"/>
    <att type="integer" name="GiniIndex" value="0"/>
    <att type="integer" name="CategoryID" value="19"/>
    <att type="string" name="PARENT_GO" value="19_GO:0044419 biological process involved in interspecies interaction between organisms"/>
    <att type="integer" name="EvidenceCutoff" value="0"/>
    <graphics type="CIRCLE" x="286.8667512230193" y="243.9529381198302"/>
  </node>
  <node label="GO:0071346" id="120">
    <att type="string" name="canonicalName" value="GO:0071346"/>
    <att type="string" name="Description" value="cellular response to type II interferon"/>
    <att type="string" name="Category" value="GO Biological Processes"/>
    <att type="real" name="LogP" value="-5.594961196697135"/>
    <att type="real" name="Log(q-value)" value="-3.7346378007834082"/>
    <att type="integer" name="GROUP_ID" value="19"/>
    <att type="string" name="Hits" value="JAK1|JAK2|NOS2|PIM1|STAT1|TLR4"/>
    <att type="real" name="Enrichment" value="15.562178828365878"/>
    <att type="real" name="Z-score" value="9.07531557991417"/>
    <att type="integer" name="#GeneInGOAndHitList" value="6"/>
    <att type="integer" name="#GeneInGO" value="84"/>
    <att type="integer" name="#GeneInHitList" value="139"/>
    <att type="integer" name="#TotalGeneInLibrary" value="30284"/>
    <att type="real" name="%InGO" value="4.316546762589928"/>
    <att type="real" name="STDV %InGO" value="1.7237697110070636"/>
    <att type="real" name="BestLogPInGroup" value="-10.051501458088552"/>
    <att type="real" name="BestEnrichmentInGroup" value="50.27780852241283"/>
    <att type="integer" name="FirstInGroupByEnrichment" value="0"/>
    <att type="integer" name="FirstInGroupByLogP" value="0"/>
    <att type="string" name="GeneID" value="3716|3717|4843|5292|6772|7099"/>
    <att type="integer" name="_RANK_" value="1"/>
    <att type="string" name="_PATTERN_" value="M1"/>
    <att type="string" name="CLUSTER_LABEL" value=" "/>
    <att type="integer" name="#COUNT_001" value="6"/>
    <att type="integer" name="_MEMBER_MyList" value="1"/>
    <att type="real" name="_LogP_MyList" value="-5.594961196697135"/>
    <att type="string" name="Gene" value="GO:0071346"/>
    <att type="integer" name="GiniIndex" value="0"/>
    <att type="integer" name="CategoryID" value="19"/>
    <att type="string" name="PARENT_GO" value="19_GO:0044419 biological process involved in interspecies interaction between organisms"/>
    <att type="integer" name="EvidenceCutoff" value="0"/>
    <graphics type="CIRCLE" x="243.7882589860253" y="332.63538365356635"/>
  </node>
  <node label="GO:0033209" id="121">
    <att type="string" name="canonicalName" value="GO:0033209"/>
    <att type="string" name="Description" value="tumor necrosis factor-mediated signaling pathway"/>
    <att type="string" name="Category" value="GO Biological Processes"/>
    <att type="real" name="LogP" value="-5.341479428546621"/>
    <att type="real" name="Log(q-value)" value="-3.519650189911303"/>
    <att type="integer" name="GROUP_ID" value="19"/>
    <att type="string" name="Hits" value="PTK2B|IKBKB|JAK2|RELA|STAT1"/>
    <att type="real" name="Enrichment" value="20.55382109406814"/>
    <att type="real" name="Z-score" value="9.674811669976998"/>
    <att type="integer" name="#GeneInGOAndHitList" value="5"/>
    <att type="integer" name="#GeneInGO" value="53"/>
    <att type="integer" name="#GeneInHitList" value="139"/>
    <att type="integer" name="#TotalGeneInLibrary" value="30284"/>
    <att type="real" name="%InGO" value="3.597122302158273"/>
    <att type="real" name="STDV %InGO" value="1.5794838911163331"/>
    <att type="real" name="BestLogPInGroup" value="-10.051501458088552"/>
    <att type="real" name="BestEnrichmentInGroup" value="50.27780852241283"/>
    <att type="integer" name="FirstInGroupByEnrichment" value="0"/>
    <att type="integer" name="FirstInGroupByLogP" value="0"/>
    <att type="string" name="GeneID" value="2185|3551|3717|5970|6772"/>
    <att type="integer" name="_RANK_" value="1"/>
    <att type="string" name="_PATTERN_" value="M1"/>
    <att type="string" name="CLUSTER_LABEL" value=" "/>
    <att type="integer" name="#COUNT_001" value="5"/>
    <att type="integer" name="_MEMBER_MyList" value="1"/>
    <att type="real" name="_LogP_MyList" value="-5.341479428546621"/>
    <att type="string" name="Gene" value="GO:0033209"/>
    <att type="integer" name="GiniIndex" value="0"/>
    <att type="integer" name="CategoryID" value="19"/>
    <att type="string" name="PARENT_GO" value="19_GO:0050896 response to stimulus"/>
    <att type="integer" name="EvidenceCutoff" value="0"/>
    <graphics type="CIRCLE" x="325.2725117093951" y="302.3267175319708"/>
  </node>
  <node label="GO:0071354" id="122">
    <att type="string" name="canonicalName" value="GO:0071354"/>
    <att type="string" name="Description" value="cellular response to interleukin-6"/>
    <att type="string" name="Category" value="GO Biological Processes"/>
    <att type="real" name="LogP" value="-4.974067797752678"/>
    <att type="real" name="Log(q-value)" value="-3.220291832102943"/>
    <att type="integer" name="GROUP_ID" value="19"/>
    <att type="string" name="Hits" value="JAK1|JAK2|NFKB1|RELA"/>
    <att type="real" name="Enrichment" value="29.049400479616303"/>
    <att type="real" name="Z-score" value="10.437392453928648"/>
    <att type="integer" name="#GeneInGOAndHitList" value="4"/>
    <att type="integer" name="#GeneInGO" value="30"/>
    <att type="integer" name="#GeneInHitList" value="139"/>
    <att type="integer" name="#TotalGeneInLibrary" value="30284"/>
    <att type="real" name="%InGO" value="2.8776978417266186"/>
    <att type="real" name="STDV %InGO" value="1.4179949348581387"/>
    <att type="real" name="BestLogPInGroup" value="-10.051501458088552"/>
    <att type="real" name="BestEnrichmentInGroup" value="50.27780852241283"/>
    <att type="integer" name="FirstInGroupByEnrichment" value="0"/>
    <att type="integer" name="FirstInGroupByLogP" value="0"/>
    <att type="string" name="GeneID" value="3716|3717|4790|5970"/>
    <att type="integer" name="_RANK_" value="1"/>
    <att type="string" name="_PATTERN_" value="M1"/>
    <att type="string" name="CLUSTER_LABEL" value=" "/>
    <att type="integer" name="#COUNT_001" value="4"/>
    <att type="integer" name="_MEMBER_MyList" value="1"/>
    <att type="real" name="_LogP_MyList" value="-4.974067797752678"/>
    <att type="string" name="Gene" value="GO:0071354"/>
    <att type="integer" name="GiniIndex" value="0"/>
    <att type="integer" name="CategoryID" value="19"/>
    <att type="string" name="PARENT_GO" value="19_GO:0050896 response to stimulus"/>
    <att type="integer" name="EvidenceCutoff" value="0"/>
    <graphics type="CIRCLE" x="298.7329193234036" y="267.41074086232493"/>
  </node>
  <node label="GO:0034341" id="123">
    <att type="string" name="canonicalName" value="GO:0034341"/>
    <att type="string" name="Description" value="response to type II interferon"/>
    <att type="string" name="Category" value="GO Biological Processes"/>
    <att type="real" name="LogP" value="-4.961293017572493"/>
    <att type="real" name="Log(q-value)" value="-3.215944458128961"/>
    <att type="integer" name="GROUP_ID" value="19"/>
    <att type="string" name="Hits" value="JAK1|JAK2|NOS2|PIM1|STAT1|TLR4"/>
    <att type="real" name="Enrichment" value="12.103916866506793"/>
    <att type="real" name="Z-score" value="7.849761254168341"/>
    <att type="integer" name="#GeneInGOAndHitList" value="6"/>
    <att type="integer" name="#GeneInGO" value="108"/>
    <att type="integer" name="#GeneInHitList" value="139"/>
    <att type="integer" name="#TotalGeneInLibrary" value="30284"/>
    <att type="real" name="%InGO" value="4.316546762589928"/>
    <att type="real" name="STDV %InGO" value="1.7237697110070636"/>
    <att type="real" name="BestLogPInGroup" value="-10.051501458088552"/>
    <att type="real" name="BestEnrichmentInGroup" value="50.27780852241283"/>
    <att type="integer" name="FirstInGroupByEnrichment" value="0"/>
    <att type="integer" name="FirstInGroupByLogP" value="0"/>
    <att type="string" name="GeneID" value="3716|3717|4843|5292|6772|7099"/>
    <att type="integer" name="_RANK_" value="1"/>
    <att type="string" name="_PATTERN_" value="M1"/>
    <att type="string" name="CLUSTER_LABEL" value=" "/>
    <att type="integer" name="#COUNT_001" value="6"/>
    <att type="integer" name="_MEMBER_MyList" value="1"/>
    <att type="real" name="_LogP_MyList" value="-4.961293017572493"/>
    <att type="string" name="Gene" value="GO:0034341"/>
    <att type="integer" name="GiniIndex" value="0"/>
    <att type="integer" name="CategoryID" value="19"/>
    <att type="string" name="PARENT_GO" value="19_GO:0044419 biological process involved in interspecies interaction between organisms"/>
    <att type="integer" name="EvidenceCutoff" value="0"/>
    <graphics type="CIRCLE" x="442.1574461608003" y="300.03179347423895"/>
  </node>
  <node label="GO:0045087" id="124">
    <att type="string" name="canonicalName" value="GO:0045087"/>
    <att type="string" name="Description" value="innate immune response"/>
    <att type="string" name="Category" value="GO Biological Processes"/>
    <att type="real" name="LogP" value="-4.7524049479799455"/>
    <att type="real" name="Log(q-value)" value="-3.0465806602242402"/>
    <att type="integer" name="GROUP_ID" value="19"/>
    <att type="string" name="Hits" value="PARP1|IKBKB|JAK1|JAK2|LGALS3|MIF|NFKB1|NOS2|PIM1|RELA|STAT1|TLR4|TLR8|STING1"/>
    <att type="real" name="Enrichment" value="3.8561151079136686"/>
    <att type="real" name="Z-score" value="5.527180877603793"/>
    <att type="integer" name="#GeneInGOAndHitList" value="14"/>
    <att type="integer" name="#GeneInGO" value="791"/>
    <att type="integer" name="#GeneInHitList" value="139"/>
    <att type="integer" name="#TotalGeneInLibrary" value="30284"/>
    <att type="real" name="%InGO" value="10.071942446043165"/>
    <att type="real" name="STDV %InGO" value="2.5526826345753726"/>
    <att type="real" name="BestLogPInGroup" value="-10.051501458088552"/>
    <att type="real" name="BestEnrichmentInGroup" value="50.27780852241283"/>
    <att type="integer" name="FirstInGroupByEnrichment" value="0"/>
    <att type="integer" name="FirstInGroupByLogP" value="0"/>
    <att type="string" name="GeneID" value="142|3551|3716|3717|3958|4282|4790|4843|5292|5970|6772|7099|51311|340061"/>
    <att type="integer" name="_RANK_" value="1"/>
    <att type="string" name="_PATTERN_" value="M1"/>
    <att type="string" name="CLUSTER_LABEL" value=" "/>
    <att type="integer" name="#COUNT_001" value="14"/>
    <att type="integer" name="_MEMBER_MyList" value="1"/>
    <att type="real" name="_LogP_MyList" value="-4.7524049479799455"/>
    <att type="string" name="Gene" value="GO:0045087"/>
    <att type="integer" name="GiniIndex" value="0"/>
    <att type="integer" name="CategoryID" value="19"/>
    <att type="string" name="PARENT_GO" value="19_GO:0044419 biological process involved in interspecies interaction between organisms"/>
    <att type="integer" name="EvidenceCutoff" value="0"/>
    <graphics type="CIRCLE" x="424.26443944203663" y="243.24311532816944"/>
  </node>
  <node label="GO:0070741" id="125">
    <att type="string" name="canonicalName" value="GO:0070741"/>
    <att type="string" name="Description" value="response to interleukin-6"/>
    <att type="string" name="Category" value="GO Biological Processes"/>
    <att type="real" name="LogP" value="-4.751790296839611"/>
    <att type="real" name="Log(q-value)" value="-3.0465806602242402"/>
    <att type="integer" name="GROUP_ID" value="19"/>
    <att type="string" name="Hits" value="JAK1|JAK2|NFKB1|RELA"/>
    <att type="real" name="Enrichment" value="25.63182395260262"/>
    <att type="real" name="Z-score" value="9.758263594018173"/>
    <att type="integer" name="#GeneInGOAndHitList" value="4"/>
    <att type="integer" name="#GeneInGO" value="34"/>
    <att type="integer" name="#GeneInHitList" value="139"/>
    <att type="integer" name="#TotalGeneInLibrary" value="30284"/>
    <att type="real" name="%InGO" value="2.8776978417266186"/>
    <att type="real" name="STDV %InGO" value="1.4179949348581387"/>
    <att type="real" name="BestLogPInGroup" value="-10.051501458088552"/>
    <att type="real" name="BestEnrichmentInGroup" value="50.27780852241283"/>
    <att type="integer" name="FirstInGroupByEnrichment" value="0"/>
    <att type="integer" name="FirstInGroupByLogP" value="0"/>
    <att type="string" name="GeneID" value="3716|3717|4790|5970"/>
    <att type="integer" name="_RANK_" value="1"/>
    <att type="string" name="_PATTERN_" value="M1"/>
    <att type="string" name="CLUSTER_LABEL" value=" "/>
    <att type="integer" name="#COUNT_001" value="4"/>
    <att type="integer" name="_MEMBER_MyList" value="1"/>
    <att type="real" name="_LogP_MyList" value="-4.751790296839611"/>
    <att type="string" name="Gene" value="GO:0070741"/>
    <att type="integer" name="GiniIndex" value="0"/>
    <att type="integer" name="CategoryID" value="19"/>
    <att type="string" name="PARENT_GO" value="19_GO:0050896 response to stimulus"/>
    <att type="integer" name="EvidenceCutoff" value="0"/>
    <graphics type="CIRCLE" x="187.23953399383902" y="240.81007350274035"/>
  </node>
  <node label="GO:0007213" id="126">
    <att type="string" name="canonicalName" value="GO:0007213"/>
    <att type="string" name="Description" value="G protein-coupled acetylcholine receptor signaling pathway"/>
    <att type="string" name="Category" value="GO Biological Processes"/>
    <att type="real" name="LogP" value="-7.4395512374053485"/>
    <att type="real" name="Log(q-value)" value="-5.288663279505806"/>
    <att type="integer" name="GROUP_ID" value="20"/>
    <att type="string" name="Hits" value="CHRM1|CHRM2|CHRM3|CHRM4|HRH3"/>
    <att type="real" name="Enrichment" value="51.87392942788626"/>
    <att type="real" name="Z-score" value="15.836096733593733"/>
    <att type="integer" name="#GeneInGOAndHitList" value="5"/>
    <att type="integer" name="#GeneInGO" value="21"/>
    <att type="integer" name="#GeneInHitList" value="139"/>
    <att type="integer" name="#TotalGeneInLibrary" value="30284"/>
    <att type="real" name="%InGO" value="3.597122302158273"/>
    <att type="real" name="STDV %InGO" value="1.5794838911163331"/>
    <att type="real" name="BestLogPInGroup" value="-9.979061059558386"/>
    <att type="real" name="BestEnrichmentInGroup" value="136.16906474820144"/>
    <att type="integer" name="FirstInGroupByEnrichment" value="0"/>
    <att type="integer" name="FirstInGroupByLogP" value="0"/>
    <att type="string" name="GeneID" value="1128|1129|1131|1132|11255"/>
    <att type="integer" name="_RANK_" value="1"/>
    <att type="string" name="_PATTERN_" value="M1"/>
    <att type="string" name="CLUSTER_LABEL" value=" "/>
    <att type="integer" name="#COUNT_001" value="5"/>
    <att type="integer" name="_MEMBER_MyList" value="1"/>
    <att type="real" name="_LogP_MyList" value="-7.4395512374053485"/>
    <att type="string" name="Gene" value="GO:0007213"/>
    <att type="integer" name="GiniIndex" value="0"/>
    <att type="integer" name="CategoryID" value="19"/>
    <att type="string" name="PARENT_GO" value="19_GO:0050896 response to stimulus"/>
    <att type="integer" name="EvidenceCutoff" value="0"/>
    <graphics type="CIRCLE" x="206.128579160546" y="408.58843505245363"/>
  </node>
  <node label="GO:0007193" id="127">
    <att type="string" name="canonicalName" value="GO:0007193"/>
    <att type="string" name="Description" value="adenylate cyclase-inhibiting G protein-coupled receptor signaling pathway"/>
    <att type="string" name="Category" value="GO Biological Processes"/>
    <att type="real" name="LogP" value="-7.052800080638162"/>
    <att type="real" name="Log(q-value)" value="-4.952604830974807"/>
    <att type="integer" name="GROUP_ID" value="20"/>
    <att type="string" name="Hits" value="CHRM1|CHRM2|CHRM3|CHRM4|DRD2|FPR2|HRH3"/>
    <att type="real" name="Enrichment" value="19.0636690647482"/>
    <att type="real" name="Z-score" value="10.985452110147738"/>
    <att type="integer" name="#GeneInGOAndHitList" value="7"/>
    <att type="integer" name="#GeneInGO" value="80"/>
    <att type="integer" name="#GeneInHitList" value="139"/>
    <att type="integer" name="#TotalGeneInLibrary" value="30284"/>
    <att type="real" name="%InGO" value="5.0359712230215825"/>
    <att type="real" name="STDV %InGO" value="1.8548713157929548"/>
    <att type="real" name="BestLogPInGroup" value="-9.979061059558386"/>
    <att type="real" name="BestEnrichmentInGroup" value="136.16906474820144"/>
    <att type="integer" name="FirstInGroupByEnrichment" value="0"/>
    <att type="integer" name="FirstInGroupByLogP" value="0"/>
    <att type="string" name="GeneID" value="1128|1129|1131|1132|1813|2358|11255"/>
    <att type="integer" name="_RANK_" value="1"/>
    <att type="string" name="_PATTERN_" value="M1"/>
    <att type="string" name="CLUSTER_LABEL" value=" "/>
    <att type="integer" name="#COUNT_001" value="7"/>
    <att type="integer" name="_MEMBER_MyList" value="1"/>
    <att type="real" name="_LogP_MyList" value="-7.052800080638162"/>
    <att type="string" name="Gene" value="GO:0007193"/>
    <att type="integer" name="GiniIndex" value="0"/>
    <att type="integer" name="CategoryID" value="19"/>
    <att type="string" name="PARENT_GO" value="19_GO:0050896 response to stimulus"/>
    <att type="integer" name="EvidenceCutoff" value="0"/>
    <graphics type="CIRCLE" x="352.3367486389492" y="238.2151872401795"/>
  </node>
  <node label="GO:0007187" id="128">
    <att type="string" name="canonicalName" value="GO:0007187"/>
    <att type="string" name="Description" value="G protein-coupled receptor signaling pathway, coupled to cyclic nucleotide second messenger"/>
    <att type="string" name="Category" value="GO Biological Processes"/>
    <att type="real" name="LogP" value="-6.6468212607470605"/>
    <att type="real" name="Log(q-value)" value="-4.604639180392567"/>
    <att type="integer" name="GROUP_ID" value="20"/>
    <att type="string" name="Hits" value="CHRM1|CHRM2|CHRM3|CHRM4|HTR2C|HRH3"/>
    <att type="real" name="Enrichment" value="23.343268242548817"/>
    <att type="real" name="Z-score" value="11.364104286413339"/>
    <att type="integer" name="#GeneInGOAndHitList" value="6"/>
    <att type="integer" name="#GeneInGO" value="56"/>
    <att type="integer" name="#GeneInHitList" value="139"/>
    <att type="integer" name="#TotalGeneInLibrary" value="30284"/>
    <att type="real" name="%InGO" value="4.316546762589928"/>
    <att type="real" name="STDV %InGO" value="1.7237697110070636"/>
    <att type="real" name="BestLogPInGroup" value="-9.979061059558386"/>
    <att type="real" name="BestEnrichmentInGroup" value="136.16906474820144"/>
    <att type="integer" name="FirstInGroupByEnrichment" value="0"/>
    <att type="integer" name="FirstInGroupByLogP" value="0"/>
    <att type="string" name="GeneID" value="1128|1129|1131|1132|3358|11255"/>
    <att type="integer" name="_RANK_" value="1"/>
    <att type="string" name="_PATTERN_" value="M1"/>
    <att type="string" name="CLUSTER_LABEL" value=" "/>
    <att type="integer" name="#COUNT_001" value="6"/>
    <att type="integer" name="_MEMBER_MyList" value="1"/>
    <att type="real" name="_LogP_MyList" value="-6.6468212607470605"/>
    <att type="string" name="Gene" value="GO:0007187"/>
    <att type="integer" name="GiniIndex" value="0"/>
    <att type="integer" name="CategoryID" value="19"/>
    <att type="string" name="PARENT_GO" value="19_GO:0050896 response to stimulus"/>
    <att type="integer" name="EvidenceCutoff" value="0"/>
    <graphics type="CIRCLE" x="204.8938119661841" y="309.3012609248093"/>
  </node>
  <node label="GO:0007200" id="129">
    <att type="string" name="canonicalName" value="GO:0007200"/>
    <att type="string" name="Description" value="phospholipase C-activating G protein-coupled receptor signaling pathway"/>
    <att type="string" name="Category" value="GO Biological Processes"/>
    <att type="real" name="LogP" value="-5.547644495021771"/>
    <att type="real" name="Log(q-value)" value="-3.6957135241633448"/>
    <att type="integer" name="GROUP_ID" value="20"/>
    <att type="string" name="Hits" value="CHRM1|CHRM2|CHRM3|DRD2|FPR2|HTR2C|TGM2"/>
    <att type="real" name="Enrichment" value="11.466868610374856"/>
    <att type="real" name="Z-score" value="8.21468542237391"/>
    <att type="integer" name="#GeneInGOAndHitList" value="7"/>
    <att type="integer" name="#GeneInGO" value="133"/>
    <att type="integer" name="#GeneInHitList" value="139"/>
    <att type="integer" name="#TotalGeneInLibrary" value="30284"/>
    <att type="real" name="%InGO" value="5.0359712230215825"/>
    <att type="real" name="STDV %InGO" value="1.8548713157929548"/>
    <att type="real" name="BestLogPInGroup" value="-9.979061059558386"/>
    <att type="real" name="BestEnrichmentInGroup" value="136.16906474820144"/>
    <att type="integer" name="FirstInGroupByEnrichment" value="0"/>
    <att type="integer" name="FirstInGroupByLogP" value="0"/>
    <att type="string" name="GeneID" value="1128|1129|1131|1813|2358|3358|7052"/>
    <att type="integer" name="_RANK_" value="1"/>
    <att type="string" name="_PATTERN_" value="M1"/>
    <att type="string" name="CLUSTER_LABEL" value=" "/>
    <att type="integer" name="#COUNT_001" value="7"/>
    <att type="integer" name="_MEMBER_MyList" value="1"/>
    <att type="real" name="_LogP_MyList" value="-5.547644495021771"/>
    <att type="string" name="Gene" value="GO:0007200"/>
    <att type="integer" name="GiniIndex" value="0"/>
    <att type="integer" name="CategoryID" value="19"/>
    <att type="string" name="PARENT_GO" value="19_GO:0050896 response to stimulus"/>
    <att type="integer" name="EvidenceCutoff" value="0"/>
    <graphics type="CIRCLE" x="247.44689961430788" y="330.3110931390669"/>
  </node>
  <node label="GO:0007207" id="130">
    <att type="string" name="canonicalName" value="GO:0007207"/>
    <att type="string" name="Description" value="phospholipase C-activating G protein-coupled acetylcholine receptor signaling pathway"/>
    <att type="string" name="Category" value="GO Biological Processes"/>
    <att type="real" name="LogP" value="-5.283118126248176"/>
    <att type="real" name="Log(q-value)" value="-3.472768705296289"/>
    <att type="integer" name="GROUP_ID" value="20"/>
    <att type="string" name="Hits" value="CHRM1|CHRM2|CHRM3"/>
    <att type="real" name="Enrichment" value="81.70143884892086"/>
    <att type="real" name="Z-score" value="15.501589335130461"/>
    <att type="integer" name="#GeneInGOAndHitList" value="3"/>
    <att type="integer" name="#GeneInGO" value="8"/>
    <att type="integer" name="#GeneInHitList" value="139"/>
    <att type="integer" name="#TotalGeneInLibrary" value="30284"/>
    <att type="real" name="%InGO" value="2.158273381294964"/>
    <att type="real" name="STDV %InGO" value="1.23255946531898"/>
    <att type="real" name="BestLogPInGroup" value="-9.979061059558386"/>
    <att type="real" name="BestEnrichmentInGroup" value="136.16906474820144"/>
    <att type="integer" name="FirstInGroupByEnrichment" value="0"/>
    <att type="integer" name="FirstInGroupByLogP" value="0"/>
    <att type="string" name="GeneID" value="1128|1129|1131"/>
    <att type="integer" name="_RANK_" value="1"/>
    <att type="string" name="_PATTERN_" value="M1"/>
    <att type="string" name="CLUSTER_LABEL" value=" "/>
    <att type="integer" name="#COUNT_001" value="3"/>
    <att type="integer" name="_MEMBER_MyList" value="1"/>
    <att type="real" name="_LogP_MyList" value="-5.283118126248176"/>
    <att type="string" name="Gene" value="GO:0007207"/>
    <att type="integer" name="GiniIndex" value="0"/>
    <att type="integer" name="CategoryID" value="19"/>
    <att type="string" name="PARENT_GO" value="19_GO:0050896 response to stimulus"/>
    <att type="integer" name="EvidenceCutoff" value="0"/>
    <graphics type="CIRCLE" x="262.63021188991644" y="312.307761196097"/>
  </node>
  <node label="GO:0007188" id="131">
    <att type="string" name="canonicalName" value="GO:0007188"/>
    <att type="string" name="Description" value="adenylate cyclase-modulating G protein-coupled receptor signaling pathway"/>
    <att type="string" name="Category" value="GO Biological Processes"/>
    <att type="real" name="LogP" value="-4.681829944143637"/>
    <att type="real" name="Log(q-value)" value="-2.9980389554261784"/>
    <att type="integer" name="GROUP_ID" value="20"/>
    <att type="string" name="Hits" value="CHRM1|CHRM2|CHRM3|CHRM4|DRD2|FPR2|GRK5|HRH3"/>
    <att type="real" name="Enrichment" value="6.99985553725694"/>
    <att type="real" name="Z-score" value="6.45544006642221"/>
    <att type="integer" name="#GeneInGOAndHitList" value="8"/>
    <att type="integer" name="#GeneInGO" value="249"/>
    <att type="integer" name="#GeneInHitList" value="139"/>
    <att type="integer" name="#TotalGeneInLibrary" value="30284"/>
    <att type="real" name="%InGO" value="5.755395683453237"/>
    <att type="real" name="STDV %InGO" value="1.9754154264342294"/>
    <att type="real" name="BestLogPInGroup" value="-9.979061059558386"/>
    <att type="real" name="BestEnrichmentInGroup" value="136.16906474820144"/>
    <att type="integer" name="FirstInGroupByEnrichment" value="0"/>
    <att type="integer" name="FirstInGroupByLogP" value="0"/>
    <att type="string" name="GeneID" value="1128|1129|1131|1132|1813|2358|2869|11255"/>
    <att type="integer" name="_RANK_" value="1"/>
    <att type="string" name="_PATTERN_" value="M1"/>
    <att type="string" name="CLUSTER_LABEL" value=" "/>
    <att type="integer" name="#COUNT_001" value="8"/>
    <att type="integer" name="_MEMBER_MyList" value="1"/>
    <att type="real" name="_LogP_MyList" value="-4.681829944143637"/>
    <att type="string" name="Gene" value="GO:0007188"/>
    <att type="integer" name="GiniIndex" value="0"/>
    <att type="integer" name="CategoryID" value="19"/>
    <att type="string" name="PARENT_GO" value="19_GO:0050896 response to stimulus"/>
    <att type="integer" name="EvidenceCutoff" value="0"/>
    <graphics type="CIRCLE" x="263.5507513433273" y="431.42042585073983"/>
  </node>
  <node label="GO:0007586" id="132">
    <att type="string" name="canonicalName" value="GO:0007586"/>
    <att type="string" name="Description" value="digestion"/>
    <att type="string" name="Category" value="GO Biological Processes"/>
    <att type="real" name="LogP" value="-3.747725193076935"/>
    <att type="real" name="Log(q-value)" value="-2.2477457940431718"/>
    <att type="integer" name="GROUP_ID" value="20"/>
    <att type="string" name="Hits" value="CHRM1|CHRM3|AKR1C1|PRSS1|TLR4"/>
    <att type="real" name="Enrichment" value="9.640287769784173"/>
    <att type="real" name="Z-score" value="6.248442544554008"/>
    <att type="integer" name="#GeneInGOAndHitList" value="5"/>
    <att type="integer" name="#GeneInGO" value="113"/>
    <att type="integer" name="#GeneInHitList" value="139"/>
    <att type="integer" name="#TotalGeneInLibrary" value="30284"/>
    <att type="real" name="%InGO" value="3.597122302158273"/>
    <att type="real" name="STDV %InGO" value="1.5794838911163331"/>
    <att type="real" name="BestLogPInGroup" value="-9.979061059558386"/>
    <att type="real" name="BestEnrichmentInGroup" value="136.16906474820144"/>
    <att type="integer" name="FirstInGroupByEnrichment" value="0"/>
    <att type="integer" name="FirstInGroupByLogP" value="0"/>
    <att type="string" name="GeneID" value="1128|1131|1645|5644|7099"/>
    <att type="integer" name="_RANK_" value="1"/>
    <att type="string" name="_PATTERN_" value="M1"/>
    <att type="string" name="CLUSTER_LABEL" value=" "/>
    <att type="integer" name="#COUNT_001" value="5"/>
    <att type="integer" name="_MEMBER_MyList" value="1"/>
    <att type="real" name="_LogP_MyList" value="-3.747725193076935"/>
    <att type="string" name="Gene" value="GO:0007586"/>
    <att type="integer" name="GiniIndex" value="0"/>
    <att type="integer" name="CategoryID" value="19"/>
    <att type="string" name="PARENT_GO" value="19_GO:0032501 multicellular organismal process"/>
    <att type="integer" name="EvidenceCutoff" value="0"/>
    <graphics type="CIRCLE" x="384.2304785701066" y="356.98108613820125"/>
  </node>
  <node label="GO:0022600" id="133">
    <att type="string" name="canonicalName" value="GO:0022600"/>
    <att type="string" name="Description" value="digestive system process"/>
    <att type="string" name="Category" value="GO Biological Processes"/>
    <att type="real" name="LogP" value="-3.289903289968719"/>
    <att type="real" name="Log(q-value)" value="-1.87064246418751"/>
    <att type="integer" name="GROUP_ID" value="20"/>
    <att type="string" name="Hits" value="CHRM1|CHRM3|AKR1C1|TLR4"/>
    <att type="real" name="Enrichment" value="10.893525179856114"/>
    <att type="real" name="Z-score" value="6.016764737788067"/>
    <att type="integer" name="#GeneInGOAndHitList" value="4"/>
    <att type="integer" name="#GeneInGO" value="80"/>
    <att type="integer" name="#GeneInHitList" value="139"/>
    <att type="integer" name="#TotalGeneInLibrary" value="30284"/>
    <att type="real" name="%InGO" value="2.8776978417266186"/>
    <att type="real" name="STDV %InGO" value="1.4179949348581387"/>
    <att type="real" name="BestLogPInGroup" value="-9.979061059558386"/>
    <att type="real" name="BestEnrichmentInGroup" value="136.16906474820144"/>
    <att type="integer" name="FirstInGroupByEnrichment" value="0"/>
    <att type="integer" name="FirstInGroupByLogP" value="0"/>
    <att type="string" name="GeneID" value="1128|1131|1645|7099"/>
    <att type="integer" name="_RANK_" value="1"/>
    <att type="string" name="_PATTERN_" value="M1"/>
    <att type="string" name="CLUSTER_LABEL" value=" "/>
    <att type="integer" name="#COUNT_001" value="4"/>
    <att type="integer" name="_MEMBER_MyList" value="1"/>
    <att type="real" name="_LogP_MyList" value="-3.289903289968719"/>
    <att type="string" name="Gene" value="GO:0022600"/>
    <att type="integer" name="GiniIndex" value="0"/>
    <att type="integer" name="CategoryID" value="19"/>
    <att type="string" name="PARENT_GO" value="19_GO:0032501 multicellular organismal process"/>
    <att type="integer" name="EvidenceCutoff" value="0"/>
    <graphics type="CIRCLE" x="370.2008912189905" y="402.3713019143815"/>
  </node>
  <node label="GO:0007589" id="134">
    <att type="string" name="canonicalName" value="GO:0007589"/>
    <att type="string" name="Description" value="body fluid secretion"/>
    <att type="string" name="Category" value="GO Biological Processes"/>
    <att type="real" name="LogP" value="-2.283213335277054"/>
    <att type="real" name="Log(q-value)" value="-1.044623366156279"/>
    <att type="integer" name="GROUP_ID" value="20"/>
    <att type="string" name="Hits" value="CHRM1|CHRM3|SLC6A3"/>
    <att type="real" name="Enrichment" value="8.600151457781143"/>
    <att type="real" name="Z-score" value="4.504714394006474"/>
    <att type="integer" name="#GeneInGOAndHitList" value="3"/>
    <att type="integer" name="#GeneInGO" value="76"/>
    <att type="integer" name="#GeneInHitList" value="139"/>
    <att type="integer" name="#TotalGeneInLibrary" value="30284"/>
    <att type="real" name="%InGO" value="2.158273381294964"/>
    <att type="real" name="STDV %InGO" value="1.23255946531898"/>
    <att type="real" name="BestLogPInGroup" value="-9.979061059558386"/>
    <att type="real" name="BestEnrichmentInGroup" value="136.16906474820144"/>
    <att type="integer" name="FirstInGroupByEnrichment" value="0"/>
    <att type="integer" name="FirstInGroupByLogP" value="0"/>
    <att type="string" name="GeneID" value="1128|1131|6531"/>
    <att type="integer" name="_RANK_" value="1"/>
    <att type="string" name="_PATTERN_" value="M1"/>
    <att type="string" name="CLUSTER_LABEL" value=" "/>
    <att type="integer" name="#COUNT_001" value="3"/>
    <att type="integer" name="_MEMBER_MyList" value="1"/>
    <att type="real" name="_LogP_MyList" value="-2.283213335277054"/>
    <att type="string" name="Gene" value="GO:0007589"/>
    <att type="integer" name="GiniIndex" value="0"/>
    <att type="integer" name="CategoryID" value="19"/>
    <att type="string" name="PARENT_GO" value="19_GO:0051179 localization"/>
    <att type="integer" name="EvidenceCutoff" value="0"/>
    <graphics type="CIRCLE" x="342.45942509625195" y="425.53138896049626"/>
  </node>
  <node label="GO:0007197" id="135">
    <att type="string" name="canonicalName" value="GO:0007197"/>
    <att type="string" name="Description" value="adenylate cyclase-inhibiting G protein-coupled acetylcholine receptor signaling pathway"/>
    <att type="string" name="Category" value="GO Biological Processes"/>
    <att type="real" name="LogP" value="-9.979061059558386"/>
    <att type="real" name="Log(q-value)" value="-7.488225039964493"/>
    <att type="integer" name="GROUP_ID" value="20"/>
    <att type="string" name="Hits" value="CHRM1|CHRM2|CHRM3|CHRM4|HRH3"/>
    <att type="real" name="Enrichment" value="136.16906474820144"/>
    <att type="real" name="Z-score" value="25.964039333460992"/>
    <att type="integer" name="#GeneInGOAndHitList" value="5"/>
    <att type="integer" name="#GeneInGO" value="8"/>
    <att type="integer" name="#GeneInHitList" value="139"/>
    <att type="integer" name="#TotalGeneInLibrary" value="30284"/>
    <att type="real" name="%InGO" value="3.597122302158273"/>
    <att type="real" name="STDV %InGO" value="1.5794838911163331"/>
    <att type="real" name="BestLogPInGroup" value="-9.979061059558386"/>
    <att type="real" name="BestEnrichmentInGroup" value="136.16906474820144"/>
    <att type="integer" name="FirstInGroupByEnrichment" value="1"/>
    <att type="integer" name="FirstInGroupByLogP" value="1"/>
    <att type="string" name="GeneID" value="1128|1129|1131|1132|11255"/>
    <att type="integer" name="_RANK_" value="1"/>
    <att type="string" name="_PATTERN_" value="M1"/>
    <att type="string" name="CLUSTER_LABEL" value="adenylate cyclase-inhibiting G protein-coupled acetylcholine receptor signaling pathway"/>
    <att type="integer" name="#COUNT_001" value="5"/>
    <att type="integer" name="_MEMBER_MyList" value="1"/>
    <att type="real" name="_LogP_MyList" value="-9.979061059558386"/>
    <att type="string" name="Gene" value="GO:0007197"/>
    <att type="integer" name="GiniIndex" value="0"/>
    <att type="integer" name="CategoryID" value="19"/>
    <att type="string" name="PARENT_GO" value="19_GO:0050896 response to stimulus"/>
    <att type="integer" name="EvidenceCutoff" value="0"/>
    <graphics type="CIRCLE" x="371.532572386453" y="188.43992569911444"/>
  </node>
  <node label="GO:0071345" id="136">
    <att type="string" name="canonicalName" value="GO:0071345"/>
    <att type="string" name="Description" value="cellular response to cytokine stimulus"/>
    <att type="string" name="Category" value="GO Biological Processes"/>
    <att type="real" name="LogP" value="-10.051501458088552"/>
    <att type="real" name="Log(q-value)" value="-7.542182032800645"/>
    <att type="integer" name="GROUP_ID" value="19"/>
    <att type="string" name="Hits" value="KLF5|CSNK2B|CTSK|F3|PTK2B|FLT1|IGF1R|IKBKB|IMPDH2|JAK1|JAK2|MME|MMP2|NFE2L2|NFKB1|NOS2|PIM1|RELA|STAT1|TLR4|STING1"/>
    <att type="real" name="Enrichment" value="5.813571252273912"/>
    <att type="real" name="Z-score" value="9.29105543232178"/>
    <att type="integer" name="#GeneInGOAndHitList" value="21"/>
    <att type="integer" name="#GeneInGO" value="787"/>
    <att type="integer" name="#GeneInHitList" value="139"/>
    <att type="integer" name="#TotalGeneInLibrary" value="30284"/>
    <att type="real" name="%InGO" value="15.107913669064748"/>
    <att type="real" name="STDV %InGO" value="3.037585077678243"/>
    <att type="real" name="BestLogPInGroup" value="-10.051501458088552"/>
    <att type="real" name="BestEnrichmentInGroup" value="50.27780852241283"/>
    <att type="integer" name="FirstInGroupByEnrichment" value="1"/>
    <att type="integer" name="FirstInGroupByLogP" value="1"/>
    <att type="string" name="GeneID" value="688|1460|1513|2152|2185|2321|3480|3551|3615|3716|3717|4311|4313|4780|4790|4843|5292|5970|6772|7099|340061"/>
    <att type="integer" name="_RANK_" value="1"/>
    <att type="string" name="_PATTERN_" value="M1"/>
    <att type="string" name="CLUSTER_LABEL" value="cellular response to cytokine stimulus"/>
    <att type="integer" name="#COUNT_001" value="21"/>
    <att type="integer" name="_MEMBER_MyList" value="1"/>
    <att type="real" name="_LogP_MyList" value="-10.051501458088552"/>
    <att type="string" name="Gene" value="GO:0071345"/>
    <att type="integer" name="GiniIndex" value="0"/>
    <att type="integer" name="CategoryID" value="19"/>
    <att type="string" name="PARENT_GO" value="19_GO:0050896 response to stimulus"/>
    <att type="integer" name="EvidenceCutoff" value="0"/>
    <graphics type="CIRCLE" x="277.95402805923067" y="362.62046364205"/>
  </node>
  <node label="GO:0071396" id="137">
    <att type="string" name="canonicalName" value="GO:0071396"/>
    <att type="string" name="Description" value="cellular response to lipid"/>
    <att type="string" name="Category" value="GO Biological Processes"/>
    <att type="real" name="LogP" value="-13.042062743471556"/>
    <att type="real" name="Log(q-value)" value="-10.212408167324282"/>
    <att type="integer" name="GROUP_ID" value="8"/>
    <att type="string" name="Hits" value="CES1|AKR1C1|DRD2|PTK2B|GSTP1|HDAC2|HSPA1A|IGF1R|JAK2|KCNK2|MMP2|NFKB1|NOS2|SERPINE1|PIM1|RELA|SLC6A4|SRD5A1|TLR4|HDAC5|PTPN22"/>
    <att type="real" name="Enrichment" value="8.379634753735473"/>
    <att type="real" name="Z-score" value="11.816109707493638"/>
    <att type="integer" name="#GeneInGOAndHitList" value="21"/>
    <att type="integer" name="#GeneInGO" value="546"/>
    <att type="integer" name="#GeneInHitList" value="139"/>
    <att type="integer" name="#TotalGeneInLibrary" value="30284"/>
    <att type="real" name="%InGO" value="15.107913669064748"/>
    <att type="real" name="STDV %InGO" value="3.037585077678243"/>
    <att type="real" name="BestLogPInGroup" value="-13.042062743471556"/>
    <att type="real" name="BestEnrichmentInGroup" value="9.249219492330663"/>
    <att type="integer" name="FirstInGroupByEnrichment" value="1"/>
    <att type="integer" name="FirstInGroupByLogP" value="1"/>
    <att type="string" name="GeneID" value="1066|1645|1813|2185|2950|3066|3303|3480|3717|3776|4313|4790|4843|5054|5292|5970|6532|6715|7099|10014|26191"/>
    <att type="integer" name="_RANK_" value="1"/>
    <att type="string" name="_PATTERN_" value="M1"/>
    <att type="string" name="CLUSTER_LABEL" value="cellular response to lipid"/>
    <att type="integer" name="#COUNT_001" value="21"/>
    <att type="integer" name="_MEMBER_MyList" value="1"/>
    <att type="real" name="_LogP_MyList" value="-13.042062743471556"/>
    <att type="string" name="Gene" value="GO:0071396"/>
    <att type="integer" name="GiniIndex" value="0"/>
    <att type="integer" name="CategoryID" value="19"/>
    <att type="string" name="PARENT_GO" value="19_GO:0050896 response to stimulus"/>
    <att type="integer" name="EvidenceCutoff" value="0"/>
    <graphics type="CIRCLE" x="410.4084596340765" y="329.073873031449"/>
  </node>
  <node label="GO:1901699" id="138">
    <att type="string" name="canonicalName" value="GO:1901699"/>
    <att type="string" name="Description" value="cellular response to nitrogen compound"/>
    <att type="string" name="Category" value="GO Biological Processes"/>
    <att type="real" name="LogP" value="-33.45775436388207"/>
    <att type="real" name="Log(q-value)" value="-29.285677106912587"/>
    <att type="integer" name="GROUP_ID" value="1"/>
    <att type="string" name="Hits" value="ACHE|PARP1|CA2|CDK5|CHRM1|CHRM2|CHRM3|CHRM4|CHRNA1|CHRNA4|CHRNA7|CHRNB2|CHRNB4|CSK|CYP11B1|DRD2|FLT1|FPR2|FYN|HDAC2|NR4A1|HTR2C|IGF1R|JAK1|JAK2|NFE2L2|NFKB1|PDE3B|PTPN2|RELA|SLC6A4|SLC9A1|SRD5A1|STAT1|TGM2|TLR4|HDAC5|HRH3|PTPN22|STING1"/>
    <att type="real" name="Enrichment" value="13.767488378965075"/>
    <att type="real" name="Z-score" value="22.0438201024063"/>
    <att type="integer" name="#GeneInGOAndHitList" value="40"/>
    <att type="integer" name="#GeneInGO" value="633"/>
    <att type="integer" name="#GeneInHitList" value="139"/>
    <att type="integer" name="#TotalGeneInLibrary" value="30284"/>
    <att type="real" name="%InGO" value="28.776978417266186"/>
    <att type="real" name="STDV %InGO" value="3.839948436122262"/>
    <att type="real" name="BestLogPInGroup" value="-33.45775436388207"/>
    <att type="real" name="BestEnrichmentInGroup" value="13.767488378965075"/>
    <att type="integer" name="FirstInGroupByEnrichment" value="1"/>
    <att type="integer" name="FirstInGroupByLogP" value="1"/>
    <att type="string" name="GeneID" value="43|142|760|1020|1128|1129|1131|1132|1134|1137|1139|1141|1143|1445|1584|1813|2321|2358|2534|3066|3164|3358|3480|3716|3717|4780|4790|5140|5771|5970|6532|6548|6715|6772|7052|7099|10014|11255|26191|340061"/>
    <att type="integer" name="_RANK_" value="1"/>
    <att type="string" name="_PATTERN_" value="M1"/>
    <att type="string" name="CLUSTER_LABEL" value="cellular response to nitrogen compound"/>
    <att type="integer" name="#COUNT_001" value="40"/>
    <att type="integer" name="_MEMBER_MyList" value="1"/>
    <att type="real" name="_LogP_MyList" value="-33.45775436388207"/>
    <att type="string" name="Gene" value="GO:1901699"/>
    <att type="integer" name="GiniIndex" value="0"/>
    <att type="integer" name="CategoryID" value="19"/>
    <att type="string" name="PARENT_GO" value="19_GO:0050896 response to stimulus"/>
    <att type="integer" name="EvidenceCutoff" value="0"/>
    <graphics type="CIRCLE" x="329.4927362685071" y="411.5194209784231"/>
  </node>
  <node label="GO:0071407" id="139">
    <att type="string" name="canonicalName" value="GO:0071407"/>
    <att type="string" name="Description" value="cellular response to organic cyclic compound"/>
    <att type="string" name="Category" value="GO Biological Processes"/>
    <att type="real" name="LogP" value="-10.167802781800095"/>
    <att type="real" name="Log(q-value)" value="-7.648938038605958"/>
    <att type="integer" name="GROUP_ID" value="18"/>
    <att type="string" name="Hits" value="CES1|DRD2|HDAC2|HSPA1A|HTR2C|IGF1R|JAK2|MMP2|NFKB1|PIM1|SLC6A4|SLC9A1|SLC16A1|SRD5A1|STAT1|TGM2|STING1"/>
    <att type="real" name="Enrichment" value="7.847030849896354"/>
    <att type="real" name="Z-score" value="10.180683401046657"/>
    <att type="integer" name="#GeneInGOAndHitList" value="17"/>
    <att type="integer" name="#GeneInGO" value="472"/>
    <att type="integer" name="#GeneInHitList" value="139"/>
    <att type="integer" name="#TotalGeneInLibrary" value="30284"/>
    <att type="real" name="%InGO" value="12.23021582733813"/>
    <att type="real" name="STDV %InGO" value="2.778959232164565"/>
    <att type="real" name="BestLogPInGroup" value="-10.167802781800095"/>
    <att type="real" name="BestEnrichmentInGroup" value="7.847030849896354"/>
    <att type="integer" name="FirstInGroupByEnrichment" value="1"/>
    <att type="integer" name="FirstInGroupByLogP" value="1"/>
    <att type="string" name="GeneID" value="1066|1813|3066|3303|3358|3480|3717|4313|4790|5292|6532|6548|6566|6715|6772|7052|340061"/>
    <att type="integer" name="_RANK_" value="1"/>
    <att type="string" name="_PATTERN_" value="M1"/>
    <att type="string" name="CLUSTER_LABEL" value="cellular response to organic cyclic compound"/>
    <att type="integer" name="#COUNT_001" value="17"/>
    <att type="integer" name="_MEMBER_MyList" value="1"/>
    <att type="real" name="_LogP_MyList" value="-10.167802781800095"/>
    <att type="string" name="Gene" value="GO:0071407"/>
    <att type="integer" name="GiniIndex" value="0"/>
    <att type="integer" name="CategoryID" value="19"/>
    <att type="string" name="PARENT_GO" value="19_GO:0050896 response to stimulus"/>
    <att type="integer" name="EvidenceCutoff" value="0"/>
    <graphics type="CIRCLE" x="337.6949140943257" y="181.98764555727672"/>
  </node>
  <node label="GO:0050804" id="140">
    <att type="string" name="canonicalName" value="GO:0050804"/>
    <att type="string" name="Description" value="modulation of chemical synaptic transmission"/>
    <att type="string" name="Category" value="GO Biological Processes"/>
    <att type="real" name="LogP" value="-12.461641624140963"/>
    <att type="real" name="Log(q-value)" value="-9.766685621891146"/>
    <att type="integer" name="GROUP_ID" value="12"/>
    <att type="string" name="Hits" value="ACHE|BCHE|CA2|CA7|CDK5|CHRM1|CHRM2|CHRNA7|CHRNB2|CHRNB4|DRD2|PTK2B|FYN|ITGB1|JAK2|KCNK2|MME|SLC6A4|TACR2|HDAC6"/>
    <att type="real" name="Enrichment" value="8.411988555873448"/>
    <att type="real" name="Z-score" value="11.554165541147633"/>
    <att type="integer" name="#GeneInGOAndHitList" value="20"/>
    <att type="integer" name="#GeneInGO" value="518"/>
    <att type="integer" name="#GeneInHitList" value="139"/>
    <att type="integer" name="#TotalGeneInLibrary" value="30284"/>
    <att type="real" name="%InGO" value="14.388489208633093"/>
    <att type="real" name="STDV %InGO" value="2.9769139290031927"/>
    <att type="real" name="BestLogPInGroup" value="-12.461641624140963"/>
    <att type="real" name="BestEnrichmentInGroup" value="28.41789177353769"/>
    <att type="integer" name="FirstInGroupByEnrichment" value="1"/>
    <att type="integer" name="FirstInGroupByLogP" value="1"/>
    <att type="string" name="GeneID" value="43|590|760|766|1020|1128|1129|1139|1141|1143|1813|2185|2534|3688|3717|3776|4311|6532|6865|10013"/>
    <att type="integer" name="_RANK_" value="1"/>
    <att type="string" name="_PATTERN_" value="M1"/>
    <att type="string" name="CLUSTER_LABEL" value="modulation of chemical synaptic transmission"/>
    <att type="integer" name="#COUNT_001" value="20"/>
    <att type="integer" name="_MEMBER_MyList" value="1"/>
    <att type="real" name="_LogP_MyList" value="-12.461641624140963"/>
    <att type="string" name="Gene" value="GO:0050804"/>
    <att type="integer" name="GiniIndex" value="0"/>
    <att type="integer" name="CategoryID" value="19"/>
    <att type="string" name="PARENT_GO" value="19_GO:0050789 regulation of biological process"/>
    <att type="integer" name="EvidenceCutoff" value="0"/>
    <graphics type="CIRCLE" x="165.30821079330414" y="217.28727777121352"/>
  </node>
  <node label="GO:0032787" id="141">
    <att type="string" name="canonicalName" value="GO:0032787"/>
    <att type="string" name="Description" value="monocarboxylic acid metabolic process"/>
    <att type="string" name="Category" value="GO Biological Processes"/>
    <att type="real" name="LogP" value="-10.396115967800416"/>
    <att type="real" name="Log(q-value)" value="-7.867491387317123"/>
    <att type="integer" name="GROUP_ID" value="17"/>
    <att type="string" name="Hits" value="ADH1A|ADH1B|ADH1C|ADH4|ADH7|ALDH1A1|AKR1B1|CES1|CYP2A6|AKR1C1|EPHX1|GSTP1|HSD17B10|MIF|PTGS1|SLC16A1|TBXAS1|GBA2"/>
    <att type="real" name="Enrichment" value="7.469845837615622"/>
    <att type="real" name="Z-score" value="10.154618729443202"/>
    <att type="integer" name="#GeneInGOAndHitList" value="18"/>
    <att type="integer" name="#GeneInGO" value="525"/>
    <att type="integer" name="#GeneInHitList" value="139"/>
    <att type="integer" name="#TotalGeneInLibrary" value="30284"/>
    <att type="real" name="%InGO" value="12.949640287769784"/>
    <att type="real" name="STDV %InGO" value="2.8477819782495275"/>
    <att type="real" name="BestLogPInGroup" value="-10.396115967800416"/>
    <att type="real" name="BestEnrichmentInGroup" value="32.680575539568345"/>
    <att type="integer" name="FirstInGroupByEnrichment" value="1"/>
    <att type="integer" name="FirstInGroupByLogP" value="1"/>
    <att type="string" name="GeneID" value="124|125|126|127|131|216|231|1066|1548|1645|2052|2950|3028|4282|5742|6566|6916|57704"/>
    <att type="integer" name="_RANK_" value="1"/>
    <att type="string" name="_PATTERN_" value="M1"/>
    <att type="string" name="CLUSTER_LABEL" value="monocarboxylic acid metabolic process"/>
    <att type="integer" name="#COUNT_001" value="18"/>
    <att type="integer" name="_MEMBER_MyList" value="1"/>
    <att type="real" name="_LogP_MyList" value="-10.396115967800416"/>
    <att type="string" name="Gene" value="GO:0032787"/>
    <att type="integer" name="GiniIndex" value="0"/>
    <att type="integer" name="CategoryID" value="19"/>
    <att type="string" name="PARENT_GO" value="19_GO:0009987 cellular process"/>
    <att type="integer" name="EvidenceCutoff" value="0"/>
    <graphics type="CIRCLE" x="415.2462551013079" y="311.1908305278322"/>
  </node>
  <node label="GO:0120254" id="142">
    <att type="string" name="canonicalName" value="GO:0120254"/>
    <att type="string" name="Description" value="olefinic compound metabolic process"/>
    <att type="string" name="Category" value="GO Biological Processes"/>
    <att type="real" name="LogP" value="-18.478916180130184"/>
    <att type="real" name="Log(q-value)" value="-14.783960177880367"/>
    <att type="integer" name="GROUP_ID" value="3"/>
    <att type="string" name="Hits" value="ADH1A|ADH1B|ADH1C|ADH4|ADH7|ALDH1A1|AKR1B1|CYP2A6|CYP11B1|AKR1C1|EPHX1|EPHX2|GSTP1|PTGS1|SRD5A1|TBXAS1|AKR1B10"/>
    <att type="real" name="Enrichment" value="25.02566595372351"/>
    <att type="real" name="Z-score" value="19.89585892669714"/>
    <att type="integer" name="#GeneInGOAndHitList" value="17"/>
    <att type="integer" name="#GeneInGO" value="148"/>
    <att type="integer" name="#GeneInHitList" value="139"/>
    <att type="integer" name="#TotalGeneInLibrary" value="30284"/>
    <att type="real" name="%InGO" value="12.23021582733813"/>
    <att type="real" name="STDV %InGO" value="2.778959232164565"/>
    <att type="real" name="BestLogPInGroup" value="-18.478916180130184"/>
    <att type="real" name="BestEnrichmentInGroup" value="72.62350119904076"/>
    <att type="integer" name="FirstInGroupByEnrichment" value="1"/>
    <att type="integer" name="FirstInGroupByLogP" value="1"/>
    <att type="string" name="GeneID" value="124|125|126|127|131|216|231|1548|1584|1645|2052|2053|2950|5742|6715|6916|57016"/>
    <att type="integer" name="_RANK_" value="1"/>
    <att type="string" name="_PATTERN_" value="M1"/>
    <att type="string" name="CLUSTER_LABEL" value="olefinic compound metabolic process"/>
    <att type="integer" name="#COUNT_001" value="17"/>
    <att type="integer" name="_MEMBER_MyList" value="1"/>
    <att type="real" name="_LogP_MyList" value="-18.478916180130184"/>
    <att type="string" name="Gene" value="GO:0120254"/>
    <att type="integer" name="GiniIndex" value="0"/>
    <att type="integer" name="CategoryID" value="19"/>
    <att type="string" name="PARENT_GO" value="19_GO:0009987 cellular process"/>
    <att type="integer" name="EvidenceCutoff" value="0"/>
    <graphics type="CIRCLE" x="299.79222471752826" y="176.47830734942374"/>
  </node>
  <node label="GO:0001819" id="143">
    <att type="string" name="canonicalName" value="GO:0001819"/>
    <att type="string" name="Description" value="positive regulation of cytokine production"/>
    <att type="string" name="Category" value="GO Biological Processes"/>
    <att type="real" name="LogP" value="-10.546110137830727"/>
    <att type="real" name="Log(q-value)" value="-7.976092872189208"/>
    <att type="integer" name="GROUP_ID" value="16"/>
    <att type="string" name="Hits" value="DRD2|F3|HDAC2|HMOX1|HSPA1A|ITK|JAK2|MIF|MMP12|NOS2|SERPINE1|PTPRC|RELA|STAT1|TLR4|PTPN22|TLR8|STING1"/>
    <att type="real" name="Enrichment" value="7.6297063516501975"/>
    <att type="real" name="Z-score" value="10.294034968066443"/>
    <att type="integer" name="#GeneInGOAndHitList" value="18"/>
    <att type="integer" name="#GeneInGO" value="514"/>
    <att type="integer" name="#GeneInHitList" value="139"/>
    <att type="integer" name="#TotalGeneInLibrary" value="30284"/>
    <att type="real" name="%InGO" value="12.949640287769784"/>
    <att type="real" name="STDV %InGO" value="2.8477819782495275"/>
    <att type="real" name="BestLogPInGroup" value="-10.546110137830727"/>
    <att type="real" name="BestEnrichmentInGroup" value="25.333779488037475"/>
    <att type="integer" name="FirstInGroupByEnrichment" value="1"/>
    <att type="integer" name="FirstInGroupByLogP" value="1"/>
    <att type="string" name="GeneID" value="1813|2152|3066|3162|3303|3702|3717|4282|4321|4843|5054|5788|5970|6772|7099|26191|51311|340061"/>
    <att type="integer" name="_RANK_" value="1"/>
    <att type="string" name="_PATTERN_" value="M1"/>
    <att type="string" name="CLUSTER_LABEL" value="positive regulation of cytokine production"/>
    <att type="integer" name="#COUNT_001" value="18"/>
    <att type="integer" name="_MEMBER_MyList" value="1"/>
    <att type="real" name="_LogP_MyList" value="-10.546110137830727"/>
    <att type="string" name="Gene" value="GO:0001819"/>
    <att type="integer" name="GiniIndex" value="0"/>
    <att type="integer" name="CategoryID" value="19"/>
    <att type="string" name="PARENT_GO" value="19_GO:0032501 multicellular organismal process"/>
    <att type="integer" name="EvidenceCutoff" value="0"/>
    <graphics type="CIRCLE" x="235.7592915311754" y="430.86408363062884"/>
  </node>
  <node label="GO:0006468" id="144">
    <att type="string" name="canonicalName" value="GO:0006468"/>
    <att type="string" name="Description" value="protein phosphorylation"/>
    <att type="string" name="Category" value="GO Biological Processes"/>
    <att type="real" name="LogP" value="-13.682007057351928"/>
    <att type="real" name="Log(q-value)" value="-10.765202305485753"/>
    <att type="integer" name="GROUP_ID" value="5"/>
    <att type="string" name="Hits" value="ADAM10|CDC25B|CDK5|CSK|CSNK2B|PTK2B|FLT1|FYN|GRK5|IGF1R|IKBKB|JAK1|JAK2|PIM1|PLK1|TLR4|TOP1|ULK1|PLK4"/>
    <att type="real" name="Enrichment" value="10.668916413261146"/>
    <att type="real" name="Z-score" value="13.016263459952212"/>
    <att type="integer" name="#GeneInGOAndHitList" value="19"/>
    <att type="integer" name="#GeneInGO" value="388"/>
    <att type="integer" name="#GeneInHitList" value="139"/>
    <att type="integer" name="#TotalGeneInLibrary" value="30284"/>
    <att type="real" name="%InGO" value="13.66906474820144"/>
    <att type="real" name="STDV %InGO" value="2.9137026108595308"/>
    <att type="real" name="BestLogPInGroup" value="-13.682007057351928"/>
    <att type="real" name="BestEnrichmentInGroup" value="13.616906474820144"/>
    <att type="integer" name="FirstInGroupByEnrichment" value="1"/>
    <att type="integer" name="FirstInGroupByLogP" value="1"/>
    <att type="string" name="GeneID" value="102|994|1020|1445|1460|2185|2321|2534|2869|3480|3551|3716|3717|5292|5347|7099|7150|8408|10733"/>
    <att type="integer" name="_RANK_" value="1"/>
    <att type="string" name="_PATTERN_" value="M1"/>
    <att type="string" name="CLUSTER_LABEL" value="protein phosphorylation"/>
    <att type="integer" name="#COUNT_001" value="19"/>
    <att type="integer" name="_MEMBER_MyList" value="1"/>
    <att type="real" name="_LogP_MyList" value="-13.682007057351928"/>
    <att type="string" name="Gene" value="GO:0006468"/>
    <att type="integer" name="GiniIndex" value="0"/>
    <att type="integer" name="CategoryID" value="19"/>
    <att type="string" name="PARENT_GO" value="19_GO:0009987 cellular process"/>
    <att type="integer" name="EvidenceCutoff" value="0"/>
    <graphics type="CIRCLE" x="185.275592976096" y="302.6766485187804"/>
  </node>
  <node label="GO:2001233" id="145">
    <att type="string" name="canonicalName" value="GO:2001233"/>
    <att type="string" name="Description" value="regulation of apoptotic signaling pathway"/>
    <att type="string" name="Category" value="GO Biological Processes"/>
    <att type="real" name="LogP" value="-11.309917371769794"/>
    <att type="real" name="Log(q-value)" value="-8.66931903184257"/>
    <att type="integer" name="GROUP_ID" value="14"/>
    <att type="string" name="Hits" value="PARP1|FYN|GSTP1|HDAC1|HMOX1|HSPA1A|JAK2|LGALS3|LMNA|MIF|MMP2|NFE2L2|SERPINE1|PTPN2|PTPRC|RELA|TLR4"/>
    <att type="real" name="Enrichment" value="9.282703160779647"/>
    <att type="real" name="Z-score" value="11.309180072511149"/>
    <att type="integer" name="#GeneInGOAndHitList" value="17"/>
    <att type="integer" name="#GeneInGO" value="399"/>
    <att type="integer" name="#GeneInHitList" value="139"/>
    <att type="integer" name="#TotalGeneInLibrary" value="30284"/>
    <att type="real" name="%InGO" value="12.23021582733813"/>
    <att type="real" name="STDV %InGO" value="2.778959232164565"/>
    <att type="real" name="BestLogPInGroup" value="-11.309917371769794"/>
    <att type="real" name="BestEnrichmentInGroup" value="14.951897305684863"/>
    <att type="integer" name="FirstInGroupByEnrichment" value="1"/>
    <att type="integer" name="FirstInGroupByLogP" value="1"/>
    <att type="string" name="GeneID" value="142|2534|2950|3065|3162|3303|3717|3958|4000|4282|4313|4780|5054|5771|5788|5970|7099"/>
    <att type="integer" name="_RANK_" value="1"/>
    <att type="string" name="_PATTERN_" value="M1"/>
    <att type="string" name="CLUSTER_LABEL" value="regulation of apoptotic signaling pathway"/>
    <att type="integer" name="#COUNT_001" value="17"/>
    <att type="integer" name="_MEMBER_MyList" value="1"/>
    <att type="real" name="_LogP_MyList" value="-11.309917371769794"/>
    <att type="string" name="Gene" value="GO:2001233"/>
    <att type="integer" name="GiniIndex" value="0"/>
    <att type="integer" name="CategoryID" value="19"/>
    <att type="string" name="PARENT_GO" value="19_GO:0050896 response to stimulus"/>
    <att type="integer" name="EvidenceCutoff" value="0"/>
    <graphics type="CIRCLE" x="357.2793840152805" y="380.2420342109184"/>
  </node>
  <node label="GO:1901342" id="146">
    <att type="string" name="canonicalName" value="GO:1901342"/>
    <att type="string" name="Description" value="regulation of vasculature development"/>
    <att type="string" name="Category" value="GO Biological Processes"/>
    <att type="real" name="LogP" value="-10.727436290853126"/>
    <att type="real" name="Log(q-value)" value="-8.135142630500455"/>
    <att type="integer" name="GROUP_ID" value="15"/>
    <att type="string" name="Hits" value="ADAM10|CHRNA7|F3|PTK2B|FLT1|FYN|HMOX1|ITGB1|JAK1|NFE2L2|SERPINE1|PDE3B|RELA|STAT1|TGFBR2|TGM2"/>
    <att type="real" name="Enrichment" value="9.370774348263323"/>
    <att type="real" name="Z-score" value="11.030966938420576"/>
    <att type="integer" name="#GeneInGOAndHitList" value="16"/>
    <att type="integer" name="#GeneInGO" value="372"/>
    <att type="integer" name="#GeneInHitList" value="139"/>
    <att type="integer" name="#TotalGeneInLibrary" value="30284"/>
    <att type="real" name="%InGO" value="11.510791366906474"/>
    <att type="real" name="STDV %InGO" value="2.707013032790805"/>
    <att type="real" name="BestLogPInGroup" value="-10.727436290853126"/>
    <att type="real" name="BestEnrichmentInGroup" value="12.48216426858513"/>
    <att type="integer" name="FirstInGroupByEnrichment" value="1"/>
    <att type="integer" name="FirstInGroupByLogP" value="1"/>
    <att type="string" name="GeneID" value="102|1139|2152|2185|2321|2534|3162|3688|3716|4780|5054|5140|5970|6772|7048|7052"/>
    <att type="integer" name="_RANK_" value="1"/>
    <att type="string" name="_PATTERN_" value="M1"/>
    <att type="string" name="CLUSTER_LABEL" value="regulation of vasculature development"/>
    <att type="integer" name="#COUNT_001" value="16"/>
    <att type="integer" name="_MEMBER_MyList" value="1"/>
    <att type="real" name="_LogP_MyList" value="-10.727436290853126"/>
    <att type="string" name="Gene" value="GO:1901342"/>
    <att type="integer" name="GiniIndex" value="0"/>
    <att type="integer" name="CategoryID" value="19"/>
    <att type="string" name="PARENT_GO" value="19_GO:0032502 developmental process"/>
    <att type="integer" name="EvidenceCutoff" value="0"/>
    <graphics type="CIRCLE" x="208.95099998772366" y="293.9440103382326"/>
  </node>
  <node label="GO:0043279" id="147">
    <att type="string" name="canonicalName" value="GO:0043279"/>
    <att type="string" name="Description" value="response to alkaloid"/>
    <att type="string" name="Category" value="GO Biological Processes"/>
    <att type="real" name="LogP" value="-11.798435757731982"/>
    <att type="real" name="Log(q-value)" value="-9.144872440640388"/>
    <att type="integer" name="GROUP_ID" value="13"/>
    <att type="string" name="Hits" value="BCHE|CDK5|CHRNB2|DRD2|PTK2B|HDAC2|IGF1R|SLC6A3|SLC6A4|TGM2|HDAC5"/>
    <att type="real" name="Enrichment" value="23.49583862321907"/>
    <att type="real" name="Z-score" value="15.453521855095598"/>
    <att type="integer" name="#GeneInGOAndHitList" value="11"/>
    <att type="integer" name="#GeneInGO" value="102"/>
    <att type="integer" name="#GeneInHitList" value="139"/>
    <att type="integer" name="#TotalGeneInLibrary" value="30284"/>
    <att type="real" name="%InGO" value="7.913669064748201"/>
    <att type="real" name="STDV %InGO" value="2.2897028622035696"/>
    <att type="real" name="BestLogPInGroup" value="-11.798435757731982"/>
    <att type="real" name="BestEnrichmentInGroup" value="34.40060583112457"/>
    <att type="integer" name="FirstInGroupByEnrichment" value="1"/>
    <att type="integer" name="FirstInGroupByLogP" value="1"/>
    <att type="string" name="GeneID" value="590|1020|1141|1813|2185|3066|3480|6531|6532|7052|10014"/>
    <att type="integer" name="_RANK_" value="1"/>
    <att type="string" name="_PATTERN_" value="M1"/>
    <att type="string" name="CLUSTER_LABEL" value="response to alkaloid"/>
    <att type="integer" name="#COUNT_001" value="11"/>
    <att type="integer" name="_MEMBER_MyList" value="1"/>
    <att type="real" name="_LogP_MyList" value="-11.798435757731982"/>
    <att type="string" name="Gene" value="GO:0043279"/>
    <att type="integer" name="GiniIndex" value="0"/>
    <att type="integer" name="CategoryID" value="19"/>
    <att type="string" name="PARENT_GO" value="19_GO:0050896 response to stimulus"/>
    <att type="integer" name="EvidenceCutoff" value="0"/>
    <graphics type="CIRCLE" x="214.3711170578125" y="318.4907853670799"/>
  </node>
  <node label="GO:1904645" id="148">
    <att type="string" name="canonicalName" value="GO:1904645"/>
    <att type="string" name="Description" value="response to amyloid-beta"/>
    <att type="string" name="Category" value="GO Biological Processes"/>
    <att type="real" name="LogP" value="-12.888659078716064"/>
    <att type="real" name="Log(q-value)" value="-10.088393715513776"/>
    <att type="integer" name="GROUP_ID" value="9"/>
    <att type="string" name="Hits" value="PARP1|CDK5|CHRNA7|FPR2|FYN|HDAC2|IGF1R|MMP2|MMP12|TLR4"/>
    <att type="real" name="Enrichment" value="37.56387993053833"/>
    <att type="real" name="Z-score" value="18.926710366031347"/>
    <att type="integer" name="#GeneInGOAndHitList" value="10"/>
    <att type="integer" name="#GeneInGO" value="58"/>
    <att type="integer" name="#GeneInHitList" value="139"/>
    <att type="integer" name="#TotalGeneInLibrary" value="30284"/>
    <att type="real" name="%InGO" value="7.194244604316546"/>
    <att type="real" name="STDV %InGO" value="2.1916573424032766"/>
    <att type="real" name="BestLogPInGroup" value="-12.888659078716064"/>
    <att type="real" name="BestEnrichmentInGroup" value="37.56387993053833"/>
    <att type="integer" name="FirstInGroupByEnrichment" value="1"/>
    <att type="integer" name="FirstInGroupByLogP" value="1"/>
    <att type="string" name="GeneID" value="142|1020|1139|2358|2534|3066|3480|4313|4321|7099"/>
    <att type="integer" name="_RANK_" value="1"/>
    <att type="string" name="_PATTERN_" value="M1"/>
    <att type="string" name="CLUSTER_LABEL" value="response to amyloid-beta"/>
    <att type="integer" name="#COUNT_001" value="10"/>
    <att type="integer" name="_MEMBER_MyList" value="1"/>
    <att type="real" name="_LogP_MyList" value="-12.888659078716064"/>
    <att type="string" name="Gene" value="GO:1904645"/>
    <att type="integer" name="GiniIndex" value="0"/>
    <att type="integer" name="CategoryID" value="19"/>
    <att type="string" name="PARENT_GO" value="19_GO:0050896 response to stimulus"/>
    <att type="integer" name="EvidenceCutoff" value="0"/>
    <graphics type="CIRCLE" x="181.56552016086826" y="251.59059140536715"/>
  </node>
  <node label="GO:0009612" id="149">
    <att type="string" name="canonicalName" value="GO:0009612"/>
    <att type="string" name="Description" value="response to mechanical stimulus"/>
    <att type="string" name="Category" value="GO Biological Processes"/>
    <att type="real" name="LogP" value="-12.860729973387595"/>
    <att type="real" name="Log(q-value)" value="-10.088393715513776"/>
    <att type="integer" name="GROUP_ID" value="10"/>
    <att type="string" name="Hits" value="DRD2|PTK2B|FYN|IGF1R|KCNK2|MMP2|MPO|NFKB1|RELA|SLC2A1|SLC9A1|STAT1|TLR4|TRPA1|TLR8"/>
    <att type="real" name="Enrichment" value="14.654966609671906"/>
    <att type="real" name="Z-score" value="13.897624283431023"/>
    <att type="integer" name="#GeneInGOAndHitList" value="15"/>
    <att type="integer" name="#GeneInGO" value="223"/>
    <att type="integer" name="#GeneInHitList" value="139"/>
    <att type="integer" name="#TotalGeneInLibrary" value="30284"/>
    <att type="real" name="%InGO" value="10.79136690647482"/>
    <att type="real" name="STDV %InGO" value="2.6316872216588743"/>
    <att type="real" name="BestLogPInGroup" value="-12.860729973387595"/>
    <att type="real" name="BestEnrichmentInGroup" value="17.66517596733424"/>
    <att type="integer" name="FirstInGroupByEnrichment" value="1"/>
    <att type="integer" name="FirstInGroupByLogP" value="1"/>
    <att type="string" name="GeneID" value="1813|2185|2534|3480|3776|4313|4353|4790|5970|6513|6548|6772|7099|8989|51311"/>
    <att type="integer" name="_RANK_" value="1"/>
    <att type="string" name="_PATTERN_" value="M1"/>
    <att type="string" name="CLUSTER_LABEL" value="response to mechanical stimulus"/>
    <att type="integer" name="#COUNT_001" value="15"/>
    <att type="integer" name="_MEMBER_MyList" value="1"/>
    <att type="real" name="_LogP_MyList" value="-12.860729973387595"/>
    <att type="string" name="Gene" value="GO:0009612"/>
    <att type="integer" name="GiniIndex" value="0"/>
    <att type="integer" name="CategoryID" value="19"/>
    <att type="string" name="PARENT_GO" value="19_GO:0050896 response to stimulus"/>
    <att type="integer" name="EvidenceCutoff" value="0"/>
    <graphics type="CIRCLE" x="160.96383661132668" y="227.9672569867815"/>
  </node>
  <node label="GO:0035094" id="150">
    <att type="string" name="canonicalName" value="GO:0035094"/>
    <att type="string" name="Description" value="response to nicotine"/>
    <att type="string" name="Category" value="GO Biological Processes"/>
    <att type="real" name="LogP" value="-18.789106619355998"/>
    <att type="real" name="Log(q-value)" value="-14.918059358050499"/>
    <att type="integer" name="GROUP_ID" value="2"/>
    <att type="string" name="Hits" value="CHRNA1|CHRNA4|CHRNA7|CHRNB2|CHRNB4|DRD2|HDAC2|HMOX1|IGF1R|MMP2|NFKB1|RELA|SLC6A3"/>
    <att type="real" name="Enrichment" value="53.43993484457717"/>
    <att type="real" name="Z-score" value="25.94615605647827"/>
    <att type="integer" name="#GeneInGOAndHitList" value="13"/>
    <att type="integer" name="#GeneInGO" value="53"/>
    <att type="integer" name="#GeneInHitList" value="139"/>
    <att type="integer" name="#TotalGeneInLibrary" value="30284"/>
    <att type="real" name="%InGO" value="9.352517985611511"/>
    <att type="real" name="STDV %InGO" value="2.4696462419462946"/>
    <att type="real" name="BestLogPInGroup" value="-18.789106619355998"/>
    <att type="real" name="BestEnrichmentInGroup" value="72.62350119904076"/>
    <att type="integer" name="FirstInGroupByEnrichment" value="1"/>
    <att type="integer" name="FirstInGroupByLogP" value="1"/>
    <att type="string" name="GeneID" value="1134|1137|1139|1141|1143|1813|3066|3162|3480|4313|4790|5970|6531"/>
    <att type="integer" name="_RANK_" value="1"/>
    <att type="string" name="_PATTERN_" value="M1"/>
    <att type="string" name="CLUSTER_LABEL" value="response to nicotine"/>
    <att type="integer" name="#COUNT_001" value="13"/>
    <att type="integer" name="_MEMBER_MyList" value="1"/>
    <att type="real" name="_LogP_MyList" value="-18.789106619355998"/>
    <att type="string" name="Gene" value="GO:0035094"/>
    <att type="integer" name="GiniIndex" value="0"/>
    <att type="integer" name="CategoryID" value="19"/>
    <att type="string" name="PARENT_GO" value="19_GO:0050896 response to stimulus"/>
    <att type="integer" name="EvidenceCutoff" value="0"/>
    <graphics type="CIRCLE" x="236.4163535394599" y="388.2416657309324"/>
  </node>
  <node label="GO:0006979" id="151">
    <att type="string" name="canonicalName" value="GO:0006979"/>
    <att type="string" name="Description" value="response to oxidative stress"/>
    <att type="string" name="Category" value="GO Biological Processes"/>
    <att type="real" name="LogP" value="-12.82910720832427"/>
    <att type="real" name="Log(q-value)" value="-10.088393715513776"/>
    <att type="integer" name="GROUP_ID" value="11"/>
    <att type="string" name="Hits" value="PARP1|CHRNA4|PTK2B|FYN|GSTP1|HDAC2|HMOX1|HSPA1A|JAK2|MMP2|MPO|NFE2L2|PTGS1|RELA|STAT1|TPO|TRPA1|HDAC6"/>
    <att type="real" name="Enrichment" value="10.45778417266187"/>
    <att type="real" name="Z-score" value="12.514205746560181"/>
    <att type="integer" name="#GeneInGOAndHitList" value="18"/>
    <att type="integer" name="#GeneInGO" value="375"/>
    <att type="integer" name="#GeneInHitList" value="139"/>
    <att type="integer" name="#TotalGeneInLibrary" value="30284"/>
    <att type="real" name="%InGO" value="12.949640287769784"/>
    <att type="real" name="STDV %InGO" value="2.8477819782495275"/>
    <att type="real" name="BestLogPInGroup" value="-12.82910720832427"/>
    <att type="real" name="BestEnrichmentInGroup" value="22.007121575466897"/>
    <att type="integer" name="FirstInGroupByEnrichment" value="1"/>
    <att type="integer" name="FirstInGroupByLogP" value="1"/>
    <att type="string" name="GeneID" value="142|1137|2185|2534|2950|3066|3162|3303|3717|4313|4353|4780|5742|5970|6772|7173|8989|10013"/>
    <att type="integer" name="_RANK_" value="1"/>
    <att type="string" name="_PATTERN_" value="M1"/>
    <att type="string" name="CLUSTER_LABEL" value="response to oxidative stress"/>
    <att type="integer" name="#COUNT_001" value="18"/>
    <att type="integer" name="_MEMBER_MyList" value="1"/>
    <att type="real" name="_LogP_MyList" value="-12.82910720832427"/>
    <att type="string" name="Gene" value="GO:0006979"/>
    <att type="integer" name="GiniIndex" value="0"/>
    <att type="integer" name="CategoryID" value="19"/>
    <att type="string" name="PARENT_GO" value="19_GO:0050896 response to stimulus"/>
    <att type="integer" name="EvidenceCutoff" value="0"/>
    <graphics type="CIRCLE" x="181.04433718951537" y="306.72742967807915"/>
  </node>
  <node label="GO:0070482" id="152">
    <att type="string" name="canonicalName" value="GO:0070482"/>
    <att type="string" name="Description" value="response to oxygen levels"/>
    <att type="string" name="Category" value="GO Biological Processes"/>
    <att type="real" name="LogP" value="-13.404054546663904"/>
    <att type="real" name="Log(q-value)" value="-10.510730890647253"/>
    <att type="integer" name="GROUP_ID" value="6"/>
    <att type="string" name="Hits" value="CA9|CHRNA4|CHRNA7|CHRNB2|DRD2|PTK2B|HDAC2|KCNK2|LMNA|MDM4|MMP2|NFE2L2|NOS2|PIN1|SLC2A1|SLC6A4|SLC9A1|PARP2"/>
    <att type="real" name="Enrichment" value="11.30163995604669"/>
    <att type="real" name="Z-score" value="13.105879487597605"/>
    <att type="integer" name="#GeneInGOAndHitList" value="18"/>
    <att type="integer" name="#GeneInGO" value="347"/>
    <att type="integer" name="#GeneInHitList" value="139"/>
    <att type="integer" name="#TotalGeneInLibrary" value="30284"/>
    <att type="real" name="%InGO" value="12.949640287769784"/>
    <att type="real" name="STDV %InGO" value="2.8477819782495275"/>
    <att type="real" name="BestLogPInGroup" value="-13.404054546663904"/>
    <att type="real" name="BestEnrichmentInGroup" value="11.610653796711848"/>
    <att type="integer" name="FirstInGroupByEnrichment" value="1"/>
    <att type="integer" name="FirstInGroupByLogP" value="1"/>
    <att type="string" name="GeneID" value="768|1137|1139|1141|1813|2185|3066|3776|4000|4194|4313|4780|4843|5300|6513|6532|6548|10038"/>
    <att type="integer" name="_RANK_" value="1"/>
    <att type="string" name="_PATTERN_" value="M1"/>
    <att type="string" name="CLUSTER_LABEL" value="response to oxygen levels"/>
    <att type="integer" name="#COUNT_001" value="18"/>
    <att type="integer" name="_MEMBER_MyList" value="1"/>
    <att type="real" name="_LogP_MyList" value="-13.404054546663904"/>
    <att type="string" name="Gene" value="GO:0070482"/>
    <att type="integer" name="GiniIndex" value="0"/>
    <att type="integer" name="CategoryID" value="19"/>
    <att type="string" name="PARENT_GO" value="19_GO:0050896 response to stimulus"/>
    <att type="integer" name="EvidenceCutoff" value="0"/>
    <graphics type="CIRCLE" x="172.38064391952165" y="286.0500933641995"/>
  </node>
  <node label="GO:0009636" id="153">
    <att type="string" name="canonicalName" value="GO:0009636"/>
    <att type="string" name="Description" value="response to toxic substance"/>
    <att type="string" name="Category" value="GO Biological Processes"/>
    <att type="real" name="LogP" value="-13.275404157577595"/>
    <att type="real" name="Log(q-value)" value="-10.425546195342035"/>
    <att type="integer" name="GROUP_ID" value="7"/>
    <att type="string" name="Hits" value="ADH4|ALDH1A1|CES1|DRD2|EPHX1|EPHX2|GSTP1|MAOB|MPO|NFE2L2|PIM1|PTGS1|SLC6A4|SRD5A1|TPO|AKR1B10"/>
    <att type="real" name="Enrichment" value="13.77837176898797"/>
    <att type="real" name="Z-score" value="13.859580556498381"/>
    <att type="integer" name="#GeneInGOAndHitList" value="16"/>
    <att type="integer" name="#GeneInGO" value="253"/>
    <att type="integer" name="#GeneInHitList" value="139"/>
    <att type="integer" name="#TotalGeneInLibrary" value="30284"/>
    <att type="real" name="%InGO" value="11.510791366906474"/>
    <att type="real" name="STDV %InGO" value="2.707013032790805"/>
    <att type="real" name="BestLogPInGroup" value="-13.275404157577595"/>
    <att type="real" name="BestEnrichmentInGroup" value="15.941744165643094"/>
    <att type="integer" name="FirstInGroupByEnrichment" value="1"/>
    <att type="integer" name="FirstInGroupByLogP" value="1"/>
    <att type="string" name="GeneID" value="127|216|1066|1813|2052|2053|2950|4129|4353|4780|5292|5742|6532|6715|7173|57016"/>
    <att type="integer" name="_RANK_" value="1"/>
    <att type="string" name="_PATTERN_" value="M1"/>
    <att type="string" name="CLUSTER_LABEL" value="response to toxic substance"/>
    <att type="integer" name="#COUNT_001" value="16"/>
    <att type="integer" name="_MEMBER_MyList" value="1"/>
    <att type="real" name="_LogP_MyList" value="-13.275404157577595"/>
    <att type="string" name="Gene" value="GO:0009636"/>
    <att type="integer" name="GiniIndex" value="0"/>
    <att type="integer" name="CategoryID" value="19"/>
    <att type="string" name="PARENT_GO" value="19_GO:0050896 response to stimulus"/>
    <att type="integer" name="EvidenceCutoff" value="0"/>
    <graphics type="CIRCLE" x="446.0486619650955" y="325.5205581844982"/>
  </node>
  <node label="GO:0009410" id="154">
    <att type="string" name="canonicalName" value="GO:0009410"/>
    <att type="string" name="Description" value="response to xenobiotic stimulus"/>
    <att type="string" name="Category" value="GO Biological Processes"/>
    <att type="real" name="LogP" value="-17.214341996288105"/>
    <att type="real" name="Log(q-value)" value="-13.741234743654644"/>
    <att type="integer" name="GROUP_ID" value="4"/>
    <att type="string" name="Hits" value="BCHE|CA9|CYP2A6|AKR1C1|DRD2|EPHX1|PTK2B|GSTP1|HDAC2|MAOB|MMP2|NFE2L2|NOS2|RELA|SLC6A3|SLC6A4|SRD5A1|STAT1|TGFBR2|TOP1|NR1I2|TRPA1|HDAC5"/>
    <att type="real" name="Enrichment" value="11.466868610374856"/>
    <att type="real" name="Z-score" value="14.966021077827017"/>
    <att type="integer" name="#GeneInGOAndHitList" value="23"/>
    <att type="integer" name="#GeneInGO" value="437"/>
    <att type="integer" name="#GeneInHitList" value="139"/>
    <att type="integer" name="#TotalGeneInLibrary" value="30284"/>
    <att type="real" name="%InGO" value="16.546762589928058"/>
    <att type="real" name="STDV %InGO" value="3.1518875317568584"/>
    <att type="real" name="BestLogPInGroup" value="-17.214341996288105"/>
    <att type="real" name="BestEnrichmentInGroup" value="11.466868610374856"/>
    <att type="integer" name="FirstInGroupByEnrichment" value="1"/>
    <att type="integer" name="FirstInGroupByLogP" value="1"/>
    <att type="string" name="GeneID" value="590|768|1548|1645|1813|2052|2185|2950|3066|4129|4313|4780|4843|5970|6531|6532|6715|6772|7048|7150|8856|8989|10014"/>
    <att type="integer" name="_RANK_" value="1"/>
    <att type="string" name="_PATTERN_" value="M1"/>
    <att type="string" name="CLUSTER_LABEL" value="response to xenobiotic stimulus"/>
    <att type="integer" name="#COUNT_001" value="23"/>
    <att type="integer" name="_MEMBER_MyList" value="1"/>
    <att type="real" name="_LogP_MyList" value="-17.214341996288105"/>
    <att type="string" name="Gene" value="GO:0009410"/>
    <att type="integer" name="GiniIndex" value="0"/>
    <att type="integer" name="CategoryID" value="19"/>
    <att type="string" name="PARENT_GO" value="19_GO:0050896 response to stimulus"/>
    <att type="integer" name="EvidenceCutoff" value="0"/>
    <graphics type="CIRCLE" x="173.88104290148408" y="155.35753246165027"/>
  </node>
  <edge label="GO:0098926 (pp) GO:1901699" source="6" target="138">
    <att type="string" name="canonicalName" value="GO:0098926 (pp) GO:1901699"/>
    <att type="string" name="interaction" value="pp"/>
    <att type="real" name="SCORE" value="0.3762376237637657"/>
  </edge>
  <edge label="GO:0032870 (pp) GO:1901699" source="1" target="138">
    <att type="string" name="canonicalName" value="GO:0032870 (pp) GO:1901699"/>
    <att type="string" name="interaction" value="pp"/>
    <att type="real" name="SCORE" value="0.4221402214033655"/>
  </edge>
  <edge label="GO:0095500 (pp) GO:1901699" source="7" target="138">
    <att type="string" name="canonicalName" value="GO:0095500 (pp) GO:1901699"/>
    <att type="string" name="interaction" value="pp"/>
    <att type="real" name="SCORE" value="0.34804329725375543"/>
  </edge>
  <edge label="GO:1901699 (pp) GO:1905145" source="138" target="8">
    <att type="string" name="canonicalName" value="GO:1901699 (pp) GO:1905145"/>
    <att type="string" name="interaction" value="pp"/>
    <att type="real" name="SCORE" value="0.34804329725375543"/>
  </edge>
  <edge label="GO:1901699 (pp) GO:1905144" source="138" target="9">
    <att type="string" name="canonicalName" value="GO:1901699 (pp) GO:1905144"/>
    <att type="string" name="interaction" value="pp"/>
    <att type="real" name="SCORE" value="0.34804329725375543"/>
  </edge>
  <edge label="GO:0043434 (pp) GO:1901699" source="2" target="138">
    <att type="string" name="canonicalName" value="GO:0043434 (pp) GO:1901699"/>
    <att type="string" name="interaction" value="pp"/>
    <att type="real" name="SCORE" value="0.48512585812463016"/>
  </edge>
  <edge label="GO:0071375 (pp) GO:1901699" source="3" target="138">
    <att type="string" name="canonicalName" value="GO:0071375 (pp) GO:1901699"/>
    <att type="string" name="interaction" value="pp"/>
    <att type="real" name="SCORE" value="0.5352112676066156"/>
  </edge>
  <edge label="GO:0099536 (pp) GO:1901699" source="10" target="138">
    <att type="string" name="canonicalName" value="GO:0099536 (pp) GO:1901699"/>
    <att type="string" name="interaction" value="pp"/>
    <att type="real" name="SCORE" value="0.40274599542457096"/>
  </edge>
  <edge label="GO:0007268 (pp) GO:1901699" source="11" target="138">
    <att type="string" name="canonicalName" value="GO:0007268 (pp) GO:1901699"/>
    <att type="string" name="interaction" value="pp"/>
    <att type="real" name="SCORE" value="0.376923076924371"/>
  </edge>
  <edge label="GO:0098916 (pp) GO:1901699" source="12" target="138">
    <att type="string" name="canonicalName" value="GO:0098916 (pp) GO:1901699"/>
    <att type="string" name="interaction" value="pp"/>
    <att type="real" name="SCORE" value="0.376923076924371"/>
  </edge>
  <edge label="GO:0099537 (pp) GO:1901699" source="13" target="138">
    <att type="string" name="canonicalName" value="GO:0099537 (pp) GO:1901699"/>
    <att type="string" name="interaction" value="pp"/>
    <att type="real" name="SCORE" value="0.376923076924371"/>
  </edge>
  <edge label="GO:0035094 (pp) GO:0098926" source="150" target="6">
    <att type="string" name="canonicalName" value="GO:0035094 (pp) GO:0098926"/>
    <att type="string" name="interaction" value="pp"/>
    <att type="real" name="SCORE" value="0.42703232125619806"/>
  </edge>
  <edge label="GO:0035094 (pp) GO:0095500" source="150" target="7">
    <att type="string" name="canonicalName" value="GO:0035094 (pp) GO:0095500"/>
    <att type="string" name="interaction" value="pp"/>
    <att type="real" name="SCORE" value="0.3601895734626398"/>
  </edge>
  <edge label="GO:0035094 (pp) GO:1905145" source="150" target="8">
    <att type="string" name="canonicalName" value="GO:0035094 (pp) GO:1905145"/>
    <att type="string" name="interaction" value="pp"/>
    <att type="real" name="SCORE" value="0.3601895734626398"/>
  </edge>
  <edge label="GO:0035094 (pp) GO:1905144" source="150" target="9">
    <att type="string" name="canonicalName" value="GO:0035094 (pp) GO:1905144"/>
    <att type="string" name="interaction" value="pp"/>
    <att type="real" name="SCORE" value="0.3601895734626398"/>
  </edge>
  <edge label="GO:0035094 (pp) GO:0099536" source="150" target="10">
    <att type="string" name="canonicalName" value="GO:0035094 (pp) GO:0099536"/>
    <att type="string" name="interaction" value="pp"/>
    <att type="real" name="SCORE" value="0.39910979228687227"/>
  </edge>
  <edge label="GO:0007268 (pp) GO:0035094" source="11" target="150">
    <att type="string" name="canonicalName" value="GO:0007268 (pp) GO:0035094"/>
    <att type="string" name="interaction" value="pp"/>
    <att type="real" name="SCORE" value="0.34815756035801787"/>
  </edge>
  <edge label="GO:0035094 (pp) GO:0098916" source="150" target="12">
    <att type="string" name="canonicalName" value="GO:0035094 (pp) GO:0098916"/>
    <att type="string" name="interaction" value="pp"/>
    <att type="real" name="SCORE" value="0.34815756035801787"/>
  </edge>
  <edge label="GO:0035094 (pp) GO:0099537" source="150" target="13">
    <att type="string" name="canonicalName" value="GO:0035094 (pp) GO:0099537"/>
    <att type="string" name="interaction" value="pp"/>
    <att type="real" name="SCORE" value="0.34815756035801787"/>
  </edge>
  <edge label="GO:0035094 (pp) GO:0070482" source="150" target="152">
    <att type="string" name="canonicalName" value="GO:0035094 (pp) GO:0070482"/>
    <att type="string" name="interaction" value="pp"/>
    <att type="real" name="SCORE" value="0.3099273607773247"/>
  </edge>
  <edge label="GO:0007271 (pp) GO:0035094" source="14" target="150">
    <att type="string" name="canonicalName" value="GO:0007271 (pp) GO:0035094"/>
    <att type="string" name="interaction" value="pp"/>
    <att type="real" name="SCORE" value="0.43471640655029736"/>
  </edge>
  <edge label="GO:0035094 (pp) GO:0043279" source="150" target="147">
    <att type="string" name="canonicalName" value="GO:0035094 (pp) GO:0043279"/>
    <att type="string" name="interaction" value="pp"/>
    <att type="real" name="SCORE" value="0.3601895734626398"/>
  </edge>
  <edge label="GO:0035094 (pp) GO:0042220" source="150" target="80">
    <att type="string" name="canonicalName" value="GO:0035094 (pp) GO:0042220"/>
    <att type="string" name="interaction" value="pp"/>
    <att type="real" name="SCORE" value="0.309210526319198"/>
  </edge>
  <edge label="GO:0035094 (pp) GO:0045471" source="150" target="52">
    <att type="string" name="canonicalName" value="GO:0035094 (pp) GO:0045471"/>
    <att type="string" name="interaction" value="pp"/>
    <att type="real" name="SCORE" value="0.3601895734626398"/>
  </edge>
  <edge label="GO:0035094 (pp) GO:0050890" source="150" target="72">
    <att type="string" name="canonicalName" value="GO:0035094 (pp) GO:0050890"/>
    <att type="string" name="interaction" value="pp"/>
    <att type="real" name="SCORE" value="0.300518134717904"/>
  </edge>
  <edge label="GO:0007610 (pp) GO:0035094" source="73" target="150">
    <att type="string" name="canonicalName" value="GO:0007610 (pp) GO:0035094"/>
    <att type="string" name="interaction" value="pp"/>
    <att type="real" name="SCORE" value="0.401330376942373"/>
  </edge>
  <edge label="GO:0010817 (pp) GO:0120254" source="15" target="142">
    <att type="string" name="canonicalName" value="GO:0010817 (pp) GO:0120254"/>
    <att type="string" name="interaction" value="pp"/>
    <att type="real" name="SCORE" value="0.42389758179389914"/>
  </edge>
  <edge label="GO:0042445 (pp) GO:0120254" source="16" target="142">
    <att type="string" name="canonicalName" value="GO:0042445 (pp) GO:0120254"/>
    <att type="string" name="interaction" value="pp"/>
    <att type="real" name="SCORE" value="0.5962113659036519"/>
  </edge>
  <edge label="GO:0120254 (pp) GO:1901615" source="142" target="17">
    <att type="string" name="canonicalName" value="GO:0120254 (pp) GO:1901615"/>
    <att type="string" name="interaction" value="pp"/>
    <att type="real" name="SCORE" value="0.5307068366179224"/>
  </edge>
  <edge label="GO:0009636 (pp) GO:0120254" source="153" target="142">
    <att type="string" name="canonicalName" value="GO:0009636 (pp) GO:0120254"/>
    <att type="string" name="interaction" value="pp"/>
    <att type="real" name="SCORE" value="0.41319355663715734"/>
  </edge>
  <edge label="GO:0016101 (pp) GO:0120254" source="18" target="142">
    <att type="string" name="canonicalName" value="GO:0016101 (pp) GO:0120254"/>
    <att type="string" name="interaction" value="pp"/>
    <att type="real" name="SCORE" value="0.7140695915291558"/>
  </edge>
  <edge label="GO:0034308 (pp) GO:0120254" source="19" target="142">
    <att type="string" name="canonicalName" value="GO:0034308 (pp) GO:0120254"/>
    <att type="string" name="interaction" value="pp"/>
    <att type="real" name="SCORE" value="0.7140695915291558"/>
  </edge>
  <edge label="GO:0006721 (pp) GO:0120254" source="20" target="142">
    <att type="string" name="canonicalName" value="GO:0006721 (pp) GO:0120254"/>
    <att type="string" name="interaction" value="pp"/>
    <att type="real" name="SCORE" value="0.7140695915291558"/>
  </edge>
  <edge label="GO:0032787 (pp) GO:0120254" source="141" target="142">
    <att type="string" name="canonicalName" value="GO:0032787 (pp) GO:0120254"/>
    <att type="string" name="interaction" value="pp"/>
    <att type="real" name="SCORE" value="0.7045951859965932"/>
  </edge>
  <edge label="GO:0042572 (pp) GO:0120254" source="21" target="142">
    <att type="string" name="canonicalName" value="GO:0042572 (pp) GO:0120254"/>
    <att type="string" name="interaction" value="pp"/>
    <att type="real" name="SCORE" value="0.6084434418321902"/>
  </edge>
  <edge label="GO:0001523 (pp) GO:0120254" source="22" target="142">
    <att type="string" name="canonicalName" value="GO:0001523 (pp) GO:0120254"/>
    <att type="string" name="interaction" value="pp"/>
    <att type="real" name="SCORE" value="0.6629213483160271"/>
  </edge>
  <edge label="GO:0006720 (pp) GO:0120254" source="23" target="142">
    <att type="string" name="canonicalName" value="GO:0006720 (pp) GO:0120254"/>
    <att type="string" name="interaction" value="pp"/>
    <att type="real" name="SCORE" value="0.7140695915291558"/>
  </edge>
  <edge label="GO:0019752 (pp) GO:0120254" source="108" target="142">
    <att type="string" name="canonicalName" value="GO:0019752 (pp) GO:0120254"/>
    <att type="string" name="interaction" value="pp"/>
    <att type="real" name="SCORE" value="0.6558516801864764"/>
  </edge>
  <edge label="GO:0006693 (pp) GO:0120254" source="109" target="142">
    <att type="string" name="canonicalName" value="GO:0006693 (pp) GO:0120254"/>
    <att type="string" name="interaction" value="pp"/>
    <att type="real" name="SCORE" value="0.39503619441853416"/>
  </edge>
  <edge label="GO:0033559 (pp) GO:0120254" source="110" target="142">
    <att type="string" name="canonicalName" value="GO:0033559 (pp) GO:0120254"/>
    <att type="string" name="interaction" value="pp"/>
    <att type="real" name="SCORE" value="0.5214308733504547"/>
  </edge>
  <edge label="GO:0098754 (pp) GO:0120254" source="37" target="142">
    <att type="string" name="canonicalName" value="GO:0098754 (pp) GO:0120254"/>
    <att type="string" name="interaction" value="pp"/>
    <att type="real" name="SCORE" value="0.32584269663205406"/>
  </edge>
  <edge label="GO:0006692 (pp) GO:0120254" source="111" target="142">
    <att type="string" name="canonicalName" value="GO:0006692 (pp) GO:0120254"/>
    <att type="string" name="interaction" value="pp"/>
    <att type="real" name="SCORE" value="0.39503619441853416"/>
  </edge>
  <edge label="GO:0006631 (pp) GO:0120254" source="112" target="142">
    <att type="string" name="canonicalName" value="GO:0006631 (pp) GO:0120254"/>
    <att type="string" name="interaction" value="pp"/>
    <att type="real" name="SCORE" value="0.5765611633891407"/>
  </edge>
  <edge label="GO:0006690 (pp) GO:0120254" source="113" target="142">
    <att type="string" name="canonicalName" value="GO:0006690 (pp) GO:0120254"/>
    <att type="string" name="interaction" value="pp"/>
    <att type="real" name="SCORE" value="0.5214308733504547"/>
  </edge>
  <edge label="GO:0120254 (pp) GO:1990748" source="142" target="38">
    <att type="string" name="canonicalName" value="GO:0120254 (pp) GO:1990748"/>
    <att type="string" name="interaction" value="pp"/>
    <att type="real" name="SCORE" value="0.3474057363869837"/>
  </edge>
  <edge label="GO:0097237 (pp) GO:0120254" source="39" target="142">
    <att type="string" name="canonicalName" value="GO:0097237 (pp) GO:0120254"/>
    <att type="string" name="interaction" value="pp"/>
    <att type="real" name="SCORE" value="0.3474057363869837"/>
  </edge>
  <edge label="GO:0006805 (pp) GO:0120254" source="25" target="142">
    <att type="string" name="canonicalName" value="GO:0006805 (pp) GO:0120254"/>
    <att type="string" name="interaction" value="pp"/>
    <att type="real" name="SCORE" value="0.3019648397136932"/>
  </edge>
  <edge label="GO:0044283 (pp) GO:0120254" source="114" target="142">
    <att type="string" name="canonicalName" value="GO:0044283 (pp) GO:0120254"/>
    <att type="string" name="interaction" value="pp"/>
    <att type="real" name="SCORE" value="0.3872919818481911"/>
  </edge>
  <edge label="GO:0010817 (pp) GO:0042445" source="15" target="16">
    <att type="string" name="canonicalName" value="GO:0010817 (pp) GO:0042445"/>
    <att type="string" name="interaction" value="pp"/>
    <att type="real" name="SCORE" value="0.7530989636259567"/>
  </edge>
  <edge label="GO:0010817 (pp) GO:1901615" source="15" target="17">
    <att type="string" name="canonicalName" value="GO:0010817 (pp) GO:1901615"/>
    <att type="string" name="interaction" value="pp"/>
    <att type="real" name="SCORE" value="0.5822050290146304"/>
  </edge>
  <edge label="GO:0010817 (pp) GO:0016101" source="15" target="18">
    <att type="string" name="canonicalName" value="GO:0010817 (pp) GO:0016101"/>
    <att type="string" name="interaction" value="pp"/>
    <att type="real" name="SCORE" value="0.5023041474669859"/>
  </edge>
  <edge label="GO:0010817 (pp) GO:0034308" source="15" target="19">
    <att type="string" name="canonicalName" value="GO:0010817 (pp) GO:0034308"/>
    <att type="string" name="interaction" value="pp"/>
    <att type="real" name="SCORE" value="0.5023041474669859"/>
  </edge>
  <edge label="GO:0006721 (pp) GO:0010817" source="20" target="15">
    <att type="string" name="canonicalName" value="GO:0006721 (pp) GO:0010817"/>
    <att type="string" name="interaction" value="pp"/>
    <att type="real" name="SCORE" value="0.5023041474669859"/>
  </edge>
  <edge label="GO:0010817 (pp) GO:0032787" source="15" target="141">
    <att type="string" name="canonicalName" value="GO:0010817 (pp) GO:0032787"/>
    <att type="string" name="interaction" value="pp"/>
    <att type="real" name="SCORE" value="0.35251798561325753"/>
  </edge>
  <edge label="GO:0010817 (pp) GO:0042572" source="15" target="21">
    <att type="string" name="canonicalName" value="GO:0010817 (pp) GO:0042572"/>
    <att type="string" name="interaction" value="pp"/>
    <att type="real" name="SCORE" value="0.4178246286554528"/>
  </edge>
  <edge label="GO:0001523 (pp) GO:0010817" source="22" target="15">
    <att type="string" name="canonicalName" value="GO:0001523 (pp) GO:0010817"/>
    <att type="string" name="interaction" value="pp"/>
    <att type="real" name="SCORE" value="0.4608879492617519"/>
  </edge>
  <edge label="GO:0006720 (pp) GO:0010817" source="23" target="15">
    <att type="string" name="canonicalName" value="GO:0006720 (pp) GO:0010817"/>
    <att type="string" name="interaction" value="pp"/>
    <att type="real" name="SCORE" value="0.5023041474669859"/>
  </edge>
  <edge label="GO:0010817 (pp) GO:0019752" source="15" target="108">
    <att type="string" name="canonicalName" value="GO:0010817 (pp) GO:0019752"/>
    <att type="string" name="interaction" value="pp"/>
    <att type="real" name="SCORE" value="0.3733075435219458"/>
  </edge>
  <edge label="GO:0009410 (pp) GO:0071396" source="154" target="137">
    <att type="string" name="canonicalName" value="GO:0009410 (pp) GO:0071396"/>
    <att type="string" name="interaction" value="pp"/>
    <att type="real" name="SCORE" value="0.40289505428388844"/>
  </edge>
  <edge label="GO:0009410 (pp) GO:0043279" source="154" target="147">
    <att type="string" name="canonicalName" value="GO:0009410 (pp) GO:0043279"/>
    <att type="string" name="interaction" value="pp"/>
    <att type="real" name="SCORE" value="0.3388834476025772"/>
  </edge>
  <edge label="GO:0009410 (pp) GO:0042220" source="154" target="80">
    <att type="string" name="canonicalName" value="GO:0009410 (pp) GO:0042220"/>
    <att type="string" name="interaction" value="pp"/>
    <att type="real" name="SCORE" value="0.3087557603710528"/>
  </edge>
  <edge label="GO:0009410 (pp) GO:0042542" source="154" target="62">
    <att type="string" name="canonicalName" value="GO:0009410 (pp) GO:0042542"/>
    <att type="string" name="interaction" value="pp"/>
    <att type="real" name="SCORE" value="0.3579474342950358"/>
  </edge>
  <edge label="GO:0000302 (pp) GO:0009410" source="63" target="154">
    <att type="string" name="canonicalName" value="GO:0000302 (pp) GO:0009410"/>
    <att type="string" name="interaction" value="pp"/>
    <att type="real" name="SCORE" value="0.38533429187833645"/>
  </edge>
  <edge label="GO:0009410 (pp) GO:0071466" source="154" target="24">
    <att type="string" name="canonicalName" value="GO:0009410 (pp) GO:0071466"/>
    <att type="string" name="interaction" value="pp"/>
    <att type="real" name="SCORE" value="0.4694786481548762"/>
  </edge>
  <edge label="GO:0006805 (pp) GO:0009410" source="25" target="154">
    <att type="string" name="canonicalName" value="GO:0006805 (pp) GO:0009410"/>
    <att type="string" name="interaction" value="pp"/>
    <att type="real" name="SCORE" value="0.3693322341325951"/>
  </edge>
  <edge label="GO:0009410 (pp) GO:0032526" source="154" target="82">
    <att type="string" name="canonicalName" value="GO:0009410 (pp) GO:0032526"/>
    <att type="string" name="interaction" value="pp"/>
    <att type="real" name="SCORE" value="0.3154929577490818"/>
  </edge>
  <edge label="GO:0095500 (pp) GO:0098926" source="7" target="6">
    <att type="string" name="canonicalName" value="GO:0095500 (pp) GO:0098926"/>
    <att type="string" name="interaction" value="pp"/>
    <att type="real" name="SCORE" value="0.9524815205915669"/>
  </edge>
  <edge label="GO:0098926 (pp) GO:1905145" source="6" target="8">
    <att type="string" name="canonicalName" value="GO:0098926 (pp) GO:1905145"/>
    <att type="string" name="interaction" value="pp"/>
    <att type="real" name="SCORE" value="0.9524815205915669"/>
  </edge>
  <edge label="GO:0098926 (pp) GO:1905144" source="6" target="9">
    <att type="string" name="canonicalName" value="GO:0098926 (pp) GO:1905144"/>
    <att type="string" name="interaction" value="pp"/>
    <att type="real" name="SCORE" value="0.9524815205915669"/>
  </edge>
  <edge label="GO:0098926 (pp) GO:0099536" source="6" target="10">
    <att type="string" name="canonicalName" value="GO:0098926 (pp) GO:0099536"/>
    <att type="string" name="interaction" value="pp"/>
    <att type="real" name="SCORE" value="0.6924829157185906"/>
  </edge>
  <edge label="GO:0007268 (pp) GO:0098926" source="11" target="6">
    <att type="string" name="canonicalName" value="GO:0007268 (pp) GO:0098926"/>
    <att type="string" name="interaction" value="pp"/>
    <att type="real" name="SCORE" value="0.6484375000012359"/>
  </edge>
  <edge label="GO:0098916 (pp) GO:0098926" source="12" target="6">
    <att type="string" name="canonicalName" value="GO:0098916 (pp) GO:0098926"/>
    <att type="string" name="interaction" value="pp"/>
    <att type="real" name="SCORE" value="0.6484375000012359"/>
  </edge>
  <edge label="GO:0098926 (pp) GO:0099537" source="6" target="13">
    <att type="string" name="canonicalName" value="GO:0098926 (pp) GO:0099537"/>
    <att type="string" name="interaction" value="pp"/>
    <att type="real" name="SCORE" value="0.6484375000012359"/>
  </edge>
  <edge label="GO:0007271 (pp) GO:0098926" source="14" target="6">
    <att type="string" name="canonicalName" value="GO:0007271 (pp) GO:0098926"/>
    <att type="string" name="interaction" value="pp"/>
    <att type="real" name="SCORE" value="0.6770334928247052"/>
  </edge>
  <edge label="GO:0007197 (pp) GO:0098926" source="135" target="6">
    <att type="string" name="canonicalName" value="GO:0007197 (pp) GO:0098926"/>
    <att type="string" name="interaction" value="pp"/>
    <att type="real" name="SCORE" value="0.5655172413820073"/>
  </edge>
  <edge label="GO:0007213 (pp) GO:0098926" source="126" target="6">
    <att type="string" name="canonicalName" value="GO:0007213 (pp) GO:0098926"/>
    <att type="string" name="interaction" value="pp"/>
    <att type="real" name="SCORE" value="0.5655172413820073"/>
  </edge>
  <edge label="GO:0007193 (pp) GO:0098926" source="127" target="6">
    <att type="string" name="canonicalName" value="GO:0007193 (pp) GO:0098926"/>
    <att type="string" name="interaction" value="pp"/>
    <att type="real" name="SCORE" value="0.4931163954972229"/>
  </edge>
  <edge label="GO:0007187 (pp) GO:0098926" source="128" target="6">
    <att type="string" name="canonicalName" value="GO:0007187 (pp) GO:0098926"/>
    <att type="string" name="interaction" value="pp"/>
    <att type="real" name="SCORE" value="0.5275590551209004"/>
  </edge>
  <edge label="GO:0007207 (pp) GO:0098926" source="130" target="6">
    <att type="string" name="canonicalName" value="GO:0007207 (pp) GO:0098926"/>
    <att type="string" name="interaction" value="pp"/>
    <att type="real" name="SCORE" value="0.37788018433609766"/>
  </edge>
  <edge label="GO:0007188 (pp) GO:0098926" source="131" target="6">
    <att type="string" name="canonicalName" value="GO:0007188 (pp) GO:0098926"/>
    <att type="string" name="interaction" value="pp"/>
    <att type="real" name="SCORE" value="0.4617224880411751"/>
  </edge>
  <edge label="GO:0032870 (pp) GO:0043434" source="1" target="2">
    <att type="string" name="canonicalName" value="GO:0032870 (pp) GO:0043434"/>
    <att type="string" name="interaction" value="pp"/>
    <att type="real" name="SCORE" value="0.7906976744191522"/>
  </edge>
  <edge label="GO:0032870 (pp) GO:0071375" source="1" target="3">
    <att type="string" name="canonicalName" value="GO:0032870 (pp) GO:0071375"/>
    <att type="string" name="interaction" value="pp"/>
    <att type="real" name="SCORE" value="0.8073394495418146"/>
  </edge>
  <edge label="GO:0032870 (pp) GO:0071345" source="1" target="136">
    <att type="string" name="canonicalName" value="GO:0032870 (pp) GO:0071345"/>
    <att type="string" name="interaction" value="pp"/>
    <att type="real" name="SCORE" value="0.31976744186224487"/>
  </edge>
  <edge label="GO:0032868 (pp) GO:0032870" source="4" target="1">
    <att type="string" name="canonicalName" value="GO:0032868 (pp) GO:0032870"/>
    <att type="string" name="interaction" value="pp"/>
    <att type="real" name="SCORE" value="0.47781569966030707"/>
  </edge>
  <edge label="GO:0032869 (pp) GO:0032870" source="5" target="1">
    <att type="string" name="canonicalName" value="GO:0032869 (pp) GO:0032870"/>
    <att type="string" name="interaction" value="pp"/>
    <att type="real" name="SCORE" value="0.4782608695669188"/>
  </edge>
  <edge label="GO:0042445 (pp) GO:1901615" source="16" target="17">
    <att type="string" name="canonicalName" value="GO:0042445 (pp) GO:1901615"/>
    <att type="string" name="interaction" value="pp"/>
    <att type="real" name="SCORE" value="0.7184241019707535"/>
  </edge>
  <edge label="GO:0016101 (pp) GO:0042445" source="18" target="16">
    <att type="string" name="canonicalName" value="GO:0016101 (pp) GO:0042445"/>
    <att type="string" name="interaction" value="pp"/>
    <att type="real" name="SCORE" value="0.7140695915291558"/>
  </edge>
  <edge label="GO:0034308 (pp) GO:0042445" source="19" target="16">
    <att type="string" name="canonicalName" value="GO:0034308 (pp) GO:0042445"/>
    <att type="string" name="interaction" value="pp"/>
    <att type="real" name="SCORE" value="0.7140695915291558"/>
  </edge>
  <edge label="GO:0006721 (pp) GO:0042445" source="20" target="16">
    <att type="string" name="canonicalName" value="GO:0006721 (pp) GO:0042445"/>
    <att type="string" name="interaction" value="pp"/>
    <att type="real" name="SCORE" value="0.7140695915291558"/>
  </edge>
  <edge label="GO:0032787 (pp) GO:0042445" source="141" target="16">
    <att type="string" name="canonicalName" value="GO:0032787 (pp) GO:0042445"/>
    <att type="string" name="interaction" value="pp"/>
    <att type="real" name="SCORE" value="0.44201312910467616"/>
  </edge>
  <edge label="GO:0042445 (pp) GO:0042572" source="16" target="21">
    <att type="string" name="canonicalName" value="GO:0042445 (pp) GO:0042572"/>
    <att type="string" name="interaction" value="pp"/>
    <att type="real" name="SCORE" value="0.6084434418321902"/>
  </edge>
  <edge label="GO:0001523 (pp) GO:0042445" source="22" target="16">
    <att type="string" name="canonicalName" value="GO:0001523 (pp) GO:0042445"/>
    <att type="string" name="interaction" value="pp"/>
    <att type="real" name="SCORE" value="0.6629213483160271"/>
  </edge>
  <edge label="GO:0006720 (pp) GO:0042445" source="23" target="16">
    <att type="string" name="canonicalName" value="GO:0006720 (pp) GO:0042445"/>
    <att type="string" name="interaction" value="pp"/>
    <att type="real" name="SCORE" value="0.7140695915291558"/>
  </edge>
  <edge label="GO:0019752 (pp) GO:0042445" source="108" target="16">
    <att type="string" name="canonicalName" value="GO:0019752 (pp) GO:0042445"/>
    <att type="string" name="interaction" value="pp"/>
    <att type="real" name="SCORE" value="0.40556199304936846"/>
  </edge>
  <edge label="GO:0095500 (pp) GO:1905145" source="7" target="8">
    <att type="string" name="canonicalName" value="GO:0095500 (pp) GO:1905145"/>
    <att type="string" name="interaction" value="pp"/>
    <att type="real" name="SCORE" value="1.0"/>
  </edge>
  <edge label="GO:0095500 (pp) GO:1905144" source="7" target="9">
    <att type="string" name="canonicalName" value="GO:0095500 (pp) GO:1905144"/>
    <att type="string" name="interaction" value="pp"/>
    <att type="real" name="SCORE" value="1.0"/>
  </edge>
  <edge label="GO:0095500 (pp) GO:0099536" source="7" target="10">
    <att type="string" name="canonicalName" value="GO:0095500 (pp) GO:0099536"/>
    <att type="string" name="interaction" value="pp"/>
    <att type="real" name="SCORE" value="0.6500777604988917"/>
  </edge>
  <edge label="GO:0007268 (pp) GO:0095500" source="11" target="7">
    <att type="string" name="canonicalName" value="GO:0007268 (pp) GO:0095500"/>
    <att type="string" name="interaction" value="pp"/>
    <att type="real" name="SCORE" value="0.6755674232321442"/>
  </edge>
  <edge label="GO:0095500 (pp) GO:0098916" source="7" target="12">
    <att type="string" name="canonicalName" value="GO:0095500 (pp) GO:0098916"/>
    <att type="string" name="interaction" value="pp"/>
    <att type="real" name="SCORE" value="0.6755674232321442"/>
  </edge>
  <edge label="GO:0095500 (pp) GO:0099537" source="7" target="13">
    <att type="string" name="canonicalName" value="GO:0095500 (pp) GO:0099537"/>
    <att type="string" name="interaction" value="pp"/>
    <att type="real" name="SCORE" value="0.6755674232321442"/>
  </edge>
  <edge label="GO:0007271 (pp) GO:0095500" source="14" target="7">
    <att type="string" name="canonicalName" value="GO:0007271 (pp) GO:0095500"/>
    <att type="string" name="interaction" value="pp"/>
    <att type="real" name="SCORE" value="0.7174550020945226"/>
  </edge>
  <edge label="GO:0050804 (pp) GO:0095500" source="140" target="7">
    <att type="string" name="canonicalName" value="GO:0050804 (pp) GO:0095500"/>
    <att type="string" name="interaction" value="pp"/>
    <att type="real" name="SCORE" value="0.3150867823789712"/>
  </edge>
  <edge label="GO:0095500 (pp) GO:0099177" source="7" target="71">
    <att type="string" name="canonicalName" value="GO:0095500 (pp) GO:0099177"/>
    <att type="string" name="interaction" value="pp"/>
    <att type="real" name="SCORE" value="0.3150867823789712"/>
  </edge>
  <edge label="GO:0007197 (pp) GO:0095500" source="135" target="7">
    <att type="string" name="canonicalName" value="GO:0007197 (pp) GO:0095500"/>
    <att type="string" name="interaction" value="pp"/>
    <att type="real" name="SCORE" value="0.6048780487830899"/>
  </edge>
  <edge label="GO:0007213 (pp) GO:0095500" source="126" target="7">
    <att type="string" name="canonicalName" value="GO:0007213 (pp) GO:0095500"/>
    <att type="string" name="interaction" value="pp"/>
    <att type="real" name="SCORE" value="0.6048780487830899"/>
  </edge>
  <edge label="GO:0007193 (pp) GO:0095500" source="127" target="7">
    <att type="string" name="canonicalName" value="GO:0007193 (pp) GO:0095500"/>
    <att type="string" name="interaction" value="pp"/>
    <att type="real" name="SCORE" value="0.525483304044994"/>
  </edge>
  <edge label="GO:0007187 (pp) GO:0095500" source="128" target="7">
    <att type="string" name="canonicalName" value="GO:0007187 (pp) GO:0095500"/>
    <att type="string" name="interaction" value="pp"/>
    <att type="real" name="SCORE" value="0.5631067961192318"/>
  </edge>
  <edge label="GO:0007207 (pp) GO:0095500" source="130" target="7">
    <att type="string" name="canonicalName" value="GO:0007207 (pp) GO:0095500"/>
    <att type="string" name="interaction" value="pp"/>
    <att type="real" name="SCORE" value="0.40789473684648736"/>
  </edge>
  <edge label="GO:0007188 (pp) GO:0095500" source="131" target="7">
    <att type="string" name="canonicalName" value="GO:0007188 (pp) GO:0095500"/>
    <att type="string" name="interaction" value="pp"/>
    <att type="real" name="SCORE" value="0.49141900377014064"/>
  </edge>
  <edge label="GO:1905144 (pp) GO:1905145" source="9" target="8">
    <att type="string" name="canonicalName" value="GO:1905144 (pp) GO:1905145"/>
    <att type="string" name="interaction" value="pp"/>
    <att type="real" name="SCORE" value="1.0"/>
  </edge>
  <edge label="GO:0099536 (pp) GO:1905145" source="10" target="8">
    <att type="string" name="canonicalName" value="GO:0099536 (pp) GO:1905145"/>
    <att type="string" name="interaction" value="pp"/>
    <att type="real" name="SCORE" value="0.6500777604988917"/>
  </edge>
  <edge label="GO:0007268 (pp) GO:1905145" source="11" target="8">
    <att type="string" name="canonicalName" value="GO:0007268 (pp) GO:1905145"/>
    <att type="string" name="interaction" value="pp"/>
    <att type="real" name="SCORE" value="0.6755674232321442"/>
  </edge>
  <edge label="GO:0098916 (pp) GO:1905145" source="12" target="8">
    <att type="string" name="canonicalName" value="GO:0098916 (pp) GO:1905145"/>
    <att type="string" name="interaction" value="pp"/>
    <att type="real" name="SCORE" value="0.6755674232321442"/>
  </edge>
  <edge label="GO:0099537 (pp) GO:1905145" source="13" target="8">
    <att type="string" name="canonicalName" value="GO:0099537 (pp) GO:1905145"/>
    <att type="string" name="interaction" value="pp"/>
    <att type="real" name="SCORE" value="0.6755674232321442"/>
  </edge>
  <edge label="GO:0007271 (pp) GO:1905145" source="14" target="8">
    <att type="string" name="canonicalName" value="GO:0007271 (pp) GO:1905145"/>
    <att type="string" name="interaction" value="pp"/>
    <att type="real" name="SCORE" value="0.7174550020945226"/>
  </edge>
  <edge label="GO:0050804 (pp) GO:1905145" source="140" target="8">
    <att type="string" name="canonicalName" value="GO:0050804 (pp) GO:1905145"/>
    <att type="string" name="interaction" value="pp"/>
    <att type="real" name="SCORE" value="0.3150867823789712"/>
  </edge>
  <edge label="GO:0099177 (pp) GO:1905145" source="71" target="8">
    <att type="string" name="canonicalName" value="GO:0099177 (pp) GO:1905145"/>
    <att type="string" name="interaction" value="pp"/>
    <att type="real" name="SCORE" value="0.3150867823789712"/>
  </edge>
  <edge label="GO:0007197 (pp) GO:1905145" source="135" target="8">
    <att type="string" name="canonicalName" value="GO:0007197 (pp) GO:1905145"/>
    <att type="string" name="interaction" value="pp"/>
    <att type="real" name="SCORE" value="0.6048780487830899"/>
  </edge>
  <edge label="GO:0007213 (pp) GO:1905145" source="126" target="8">
    <att type="string" name="canonicalName" value="GO:0007213 (pp) GO:1905145"/>
    <att type="string" name="interaction" value="pp"/>
    <att type="real" name="SCORE" value="0.6048780487830899"/>
  </edge>
  <edge label="GO:0007193 (pp) GO:1905145" source="127" target="8">
    <att type="string" name="canonicalName" value="GO:0007193 (pp) GO:1905145"/>
    <att type="string" name="interaction" value="pp"/>
    <att type="real" name="SCORE" value="0.525483304044994"/>
  </edge>
  <edge label="GO:0007187 (pp) GO:1905145" source="128" target="8">
    <att type="string" name="canonicalName" value="GO:0007187 (pp) GO:1905145"/>
    <att type="string" name="interaction" value="pp"/>
    <att type="real" name="SCORE" value="0.5631067961192318"/>
  </edge>
  <edge label="GO:0007207 (pp) GO:1905145" source="130" target="8">
    <att type="string" name="canonicalName" value="GO:0007207 (pp) GO:1905145"/>
    <att type="string" name="interaction" value="pp"/>
    <att type="real" name="SCORE" value="0.40789473684648736"/>
  </edge>
  <edge label="GO:0007188 (pp) GO:1905145" source="131" target="8">
    <att type="string" name="canonicalName" value="GO:0007188 (pp) GO:1905145"/>
    <att type="string" name="interaction" value="pp"/>
    <att type="real" name="SCORE" value="0.49141900377014064"/>
  </edge>
  <edge label="GO:0099536 (pp) GO:1905144" source="10" target="9">
    <att type="string" name="canonicalName" value="GO:0099536 (pp) GO:1905144"/>
    <att type="string" name="interaction" value="pp"/>
    <att type="real" name="SCORE" value="0.6500777604988917"/>
  </edge>
  <edge label="GO:0007268 (pp) GO:1905144" source="11" target="9">
    <att type="string" name="canonicalName" value="GO:0007268 (pp) GO:1905144"/>
    <att type="string" name="interaction" value="pp"/>
    <att type="real" name="SCORE" value="0.6755674232321442"/>
  </edge>
  <edge label="GO:0098916 (pp) GO:1905144" source="12" target="9">
    <att type="string" name="canonicalName" value="GO:0098916 (pp) GO:1905144"/>
    <att type="string" name="interaction" value="pp"/>
    <att type="real" name="SCORE" value="0.6755674232321442"/>
  </edge>
  <edge label="GO:0099537 (pp) GO:1905144" source="13" target="9">
    <att type="string" name="canonicalName" value="GO:0099537 (pp) GO:1905144"/>
    <att type="string" name="interaction" value="pp"/>
    <att type="real" name="SCORE" value="0.6755674232321442"/>
  </edge>
  <edge label="GO:0007271 (pp) GO:1905144" source="14" target="9">
    <att type="string" name="canonicalName" value="GO:0007271 (pp) GO:1905144"/>
    <att type="string" name="interaction" value="pp"/>
    <att type="real" name="SCORE" value="0.7174550020945226"/>
  </edge>
  <edge label="GO:0050804 (pp) GO:1905144" source="140" target="9">
    <att type="string" name="canonicalName" value="GO:0050804 (pp) GO:1905144"/>
    <att type="string" name="interaction" value="pp"/>
    <att type="real" name="SCORE" value="0.3150867823789712"/>
  </edge>
  <edge label="GO:0099177 (pp) GO:1905144" source="71" target="9">
    <att type="string" name="canonicalName" value="GO:0099177 (pp) GO:1905144"/>
    <att type="string" name="interaction" value="pp"/>
    <att type="real" name="SCORE" value="0.3150867823789712"/>
  </edge>
  <edge label="GO:0007197 (pp) GO:1905144" source="135" target="9">
    <att type="string" name="canonicalName" value="GO:0007197 (pp) GO:1905144"/>
    <att type="string" name="interaction" value="pp"/>
    <att type="real" name="SCORE" value="0.6048780487830899"/>
  </edge>
  <edge label="GO:0007213 (pp) GO:1905144" source="126" target="9">
    <att type="string" name="canonicalName" value="GO:0007213 (pp) GO:1905144"/>
    <att type="string" name="interaction" value="pp"/>
    <att type="real" name="SCORE" value="0.6048780487830899"/>
  </edge>
  <edge label="GO:0007193 (pp) GO:1905144" source="127" target="9">
    <att type="string" name="canonicalName" value="GO:0007193 (pp) GO:1905144"/>
    <att type="string" name="interaction" value="pp"/>
    <att type="real" name="SCORE" value="0.525483304044994"/>
  </edge>
  <edge label="GO:0007187 (pp) GO:1905144" source="128" target="9">
    <att type="string" name="canonicalName" value="GO:0007187 (pp) GO:1905144"/>
    <att type="string" name="interaction" value="pp"/>
    <att type="real" name="SCORE" value="0.5631067961192318"/>
  </edge>
  <edge label="GO:0007207 (pp) GO:1905144" source="130" target="9">
    <att type="string" name="canonicalName" value="GO:0007207 (pp) GO:1905144"/>
    <att type="string" name="interaction" value="pp"/>
    <att type="real" name="SCORE" value="0.40789473684648736"/>
  </edge>
  <edge label="GO:0007188 (pp) GO:1905144" source="131" target="9">
    <att type="string" name="canonicalName" value="GO:0007188 (pp) GO:1905144"/>
    <att type="string" name="interaction" value="pp"/>
    <att type="real" name="SCORE" value="0.49141900377014064"/>
  </edge>
  <edge label="GO:0043434 (pp) GO:0071375" source="2" target="3">
    <att type="string" name="canonicalName" value="GO:0043434 (pp) GO:0071375"/>
    <att type="string" name="interaction" value="pp"/>
    <att type="real" name="SCORE" value="0.9101796407188317"/>
  </edge>
  <edge label="GO:0043434 (pp) GO:0071345" source="2" target="136">
    <att type="string" name="canonicalName" value="GO:0043434 (pp) GO:0071345"/>
    <att type="string" name="interaction" value="pp"/>
    <att type="real" name="SCORE" value="0.32330827067859974"/>
  </edge>
  <edge label="GO:0032868 (pp) GO:0043434" source="4" target="2">
    <att type="string" name="canonicalName" value="GO:0032868 (pp) GO:0043434"/>
    <att type="string" name="interaction" value="pp"/>
    <att type="real" name="SCORE" value="0.6924829157185906"/>
  </edge>
  <edge label="GO:0034612 (pp) GO:0043434" source="117" target="2">
    <att type="string" name="canonicalName" value="GO:0034612 (pp) GO:0043434"/>
    <att type="string" name="interaction" value="pp"/>
    <att type="real" name="SCORE" value="0.33823529412008013"/>
  </edge>
  <edge label="GO:0032869 (pp) GO:0043434" source="5" target="2">
    <att type="string" name="canonicalName" value="GO:0032869 (pp) GO:0043434"/>
    <att type="string" name="interaction" value="pp"/>
    <att type="real" name="SCORE" value="0.5588235294133868"/>
  </edge>
  <edge label="GO:0043434 (pp) GO:0071356" source="2" target="118">
    <att type="string" name="canonicalName" value="GO:0043434 (pp) GO:0071356"/>
    <att type="string" name="interaction" value="pp"/>
    <att type="real" name="SCORE" value="0.3587594300108009"/>
  </edge>
  <edge label="GO:0043434 (pp) GO:0070848" source="2" target="54">
    <att type="string" name="canonicalName" value="GO:0043434 (pp) GO:0070848"/>
    <att type="string" name="interaction" value="pp"/>
    <att type="real" name="SCORE" value="0.33234421365208033"/>
  </edge>
  <edge label="GO:0043434 (pp) GO:0071363" source="2" target="55">
    <att type="string" name="canonicalName" value="GO:0043434 (pp) GO:0071363"/>
    <att type="string" name="interaction" value="pp"/>
    <att type="real" name="SCORE" value="0.3507972665170246"/>
  </edge>
  <edge label="GO:0071345 (pp) GO:0071375" source="136" target="3">
    <att type="string" name="canonicalName" value="GO:0071345 (pp) GO:0071375"/>
    <att type="string" name="interaction" value="pp"/>
    <att type="real" name="SCORE" value="0.3113772455110439"/>
  </edge>
  <edge label="GO:0032868 (pp) GO:0071375" source="4" target="3">
    <att type="string" name="canonicalName" value="GO:0032868 (pp) GO:0071375"/>
    <att type="string" name="interaction" value="pp"/>
    <att type="real" name="SCORE" value="0.6268656716431833"/>
  </edge>
  <edge label="GO:0034612 (pp) GO:0071375" source="117" target="3">
    <att type="string" name="canonicalName" value="GO:0034612 (pp) GO:0071375"/>
    <att type="string" name="interaction" value="pp"/>
    <att type="real" name="SCORE" value="0.30894308943370336"/>
  </edge>
  <edge label="GO:0032869 (pp) GO:0071375" source="5" target="3">
    <att type="string" name="canonicalName" value="GO:0032869 (pp) GO:0071375"/>
    <att type="string" name="interaction" value="pp"/>
    <att type="real" name="SCORE" value="0.6341463414649018"/>
  </edge>
  <edge label="GO:0071356 (pp) GO:0071375" source="118" target="3">
    <att type="string" name="canonicalName" value="GO:0071356 (pp) GO:0071375"/>
    <att type="string" name="interaction" value="pp"/>
    <att type="real" name="SCORE" value="0.32960893855029477"/>
  </edge>
  <edge label="GO:0070848 (pp) GO:0071375" source="54" target="3">
    <att type="string" name="canonicalName" value="GO:0070848 (pp) GO:0071375"/>
    <att type="string" name="interaction" value="pp"/>
    <att type="real" name="SCORE" value="0.3099273607773247"/>
  </edge>
  <edge label="GO:0071363 (pp) GO:0071375" source="55" target="3">
    <att type="string" name="canonicalName" value="GO:0071363 (pp) GO:0071375"/>
    <att type="string" name="interaction" value="pp"/>
    <att type="real" name="SCORE" value="0.32835820895772994"/>
  </edge>
  <edge label="GO:0071354 (pp) GO:0071375" source="122" target="3">
    <att type="string" name="canonicalName" value="GO:0071354 (pp) GO:0071375"/>
    <att type="string" name="interaction" value="pp"/>
    <att type="real" name="SCORE" value="0.33121019108599753"/>
  </edge>
  <edge label="GO:0070741 (pp) GO:0071375" source="125" target="3">
    <att type="string" name="canonicalName" value="GO:0070741 (pp) GO:0071375"/>
    <att type="string" name="interaction" value="pp"/>
    <att type="real" name="SCORE" value="0.33121019108599753"/>
  </edge>
  <edge label="GO:0007268 (pp) GO:0099536" source="11" target="10">
    <att type="string" name="canonicalName" value="GO:0007268 (pp) GO:0099536"/>
    <att type="string" name="interaction" value="pp"/>
    <att type="real" name="SCORE" value="0.971246006389859"/>
  </edge>
  <edge label="GO:0098916 (pp) GO:0099536" source="12" target="10">
    <att type="string" name="canonicalName" value="GO:0098916 (pp) GO:0099536"/>
    <att type="string" name="interaction" value="pp"/>
    <att type="real" name="SCORE" value="0.971246006389859"/>
  </edge>
  <edge label="GO:0099536 (pp) GO:0099537" source="10" target="13">
    <att type="string" name="canonicalName" value="GO:0099536 (pp) GO:0099537"/>
    <att type="string" name="interaction" value="pp"/>
    <att type="real" name="SCORE" value="0.971246006389859"/>
  </edge>
  <edge label="GO:0007271 (pp) GO:0099536" source="14" target="10">
    <att type="string" name="canonicalName" value="GO:0007271 (pp) GO:0099536"/>
    <att type="string" name="interaction" value="pp"/>
    <att type="real" name="SCORE" value="0.5096395641259066"/>
  </edge>
  <edge label="GO:0050804 (pp) GO:0099536" source="140" target="10">
    <att type="string" name="canonicalName" value="GO:0050804 (pp) GO:0099536"/>
    <att type="string" name="interaction" value="pp"/>
    <att type="real" name="SCORE" value="0.3386581469667577"/>
  </edge>
  <edge label="GO:0099177 (pp) GO:0099536" source="71" target="10">
    <att type="string" name="canonicalName" value="GO:0099177 (pp) GO:0099536"/>
    <att type="string" name="interaction" value="pp"/>
    <att type="real" name="SCORE" value="0.3386581469667577"/>
  </edge>
  <edge label="GO:0007197 (pp) GO:0099536" source="135" target="10">
    <att type="string" name="canonicalName" value="GO:0007197 (pp) GO:0099536"/>
    <att type="string" name="interaction" value="pp"/>
    <att type="real" name="SCORE" value="0.34545454545722315"/>
  </edge>
  <edge label="GO:0050890 (pp) GO:0099536" source="72" target="10">
    <att type="string" name="canonicalName" value="GO:0050890 (pp) GO:0099536"/>
    <att type="string" name="interaction" value="pp"/>
    <att type="real" name="SCORE" value="0.37998549673878906"/>
  </edge>
  <edge label="GO:0007610 (pp) GO:0099536" source="73" target="10">
    <att type="string" name="canonicalName" value="GO:0007610 (pp) GO:0099536"/>
    <att type="string" name="interaction" value="pp"/>
    <att type="real" name="SCORE" value="0.3885869565236082"/>
  </edge>
  <edge label="GO:0007213 (pp) GO:0099536" source="126" target="10">
    <att type="string" name="canonicalName" value="GO:0007213 (pp) GO:0099536"/>
    <att type="string" name="interaction" value="pp"/>
    <att type="real" name="SCORE" value="0.34545454545722315"/>
  </edge>
  <edge label="GO:0007193 (pp) GO:0099536" source="127" target="10">
    <att type="string" name="canonicalName" value="GO:0007193 (pp) GO:0099536"/>
    <att type="string" name="interaction" value="pp"/>
    <att type="real" name="SCORE" value="0.38037865748949085"/>
  </edge>
  <edge label="GO:0007187 (pp) GO:0099536" source="128" target="10">
    <att type="string" name="canonicalName" value="GO:0007187 (pp) GO:0099536"/>
    <att type="string" name="interaction" value="pp"/>
    <att type="real" name="SCORE" value="0.40318302387505384"/>
  </edge>
  <edge label="GO:0007200 (pp) GO:0099536" source="129" target="10">
    <att type="string" name="canonicalName" value="GO:0007200 (pp) GO:0099536"/>
    <att type="string" name="interaction" value="pp"/>
    <att type="real" name="SCORE" value="0.3029259896756772"/>
  </edge>
  <edge label="GO:0007188 (pp) GO:0099536" source="131" target="10">
    <att type="string" name="canonicalName" value="GO:0007188 (pp) GO:0099536"/>
    <att type="string" name="interaction" value="pp"/>
    <att type="real" name="SCORE" value="0.3587594300108009"/>
  </edge>
  <edge label="GO:0007268 (pp) GO:0098916" source="11" target="12">
    <att type="string" name="canonicalName" value="GO:0007268 (pp) GO:0098916"/>
    <att type="string" name="interaction" value="pp"/>
    <att type="real" name="SCORE" value="1.0"/>
  </edge>
  <edge label="GO:0007268 (pp) GO:0099537" source="11" target="13">
    <att type="string" name="canonicalName" value="GO:0007268 (pp) GO:0099537"/>
    <att type="string" name="interaction" value="pp"/>
    <att type="real" name="SCORE" value="1.0"/>
  </edge>
  <edge label="GO:0007268 (pp) GO:0007271" source="11" target="14">
    <att type="string" name="canonicalName" value="GO:0007268 (pp) GO:0007271"/>
    <att type="string" name="interaction" value="pp"/>
    <att type="real" name="SCORE" value="0.5317919075162778"/>
  </edge>
  <edge label="GO:0007268 (pp) GO:0050804" source="11" target="140">
    <att type="string" name="canonicalName" value="GO:0007268 (pp) GO:0050804"/>
    <att type="string" name="interaction" value="pp"/>
    <att type="real" name="SCORE" value="0.3543478260888514"/>
  </edge>
  <edge label="GO:0007268 (pp) GO:0099177" source="11" target="71">
    <att type="string" name="canonicalName" value="GO:0007268 (pp) GO:0099177"/>
    <att type="string" name="interaction" value="pp"/>
    <att type="real" name="SCORE" value="0.3543478260888514"/>
  </edge>
  <edge label="GO:0007197 (pp) GO:0007268" source="135" target="11">
    <att type="string" name="canonicalName" value="GO:0007197 (pp) GO:0007268"/>
    <att type="string" name="interaction" value="pp"/>
    <att type="real" name="SCORE" value="0.36220472441216073"/>
  </edge>
  <edge label="GO:0007268 (pp) GO:0050890" source="11" target="72">
    <att type="string" name="canonicalName" value="GO:0007268 (pp) GO:0050890"/>
    <att type="string" name="interaction" value="pp"/>
    <att type="real" name="SCORE" value="0.39702233250822333"/>
  </edge>
  <edge label="GO:0007268 (pp) GO:0007610" source="11" target="73">
    <att type="string" name="canonicalName" value="GO:0007268 (pp) GO:0007610"/>
    <att type="string" name="interaction" value="pp"/>
    <att type="real" name="SCORE" value="0.40556199304936846"/>
  </edge>
  <edge label="GO:0007213 (pp) GO:0007268" source="126" target="11">
    <att type="string" name="canonicalName" value="GO:0007213 (pp) GO:0007268"/>
    <att type="string" name="interaction" value="pp"/>
    <att type="real" name="SCORE" value="0.36220472441216073"/>
  </edge>
  <edge label="GO:0007193 (pp) GO:0007268" source="127" target="11">
    <att type="string" name="canonicalName" value="GO:0007193 (pp) GO:0007268"/>
    <att type="string" name="interaction" value="pp"/>
    <att type="real" name="SCORE" value="0.3982169390811661"/>
  </edge>
  <edge label="GO:0007187 (pp) GO:0007268" source="128" target="11">
    <att type="string" name="canonicalName" value="GO:0007187 (pp) GO:0007268"/>
    <att type="string" name="interaction" value="pp"/>
    <att type="real" name="SCORE" value="0.42201834862623955"/>
  </edge>
  <edge label="GO:0007200 (pp) GO:0007268" source="129" target="11">
    <att type="string" name="canonicalName" value="GO:0007200 (pp) GO:0007268"/>
    <att type="string" name="interaction" value="pp"/>
    <att type="real" name="SCORE" value="0.3179791976253216"/>
  </edge>
  <edge label="GO:0007188 (pp) GO:0007268" source="131" target="11">
    <att type="string" name="canonicalName" value="GO:0007188 (pp) GO:0007268"/>
    <att type="string" name="interaction" value="pp"/>
    <att type="real" name="SCORE" value="0.375722543355037"/>
  </edge>
  <edge label="GO:0098916 (pp) GO:0099537" source="12" target="13">
    <att type="string" name="canonicalName" value="GO:0098916 (pp) GO:0099537"/>
    <att type="string" name="interaction" value="pp"/>
    <att type="real" name="SCORE" value="1.0"/>
  </edge>
  <edge label="GO:0007271 (pp) GO:0098916" source="14" target="12">
    <att type="string" name="canonicalName" value="GO:0007271 (pp) GO:0098916"/>
    <att type="string" name="interaction" value="pp"/>
    <att type="real" name="SCORE" value="0.5317919075162778"/>
  </edge>
  <edge label="GO:0050804 (pp) GO:0098916" source="140" target="12">
    <att type="string" name="canonicalName" value="GO:0050804 (pp) GO:0098916"/>
    <att type="string" name="interaction" value="pp"/>
    <att type="real" name="SCORE" value="0.3543478260888514"/>
  </edge>
  <edge label="GO:0098916 (pp) GO:0099177" source="12" target="71">
    <att type="string" name="canonicalName" value="GO:0098916 (pp) GO:0099177"/>
    <att type="string" name="interaction" value="pp"/>
    <att type="real" name="SCORE" value="0.3543478260888514"/>
  </edge>
  <edge label="GO:0007197 (pp) GO:0098916" source="135" target="12">
    <att type="string" name="canonicalName" value="GO:0007197 (pp) GO:0098916"/>
    <att type="string" name="interaction" value="pp"/>
    <att type="real" name="SCORE" value="0.36220472441216073"/>
  </edge>
  <edge label="GO:0050890 (pp) GO:0098916" source="72" target="12">
    <att type="string" name="canonicalName" value="GO:0050890 (pp) GO:0098916"/>
    <att type="string" name="interaction" value="pp"/>
    <att type="real" name="SCORE" value="0.39702233250822333"/>
  </edge>
  <edge label="GO:0007610 (pp) GO:0098916" source="73" target="12">
    <att type="string" name="canonicalName" value="GO:0007610 (pp) GO:0098916"/>
    <att type="string" name="interaction" value="pp"/>
    <att type="real" name="SCORE" value="0.40556199304936846"/>
  </edge>
  <edge label="GO:0007213 (pp) GO:0098916" source="126" target="12">
    <att type="string" name="canonicalName" value="GO:0007213 (pp) GO:0098916"/>
    <att type="string" name="interaction" value="pp"/>
    <att type="real" name="SCORE" value="0.36220472441216073"/>
  </edge>
  <edge label="GO:0007193 (pp) GO:0098916" source="127" target="12">
    <att type="string" name="canonicalName" value="GO:0007193 (pp) GO:0098916"/>
    <att type="string" name="interaction" value="pp"/>
    <att type="real" name="SCORE" value="0.3982169390811661"/>
  </edge>
  <edge label="GO:0007187 (pp) GO:0098916" source="128" target="12">
    <att type="string" name="canonicalName" value="GO:0007187 (pp) GO:0098916"/>
    <att type="string" name="interaction" value="pp"/>
    <att type="real" name="SCORE" value="0.42201834862623955"/>
  </edge>
  <edge label="GO:0007200 (pp) GO:0098916" source="129" target="12">
    <att type="string" name="canonicalName" value="GO:0007200 (pp) GO:0098916"/>
    <att type="string" name="interaction" value="pp"/>
    <att type="real" name="SCORE" value="0.3179791976253216"/>
  </edge>
  <edge label="GO:0007188 (pp) GO:0098916" source="131" target="12">
    <att type="string" name="canonicalName" value="GO:0007188 (pp) GO:0098916"/>
    <att type="string" name="interaction" value="pp"/>
    <att type="real" name="SCORE" value="0.375722543355037"/>
  </edge>
  <edge label="GO:0007271 (pp) GO:0099537" source="14" target="13">
    <att type="string" name="canonicalName" value="GO:0007271 (pp) GO:0099537"/>
    <att type="string" name="interaction" value="pp"/>
    <att type="real" name="SCORE" value="0.5317919075162778"/>
  </edge>
  <edge label="GO:0050804 (pp) GO:0099537" source="140" target="13">
    <att type="string" name="canonicalName" value="GO:0050804 (pp) GO:0099537"/>
    <att type="string" name="interaction" value="pp"/>
    <att type="real" name="SCORE" value="0.3543478260888514"/>
  </edge>
  <edge label="GO:0099177 (pp) GO:0099537" source="71" target="13">
    <att type="string" name="canonicalName" value="GO:0099177 (pp) GO:0099537"/>
    <att type="string" name="interaction" value="pp"/>
    <att type="real" name="SCORE" value="0.3543478260888514"/>
  </edge>
  <edge label="GO:0007197 (pp) GO:0099537" source="135" target="13">
    <att type="string" name="canonicalName" value="GO:0007197 (pp) GO:0099537"/>
    <att type="string" name="interaction" value="pp"/>
    <att type="real" name="SCORE" value="0.36220472441216073"/>
  </edge>
  <edge label="GO:0050890 (pp) GO:0099537" source="72" target="13">
    <att type="string" name="canonicalName" value="GO:0050890 (pp) GO:0099537"/>
    <att type="string" name="interaction" value="pp"/>
    <att type="real" name="SCORE" value="0.39702233250822333"/>
  </edge>
  <edge label="GO:0007610 (pp) GO:0099537" source="73" target="13">
    <att type="string" name="canonicalName" value="GO:0007610 (pp) GO:0099537"/>
    <att type="string" name="interaction" value="pp"/>
    <att type="real" name="SCORE" value="0.40556199304936846"/>
  </edge>
  <edge label="GO:0007213 (pp) GO:0099537" source="126" target="13">
    <att type="string" name="canonicalName" value="GO:0007213 (pp) GO:0099537"/>
    <att type="string" name="interaction" value="pp"/>
    <att type="real" name="SCORE" value="0.36220472441216073"/>
  </edge>
  <edge label="GO:0007193 (pp) GO:0099537" source="127" target="13">
    <att type="string" name="canonicalName" value="GO:0007193 (pp) GO:0099537"/>
    <att type="string" name="interaction" value="pp"/>
    <att type="real" name="SCORE" value="0.3982169390811661"/>
  </edge>
  <edge label="GO:0007187 (pp) GO:0099537" source="128" target="13">
    <att type="string" name="canonicalName" value="GO:0007187 (pp) GO:0099537"/>
    <att type="string" name="interaction" value="pp"/>
    <att type="real" name="SCORE" value="0.42201834862623955"/>
  </edge>
  <edge label="GO:0007200 (pp) GO:0099537" source="129" target="13">
    <att type="string" name="canonicalName" value="GO:0007200 (pp) GO:0099537"/>
    <att type="string" name="interaction" value="pp"/>
    <att type="real" name="SCORE" value="0.3179791976253216"/>
  </edge>
  <edge label="GO:0007188 (pp) GO:0099537" source="131" target="13">
    <att type="string" name="canonicalName" value="GO:0007188 (pp) GO:0099537"/>
    <att type="string" name="interaction" value="pp"/>
    <att type="real" name="SCORE" value="0.375722543355037"/>
  </edge>
  <edge label="GO:0006468 (pp) GO:0016310" source="144" target="26">
    <att type="string" name="canonicalName" value="GO:0006468 (pp) GO:0016310"/>
    <att type="string" name="interaction" value="pp"/>
    <att type="real" name="SCORE" value="1.0"/>
  </edge>
  <edge label="GO:0006468 (pp) GO:0071345" source="144" target="136">
    <att type="string" name="canonicalName" value="GO:0006468 (pp) GO:0071345"/>
    <att type="string" name="interaction" value="pp"/>
    <att type="real" name="SCORE" value="0.35462842242692577"/>
  </edge>
  <edge label="GO:0006468 (pp) GO:0018193" source="144" target="27">
    <att type="string" name="canonicalName" value="GO:0006468 (pp) GO:0018193"/>
    <att type="string" name="interaction" value="pp"/>
    <att type="real" name="SCORE" value="0.6214631659457329"/>
  </edge>
  <edge label="GO:0006468 (pp) GO:0018105" source="144" target="28">
    <att type="string" name="canonicalName" value="GO:0006468 (pp) GO:0018105"/>
    <att type="string" name="interaction" value="pp"/>
    <att type="real" name="SCORE" value="0.3803278688552019"/>
  </edge>
  <edge label="GO:0006468 (pp) GO:0018209" source="144" target="29">
    <att type="string" name="canonicalName" value="GO:0006468 (pp) GO:0018209"/>
    <att type="string" name="interaction" value="pp"/>
    <att type="real" name="SCORE" value="0.3803278688552019"/>
  </edge>
  <edge label="GO:0036293 (pp) GO:0070482" source="30" target="152">
    <att type="string" name="canonicalName" value="GO:0036293 (pp) GO:0070482"/>
    <att type="string" name="interaction" value="pp"/>
    <att type="real" name="SCORE" value="0.9671772428885104"/>
  </edge>
  <edge label="GO:0001666 (pp) GO:0070482" source="31" target="152">
    <att type="string" name="canonicalName" value="GO:0001666 (pp) GO:0070482"/>
    <att type="string" name="interaction" value="pp"/>
    <att type="real" name="SCORE" value="0.9327354260091948"/>
  </edge>
  <edge label="GO:0042220 (pp) GO:0070482" source="80" target="152">
    <att type="string" name="canonicalName" value="GO:0042220 (pp) GO:0070482"/>
    <att type="string" name="interaction" value="pp"/>
    <att type="real" name="SCORE" value="0.30894308943370336"/>
  </edge>
  <edge label="GO:0007610 (pp) GO:0070482" source="73" target="152">
    <att type="string" name="canonicalName" value="GO:0007610 (pp) GO:0070482"/>
    <att type="string" name="interaction" value="pp"/>
    <att type="real" name="SCORE" value="0.3107221006587176"/>
  </edge>
  <edge label="GO:0070482 (pp) GO:0071456" source="152" target="32">
    <att type="string" name="canonicalName" value="GO:0070482 (pp) GO:0071456"/>
    <att type="string" name="interaction" value="pp"/>
    <att type="real" name="SCORE" value="0.46428571428810606"/>
  </edge>
  <edge label="GO:0036294 (pp) GO:0070482" source="33" target="152">
    <att type="string" name="canonicalName" value="GO:0036294 (pp) GO:0070482"/>
    <att type="string" name="interaction" value="pp"/>
    <att type="real" name="SCORE" value="0.46428571428810606"/>
  </edge>
  <edge label="GO:0070482 (pp) GO:0071453" source="152" target="34">
    <att type="string" name="canonicalName" value="GO:0070482 (pp) GO:0071453"/>
    <att type="string" name="interaction" value="pp"/>
    <att type="real" name="SCORE" value="0.46428571428810606"/>
  </edge>
  <edge label="GO:0032526 (pp) GO:0070482" source="82" target="152">
    <att type="string" name="canonicalName" value="GO:0032526 (pp) GO:0070482"/>
    <att type="string" name="interaction" value="pp"/>
    <att type="real" name="SCORE" value="0.4000000000027694"/>
  </edge>
  <edge label="GO:0070482 (pp) GO:0071300" source="152" target="83">
    <att type="string" name="canonicalName" value="GO:0070482 (pp) GO:0071300"/>
    <att type="string" name="interaction" value="pp"/>
    <att type="real" name="SCORE" value="0.33121019108599753"/>
  </edge>
  <edge label="GO:0007507 (pp) GO:0070482" source="35" target="152">
    <att type="string" name="canonicalName" value="GO:0007507 (pp) GO:0070482"/>
    <att type="string" name="interaction" value="pp"/>
    <att type="real" name="SCORE" value="0.32960893855029477"/>
  </edge>
  <edge label="GO:0009636 (pp) GO:1901615" source="153" target="17">
    <att type="string" name="canonicalName" value="GO:0009636 (pp) GO:1901615"/>
    <att type="string" name="interaction" value="pp"/>
    <att type="real" name="SCORE" value="0.3601895734617623"/>
  </edge>
  <edge label="GO:0016101 (pp) GO:1901615" source="18" target="17">
    <att type="string" name="canonicalName" value="GO:0016101 (pp) GO:1901615"/>
    <att type="string" name="interaction" value="pp"/>
    <att type="real" name="SCORE" value="0.6301369863027378"/>
  </edge>
  <edge label="GO:0034308 (pp) GO:1901615" source="19" target="17">
    <att type="string" name="canonicalName" value="GO:0034308 (pp) GO:1901615"/>
    <att type="string" name="interaction" value="pp"/>
    <att type="real" name="SCORE" value="0.6301369863027378"/>
  </edge>
  <edge label="GO:0006721 (pp) GO:1901615" source="20" target="17">
[truncated: 216,051 more chars]
