# Supplementary material for: Investigation of the Mechanism of Cinnamaldehyde in Irritable Bowel Syndrome Based via Network Pharmacology, Molecular Docking, and Animal Experiments
Source: Pediatr Discov. 2025 Oct 5:e70017. Online ahead of print. doi: 10.1002/pdi3.70017 (PMC13398650; doi:10.1002/pdi3.70017)
Supplement: Supplementary file 1 — Supporting Information S1 [file PDI3-9999-0-s001.zip › Supplementary Materials/go kegg/bp/Enrichment_GO/GO_AllLists.csv]

Category	CategoryID	GO	Description	PARENT_GO	LogP	Enrichment	Z-score	#TotalGeneInLibrary	#GeneInGO	#GeneInHitList	#GeneInGOAndHitList	%InGO	STDV %InGO	GeneID	Hits	Log(q-value)	GeneList
GO Biological Processes	19	GO:1901699	cellular response to nitrogen compound	19_GO:0050896 response to stimulus	-33	14	22	30284	633	139	40	29	3.8	43|142|760|1020|1128|1129|1131|1132|1134|1137|1139|1141|1143|1445|1584|1813|2321|2358|2534|3066|3164|3358|3480|3716|3717|4780|4790|5140|5771|5970|6532|6548|6715|6772|7052|7099|10014|11255|26191|340061	ACHE|PARP1|CA2|CDK5|CHRM1|CHRM2|CHRM3|CHRM4|CHRNA1|CHRNA4|CHRNA7|CHRNB2|CHRNB4|CSK|CYP11B1|DRD2|FLT1|FPR2|FYN|HDAC2|NR4A1|HTR2C|IGF1R|JAK1|JAK2|NFE2L2|NFKB1|PDE3B|PTPN2|RELA|SLC6A4|SLC9A1|SRD5A1|STAT1|TGM2|TLR4|HDAC5|HRH3|PTPN22|STING1	-29	MyList
GO Biological Processes	19	GO:0035094	response to nicotine	19_GO:0050896 response to stimulus	-19	53	26	30284	53	139	13	9.4	2.5	1134|1137|1139|1141|1143|1813|3066|3162|3480|4313|4790|5970|6531	CHRNA1|CHRNA4|CHRNA7|CHRNB2|CHRNB4|DRD2|HDAC2|HMOX1|IGF1R|MMP2|NFKB1|RELA|SLC6A3	-15	MyList
GO Biological Processes	19	GO:0120254	olefinic compound metabolic process	19_GO:0009987 cellular process	-18	25	20	30284	148	139	17	12	2.8	124|125|126|127|131|216|231|1548|1584|1645|2052|2053|2950|5742|6715|6916|57016	ADH1A|ADH1B|ADH1C|ADH4|ADH7|ALDH1A1|AKR1B1|CYP2A6|CYP11B1|AKR1C1|EPHX1|EPHX2|GSTP1|PTGS1|SRD5A1|TBXAS1|AKR1B10	-15	MyList
GO Biological Processes	19	GO:0010817	regulation of hormone levels	19_GO:0065007 biological regulation	-18	10	15	30284	548	139	26	19	3.3	102|124|125|126|127|131|216|231|590|1131|1513|1584|1645|1813|3028|3358|3480|3717|4311|4790|4843|6566|6715|6865|7173|57016	ADAM10|ADH1A|ADH1B|ADH1C|ADH4|ADH7|ALDH1A1|AKR1B1|BCHE|CHRM3|CTSK|CYP11B1|AKR1C1|DRD2|HSD17B10|HTR2C|IGF1R|JAK2|MME|NFKB1|NOS2|SLC16A1|SRD5A1|TACR2|TPO|AKR1B10	-15	MyList
GO Biological Processes	19	GO:0009410	response to xenobiotic stimulus	19_GO:0050896 response to stimulus	-17	11	15	30284	437	139	23	17	3.2	590|768|1548|1645|1813|2052|2185|2950|3066|4129|4313|4780|4843|5970|6531|6532|6715|6772|7048|7150|8856|8989|10014	BCHE|CA9|CYP2A6|AKR1C1|DRD2|EPHX1|PTK2B|GSTP1|HDAC2|MAOB|MMP2|NFE2L2|NOS2|RELA|SLC6A3|SLC6A4|SRD5A1|STAT1|TGFBR2|TOP1|NR1I2|TRPA1|HDAC5	-14	MyList
GO Biological Processes	19	GO:0098926	postsynaptic signal transduction	19_GO:0050896 response to stimulus	-17	51	24	30284	51	139	12	8.6	2.4	43|1128|1129|1131|1132|1134|1137|1139|1141|1143|5970|11255	ACHE|CHRM1|CHRM2|CHRM3|CHRM4|CHRNA1|CHRNA4|CHRNA7|CHRNB2|CHRNB4|RELA|HRH3	-14	MyList
GO Biological Processes	19	GO:0032870	cellular response to hormone stimulus	19_GO:0050896 response to stimulus	-17	9.7	14	30284	562	139	25	18	3.3	142|760|1445|1460|1520|1584|1645|2321|3164|3303|3480|3716|3717|4780|4790|5140|5292|5771|5970|6548|6715|6772|8805|10013|10014	PARP1|CA2|CSK|CSNK2B|CTSS|CYP11B1|AKR1C1|FLT1|NR4A1|HSPA1A|IGF1R|JAK1|JAK2|NFE2L2|NFKB1|PDE3B|PIM1|PTPN2|RELA|SLC9A1|SRD5A1|STAT1|TRIM24|HDAC6|HDAC5	-14	MyList
GO Biological Processes	19	GO:0042445	hormone metabolic process	19_GO:0065007 biological regulation	-16	18	17	30284	205	139	17	12	2.8	102|124|125|126|127|131|216|231|590|1513|1584|1645|3028|4311|6715|7173|57016	ADAM10|ADH1A|ADH1B|ADH1C|ADH4|ADH7|ALDH1A1|AKR1B1|BCHE|CTSK|CYP11B1|AKR1C1|HSD17B10|MME|SRD5A1|TPO|AKR1B10	-13	MyList
GO Biological Processes	19	GO:0095500	acetylcholine receptor signaling pathway	19_GO:0050896 response to stimulus	-16	52	24	30284	46	139	11	7.9	2.3	43|1128|1129|1131|1132|1134|1137|1139|1141|1143|11255	ACHE|CHRM1|CHRM2|CHRM3|CHRM4|CHRNA1|CHRNA4|CHRNA7|CHRNB2|CHRNB4|HRH3	-13	MyList
GO Biological Processes	19	GO:1905145	cellular response to acetylcholine	19_GO:0050896 response to stimulus	-16	50	23	30284	48	139	11	7.9	2.3	43|1128|1129|1131|1132|1134|1137|1139|1141|1143|11255	ACHE|CHRM1|CHRM2|CHRM3|CHRM4|CHRNA1|CHRNA4|CHRNA7|CHRNB2|CHRNB4|HRH3	-12	MyList
GO Biological Processes	19	GO:1905144	response to acetylcholine	19_GO:0050896 response to stimulus	-15	47	22	30284	51	139	11	7.9	2.3	43|1128|1129|1131|1132|1134|1137|1139|1141|1143|11255	ACHE|CHRM1|CHRM2|CHRM3|CHRM4|CHRNA1|CHRNA4|CHRNA7|CHRNB2|CHRNB4|HRH3	-12	MyList
GO Biological Processes	19	GO:0043434	response to peptide hormone	19_GO:0050896 response to stimulus	-15	11	14	30284	431	139	21	15	3	142|760|1445|1513|1584|2321|3164|3480|3716|3717|4780|4790|5140|5771|5970|6513|6548|6715|6772|8805|10014	PARP1|CA2|CSK|CTSK|CYP11B1|FLT1|NR4A1|IGF1R|JAK1|JAK2|NFE2L2|NFKB1|PDE3B|PTPN2|RELA|SLC2A1|SLC9A1|SRD5A1|STAT1|TRIM24|HDAC5	-12	MyList
GO Biological Processes	19	GO:0071375	cellular response to peptide hormone stimulus	19_GO:0050896 response to stimulus	-15	13	14	30284	299	139	18	13	2.8	142|760|1445|1584|2321|3164|3480|3716|3717|4780|4790|5140|5771|5970|6548|6715|6772|10014	PARP1|CA2|CSK|CYP11B1|FLT1|NR4A1|IGF1R|JAK1|JAK2|NFE2L2|NFKB1|PDE3B|PTPN2|RELA|SLC9A1|SRD5A1|STAT1|HDAC5	-11	MyList
GO Biological Processes	19	GO:0099536	synaptic signaling	19_GO:0050789 regulation of biological process	-14	9.8	13	30284	469	139	21	15	3	43|1020|1128|1129|1131|1132|1134|1137|1139|1141|1143|1813|2554|3164|3358|3776|5970|6531|9152|11255|60482	ACHE|CDK5|CHRM1|CHRM2|CHRM3|CHRM4|CHRNA1|CHRNA4|CHRNA7|CHRNB2|CHRNB4|DRD2|GABRA1|NR4A1|HTR2C|KCNK2|RELA|SLC6A3|SLC6A5|HRH3|SLC5A7	-11	MyList
GO Biological Processes	19	GO:0098916	anterograde trans-synaptic signaling	19_GO:0050789 regulation of biological process	-14	11	13	30284	414	139	20	14	3	43|1020|1128|1129|1131|1132|1134|1137|1139|1141|1143|1813|2554|3164|3358|3776|6531|9152|11255|60482	ACHE|CDK5|CHRM1|CHRM2|CHRM3|CHRM4|CHRNA1|CHRNA4|CHRNA7|CHRNB2|CHRNB4|DRD2|GABRA1|NR4A1|HTR2C|KCNK2|SLC6A3|SLC6A5|HRH3|SLC5A7	-11	MyList
GO Biological Processes	19	GO:0007268	chemical synaptic transmission	19_GO:0050789 regulation of biological process	-14	11	13	30284	414	139	20	14	3	43|1020|1128|1129|1131|1132|1134|1137|1139|1141|1143|1813|2554|3164|3358|3776|6531|9152|11255|60482	ACHE|CDK5|CHRM1|CHRM2|CHRM3|CHRM4|CHRNA1|CHRNA4|CHRNA7|CHRNB2|CHRNB4|DRD2|GABRA1|NR4A1|HTR2C|KCNK2|SLC6A3|SLC6A5|HRH3|SLC5A7	-11	MyList
GO Biological Processes	19	GO:0099537	trans-synaptic signaling	19_GO:0050789 regulation of biological process	-14	10	13	30284	434	139	20	14	3	43|1020|1128|1129|1131|1132|1134|1137|1139|1141|1143|1813|2554|3164|3358|3776|6531|9152|11255|60482	ACHE|CDK5|CHRM1|CHRM2|CHRM3|CHRM4|CHRNA1|CHRNA4|CHRNA7|CHRNB2|CHRNB4|DRD2|GABRA1|NR4A1|HTR2C|KCNK2|SLC6A3|SLC6A5|HRH3|SLC5A7	-11	MyList
GO Biological Processes	19	GO:0006468	protein phosphorylation	19_GO:0009987 cellular process	-14	11	13	30284	388	139	19	14	2.9	102|994|1020|1445|1460|2185|2321|2534|2869|3480|3551|3716|3717|5292|5347|7099|7150|8408|10733	ADAM10|CDC25B|CDK5|CSK|CSNK2B|PTK2B|FLT1|FYN|GRK5|IGF1R|IKBKB|JAK1|JAK2|PIM1|PLK1|TLR4|TOP1|ULK1|PLK4	-11	MyList
GO Biological Processes	19	GO:0070482	response to oxygen levels	19_GO:0050896 response to stimulus	-13	11	13	30284	347	139	18	13	2.8	768|1137|1139|1141|1813|2185|3066|3776|4000|4194|4313|4780|4843|5300|6513|6532|6548|10038	CA9|CHRNA4|CHRNA7|CHRNB2|DRD2|PTK2B|HDAC2|KCNK2|LMNA|MDM4|MMP2|NFE2L2|NOS2|PIN1|SLC2A1|SLC6A4|SLC9A1|PARP2	-11	MyList
GO Biological Processes	19	GO:1901615	organic hydroxy compound metabolic process	19_GO:0009987 cellular process	-13	9.3	12	30284	468	139	20	14	3	124|125|126|127|131|216|231|1066|1513|1584|1645|1813|3028|4128|4129|6531|6715|7173|57016|57704	ADH1A|ADH1B|ADH1C|ADH4|ADH7|ALDH1A1|AKR1B1|CES1|CTSK|CYP11B1|AKR1C1|DRD2|HSD17B10|MAOA|MAOB|SLC6A3|SRD5A1|TPO|AKR1B10|GBA2	-10	MyList
GO Biological Processes	19	GO:0009636	response to toxic substance	19_GO:0050896 response to stimulus	-13	14	14	30284	253	139	16	12	2.7	127|216|1066|1813|2052|2053|2950|4129|4353|4780|5292|5742|6532|6715|7173|57016	ADH4|ALDH1A1|CES1|DRD2|EPHX1|EPHX2|GSTP1|MAOB|MPO|NFE2L2|PIM1|PTGS1|SLC6A4|SRD5A1|TPO|AKR1B10	-10	MyList
GO Biological Processes	19	GO:0071396	cellular response to lipid	19_GO:0050896 response to stimulus	-13	8.4	12	30284	546	139	21	15	3	1066|1645|1813|2185|2950|3066|3303|3480|3717|3776|4313|4790|4843|5054|5292|5970|6532|6715|7099|10014|26191	CES1|AKR1C1|DRD2|PTK2B|GSTP1|HDAC2|HSPA1A|IGF1R|JAK2|KCNK2|MMP2|NFKB1|NOS2|SERPINE1|PIM1|RELA|SLC6A4|SRD5A1|TLR4|HDAC5|PTPN22	-10	MyList
GO Biological Processes	19	GO:1904645	response to amyloid-beta	19_GO:0050896 response to stimulus	-13	38	19	30284	58	139	10	7.2	2.2	142|1020|1139|2358|2534|3066|3480|4313|4321|7099	PARP1|CDK5|CHRNA7|FPR2|FYN|HDAC2|IGF1R|MMP2|MMP12|TLR4	-10	MyList
GO Biological Processes	19	GO:0036293	response to decreased oxygen levels	19_GO:0050896 response to stimulus	-13	12	13	30284	319	139	17	12	2.8	768|1137|1139|1141|1813|2185|3776|4000|4194|4313|4780|4843|5300|6513|6532|6548|10038	CA9|CHRNA4|CHRNA7|CHRNB2|DRD2|PTK2B|KCNK2|LMNA|MDM4|MMP2|NFE2L2|NOS2|PIN1|SLC2A1|SLC6A4|SLC9A1|PARP2	-10	MyList
GO Biological Processes	19	GO:0009612	response to mechanical stimulus	19_GO:0050896 response to stimulus	-13	15	14	30284	223	139	15	11	2.6	1813|2185|2534|3480|3776|4313|4353|4790|5970|6513|6548|6772|7099|8989|51311	DRD2|PTK2B|FYN|IGF1R|KCNK2|MMP2|MPO|NFKB1|RELA|SLC2A1|SLC9A1|STAT1|TLR4|TRPA1|TLR8	-10	MyList
GO Biological Processes	19	GO:0016310	phosphorylation	19_GO:0009987 cellular process	-13	9.6	12	30284	433	139	19	14	2.9	102|994|1020|1445|1460|2185|2321|2534|2869|3480|3551|3716|3717|5292|5347|7099|7150|8408|10733	ADAM10|CDC25B|CDK5|CSK|CSNK2B|PTK2B|FLT1|FYN|GRK5|IGF1R|IKBKB|JAK1|JAK2|PIM1|PLK1|TLR4|TOP1|ULK1|PLK4	-10	MyList
GO Biological Processes	19	GO:0006979	response to oxidative stress	19_GO:0050896 response to stimulus	-13	10	13	30284	375	139	18	13	2.8	142|1137|2185|2534|2950|3066|3162|3303|3717|4313|4353|4780|5742|5970|6772|7173|8989|10013	PARP1|CHRNA4|PTK2B|FYN|GSTP1|HDAC2|HMOX1|HSPA1A|JAK2|MMP2|MPO|NFE2L2|PTGS1|RELA|STAT1|TPO|TRPA1|HDAC6	-10	MyList
GO Biological Processes	19	GO:0097305	response to alcohol	19_GO:0050896 response to stimulus	-13	13	13	30284	275	139	16	12	2.7	131|142|1066|1141|1513|1813|2185|2534|3066|3480|4129|5788|6531|6916|7048|10013	ADH7|PARP1|CES1|CHRNB2|CTSK|DRD2|PTK2B|FYN|HDAC2|IGF1R|MAOB|PTPRC|SLC6A3|TBXAS1|TGFBR2|HDAC6	-10	MyList
GO Biological Processes	19	GO:0007271	synaptic transmission, cholinergic	19_GO:0050789 regulation of biological process	-12	65	22	30284	27	139	8	5.8	2	43|1131|1134|1137|1139|1141|1143|60482	ACHE|CHRM3|CHRNA1|CHRNA4|CHRNA7|CHRNB2|CHRNB4|SLC5A7	-9.8	MyList
GO Biological Processes	19	GO:0050804	modulation of chemical synaptic transmission	19_GO:0050789 regulation of biological process	-12	8.4	12	30284	518	139	20	14	3	43|590|760|766|1020|1128|1129|1139|1141|1143|1813|2185|2534|3688|3717|3776|4311|6532|6865|10013	ACHE|BCHE|CA2|CA7|CDK5|CHRM1|CHRM2|CHRNA7|CHRNB2|CHRNB4|DRD2|PTK2B|FYN|ITGB1|JAK2|KCNK2|MME|SLC6A4|TACR2|HDAC6	-9.8	MyList
GO Biological Processes	19	GO:0099177	regulation of trans-synaptic signaling	19_GO:0050789 regulation of biological process	-12	8.4	12	30284	519	139	20	14	3	43|590|760|766|1020|1128|1129|1139|1141|1143|1813|2185|2534|3688|3717|3776|4311|6532|6865|10013	ACHE|BCHE|CA2|CA7|CDK5|CHRM1|CHRM2|CHRNA7|CHRNB2|CHRNB4|DRD2|PTK2B|FYN|ITGB1|JAK2|KCNK2|MME|SLC6A4|TACR2|HDAC6	-9.8	MyList
GO Biological Processes	19	GO:0001666	response to hypoxia	19_GO:0050896 response to stimulus	-12	11	12	30284	305	139	16	12	2.7	768|1137|1139|1141|1813|2185|3776|4000|4194|4313|4780|4843|5300|6513|6532|6548	CA9|CHRNA4|CHRNA7|CHRNB2|DRD2|PTK2B|KCNK2|LMNA|MDM4|MMP2|NFE2L2|NOS2|PIN1|SLC2A1|SLC6A4|SLC9A1	-9.4	MyList
GO Biological Processes	19	GO:0043279	response to alkaloid	19_GO:0050896 response to stimulus	-12	23	15	30284	102	139	11	7.9	2.3	590|1020|1141|1813|2185|3066|3480|6531|6532|7052|10014	BCHE|CDK5|CHRNB2|DRD2|PTK2B|HDAC2|IGF1R|SLC6A3|SLC6A4|TGM2|HDAC5	-9.1	MyList
GO Biological Processes	19	GO:2001233	regulation of apoptotic signaling pathway	19_GO:0050896 response to stimulus	-11	9.3	11	30284	399	139	17	12	2.8	142|2534|2950|3065|3162|3303|3717|3958|4000|4282|4313|4780|5054|5771|5788|5970|7099	PARP1|FYN|GSTP1|HDAC1|HMOX1|HSPA1A|JAK2|LGALS3|LMNA|MIF|MMP2|NFE2L2|SERPINE1|PTPN2|PTPRC|RELA|TLR4	-8.7	MyList
GO Biological Processes	19	GO:0042220	response to cocaine	19_GO:0050896 response to stimulus	-11	34	17	30284	57	139	9	6.5	2.1	1020|1141|1813|2185|3066|6531|6532|7052|10014	CDK5|CHRNB2|DRD2|PTK2B|HDAC2|SLC6A3|SLC6A4|TGM2|HDAC5	-8.7	MyList
GO Biological Processes	19	GO:0016101	diterpenoid metabolic process	19_GO:0009987 cellular process	-11	25	15	30284	88	139	10	7.2	2.2	124|125|126|127|131|216|231|1645|6715|57016	ADH1A|ADH1B|ADH1C|ADH4|ADH7|ALDH1A1|AKR1B1|AKR1C1|SRD5A1|AKR1B10	-8.4	MyList
GO Biological Processes	19	GO:0034308	primary alcohol metabolic process	19_GO:0009987 cellular process	-11	23	15	30284	93	139	10	7.2	2.2	124|125|126|127|131|216|231|1584|1645|57016	ADH1A|ADH1B|ADH1C|ADH4|ADH7|ALDH1A1|AKR1B1|CYP11B1|AKR1C1|AKR1B10	-8.2	MyList
GO Biological Processes	19	GO:1901342	regulation of vasculature development	19_GO:0032502 developmental process	-11	9.4	11	30284	372	139	16	12	2.7	102|1139|2152|2185|2321|2534|3162|3688|3716|4780|5054|5140|5970|6772|7048|7052	ADAM10|CHRNA7|F3|PTK2B|FLT1|FYN|HMOX1|ITGB1|JAK1|NFE2L2|SERPINE1|PDE3B|RELA|STAT1|TGFBR2|TGM2	-8.1	MyList
GO Biological Processes	19	GO:0045471	response to ethanol	19_GO:0050896 response to stimulus	-11	18	13	30284	131	139	11	7.9	2.3	131|1141|1513|1813|2185|2534|3066|3480|4129|6531|6916	ADH7|CHRNB2|CTSK|DRD2|PTK2B|FYN|HDAC2|IGF1R|MAOB|SLC6A3|TBXAS1	-8	MyList
GO Biological Processes	19	GO:0001819	positive regulation of cytokine production	19_GO:0032501 multicellular organismal process	-11	7.6	10	30284	514	139	18	13	2.8	1813|2152|3066|3162|3303|3702|3717|4282|4321|4843|5054|5788|5970|6772|7099|26191|51311|340061	DRD2|F3|HDAC2|HMOX1|HSPA1A|ITK|JAK2|MIF|MMP12|NOS2|SERPINE1|PTPRC|RELA|STAT1|TLR4|PTPN22|TLR8|STING1	-8	MyList
GO Biological Processes	19	GO:0006721	terpenoid metabolic process	19_GO:0009987 cellular process	-10	22	14	30284	99	139	10	7.2	2.2	124|125|126|127|131|216|231|1645|6715|57016	ADH1A|ADH1B|ADH1C|ADH4|ADH7|ALDH1A1|AKR1B1|AKR1C1|SRD5A1|AKR1B10	-7.9	MyList
GO Biological Processes	19	GO:0042542	response to hydrogen peroxide	19_GO:0050896 response to stimulus	-10	22	14	30284	99	139	10	7.2	2.2	2185|2534|3066|3162|4313|4780|5970|6772|8989|10013	PTK2B|FYN|HDAC2|HMOX1|MMP2|NFE2L2|RELA|STAT1|TRPA1|HDAC6	-7.9	MyList
GO Biological Processes	19	GO:0000302	response to reactive oxygen species	19_GO:0050896 response to stimulus	-10	15	12	30284	177	139	12	8.6	2.4	2185|2534|2950|3066|3162|4313|4353|4780|5970|6772|8989|10013	PTK2B|FYN|GSTP1|HDAC2|HMOX1|MMP2|MPO|NFE2L2|RELA|STAT1|TRPA1|HDAC6	-7.9	MyList
GO Biological Processes	19	GO:0032787	monocarboxylic acid metabolic process	19_GO:0009987 cellular process	-10	7.5	10	30284	525	139	18	13	2.8	124|125|126|127|131|216|231|1066|1548|1645|2052|2950|3028|4282|5742|6566|6916|57704	ADH1A|ADH1B|ADH1C|ADH4|ADH7|ALDH1A1|AKR1B1|CES1|CYP2A6|AKR1C1|EPHX1|GSTP1|HSD17B10|MIF|PTGS1|SLC16A1|TBXAS1|GBA2	-7.9	MyList
GO Biological Processes	19	GO:0071407	cellular response to organic cyclic compound	19_GO:0050896 response to stimulus	-10	7.8	10	30284	472	139	17	12	2.8	1066|1813|3066|3303|3358|3480|3717|4313|4790|5292|6532|6548|6566|6715|6772|7052|340061	CES1|DRD2|HDAC2|HSPA1A|HTR2C|IGF1R|JAK2|MMP2|NFKB1|PIM1|SLC6A4|SLC9A1|SLC16A1|SRD5A1|STAT1|TGM2|STING1	-7.6	MyList
GO Biological Processes	19	GO:0071345	cellular response to cytokine stimulus	19_GO:0050896 response to stimulus	-10	5.8	9.3	30284	787	139	21	15	3	688|1460|1513|2152|2185|2321|3480|3551|3615|3716|3717|4311|4313|4780|4790|4843|5292|5970|6772|7099|340061	KLF5|CSNK2B|CTSK|F3|PTK2B|FLT1|IGF1R|IKBKB|IMPDH2|JAK1|JAK2|MME|MMP2|NFE2L2|NFKB1|NOS2|PIM1|RELA|STAT1|TLR4|STING1	-7.5	MyList
GO Biological Processes	19	GO:0042572	retinol metabolic process	19_GO:0065007 biological regulation	-10	34	16	30284	52	139	8	5.8	2	124|125|126|127|131|216|231|57016	ADH1A|ADH1B|ADH1C|ADH4|ADH7|ALDH1A1|AKR1B1|AKR1B10	-7.5	MyList
GO Biological Processes	19	GO:0007197	adenylate cyclase-inhibiting G protein-coupled acetylcholine receptor signaling pathway	19_GO:0050896 response to stimulus	-10	1.4e+02	26	30284	8	139	5	3.6	1.6	1128|1129|1131|1132|11255	CHRM1|CHRM2|CHRM3|CHRM4|HRH3	-7.5	MyList
GO Biological Processes	19	GO:0045765	regulation of angiogenesis	19_GO:0032502 developmental process	-9.8	9	10	30284	363	139	15	11	2.6	1139|2152|2185|2321|2534|3162|3688|3716|4780|5054|5140|5970|6772|7048|7052	CHRNA7|F3|PTK2B|FLT1|FYN|HMOX1|ITGB1|JAK1|NFE2L2|SERPINE1|PDE3B|RELA|STAT1|TGFBR2|TGM2	-7.4	MyList
GO Biological Processes	19	GO:0001523	retinoid metabolic process	19_GO:0009987 cellular process	-9.8	24	14	30284	83	139	9	6.5	2.1	124|125|126|127|131|216|231|1645|57016	ADH1A|ADH1B|ADH1C|ADH4|ADH7|ALDH1A1|AKR1B1|AKR1C1|AKR1B10	-7.3	MyList
GO Biological Processes	19	GO:0002831	regulation of response to biotic stimulus	19_GO:0050896 response to stimulus	-9.7	6.8	9.6	30284	576	139	18	13	2.8	142|1520|1813|2358|2534|3303|3551|4282|4321|4780|5292|5771|5970|6772|7099|26191|51311|340061	PARP1|CTSS|DRD2|FPR2|FYN|HSPA1A|IKBKB|MIF|MMP12|NFE2L2|PIM1|PTPN2|RELA|STAT1|TLR4|PTPN22|TLR8|STING1	-7.3	MyList
GO Biological Processes	19	GO:0044057	regulation of system process	19_GO:0032501 multicellular organismal process	-9.6	6.7	9.5	30284	584	139	18	13	2.8	142|1129|1131|1139|1143|1813|1890|2185|3164|3358|3688|4000|4313|6548|6865|6916|8654|10038	PARP1|CHRM2|CHRM3|CHRNA7|CHRNB4|DRD2|TYMP|PTK2B|NR4A1|HTR2C|ITGB1|LMNA|MMP2|SLC9A1|TACR2|TBXAS1|PDE5A|PARP2	-7.2	MyList
GO Biological Processes	19	GO:0006720	isoprenoid metabolic process	19_GO:0009987 cellular process	-9.6	18	13	30284	120	139	10	7.2	2.2	124|125|126|127|131|216|231|1645|6715|57016	ADH1A|ADH1B|ADH1C|ADH4|ADH7|ALDH1A1|AKR1B1|AKR1C1|SRD5A1|AKR1B10	-7.2	MyList
GO Biological Processes	19	GO:0050890	cognition	19_GO:0032501 multicellular organismal process	-9.4	9.3	10	30284	329	139	14	10	2.6	590|1020|1128|1137|1139|1141|1813|2534|3688|3776|4311|6531|6532|6865	BCHE|CDK5|CHRM1|CHRNA4|CHRNA7|CHRNB2|DRD2|FYN|ITGB1|KCNK2|MME|SLC6A3|SLC6A4|TACR2	-6.9	MyList
GO Biological Processes	19	GO:0002757	immune response-activating signaling pathway	19_GO:0002376 immune system process	-9.4	9.2	10	30284	330	139	14	10	2.6	1445|1520|2358|2534|3551|3702|4790|4843|5788|5970|7099|26191|51311|340061	CSK|CTSS|FPR2|FYN|IKBKB|ITK|NFKB1|NOS2|PTPRC|RELA|TLR4|PTPN22|TLR8|STING1	-6.9	MyList
GO Biological Processes	19	GO:0048511	rhythmic process	19_GO:0048511 rhythmic process	-9.3	10	11	30284	275	139	13	9.4	2.5	771|1020|1813|3065|3066|3480|3615|4313|4843|6532|7150|7153|8841	CA12|CDK5|DRD2|HDAC1|HDAC2|IGF1R|IMPDH2|MMP2|NOS2|SLC6A4|TOP1|TOP2A|HDAC3	-6.9	MyList
GO Biological Processes	19	GO:0051248	negative regulation of protein metabolic process	19_GO:0048519 negative regulation of biological process	-9.3	5.6	8.8	30284	782	139	20	14	3	1020|1139|1460|2534|2950|3066|3303|4194|4282|4790|4843|5054|5300|5347|5771|5788|5970|10013|26191|55869	CDK5|CHRNA7|CSNK2B|FYN|GSTP1|HDAC2|HSPA1A|MDM4|MIF|NFKB1|NOS2|SERPINE1|PIN1|PLK1|PTPN2|PTPRC|RELA|HDAC6|PTPN22|HDAC8	-6.8	MyList
GO Biological Processes	19	GO:0019752	carboxylic acid metabolic process	19_GO:0009987 cellular process	-9.3	5.6	8.8	30284	783	139	20	14	3	124|125|126|127|131|216|231|1066|1548|1645|2052|2950|3028|4282|4843|5742|6513|6566|6916|57704	ADH1A|ADH1B|ADH1C|ADH4|ADH7|ALDH1A1|AKR1B1|CES1|CYP2A6|AKR1C1|EPHX1|GSTP1|HSD17B10|MIF|NOS2|PTGS1|SLC2A1|SLC16A1|TBXAS1|GBA2	-6.8	MyList
GO Biological Processes	19	GO:0008285	negative regulation of cell population proliferation	19_GO:0048519 negative regulation of biological process	-9.1	5.5	8.7	30284	795	139	20	14	3	590|1445|1460|1813|2170|2185|2321|2950|3162|3303|3717|3776|4000|4194|5771|6532|6772|8408|8654|8805	BCHE|CSK|CSNK2B|DRD2|FABP3|PTK2B|FLT1|GSTP1|HMOX1|HSPA1A|JAK2|KCNK2|LMNA|MDM4|PTPN2|SLC6A4|STAT1|ULK1|PDE5A|TRIM24	-6.7	MyList
GO Biological Processes	19	GO:2000147	positive regulation of cell motility	19_GO:0040011 locomotion	-9.1	6.2	9	30284	630	139	18	13	2.8	102|2152|2185|2321|2358|3162|3480|3688|3717|3958|4313|4780|5054|5788|6865|7048|7099|10013	ADAM10|F3|PTK2B|FLT1|FPR2|HMOX1|IGF1R|ITGB1|JAK2|LGALS3|MMP2|NFE2L2|SERPINE1|PTPRC|TACR2|TGFBR2|TLR4|HDAC6	-6.7	MyList
GO Biological Processes	19	GO:0045088	regulation of innate immune response	19_GO:0044419 biological process involved in interspecies interaction between organisms	-9.1	7.2	9.4	30284	482	139	16	12	2.7	142|1520|1813|2358|2534|3303|3551|4321|4780|5292|5771|5970|7099|26191|51311|340061	PARP1|CTSS|DRD2|FPR2|FYN|HSPA1A|IKBKB|MMP12|NFE2L2|PIM1|PTPN2|RELA|TLR4|PTPN22|TLR8|STING1	-6.7	MyList
GO Biological Processes	19	GO:0040017	positive regulation of locomotion	19_GO:0040011 locomotion	-9	6.1	8.8	30284	646	139	18	13	2.8	102|2152|2185|2321|2358|3162|3480|3688|3717|3958|4313|4780|5054|5788|6865|7048|7099|10013	ADAM10|F3|PTK2B|FLT1|FPR2|HMOX1|IGF1R|ITGB1|JAK2|LGALS3|MMP2|NFE2L2|SERPINE1|PTPRC|TACR2|TGFBR2|TLR4|HDAC6	-6.6	MyList
GO Biological Processes	19	GO:0070372	regulation of ERK1 and ERK2 cascade	19_GO:0050896 response to stimulus	-8.9	9.6	10	30284	296	139	13	9.4	2.5	1139|1445|1813|2185|2358|2950|3358|4282|5300|5771|5788|7099|26191	CHRNA7|CSK|DRD2|PTK2B|FPR2|GSTP1|HTR2C|MIF|PIN1|PTPN2|PTPRC|TLR4|PTPN22	-6.5	MyList
GO Biological Processes	19	GO:1902532	negative regulation of intracellular signal transduction	19_GO:0048519 negative regulation of biological process	-8.9	5.6	8.6	30284	736	139	19	14	2.9	142|1445|1813|2534|2950|3065|3303|3480|3688|4282|4780|5300|5771|5788|5970|6772|7099|8841|26191	PARP1|CSK|DRD2|FYN|GSTP1|HDAC1|HSPA1A|IGF1R|ITGB1|MIF|NFE2L2|PIN1|PTPN2|PTPRC|RELA|STAT1|TLR4|HDAC3|PTPN22	-6.5	MyList
GO Biological Processes	19	GO:0018193	peptidyl-amino acid modification	19_GO:0009987 cellular process	-8.9	8.4	9.7	30284	361	139	14	10	2.6	1020|1460|2185|2321|2534|3480|3551|3717|4843|5300|5347|7150|8408|10013	CDK5|CSNK2B|PTK2B|FLT1|FYN|IGF1R|IKBKB|JAK2|NOS2|PIN1|PLK1|TOP1|ULK1|HDAC6	-6.5	MyList
GO Biological Processes	19	GO:0032677	regulation of interleukin-8 production	19_GO:0032501 multicellular organismal process	-8.8	19	12	30284	105	139	9	6.5	2.1	2152|3303|4843|5054|5788|5970|7099|26191|51311	F3|HSPA1A|NOS2|SERPINE1|PTPRC|RELA|TLR4|PTPN22|TLR8	-6.5	MyList
GO Biological Processes	19	GO:0045766	positive regulation of angiogenesis	19_GO:0032502 developmental process	-8.8	12	11	30284	192	139	11	7.9	2.3	1139|2152|2185|2321|3162|3688|3716|4780|5054|7048|7052	CHRNA7|F3|PTK2B|FLT1|HMOX1|ITGB1|JAK1|NFE2L2|SERPINE1|TGFBR2|TGM2	-6.5	MyList
GO Biological Processes	19	GO:1904018	positive regulation of vasculature development	19_GO:0032502 developmental process	-8.7	12	11	30284	195	139	11	7.9	2.3	1139|2152|2185|2321|3162|3688|3716|4780|5054|7048|7052	CHRNA7|F3|PTK2B|FLT1|HMOX1|ITGB1|JAK1|NFE2L2|SERPINE1|TGFBR2|TGM2	-6.4	MyList
GO Biological Processes	19	GO:0032103	positive regulation of response to external stimulus	19_GO:0048518 positive regulation of biological process	-8.7	6.3	8.8	30284	588	139	17	12	2.8	102|1520|2152|2185|2358|2534|3303|3480|3551|4282|4321|5054|5970|7099|26191|51311|340061	ADAM10|CTSS|F3|PTK2B|FPR2|FYN|HSPA1A|IGF1R|IKBKB|MIF|MMP12|SERPINE1|RELA|TLR4|PTPN22|TLR8|STING1	-6.4	MyList
GO Biological Processes	19	GO:0001775	cell activation	19_GO:0032501 multicellular organismal process	-8.7	5.5	8.5	30284	754	139	19	14	2.9	102|688|1137|1141|2185|2534|3615|3688|3702|3716|3717|5771|5788|6532|7048|7099|8654|10014|26191	ADAM10|KLF5|CHRNA4|CHRNB2|PTK2B|FYN|IMPDH2|ITGB1|ITK|JAK1|JAK2|PTPN2|PTPRC|SLC6A4|TGFBR2|TLR4|PDE5A|HDAC5|PTPN22	-6.4	MyList
GO Biological Processes	19	GO:0022617	extracellular matrix disassembly	19_GO:0009987 cellular process	-8.7	32	15	30284	47	139	7	5	1.9	102|1513|1520|4312|4313|4321|5644	ADAM10|CTSK|CTSS|MMP1|MMP2|MMP12|PRSS1	-6.4	MyList
GO Biological Processes	19	GO:0060078	regulation of postsynaptic membrane potential	19_GO:0065007 biological regulation	-8.7	18	12	30284	109	139	9	6.5	2.1	1020|1128|1134|1137|1139|1141|1143|1813|2554	CDK5|CHRM1|CHRNA1|CHRNA4|CHRNA7|CHRNB2|CHRNB4|DRD2|GABRA1	-6.4	MyList
GO Biological Processes	19	GO:0099565	chemical synaptic transmission, postsynaptic	19_GO:0032501 multicellular organismal process	-8.6	23	13	30284	76	139	8	5.8	2	1020|1134|1137|1139|1141|1143|1813|3776	CDK5|CHRNA1|CHRNA4|CHRNA7|CHRNB2|CHRNB4|DRD2|KCNK2	-6.3	MyList
GO Biological Processes	19	GO:0030335	positive regulation of cell migration	19_GO:0040011 locomotion	-8.6	6.2	8.7	30284	600	139	17	12	2.8	102|2152|2185|2321|2358|3162|3480|3688|3717|3958|4313|4780|5054|5788|7048|7099|10013	ADAM10|F3|PTK2B|FLT1|FPR2|HMOX1|IGF1R|ITGB1|JAK2|LGALS3|MMP2|NFE2L2|SERPINE1|PTPRC|TGFBR2|TLR4|HDAC6	-6.3	MyList
GO Biological Processes	19	GO:0007274	neuromuscular synaptic transmission	19_GO:0050789 regulation of biological process	-8.5	47	16	30284	28	139	6	4.3	1.7	1128|1134|1137|1141|1143|60482	CHRM1|CHRNA1|CHRNA4|CHRNB2|CHRNB4|SLC5A7	-6.2	MyList
GO Biological Processes	19	GO:0042325	regulation of phosphorylation	19_GO:0050789 regulation of biological process	-8.5	5.7	8.4	30284	694	139	18	13	2.8	995|1139|2185|2321|2534|2950|3551|3717|4282|5292|5300|5347|5771|5788|7099|8841|10013|26191	CDC25C|CHRNA7|PTK2B|FLT1|FYN|GSTP1|IKBKB|JAK2|MIF|PIM1|PIN1|PLK1|PTPN2|PTPRC|TLR4|HDAC3|HDAC6|PTPN22	-6.2	MyList
GO Biological Processes	19	GO:0002764	immune response-regulating signaling pathway	19_GO:0002376 immune system process	-8.4	7.7	9.1	30284	395	139	14	10	2.6	1445|1520|2358|2534|3551|3702|4790|4843|5788|5970|7099|26191|51311|340061	CSK|CTSS|FPR2|FYN|IKBKB|ITK|NFKB1|NOS2|PTPRC|RELA|TLR4|PTPN22|TLR8|STING1	-6.1	MyList
GO Biological Processes	19	GO:0032868	response to insulin	19_GO:0050896 response to stimulus	-8.4	9.8	9.8	30284	268	139	12	8.6	2.4	142|1513|2321|3480|5140|5771|5970|6513|6548|6715|6772|10014	PARP1|CTSK|FLT1|IGF1R|PDE3B|PTPN2|RELA|SLC2A1|SLC9A1|SRD5A1|STAT1|HDAC5	-6.1	MyList
GO Biological Processes	19	GO:0002253	activation of immune response	19_GO:0002376 immune system process	-8.3	7.7	9.1	30284	396	139	14	10	2.6	1445|1520|2358|2534|3551|3702|4790|4843|5788|5970|7099|26191|51311|340061	CSK|CTSS|FPR2|FYN|IKBKB|ITK|NFKB1|NOS2|PTPRC|RELA|TLR4|PTPN22|TLR8|STING1	-6.1	MyList
GO Biological Processes	19	GO:0045321	leukocyte activation	19_GO:0002376 immune system process	-8.3	5.9	8.4	30284	626	139	17	12	2.8	102|1137|1141|2185|2534|3615|3688|3702|3716|3717|5771|5788|7048|7099|8654|10014|26191	ADAM10|CHRNA4|CHRNB2|PTK2B|FYN|IMPDH2|ITGB1|ITK|JAK1|JAK2|PTPN2|PTPRC|TGFBR2|TLR4|PDE5A|HDAC5|PTPN22	-6	MyList
GO Biological Processes	19	GO:0051046	regulation of secretion	19_GO:0051179 localization	-8.3	5.9	8.4	30284	626	139	17	12	2.8	43|1020|1066|1131|1137|1141|1143|1813|3358|3717|4129|4282|4843|6532|6566|6865|7099	ACHE|CDK5|CES1|CHRM3|CHRNA4|CHRNB2|CHRNB4|DRD2|HTR2C|JAK2|MAOB|MIF|NOS2|SLC6A4|SLC16A1|TACR2|TLR4	-6	MyList
GO Biological Processes	19	GO:0007610	behavior	19_GO:0032501 multicellular organismal process	-8.2	5.8	8.4	30284	634	139	17	12	2.8	590|1020|1137|1139|1141|1143|1813|2534|3066|3358|3688|3776|4311|6531|6532|6566|6865	BCHE|CDK5|CHRNA4|CHRNA7|CHRNB2|CHRNB4|DRD2|FYN|HDAC2|HTR2C|ITGB1|KCNK2|MME|SLC6A3|SLC6A4|SLC16A1|TACR2	-6	MyList
GO Biological Processes	19	GO:0032496	response to lipopolysaccharide	19_GO:0044419 biological process involved in interspecies interaction between organisms	-8.2	8.4	9.2	30284	339	139	13	9.4	2.5	2950|3066|3164|3717|4129|4353|4790|4843|5054|5970|7099|10014|26191	GSTP1|HDAC2|NR4A1|JAK2|MAOB|MPO|NFKB1|NOS2|SERPINE1|RELA|TLR4|HDAC5|PTPN22	-5.9	MyList
GO Biological Processes	19	GO:0042180	ketone metabolic process	19_GO:0009987 cellular process	-8.1	20	12	30284	88	139	8	5.8	2	127|231|1584|1645|3028|4835|6715|57016	ADH4|AKR1B1|CYP11B1|AKR1C1|HSD17B10|NQO2|SRD5A1|AKR1B10	-5.9	MyList
GO Biological Processes	19	GO:1903530	regulation of secretion by cell	19_GO:0051179 localization	-8	6.1	8.4	30284	571	139	16	12	2.7	43|1020|1131|1137|1141|1143|1813|3358|3717|4129|4282|4843|6532|6566|6865|7099	ACHE|CDK5|CHRM3|CHRNA4|CHRNB2|CHRNB4|DRD2|HTR2C|JAK2|MAOB|MIF|NOS2|SLC6A4|SLC16A1|TACR2|TLR4	-5.8	MyList
GO Biological Processes	19	GO:0062197	cellular response to chemical stress	19_GO:0050896 response to stimulus	-8	9.1	9.4	30284	287	139	12	8.6	2.4	142|231|2534|3066|3303|4313|4353|4780|5970|6513|8989|10013	PARP1|AKR1B1|FYN|HDAC2|HSPA1A|MMP2|MPO|NFE2L2|RELA|SLC2A1|TRPA1|HDAC6	-5.8	MyList
GO Biological Processes	19	GO:0006954	inflammatory response	19_GO:0050896 response to stimulus	-8	6	8.3	30284	577	139	16	12	2.7	2152|2358|3162|3164|3551|3688|3717|4282|4780|4790|4843|5970|7099|8639|10014|51311	F3|FPR2|HMOX1|NR4A1|IKBKB|ITGB1|JAK2|MIF|NFE2L2|NFKB1|NOS2|RELA|TLR4|AOC3|HDAC5|TLR8	-5.7	MyList
GO Biological Processes	19	GO:0043408	regulation of MAPK cascade	19_GO:0050896 response to stimulus	-8	5.6	8.1	30284	662	139	17	12	2.8	1139|1445|1813|2185|2321|2358|2950|3358|3480|3717|4282|5300|5771|5788|7099|8841|26191	CHRNA7|CSK|DRD2|PTK2B|FLT1|FPR2|GSTP1|HTR2C|IGF1R|JAK2|MIF|PIN1|PTPN2|PTPRC|TLR4|HDAC3|PTPN22	-5.7	MyList
GO Biological Processes	19	GO:0002237	response to molecule of bacterial origin	19_GO:0044419 biological process involved in interspecies interaction between organisms	-7.9	7.8	8.9	30284	361	139	13	9.4	2.5	2950|3066|3164|3717|4129|4353|4790|4843|5054|5970|7099|10014|26191	GSTP1|HDAC2|NR4A1|JAK2|MAOB|MPO|NFKB1|NOS2|SERPINE1|RELA|TLR4|HDAC5|PTPN22	-5.7	MyList
GO Biological Processes	19	GO:0031667	response to nutrient levels	19_GO:0050896 response to stimulus	-7.8	6.4	8.4	30284	510	139	15	11	2.6	590|1513|3358|3480|4353|4780|5292|5970|6513|6532|6566|6715|6772|8408|10038	BCHE|CTSK|HTR2C|IGF1R|MPO|NFE2L2|PIM1|RELA|SLC2A1|SLC6A4|SLC16A1|SRD5A1|STAT1|ULK1|PARP2	-5.6	MyList
GO Biological Processes	19	GO:2001234	negative regulation of apoptotic signaling pathway	19_GO:0048519 negative regulation of biological process	-7.7	9.9	9.4	30284	243	139	11	7.9	2.3	2534|2950|3065|3162|3303|3958|4000|4282|4780|5054|5970	FYN|GSTP1|HDAC1|HMOX1|HSPA1A|LGALS3|LMNA|MIF|NFE2L2|SERPINE1|RELA	-5.5	MyList
GO Biological Processes	19	GO:0050778	positive regulation of immune response	19_GO:0002376 immune system process	-7.7	5.4	7.9	30284	684	139	17	12	2.8	1445|1520|2358|2534|3303|3551|3702|3717|4321|4790|4843|5788|5970|7099|26191|51311|340061	CSK|CTSS|FPR2|FYN|HSPA1A|IKBKB|ITK|JAK2|MMP12|NFKB1|NOS2|PTPRC|RELA|TLR4|PTPN22|TLR8|STING1	-5.5	MyList
GO Biological Processes	19	GO:0032102	negative regulation of response to external stimulus	19_GO:0048519 negative regulation of biological process	-7.7	6.9	8.4	30284	445	139	14	10	2.6	142|1813|2358|2534|2950|4282|4321|4790|5054|5292|5771|5788|6531|10013	PARP1|DRD2|FPR2|FYN|GSTP1|MIF|MMP12|NFKB1|SERPINE1|PIM1|PTPN2|PTPRC|SLC6A3|HDAC6	-5.5	MyList
GO Biological Processes	19	GO:0032757	positive regulation of interleukin-8 production	19_GO:0032501 multicellular organismal process	-7.7	23	12	30284	65	139	7	5	1.9	2152|3303|4843|5054|5970|7099|51311	F3|HSPA1A|NOS2|SERPINE1|RELA|TLR4|TLR8	-5.5	MyList
GO Biological Processes	19	GO:0002429	immune response-activating cell surface receptor signaling pathway	19_GO:0002376 immune system process	-7.6	9.5	9.2	30284	251	139	11	7.9	2.3	1445|2358|2534|3551|3702|4790|4843|5788|5970|7099|26191	CSK|FPR2|FYN|IKBKB|ITK|NFKB1|NOS2|PTPRC|RELA|TLR4|PTPN22	-5.4	MyList
GO Biological Processes	19	GO:0006066	alcohol metabolic process	19_GO:0009987 cellular process	-7.6	8.3	8.9	30284	314	139	12	8.6	2.4	124|125|126|127|131|216|231|1066|1584|1645|57016|57704	ADH1A|ADH1B|ADH1C|ADH4|ADH7|ALDH1A1|AKR1B1|CES1|CYP11B1|AKR1C1|AKR1B10|GBA2	-5.4	MyList
GO Biological Processes	19	GO:0006693	prostaglandin metabolic process	19_GO:0009987 cellular process	-7.5	33	14	30284	40	139	6	4.3	1.7	231|1645|2950|4282|5742|6916	AKR1B1|AKR1C1|GSTP1|MIF|PTGS1|TBXAS1	-5.4	MyList
GO Biological Processes	19	GO:0033559	unsaturated fatty acid metabolic process	19_GO:0009987 cellular process	-7.5	17	11	30284	104	139	8	5.8	2	231|1548|1645|2052|2950|4282|5742|6916	AKR1B1|CYP2A6|AKR1C1|EPHX1|GSTP1|MIF|PTGS1|TBXAS1	-5.4	MyList
GO Biological Processes	19	GO:0060079	excitatory postsynaptic potential	19_GO:0032501 multicellular organismal process	-7.5	22	12	30284	69	139	7	5	1.9	1020|1134|1137|1139|1141|1143|1813	CDK5|CHRNA1|CHRNA4|CHRNA7|CHRNB2|CHRNB4|DRD2	-5.3	MyList
GO Biological Processes	19	GO:0098754	detoxification	19_GO:0098754 detoxification	-7.5	13	10	30284	149	139	9	6.5	2.1	127|216|2950|4353|4780|5292|5742|7173|57016	ADH4|ALDH1A1|GSTP1|MPO|NFE2L2|PIM1|PTGS1|TPO|AKR1B10	-5.3	MyList
GO Biological Processes	19	GO:0008202	steroid metabolic process	19_GO:0009987 cellular process	-7.5	9.3	9.1	30284	257	139	11	7.9	2.3	231|412|1066|1548|1584|1645|3028|3290|6715|8856|57704	AKR1B1|STS|CES1|CYP2A6|CYP11B1|AKR1C1|HSD17B10|HSD11B1|SRD5A1|NR1I2|GBA2	-5.3	MyList
GO Biological Processes	19	GO:0042391	regulation of membrane potential	19_GO:0065007 biological regulation	-7.5	6.6	8.2	30284	463	139	14	10	2.6	142|1020|1128|1134|1137|1139|1141|1143|1813|2185|2554|3776|6532|6548	PARP1|CDK5|CHRM1|CHRNA1|CHRNA4|CHRNA7|CHRNB2|CHRNB4|DRD2|PTK2B|GABRA1|KCNK2|SLC6A4|SLC9A1	-5.3	MyList
GO Biological Processes	19	GO:0031400	negative regulation of protein modification process	19_GO:0048519 negative regulation of biological process	-7.5	8.1	8.7	30284	321	139	12	8.6	2.4	1020|2534|2950|3066|3303|5347|5771|5788|5970|10013|26191|55869	CDK5|FYN|GSTP1|HDAC2|HSPA1A|PLK1|PTPN2|PTPRC|RELA|HDAC6|PTPN22|HDAC8	-5.3	MyList
GO Biological Processes	19	GO:0006692	prostanoid metabolic process	19_GO:0009987 cellular process	-7.5	32	13	30284	41	139	6	4.3	1.7	231|1645|2950|4282|5742|6916	AKR1B1|AKR1C1|GSTP1|MIF|PTGS1|TBXAS1	-5.3	MyList
GO Biological Processes	19	GO:0007213	G protein-coupled acetylcholine receptor signaling pathway	19_GO:0050896 response to stimulus	-7.4	52	16	30284	21	139	5	3.6	1.6	1128|1129|1131|1132|11255	CHRM1|CHRM2|CHRM3|CHRM4|HRH3	-5.3	MyList
GO Biological Processes	19	GO:0006631	fatty acid metabolic process	19_GO:0009987 cellular process	-7.4	8	8.6	30284	327	139	12	8.6	2.4	127|131|231|1066|1548|1645|2052|2950|3028|4282|5742|6916	ADH4|ADH7|AKR1B1|CES1|CYP2A6|AKR1C1|EPHX1|GSTP1|HSD17B10|MIF|PTGS1|TBXAS1	-5.2	MyList
GO Biological Processes	19	GO:2000377	regulation of reactive oxygen species metabolic process	19_GO:0050789 regulation of biological process	-7.3	13	9.8	30284	156	139	9	6.5	2.1	1645|2185|2358|2534|2950|4780|7048|7099|10013	AKR1C1|PTK2B|FPR2|FYN|GSTP1|NFE2L2|TGFBR2|TLR4|HDAC6	-5.2	MyList
GO Biological Processes	19	GO:0002833	positive regulation of response to biotic stimulus	19_GO:0048518 positive regulation of biological process	-7.3	7.9	8.6	30284	332	139	12	8.6	2.4	1520|2358|2534|3303|3551|4282|4321|5970|7099|26191|51311|340061	CTSS|FPR2|FYN|HSPA1A|IKBKB|MIF|MMP12|RELA|TLR4|PTPN22|TLR8|STING1	-5.2	MyList
GO Biological Processes	19	GO:0001932	regulation of protein phosphorylation	19_GO:0050789 regulation of biological process	-7.3	5.4	7.7	30284	644	139	16	12	2.7	995|1139|2185|2321|2534|2950|3717|5292|5300|5347|5771|5788|7099|8841|10013|26191	CDC25C|CHRNA7|PTK2B|FLT1|FYN|GSTP1|JAK2|PIM1|PIN1|PLK1|PTPN2|PTPRC|TLR4|HDAC3|HDAC6|PTPN22	-5.2	MyList
GO Biological Processes	19	GO:2000379	positive regulation of reactive oxygen species metabolic process	19_GO:0048518 positive regulation of biological process	-7.2	20	11	30284	75	139	7	5	1.9	1645|2185|2358|2950|4780|7048|7099	AKR1C1|PTK2B|FPR2|GSTP1|NFE2L2|TGFBR2|TLR4	-5.1	MyList
GO Biological Processes	19	GO:0006690	icosanoid metabolic process	19_GO:0009987 cellular process	-7.2	15	10	30284	115	139	8	5.8	2	231|1548|1645|2052|2950|4282|5742|6916	AKR1B1|CYP2A6|AKR1C1|EPHX1|GSTP1|MIF|PTGS1|TBXAS1	-5.1	MyList
GO Biological Processes	19	GO:1904646	cellular response to amyloid-beta	19_GO:0050896 response to stimulus	-7.2	28	13	30284	46	139	6	4.3	1.7	142|1020|2358|2534|3480|7099	PARP1|CDK5|FPR2|FYN|IGF1R|TLR4	-5	MyList
GO Biological Processes	19	GO:0045937	positive regulation of phosphate metabolic process	19_GO:0048518 positive regulation of biological process	-7.2	6.2	7.9	30284	493	139	14	10	2.6	1139|2170|2185|2321|3358|3717|4282|5292|5300|5347|5788|7099|8841|10013	CHRNA7|FABP3|PTK2B|FLT1|HTR2C|JAK2|MIF|PIM1|PIN1|PLK1|PTPRC|TLR4|HDAC3|HDAC6	-5	MyList
GO Biological Processes	19	GO:0010562	positive regulation of phosphorus metabolic process	19_GO:0048518 positive regulation of biological process	-7.2	6.2	7.9	30284	493	139	14	10	2.6	1139|2170|2185|2321|3358|3717|4282|5292|5300|5347|5788|7099|8841|10013	CHRNA7|FABP3|PTK2B|FLT1|HTR2C|JAK2|MIF|PIM1|PIN1|PLK1|PTPRC|TLR4|HDAC3|HDAC6	-5	MyList
GO Biological Processes	19	GO:2001236	regulation of extrinsic apoptotic signaling pathway	19_GO:0050896 response to stimulus	-7.1	12	9.5	30284	165	139	9	6.5	2.1	2950|3162|3303|3958|4000|5054|5788|5970|7099	GSTP1|HMOX1|HSPA1A|LGALS3|LMNA|SERPINE1|PTPRC|RELA|TLR4	-5	MyList
GO Biological Processes	19	GO:1990748	cellular detoxification	19_GO:0098754 detoxification	-7.1	15	10	30284	118	139	8	5.8	2	127|216|2950|4353|5292|5742|7173|57016	ADH4|ALDH1A1|GSTP1|MPO|PIM1|PTGS1|TPO|AKR1B10	-5	MyList
GO Biological Processes	19	GO:0007611	learning or memory	19_GO:0032501 multicellular organismal process	-7.1	8.5	8.6	30284	282	139	11	7.9	2.3	590|1020|1139|1141|1813|2534|3688|3776|4311|6532|6865	BCHE|CDK5|CHRNA7|CHRNB2|DRD2|FYN|ITGB1|KCNK2|MME|SLC6A4|TACR2	-5	MyList
GO Biological Processes	19	GO:0007193	adenylate cyclase-inhibiting G protein-coupled receptor signaling pathway	19_GO:0050896 response to stimulus	-7.1	19	11	30284	80	139	7	5	1.9	1128|1129|1131|1132|1813|2358|11255	CHRM1|CHRM2|CHRM3|CHRM4|DRD2|FPR2|HRH3	-5	MyList
GO Biological Processes	19	GO:0043068	positive regulation of programmed cell death	19_GO:0048518 positive regulation of biological process	-7	5.6	7.6	30284	586	139	15	11	2.6	142|1020|1509|2152|3162|3164|3688|3717|4313|5771|5788|6548|7052|7099|7153	PARP1|CDK5|CTSD|F3|HMOX1|NR4A1|ITGB1|JAK2|MMP2|PTPN2|PTPRC|SLC9A1|TGM2|TLR4|TOP2A	-4.9	MyList
GO Biological Processes	19	GO:0046649	lymphocyte activation	19_GO:0002376 immune system process	-7	6.1	7.8	30284	504	139	14	10	2.6	1137|1141|2185|2534|3615|3688|3702|3716|5771|5788|7099|8654|10014|26191	CHRNA4|CHRNB2|PTK2B|FYN|IMPDH2|ITGB1|ITK|JAK1|PTPN2|PTPRC|TLR4|PDE5A|HDAC5|PTPN22	-4.9	MyList
GO Biological Processes	19	GO:0002768	immune response-regulating cell surface receptor signaling pathway	19_GO:0002376 immune system process	-7	8.4	8.5	30284	286	139	11	7.9	2.3	1445|2358|2534|3551|3702|4790|4843|5788|5970|7099|26191	CSK|FPR2|FYN|IKBKB|ITK|NFKB1|NOS2|PTPRC|RELA|TLR4|PTPN22	-4.9	MyList
GO Biological Processes	19	GO:0043409	negative regulation of MAPK cascade	19_GO:0048519 negative regulation of biological process	-7	11	9.3	30284	171	139	9	6.5	2.1	1445|2950|3480|5300|5771|5788|7099|8841|26191	CSK|GSTP1|IGF1R|PIN1|PTPN2|PTPRC|TLR4|HDAC3|PTPN22	-4.9	MyList
GO Biological Processes	19	GO:0034599	cellular response to oxidative stress	19_GO:0050896 response to stimulus	-7	9.6	8.8	30284	227	139	10	7.2	2.2	142|2534|3066|3303|4313|4353|4780|5970|8989|10013	PARP1|FYN|HDAC2|HSPA1A|MMP2|MPO|NFE2L2|RELA|TRPA1|HDAC6	-4.9	MyList
GO Biological Processes	19	GO:1903131	mononuclear cell differentiation	19_GO:0032502 developmental process	-6.9	7.3	8.1	30284	360	139	12	8.6	2.4	142|1513|2185|3688|3702|3716|5771|5788|7048|7099|10014|26191	PARP1|CTSK|PTK2B|ITGB1|ITK|JAK1|PTPN2|PTPRC|TGFBR2|TLR4|HDAC5|PTPN22	-4.9	MyList
GO Biological Processes	19	GO:0030097	hemopoiesis	19_GO:0032502 developmental process	-6.9	5.1	7.3	30284	690	139	16	12	2.7	142|1513|2185|3688|3702|3716|3717|5771|5788|7048|7099|7153|7173|10013|10014|26191	PARP1|CTSK|PTK2B|ITGB1|ITK|JAK1|JAK2|PTPN2|PTPRC|TGFBR2|TLR4|TOP2A|TPO|HDAC6|HDAC5|PTPN22	-4.8	MyList
GO Biological Processes	19	GO:0003013	circulatory system process	19_GO:0032501 multicellular organismal process	-6.9	5.9	7.6	30284	519	139	14	10	2.6	1584|1813|2534|3688|4313|4843|5742|6513|6532|6548|6566|6772|6865|6916	CYP11B1|DRD2|FYN|ITGB1|MMP2|NOS2|PTGS1|SLC2A1|SLC6A4|SLC9A1|SLC16A1|STAT1|TACR2|TBXAS1	-4.8	MyList
GO Biological Processes	19	GO:0008207	C21-steroid hormone metabolic process	19_GO:0065007 biological regulation	-6.9	40	14	30284	27	139	5	3.6	1.6	231|1584|1645|3028|6715	AKR1B1|CYP11B1|AKR1C1|HSD17B10|SRD5A1	-4.8	MyList
GO Biological Processes	19	GO:0097237	cellular response to toxic substance	19_GO:0050896 response to stimulus	-6.8	14	9.7	30284	128	139	8	5.8	2	127|216|2950|4353|5292|5742|7173|57016	ADH4|ALDH1A1|GSTP1|MPO|PIM1|PTGS1|TPO|AKR1B10	-4.8	MyList
GO Biological Processes	19	GO:0034614	cellular response to reactive oxygen species	19_GO:0050896 response to stimulus	-6.8	14	9.7	30284	129	139	8	5.8	2	2534|3066|4313|4353|4780|5970|8989|10013	FYN|HDAC2|MMP2|MPO|NFE2L2|RELA|TRPA1|HDAC6	-4.8	MyList
GO Biological Processes	19	GO:0045089	positive regulation of innate immune response	19_GO:0044419 biological process involved in interspecies interaction between organisms	-6.8	8	8.2	30284	301	139	11	7.9	2.3	1520|2358|2534|3303|3551|4321|5970|7099|26191|51311|340061	CTSS|FPR2|FYN|HSPA1A|IKBKB|MMP12|RELA|TLR4|PTPN22|TLR8|STING1	-4.7	MyList
GO Biological Processes	19	GO:0019725	cellular homeostasis	19_GO:0042592 homeostatic process	-6.8	5	7.2	30284	703	139	16	12	2.7	328|760|766|1134|1139|1813|2950|3162|3358|3480|4780|4843|6548|6916|7052|8989	APEX1|CA2|CA7|CHRNA1|CHRNA7|DRD2|GSTP1|HMOX1|HTR2C|IGF1R|NFE2L2|NOS2|SLC9A1|TBXAS1|TGM2|TRPA1	-4.7	MyList
GO Biological Processes	19	GO:0034612	response to tumor necrosis factor	19_GO:0050896 response to stimulus	-6.8	11	9	30284	181	139	9	6.5	2.1	102|1513|2185|3551|3717|4780|4790|5970|6772	ADAM10|CTSK|PTK2B|IKBKB|JAK2|NFE2L2|NFKB1|RELA|STAT1	-4.7	MyList
GO Biological Processes	19	GO:0040008	regulation of growth	19_GO:0040007 growth	-6.8	5.3	7.3	30284	616	139	15	11	2.6	102|1020|1813|2053|2185|3303|3776|5292|6531|6532|6548|8408|8841|10013|10038	ADAM10|CDK5|DRD2|EPHX2|PTK2B|HSPA1A|KCNK2|PIM1|SLC6A3|SLC6A4|SLC9A1|ULK1|HDAC3|HDAC6|PARP2	-4.7	MyList
GO Biological Processes	19	GO:0007187	G protein-coupled receptor signaling pathway, coupled to cyclic nucleotide second messenger	19_GO:0050896 response to stimulus	-6.6	23	11	30284	56	139	6	4.3	1.7	1128|1129|1131|1132|3358|11255	CHRM1|CHRM2|CHRM3|CHRM4|HTR2C|HRH3	-4.6	MyList
GO Biological Processes	19	GO:0007162	negative regulation of cell adhesion	19_GO:0048519 negative regulation of biological process	-6.6	7.7	8.1	30284	312	139	11	7.9	2.3	102|3717|3958|4313|4321|5054|5140|5771|5788|8654|26191	ADAM10|JAK2|LGALS3|MMP2|MMP12|SERPINE1|PDE3B|PTPN2|PTPRC|PDE5A|PTPN22	-4.6	MyList
GO Biological Processes	19	GO:0070201	regulation of establishment of protein localization	19_GO:0051179 localization	-6.6	5.6	7.3	30284	547	139	14	10	2.6	43|1020|1128|1131|1445|1509|1813|2534|3717|4843|6566|7099|8841|10013	ACHE|CDK5|CHRM1|CHRM3|CSK|CTSD|DRD2|FYN|JAK2|NOS2|SLC16A1|TLR4|HDAC3|HDAC6	-4.6	MyList
GO Biological Processes	19	GO:0018958	phenol-containing compound metabolic process	19_GO:0009987 cellular process	-6.6	16	10	30284	93	139	7	5	1.9	1513|1813|4128|4129|6531|6715|7173	CTSK|DRD2|MAOA|MAOB|SLC6A3|SRD5A1|TPO	-4.6	MyList
GO Biological Processes	19	GO:0030522	intracellular receptor signaling pathway	19_GO:0050896 response to stimulus	-6.6	10	8.7	30284	191	139	9	6.5	2.1	3164|3551|3717|5292|5970|7099|8856|51311|340061	NR4A1|IKBKB|JAK2|PIM1|RELA|TLR4|NR1I2|TLR8|STING1	-4.5	MyList
GO Biological Processes	19	GO:0007623	circadian rhythm	19_GO:0048511 rhythmic process	-6.6	13	9.3	30284	139	139	8	5.8	2	1813|3065|3066|3615|4843|6532|7150|8841	DRD2|HDAC1|HDAC2|IMPDH2|NOS2|SLC6A4|TOP1|HDAC3	-4.5	MyList
GO Biological Processes	19	GO:0006836	neurotransmitter transport	19_GO:0051179 localization	-6.5	12	9.2	30284	140	139	8	5.8	2	1020|1813|3164|6531|6532|9152|11255|60482	CDK5|DRD2|NR4A1|SLC6A3|SLC6A4|SLC6A5|HRH3|SLC5A7	-4.5	MyList
GO Biological Processes	19	GO:0043269	regulation of monoatomic ion transport	19_GO:0051179 localization	-6.5	6	7.4	30284	472	139	13	9.4	2.5	760|766|1128|1520|1813|2185|2534|3688|3958|4129|6532|6548|6865	CA2|CA7|CHRM1|CTSS|DRD2|PTK2B|FYN|ITGB1|LGALS3|MAOB|SLC6A4|SLC9A1|TACR2	-4.5	MyList
GO Biological Processes	19	GO:0090257	regulation of muscle system process	19_GO:0032501 multicellular organismal process	-6.5	8.5	8.2	30284	256	139	10	7.2	2.2	142|1129|1131|1143|3164|4000|6548|6865|8654|10038	PARP1|CHRM2|CHRM3|CHRNB4|NR4A1|LMNA|SLC9A1|TACR2|PDE5A|PARP2	-4.5	MyList
GO Biological Processes	19	GO:0070374	positive regulation of ERK1 and ERK2 cascade	19_GO:0048518 positive regulation of biological process	-6.4	9.9	8.5	30284	198	139	9	6.5	2.1	1139|1813|2185|2358|3358|4282|5788|7099|26191	CHRNA7|DRD2|PTK2B|FPR2|HTR2C|MIF|PTPRC|TLR4|PTPN22	-4.4	MyList
GO Biological Processes	19	GO:0032869	cellular response to insulin stimulus	19_GO:0050896 response to stimulus	-6.4	9.9	8.5	30284	198	139	9	6.5	2.1	142|2321|3480|5140|5771|6548|6715|6772|10014	PARP1|FLT1|IGF1R|PDE3B|PTPN2|SLC9A1|SRD5A1|STAT1|HDAC5	-4.4	MyList
GO Biological Processes	19	GO:0071214	cellular response to abiotic stimulus	19_GO:0050896 response to stimulus	-6.4	7.3	7.8	30284	328	139	11	7.9	2.3	142|231|3480|4311|4312|4313|4790|6513|6548|7099|51311	PARP1|AKR1B1|IGF1R|MME|MMP1|MMP2|NFKB1|SLC2A1|SLC9A1|TLR4|TLR8	-4.4	MyList
GO Biological Processes	19	GO:0104004	cellular response to environmental stimulus	19_GO:0050896 response to stimulus	-6.4	7.3	7.8	30284	328	139	11	7.9	2.3	142|231|3480|4311|4312|4313|4790|6513|6548|7099|51311	PARP1|AKR1B1|IGF1R|MME|MMP1|MMP2|NFKB1|SLC2A1|SLC9A1|TLR4|TLR8	-4.4	MyList
GO Biological Processes	19	GO:0030001	metal ion transport	19_GO:0051179 localization	-6.4	5	7	30284	656	139	15	11	2.6	1020|1137|1139|1141|1813|2534|3358|3776|5788|6531|6532|6548|8989|9152|60482	CDK5|CHRNA4|CHRNA7|CHRNB2|DRD2|FYN|HTR2C|KCNK2|PTPRC|SLC6A3|SLC6A4|SLC9A1|TRPA1|SLC6A5|SLC5A7	-4.4	MyList
GO Biological Processes	19	GO:1900180	regulation of protein localization to nucleus	19_GO:0051179 localization	-6.4	12	9	30284	146	139	8	5.8	2	142|2534|3716|3717|4000|5300|5347|8841	PARP1|FYN|JAK1|JAK2|LMNA|PIN1|PLK1|HDAC3	-4.4	MyList
GO Biological Processes	19	GO:0043065	positive regulation of apoptotic process	19_GO:0048518 positive regulation of biological process	-6.4	5.4	7.1	30284	569	139	14	10	2.6	1020|1509|2152|3162|3164|3688|3717|4313|5771|5788|6548|7052|7099|7153	CDK5|CTSD|F3|HMOX1|NR4A1|ITGB1|JAK2|MMP2|PTPN2|PTPRC|SLC9A1|TGM2|TLR4|TOP2A	-4.4	MyList
GO Biological Processes	19	GO:1904385	cellular response to angiotensin	19_GO:0050896 response to stimulus	-6.4	33	12	30284	33	139	5	3.6	1.6	760|3480|4780|4790|5970	CA2|IGF1R|NFE2L2|NFKB1|RELA	-4.4	MyList
GO Biological Processes	19	GO:0060759	regulation of response to cytokine stimulus	19_GO:0050896 response to stimulus	-6.4	9.8	8.5	30284	201	139	9	6.5	2.1	2950|3303|3551|4321|5771|5788|7099|8408|340061	GSTP1|HSPA1A|IKBKB|MMP12|PTPN2|PTPRC|TLR4|ULK1|STING1	-4.4	MyList
GO Biological Processes	19	GO:0048661	positive regulation of smooth muscle cell proliferation	19_GO:0048518 positive regulation of biological process	-6.4	15	9.6	30284	101	139	7	5	1.9	3065|3162|3480|3717|4313|6772|7099	HDAC1|HMOX1|IGF1R|JAK2|MMP2|STAT1|TLR4	-4.4	MyList
GO Biological Processes	19	GO:2001237	negative regulation of extrinsic apoptotic signaling pathway	19_GO:0048519 negative regulation of biological process	-6.3	15	9.6	30284	102	139	7	5	1.9	2950|3162|3303|3958|4000|5054|5970	GSTP1|HMOX1|HSPA1A|LGALS3|LMNA|SERPINE1|RELA	-4.3	MyList
GO Biological Processes	19	GO:1902644	tertiary alcohol metabolic process	19_GO:0009987 cellular process	-6.3	58	15	30284	15	139	4	2.9	1.4	231|1584|1645|57016	AKR1B1|CYP11B1|AKR1C1|AKR1B10	-4.3	MyList
GO Biological Processes	19	GO:1903829	positive regulation of protein localization	19_GO:0051179 localization	-6.3	5.7	7.2	30284	499	139	13	9.4	2.5	43|142|1020|1128|1131|2534|3688|3716|3717|3958|5347|7099|8841	ACHE|PARP1|CDK5|CHRM1|CHRM3|FYN|ITGB1|JAK1|JAK2|LGALS3|PLK1|TLR4|HDAC3	-4.3	MyList
GO Biological Processes	19	GO:0070663	regulation of leukocyte proliferation	19_GO:0050789 regulation of biological process	-6.2	8	7.9	30284	273	139	10	7.2	2.2	1141|2950|3717|3958|4282|5788|7048|7099|8654|26191	CHRNB2|GSTP1|JAK2|LGALS3|MIF|PTPRC|TGFBR2|TLR4|PDE5A|PTPN22	-4.3	MyList
GO Biological Processes	19	GO:0040013	negative regulation of locomotion	19_GO:0040011 locomotion	-6.2	6.2	7.3	30284	421	139	12	8.6	2.4	1460|1813|3065|3066|3162|4282|4780|5054|5300|5771|10013|10014	CSNK2B|DRD2|HDAC1|HDAC2|HMOX1|MIF|NFE2L2|SERPINE1|PIN1|PTPN2|HDAC6|HDAC5	-4.2	MyList
GO Biological Processes	19	GO:0019233	sensory perception of pain	19_GO:0032501 multicellular organismal process	-6.2	20	10	30284	66	139	6	4.3	1.7	1020|1137|1141|2534|4311|8989	CDK5|CHRNA4|CHRNB2|FYN|MME|TRPA1	-4.2	MyList
GO Biological Processes	19	GO:0071356	cellular response to tumor necrosis factor	19_GO:0050896 response to stimulus	-6.2	11	8.7	30284	155	139	8	5.8	2	1513|2185|3551|3717|4780|4790|5970|6772	CTSK|PTK2B|IKBKB|JAK2|NFE2L2|NFKB1|RELA|STAT1	-4.2	MyList
GO Biological Processes	19	GO:0071222	cellular response to lipopolysaccharide	19_GO:0044419 biological process involved in interspecies interaction between organisms	-6.2	9.2	8.2	30284	212	139	9	6.5	2.1	2950|3717|4790|4843|5054|5970|7099|10014|26191	GSTP1|JAK2|NFKB1|NOS2|SERPINE1|RELA|TLR4|HDAC5|PTPN22	-4.2	MyList
GO Biological Processes	19	GO:0001525	angiogenesis	19_GO:0032502 developmental process	-6.2	6.9	7.5	30284	347	139	11	7.9	2.3	688|1890|2185|2321|3162|3164|3688|4313|5054|5140|7048	KLF5|TYMP|PTK2B|FLT1|HMOX1|NR4A1|ITGB1|MMP2|SERPINE1|PDE3B|TGFBR2	-4.2	MyList
GO Biological Processes	19	GO:0050806	positive regulation of synaptic transmission	19_GO:0048518 positive regulation of biological process	-6.2	11	8.7	30284	156	139	8	5.8	2	760|766|1139|1813|2185|4311|6865|10013	CA2|CA7|CHRNA7|DRD2|PTK2B|MME|TACR2|HDAC6	-4.2	MyList
GO Biological Processes	19	GO:0070301	cellular response to hydrogen peroxide	19_GO:0050896 response to stimulus	-6.2	20	10	30284	67	139	6	4.3	1.7	2534|3066|4780|5970|8989|10013	FYN|HDAC2|NFE2L2|RELA|TRPA1|HDAC6	-4.2	MyList
GO Biological Processes	19	GO:0002521	leukocyte differentiation	19_GO:0032502 developmental process	-6.2	6.1	7.3	30284	426	139	12	8.6	2.4	142|1513|2185|3688|3702|3716|5771|5788|7048|7099|10014|26191	PARP1|CTSK|PTK2B|ITGB1|ITK|JAK1|PTPN2|PTPRC|TGFBR2|TLR4|HDAC5|PTPN22	-4.2	MyList
GO Biological Processes	19	GO:0031960	response to corticosteroid	19_GO:0050896 response to stimulus	-6.2	11	8.6	30284	157	139	8	5.8	2	142|590|3480|3717|4129|5788|6715|10013	PARP1|BCHE|IGF1R|JAK2|MAOB|PTPRC|SRD5A1|HDAC6	-4.2	MyList
GO Biological Processes	19	GO:0051385	response to mineralocorticoid	19_GO:0050896 response to stimulus	-6.1	29	12	30284	37	139	5	3.6	1.6	142|3480|4129|5788|10013	PARP1|IGF1R|MAOB|PTPRC|HDAC6	-4.2	MyList
GO Biological Processes	19	GO:0007612	learning	19_GO:0032501 multicellular organismal process	-6.1	11	8.5	30284	160	139	8	5.8	2	590|1020|1141|1813|2534|3688|6532|6865	BCHE|CDK5|CHRNB2|DRD2|FYN|ITGB1|SLC6A4|TACR2	-4.1	MyList
GO Biological Processes	19	GO:0048545	response to steroid hormone	19_GO:0050896 response to stimulus	-6.1	7.7	7.7	30284	284	139	10	7.2	2.2	142|590|3303|3480|3717|4129|5788|5970|6715|10013	PARP1|BCHE|HSPA1A|IGF1R|JAK2|MAOB|PTPRC|RELA|SRD5A1|HDAC6	-4.1	MyList
GO Biological Processes	19	GO:0007584	response to nutrient	19_GO:0050896 response to stimulus	-6.1	11	8.5	30284	161	139	8	5.8	2	590|3480|4780|5292|5970|6532|6566|6772	BCHE|IGF1R|NFE2L2|PIM1|RELA|SLC6A4|SLC16A1|STAT1	-4.1	MyList
GO Biological Processes	19	GO:0042327	positive regulation of phosphorylation	19_GO:0048518 positive regulation of biological process	-6	6	7.1	30284	437	139	12	8.6	2.4	1139|2185|2321|3717|4282|5292|5300|5347|5788|7099|8841|10013	CHRNA7|PTK2B|FLT1|JAK2|MIF|PIM1|PIN1|PLK1|PTPRC|TLR4|HDAC3|HDAC6	-4.1	MyList
GO Biological Processes	19	GO:1901654	response to ketone	19_GO:0050896 response to stimulus	-6	8.8	7.9	30284	223	139	9	6.5	2.1	142|768|3480|3717|4129|5788|5970|6715|10013	PARP1|CA9|IGF1R|JAK2|MAOB|PTPRC|RELA|SRD5A1|HDAC6	-4.1	MyList
GO Biological Processes	19	GO:0009895	negative regulation of catabolic process	19_GO:0048519 negative regulation of biological process	-6	6.6	7.3	30284	365	139	11	7.9	2.3	1460|2534|3162|4194|4843|5140|5300|5970|10013|26191|26986	CSNK2B|FYN|HMOX1|MDM4|NOS2|PDE3B|PIN1|RELA|HDAC6|PTPN22|PABPC1	-4	MyList
GO Biological Processes	19	GO:0071219	cellular response to molecule of bacterial origin	19_GO:0044419 biological process involved in interspecies interaction between organisms	-6	8.7	7.9	30284	226	139	9	6.5	2.1	2950|3717|4790|4843|5054|5970|7099|10014|26191	GSTP1|JAK2|NFKB1|NOS2|SERPINE1|RELA|TLR4|HDAC5|PTPN22	-4	MyList
GO Biological Processes	19	GO:0050808	synapse organization	19_GO:0009987 cellular process	-5.9	6.5	7.2	30284	368	139	11	7.9	2.3	43|102|1020|1134|1139|1813|2534|2554|3480|5300|10013	ACHE|ADAM10|CDK5|CHRNA1|CHRNA7|DRD2|FYN|GABRA1|IGF1R|PIN1|HDAC6	-4	MyList
GO Biological Processes	19	GO:0031349	positive regulation of defense response	19_GO:0048518 positive regulation of biological process	-5.9	5.8	7	30284	449	139	12	8.6	2.4	1520|2358|2534|3303|3551|4321|5054|5970|7099|26191|51311|340061	CTSS|FPR2|FYN|HSPA1A|IKBKB|MMP12|SERPINE1|RELA|TLR4|PTPN22|TLR8|STING1	-4	MyList
GO Biological Processes	19	GO:0071260	cellular response to mechanical stimulus	19_GO:0050896 response to stimulus	-5.9	18	9.7	30284	74	139	6	4.3	1.7	3480|4790|6513|6548|7099|51311	IGF1R|NFKB1|SLC2A1|SLC9A1|TLR4|TLR8	-4	MyList
GO Biological Processes	19	GO:0080135	regulation of cellular response to stress	19_GO:0050896 response to stimulus	-5.9	5.3	6.8	30284	535	139	13	9.4	2.5	142|1813|2950|3303|3480|3776|4282|4780|5347|5771|7099|10013|83933	PARP1|DRD2|GSTP1|HSPA1A|IGF1R|KCNK2|MIF|NFE2L2|PLK1|PTPN2|TLR4|HDAC6|HDAC10	-4	MyList
GO Biological Processes	19	GO:0110096	cellular response to aldehyde	19_GO:0050896 response to stimulus	-5.9	48	14	30284	18	139	4	2.9	1.4	127|216|3480|57016	ADH4|ALDH1A1|IGF1R|AKR1B10	-4	MyList
GO Biological Processes	19	GO:0003012	muscle system process	19_GO:0032501 multicellular organismal process	-5.9	7.3	7.5	30284	297	139	10	7.2	2.2	1131|1134|1141|1143|1813|3066|3162|6548|6865|8654	CHRM3|CHRNA1|CHRNB2|CHRNB4|DRD2|HDAC2|HMOX1|SLC9A1|TACR2|PDE5A	-4	MyList
GO Biological Processes	19	GO:1903532	positive regulation of secretion by cell	19_GO:0051179 localization	-5.9	7.3	7.5	30284	297	139	10	7.2	2.2	43|1020|1131|1141|1813|3717|4282|6532|6865|7099	ACHE|CDK5|CHRM3|CHRNB2|DRD2|JAK2|MIF|SLC6A4|TACR2|TLR4	-4	MyList
GO Biological Processes	19	GO:0030574	collagen catabolic process	19_GO:0009987 cellular process	-5.9	27	11	30284	41	139	5	3.6	1.6	1513|1520|4312|4313|4321	CTSK|CTSS|MMP1|MMP2|MMP12	-4	MyList
GO Biological Processes	19	GO:0071496	cellular response to external stimulus	19_GO:0050896 response to stimulus	-5.9	17	9.7	30284	75	139	6	4.3	1.7	3480|4790|6513|6548|7099|51311	IGF1R|NFKB1|SLC2A1|SLC9A1|TLR4|TLR8	-4	MyList
GO Biological Processes	19	GO:0009617	response to bacterium	19_GO:0044419 biological process involved in interspecies interaction between organisms	-5.9	4.5	6.5	30284	726	139	15	11	2.6	131|2358|2950|3066|3164|3717|4129|4353|4790|4843|5054|5970|7099|10014|26191	ADH7|FPR2|GSTP1|HDAC2|NR4A1|JAK2|MAOB|MPO|NFKB1|NOS2|SERPINE1|RELA|TLR4|HDAC5|PTPN22	-4	MyList
GO Biological Processes	19	GO:0040029	epigenetic regulation of gene expression	19_GO:0050789 regulation of biological process	-5.9	7.3	7.4	30284	300	139	10	7.2	2.2	328|3065|3066|4000|8841|10013|10014|55869|79885|83933	APEX1|HDAC1|HDAC2|LMNA|HDAC3|HDAC6|HDAC5|HDAC8|HDAC11|HDAC10	-4	MyList
GO Biological Processes	19	GO:0032481	positive regulation of type I interferon production	19_GO:0032501 multicellular organismal process	-5.9	17	9.6	30284	76	139	6	4.3	1.7	4321|6772|7099|26191|51311|340061	MMP12|STAT1|TLR4|PTPN22|TLR8|STING1	-3.9	MyList
GO Biological Processes	19	GO:0016137	glycoside metabolic process	19_GO:0009987 cellular process	-5.8	46	13	30284	19	139	4	2.9	1.4	231|1645|57016|57704	AKR1B1|AKR1C1|AKR1B10|GBA2	-3.9	MyList
GO Biological Processes	19	GO:0022411	cellular component disassembly	19_GO:0009987 cellular process	-5.8	7.1	7.3	30284	305	139	10	7.2	2.2	102|1513|1520|4312|4313|4321|5347|5644|7153|10013	ADAM10|CTSK|CTSS|MMP1|MMP2|MMP12|PLK1|PRSS1|TOP2A|HDAC6	-3.9	MyList
GO Biological Processes	19	GO:1990776	response to angiotensin	19_GO:0050896 response to stimulus	-5.8	25	11	30284	43	139	5	3.6	1.6	760|3480|4780|4790|5970	CA2|IGF1R|NFE2L2|NFKB1|RELA	-3.9	MyList
GO Biological Processes	19	GO:0050805	negative regulation of synaptic transmission	19_GO:0048519 negative regulation of biological process	-5.8	25	11	30284	43	139	5	3.6	1.6	43|590|1813|2185|6532	ACHE|BCHE|DRD2|PTK2B|SLC6A4	-3.9	MyList
GO Biological Processes	19	GO:0007249	canonical NF-kappaB signal transduction	19_GO:0050896 response to stimulus	-5.8	25	11	30284	43	139	5	3.6	1.6	3551|4790|5970|7099|51311	IKBKB|NFKB1|RELA|TLR4|TLR8	-3.9	MyList
GO Biological Processes	19	GO:0070373	negative regulation of ERK1 and ERK2 cascade	19_GO:0048519 negative regulation of biological process	-5.8	17	9.5	30284	78	139	6	4.3	1.7	1445|2950|5300|5771|5788|7099	CSK|GSTP1|PIN1|PTPN2|PTPRC|TLR4	-3.9	MyList
GO Biological Processes	19	GO:0046903	secretion	19_GO:0051179 localization	-5.8	5.1	6.7	30284	550	139	13	9.4	2.5	760|768|1020|1128|1131|1813|3164|3776|4843|6531|6865|7052|11255	CA2|CA9|CDK5|CHRM1|CHRM3|DRD2|NR4A1|KCNK2|NOS2|SLC6A3|TACR2|TGM2|HRH3	-3.9	MyList
GO Biological Processes	19	GO:0043410	positive regulation of MAPK cascade	19_GO:0048518 positive regulation of biological process	-5.8	5.6	6.8	30284	464	139	12	8.6	2.4	1139|1813|2185|2321|2358|3358|3480|3717|4282|5788|7099|26191	CHRNA7|DRD2|PTK2B|FLT1|FPR2|HTR2C|IGF1R|JAK2|MIF|PTPRC|TLR4|PTPN22	-3.9	MyList
GO Biological Processes	19	GO:0031348	negative regulation of defense response	19_GO:0048519 negative regulation of biological process	-5.8	7.1	7.3	30284	308	139	10	7.2	2.2	142|1813|2358|2534|2950|4321|4790|5292|5771|5788	PARP1|DRD2|FPR2|FYN|GSTP1|MMP12|NFKB1|PIM1|PTPN2|PTPRC	-3.9	MyList
GO Biological Processes	19	GO:0008291	acetylcholine metabolic process	19_GO:0009987 cellular process	-5.7	1.1e+02	18	30284	6	139	3	2.2	1.2	43|590|60482	ACHE|BCHE|SLC5A7	-3.8	MyList
GO Biological Processes	19	GO:1900619	acetate ester metabolic process	19_GO:0009987 cellular process	-5.7	1.1e+02	18	30284	6	139	3	2.2	1.2	43|590|60482	ACHE|BCHE|SLC5A7	-3.8	MyList
GO Biological Processes	19	GO:0050670	regulation of lymphocyte proliferation	19_GO:0002376 immune system process	-5.7	8.1	7.5	30284	243	139	9	6.5	2.1	1141|3717|3958|4282|5788|7048|7099|8654|26191	CHRNB2|JAK2|LGALS3|MIF|PTPRC|TGFBR2|TLR4|PDE5A|PTPN22	-3.8	MyList
GO Biological Processes	19	GO:0070848	response to growth factor	19_GO:0050896 response to stimulus	-5.7	5	6.6	30284	562	139	13	9.4	2.5	142|1513|2321|2534|3065|3066|3164|3480|5970|6715|7048|7099|10013	PARP1|CTSK|FLT1|FYN|HDAC1|HDAC2|NR4A1|IGF1R|RELA|SRD5A1|TGFBR2|TLR4|HDAC6	-3.8	MyList
GO Biological Processes	19	GO:0002683	negative regulation of immune system process	19_GO:0002376 immune system process	-5.7	5	6.5	30284	564	139	13	9.4	2.5	142|1813|2534|3162|3958|4282|4321|5292|5771|5788|7099|8654|26191	PARP1|DRD2|FYN|HMOX1|LGALS3|MIF|MMP12|PIM1|PTPN2|PTPRC|TLR4|PDE5A|PTPN22	-3.8	MyList
GO Biological Processes	19	GO:0009615	response to virus	19_GO:0044419 biological process involved in interspecies interaction between organisms	-5.7	6.1	6.9	30284	394	139	11	7.9	2.3	1129|3551|3716|3717|4321|4790|5788|5970|6772|51311|340061	CHRM2|IKBKB|JAK1|JAK2|MMP12|NFKB1|PTPRC|RELA|STAT1|TLR8|STING1	-3.8	MyList
GO Biological Processes	19	GO:0034330	cell junction organization	19_GO:0009987 cellular process	-5.6	5	6.5	30284	566	139	13	9.4	2.5	43|102|1020|1134|1139|1445|1813|2185|2534|2554|3480|5300|10013	ACHE|ADAM10|CDK5|CHRNA1|CHRNA7|CSK|DRD2|PTK2B|FYN|GABRA1|IGF1R|PIN1|HDAC6	-3.8	MyList
GO Biological Processes	19	GO:0032944	regulation of mononuclear cell proliferation	19_GO:0050789 regulation of biological process	-5.6	7.9	7.4	30284	248	139	9	6.5	2.1	1141|3717|3958|4282|5788|7048|7099|8654|26191	CHRNB2|JAK2|LGALS3|MIF|PTPRC|TGFBR2|TLR4|PDE5A|PTPN22	-3.8	MyList
GO Biological Processes	19	GO:0051047	positive regulation of secretion	19_GO:0051179 localization	-5.6	6.8	7.1	30284	321	139	10	7.2	2.2	43|1020|1131|1141|1813|3717|4282|6532|6865|7099	ACHE|CDK5|CHRM3|CHRNB2|DRD2|JAK2|MIF|SLC6A4|TACR2|TLR4	-3.7	MyList
GO Biological Processes	19	GO:0002224	toll-like receptor signaling pathway	19_GO:0044419 biological process involved in interspecies interaction between organisms	-5.6	23	10	30284	47	139	5	3.6	1.6	1520|3551|5970|7099|51311	CTSS|IKBKB|RELA|TLR4|TLR8	-3.7	MyList
GO Biological Processes	19	GO:0071346	cellular response to type II interferon	19_GO:0044419 biological process involved in interspecies interaction between organisms	-5.6	16	9.1	30284	84	139	6	4.3	1.7	3716|3717|4843|5292|6772|7099	JAK1|JAK2|NOS2|PIM1|STAT1|TLR4	-3.7	MyList
GO Biological Processes	19	GO:0071216	cellular response to biotic stimulus	19_GO:0050896 response to stimulus	-5.6	7.8	7.3	30284	252	139	9	6.5	2.1	2950|3717|4790|4843|5054|5970|7099|10014|26191	GSTP1|JAK2|NFKB1|NOS2|SERPINE1|RELA|TLR4|HDAC5|PTPN22	-3.7	MyList
GO Biological Processes	19	GO:2001242	regulation of intrinsic apoptotic signaling pathway	19_GO:0050896 response to stimulus	-5.6	9.2	7.7	30284	189	139	8	5.8	2	142|2534|3065|3303|4282|4313|4780|5771	PARP1|FYN|HDAC1|HSPA1A|MIF|MMP2|NFE2L2|PTPN2	-3.7	MyList
GO Biological Processes	19	GO:0001959	regulation of cytokine-mediated signaling pathway	19_GO:0050896 response to stimulus	-5.6	9.2	7.7	30284	189	139	8	5.8	2	2950|3303|3551|4321|5771|5788|8408|340061	GSTP1|HSPA1A|IKBKB|MMP12|PTPN2|PTPRC|ULK1|STING1	-3.7	MyList
GO Biological Processes	19	GO:0007200	phospholipase C-activating G protein-coupled receptor signaling pathway	19_GO:0050896 response to stimulus	-5.5	11	8.2	30284	133	139	7	5	1.9	1128|1129|1131|1813|2358|3358|7052	CHRM1|CHRM2|CHRM3|DRD2|FPR2|HTR2C|TGM2	-3.7	MyList
GO Biological Processes	19	GO:0071498	cellular response to fluid shear stress	19_GO:0050896 response to stimulus	-5.5	40	12	30284	22	139	4	2.9	1.4	2185|4313|4780|8841	PTK2B|MMP2|NFE2L2|HDAC3	-3.7	MyList
GO Biological Processes	19	GO:0048638	regulation of developmental growth	19_GO:0040007 growth	-5.5	6.7	7	30284	327	139	10	7.2	2.2	1020|1813|3776|5292|6531|6532|8408|8841|10013|10038	CDK5|DRD2|KCNK2|PIM1|SLC6A3|SLC6A4|ULK1|HDAC3|HDAC6|PARP2	-3.7	MyList
GO Biological Processes	19	GO:0032680	regulation of tumor necrosis factor production	19_GO:0032501 multicellular organismal process	-5.5	9.1	7.6	30284	191	139	8	5.8	2	1139|2950|3066|3717|4282|5788|7099|26191	CHRNA7|GSTP1|HDAC2|JAK2|MIF|PTPRC|TLR4|PTPN22	-3.7	MyList
GO Biological Processes	19	GO:0019748	secondary metabolic process	19_GO:0009987 cellular process	-5.5	22	10	30284	49	139	5	3.6	1.6	231|1548|1645|4780|57016	AKR1B1|CYP2A6|AKR1C1|NFE2L2|AKR1B10	-3.7	MyList
GO Biological Processes	19	GO:0046683	response to organophosphorus	19_GO:0050896 response to stimulus	-5.5	11	8.1	30284	135	139	7	5	1.9	1645|2185|5970|6531|6532|6715|6772	AKR1C1|PTK2B|RELA|SLC6A3|SLC6A4|SRD5A1|STAT1	-3.7	MyList
GO Biological Processes	19	GO:0006914	autophagy	19_GO:0009987 cellular process	-5.5	6.6	6.9	30284	331	139	10	7.2	2.2	1509|1513|1813|3162|8408|10013|23192|26191|83933|340061	CTSD|CTSK|DRD2|HMOX1|ULK1|HDAC6|ATG4B|PTPN22|HDAC10|STING1	-3.7	MyList
GO Biological Processes	19	GO:0061919	process utilizing autophagic mechanism	19_GO:0009987 cellular process	-5.5	6.6	6.9	30284	331	139	10	7.2	2.2	1509|1513|1813|3162|8408|10013|23192|26191|83933|340061	CTSD|CTSK|DRD2|HMOX1|ULK1|HDAC6|ATG4B|PTPN22|HDAC10|STING1	-3.7	MyList
GO Biological Processes	19	GO:1990384	hyaloid vascular plexus regression	19_GO:0032502 developmental process	-5.5	93	17	30284	7	139	3	2.2	1.2	1813|2321|6531	DRD2|FLT1|SLC6A3	-3.7	MyList
GO Biological Processes	19	GO:0001934	positive regulation of protein phosphorylation	19_GO:0048518 positive regulation of biological process	-5.4	5.8	6.7	30284	414	139	11	7.9	2.3	1139|2185|2321|3717|5292|5300|5347|5788|7099|8841|10013	CHRNA7|PTK2B|FLT1|JAK2|PIM1|PIN1|PLK1|PTPRC|TLR4|HDAC3|HDAC6	-3.6	MyList
GO Biological Processes	19	GO:1903555	regulation of tumor necrosis factor superfamily cytokine production	19_GO:0032501 multicellular organismal process	-5.4	8.9	7.5	30284	196	139	8	5.8	2	1139|2950|3066|3717|4282|5788|7099|26191	CHRNA7|GSTP1|HDAC2|JAK2|MIF|PTPRC|TLR4|PTPN22	-3.6	MyList
GO Biological Processes	19	GO:0042113	B cell activation	19_GO:0002376 immune system process	-5.4	8.9	7.5	30284	196	139	8	5.8	2	1137|1141|2185|3688|5771|5788|7099|10014	CHRNA4|CHRNB2|PTK2B|ITGB1|PTPN2|PTPRC|TLR4|HDAC5	-3.6	MyList
GO Biological Processes	19	GO:0071466	cellular response to xenobiotic stimulus	19_GO:0050896 response to stimulus	-5.4	8.8	7.5	30284	197	139	8	5.8	2	590|1548|1645|2052|2950|4780|4843|8856	BCHE|CYP2A6|AKR1C1|EPHX1|GSTP1|NFE2L2|NOS2|NR1I2	-3.6	MyList
GO Biological Processes	19	GO:0050856	regulation of T cell receptor signaling pathway	19_GO:0002376 immune system process	-5.4	21	9.8	30284	52	139	5	3.6	1.6	3958|5771|5788|5970|26191	LGALS3|PTPN2|PTPRC|RELA|PTPN22	-3.6	MyList
GO Biological Processes	19	GO:0014075	response to amine	19_GO:0050896 response to stimulus	-5.3	21	9.7	30284	53	139	5	3.6	1.6	1813|3066|3164|3717|10013	DRD2|HDAC2|NR4A1|JAK2|HDAC6	-3.5	MyList
GO Biological Processes	19	GO:0033209	tumor necrosis factor-mediated signaling pathway	19_GO:0050896 response to stimulus	-5.3	21	9.7	30284	53	139	5	3.6	1.6	2185|3551|3717|5970|6772	PTK2B|IKBKB|JAK2|RELA|STAT1	-3.5	MyList
GO Biological Processes	19	GO:1900182	positive regulation of protein localization to nucleus	19_GO:0051179 localization	-5.3	14	8.5	30284	94	139	6	4.3	1.7	142|2534|3716|3717|5347|8841	PARP1|FYN|JAK1|JAK2|PLK1|HDAC3	-3.5	MyList
GO Biological Processes	19	GO:0006816	calcium ion transport	19_GO:0051179 localization	-5.3	7.2	7	30284	272	139	9	6.5	2.1	1020|1137|1139|1141|1813|2534|3358|5788|8989	CDK5|CHRNA4|CHRNA7|CHRNB2|DRD2|FYN|HTR2C|PTPRC|TRPA1	-3.5	MyList
GO Biological Processes	19	GO:0032727	positive regulation of interferon-alpha production	19_GO:0032501 multicellular organismal process	-5.3	35	12	30284	25	139	4	2.9	1.4	4321|6772|7099|51311	MMP12|STAT1|TLR4|TLR8	-3.5	MyList
GO Biological Processes	19	GO:0008015	blood circulation	19_GO:0032501 multicellular organismal process	-5.3	5.6	6.5	30284	429	139	11	7.9	2.3	1584|1813|3688|4313|4843|5742|6532|6548|6772|6865|6916	CYP11B1|DRD2|ITGB1|MMP2|NOS2|PTGS1|SLC6A4|SLC9A1|STAT1|TACR2|TBXAS1	-3.5	MyList
GO Biological Processes	19	GO:0046777	protein autophosphorylation	19_GO:0009987 cellular process	-5.3	11	7.8	30284	145	139	7	5	1.9	2185|2321|2869|3480|3717|5292|8408	PTK2B|FLT1|GRK5|IGF1R|JAK2|PIM1|ULK1	-3.5	MyList
GO Biological Processes	19	GO:0007207	phospholipase C-activating G protein-coupled acetylcholine receptor signaling pathway	19_GO:0050896 response to stimulus	-5.3	82	16	30284	8	139	3	2.2	1.2	1128|1129|1131	CHRM1|CHRM2|CHRM3	-3.5	MyList
GO Biological Processes	19	GO:0051249	regulation of lymphocyte activation	19_GO:0002376 immune system process	-5.3	5	6.3	30284	521	139	12	8.6	2.4	1141|1445|2534|3717|3958|4282|5771|5788|7048|7099|8654|26191	CHRNB2|CSK|FYN|JAK2|LGALS3|MIF|PTPN2|PTPRC|TGFBR2|TLR4|PDE5A|PTPN22	-3.5	MyList
GO Biological Processes	19	GO:0002758	innate immune response-activating signaling pathway	19_GO:0044419 biological process involved in interspecies interaction between organisms	-5.3	10	7.7	30284	147	139	7	5	1.9	1520|2534|3551|5970|7099|51311|340061	CTSS|FYN|IKBKB|RELA|TLR4|TLR8|STING1	-3.5	MyList
GO Biological Processes	19	GO:0050801	monoatomic ion homeostasis	19_GO:0042592 homeostatic process	-5.3	5	6.3	30284	522	139	12	8.6	2.4	760|766|771|1139|1813|3162|3358|6548|6916|7052|8805|8989	CA2|CA7|CA12|CHRNA7|DRD2|HMOX1|HTR2C|SLC9A1|TBXAS1|TGM2|TRIM24|TRPA1	-3.4	MyList
GO Biological Processes	19	GO:0009308	amine metabolic process	19_GO:0009987 cellular process	-5.2	13	8.4	30284	97	139	6	4.3	1.7	1813|4128|4129|6531|8639|83933	DRD2|MAOA|MAOB|SLC6A3|AOC3|HDAC10	-3.4	MyList
GO Biological Processes	19	GO:0008283	cell population proliferation	19_GO:0009987 cellular process	-5.2	4.2	6	30284	718	139	14	10	2.6	995|1813|2185|2534|2950|3162|3615|3688|5788|6772|7099|8654|8805|8841	CDC25C|DRD2|PTK2B|FYN|GSTP1|HMOX1|IMPDH2|ITGB1|PTPRC|STAT1|TLR4|PDE5A|TRIM24|HDAC3	-3.4	MyList
GO Biological Processes	19	GO:0014074	response to purine-containing compound	19_GO:0050896 response to stimulus	-5.2	10	7.6	30284	150	139	7	5	1.9	2185|3066|5970|6531|6532|6715|6772	PTK2B|HDAC2|RELA|SLC6A3|SLC6A4|SRD5A1|STAT1	-3.4	MyList
GO Biological Processes	19	GO:0048514	blood vessel morphogenesis	19_GO:0032502 developmental process	-5.2	5.4	6.4	30284	441	139	11	7.9	2.3	688|1890|2185|2321|3162|3164|3688|4313|5054|5140|7048	KLF5|TYMP|PTK2B|FLT1|HMOX1|NR4A1|ITGB1|MMP2|SERPINE1|PDE3B|TGFBR2	-3.4	MyList
GO Biological Processes	19	GO:0071363	cellular response to growth factor stimulus	19_GO:0050896 response to stimulus	-5.2	4.9	6.2	30284	530	139	12	8.6	2.4	142|1513|2321|2534|3065|3066|3164|3480|5970|6715|7048|7099	PARP1|CTSK|FLT1|FYN|HDAC1|HDAC2|NR4A1|IGF1R|RELA|SRD5A1|TGFBR2|TLR4	-3.4	MyList
GO Biological Processes	19	GO:0051899	membrane depolarization	19_GO:0065007 biological regulation	-5.2	19	9.3	30284	57	139	5	3.6	1.6	1134|1137|1141|1143|6532	CHRNA1|CHRNA4|CHRNB2|CHRNB4|SLC6A4	-3.4	MyList
GO Biological Processes	19	GO:0050727	regulation of inflammatory response	19_GO:0050896 response to stimulus	-5.2	5.4	6.4	30284	442	139	11	7.9	2.3	2358|2534|2950|3717|4790|5054|5771|5788|5970|7099|340061	FPR2|FYN|GSTP1|JAK2|NFKB1|SERPINE1|PTPN2|PTPRC|RELA|TLR4|STING1	-3.4	MyList
GO Biological Processes	19	GO:0030534	adult behavior	19_GO:0032501 multicellular organismal process	-5.2	10	7.6	30284	152	139	7	5	1.9	1020|1137|1141|1143|1813|3066|6532	CDK5|CHRNA4|CHRNB2|CHRNB4|DRD2|HDAC2|SLC6A4	-3.4	MyList
GO Biological Processes	19	GO:0050777	negative regulation of immune response	19_GO:0002376 immune system process	-5.2	8.1	7.1	30284	214	139	8	5.8	2	142|1813|2534|3958|4321|5292|5771|5788	PARP1|DRD2|FYN|LGALS3|MMP12|PIM1|PTPN2|PTPRC	-3.4	MyList
GO Biological Processes	19	GO:0018108	peptidyl-tyrosine phosphorylation	19_GO:0009987 cellular process	-5.1	19	9.2	30284	58	139	5	3.6	1.6	2185|2321|2534|3480|3717	PTK2B|FLT1|FYN|IGF1R|JAK2	-3.4	MyList
GO Biological Processes	19	GO:0010720	positive regulation of cell development	19_GO:0032502 developmental process	-5.1	5.4	6.3	30284	447	139	11	7.9	2.3	1813|3065|3066|3688|4311|5788|5970|7048|7052|8654|10013	DRD2|HDAC1|HDAC2|ITGB1|MME|PTPRC|RELA|TGFBR2|TGM2|PDE5A|HDAC6	-3.3	MyList
GO Biological Processes	19	GO:0051223	regulation of protein transport	19_GO:0051179 localization	-5.1	5.3	6.3	30284	449	139	11	7.9	2.3	43|1020|1128|1131|1445|1813|3717|4843|6566|7099|8841	ACHE|CDK5|CHRM1|CHRM3|CSK|DRD2|JAK2|NOS2|SLC16A1|TLR4|HDAC3	-3.3	MyList
GO Biological Processes	19	GO:0050920	regulation of chemotaxis	19_GO:0040011 locomotion	-5.1	8	7.1	30284	217	139	8	5.8	2	102|2152|2185|2358|4282|5054|5771|10013	ADAM10|F3|PTK2B|FPR2|MIF|SERPINE1|PTPN2|HDAC6	-3.3	MyList
GO Biological Processes	19	GO:0018212	peptidyl-tyrosine modification	19_GO:0009987 cellular process	-5.1	18	9.1	30284	59	139	5	3.6	1.6	2185|2321|2534|3480|3717	PTK2B|FLT1|FYN|IGF1R|JAK2	-3.3	MyList
GO Biological Processes	19	GO:0006939	smooth muscle contraction	19_GO:0032501 multicellular organismal process	-5.1	18	9.1	30284	59	139	5	3.6	1.6	1131|1141|1143|1813|6865	CHRM3|CHRNB2|CHRNB4|DRD2|TACR2	-3.3	MyList
GO Biological Processes	19	GO:0035095	behavioral response to nicotine	19_GO:0032501 multicellular organismal process	-5.1	73	15	30284	9	139	3	2.2	1.2	1137|1141|1143	CHRNA4|CHRNB2|CHRNB4	-3.3	MyList
GO Biological Processes	19	GO:0110095	cellular detoxification of aldehyde	19_GO:0098754 detoxification	-5.1	73	15	30284	9	139	3	2.2	1.2	127|216|57016	ADH4|ALDH1A1|AKR1B10	-3.3	MyList
GO Biological Processes	19	GO:0044597	daunorubicin metabolic process	19_GO:0009987 cellular process	-5.1	73	15	30284	9	139	3	2.2	1.2	231|1645|57016	AKR1B1|AKR1C1|AKR1B10	-3.3	MyList
GO Biological Processes	19	GO:1901616	organic hydroxy compound catabolic process	19_GO:0009987 cellular process	-5.1	18	9	30284	60	139	5	3.6	1.6	127|4128|4129|6531|57016	ADH4|MAOA|MAOB|SLC6A3|AKR1B10	-3.3	MyList
GO Biological Processes	19	GO:0045859	regulation of protein kinase activity	19_GO:0050789 regulation of biological process	-5.1	5.9	6.4	30284	369	139	10	7.2	2.2	995|2185|2321|2950|3717|5292|5347|5788|7099|26191	CDC25C|PTK2B|FLT1|GSTP1|JAK2|PIM1|PLK1|PTPRC|TLR4|PTPN22	-3.3	MyList
GO Biological Processes	19	GO:0051960	regulation of nervous system development	19_GO:0032502 developmental process	-5.1	5.3	6.2	30284	454	139	11	7.9	2.3	1020|1813|1890|3065|3066|3688|4311|5970|7052|8408|10013	CDK5|DRD2|TYMP|HDAC1|HDAC2|ITGB1|MME|RELA|TGM2|ULK1|HDAC6	-3.3	MyList
GO Biological Processes	19	GO:0050767	regulation of neurogenesis	19_GO:0032502 developmental process	-5	5.9	6.4	30284	372	139	10	7.2	2.2	1020|1813|3065|3066|3688|4311|5970|7052|8408|10013	CDK5|DRD2|HDAC1|HDAC2|ITGB1|MME|RELA|TGM2|ULK1|HDAC6	-3.3	MyList
GO Biological Processes	19	GO:0016236	macroautophagy	19_GO:0009987 cellular process	-5	7.9	7	30284	222	139	8	5.8	2	1509|1513|3162|8408|10013|23192|83933|340061	CTSD|CTSK|HMOX1|ULK1|HDAC6|ATG4B|HDAC10|STING1	-3.3	MyList
GO Biological Processes	19	GO:0050851	antigen receptor-mediated signaling pathway	19_GO:0002376 immune system process	-5	9.6	7.4	30284	159	139	7	5	1.9	1445|2534|3551|3702|4790|5788|26191	CSK|FYN|IKBKB|ITK|NFKB1|PTPRC|PTPN22	-3.3	MyList
GO Biological Processes	19	GO:0015844	monoamine transport	19_GO:0051179 localization	-5	30	11	30284	29	139	4	2.9	1.4	1813|6531|6532|7052	DRD2|SLC6A3|SLC6A4|TGM2	-3.3	MyList
GO Biological Processes	19	GO:0051338	regulation of transferase activity	19_GO:0065007 biological regulation	-5	5.2	6.1	30284	464	139	11	7.9	2.3	995|1139|2185|2321|2950|3717|5292|5347|5788|7099|26191	CDC25C|CHRNA7|PTK2B|FLT1|GSTP1|JAK2|PIM1|PLK1|PTPRC|TLR4|PTPN22	-3.2	MyList
GO Biological Processes	19	GO:0071354	cellular response to interleukin-6	19_GO:0050896 response to stimulus	-5	29	10	30284	30	139	4	2.9	1.4	3716|3717|4790|5970	JAK1|JAK2|NFKB1|RELA	-3.2	MyList
GO Biological Processes	19	GO:0098732	macromolecule deacylation	19_GO:0009987 cellular process	-5	29	10	30284	30	139	4	2.9	1.4	3065|8841|10013|83933	HDAC1|HDAC3|HDAC6|HDAC10	-3.2	MyList
GO Biological Processes	19	GO:0042417	dopamine metabolic process	19_GO:0009987 cellular process	-5	29	10	30284	30	139	4	2.9	1.4	1813|4128|4129|6531	DRD2|MAOA|MAOB|SLC6A3	-3.2	MyList
GO Biological Processes	19	GO:0043122	regulation of canonical NF-kappaB signal transduction	19_GO:0050896 response to stimulus	-5	6.5	6.5	30284	300	139	9	6.5	2.1	142|2950|3065|3162|3551|5970|6772|7099|51311	PARP1|GSTP1|HDAC1|HMOX1|IKBKB|RELA|STAT1|TLR4|TLR8	-3.2	MyList
GO Biological Processes	19	GO:0034341	response to type II interferon	19_GO:0044419 biological process involved in interspecies interaction between organisms	-5	12	7.8	30284	108	139	6	4.3	1.7	3716|3717|4843|5292|6772|7099	JAK1|JAK2|NOS2|PIM1|STAT1|TLR4	-3.2	MyList
GO Biological Processes	19	GO:0042420	dopamine catabolic process	19_GO:0009987 cellular process	-5	65	14	30284	10	139	3	2.2	1.2	4128|4129|6531	MAOA|MAOB|SLC6A3	-3.2	MyList
GO Biological Processes	19	GO:0042424	catecholamine catabolic process	19_GO:0009987 cellular process	-5	65	14	30284	10	139	3	2.2	1.2	4128|4129|6531	MAOA|MAOB|SLC6A3	-3.2	MyList
GO Biological Processes	19	GO:0070432	regulation of nucleotide-binding oligomerization domain containing 2 signaling pathway	19_GO:0044419 biological process involved in interspecies interaction between organisms	-5	65	14	30284	10	139	3	2.2	1.2	3303|7099|26191	HSPA1A|TLR4|PTPN22	-3.2	MyList
GO Biological Processes	19	GO:0030638	polyketide metabolic process	19_GO:0009987 cellular process	-5	65	14	30284	10	139	3	2.2	1.2	231|1645|57016	AKR1B1|AKR1C1|AKR1B10	-3.2	MyList
GO Biological Processes	19	GO:0030647	aminoglycoside antibiotic metabolic process	19_GO:0009987 cellular process	-5	65	14	30284	10	139	3	2.2	1.2	231|1645|57016	AKR1B1|AKR1C1|AKR1B10	-3.2	MyList
GO Biological Processes	19	GO:0044598	doxorubicin metabolic process	19_GO:0009987 cellular process	-5	65	14	30284	10	139	3	2.2	1.2	231|1645|57016	AKR1B1|AKR1C1|AKR1B10	-3.2	MyList
GO Biological Processes	19	GO:0019614	catechol-containing compound catabolic process	19_GO:0009987 cellular process	-5	65	14	30284	10	139	3	2.2	1.2	4128|4129|6531	MAOA|MAOB|SLC6A3	-3.2	MyList
GO Biological Processes	19	GO:0032647	regulation of interferon-alpha production	19_GO:0032501 multicellular organismal process	-4.9	28	10	30284	31	139	4	2.9	1.4	4321|6772|7099|51311	MMP12|STAT1|TLR4|TLR8	-3.2	MyList
GO Biological Processes	19	GO:0042573	retinoic acid metabolic process	19_GO:0065007 biological regulation	-4.9	28	10	30284	31	139	4	2.9	1.4	124|125|126|131	ADH1A|ADH1B|ADH1C|ADH7	-3.2	MyList
GO Biological Processes	19	GO:0031647	regulation of protein stability	19_GO:0065007 biological regulation	-4.9	5.6	6.2	30284	386	139	10	7.2	2.2	3303|4000|4194|5292|5300|5347|8805|8841|10013|55869	HSPA1A|LMNA|MDM4|PIM1|PIN1|PLK1|TRIM24|HDAC3|HDAC6|HDAC8	-3.2	MyList
GO Biological Processes	19	GO:0048813	dendrite morphogenesis	19_GO:0032502 developmental process	-4.9	17	8.6	30284	65	139	5	3.6	1.6	1020|1139|2534|3688|10013	CDK5|CHRNA7|FYN|ITGB1|HDAC6	-3.2	MyList
GO Biological Processes	19	GO:0050769	positive regulation of neurogenesis	19_GO:0032502 developmental process	-4.9	7.4	6.7	30284	234	139	8	5.8	2	1813|3065|3066|3688|4311|5970|7052|10013	DRD2|HDAC1|HDAC2|ITGB1|MME|RELA|TGM2|HDAC6	-3.1	MyList
GO Biological Processes	19	GO:0032963	collagen metabolic process	19_GO:0009987 cellular process	-4.9	17	8.6	30284	66	139	5	3.6	1.6	1513|1520|4312|4313|4321	CTSK|CTSS|MMP1|MMP2|MMP12	-3.1	MyList
GO Biological Processes	19	GO:0031401	positive regulation of protein modification process	19_GO:0048518 positive regulation of biological process	-4.8	4.6	5.8	30284	574	139	12	8.6	2.4	1139|2185|2321|3717|5292|5300|5347|5788|7099|8841|10013|26191	CHRNA7|PTK2B|FLT1|JAK2|PIM1|PIN1|PLK1|PTPRC|TLR4|HDAC3|HDAC6|PTPN22	-3.1	MyList
GO Biological Processes	19	GO:0032922	circadian regulation of gene expression	19_GO:0048511 rhythmic process	-4.8	16	8.5	30284	67	139	5	3.6	1.6	1813|3065|3066|7150|8841	DRD2|HDAC1|HDAC2|TOP1|HDAC3	-3.1	MyList
GO Biological Processes	19	GO:0050852	T cell receptor signaling pathway	19_GO:0002376 immune system process	-4.8	11	7.6	30284	114	139	6	4.3	1.7	1445|2534|3551|3702|5788|26191	CSK|FYN|IKBKB|ITK|PTPRC|PTPN22	-3.1	MyList
GO Biological Processes	19	GO:0071492	cellular response to UV-A	19_GO:0050896 response to stimulus	-4.8	59	13	30284	11	139	3	2.2	1.2	4311|4312|4313	MME|MMP1|MMP2	-3.1	MyList
GO Biological Processes	19	GO:1903037	regulation of leukocyte cell-cell adhesion	19_GO:0050789 regulation of biological process	-4.8	5.5	6.1	30284	395	139	10	7.2	2.2	1445|2534|3717|3958|5771|5788|5970|7048|8654|26191	CSK|FYN|JAK2|LGALS3|PTPN2|PTPRC|RELA|TGFBR2|PDE5A|PTPN22	-3.1	MyList
GO Biological Processes	19	GO:0016358	dendrite development	19_GO:0032502 developmental process	-4.8	11	7.6	30284	115	139	6	4.3	1.7	1020|1139|2534|3066|3688|10013	CDK5|CHRNA7|FYN|HDAC2|ITGB1|HDAC6	-3.1	MyList
GO Biological Processes	19	GO:0006081	aldehyde metabolic process	19_GO:0009987 cellular process	-4.8	16	8.4	30284	68	139	5	3.6	1.6	127|216|1584|1645|5970	ADH4|ALDH1A1|CYP11B1|AKR1C1|RELA	-3.1	MyList
GO Biological Processes	19	GO:0097061	dendritic spine organization	19_GO:0009987 cellular process	-4.8	26	9.9	30284	33	139	4	2.9	1.4	1139|2534|3480|10013	CHRNA7|FYN|IGF1R|HDAC6	-3.1	MyList
GO Biological Processes	19	GO:0043549	regulation of kinase activity	19_GO:0050789 regulation of biological process	-4.8	5.5	6.1	30284	397	139	10	7.2	2.2	995|2185|2321|2950|3717|5292|5347|5788|7099|26191	CDC25C|PTK2B|FLT1|GSTP1|JAK2|PIM1|PLK1|PTPRC|TLR4|PTPN22	-3.1	MyList
GO Biological Processes	19	GO:0002218	activation of innate immune response	19_GO:0044419 biological process involved in interspecies interaction between organisms	-4.8	8.8	7	30284	173	139	7	5	1.9	1520|2534|3551|5970|7099|51311|340061	CTSS|FYN|IKBKB|RELA|TLR4|TLR8|STING1	-3.1	MyList
GO Biological Processes	19	GO:0048660	regulation of smooth muscle cell proliferation	19_GO:0050789 regulation of biological process	-4.8	8.8	7	30284	174	139	7	5	1.9	3065|3162|3480|3717|4313|6772|7099	HDAC1|HMOX1|IGF1R|JAK2|MMP2|STAT1|TLR4	-3.1	MyList
GO Biological Processes	19	GO:0015850	organic hydroxy compound transport	19_GO:0051179 localization	-4.8	8.8	7	30284	174	139	7	5	1.9	1066|1645|1813|6531|6532|6566|7052	CES1|AKR1C1|DRD2|SLC6A3|SLC6A4|SLC16A1|TGM2	-3.1	MyList
GO Biological Processes	19	GO:0043085	positive regulation of catalytic activity	19_GO:0065007 biological regulation	-4.8	4.5	5.8	30284	584	139	12	8.6	2.4	1139|2185|2321|3303|3688|3717|5292|5300|5347|5788|7052|7099	CHRNA7|PTK2B|FLT1|HSPA1A|ITGB1|JAK2|PIM1|PIN1|PLK1|PTPRC|TGM2|TLR4	-3.1	MyList
GO Biological Processes	19	GO:0006937	regulation of muscle contraction	19_GO:0032501 multicellular organismal process	-4.8	8.7	7	30284	175	139	7	5	1.9	1129|1131|1143|3164|6548|6865|8654	CHRM2|CHRM3|CHRNB4|NR4A1|SLC9A1|TACR2|PDE5A	-3.1	MyList
GO Biological Processes	19	GO:0045087	innate immune response	19_GO:0044419 biological process involved in interspecies interaction between organisms	-4.8	3.9	5.5	30284	791	139	14	10	2.6	142|3551|3716|3717|3958|4282|4790|4843|5292|5970|6772|7099|51311|340061	PARP1|IKBKB|JAK1|JAK2|LGALS3|MIF|NFKB1|NOS2|PIM1|RELA|STAT1|TLR4|TLR8|STING1	-3	MyList
GO Biological Processes	19	GO:0070741	response to interleukin-6	19_GO:0050896 response to stimulus	-4.8	26	9.8	30284	34	139	4	2.9	1.4	3716|3717|4790|5970	JAK1|JAK2|NFKB1|RELA	-3	MyList
GO Biological Processes	19	GO:1903320	regulation of protein modification by small protein conjugation or removal	19_GO:0050789 regulation of biological process	-4.7	7.1	6.5	30284	244	139	8	5.8	2	1020|2534|3303|5347|5970|8841|26191|55869	CDK5|FYN|HSPA1A|PLK1|RELA|HDAC3|PTPN22|HDAC8	-3	MyList
GO Biological Processes	19	GO:0010803	regulation of tumor necrosis factor-mediated signaling pathway	19_GO:0050896 response to stimulus	-4.7	16	8.3	30284	70	139	5	3.6	1.6	2950|3303|3551|5771|8408	GSTP1|HSPA1A|IKBKB|PTPN2|ULK1	-3	MyList
GO Biological Processes	19	GO:0009416	response to light stimulus	19_GO:0050896 response to stimulus	-4.7	6.1	6.3	30284	320	139	9	6.5	2.1	142|1020|1141|1813|3688|4311|4312|4313|5970	PARP1|CDK5|CHRNB2|DRD2|ITGB1|MME|MMP1|MMP2|RELA	-3	MyList
GO Biological Processes	19	GO:2000146	negative regulation of cell motility	19_GO:0040011 locomotion	-4.7	5.4	6	30284	403	139	10	7.2	2.2	1460|1813|3065|3066|3162|4282|4780|5054|5300|10014	CSNK2B|DRD2|HDAC1|HDAC2|HMOX1|MIF|NFE2L2|SERPINE1|PIN1|HDAC5	-3	MyList
GO Biological Processes	19	GO:0042177	negative regulation of protein catabolic process	19_GO:0048519 negative regulation of biological process	-4.7	11	7.4	30284	118	139	6	4.3	1.7	1460|2534|4194|4843|5300|5970	CSNK2B|FYN|MDM4|NOS2|PIN1|RELA	-3	MyList
GO Biological Processes	19	GO:0060322	head development	19_GO:0032502 developmental process	-4.7	3.8	5.5	30284	795	139	14	10	2.6	1020|1141|1813|2534|3065|3480|3688|4129|4313|6513|6531|6532|6715|7048	CDK5|CHRNB2|DRD2|FYN|HDAC1|IGF1R|ITGB1|MAOB|MMP2|SLC2A1|SLC6A3|SLC6A4|SRD5A1|TGFBR2	-3	MyList
GO Biological Processes	19	GO:0010611	regulation of cardiac muscle hypertrophy	19_GO:0032501 multicellular organismal process	-4.7	15	8.2	30284	71	139	5	3.6	1.6	142|4000|6548|8654|10038	PARP1|LMNA|SLC9A1|PDE5A|PARP2	-3	MyList
GO Biological Processes	19	GO:0002753	cytoplasmic pattern recognition receptor signaling pathway	19_GO:0044419 biological process involved in interspecies interaction between organisms	-4.7	15	8.2	30284	71	139	5	3.6	1.6	3551|5970|7099|51311|340061	IKBKB|RELA|TLR4|TLR8|STING1	-3	MyList
GO Biological Processes	19	GO:0055082	intracellular chemical homeostasis	19_GO:0042592 homeostatic process	-4.7	4.4	5.7	30284	593	139	12	8.6	2.4	760|766|1139|1813|2950|3162|3358|3480|6548|6916|7052|8989	CA2|CA7|CHRNA7|DRD2|GSTP1|HMOX1|HTR2C|IGF1R|SLC9A1|TBXAS1|TGM2|TRPA1	-3	MyList
GO Biological Processes	19	GO:0002694	regulation of leukocyte activation	19_GO:0002376 immune system process	-4.7	4.4	5.7	30284	593	139	12	8.6	2.4	1141|1445|2534|3717|3958|4282|5771|5788|7048|7099|8654|26191	CHRNB2|CSK|FYN|JAK2|LGALS3|MIF|PTPN2|PTPRC|TGFBR2|TLR4|PDE5A|PTPN22	-3	MyList
GO Biological Processes	19	GO:0035239	tube morphogenesis	19_GO:0032502 developmental process	-4.7	4.1	5.6	30284	694	139	13	9.4	2.5	688|1460|1890|2185|2321|3162|3164|3688|4313|5054|5140|7048|7052	KLF5|CSNK2B|TYMP|PTK2B|FLT1|HMOX1|NR4A1|ITGB1|MMP2|SERPINE1|PDE3B|TGFBR2|TGM2	-3	MyList
GO Biological Processes	19	GO:0019336	phenol-containing compound catabolic process	19_GO:0009987 cellular process	-4.7	54	13	30284	12	139	3	2.2	1.2	4128|4129|6531	MAOA|MAOB|SLC6A3	-3	MyList
GO Biological Processes	19	GO:0007188	adenylate cyclase-modulating G protein-coupled receptor signaling pathway	19_GO:0050896 response to stimulus	-4.7	7	6.5	30284	249	139	8	5.8	2	1128|1129|1131|1132|1813|2358|2869|11255	CHRM1|CHRM2|CHRM3|CHRM4|DRD2|FPR2|GRK5|HRH3	-3	MyList
GO Biological Processes	19	GO:1901873	regulation of post-translational protein modification	19_GO:0050789 regulation of biological process	-4.7	7	6.5	30284	249	139	8	5.8	2	1020|2534|3303|5347|5970|8841|26191|55869	CDK5|FYN|HSPA1A|PLK1|RELA|HDAC3|PTPN22|HDAC8	-3	MyList
GO Biological Processes	19	GO:0098657	import into cell	19_GO:0051179 localization	-4.7	4.1	5.6	30284	697	139	13	9.4	2.5	43|1020|1813|2534|3688|4843|6513|6531|6532|6548|7052|7099|9152	ACHE|CDK5|DRD2|FYN|ITGB1|NOS2|SLC2A1|SLC6A3|SLC6A4|SLC9A1|TGM2|TLR4|SLC6A5	-3	MyList
GO Biological Processes	19	GO:0050854	regulation of antigen receptor-mediated signaling pathway	19_GO:0002376 immune system process	-4.7	15	8.1	30284	73	139	5	3.6	1.6	3958|5771|5788|5970|26191	LGALS3|PTPN2|PTPRC|RELA|PTPN22	-3	MyList
GO Biological Processes	19	GO:0010613	positive regulation of cardiac muscle hypertrophy	19_GO:0032501 multicellular organismal process	-4.7	24	9.5	30284	36	139	4	2.9	1.4	142|6548|8654|10038	PARP1|SLC9A1|PDE5A|PARP2	-3	MyList
GO Biological Processes	19	GO:0001975	response to amphetamine	19_GO:0050896 response to stimulus	-4.7	24	9.5	30284	36	139	4	2.9	1.4	1813|3066|3164|10013	DRD2|HDAC2|NR4A1|HDAC6	-3	MyList
GO Biological Processes	19	GO:0034405	response to fluid shear stress	19_GO:0050896 response to stimulus	-4.7	24	9.5	30284	36	139	4	2.9	1.4	2185|4313|4780|8841	PTK2B|MMP2|NFE2L2|HDAC3	-3	MyList
GO Biological Processes	19	GO:0014743	regulation of muscle hypertrophy	19_GO:0032501 multicellular organismal process	-4.6	15	8	30284	74	139	5	3.6	1.6	142|4000|6548|8654|10038	PARP1|LMNA|SLC9A1|PDE5A|PARP2	-3	MyList
GO Biological Processes	19	GO:0032732	positive regulation of interleukin-1 production	19_GO:0032501 multicellular organismal process	-4.6	15	8	30284	74	139	5	3.6	1.6	3066|3717|5970|7099|51311	HDAC2|JAK2|RELA|TLR4|TLR8	-3	MyList
GO Biological Processes	19	GO:0014742	positive regulation of muscle hypertrophy	19_GO:0032501 multicellular organismal process	-4.6	24	9.3	30284	37	139	4	2.9	1.4	142|6548|8654|10038	PARP1|SLC9A1|PDE5A|PARP2	-2.9	MyList
GO Biological Processes	19	GO:0032228	regulation of synaptic transmission, GABAergic	19_GO:0050789 regulation of biological process	-4.6	24	9.3	30284	37	139	4	2.9	1.4	760|766|1813|3776	CA2|CA7|DRD2|KCNK2	-2.9	MyList
GO Biological Processes	19	GO:1901657	glycosyl compound metabolic process	19_GO:0009987 cellular process	-4.6	15	8	30284	75	139	5	3.6	1.6	231|1645|1890|57016|57704	AKR1B1|AKR1C1|TYMP|AKR1B10|GBA2	-2.9	MyList
GO Biological Processes	19	GO:0060333	type II interferon-mediated signaling pathway	19_GO:0044419 biological process involved in interspecies interaction between organisms	-4.6	50	12	30284	13	139	3	2.2	1.2	3716|3717|6772	JAK1|JAK2|STAT1	-2.9	MyList
GO Biological Processes	19	GO:0022407	regulation of cell-cell adhesion	19_GO:0050789 regulation of biological process	-4.6	4.7	5.7	30284	513	139	11	7.9	2.3	1445|2534|3716|3717|3958|5771|5788|5970|7048|8654|26191	CSK|FYN|JAK1|JAK2|LGALS3|PTPN2|PTPRC|RELA|TGFBR2|PDE5A|PTPN22	-2.9	MyList
GO Biological Processes	19	GO:0006805	xenobiotic metabolic process	19_GO:0050896 response to stimulus	-4.6	10	7.1	30284	127	139	6	4.3	1.7	590|1548|1645|2052|2950|8856	BCHE|CYP2A6|AKR1C1|EPHX1|GSTP1|NR1I2	-2.9	MyList
GO Biological Processes	19	GO:0046677	response to antibiotic	19_GO:0050896 response to stimulus	-4.6	23	9.2	30284	38	139	4	2.9	1.4	3716|3717|6548|6715	JAK1|JAK2|SLC9A1|SRD5A1	-2.9	MyList
GO Biological Processes	19	GO:0031175	neuron projection development	19_GO:0032502 developmental process	-4.6	4	5.4	30284	717	139	13	9.4	2.5	1020|1139|1141|1813|2185|2534|3066|3480|3688|3717|4313|8408|10013	CDK5|CHRNA7|CHRNB2|DRD2|PTK2B|FYN|HDAC2|IGF1R|ITGB1|JAK2|MMP2|ULK1|HDAC6	-2.9	MyList
GO Biological Processes	19	GO:0002221	pattern recognition receptor signaling pathway	19_GO:0044419 biological process involved in interspecies interaction between organisms	-4.5	10	7.1	30284	128	139	6	4.3	1.7	1520|3551|5970|7099|51311|340061	CTSS|IKBKB|RELA|TLR4|TLR8|STING1	-2.9	MyList
GO Biological Processes	19	GO:0061564	axon development	19_GO:0032502 developmental process	-4.5	5.1	5.8	30284	427	139	10	7.2	2.2	1020|1141|1813|2534|3480|3688|3717|4313|8408|10013	CDK5|CHRNB2|DRD2|FYN|IGF1R|ITGB1|JAK2|MMP2|ULK1|HDAC6	-2.9	MyList
GO Biological Processes	19	GO:0032479	regulation of type I interferon production	19_GO:0032501 multicellular organismal process	-4.5	10	7.1	30284	129	139	6	4.3	1.7	4321|6772|7099|26191|51311|340061	MMP12|STAT1|TLR4|PTPN22|TLR8|STING1	-2.9	MyList
GO Biological Processes	19	GO:0016485	protein processing	19_GO:0009987 cellular process	-4.5	8	6.6	30284	191	139	7	5	1.9	102|142|590|1520|2152|4311|23192	ADAM10|PARP1|BCHE|CTSS|F3|MME|ATG4B	-2.9	MyList
GO Biological Processes	19	GO:0048732	gland development	19_GO:0032502 developmental process	-4.5	5.1	5.8	30284	428	139	10	7.2	2.2	823|1813|3717|4313|4790|5970|6531|6715|7048|7052	CAPN1|DRD2|JAK2|MMP2|NFKB1|RELA|SLC6A3|SRD5A1|TGFBR2|TGM2	-2.9	MyList
GO Biological Processes	19	GO:0051347	positive regulation of transferase activity	19_GO:0065007 biological regulation	-4.5	6.6	6.2	30284	264	139	8	5.8	2	1139|2185|2321|3717|5292|5347|5788|7099	CHRNA7|PTK2B|FLT1|JAK2|PIM1|PLK1|PTPRC|TLR4	-2.8	MyList
GO Biological Processes	19	GO:0019221	cytokine-mediated signaling pathway	19_GO:0050896 response to stimulus	-4.5	5.1	5.8	30284	431	139	10	7.2	2.2	1460|2152|2185|2321|3480|3551|3716|3717|5970|6772	CSNK2B|F3|PTK2B|FLT1|IGF1R|IKBKB|JAK1|JAK2|RELA|STAT1	-2.8	MyList
GO Biological Processes	19	GO:0032652	regulation of interleukin-1 production	19_GO:0032501 multicellular organismal process	-4.5	10	7	30284	131	139	6	4.3	1.7	2950|3066|3717|5970|7099|51311	GSTP1|HDAC2|JAK2|RELA|TLR4|TLR8	-2.8	MyList
GO Biological Processes	19	GO:0070141	response to UV-A	19_GO:0050896 response to stimulus	-4.5	47	12	30284	14	139	3	2.2	1.2	4311|4312|4313	MME|MMP1|MMP2	-2.8	MyList
GO Biological Processes	19	GO:0006476	protein deacetylation	19_GO:0009987 cellular process	-4.5	47	12	30284	14	139	3	2.2	1.2	3065|8841|10013	HDAC1|HDAC3|HDAC6	-2.8	MyList
GO Biological Processes	19	GO:0051129	negative regulation of cellular component organization	19_GO:0048519 negative regulation of biological process	-4.5	3.9	5.3	30284	730	139	13	9.4	2.5	142|1020|1445|2534|3066|3303|3551|3958|4000|5347|7153|8408|10013	PARP1|CDK5|CSK|FYN|HDAC2|HSPA1A|IKBKB|LGALS3|LMNA|PLK1|TOP2A|ULK1|HDAC6	-2.8	MyList
GO Biological Processes	19	GO:0051954	positive regulation of amine transport	19_GO:0051179 localization	-4.5	22	8.9	30284	40	139	4	2.9	1.4	1141|1813|3688|6865	CHRNB2|DRD2|ITGB1|TACR2	-2.8	MyList
GO Biological Processes	19	GO:0018105	peptidyl-serine phosphorylation	19_GO:0009987 cellular process	-4.5	14	7.7	30284	80	139	5	3.6	1.6	1020|3551|5347|7150|8408	CDK5|IKBKB|PLK1|TOP1|ULK1	-2.8	MyList
GO Biological Processes	19	GO:0009314	response to radiation	19_GO:0050896 response to stimulus	-4.5	5	5.7	30284	436	139	10	7.2	2.2	142|1020|1141|1813|3688|4311|4312|4313|5788|5970	PARP1|CDK5|CHRNB2|DRD2|ITGB1|MME|MMP1|MMP2|PTPRC|RELA	-2.8	MyList
GO Biological Processes	19	GO:1903036	positive regulation of response to wounding	19_GO:0048518 positive regulation of biological process	-4.4	13	7.6	30284	81	139	5	3.6	1.6	2152|3480|3688|4780|5054	F3|IGF1R|ITGB1|NFE2L2|SERPINE1	-2.8	MyList
GO Biological Processes	19	GO:0045814	negative regulation of gene expression, epigenetic	19_GO:0048519 negative regulation of biological process	-4.4	7.7	6.4	30284	198	139	7	5	1.9	3065|3066|4000|8841|10013|10014|55869	HDAC1|HDAC2|LMNA|HDAC3|HDAC6|HDAC5|HDAC8	-2.8	MyList
GO Biological Processes	19	GO:0001568	blood vessel development	19_GO:0032502 developmental process	-4.4	4.5	5.5	30284	534	139	11	7.9	2.3	688|1890|2185|2321|3162|3164|3688|4313|5054|5140|7048	KLF5|TYMP|PTK2B|FLT1|HMOX1|NR4A1|ITGB1|MMP2|SERPINE1|PDE3B|TGFBR2	-2.8	MyList
GO Biological Processes	19	GO:0098771	inorganic ion homeostasis	19_GO:0042592 homeostatic process	-4.4	4.9	5.7	30284	442	139	10	7.2	2.2	771|1139|1813|3162|3358|6548|6916|7052|8805|8989	CA12|CHRNA7|DRD2|HMOX1|HTR2C|SLC9A1|TBXAS1|TGM2|TRIM24|TRPA1	-2.8	MyList
GO Biological Processes	19	GO:0006873	intracellular monoatomic ion homeostasis	19_GO:0042592 homeostatic process	-4.4	4.9	5.7	30284	442	139	10	7.2	2.2	760|766|1139|1813|3162|3358|6548|6916|7052|8989	CA2|CA7|CHRNA7|DRD2|HMOX1|HTR2C|SLC9A1|TBXAS1|TGM2|TRPA1	-2.8	MyList
GO Biological Processes	19	GO:0048871	multicellular organismal-level homeostasis	19_GO:0042592 homeostatic process	-4.4	4.1	5.4	30284	638	139	12	8.6	2.4	216|231|1513|1813|2185|3162|3688|3717|5771|6513|7099|10013	ALDH1A1|AKR1B1|CTSK|DRD2|PTK2B|HMOX1|ITGB1|JAK2|PTPN2|SLC2A1|TLR4|HDAC6	-2.8	MyList
GO Biological Processes	19	GO:0051384	response to glucocorticoid	19_GO:0050896 response to stimulus	-4.4	9.6	6.8	30284	136	139	6	4.3	1.7	590|3480|3717|4129|6715|10013	BCHE|IGF1R|JAK2|MAOB|SRD5A1|HDAC6	-2.8	MyList
GO Biological Processes	19	GO:0060390	regulation of SMAD protein signal transduction	19_GO:0050896 response to stimulus	-4.4	13	7.5	30284	83	139	5	3.6	1.6	142|1460|3717|5300|7048	PARP1|CSNK2B|JAK2|PIN1|TGFBR2	-2.8	MyList
GO Biological Processes	19	GO:0045187	regulation of circadian sleep/wake cycle, sleep	19_GO:0048511 rhythmic process	-4.4	44	11	30284	15	139	3	2.2	1.2	142|1141|1813	PARP1|CHRNB2|DRD2	-2.8	MyList
GO Biological Processes	19	GO:0060033	anatomical structure regression	19_GO:0032502 developmental process	-4.4	44	11	30284	15	139	3	2.2	1.2	1813|2321|6531	DRD2|FLT1|SLC6A3	-2.8	MyList
GO Biological Processes	19	GO:0070424	regulation of nucleotide-binding domain, leucine rich repeat containing receptor signaling pathway	19_GO:0044419 biological process involved in interspecies interaction between organisms	-4.4	44	11	30284	15	139	3	2.2	1.2	3303|7099|26191	HSPA1A|TLR4|PTPN22	-2.8	MyList
GO Biological Processes	19	GO:0007420	brain development	19_GO:0032502 developmental process	-4.4	3.8	5.3	30284	745	139	13	9.4	2.5	1020|1141|1813|2534|3065|3480|3688|4129|6513|6531|6532|6715|7048	CDK5|CHRNB2|DRD2|FYN|HDAC1|IGF1R|ITGB1|MAOB|SLC2A1|SLC6A3|SLC6A4|SRD5A1|TGFBR2	-2.8	MyList
GO Biological Processes	19	GO:0060391	positive regulation of SMAD protein signal transduction	19_GO:0048518 positive regulation of biological process	-4.4	21	8.7	30284	42	139	4	2.9	1.4	142|1460|3717|7048	PARP1|CSNK2B|JAK2|TGFBR2	-2.8	MyList
GO Biological Processes	19	GO:0031396	regulation of protein ubiquitination	19_GO:0050789 regulation of biological process	-4.4	7.6	6.4	30284	201	139	7	5	1.9	1020|2534|3303|5347|8841|26191|55869	CDK5|FYN|HSPA1A|PLK1|HDAC3|PTPN22|HDAC8	-2.8	MyList
GO Biological Processes	19	GO:0051952	regulation of amine transport	19_GO:0051179 localization	-4.4	13	7.5	30284	84	139	5	3.6	1.6	1137|1141|1813|3688|6865	CHRNA4|CHRNB2|DRD2|ITGB1|TACR2	-2.7	MyList
GO Biological Processes	19	GO:0009611	response to wounding	19_GO:0050896 response to stimulus	-4.4	4.9	5.6	30284	448	139	10	7.2	2.2	1813|2152|3162|3688|3717|3776|4313|4321|6532|7099	DRD2|F3|HMOX1|ITGB1|JAK2|KCNK2|MMP2|MMP12|SLC6A4|TLR4	-2.7	MyList
GO Biological Processes	19	GO:0042446	hormone biosynthetic process	19_GO:0065007 biological regulation	-4.3	20	8.6	30284	43	139	4	2.9	1.4	231|1584|6715|7173	AKR1B1|CYP11B1|SRD5A1|TPO	-2.7	MyList
GO Biological Processes	19	GO:0046328	regulation of JNK cascade	19_GO:0050896 response to stimulus	-4.3	9.4	6.7	30284	139	139	6	4.3	1.7	2185|2950|3480|7099|8841|26191	PTK2B|GSTP1|IGF1R|TLR4|HDAC3|PTPN22	-2.7	MyList
GO Biological Processes	19	GO:0030198	extracellular matrix organization	19_GO:0009987 cellular process	-4.3	6.2	6	30284	280	139	8	5.8	2	102|1513|1520|3688|4312|4313|4321|5644	ADAM10|CTSK|CTSS|ITGB1|MMP1|MMP2|MMP12|PRSS1	-2.7	MyList
GO Biological Processes	19	GO:0030098	lymphocyte differentiation	19_GO:0002376 immune system process	-4.3	6.2	6	30284	280	139	8	5.8	2	2185|3688|3702|3716|5771|5788|10014|26191	PTK2B|ITGB1|ITK|JAK1|PTPN2|PTPRC|HDAC5|PTPN22	-2.7	MyList
GO Biological Processes	19	GO:0043062	extracellular structure organization	19_GO:0009987 cellular process	-4.3	6.2	5.9	30284	281	139	8	5.8	2	102|1513|1520|3688|4312|4313|4321|5644	ADAM10|CTSK|CTSS|ITGB1|MMP1|MMP2|MMP12|PRSS1	-2.7	MyList
GO Biological Processes	19	GO:0043112	receptor metabolic process	19_GO:0009987 cellular process	-4.3	20	8.5	30284	44	139	4	2.9	1.4	823|1020|1509|5771	CAPN1|CDK5|CTSD|PTPN2	-2.7	MyList
GO Biological Processes	19	GO:0045229	external encapsulating structure organization	19_GO:0009987 cellular process	-4.3	6.2	5.9	30284	282	139	8	5.8	2	102|1513|1520|3688|4312|4313|4321|5644	ADAM10|CTSK|CTSS|ITGB1|MMP1|MMP2|MMP12|PRSS1	-2.7	MyList
GO Biological Processes	19	GO:0050865	regulation of cell activation	19_GO:0032501 multicellular organismal process	-4.3	4	5.3	30284	653	139	12	8.6	2.4	1141|1445|2534|3717|3958|4282|5771|5788|7048|7099|8654|26191	CHRNB2|CSK|FYN|JAK2|LGALS3|MIF|PTPN2|PTPRC|TGFBR2|TLR4|PDE5A|PTPN22	-2.7	MyList
GO Biological Processes	19	GO:0048148	behavioral response to cocaine	19_GO:0032501 multicellular organismal process	-4.3	41	11	30284	16	139	3	2.2	1.2	1020|1813|6532	CDK5|DRD2|SLC6A4	-2.7	MyList
GO Biological Processes	19	GO:0071456	cellular response to hypoxia	19_GO:0050896 response to stimulus	-4.3	9.2	6.7	30284	142	139	6	4.3	1.7	3776|4000|4194|4780|5300|6548	KCNK2|LMNA|MDM4|NFE2L2|PIN1|SLC9A1	-2.7	MyList
GO Biological Processes	19	GO:0090087	regulation of peptide transport	19_GO:0051179 localization	-4.3	7.3	6.2	30284	209	139	7	5	1.9	760|1131|1813|3358|3717|4843|6566	CA2|CHRM3|DRD2|HTR2C|JAK2|NOS2|SLC16A1	-2.7	MyList
GO Biological Processes	19	GO:0051962	positive regulation of nervous system development	19_GO:0032502 developmental process	-4.3	6.1	5.9	30284	285	139	8	5.8	2	1813|3065|3066|3688|4311|5970|7052|10013	DRD2|HDAC1|HDAC2|ITGB1|MME|RELA|TGM2|HDAC6	-2.7	MyList
GO Biological Processes	19	GO:0001944	vasculature development	19_GO:0032502 developmental process	-4.3	4.3	5.3	30284	556	139	11	7.9	2.3	688|1890|2185|2321|3162|3164|3688|4313|5054|5140|7048	KLF5|TYMP|PTK2B|FLT1|HMOX1|NR4A1|ITGB1|MMP2|SERPINE1|PDE3B|TGFBR2	-2.7	MyList
GO Biological Processes	19	GO:0006576	biogenic amine metabolic process	19_GO:0009987 cellular process	-4.3	12	7.3	30284	88	139	5	3.6	1.6	1813|4128|4129|6531|83933	DRD2|MAOA|MAOB|SLC6A3|HDAC10	-2.7	MyList
GO Biological Processes	19	GO:0051602	response to electrical stimulus	19_GO:0050896 response to stimulus	-4.3	19	8.4	30284	45	139	4	2.9	1.4	3164|4313|6548|6865	NR4A1|MMP2|SLC9A1|TACR2	-2.7	MyList
GO Biological Processes	19	GO:0106027	neuron projection organization	19_GO:0009987 cellular process	-4.3	19	8.4	30284	45	139	4	2.9	1.4	1139|2534|3480|10013	CHRNA7|FYN|IGF1R|HDAC6	-2.7	MyList
GO Biological Processes	19	GO:0050878	regulation of body fluid levels	19_GO:0065007 biological regulation	-4.3	5.3	5.7	30284	370	139	9	6.5	2.1	231|1128|1131|1813|2152|4780|5054|6531|6532	AKR1B1|CHRM1|CHRM3|DRD2|F3|NFE2L2|SERPINE1|SLC6A3|SLC6A4	-2.6	MyList
GO Biological Processes	19	GO:0009712	catechol-containing compound metabolic process	19_GO:0009987 cellular process	-4.2	19	8.3	30284	46	139	4	2.9	1.4	1813|4128|4129|6531	DRD2|MAOA|MAOB|SLC6A3	-2.6	MyList
GO Biological Processes	19	GO:0006584	catecholamine metabolic process	19_GO:0009987 cellular process	-4.2	19	8.3	30284	46	139	4	2.9	1.4	1813|4128|4129|6531	DRD2|MAOA|MAOB|SLC6A3	-2.6	MyList
GO Biological Processes	19	GO:2000243	positive regulation of reproductive process	19_GO:0022414 reproductive process	-4.2	12	7.2	30284	90	139	5	3.6	1.6	994|995|3066|6865|8654	CDC25B|CDC25C|HDAC2|TACR2|PDE5A	-2.6	MyList
GO Biological Processes	19	GO:0001963	synaptic transmission, dopaminergic	19_GO:0050789 regulation of biological process	-4.2	38	10	30284	17	139	3	2.2	1.2	1020|1813|6531	CDK5|DRD2|SLC6A3	-2.6	MyList
GO Biological Processes	19	GO:0044283	small molecule biosynthetic process	19_GO:0009987 cellular process	-4.2	4.7	5.4	30284	466	139	10	7.2	2.2	216|231|1066|1584|2950|3028|4282|4353|5742|6916	ALDH1A1|AKR1B1|CES1|CYP11B1|GSTP1|HSD17B10|MIF|MPO|PTGS1|TBXAS1	-2.6	MyList
GO Biological Processes	19	GO:0042176	regulation of protein catabolic process	19_GO:0050789 regulation of biological process	-4.2	5.2	5.6	30284	375	139	9	6.5	2.1	1460|2534|3303|4194|4780|4843|5300|5347|5970	CSNK2B|FYN|HSPA1A|MDM4|NFE2L2|NOS2|PIN1|PLK1|RELA	-2.6	MyList
GO Biological Processes	19	GO:0050671	positive regulation of lymphocyte proliferation	19_GO:0002376 immune system process	-4.2	8.9	6.5	30284	147	139	6	4.3	1.7	1141|3717|4282|5788|7048|7099	CHRNB2|JAK2|MIF|PTPRC|TGFBR2|TLR4	-2.6	MyList
GO Biological Processes	19	GO:0051591	response to cAMP	19_GO:0050896 response to stimulus	-4.2	12	7.1	30284	91	139	5	3.6	1.6	2185|5970|6531|6715|6772	PTK2B|RELA|SLC6A3|SRD5A1|STAT1	-2.6	MyList
GO Biological Processes	19	GO:0008306	associative learning	19_GO:0032501 multicellular organismal process	-4.2	12	7.1	30284	91	139	5	3.6	1.6	1020|1141|1813|3688|6532	CDK5|CHRNB2|DRD2|ITGB1|SLC6A4	-2.6	MyList
GO Biological Processes	19	GO:0071675	regulation of mononuclear cell migration	19_GO:0040011 locomotion	-4.2	8.8	6.5	30284	148	139	6	4.3	1.7	102|2185|2358|3958|4282|5054	ADAM10|PTK2B|FPR2|LGALS3|MIF|SERPINE1	-2.6	MyList
GO Biological Processes	19	GO:1903351	cellular response to dopamine	19_GO:0050896 response to stimulus	-4.2	19	8.2	30284	47	139	4	2.9	1.4	1813|3066|3358|7052	DRD2|HDAC2|HTR2C|TGM2	-2.6	MyList
GO Biological Processes	19	GO:0071548	response to dexamethasone	19_GO:0050896 response to stimulus	-4.2	19	8.2	30284	47	139	4	2.9	1.4	3480|3717|6715|10013	IGF1R|JAK2|SRD5A1|HDAC6	-2.6	MyList
GO Biological Processes	19	GO:0030890	positive regulation of B cell proliferation	19_GO:0002376 immune system process	-4.2	19	8.2	30284	47	139	4	2.9	1.4	1141|4282|5788|7099	CHRNB2|MIF|PTPRC|TLR4	-2.6	MyList
GO Biological Processes	19	GO:0098660	inorganic ion transmembrane transport	19_GO:0051179 localization	-4.2	3.6	5.1	30284	780	139	13	9.4	2.5	1139|1813|2554|3358|3776|5788|6531|6532|6548|6566|8989|9152|340061	CHRNA7|DRD2|GABRA1|HTR2C|KCNK2|PTPRC|SLC6A3|SLC6A4|SLC9A1|SLC16A1|TRPA1|SLC6A5|STING1	-2.6	MyList
GO Biological Processes	19	GO:0036294	cellular response to decreased oxygen levels	19_GO:0050896 response to stimulus	-4.2	8.8	6.5	30284	149	139	6	4.3	1.7	3776|4000|4194|4780|5300|6548	KCNK2|LMNA|MDM4|NFE2L2|PIN1|SLC9A1	-2.6	MyList
GO Biological Processes	19	GO:0071900	regulation of protein serine/threonine kinase activity	19_GO:0050789 regulation of biological process	-4.2	7	6.1	30284	217	139	7	5	1.9	995|2321|2950|5292|5347|7099|26191	CDC25C|FLT1|GSTP1|PIM1|PLK1|TLR4|PTPN22	-2.6	MyList
GO Biological Processes	19	GO:0018209	peptidyl-serine modification	19_GO:0009987 cellular process	-4.2	12	7.1	30284	92	139	5	3.6	1.6	1020|3551|5347|7150|8408	CDK5|IKBKB|PLK1|TOP1|ULK1	-2.6	MyList
GO Biological Processes	19	GO:1903321	negative regulation of protein modification by small protein conjugation or removal	19_GO:0048519 negative regulation of biological process	-4.2	12	7.1	30284	92	139	5	3.6	1.6	1020|2534|3303|5970|55869	CDK5|FYN|HSPA1A|RELA|HDAC8	-2.6	MyList
GO Biological Processes	19	GO:0032946	positive regulation of mononuclear cell proliferation	19_GO:0048518 positive regulation of biological process	-4.2	8.7	6.4	30284	150	139	6	4.3	1.7	1141|3717|4282|5788|7048|7099	CHRNB2|JAK2|MIF|PTPRC|TGFBR2|TLR4	-2.6	MyList
GO Biological Processes	19	GO:1902175	regulation of oxidative stress-induced intrinsic apoptotic signaling pathway	19_GO:0050896 response to stimulus	-4.2	18	8.1	30284	48	139	4	2.9	1.4	142|2534|4313|4780	PARP1|FYN|MMP2|NFE2L2	-2.6	MyList
GO Biological Processes	19	GO:0120161	regulation of cold-induced thermogenesis	19_GO:0042592 homeostatic process	-4.1	8.7	6.4	30284	151	139	6	4.3	1.7	43|216|3480|3717|7099|8841	ACHE|ALDH1A1|IGF1R|JAK2|TLR4|HDAC3	-2.6	MyList
GO Biological Processes	19	GO:1903350	response to dopamine	19_GO:0050896 response to stimulus	-4.1	18	8	30284	49	139	4	2.9	1.4	1813|3066|3358|7052	DRD2|HDAC2|HTR2C|TGM2	-2.5	MyList
GO Biological Processes	19	GO:0071677	positive regulation of mononuclear cell migration	19_GO:0040011 locomotion	-4.1	11	6.9	30284	95	139	5	3.6	1.6	102|2185|2358|3958|5054	ADAM10|PTK2B|FPR2|LGALS3|SERPINE1	-2.5	MyList
GO Biological Processes	19	GO:0032465	regulation of cytokinesis	19_GO:0050789 regulation of biological process	-4.1	11	6.9	30284	95	139	5	3.6	1.6	994|1813|3480|5300|5347	CDC25B|DRD2|IGF1R|PIN1|PLK1	-2.5	MyList
GO Biological Processes	19	GO:0030336	negative regulation of cell migration	19_GO:0040011 locomotion	-4.1	5.1	5.5	30284	388	139	9	6.5	2.1	1460|1813|3065|3066|3162|4282|4780|5054|10014	CSNK2B|DRD2|HDAC1|HDAC2|HMOX1|MIF|NFE2L2|SERPINE1|HDAC5	-2.5	MyList
GO Biological Processes	19	GO:0098662	inorganic cation transmembrane transport	19_GO:0051179 localization	-4.1	3.8	5.1	30284	686	139	12	8.6	2.4	1139|1813|3358|3776|5788|6531|6532|6548|6566|8989|9152|340061	CHRNA7|DRD2|HTR2C|KCNK2|PTPRC|SLC6A3|SLC6A4|SLC9A1|SLC16A1|TRPA1|SLC6A5|STING1	-2.5	MyList
GO Biological Processes	19	GO:1901874	negative regulation of post-translational protein modification	19_GO:0048519 negative regulation of biological process	-4.1	11	6.9	30284	96	139	5	3.6	1.6	1020|2534|3303|5970|55869	CDK5|FYN|HSPA1A|RELA|HDAC8	-2.5	MyList
GO Biological Processes	19	GO:0071868	cellular response to monoamine stimulus	19_GO:0050896 response to stimulus	-4.1	17	7.9	30284	50	139	4	2.9	1.4	1813|3066|3358|7052	DRD2|HDAC2|HTR2C|TGM2	-2.5	MyList
GO Biological Processes	19	GO:0071870	cellular response to catecholamine stimulus	19_GO:0050896 response to stimulus	-4.1	17	7.9	30284	50	139	4	2.9	1.4	1813|3066|3358|7052	DRD2|HDAC2|HTR2C|TGM2	-2.5	MyList
GO Biological Processes	19	GO:0015718	monocarboxylic acid transport	19_GO:0051179 localization	-4.1	8.4	6.3	30284	155	139	6	4.3	1.7	1645|1813|2170|4843|6513|6566	AKR1C1|DRD2|FABP3|NOS2|SLC2A1|SLC16A1	-2.5	MyList
GO Biological Processes	19	GO:1904375	regulation of protein localization to cell periphery	19_GO:0051179 localization	-4.1	8.4	6.3	30284	155	139	6	4.3	1.7	102|1020|1445|3688|3958|5347	ADAM10|CDK5|CSK|ITGB1|LGALS3|PLK1	-2.5	MyList
GO Biological Processes	19	GO:0046942	carboxylic acid transport	19_GO:0051179 localization	-4.1	5.7	5.6	30284	304	139	8	5.8	2	1645|1813|2170|3776|4843|6513|6566|9152	AKR1C1|DRD2|FABP3|KCNK2|NOS2|SLC2A1|SLC16A1|SLC6A5	-2.5	MyList
GO Biological Processes	19	GO:0009310	amine catabolic process	19_GO:0009987 cellular process	-4.1	34	9.9	30284	19	139	3	2.2	1.2	4128|4129|6531	MAOA|MAOB|SLC6A3	-2.5	MyList
GO Biological Processes	19	GO:0042749	regulation of circadian sleep/wake cycle	19_GO:0048511 rhythmic process	-4.1	34	9.9	30284	19	139	3	2.2	1.2	142|1141|1813	PARP1|CHRNB2|DRD2	-2.5	MyList
GO Biological Processes	19	GO:0042069	regulation of catecholamine metabolic process	19_GO:0050789 regulation of biological process	-4.1	34	9.9	30284	19	139	3	2.2	1.2	1141|4129|6531	CHRNB2|MAOB|SLC6A3	-2.5	MyList
GO Biological Processes	19	GO:0042402	biogenic amine catabolic process	19_GO:0009987 cellular process	-4.1	34	9.9	30284	19	139	3	2.2	1.2	4128|4129|6531	MAOA|MAOB|SLC6A3	-2.5	MyList
GO Biological Processes	19	GO:0045346	regulation of MHC class II biosynthetic process	19_GO:0050789 regulation of biological process	-4.1	34	9.9	30284	19	139	3	2.2	1.2	3066|3717|7099	HDAC2|JAK2|TLR4	-2.5	MyList
GO Biological Processes	19	GO:0042053	regulation of dopamine metabolic process	19_GO:0050789 regulation of biological process	-4.1	34	9.9	30284	19	139	3	2.2	1.2	1141|4129|6531	CHRNB2|MAOB|SLC6A3	-2.5	MyList
GO Biological Processes	19	GO:1904044	response to aldosterone	19_GO:0050896 response to stimulus	-4.1	34	9.9	30284	19	139	3	2.2	1.2	142|3480|5788	PARP1|IGF1R|PTPRC	-2.5	MyList
GO Biological Processes	19	GO:0015849	organic acid transport	19_GO:0051179 localization	-4.1	5.7	5.6	30284	305	139	8	5.8	2	1645|1813|2170|3776|4843|6513|6566|9152	AKR1C1|DRD2|FABP3|KCNK2|NOS2|SLC2A1|SLC16A1|SLC6A5	-2.5	MyList
GO Biological Processes	19	GO:0008542	visual learning	19_GO:0032501 multicellular organismal process	-4	17	7.8	30284	51	139	4	2.9	1.4	1020|1141|1813|3688	CDK5|CHRNB2|DRD2|ITGB1	-2.5	MyList
GO Biological Processes	19	GO:0006968	cellular defense response	19_GO:0050896 response to stimulus	-4	17	7.8	30284	51	139	4	2.9	1.4	2185|3688|3702|5970	PTK2B|ITGB1|ITK|RELA	-2.5	MyList
GO Biological Processes	19	GO:0043502	regulation of muscle adaptation	19_GO:0032501 multicellular organismal process	-4	11	6.8	30284	98	139	5	3.6	1.6	142|4000|6548|8654|10038	PARP1|LMNA|SLC9A1|PDE5A|PARP2	-2.5	MyList
GO Biological Processes	19	GO:0050863	regulation of T cell activation	19_GO:0002376 immune system process	-4	5	5.4	30284	395	139	9	6.5	2.1	1445|2534|3717|3958|5771|5788|7048|8654|26191	CSK|FYN|JAK2|LGALS3|PTPN2|PTPRC|TGFBR2|PDE5A|PTPN22	-2.5	MyList
GO Biological Processes	19	GO:0098655	monoatomic cation transmembrane transport	19_GO:0051179 localization	-4	3.7	5	30284	701	139	12	8.6	2.4	1139|1813|3358|3776|5788|6531|6532|6548|6566|8989|9152|340061	CHRNA7|DRD2|HTR2C|KCNK2|PTPRC|SLC6A3|SLC6A4|SLC9A1|SLC16A1|TRPA1|SLC6A5|STING1	-2.5	MyList
GO Biological Processes	19	GO:0045824	negative regulation of innate immune response	19_GO:0044419 biological process involved in interspecies interaction between organisms	-4	11	6.7	30284	100	139	5	3.6	1.6	142|1813|4321|5292|5771	PARP1|DRD2|MMP12|PIM1|PTPN2	-2.4	MyList
GO Biological Processes	19	GO:1900037	regulation of cellular response to hypoxia	19_GO:0050896 response to stimulus	-4	33	9.6	30284	20	139	3	2.2	1.2	1813|3776|4780	DRD2|KCNK2|NFE2L2	-2.4	MyList
GO Biological Processes	19	GO:0071867	response to monoamine	19_GO:0050896 response to stimulus	-4	16	7.6	30284	53	139	4	2.9	1.4	1813|3066|3358|7052	DRD2|HDAC2|HTR2C|TGM2	-2.4	MyList
GO Biological Processes	19	GO:0071869	response to catecholamine	19_GO:0050896 response to stimulus	-4	16	7.6	30284	53	139	4	2.9	1.4	1813|3066|3358|7052	DRD2|HDAC2|HTR2C|TGM2	-2.4	MyList
GO Biological Processes	19	GO:0071560	cellular response to transforming growth factor beta stimulus	19_GO:0050896 response to stimulus	-4	8	6.1	30284	163	139	6	4.3	1.7	142|1513|2534|3066|3480|7048	PARP1|CTSK|FYN|HDAC2|IGF1R|TGFBR2	-2.4	MyList
GO Biological Processes	19	GO:0048640	negative regulation of developmental growth	19_GO:0040007 growth	-4	11	6.6	30284	102	139	5	3.6	1.6	1020|3776|6532|8408|10013	CDK5|KCNK2|SLC6A4|ULK1|HDAC6	-2.4	MyList
GO Biological Processes	19	GO:0002685	regulation of leukocyte migration	19_GO:0040011 locomotion	-3.9	6.5	5.7	30284	236	139	7	5	1.9	102|2185|2358|3162|3958|4282|5054	ADAM10|PTK2B|FPR2|HMOX1|LGALS3|MIF|SERPINE1	-2.4	MyList
GO Biological Processes	19	GO:0009266	response to temperature stimulus	19_GO:0050896 response to stimulus	-3.9	8	6.1	30284	164	139	6	4.3	1.7	3066|3162|3303|6548|8989|10013	HDAC2|HMOX1|HSPA1A|SLC9A1|TRPA1|HDAC6	-2.4	MyList
GO Biological Processes	19	GO:0006936	muscle contraction	19_GO:0032501 multicellular organismal process	-3.9	6.4	5.7	30284	237	139	7	5	1.9	1131|1134|1141|1143|1813|6548|6865	CHRM3|CHRNA1|CHRNB2|CHRNB4|DRD2|SLC9A1|TACR2	-2.4	MyList
GO Biological Processes	19	GO:0071453	cellular response to oxygen levels	19_GO:0050896 response to stimulus	-3.9	7.9	6.1	30284	165	139	6	4.3	1.7	3776|4000|4194|4780|5300|6548	KCNK2|LMNA|MDM4|NFE2L2|PIN1|SLC9A1	-2.4	MyList
GO Biological Processes	19	GO:2000273	positive regulation of signaling receptor activity	19_GO:0050896 response to stimulus	-3.9	31	9.4	30284	21	139	3	2.2	1.2	3065|3066|10013	HDAC1|HDAC2|HDAC6	-2.4	MyList
GO Biological Processes	19	GO:0015872	dopamine transport	19_GO:0051179 localization	-3.9	31	9.4	30284	21	139	3	2.2	1.2	1813|6531|7052	DRD2|SLC6A3|TGM2	-2.4	MyList
GO Biological Processes	19	GO:0050678	regulation of epithelial cell proliferation	19_GO:0050789 regulation of biological process	-3.9	4.8	5.2	30284	409	139	9	6.5	2.1	1813|2152|2321|3162|3164|4321|6772|8805|10013	DRD2|F3|FLT1|HMOX1|NR4A1|MMP12|STAT1|TRIM24|HDAC6	-2.4	MyList
GO Biological Processes	19	GO:0034605	cellular response to heat	19_GO:0050896 response to stimulus	-3.9	16	7.5	30284	55	139	4	2.9	1.4	3066|3162|3303|10013	HDAC2|HMOX1|HSPA1A|HDAC6	-2.4	MyList
GO Biological Processes	19	GO:0001558	regulation of cell growth	19_GO:0040007 growth	-3.9	4.8	5.2	30284	410	139	9	6.5	2.1	102|1020|2053|2185|3303|6548|8408|10013|10038	ADAM10|CDK5|EPHX2|PTK2B|HSPA1A|SLC9A1|ULK1|HDAC6|PARP2	-2.4	MyList
GO Biological Processes	19	GO:0007292	female gamete generation	19_GO:0022414 reproductive process	-3.9	7.8	6	30284	167	139	6	4.3	1.7	994|2185|4313|5347|7153|8654	CDC25B|PTK2B|MMP2|PLK1|TOP2A|PDE5A	-2.4	MyList
GO Biological Processes	19	GO:0030900	forebrain development	19_GO:0032502 developmental process	-3.9	4.8	5.2	30284	412	139	9	6.5	2.1	1020|1141|1813|2534|3065|3480|6513|6531|6715	CDK5|CHRNB2|DRD2|FYN|HDAC1|IGF1R|SLC2A1|SLC6A3|SRD5A1	-2.4	MyList
GO Biological Processes	19	GO:0022612	gland morphogenesis	19_GO:0032502 developmental process	-3.9	10	6.5	30284	105	139	5	3.6	1.6	823|4313|4790|7048|7052	CAPN1|MMP2|NFKB1|TGFBR2|TGM2	-2.4	MyList
GO Biological Processes	19	GO:0015711	organic anion transport	19_GO:0051179 localization	-3.9	4.7	5.2	30284	413	139	9	6.5	2.1	762|1645|1813|2170|3776|4843|6513|6566|9152	CA4|AKR1C1|DRD2|FABP3|KCNK2|NOS2|SLC2A1|SLC16A1|SLC6A5	-2.4	MyList
GO Biological Processes	19	GO:0070665	positive regulation of leukocyte proliferation	19_GO:0048518 positive regulation of biological process	-3.9	7.8	6	30284	168	139	6	4.3	1.7	1141|3717|4282|5788|7048|7099	CHRNB2|JAK2|MIF|PTPRC|TGFBR2|TLR4	-2.4	MyList
GO Biological Processes	19	GO:0032526	response to retinoic acid	19_GO:0050896 response to stimulus	-3.9	10	6.5	30284	106	139	5	3.6	1.6	1813|2185|3066|4313|6532	DRD2|PTK2B|HDAC2|MMP2|SLC6A4	-2.3	MyList
GO Biological Processes	19	GO:0055080	monoatomic cation homeostasis	19_GO:0042592 homeostatic process	-3.9	4.3	5	30284	512	139	10	7.2	2.2	760|766|1139|1813|3162|3358|6548|7052|8805|8989	CA2|CA7|CHRNA7|DRD2|HMOX1|HTR2C|SLC9A1|TGM2|TRIM24|TRPA1	-2.3	MyList
GO Biological Processes	19	GO:0001516	prostaglandin biosynthetic process	19_GO:0009987 cellular process	-3.9	30	9.1	30284	22	139	3	2.2	1.2	4282|5742|6916	MIF|PTGS1|TBXAS1	-2.3	MyList
GO Biological Processes	19	GO:0046457	prostanoid biosynthetic process	19_GO:0009987 cellular process	-3.9	30	9.1	30284	22	139	3	2.2	1.2	4282|5742|6916	MIF|PTGS1|TBXAS1	-2.3	MyList
GO Biological Processes	19	GO:0035601	protein deacylation	19_GO:0009987 cellular process	-3.9	30	9.1	30284	22	139	3	2.2	1.2	3065|8841|10013	HDAC1|HDAC3|HDAC6	-2.3	MyList
GO Biological Processes	19	GO:0098810	neurotransmitter reuptake	19_GO:0051179 localization	-3.9	30	9.1	30284	22	139	3	2.2	1.2	1813|6531|6532	DRD2|SLC6A3|SLC6A4	-2.3	MyList
GO Biological Processes	19	GO:0071559	response to transforming growth factor beta	19_GO:0050896 response to stimulus	-3.9	7.7	5.9	30284	170	139	6	4.3	1.7	142|1513|2534|3066|3480|7048	PARP1|CTSK|FYN|HDAC2|IGF1R|TGFBR2	-2.3	MyList
GO Biological Processes	19	GO:0000423	mitophagy	19_GO:0009987 cellular process	-3.9	15	7.3	30284	57	139	4	2.9	1.4	1513|8408|10013|23192	CTSK|ULK1|HDAC6|ATG4B	-2.3	MyList
GO Biological Processes	19	GO:0048678	response to axon injury	19_GO:0050896 response to stimulus	-3.9	15	7.3	30284	57	139	4	2.9	1.4	1813|3717|3776|4313	DRD2|JAK2|KCNK2|MMP2	-2.3	MyList
GO Biological Processes	19	GO:0090092	regulation of transmembrane receptor protein serine/threonine kinase signaling pathway	19_GO:0050896 response to stimulus	-3.8	5.3	5.3	30284	329	139	8	5.8	2	142|1460|3065|3066|3303|3717|5300|7048	PARP1|CSNK2B|HDAC1|HDAC2|HSPA1A|JAK2|PIN1|TGFBR2	-2.3	MyList
GO Biological Processes	19	GO:0010656	negative regulation of muscle cell apoptotic process	19_GO:0048519 negative regulation of biological process	-3.8	15	7.3	30284	58	139	4	2.9	1.4	2185|3480|3717|4780	PTK2B|IGF1R|JAK2|NFE2L2	-2.3	MyList
GO Biological Processes	19	GO:1904951	positive regulation of establishment of protein localization	19_GO:0051179 localization	-3.8	5.3	5.3	30284	331	139	8	5.8	2	43|1020|1128|1131|2534|3717|7099|8841	ACHE|CDK5|CHRM1|CHRM3|FYN|JAK2|TLR4|HDAC3	-2.3	MyList
GO Biological Processes	19	GO:1900273	positive regulation of long-term synaptic potentiation	19_GO:0048518 positive regulation of biological process	-3.8	28	8.9	30284	23	139	3	2.2	1.2	1139|1813|4311	CHRNA7|DRD2|MME	-2.3	MyList
GO Biological Processes	19	GO:0051937	catecholamine transport	19_GO:0051179 localization	-3.8	28	8.9	30284	23	139	3	2.2	1.2	1813|6531|7052	DRD2|SLC6A3|TGM2	-2.3	MyList
GO Biological Processes	19	GO:0033238	regulation of amine metabolic process	19_GO:0050789 regulation of biological process	-3.8	28	8.9	30284	23	139	3	2.2	1.2	1141|4129|6531	CHRNB2|MAOB|SLC6A3	-2.3	MyList
GO Biological Processes	19	GO:0032760	positive regulation of tumor necrosis factor production	19_GO:0032501 multicellular organismal process	-3.8	9.9	6.4	30284	110	139	5	3.6	1.6	3066|3717|4282|5788|7099	HDAC2|JAK2|MIF|PTPRC|TLR4	-2.3	MyList
GO Biological Processes	19	GO:0031669	cellular response to nutrient levels	19_GO:0050896 response to stimulus	-3.8	6.1	5.5	30284	249	139	7	5	1.9	1513|3480|4780|5292|6513|6715|8408	CTSK|IGF1R|NFE2L2|PIM1|SLC2A1|SRD5A1|ULK1	-2.3	MyList
GO Biological Processes	19	GO:0019369	arachidonate metabolic process	19_GO:0009987 cellular process	-3.8	15	7.2	30284	59	139	4	2.9	1.4	1548|2052|5742|6916	CYP2A6|EPHX1|PTGS1|TBXAS1	-2.3	MyList
GO Biological Processes	19	GO:0007632	visual behavior	19_GO:0032501 multicellular organismal process	-3.8	15	7.2	30284	59	139	4	2.9	1.4	1020|1141|1813|3688	CDK5|CHRNB2|DRD2|ITGB1	-2.3	MyList
GO Biological Processes	19	GO:0007167	enzyme-linked receptor protein signaling pathway	19_GO:0050896 response to stimulus	-3.8	3.8	4.8	30284	629	139	11	7.9	2.3	142|2185|2321|2534|3480|3716|3717|4313|5771|5970|7048	PARP1|PTK2B|FLT1|FYN|IGF1R|JAK1|JAK2|MMP2|PTPN2|RELA|TGFBR2	-2.3	MyList
GO Biological Processes	19	GO:0045596	negative regulation of cell differentiation	19_GO:0032502 developmental process	-3.8	3.5	4.7	30284	739	139	12	8.6	2.4	1020|2185|3688|4780|5771|6532|6772|7099|8408|8841|10013|10014	CDK5|PTK2B|ITGB1|NFE2L2|PTPN2|SLC6A4|STAT1|TLR4|ULK1|HDAC3|HDAC6|HDAC5	-2.3	MyList
GO Biological Processes	19	GO:0032651	regulation of interleukin-1 beta production	19_GO:0032501 multicellular organismal process	-3.8	9.8	6.3	30284	111	139	5	3.6	1.6	2950|3717|5970|7099|51311	GSTP1|JAK2|RELA|TLR4|TLR8	-2.3	MyList
GO Biological Processes	19	GO:0001676	long-chain fatty acid metabolic process	19_GO:0009987 cellular process	-3.8	9.8	6.3	30284	111	139	5	3.6	1.6	1548|2052|2950|5742|6916	CYP2A6|EPHX1|GSTP1|PTGS1|TBXAS1	-2.3	MyList
GO Biological Processes	19	GO:0072593	reactive oxygen species metabolic process	19_GO:0009987 cellular process	-3.8	9.8	6.3	30284	111	139	5	3.6	1.6	4129|4353|4780|4843|7173	MAOB|MPO|NFE2L2|NOS2|TPO	-2.3	MyList
GO Biological Processes	19	GO:0048771	tissue remodeling	19_GO:0032501 multicellular organismal process	-3.8	9.8	6.3	30284	111	139	5	3.6	1.6	823|1513|2185|4313|4790	CAPN1|CTSK|PTK2B|MMP2|NFKB1	-2.3	MyList
GO Biological Processes	19	GO:2001243	negative regulation of intrinsic apoptotic signaling pathway	19_GO:0048519 negative regulation of biological process	-3.8	9.7	6.3	30284	112	139	5	3.6	1.6	2534|3065|3303|4282|4780	FYN|HDAC1|HSPA1A|MIF|NFE2L2	-2.3	MyList
GO Biological Processes	19	GO:0051251	positive regulation of lymphocyte activation	19_GO:0002376 immune system process	-3.8	5.2	5.2	30284	337	139	8	5.8	2	1141|1445|2534|3717|4282|5788|7048|7099	CHRNB2|CSK|FYN|JAK2|MIF|PTPRC|TGFBR2|TLR4	-2.3	MyList
GO Biological Processes	19	GO:0044092	negative regulation of molecular function	19_GO:0065007 biological regulation	-3.8	3.8	4.8	30284	634	139	11	7.9	2.3	1813|2950|3066|4790|5054|5292|5300|5347|5788|10013|26191	DRD2|GSTP1|HDAC2|NFKB1|SERPINE1|PIM1|PIN1|PLK1|PTPRC|HDAC6|PTPN22	-2.3	MyList
GO Biological Processes	19	GO:0032675	regulation of interleukin-6 production	19_GO:0032501 multicellular organismal process	-3.8	7.4	5.8	30284	177	139	6	4.3	1.7	1445|4843|5970|7099|26191|51311	CSK|NOS2|RELA|TLR4|PTPN22|TLR8	-2.3	MyList
GO Biological Processes	19	GO:0007169	cell surface receptor protein tyrosine kinase signaling pathway	19_GO:0050896 response to stimulus	-3.8	4.6	5	30284	430	139	9	6.5	2.1	2185|2321|2534|3480|3716|3717|4313|5771|5970	PTK2B|FLT1|FYN|IGF1R|JAK1|JAK2|MMP2|PTPN2|RELA	-2.3	MyList
GO Biological Processes	19	GO:0051090	regulation of DNA-binding transcription factor activity	19_GO:0050789 regulation of biological process	-3.8	5.2	5.2	30284	338	139	8	5.8	2	3066|3303|3551|5292|5970|7099|10014|340061	HDAC2|HSPA1A|IKBKB|PIM1|RELA|TLR4|HDAC5|STING1	-2.3	MyList
GO Biological Processes	19	GO:0051590	positive regulation of neurotransmitter transport	19_GO:0051179 localization	-3.7	27	8.7	30284	24	139	3	2.2	1.2	1813|3688|6865	DRD2|ITGB1|TACR2	-2.2	MyList
GO Biological Processes	19	GO:0014059	regulation of dopamine secretion	19_GO:0051179 localization	-3.7	27	8.7	30284	24	139	3	2.2	1.2	1137|1141|1813	CHRNA4|CHRNB2|DRD2	-2.2	MyList
GO Biological Processes	19	GO:0046641	positive regulation of alpha-beta T cell proliferation	19_GO:0002376 immune system process	-3.7	27	8.7	30284	24	139	3	2.2	1.2	3717|5788|7048	JAK2|PTPRC|TGFBR2	-2.2	MyList
GO Biological Processes	19	GO:0007586	digestion	19_GO:0032501 multicellular organismal process	-3.7	9.6	6.2	30284	113	139	5	3.6	1.6	1128|1131|1645|5644|7099	CHRM1|CHRM3|AKR1C1|PRSS1|TLR4	-2.2	MyList
GO Biological Processes	19	GO:0042752	regulation of circadian rhythm	19_GO:0048511 rhythmic process	-3.7	9.6	6.2	30284	113	139	5	3.6	1.6	142|1141|1813|7153|8841	PARP1|CHRNB2|DRD2|TOP2A|HDAC3	-2.2	MyList
GO Biological Processes	19	GO:0030003	intracellular monoatomic cation homeostasis	19_GO:0042592 homeostatic process	-3.7	4.5	5	30284	433	139	9	6.5	2.1	760|766|1139|1813|3162|3358|6548|7052|8989	CA2|CA7|CHRNA7|DRD2|HMOX1|HTR2C|SLC9A1|TGM2|TRPA1	-2.2	MyList
GO Biological Processes	19	GO:0099173	postsynapse organization	19_GO:0009987 cellular process	-3.7	9.6	6.2	30284	114	139	5	3.6	1.6	102|1139|2534|3480|10013	ADAM10|CHRNA7|FYN|IGF1R|HDAC6	-2.2	MyList
GO Biological Processes	19	GO:1903557	positive regulation of tumor necrosis factor superfamily cytokine production	19_GO:0032501 multicellular organismal process	-3.7	9.6	6.2	30284	114	139	5	3.6	1.6	3066|3717|4282|5788|7099	HDAC2|JAK2|MIF|PTPRC|TLR4	-2.2	MyList
GO Biological Processes	19	GO:0046651	lymphocyte proliferation	19_GO:0002376 immune system process	-3.7	9.6	6.2	30284	114	139	5	3.6	1.6	2534|3615|5788|7099|8654	FYN|IMPDH2|PTPRC|TLR4|PDE5A	-2.2	MyList
GO Biological Processes	19	GO:0032731	positive regulation of interleukin-1 beta production	19_GO:0032501 multicellular organismal process	-3.7	14	7	30284	62	139	4	2.9	1.4	3717|5970|7099|51311	JAK2|RELA|TLR4|TLR8	-2.2	MyList
GO Biological Processes	19	GO:0030183	B cell differentiation	19_GO:0002376 immune system process	-3.7	9.5	6.2	30284	115	139	5	3.6	1.6	2185|3688|5771|5788|10014	PTK2B|ITGB1|PTPN2|PTPRC|HDAC5	-2.2	MyList
GO Biological Processes	19	GO:0043254	regulation of protein-containing complex assembly	19_GO:0050789 regulation of biological process	-3.7	4.5	5	30284	438	139	9	6.5	2.1	2185|3303|3958|4312|7099|8408|10013|26191|57704	PTK2B|HSPA1A|LGALS3|MMP1|TLR4|ULK1|HDAC6|PTPN22|GBA2	-2.2	MyList
GO Biological Processes	19	GO:0045927	positive regulation of growth	19_GO:0040007 growth	-3.7	5.9	5.4	30284	259	139	7	5	1.9	102|1813|2185|5292|6531|6548|10038	ADAM10|DRD2|PTK2B|PIM1|SLC6A3|SLC9A1|PARP2	-2.2	MyList
GO Biological Processes	19	GO:0006694	steroid biosynthetic process	19_GO:0009987 cellular process	-3.7	9.4	6.1	30284	116	139	5	3.6	1.6	231|1066|1584|3028|6715	AKR1B1|CES1|CYP11B1|HSD17B10|SRD5A1	-2.2	MyList
GO Biological Processes	19	GO:0036120	cellular response to platelet-derived growth factor stimulus	19_GO:0050896 response to stimulus	-3.7	26	8.5	30284	25	139	3	2.2	1.2	2534|3065|7099	FYN|HDAC1|TLR4	-2.2	MyList
GO Biological Processes	19	GO:0006706	steroid catabolic process	19_GO:0009987 cellular process	-3.7	26	8.5	30284	25	139	3	2.2	1.2	412|3290|6715	STS|HSD11B1|SRD5A1	-2.2	MyList
GO Biological Processes	19	GO:0035994	response to muscle stretch	19_GO:0050896 response to stimulus	-3.7	26	8.5	30284	25	139	3	2.2	1.2	4790|5970|6548	NFKB1|RELA|SLC9A1	-2.2	MyList
GO Biological Processes	19	GO:0002040	sprouting angiogenesis	19_GO:0032502 developmental process	-3.7	14	6.9	30284	63	139	4	2.9	1.4	2185|2321|3164|3688	PTK2B|FLT1|NR4A1|ITGB1	-2.2	MyList
GO Biological Processes	19	GO:0006940	regulation of smooth muscle contraction	19_GO:0032501 multicellular organismal process	-3.7	14	6.9	30284	63	139	4	2.9	1.4	1129|1131|1143|6865	CHRM2|CHRM3|CHRNB4|TACR2	-2.2	MyList
GO Biological Processes	19	GO:0043086	negative regulation of catalytic activity	19_GO:0065007 biological regulation	-3.7	5	5.1	30284	346	139	8	5.8	2	1813|2950|4790|5054|5347|5788|10013|26191	DRD2|GSTP1|NFKB1|SERPINE1|PLK1|PTPRC|HDAC6|PTPN22	-2.2	MyList
GO Biological Processes	19	GO:0010038	response to metal ion	19_GO:0050896 response to stimulus	-3.7	5	5.1	30284	346	139	8	5.8	2	142|1584|1813|2185|3162|4129|4780|6531	PARP1|CYP11B1|DRD2|PTK2B|HMOX1|MAOB|NFE2L2|SLC6A3	-2.2	MyList
GO Biological Processes	19	GO:0048588	developmental cell growth	19_GO:0040007 growth	-3.7	9.3	6.1	30284	117	139	5	3.6	1.6	1020|3688|7048|8408|10013	CDK5|ITGB1|TGFBR2|ULK1|HDAC6	-2.2	MyList
GO Biological Processes	19	GO:0046883	regulation of hormone secretion	19_GO:0051179 localization	-3.7	5.8	5.3	30284	262	139	7	5	1.9	1131|1813|3358|3717|4843|6566|6865	CHRM3|DRD2|HTR2C|JAK2|NOS2|SLC16A1|TACR2	-2.2	MyList
GO Biological Processes	19	GO:0032943	mononuclear cell proliferation	19_GO:0009987 cellular process	-3.7	9.2	6.1	30284	118	139	5	3.6	1.6	2534|3615|5788|7099|8654	FYN|IMPDH2|PTPRC|TLR4|PDE5A	-2.2	MyList
GO Biological Processes	19	GO:0016049	cell growth	19_GO:0040007 growth	-3.6	9.2	6.1	30284	119	139	5	3.6	1.6	1020|3688|7048|8408|10013	CDK5|ITGB1|TGFBR2|ULK1|HDAC6	-2.2	MyList
GO Biological Processes	19	GO:0032655	regulation of interleukin-12 production	19_GO:0032501 multicellular organismal process	-3.6	13	6.8	30284	65	139	4	2.9	1.4	4790|5970|7099|51311	NFKB1|RELA|TLR4|TLR8	-2.2	MyList
GO Biological Processes	19	GO:1903522	regulation of blood circulation	19_GO:0032501 multicellular organismal process	-3.6	5.8	5.3	30284	265	139	7	5	1.9	1129|1813|3688|4313|6548|6916|8654	CHRM2|DRD2|ITGB1|MMP2|SLC9A1|TBXAS1|PDE5A	-2.2	MyList
GO Biological Processes	19	GO:0010975	regulation of neuron projection development	19_GO:0032502 developmental process	-3.6	4.4	4.9	30284	448	139	9	6.5	2.1	1020|1141|2185|2534|3066|3480|4780|8408|10013	CDK5|CHRNB2|PTK2B|FYN|HDAC2|IGF1R|NFE2L2|ULK1|HDAC6	-2.1	MyList
GO Biological Processes	19	GO:0032355	response to estradiol	19_GO:0050896 response to stimulus	-3.6	9.1	6	30284	120	139	5	3.6	1.6	1813|3480|4313|6532|6715	DRD2|IGF1R|MMP2|SLC6A4|SRD5A1	-2.1	MyList
GO Biological Processes	19	GO:0048667	cell morphogenesis involved in neuron differentiation	19_GO:0032502 developmental process	-3.6	4.4	4.9	30284	449	139	9	6.5	2.1	1020|1139|1141|1813|2534|3480|3688|8408|10013	CDK5|CHRNA7|CHRNB2|DRD2|FYN|IGF1R|ITGB1|ULK1|HDAC6	-2.1	MyList
GO Biological Processes	19	GO:0002220	innate immune response activating cell surface receptor signaling pathway	19_GO:0044419 biological process involved in interspecies interaction between organisms	-3.6	13	6.7	30284	66	139	4	2.9	1.4	2534|3551|5970|7099	FYN|IKBKB|RELA|TLR4	-2.1	MyList
GO Biological Processes	19	GO:0090303	positive regulation of wound healing	19_GO:0048518 positive regulation of biological process	-3.6	13	6.7	30284	66	139	4	2.9	1.4	2152|3688|4780|5054	F3|ITGB1|NFE2L2|SERPINE1	-2.1	MyList
GO Biological Processes	19	GO:0023061	signal release	19_GO:0051179 localization	-3.6	6.9	5.5	30284	190	139	6	4.3	1.7	1020|3164|4843|6865|7052|11255	CDK5|NR4A1|NOS2|TACR2|TGM2|HRH3	-2.1	MyList
GO Biological Processes	19	GO:0036119	response to platelet-derived growth factor	19_GO:0050896 response to stimulus	-3.6	24	8.2	30284	27	139	3	2.2	1.2	2534|3065|7099	FYN|HDAC1|TLR4	-2.1	MyList
GO Biological Processes	19	GO:1900048	positive regulation of hemostasis	19_GO:0048518 positive regulation of biological process	-3.6	24	8.2	30284	27	139	3	2.2	1.2	2152|4780|5054	F3|NFE2L2|SERPINE1	-2.1	MyList
GO Biological Processes	19	GO:0030194	positive regulation of blood coagulation	19_GO:0032501 multicellular organismal process	-3.6	24	8.2	30284	27	139	3	2.2	1.2	2152|4780|5054	F3|NFE2L2|SERPINE1	-2.1	MyList
GO Biological Processes	19	GO:0071300	cellular response to retinoic acid	19_GO:0050896 response to stimulus	-3.6	13	6.7	30284	67	139	4	2.9	1.4	1813|2185|3066|6532	DRD2|PTK2B|HDAC2|SLC6A4	-2.1	MyList
GO Biological Processes	19	GO:0016241	regulation of macroautophagy	19_GO:0050789 regulation of biological process	-3.6	6.8	5.5	30284	191	139	6	4.3	1.7	823|1020|3162|8408|10013|340061	CAPN1|CDK5|HMOX1|ULK1|HDAC6|STING1	-2.1	MyList
GO Biological Processes	19	GO:0031644	regulation of nervous system process	19_GO:0032501 multicellular organismal process	-3.6	8.8	5.9	30284	124	139	5	3.6	1.6	1139|1143|1890|2185|3358	CHRNA7|CHRNB4|TYMP|PTK2B|HTR2C	-2.1	MyList
GO Biological Processes	19	GO:0060760	positive regulation of response to cytokine stimulus	19_GO:0048518 positive regulation of biological process	-3.6	13	6.6	30284	68	139	4	2.9	1.4	3303|4321|7099|340061	HSPA1A|MMP12|TLR4|STING1	-2.1	MyList
GO Biological Processes	19	GO:0030888	regulation of B cell proliferation	19_GO:0002376 immune system process	-3.6	13	6.6	30284	68	139	4	2.9	1.4	1141|4282|5788|7099	CHRNB2|MIF|PTPRC|TLR4	-2.1	MyList
GO Biological Processes	19	GO:0050708	regulation of protein secretion	19_GO:0051179 localization	-3.6	5.6	5.2	30284	273	139	7	5	1.9	43|1131|1813|3717|4843|6566|7099	ACHE|CHRM3|DRD2|JAK2|NOS2|SLC16A1|TLR4	-2.1	MyList
GO Biological Processes	19	GO:0030163	protein catabolic process	19_GO:0009987 cellular process	-3.5	3.3	4.5	30284	786	139	12	8.6	2.4	102|1509|1513|1520|2534|4311|4313|4321|4780|5970|8805|10013	ADAM10|CTSD|CTSK|CTSS|FYN|MME|MMP2|MMP12|NFE2L2|RELA|TRIM24|HDAC6	-2.1	MyList
GO Biological Processes	19	GO:0021761	limbic system development	19_GO:0032502 developmental process	-3.5	8.7	5.9	30284	125	139	5	3.6	1.6	1020|1813|3065|3480|6715	CDK5|DRD2|HDAC1|IGF1R|SRD5A1	-2.1	MyList
GO Biological Processes	19	GO:0044703	multi-organism reproductive process	19_GO:0022414 reproductive process	-3.5	6.7	5.4	30284	195	139	6	4.3	1.7	142|412|4313|6513|6532|10038	PARP1|STS|MMP2|SLC2A1|SLC6A4|PARP2	-2.1	MyList
GO Biological Processes	19	GO:0051091	positive regulation of DNA-binding transcription factor activity	19_GO:0050789 regulation of biological process	-3.5	6.7	5.4	30284	195	139	6	4.3	1.7	3303|3551|5970|7099|10014|340061	HSPA1A|IKBKB|RELA|TLR4|HDAC5|STING1	-2.1	MyList
GO Biological Processes	19	GO:0002688	regulation of leukocyte chemotaxis	19_GO:0040011 locomotion	-3.5	8.6	5.8	30284	127	139	5	3.6	1.6	102|2185|2358|4282|5054	ADAM10|PTK2B|FPR2|MIF|SERPINE1	-2.1	MyList
GO Biological Processes	19	GO:0030879	mammary gland development	19_GO:0032502 developmental process	-3.5	8.6	5.8	30284	127	139	5	3.6	1.6	823|3717|4790|6531|7048	CAPN1|JAK2|NFKB1|SLC6A3|TGFBR2	-2.1	MyList
GO Biological Processes	19	GO:1905475	regulation of protein localization to membrane	19_GO:0051179 localization	-3.5	6.6	5.4	30284	197	139	6	4.3	1.7	102|1020|1445|2534|3688|3958	ADAM10|CDK5|CSK|FYN|ITGB1|LGALS3	-2.1	MyList
GO Biological Processes	19	GO:0043627	response to estrogen	19_GO:0050896 response to stimulus	-3.5	12	6.5	30284	70	139	4	2.9	1.4	4311|4313|6715|8805	MME|MMP2|SRD5A1|TRIM24	-2.1	MyList
GO Biological Processes	19	GO:0003018	vascular process in circulatory system	19_GO:0032501 multicellular organismal process	-3.5	5.5	5.1	30284	278	139	7	5	1.9	3688|4313|6513|6532|6566|6865|6916	ITGB1|MMP2|SLC2A1|SLC6A4|SLC16A1|TACR2|TBXAS1	-2	MyList
GO Biological Processes	19	GO:0051896	regulation of phosphatidylinositol 3-kinase/protein kinase B signal transduction	19_GO:0050896 response to stimulus	-3.5	5.5	5.1	30284	278	139	7	5	1.9	1813|2185|2321|3480|3688|3717|5140	DRD2|PTK2B|FLT1|IGF1R|ITGB1|JAK2|PDE3B	-2	MyList
GO Biological Processes	19	GO:0050860	negative regulation of T cell receptor signaling pathway	19_GO:0002376 immune system process	-3.5	23	7.9	30284	29	139	3	2.2	1.2	3958|5771|26191	LGALS3|PTPN2|PTPN22	-2	MyList
GO Biological Processes	19	GO:0007409	axonogenesis	19_GO:0032502 developmental process	-3.5	4.7	4.9	30284	370	139	8	5.8	2	1020|1141|1813|2534|3480|3688|8408|10013	CDK5|CHRNB2|DRD2|FYN|IGF1R|ITGB1|ULK1|HDAC6	-2	MyList
GO Biological Processes	19	GO:0007613	memory	19_GO:0032501 multicellular organismal process	-3.5	8.4	5.8	30284	129	139	5	3.6	1.6	1139|1141|1813|3776|6532	CHRNA7|CHRNB2|DRD2|KCNK2|SLC6A4	-2	MyList
GO Biological Processes	19	GO:0002696	positive regulation of leukocyte activation	19_GO:0002376 immune system process	-3.5	4.7	4.9	30284	372	139	8	5.8	2	1141|1445|2534|3717|4282|5788|7048|7099	CHRNB2|CSK|FYN|JAK2|MIF|PTPRC|TGFBR2|TLR4	-2	MyList
GO Biological Processes	19	GO:0001504	neurotransmitter uptake	19_GO:0051179 localization	-3.5	22	7.7	30284	30	139	3	2.2	1.2	1813|6531|6532	DRD2|SLC6A3|SLC6A4	-2	MyList
GO Biological Processes	19	GO:0071549	cellular response to dexamethasone stimulus	19_GO:0050896 response to stimulus	-3.5	22	7.7	30284	30	139	3	2.2	1.2	3480|3717|6715	IGF1R|JAK2|SRD5A1	-2	MyList
GO Biological Processes	19	GO:0043200	response to amino acid	19_GO:0050896 response to stimulus	-3.4	8.3	5.7	30284	131	139	5	3.6	1.6	2534|3480|4313|4780|5970	FYN|IGF1R|MMP2|NFE2L2|RELA	-2	MyList
GO Biological Processes	19	GO:0044706	multi-multicellular organism process	19_GO:0032501 multicellular organismal process	-3.4	6.4	5.3	30284	203	139	6	4.3	1.7	142|412|4313|6513|6532|10038	PARP1|STS|MMP2|SLC2A1|SLC6A4|PARP2	-2	MyList
GO Biological Processes	19	GO:0090276	regulation of peptide hormone secretion	19_GO:0051179 localization	-3.4	6.4	5.3	30284	204	139	6	4.3	1.7	1131|1813|3358|3717|4843|6566	CHRM3|DRD2|HTR2C|JAK2|NOS2|SLC16A1	-2	MyList
GO Biological Processes	19	GO:0034762	regulation of transmembrane transport	19_GO:0051179 localization	-3.4	4.1	4.6	30284	478	139	9	6.5	2.1	760|1131|1520|2185|2534|3688|4780|5292|6548	CA2|CHRM3|CTSS|PTK2B|FYN|ITGB1|NFE2L2|PIM1|SLC9A1	-2	MyList
GO Biological Processes	19	GO:0007163	establishment or maintenance of cell polarity	19_GO:0009987 cellular process	-3.4	6.4	5.2	30284	205	139	6	4.3	1.7	3480|3688|4000|5347|6548|8841	IGF1R|ITGB1|LMNA|PLK1|SLC9A1|HDAC3	-2	MyList
GO Biological Processes	19	GO:0031334	positive regulation of protein-containing complex assembly	19_GO:0048518 positive regulation of biological process	-3.4	6.4	5.2	30284	205	139	6	4.3	1.7	2185|3303|3958|4312|7099|26191	PTK2B|HSPA1A|LGALS3|MMP1|TLR4|PTPN22	-2	MyList
GO Biological Processes	19	GO:0046425	regulation of receptor signaling pathway via JAK-STAT	19_GO:0050896 response to stimulus	-3.4	12	6.3	30284	74	139	4	2.9	1.4	2185|3717|5771|5788	PTK2B|JAK2|PTPN2|PTPRC	-2	MyList
GO Biological Processes	19	GO:0050820	positive regulation of coagulation	19_GO:0032501 multicellular organismal process	-3.4	21	7.6	30284	31	139	3	2.2	1.2	2152|4780|5054	F3|NFE2L2|SERPINE1	-2	MyList
GO Biological Processes	19	GO:0031102	neuron projection regeneration	19_GO:0032502 developmental process	-3.4	21	7.6	30284	31	139	3	2.2	1.2	3717|4313|8408	JAK2|MMP2|ULK1	-2	MyList
GO Biological Processes	19	GO:0120178	steroid hormone biosynthetic process	19_GO:0009987 cellular process	-3.4	21	7.6	30284	31	139	3	2.2	1.2	231|1584|6715	AKR1B1|CYP11B1|SRD5A1	-2	MyList
GO Biological Processes	19	GO:0050728	negative regulation of inflammatory response	19_GO:0048519 negative regulation of biological process	-3.4	6.3	5.2	30284	207	139	6	4.3	1.7	2358|2534|2950|4790|5771|5788	FPR2|FYN|GSTP1|NFKB1|PTPN2|PTPRC	-2	MyList
GO Biological Processes	19	GO:0002791	regulation of peptide secretion	19_GO:0051179 localization	-3.4	6.3	5.2	30284	207	139	6	4.3	1.7	1131|1813|3358|3717|4843|6566	CHRM3|DRD2|HTR2C|JAK2|NOS2|SLC16A1	-2	MyList
GO Biological Processes	19	GO:0000422	autophagy of mitochondrion	19_GO:0009987 cellular process	-3.4	12	6.3	30284	75	139	4	2.9	1.4	1513|8408|10013|23192	CTSK|ULK1|HDAC6|ATG4B	-2	MyList
GO Biological Processes	19	GO:0002832	negative regulation of response to biotic stimulus	19_GO:0048519 negative regulation of biological process	-3.4	8.1	5.6	30284	135	139	5	3.6	1.6	142|1813|4321|5292|5771	PARP1|DRD2|MMP12|PIM1|PTPN2	-1.9	MyList
GO Biological Processes	19	GO:0050795	regulation of behavior	19_GO:0032501 multicellular organismal process	-3.4	11	6.2	30284	76	139	4	2.9	1.4	142|1141|1813|3066	PARP1|CHRNB2|DRD2|HDAC2	-1.9	MyList
GO Biological Processes	19	GO:0034250	positive regulation of amide metabolic process	19_GO:0048518 positive regulation of biological process	-3.4	20	7.5	30284	32	139	3	2.2	1.2	1139|4780|5970	CHRNA7|NFE2L2|RELA	-1.9	MyList
GO Biological Processes	19	GO:0045860	positive regulation of protein kinase activity	19_GO:0048518 positive regulation of biological process	-3.4	6.2	5.2	30284	210	139	6	4.3	1.7	2185|2321|3717|5292|5788|7099	PTK2B|FLT1|JAK2|PIM1|PTPRC|TLR4	-1.9	MyList
GO Biological Processes	19	GO:0043270	positive regulation of monoatomic ion transport	19_GO:0051179 localization	-3.4	6.2	5.2	30284	210	139	6	4.3	1.7	1128|1520|3958|6532|6548|6865	CHRM1|CTSS|LGALS3|SLC6A4|SLC9A1|TACR2	-1.9	MyList
GO Biological Processes	19	GO:0070661	leukocyte proliferation	19_GO:0009987 cellular process	-3.4	8	5.5	30284	137	139	5	3.6	1.6	2534|3615|5788|7099|8654	FYN|IMPDH2|PTPRC|TLR4|PDE5A	-1.9	MyList
GO Biological Processes	19	GO:0051966	regulation of synaptic transmission, glutamatergic	19_GO:0050789 regulation of biological process	-3.4	11	6.2	30284	77	139	4	2.9	1.4	1020|1813|2185|10013	CDK5|DRD2|PTK2B|HDAC6	-1.9	MyList
GO Biological Processes	19	GO:0071347	cellular response to interleukin-1	19_GO:0050896 response to stimulus	-3.4	11	6.2	30284	77	139	4	2.9	1.4	3551|4313|4790|5970	IKBKB|MMP2|NFKB1|RELA	-1.9	MyList
GO Biological Processes	19	GO:0001818	negative regulation of cytokine production	19_GO:0048519 negative regulation of biological process	-3.3	4.5	4.7	30284	389	139	8	5.8	2	1139|1445|2950|4790|5788|7099|26191|51311	CHRNA7|CSK|GSTP1|NFKB1|PTPRC|TLR4|PTPN22|TLR8	-1.9	MyList
GO Biological Processes	19	GO:0032729	positive regulation of type II interferon production	19_GO:0032501 multicellular organismal process	-3.3	11	6.1	30284	78	139	4	2.9	1.4	3717|7099|26191|51311	JAK2|TLR4|PTPN22|TLR8	-1.9	MyList
GO Biological Processes	19	GO:0032890	regulation of organic acid transport	19_GO:0051179 localization	-3.3	11	6.1	30284	78	139	4	2.9	1.4	1066|2170|3688|4282	CES1|FABP3|ITGB1|MIF	-1.9	MyList
GO Biological Processes	19	GO:0099170	postsynaptic modulation of chemical synaptic transmission	19_GO:0050789 regulation of biological process	-3.3	20	7.3	30284	33	139	3	2.2	1.2	1128|1813|2185	CHRM1|DRD2|PTK2B	-1.9	MyList
GO Biological Processes	19	GO:0090322	regulation of superoxide metabolic process	19_GO:0050789 regulation of biological process	-3.3	20	7.3	30284	33	139	3	2.2	1.2	2358|2950|4780	FPR2|GSTP1|NFE2L2	-1.9	MyList
GO Biological Processes	19	GO:0043534	blood vessel endothelial cell migration	19_GO:0009987 cellular process	-3.3	20	7.3	30284	33	139	3	2.2	1.2	2185|3164|3688	PTK2B|NR4A1|ITGB1	-1.9	MyList
GO Biological Processes	19	GO:0050867	positive regulation of cell activation	19_GO:0032501 multicellular organismal process	-3.3	4.4	4.7	30284	392	139	8	5.8	2	1141|1445|2534|3717|4282|5788|7048|7099	CHRNB2|CSK|FYN|JAK2|MIF|PTPRC|TGFBR2|TLR4	-1.9	MyList
GO Biological Processes	19	GO:0043123	positive regulation of canonical NF-kappaB signal transduction	19_GO:0048518 positive regulation of biological process	-3.3	6.1	5.1	30284	214	139	6	4.3	1.7	142|3162|3551|5970|7099|51311	PARP1|HMOX1|IKBKB|RELA|TLR4|TLR8	-1.9	MyList
GO Biological Processes	19	GO:0044248	cellular catabolic process	19_GO:0009987 cellular process	-3.3	5.1	4.8	30284	299	139	7	5	1.9	823|1020|3028|4311|4780|4843|6566	CAPN1|CDK5|HSD17B10|MME|NFE2L2|NOS2|SLC16A1	-1.9	MyList
GO Biological Processes	19	GO:0008610	lipid biosynthetic process	19_GO:0009987 cellular process	-3.3	3.6	4.4	30284	602	139	10	7.2	2.2	231|1066|1584|2950|3028|4282|5742|6715|6916|57704	AKR1B1|CES1|CYP11B1|GSTP1|HSD17B10|MIF|PTGS1|SRD5A1|TBXAS1|GBA2	-1.9	MyList
GO Biological Processes	19	GO:0016042	lipid catabolic process	19_GO:0009987 cellular process	-3.3	5.1	4.8	30284	300	139	7	5	1.9	412|1066|3028|3290|6715|57016|57704	STS|CES1|HSD17B10|HSD11B1|SRD5A1|AKR1B10|GBA2	-1.9	MyList
GO Biological Processes	19	GO:0031397	negative regulation of protein ubiquitination	19_GO:0048519 negative regulation of biological process	-3.3	11	6.1	30284	79	139	4	2.9	1.4	1020|2534|3303|55869	CDK5|FYN|HSPA1A|HDAC8	-1.9	MyList
GO Biological Processes	19	GO:0060560	developmental growth involved in morphogenesis	19_GO:0040007 growth	-3.3	7.7	5.4	30284	141	139	5	3.6	1.6	1020|3688|7048|8408|10013	CDK5|ITGB1|TGFBR2|ULK1|HDAC6	-1.9	MyList
GO Biological Processes	19	GO:0048812	neuron projection morphogenesis	19_GO:0032502 developmental process	-3.3	3.9	4.5	30284	498	139	9	6.5	2.1	1020|1139|1141|1813|2534|3480|3688|8408|10013	CDK5|CHRNA7|CHRNB2|DRD2|FYN|IGF1R|ITGB1|ULK1|HDAC6	-1.9	MyList
GO Biological Processes	19	GO:0019228	neuronal action potential	19_GO:0032501 multicellular organismal process	-3.3	19	7.2	30284	34	139	3	2.2	1.2	1134|1143|3776	CHRNA1|CHRNB4|KCNK2	-1.9	MyList
GO Biological Processes	19	GO:0060416	response to growth hormone	19_GO:0050896 response to stimulus	-3.3	19	7.2	30284	34	139	3	2.2	1.2	3716|3717|6715	JAK1|JAK2|SRD5A1	-1.9	MyList
GO Biological Processes	19	GO:0010464	regulation of mesenchymal cell proliferation	19_GO:0050789 regulation of biological process	-3.3	19	7.2	30284	34	139	3	2.2	1.2	4000|6772|7048	LMNA|STAT1|TGFBR2	-1.9	MyList
GO Biological Processes	19	GO:0048010	vascular endothelial growth factor receptor signaling pathway	19_GO:0050896 response to stimulus	-3.3	11	6	30284	80	139	4	2.9	1.4	2185|2321|2534|3480	PTK2B|FLT1|FYN|IGF1R	-1.9	MyList
GO Biological Processes	19	GO:0022600	digestive system process	19_GO:0032501 multicellular organismal process	-3.3	11	6	30284	80	139	4	2.9	1.4	1128|1131|1645|7099	CHRM1|CHRM3|AKR1C1|TLR4	-1.9	MyList
GO Biological Processes	19	GO:0010469	regulation of signaling receptor activity	19_GO:0050896 response to stimulus	-3.3	11	6	30284	80	139	4	2.9	1.4	3065|3066|5054|10013	HDAC1|HDAC2|SERPINE1|HDAC6	-1.9	MyList
GO Biological Processes	19	GO:0000045	autophagosome assembly	19_GO:0009987 cellular process	-3.3	11	6	30284	80	139	4	2.9	1.4	1509|8408|23192|340061	CTSD|ULK1|ATG4B|STING1	-1.9	MyList
GO Biological Processes	19	GO:0032720	negative regulation of tumor necrosis factor production	19_GO:0048519 negative regulation of biological process	-3.3	11	6	30284	80	139	4	2.9	1.4	1139|2950|7099|26191	CHRNA7|GSTP1|TLR4|PTPN22	-1.9	MyList
GO Biological Processes	19	GO:0045785	positive regulation of cell adhesion	19_GO:0048518 positive regulation of biological process	-3.3	3.9	4.5	30284	499	139	9	6.5	2.1	1445|2185|2534|3716|3717|5788|5970|7048|7052	CSK|PTK2B|FYN|JAK1|JAK2|PTPRC|RELA|TGFBR2|TGM2	-1.9	MyList
GO Biological Processes	19	GO:0007423	sensory organ development	19_GO:0032502 developmental process	-3.3	3.6	4.4	30284	609	139	10	7.2	2.2	43|102|1813|2321|3065|3066|3776|6531|7048|23192	ACHE|ADAM10|DRD2|FLT1|HDAC1|HDAC2|KCNK2|SLC6A3|TGFBR2|ATG4B	-1.9	MyList
GO Biological Processes	19	GO:0021536	diencephalon development	19_GO:0032502 developmental process	-3.3	11	6	30284	81	139	4	2.9	1.4	1141|1813|6531|6715	CHRNB2|DRD2|SLC6A3|SRD5A1	-1.9	MyList
GO Biological Processes	19	GO:0120039	plasma membrane bounded cell projection morphogenesis	19_GO:0032502 developmental process	-3.3	3.9	4.5	30284	503	139	9	6.5	2.1	1020|1139|1141|1813|2534|3480|3688|8408|10013	CDK5|CHRNA7|CHRNB2|DRD2|FYN|IGF1R|ITGB1|ULK1|HDAC6	-1.8	MyList
GO Biological Processes	19	GO:0046329	negative regulation of JNK cascade	19_GO:0048519 negative regulation of biological process	-3.3	19	7.1	30284	35	139	3	2.2	1.2	2950|8841|26191	GSTP1|HDAC3|PTPN22	-1.8	MyList
GO Biological Processes	19	GO:0051052	regulation of DNA metabolic process	19_GO:0050789 regulation of biological process	-3.3	3.9	4.4	30284	505	139	9	6.5	2.1	142|2185|3480|3776|4000|5347|5788|55869|83933	PARP1|PTK2B|IGF1R|KCNK2|LMNA|PLK1|PTPRC|HDAC8|HDAC10	-1.8	MyList
GO Biological Processes	19	GO:1903556	negative regulation of tumor necrosis factor superfamily cytokine production	19_GO:0048519 negative regulation of biological process	-3.2	11	5.9	30284	82	139	4	2.9	1.4	1139|2950|7099|26191	CHRNA7|GSTP1|TLR4|PTPN22	-1.8	MyList
GO Biological Processes	19	GO:0050921	positive regulation of chemotaxis	19_GO:0040011 locomotion	-3.2	7.5	5.3	30284	146	139	5	3.6	1.6	102|2152|2185|2358|5054	ADAM10|F3|PTK2B|FPR2|SERPINE1	-1.8	MyList
GO Biological Processes	19	GO:0001101	response to acid chemical	19_GO:0050896 response to stimulus	-3.2	7.5	5.3	30284	146	139	5	3.6	1.6	2534|3480|4313|4780|5970	FYN|IGF1R|MMP2|NFE2L2|RELA	-1.8	MyList
GO Biological Processes	19	GO:0030100	regulation of endocytosis	19_GO:0051179 localization	-3.2	4.9	4.7	30284	309	139	7	5	1.9	1445|1813|2358|3958|5054|5788|7052	CSK|DRD2|FPR2|LGALS3|SERPINE1|PTPRC|TGM2	-1.8	MyList
GO Biological Processes	19	GO:0090066	regulation of anatomical structure size	19_GO:0065007 biological regulation	-3.2	3.9	4.4	30284	508	139	9	6.5	2.1	1020|2185|3688|4313|6532|6916|8408|10013|57704	CDK5|PTK2B|ITGB1|MMP2|SLC6A4|TBXAS1|ULK1|HDAC6|GBA2	-1.8	MyList
GO Biological Processes	19	GO:0048013	ephrin receptor signaling pathway	19_GO:0050896 response to stimulus	-3.2	10	5.9	30284	83	139	4	2.9	1.4	2321|2534|3480|4313	FLT1|FYN|IGF1R|MMP2	-1.8	MyList
GO Biological Processes	19	GO:0014823	response to activity	19_GO:0050896 response to stimulus	-3.2	10	5.9	30284	83	139	4	2.9	1.4	3688|4313|6715|10014	ITGB1|MMP2|SRD5A1|HDAC5	-1.8	MyList
GO Biological Processes	19	GO:0033674	positive regulation of kinase activity	19_GO:0048518 positive regulation of biological process	-3.2	5.9	4.9	30284	223	139	6	4.3	1.7	2185|2321|3717|5292|5788|7099	PTK2B|FLT1|JAK2|PIM1|PTPRC|TLR4	-1.8	MyList
GO Biological Processes	19	GO:0048858	cell projection morphogenesis	19_GO:0032502 developmental process	-3.2	3.8	4.4	30284	510	139	9	6.5	2.1	1020|1139|1141|1813|2534|3480|3688|8408|10013	CDK5|CHRNA7|CHRNB2|DRD2|FYN|IGF1R|ITGB1|ULK1|HDAC6	-1.8	MyList
GO Biological Processes	19	GO:0031663	lipopolysaccharide-mediated signaling pathway	19_GO:0044419 biological process involved in interspecies interaction between organisms	-3.2	18	7	30284	36	139	3	2.2	1.2	3717|7099|26191	JAK2|TLR4|PTPN22	-1.8	MyList
GO Biological Processes	19	GO:2000736	regulation of stem cell differentiation	19_GO:0032502 developmental process	-3.2	10	5.8	30284	84	139	4	2.9	1.4	3065|3066|4780|7048	HDAC1|HDAC2|NFE2L2|TGFBR2	-1.8	MyList
GO Biological Processes	19	GO:2001235	positive regulation of apoptotic signaling pathway	19_GO:0048518 positive regulation of biological process	-3.2	7.3	5.2	30284	149	139	5	3.6	1.6	3717|4313|5771|5788|7099	JAK2|MMP2|PTPN2|PTPRC|TLR4	-1.8	MyList
GO Biological Processes	19	GO:0048709	oligodendrocyte differentiation	19_GO:0032502 developmental process	-3.2	10	5.8	30284	85	139	4	2.9	1.4	1020|1445|3065|79885	CDK5|CSK|HDAC1|HDAC11	-1.8	MyList
GO Biological Processes	19	GO:0050807	regulation of synapse organization	19_GO:0050789 regulation of biological process	-3.2	4.8	4.7	30284	315	139	7	5	1.9	102|1020|1141|1813|2185|2534|3688	ADAM10|CDK5|CHRNB2|DRD2|PTK2B|FYN|ITGB1	-1.8	MyList
GO Biological Processes	19	GO:0000132	establishment of mitotic spindle orientation	19_GO:0051179 localization	-3.2	18	6.9	30284	37	139	3	2.2	1.2	3688|5347|8841	ITGB1|PLK1|HDAC3	-1.8	MyList
GO Biological Processes	19	GO:0034248	regulation of amide metabolic process	19_GO:0050789 regulation of biological process	-3.2	10	5.8	30284	86	139	4	2.9	1.4	1139|4780|5300|5970	CHRNA7|NFE2L2|PIN1|RELA	-1.8	MyList
GO Biological Processes	19	GO:0050871	positive regulation of B cell activation	19_GO:0002376 immune system process	-3.2	10	5.8	30284	86	139	4	2.9	1.4	1141|4282|5788|7099	CHRNB2|MIF|PTPRC|TLR4	-1.8	MyList
GO Biological Processes	19	GO:0033273	response to vitamin	19_GO:0050896 response to stimulus	-3.2	10	5.8	30284	86	139	4	2.9	1.4	590|3480|5292|5970	BCHE|IGF1R|PIM1|RELA	-1.8	MyList
GO Biological Processes	19	GO:0002687	positive regulation of leukocyte migration	19_GO:0040011 locomotion	-3.2	7.2	5.2	30284	152	139	5	3.6	1.6	102|2185|2358|3958|5054	ADAM10|PTK2B|FPR2|LGALS3|SERPINE1	-1.8	MyList
GO Biological Processes	19	GO:0031507	heterochromatin formation	19_GO:0048519 negative regulation of biological process	-3.2	7.2	5.2	30284	152	139	5	3.6	1.6	3065|3066|4000|8841|55869	HDAC1|HDAC2|LMNA|HDAC3|HDAC8	-1.8	MyList
GO Biological Processes	19	GO:1905037	autophagosome organization	19_GO:0009987 cellular process	-3.2	10	5.7	30284	87	139	4	2.9	1.4	1509|8408|23192|340061	CTSD|ULK1|ATG4B|STING1	-1.8	MyList
GO Biological Processes	19	GO:0055094	response to lipoprotein particle	19_GO:0050896 response to stimulus	-3.1	17	6.8	30284	38	139	3	2.2	1.2	1066|3688|7099	CES1|ITGB1|TLR4	-1.8	MyList
GO Biological Processes	19	GO:0071404	cellular response to low-density lipoprotein particle stimulus	19_GO:0050896 response to stimulus	-3.1	17	6.8	30284	38	139	3	2.2	1.2	1066|3688|7099	CES1|ITGB1|TLR4	-1.8	MyList
GO Biological Processes	19	GO:0050858	negative regulation of antigen receptor-mediated signaling pathway	19_GO:0002376 immune system process	-3.1	17	6.8	30284	38	139	3	2.2	1.2	3958|5771|26191	LGALS3|PTPN2|PTPN22	-1.8	MyList
GO Biological Processes	19	GO:0071392	cellular response to estradiol stimulus	19_GO:0050896 response to stimulus	-3.1	17	6.8	30284	38	139	3	2.2	1.2	3480|4313|6715	IGF1R|MMP2|SRD5A1	-1.8	MyList
GO Biological Processes	19	GO:0050803	regulation of synapse structure or activity	19_GO:0065007 biological regulation	-3.1	4.8	4.6	30284	321	139	7	5	1.9	102|1020|1141|1813|2185|2534|3688	ADAM10|CDK5|CHRNB2|DRD2|PTK2B|FYN|ITGB1	-1.7	MyList
GO Biological Processes	19	GO:0001894	tissue homeostasis	19_GO:0042592 homeostatic process	-3.1	5.6	4.8	30284	232	139	6	4.3	1.7	216|1513|2185|3688|6513|7099	ALDH1A1|CTSK|PTK2B|ITGB1|SLC2A1|TLR4	-1.7	MyList
GO Biological Processes	19	GO:0060249	anatomical structure homeostasis	19_GO:0042592 homeostatic process	-3.1	5.6	4.8	30284	232	139	6	4.3	1.7	216|1513|2185|3688|6513|7099	ALDH1A1|CTSK|PTK2B|ITGB1|SLC2A1|TLR4	-1.7	MyList
GO Biological Processes	19	GO:0055074	calcium ion homeostasis	19_GO:0042592 homeostatic process	-3.1	5.6	4.8	30284	232	139	6	4.3	1.7	1139|1813|3358|7052|8805|8989	CHRNA7|DRD2|HTR2C|TGM2|TRIM24|TRPA1	-1.7	MyList
GO Biological Processes	19	GO:0042594	response to starvation	19_GO:0050896 response to stimulus	-3.1	5.6	4.8	30284	232	139	6	4.3	1.7	1513|3480|4780|6513|6715|8408	CTSK|IGF1R|NFE2L2|SLC2A1|SRD5A1|ULK1	-1.7	MyList
GO Biological Processes	19	GO:0045926	negative regulation of growth	19_GO:0040007 growth	-3.1	5.6	4.8	30284	233	139	6	4.3	1.7	1020|3303|3776|6532|8408|10013	CDK5|HSPA1A|KCNK2|SLC6A4|ULK1|HDAC6	-1.7	MyList
GO Biological Processes	19	GO:0050974	detection of mechanical stimulus involved in sensory perception	19_GO:0032501 multicellular organismal process	-3.1	17	6.7	30284	39	139	3	2.2	1.2	2534|3776|8989	FYN|KCNK2|TRPA1	-1.7	MyList
GO Biological Processes	19	GO:0140448	signaling receptor ligand precursor processing	19_GO:0009987 cellular process	-3.1	17	6.7	30284	39	139	3	2.2	1.2	102|590|4311	ADAM10|BCHE|MME	-1.7	MyList
GO Biological Processes	19	GO:0008206	bile acid metabolic process	19_GO:0009987 cellular process	-3.1	17	6.7	30284	39	139	3	2.2	1.2	1645|3028|57704	AKR1C1|HSD17B10|GBA2	-1.7	MyList
GO Biological Processes	19	GO:0098586	cellular response to virus	19_GO:0044419 biological process involved in interspecies interaction between organisms	-3.1	9.8	5.6	30284	89	139	4	2.9	1.4	3716|3717|4321|4790	JAK1|JAK2|MMP12|NFKB1	-1.7	MyList
GO Biological Processes	19	GO:0009411	response to UV	19_GO:0050896 response to stimulus	-3.1	6.9	5.1	30284	157	139	5	3.6	1.6	142|4311|4312|4313|5970	PARP1|MME|MMP1|MMP2|RELA	-1.7	MyList
GO Biological Processes	19	GO:0006636	unsaturated fatty acid biosynthetic process	19_GO:0009987 cellular process	-3.1	16	6.6	30284	40	139	3	2.2	1.2	4282|5742|6916	MIF|PTGS1|TBXAS1	-1.7	MyList
GO Biological Processes	19	GO:0034644	cellular response to UV	19_GO:0050896 response to stimulus	-3.1	9.6	5.6	30284	91	139	4	2.9	1.4	142|4311|4312|4313	PARP1|MME|MMP1|MMP2	-1.7	MyList
GO Biological Processes	19	GO:0044770	cell cycle phase transition	19_GO:0009987 cellular process	-3.1	6.9	5	30284	159	139	5	3.6	1.6	994|995|3688|5347|5788	CDC25B|CDC25C|ITGB1|PLK1|PTPRC	-1.7	MyList
GO Biological Processes	19	GO:0006909	phagocytosis	19_GO:0051179 localization	-3.1	6.9	5	30284	159	139	5	3.6	1.6	2534|3688|4843|7052|7099	FYN|ITGB1|NOS2|TGM2|TLR4	-1.7	MyList
GO Biological Processes	19	GO:0120035	regulation of plasma membrane bounded cell projection organization	19_GO:0050789 regulation of biological process	-3.1	3.4	4.1	30284	650	139	10	7.2	2.2	688|1020|1141|2185|2534|3066|3480|4780|8408|10013	KLF5|CDK5|CHRNB2|PTK2B|FYN|HDAC2|IGF1R|NFE2L2|ULK1|HDAC6	-1.7	MyList
GO Biological Processes	19	GO:0098869	cellular oxidant detoxification	19_GO:0098754 detoxification	-3.1	9.5	5.5	30284	92	139	4	2.9	1.4	2950|4353|5742|7173	GSTP1|MPO|PTGS1|TPO	-1.7	MyList
GO Biological Processes	19	GO:0030162	regulation of proteolysis	19_GO:0050789 regulation of biological process	-3.1	3.6	4.2	30284	538	139	9	6.5	2.1	1020|1460|2185|3066|3303|4780|5054|5347|10013	CDK5|CSNK2B|PTK2B|HDAC2|HSPA1A|NFE2L2|SERPINE1|PLK1|HDAC6	-1.7	MyList
GO Biological Processes	19	GO:0016525	negative regulation of angiogenesis	19_GO:0032502 developmental process	-3.1	6.8	5	30284	160	139	5	3.6	1.6	2534|5054|5140|5970|6772	FYN|SERPINE1|PDE3B|RELA|STAT1	-1.7	MyList
GO Biological Processes	19	GO:0002478	antigen processing and presentation of exogenous peptide antigen	19_GO:0002376 immune system process	-3.1	16	6.5	30284	41	139	3	2.2	1.2	1509|1520|3551	CTSD|CTSS|IKBKB	-1.7	MyList
GO Biological Processes	19	GO:0007143	female meiotic nuclear division	19_GO:0022414 reproductive process	-3.1	16	6.5	30284	41	139	3	2.2	1.2	994|5347|7153	CDC25B|PLK1|TOP2A	-1.7	MyList
GO Biological Processes	19	GO:0032728	positive regulation of interferon-beta production	19_GO:0032501 multicellular organismal process	-3.1	16	6.5	30284	41	139	3	2.2	1.2	7099|51311|340061	TLR4|TLR8|STING1	-1.7	MyList
GO Biological Processes	19	GO:1990806	ligand-gated ion channel signaling pathway	19_GO:0050896 response to stimulus	-3.1	16	6.5	30284	41	139	3	2.2	1.2	823|1131|2185	CAPN1|CHRM3|PTK2B	-1.7	MyList
GO Biological Processes	19	GO:0042743	hydrogen peroxide metabolic process	19_GO:0009987 cellular process	-3.1	16	6.5	30284	41	139	3	2.2	1.2	4129|4353|7173	MAOB|MPO|TPO	-1.7	MyList
GO Biological Processes	19	GO:0009408	response to heat	19_GO:0050896 response to stimulus	-3	9.4	5.5	30284	93	139	4	2.9	1.4	3066|3162|3303|10013	HDAC2|HMOX1|HSPA1A|HDAC6	-1.7	MyList
GO Biological Processes	19	GO:1904892	regulation of receptor signaling pathway via STAT	19_GO:0050896 response to stimulus	-3	9.4	5.5	30284	93	139	4	2.9	1.4	2185|3717|5771|5788	PTK2B|JAK2|PTPN2|PTPRC	-1.7	MyList
GO Biological Processes	19	GO:0035924	cellular response to vascular endothelial growth factor stimulus	19_GO:0050896 response to stimulus	-3	9.4	5.5	30284	93	139	4	2.9	1.4	2321|3164|3480|5970	FLT1|NR4A1|IGF1R|RELA	-1.7	MyList
GO Biological Processes	19	GO:2000181	negative regulation of blood vessel morphogenesis	19_GO:0032502 developmental process	-3	6.7	5	30284	162	139	5	3.6	1.6	2534|5054|5140|5970|6772	FYN|SERPINE1|PDE3B|RELA|STAT1	-1.7	MyList
GO Biological Processes	19	GO:0014706	striated muscle tissue development	19_GO:0032502 developmental process	-3	4.6	4.4	30284	335	139	7	5	1.9	688|1020|1134|3164|3688|4000|6548	KLF5|CDK5|CHRNA1|NR4A1|ITGB1|LMNA|SLC9A1	-1.7	MyList
GO Biological Processes	19	GO:0021954	central nervous system neuron development	19_GO:0032502 developmental process	-3	9.3	5.5	30284	94	139	4	2.9	1.4	1020|1141|1813|57704	CDK5|CHRNB2|DRD2|GBA2	-1.7	MyList
GO Biological Processes	19	GO:0021766	hippocampus development	19_GO:0032502 developmental process	-3	9.3	5.5	30284	94	139	4	2.9	1.4	1020|3065|3480|6715	CDK5|HDAC1|IGF1R|SRD5A1	-1.7	MyList
GO Biological Processes	19	GO:0015908	fatty acid transport	19_GO:0051179 localization	-3	9.3	5.5	30284	94	139	4	2.9	1.4	1813|2170|4843|6513	DRD2|FABP3|NOS2|SLC2A1	-1.7	MyList
GO Biological Processes	19	GO:0051604	protein maturation	19_GO:0009987 cellular process	-3	3.6	4.2	30284	544	139	9	6.5	2.1	102|142|590|1520|2152|3303|3551|4311|23192	ADAM10|PARP1|BCHE|CTSS|F3|HSPA1A|IKBKB|MME|ATG4B	-1.7	MyList
GO Biological Processes	19	GO:0021983	pituitary gland development	19_GO:0032502 developmental process	-3	16	6.4	30284	42	139	3	2.2	1.2	1813|6531|6715	DRD2|SLC6A3|SRD5A1	-1.7	MyList
GO Biological Processes	19	GO:0045454	cell redox homeostasis	19_GO:0042592 homeostatic process	-3	16	6.4	30284	42	139	3	2.2	1.2	328|4780|4843	APEX1|NFE2L2|NOS2	-1.7	MyList
GO Biological Processes	19	GO:0040001	establishment of mitotic spindle localization	19_GO:0051179 localization	-3	16	6.4	30284	42	139	3	2.2	1.2	3688|5347|8841	ITGB1|PLK1|HDAC3	-1.7	MyList
GO Biological Processes	19	GO:0050433	regulation of catecholamine secretion	19_GO:0051179 localization	-3	16	6.4	30284	42	139	3	2.2	1.2	1137|1141|1813	CHRNA4|CHRNB2|DRD2	-1.7	MyList
GO Biological Processes	19	GO:0022409	positive regulation of cell-cell adhesion	19_GO:0048518 positive regulation of biological process	-3	4.5	4.4	30284	337	139	7	5	1.9	1445|2534|3716|3717|5788|5970|7048	CSK|FYN|JAK1|JAK2|PTPRC|RELA|TGFBR2	-1.6	MyList
GO Biological Processes	19	GO:1901343	negative regulation of vasculature development	19_GO:0032502 developmental process	-3	6.6	4.9	30284	164	139	5	3.6	1.6	2534|5054|5140|5970|6772	FYN|SERPINE1|PDE3B|RELA|STAT1	-1.6	MyList
GO Biological Processes	19	GO:0042110	T cell activation	19_GO:0002376 immune system process	-3	4.5	4.4	30284	339	139	7	5	1.9	2534|3702|3716|5771|5788|8654|26191	FYN|ITK|JAK1|PTPN2|PTPRC|PDE5A|PTPN22	-1.6	MyList
GO Biological Processes	19	GO:0002690	positive regulation of leukocyte chemotaxis	19_GO:0040011 locomotion	-3	9.1	5.4	30284	96	139	4	2.9	1.4	102|2185|2358|5054	ADAM10|PTK2B|FPR2|SERPINE1	-1.6	MyList
GO Biological Processes	19	GO:0016239	positive regulation of macroautophagy	19_GO:0048518 positive regulation of biological process	-3	9.1	5.4	30284	96	139	4	2.9	1.4	3162|8408|10013|340061	HMOX1|ULK1|HDAC6|STING1	-1.6	MyList
GO Biological Processes	19	GO:0010660	regulation of muscle cell apoptotic process	19_GO:0050789 regulation of biological process	-3	9.1	5.4	30284	96	139	4	2.9	1.4	2185|3480|3717|4780	PTK2B|IGF1R|JAK2|NFE2L2	-1.6	MyList
GO Biological Processes	19	GO:0046640	regulation of alpha-beta T cell proliferation	19_GO:0002376 immune system process	-3	15	6.3	30284	43	139	3	2.2	1.2	3717|5788|7048	JAK2|PTPRC|TGFBR2	-1.6	MyList
GO Biological Processes	19	GO:0006935	chemotaxis	19_GO:0040011 locomotion	-3	4.5	4.4	30284	341	139	7	5	1.9	1890|2321|2358|3164|3958|4282|4313	TYMP|FLT1|FPR2|NR4A1|LGALS3|MIF|MMP2	-1.6	MyList
GO Biological Processes	19	GO:0031344	regulation of cell projection organization	19_GO:0050789 regulation of biological process	-3	3.3	4	30284	667	139	10	7.2	2.2	688|1020|1141|2185|2534|3066|3480|4780|8408|10013	KLF5|CDK5|CHRNB2|PTK2B|FYN|HDAC2|IGF1R|NFE2L2|ULK1|HDAC6	-1.6	MyList
GO Biological Processes	19	GO:0030258	lipid modification	19_GO:0009987 cellular process	-3	6.5	4.9	30284	167	139	5	3.6	1.6	127|131|2053|3028|57704	ADH4|ADH7|EPHX2|HSD17B10|GBA2	-1.6	MyList
GO Biological Processes	19	GO:0045787	positive regulation of cell cycle	19_GO:0048518 positive regulation of biological process	-3	4.4	4.4	30284	343	139	7	5	1.9	994|995|1813|3480|5292|6532|10733	CDC25B|CDC25C|DRD2|IGF1R|PIM1|SLC6A4|PLK4	-1.6	MyList
GO Biological Processes	19	GO:0019216	regulation of lipid metabolic process	19_GO:0050789 regulation of biological process	-3	4.4	4.4	30284	343	139	7	5	1.9	1066|2053|2170|3358|3480|4790|5140	CES1|EPHX2|FABP3|HTR2C|IGF1R|NFKB1|PDE3B	-1.6	MyList
GO Biological Processes	19	GO:0042330	taxis	19_GO:0040011 locomotion	-3	4.4	4.4	30284	343	139	7	5	1.9	1890|2321|2358|3164|3958|4282|4313	TYMP|FLT1|FPR2|NR4A1|LGALS3|MIF|MMP2	-1.6	MyList
GO Biological Processes	19	GO:0033574	response to testosterone	19_GO:0050896 response to stimulus	-3	15	6.2	30284	44	139	3	2.2	1.2	768|3480|6715	CA9|IGF1R|SRD5A1	-1.6	MyList
GO Biological Processes	19	GO:0045429	positive regulation of nitric oxide biosynthetic process	19_GO:0048518 positive regulation of biological process	-3	15	6.2	30284	44	139	3	2.2	1.2	2185|3717|7099	PTK2B|JAK2|TLR4	-1.6	MyList
GO Biological Processes	19	GO:0060443	mammary gland morphogenesis	19_GO:0032502 developmental process	-2.9	15	6.2	30284	45	139	3	2.2	1.2	823|4790|7048	CAPN1|NFKB1|TGFBR2	-1.6	MyList
GO Biological Processes	19	GO:1904407	positive regulation of nitric oxide metabolic process	19_GO:0048518 positive regulation of biological process	-2.9	15	6.2	30284	45	139	3	2.2	1.2	2185|3717|7099	PTK2B|JAK2|TLR4	-1.6	MyList
GO Biological Processes	19	GO:0071402	cellular response to lipoprotein particle stimulus	19_GO:0050896 response to stimulus	-2.9	15	6.2	30284	45	139	3	2.2	1.2	1066|3688|7099	CES1|ITGB1|TLR4	-1.6	MyList
GO Biological Processes	19	GO:0060338	regulation of type I interferon-mediated signaling pathway	19_GO:0044419 biological process involved in interspecies interaction between organisms	-2.9	15	6.2	30284	45	139	3	2.2	1.2	4321|5771|340061	MMP12|PTPN2|STING1	-1.6	MyList
GO Biological Processes	19	GO:0045687	positive regulation of glial cell differentiation	19_GO:0032502 developmental process	-2.9	15	6.2	30284	45	139	3	2.2	1.2	3065|3066|5970	HDAC1|HDAC2|RELA	-1.6	MyList
GO Biological Processes	19	GO:0050691	regulation of defense response to virus by host	19_GO:0044419 biological process involved in interspecies interaction between organisms	-2.9	15	6.2	30284	45	139	3	2.2	1.2	4321|6772|340061	MMP12|STAT1|STING1	-1.6	MyList
GO Biological Processes	19	GO:0072330	monocarboxylic acid biosynthetic process	19_GO:0009987 cellular process	-2.9	6.4	4.8	30284	171	139	5	3.6	1.6	2950|3028|4282|5742|6916	GSTP1|HSD17B10|MIF|PTGS1|TBXAS1	-1.6	MyList
GO Biological Processes	19	GO:2000058	regulation of ubiquitin-dependent protein catabolic process	19_GO:0050789 regulation of biological process	-2.9	6.3	4.8	30284	172	139	5	3.6	1.6	1460|2185|3303|4780|5347	CSNK2B|PTK2B|HSPA1A|NFE2L2|PLK1	-1.6	MyList
GO Biological Processes	19	GO:0120162	positive regulation of cold-induced thermogenesis	19_GO:0042592 homeostatic process	-2.9	8.6	5.2	30284	101	139	4	2.9	1.4	43|3480|3717|8841	ACHE|IGF1R|JAK2|HDAC3	-1.6	MyList
GO Biological Processes	19	GO:0051222	positive regulation of protein transport	19_GO:0051179 localization	-2.9	5.1	4.5	30284	257	139	6	4.3	1.7	43|1128|1131|3717|7099|8841	ACHE|CHRM1|CHRM3|JAK2|TLR4|HDAC3	-1.6	MyList
GO Biological Processes	19	GO:0032892	positive regulation of organic acid transport	19_GO:0051179 localization	-2.9	14	6.1	30284	46	139	3	2.2	1.2	2170|3688|4282	FABP3|ITGB1|MIF	-1.6	MyList
GO Biological Processes	19	GO:0048675	axon extension	19_GO:0040007 growth	-2.9	14	6.1	30284	46	139	3	2.2	1.2	1020|3688|8408	CDK5|ITGB1|ULK1	-1.6	MyList
GO Biological Processes	19	GO:0032755	positive regulation of interleukin-6 production	19_GO:0032501 multicellular organismal process	-2.9	8.5	5.2	30284	102	139	4	2.9	1.4	4843|5970|7099|51311	NOS2|RELA|TLR4|TLR8	-1.5	MyList
GO Biological Processes	19	GO:0050764	regulation of phagocytosis	19_GO:0051179 localization	-2.9	8.5	5.2	30284	102	139	4	2.9	1.4	1445|2358|5788|7052	CSK|FPR2|PTPRC|TGM2	-1.5	MyList
GO Biological Processes	19	GO:0050796	regulation of insulin secretion	19_GO:0051179 localization	-2.9	6.3	4.7	30284	174	139	5	3.6	1.6	1131|1813|3717|4843|6566	CHRM3|DRD2|JAK2|NOS2|SLC16A1	-1.5	MyList
GO Biological Processes	19	GO:0007565	female pregnancy	19_GO:0022414 reproductive process	-2.9	6.3	4.7	30284	174	139	5	3.6	1.6	142|412|4313|6513|10038	PARP1|STS|MMP2|SLC2A1|PARP2	-1.5	MyList
GO Biological Processes	19	GO:0043010	camera-type eye development	19_GO:0032502 developmental process	-2.9	4.3	4.2	30284	355	139	7	5	1.9	43|1813|2321|3065|3066|6531|7048	ACHE|DRD2|FLT1|HDAC1|HDAC2|SLC6A3|TGFBR2	-1.5	MyList
GO Biological Processes	19	GO:0046620	regulation of organ growth	19_GO:0040007 growth	-2.9	8.5	5.2	30284	103	139	4	2.9	1.4	3776|5292|6532|10038	KCNK2|PIM1|SLC6A4|PARP2	-1.5	MyList
GO Biological Processes	19	GO:0051588	regulation of neurotransmitter transport	19_GO:0051179 localization	-2.9	8.5	5.2	30284	103	139	4	2.9	1.4	1143|1813|3688|6865	CHRNB4|DRD2|ITGB1|TACR2	-1.5	MyList
GO Biological Processes	19	GO:0051294	establishment of spindle orientation	19_GO:0051179 localization	-2.9	14	6	30284	47	139	3	2.2	1.2	3688|5347|8841	ITGB1|PLK1|HDAC3	-1.5	MyList
GO Biological Processes	19	GO:0060537	muscle tissue development	19_GO:0032502 developmental process	-2.9	4.3	4.2	30284	356	139	7	5	1.9	688|1020|1134|3164|3688|4000|6548	KLF5|CDK5|CHRNA1|NR4A1|ITGB1|LMNA|SLC9A1	-1.5	MyList
GO Biological Processes	19	GO:0002009	morphogenesis of an epithelium	19_GO:0032502 developmental process	-2.9	3.8	4.1	30284	462	139	8	5.8	2	760|768|1460|3688|4313|4321|7048|7052	CA2|CA9|CSNK2B|ITGB1|MMP2|MMP12|TGFBR2|TGM2	-1.5	MyList
GO Biological Processes	19	GO:0001960	negative regulation of cytokine-mediated signaling pathway	19_GO:0048519 negative regulation of biological process	-2.9	8.4	5.1	30284	104	139	4	2.9	1.4	2950|4321|5771|5788	GSTP1|MMP12|PTPN2|PTPRC	-1.5	MyList
GO Biological Processes	19	GO:0022898	regulation of transmembrane transporter activity	19_GO:0051179 localization	-2.9	6.2	4.7	30284	177	139	5	3.6	1.6	1131|1520|3688|5292|6548	CHRM3|CTSS|ITGB1|PIM1|SLC9A1	-1.5	MyList
GO Biological Processes	19	GO:0010506	regulation of autophagy	19_GO:0050789 regulation of biological process	-2.9	4.2	4.2	30284	359	139	7	5	1.9	823|1020|3162|8408|10013|26191|340061	CAPN1|CDK5|HMOX1|ULK1|HDAC6|PTPN22|STING1	-1.5	MyList
GO Biological Processes	19	GO:1900271	regulation of long-term synaptic potentiation	19_GO:0048518 positive regulation of biological process	-2.9	14	5.9	30284	48	139	3	2.2	1.2	1139|1813|4311	CHRNA7|DRD2|MME	-1.5	MyList
GO Biological Processes	19	GO:0070555	response to interleukin-1	19_GO:0050896 response to stimulus	-2.8	8.3	5.1	30284	105	139	4	2.9	1.4	3551|4313|4790|5970	IKBKB|MMP2|NFKB1|RELA	-1.5	MyList
GO Biological Processes	19	GO:0032642	regulation of chemokine production	19_GO:0032501 multicellular organismal process	-2.8	8.3	5.1	30284	105	139	4	2.9	1.4	2950|3162|4282|7099	GSTP1|HMOX1|MIF|TLR4	-1.5	MyList
GO Biological Processes	19	GO:0048729	tissue morphogenesis	19_GO:0032502 developmental process	-2.8	3.4	3.9	30284	579	139	9	6.5	2.1	760|768|1460|3688|4194|4313|4321|7048|7052	CA2|CA9|CSNK2B|ITGB1|MDM4|MMP2|MMP12|TGFBR2|TGM2	-1.5	MyList
GO Biological Processes	19	GO:0051051	negative regulation of transport	19_GO:0051179 localization	-2.8	3.7	4	30284	467	139	8	5.8	2	1020|1445|1813|2185|3958|4129|4790|6865	CDK5|CSK|DRD2|PTK2B|LGALS3|MAOB|NFKB1|TACR2	-1.5	MyList
GO Biological Processes	19	GO:2000060	positive regulation of ubiquitin-dependent protein catabolic process	19_GO:0048518 positive regulation of biological process	-2.8	8.2	5.1	30284	106	139	4	2.9	1.4	2185|3303|4780|5347	PTK2B|HSPA1A|NFE2L2|PLK1	-1.5	MyList
GO Biological Processes	19	GO:1905477	positive regulation of protein localization to membrane	19_GO:0051179 localization	-2.8	8.2	5.1	30284	106	139	4	2.9	1.4	1020|2534|3688|3958	CDK5|FYN|ITGB1|LGALS3	-1.5	MyList
GO Biological Processes	19	GO:0001936	regulation of endothelial cell proliferation	19_GO:0050789 regulation of biological process	-2.8	6.1	4.6	30284	180	139	5	3.6	1.6	2152|2321|3162|3164|6772	F3|FLT1|HMOX1|NR4A1|STAT1	-1.5	MyList
GO Biological Processes	19	GO:1902003	regulation of amyloid-beta formation	19_GO:0050789 regulation of biological process	-2.8	13	5.9	30284	49	139	3	2.2	1.2	1139|5300|5970	CHRNA7|PIN1|RELA	-1.5	MyList
GO Biological Processes	19	GO:0007215	glutamate receptor signaling pathway	19_GO:0050896 response to stimulus	-2.8	13	5.9	30284	49	139	3	2.2	1.2	823|2185|2534	CAPN1|PTK2B|FYN	-1.5	MyList
GO Biological Processes	19	GO:1902041	regulation of extrinsic apoptotic signaling pathway via death domain receptors	19_GO:0050896 response to stimulus	-2.8	13	5.9	30284	49	139	3	2.2	1.2	3162|3958|5054	HMOX1|LGALS3|SERPINE1	-1.5	MyList
GO Biological Processes	19	GO:0040011	locomotion	19_GO:0040011 locomotion	-2.8	4.2	4.2	30284	364	139	7	5	1.9	1890|2321|2358|3164|3958|4282|4313	TYMP|FLT1|FPR2|NR4A1|LGALS3|MIF|MMP2	-1.5	MyList
GO Biological Processes	19	GO:1903034	regulation of response to wounding	19_GO:0050896 response to stimulus	-2.8	6	4.6	30284	181	139	5	3.6	1.6	2152|3480|3688|4780|5054	F3|IGF1R|ITGB1|NFE2L2|SERPINE1	-1.5	MyList
GO Biological Processes	19	GO:0032886	regulation of microtubule-based process	19_GO:0050789 regulation of biological process	-2.8	4.9	4.3	30284	269	139	6	4.3	1.7	3303|5347|6865|10013|10733|57704	HSPA1A|PLK1|TACR2|HDAC6|PLK4|GBA2	-1.5	MyList
GO Biological Processes	19	GO:0043393	regulation of protein binding	19_GO:0065007 biological regulation	-2.8	8.1	5	30284	108	139	4	2.9	1.4	5300|5347|10014|340061	PIN1|PLK1|HDAC5|STING1	-1.5	MyList
GO Biological Processes	19	GO:0000086	G2/M transition of mitotic cell cycle	19_GO:0009987 cellular process	-2.8	13	5.8	30284	50	139	3	2.2	1.2	994|995|5347	CDC25B|CDC25C|PLK1	-1.5	MyList
GO Biological Processes	19	GO:0019884	antigen processing and presentation of exogenous antigen	19_GO:0002376 immune system process	-2.8	13	5.8	30284	50	139	3	2.2	1.2	1509|1520|3551	CTSD|CTSS|IKBKB	-1.5	MyList
GO Biological Processes	19	GO:0045936	negative regulation of phosphate metabolic process	19_GO:0048519 negative regulation of biological process	-2.8	4.8	4.3	30284	271	139	6	4.3	1.7	142|2950|5347|5771|5788|26191	PARP1|GSTP1|PLK1|PTPN2|PTPRC|PTPN22	-1.5	MyList
GO Biological Processes	19	GO:0051259	protein complex oligomerization	19_GO:0009987 cellular process	-2.8	4.8	4.3	30284	271	139	6	4.3	1.7	3028|4282|6548|7052|8989|340061	HSD17B10|MIF|SLC9A1|TGM2|TRPA1|STING1	-1.5	MyList
GO Biological Processes	19	GO:0010563	negative regulation of phosphorus metabolic process	19_GO:0048519 negative regulation of biological process	-2.8	4.8	4.3	30284	271	139	6	4.3	1.7	142|2950|5347|5771|5788|26191	PARP1|GSTP1|PLK1|PTPN2|PTPRC|PTPN22	-1.5	MyList
GO Biological Processes	19	GO:0060761	negative regulation of response to cytokine stimulus	19_GO:0048519 negative regulation of biological process	-2.8	8	5	30284	109	139	4	2.9	1.4	2950|4321|5771|5788	GSTP1|MMP12|PTPN2|PTPRC	-1.5	MyList
GO Biological Processes	19	GO:0043405	regulation of MAP kinase activity	19_GO:0050789 regulation of biological process	-2.8	8	5	30284	109	139	4	2.9	1.4	2321|2950|7099|26191	FLT1|GSTP1|TLR4|PTPN22	-1.5	MyList
GO Biological Processes	19	GO:0042129	regulation of T cell proliferation	19_GO:0002376 immune system process	-2.8	5.9	4.5	30284	184	139	5	3.6	1.6	3717|3958|5788|7048|8654	JAK2|LGALS3|PTPRC|TGFBR2|PDE5A	-1.5	MyList
GO Biological Processes	19	GO:0032467	positive regulation of cytokinesis	19_GO:0048518 positive regulation of biological process	-2.8	13	5.7	30284	51	139	3	2.2	1.2	994|1813|3480	CDC25B|DRD2|IGF1R	-1.4	MyList
GO Biological Processes	19	GO:0046456	icosanoid biosynthetic process	19_GO:0009987 cellular process	-2.8	13	5.7	30284	51	139	3	2.2	1.2	4282|5742|6916	MIF|PTGS1|TBXAS1	-1.4	MyList
GO Biological Processes	19	GO:0046394	carboxylic acid biosynthetic process	19_GO:0009987 cellular process	-2.8	4.8	4.3	30284	274	139	6	4.3	1.7	216|2950|3028|4282|5742|6916	ALDH1A1|GSTP1|HSD17B10|MIF|PTGS1|TBXAS1	-1.4	MyList
GO Biological Processes	19	GO:0090100	positive regulation of transmembrane receptor protein serine/threonine kinase signaling pathway	19_GO:0048518 positive regulation of biological process	-2.8	7.9	4.9	30284	111	139	4	2.9	1.4	142|1460|3717|7048	PARP1|CSNK2B|JAK2|TGFBR2	-1.4	MyList
GO Biological Processes	19	GO:0042632	cholesterol homeostasis	19_GO:0042592 homeostatic process	-2.8	7.9	4.9	30284	111	139	4	2.9	1.4	1066|1645|2053|2170	CES1|AKR1C1|EPHX2|FABP3	-1.4	MyList
GO Biological Processes	19	GO:0042063	gliogenesis	19_GO:0032502 developmental process	-2.8	4.8	4.2	30284	275	139	6	4.3	1.7	1020|1445|2185|3065|7099|79885	CDK5|CSK|PTK2B|HDAC1|TLR4|HDAC11	-1.4	MyList
GO Biological Processes	19	GO:0030217	T cell differentiation	19_GO:0002376 immune system process	-2.8	5.8	4.5	30284	187	139	5	3.6	1.6	3702|3716|5771|5788|26191	ITK|JAK1|PTPN2|PTPRC|PTPN22	-1.4	MyList
GO Biological Processes	19	GO:0050922	negative regulation of chemotaxis	19_GO:0040011 locomotion	-2.8	13	5.7	30284	52	139	3	2.2	1.2	4282|5771|10013	MIF|PTPN2|HDAC6	-1.4	MyList
GO Biological Processes	19	GO:0031345	negative regulation of cell projection organization	19_GO:0048519 negative regulation of biological process	-2.7	5.8	4.5	30284	188	139	5	3.6	1.6	1020|2534|3066|8408|10013	CDK5|FYN|HDAC2|ULK1|HDAC6	-1.4	MyList
GO Biological Processes	19	GO:0055092	sterol homeostasis	19_GO:0042592 homeostatic process	-2.7	7.8	4.9	30284	112	139	4	2.9	1.4	1066|1645|2053|2170	CES1|AKR1C1|EPHX2|FABP3	-1.4	MyList
GO Biological Processes	19	GO:0019218	regulation of steroid metabolic process	19_GO:0050789 regulation of biological process	-2.7	7.8	4.9	30284	112	139	4	2.9	1.4	1066|2053|3480|4790	CES1|EPHX2|IGF1R|NFKB1	-1.4	MyList
GO Biological Processes	19	GO:0016053	organic acid biosynthetic process	19_GO:0009987 cellular process	-2.7	4.7	4.2	30284	277	139	6	4.3	1.7	216|2950|3028|4282|5742|6916	ALDH1A1|GSTP1|HSD17B10|MIF|PTGS1|TBXAS1	-1.4	MyList
GO Biological Processes	19	GO:1905952	regulation of lipid localization	19_GO:0051179 localization	-2.7	5.8	4.5	30284	189	139	5	3.6	1.6	1066|2170|4282|4790|5771	CES1|FABP3|MIF|NFKB1|PTPN2	-1.4	MyList
GO Biological Processes	19	GO:1905954	positive regulation of lipid localization	19_GO:0051179 localization	-2.7	7.7	4.9	30284	113	139	4	2.9	1.4	1066|2170|4282|4790	CES1|FABP3|MIF|NFKB1	-1.4	MyList
GO Biological Processes	19	GO:0050918	positive chemotaxis	19_GO:0040011 locomotion	-2.7	12	5.6	30284	53	139	3	2.2	1.2	2358|3958|4282	FPR2|LGALS3|MIF	-1.4	MyList
GO Biological Processes	19	GO:1904035	regulation of epithelial cell apoptotic process	19_GO:0050789 regulation of biological process	-2.7	12	5.6	30284	53	139	3	2.2	1.2	3162|3480|3717	HMOX1|IGF1R|JAK2	-1.4	MyList
GO Biological Processes	19	GO:0051897	positive regulation of phosphatidylinositol 3-kinase/protein kinase B signal transduction	19_GO:0048518 positive regulation of biological process	-2.7	5.7	4.4	30284	190	139	5	3.6	1.6	2185|2321|3480|3688|3717	PTK2B|FLT1|IGF1R|ITGB1|JAK2	-1.4	MyList
GO Biological Processes	19	GO:0051302	regulation of cell division	19_GO:0050789 regulation of biological process	-2.7	5.7	4.4	30284	190	139	5	3.6	1.6	994|1813|3480|5300|5347	CDC25B|DRD2|IGF1R|PIN1|PLK1	-1.4	MyList
GO Biological Processes	19	GO:0021537	telencephalon development	19_GO:0032502 developmental process	-2.7	4.7	4.2	30284	280	139	6	4.3	1.7	1020|1813|3065|3480|6513|6715	CDK5|DRD2|HDAC1|IGF1R|SLC2A1|SRD5A1	-1.4	MyList
GO Biological Processes	19	GO:0071482	cellular response to light stimulus	19_GO:0050896 response to stimulus	-2.7	7.6	4.8	30284	114	139	4	2.9	1.4	142|4311|4312|4313	PARP1|MME|MMP1|MMP2	-1.4	MyList
GO Biological Processes	19	GO:0009267	cellular response to starvation	19_GO:0050896 response to stimulus	-2.7	5.7	4.4	30284	191	139	5	3.6	1.6	1513|3480|4780|6513|6715	CTSK|IGF1R|NFE2L2|SLC2A1|SRD5A1	-1.4	MyList
GO Biological Processes	19	GO:0062207	regulation of pattern recognition receptor signaling pathway	19_GO:0044419 biological process involved in interspecies interaction between organisms	-2.7	5.7	4.4	30284	191	139	5	3.6	1.6	142|3303|3551|7099|26191	PARP1|HSPA1A|IKBKB|TLR4|PTPN22	-1.4	MyList
GO Biological Processes	19	GO:0050771	negative regulation of axonogenesis	19_GO:0032502 developmental process	-2.7	12	5.5	30284	54	139	3	2.2	1.2	1020|8408|10013	CDK5|ULK1|HDAC6	-1.4	MyList
GO Biological Processes	19	GO:0034101	erythrocyte homeostasis	19_GO:0042592 homeostatic process	-2.7	7.6	4.8	30284	115	139	4	2.9	1.4	3162|3717|5771|10013	HMOX1|JAK2|PTPN2|HDAC6	-1.4	MyList
GO Biological Processes	19	GO:0021543	pallium development	19_GO:0032502 developmental process	-2.7	5.6	4.4	30284	194	139	5	3.6	1.6	1020|3065|3480|6513|6715	CDK5|HDAC1|IGF1R|SLC2A1|SRD5A1	-1.4	MyList
GO Biological Processes	19	GO:1903039	positive regulation of leukocyte cell-cell adhesion	19_GO:0048518 positive regulation of biological process	-2.7	4.6	4.1	30284	285	139	6	4.3	1.7	1445|2534|3717|5788|5970|7048	CSK|FYN|JAK2|PTPRC|RELA|TGFBR2	-1.4	MyList
GO Biological Processes	19	GO:0044839	cell cycle G2/M phase transition	19_GO:0009987 cellular process	-2.7	12	5.5	30284	55	139	3	2.2	1.2	994|995|5347	CDC25B|CDC25C|PLK1	-1.4	MyList
GO Biological Processes	19	GO:0010883	regulation of lipid storage	19_GO:0051179 localization	-2.7	12	5.5	30284	55	139	3	2.2	1.2	1066|4790|5771	CES1|NFKB1|PTPN2	-1.4	MyList
GO Biological Processes	19	GO:0015909	long-chain fatty acid transport	19_GO:0051179 localization	-2.7	12	5.5	30284	55	139	3	2.2	1.2	1813|2170|6513	DRD2|FABP3|SLC2A1	-1.4	MyList
GO Biological Processes	19	GO:0140352	export from cell	19_GO:0051179 localization	-2.7	3.5	3.8	30284	495	139	8	5.8	2	1020|3164|3776|4843|6548|6865|7052|11255	CDK5|NR4A1|KCNK2|NOS2|SLC9A1|TACR2|TGM2|HRH3	-1.4	MyList
GO Biological Processes	19	GO:0006814	sodium ion transport	19_GO:0051179 localization	-2.7	5.6	4.3	30284	196	139	5	3.6	1.6	6531|6532|6548|9152|60482	SLC6A3|SLC6A4|SLC9A1|SLC6A5|SLC5A7	-1.4	MyList
GO Biological Processes	19	GO:0098773	skin epidermis development	19_GO:0032502 developmental process	-2.7	7.4	4.7	30284	118	139	4	2.9	1.4	3065|3066|5970|8841	HDAC1|HDAC2|RELA|HDAC3	-1.4	MyList
GO Biological Processes	19	GO:1903076	regulation of protein localization to plasma membrane	19_GO:0051179 localization	-2.7	7.4	4.7	30284	118	139	4	2.9	1.4	1020|1445|3688|3958	CDK5|CSK|ITGB1|LGALS3	-1.4	MyList
GO Biological Processes	19	GO:0046890	regulation of lipid biosynthetic process	19_GO:0050789 regulation of biological process	-2.6	5.5	4.3	30284	199	139	5	3.6	1.6	1066|2170|3358|3480|4790	CES1|FABP3|HTR2C|IGF1R|NFKB1	-1.3	MyList
GO Biological Processes	19	GO:0050853	B cell receptor signaling pathway	19_GO:0002376 immune system process	-2.6	11	5.4	30284	57	139	3	2.2	1.2	3702|4790|5788	ITK|NFKB1|PTPRC	-1.3	MyList
GO Biological Processes	19	GO:0050982	detection of mechanical stimulus	19_GO:0050896 response to stimulus	-2.6	11	5.4	30284	57	139	3	2.2	1.2	2534|3776|8989	FYN|KCNK2|TRPA1	-1.3	MyList
GO Biological Processes	19	GO:0071385	cellular response to glucocorticoid stimulus	19_GO:0050896 response to stimulus	-2.6	11	5.4	30284	57	139	3	2.2	1.2	3480|3717|6715	IGF1R|JAK2|SRD5A1	-1.3	MyList
GO Biological Processes	19	GO:0048599	oocyte development	19_GO:0022414 reproductive process	-2.6	11	5.4	30284	57	139	3	2.2	1.2	994|2185|8654	CDC25B|PTK2B|PDE5A	-1.3	MyList
GO Biological Processes	19	GO:1902991	regulation of amyloid precursor protein catabolic process	19_GO:0050789 regulation of biological process	-2.6	11	5.4	30284	57	139	3	2.2	1.2	1139|5300|5970	CHRNA7|PIN1|RELA	-1.3	MyList
GO Biological Processes	19	GO:0051209	release of sequestered calcium ion into cytosol	19_GO:0042592 homeostatic process	-2.6	11	5.4	30284	57	139	3	2.2	1.2	1813|3358|5788	DRD2|HTR2C|PTPRC	-1.3	MyList
GO Biological Processes	19	GO:0051092	positive regulation of NF-kappaB transcription factor activity	19_GO:0050789 regulation of biological process	-2.6	7.3	4.7	30284	120	139	4	2.9	1.4	3303|3551|5970|7099	HSPA1A|IKBKB|RELA|TLR4	-1.3	MyList
GO Biological Processes	19	GO:0006633	fatty acid biosynthetic process	19_GO:0009987 cellular process	-2.6	7.2	4.6	30284	121	139	4	2.9	1.4	2950|4282|5742|6916	GSTP1|MIF|PTGS1|TBXAS1	-1.3	MyList
GO Biological Processes	19	GO:0051283	negative regulation of sequestering of calcium ion	19_GO:0042592 homeostatic process	-2.6	11	5.3	30284	58	139	3	2.2	1.2	1813|3358|5788	DRD2|HTR2C|PTPRC	-1.3	MyList
GO Biological Processes	19	GO:1901136	carbohydrate derivative catabolic process	19_GO:0009987 cellular process	-2.6	5.4	4.3	30284	202	139	5	3.6	1.6	216|1890|4321|8654|57704	ALDH1A1|TYMP|MMP12|PDE5A|GBA2	-1.3	MyList
GO Biological Processes	19	GO:0032409	regulation of transporter activity	19_GO:0065007 biological regulation	-2.6	5.4	4.3	30284	202	139	5	3.6	1.6	1131|1520|3688|5292|6548	CHRM3|CTSS|ITGB1|PIM1|SLC9A1	-1.3	MyList
GO Biological Processes	19	GO:0006897	endocytosis	19_GO:0051179 localization	-2.6	3.4	3.8	30284	508	139	8	5.8	2	43|1020|1813|2534|3688|4843|7052|7099	ACHE|CDK5|DRD2|FYN|ITGB1|NOS2|TGM2|TLR4	-1.3	MyList
GO Biological Processes	19	GO:0046634	regulation of alpha-beta T cell activation	19_GO:0002376 immune system process	-2.6	7.1	4.6	30284	123	139	4	2.9	1.4	3717|3958|5788|7048	JAK2|LGALS3|PTPRC|TGFBR2	-1.3	MyList
GO Biological Processes	19	GO:0038093	Fc receptor signaling pathway	19_GO:0002376 immune system process	-2.6	11	5.3	30284	59	139	3	2.2	1.2	2534|3551|4843	FYN|IKBKB|NOS2	-1.3	MyList
GO Biological Processes	19	GO:0002695	negative regulation of leukocyte activation	19_GO:0002376 immune system process	-2.6	5.3	4.2	30284	204	139	5	3.6	1.6	3958|5771|5788|8654|26191	LGALS3|PTPN2|PTPRC|PDE5A|PTPN22	-1.3	MyList
GO Biological Processes	19	GO:0006874	intracellular calcium ion homeostasis	19_GO:0042592 homeostatic process	-2.6	5.3	4.2	30284	204	139	5	3.6	1.6	1139|1813|3358|7052|8989	CHRNA7|DRD2|HTR2C|TGM2|TRPA1	-1.3	MyList
GO Biological Processes	19	GO:0044089	positive regulation of cellular component biogenesis	19_GO:0048518 positive regulation of biological process	-2.6	3.4	3.7	30284	512	139	8	5.8	2	2185|3303|3958|4312|7099|8408|10733|26191	PTK2B|HSPA1A|LGALS3|MMP1|TLR4|ULK1|PLK4|PTPN22	-1.3	MyList
GO Biological Processes	19	GO:0032649	regulation of type II interferon production	19_GO:0032501 multicellular organismal process	-2.6	7	4.6	30284	124	139	4	2.9	1.4	3717|7099|26191|51311	JAK2|TLR4|PTPN22|TLR8	-1.3	MyList
GO Biological Processes	19	GO:0009896	positive regulation of catabolic process	19_GO:0048518 positive regulation of biological process	-2.6	3.1	3.6	30284	631	139	9	6.5	2.1	2185|3162|3303|4780|5347|8408|10013|26986|340061	PTK2B|HMOX1|HSPA1A|NFE2L2|PLK1|ULK1|HDAC6|PABPC1|STING1	-1.3	MyList
GO Biological Processes	19	GO:2000241	regulation of reproductive process	19_GO:0022414 reproductive process	-2.6	5.3	4.2	30284	205	139	5	3.6	1.6	994|995|3066|6865|8654	CDC25B|CDC25C|HDAC2|TACR2|PDE5A	-1.3	MyList
GO Biological Processes	19	GO:0001654	eye development	19_GO:0032502 developmental process	-2.6	3.8	3.8	30284	403	139	7	5	1.9	43|1813|2321|3065|3066|6531|7048	ACHE|DRD2|FLT1|HDAC1|HDAC2|SLC6A3|TGFBR2	-1.3	MyList
GO Biological Processes	19	GO:0070542	response to fatty acid	19_GO:0050896 response to stimulus	-2.6	11	5.2	30284	60	139	3	2.2	1.2	1645|3776|6916	AKR1C1|KCNK2|TBXAS1	-1.3	MyList
GO Biological Processes	19	GO:0000079	regulation of cyclin-dependent protein serine/threonine kinase activity	19_GO:0050789 regulation of biological process	-2.6	11	5.2	30284	60	139	3	2.2	1.2	995|5292|5347	CDC25C|PIM1|PLK1	-1.3	MyList
GO Biological Processes	19	GO:0050850	positive regulation of calcium-mediated signaling	19_GO:0048518 positive regulation of biological process	-2.6	11	5.2	30284	60	139	3	2.2	1.2	3358|5788|6548	HTR2C|PTPRC|SLC9A1	-1.3	MyList
GO Biological Processes	19	GO:0032648	regulation of interferon-beta production	19_GO:0032501 multicellular organismal process	-2.6	11	5.2	30284	60	139	3	2.2	1.2	7099|51311|340061	TLR4|TLR8|STING1	-1.3	MyList
GO Biological Processes	19	GO:0001952	regulation of cell-matrix adhesion	19_GO:0050789 regulation of biological process	-2.6	7	4.5	30284	125	139	4	2.9	1.4	2185|4321|5054|6548	PTK2B|MMP12|SERPINE1|SLC9A1	-1.3	MyList
GO Biological Processes	19	GO:0007626	locomotory behavior	19_GO:0032501 multicellular organismal process	-2.6	5.3	4.2	30284	207	139	5	3.6	1.6	1141|1143|1813|3358|6531	CHRNB2|CHRNB4|DRD2|HTR2C|SLC6A3	-1.3	MyList
GO Biological Processes	19	GO:0007259	cell surface receptor signaling pathway via JAK-STAT	19_GO:0050896 response to stimulus	-2.6	11	5.2	30284	61	139	3	2.2	1.2	3716|3717|6772	JAK1|JAK2|STAT1	-1.3	MyList
GO Biological Processes	19	GO:0001961	positive regulation of cytokine-mediated signaling pathway	19_GO:0048518 positive regulation of biological process	-2.6	11	5.2	30284	61	139	3	2.2	1.2	3303|4321|340061	HSPA1A|MMP12|STING1	-1.3	MyList
GO Biological Processes	19	GO:0009994	oocyte differentiation	19_GO:0022414 reproductive process	-2.6	11	5.2	30284	61	139	3	2.2	1.2	994|2185|8654	CDC25B|PTK2B|PDE5A	-1.3	MyList
GO Biological Processes	19	GO:0051293	establishment of spindle localization	19_GO:0051179 localization	-2.6	11	5.2	30284	61	139	3	2.2	1.2	3688|5347|8841	ITGB1|PLK1|HDAC3	-1.3	MyList
GO Biological Processes	19	GO:0150063	visual system development	19_GO:0032502 developmental process	-2.6	3.7	3.8	30284	407	139	7	5	1.9	43|1813|2321|3065|3066|6531|7048	ACHE|DRD2|FLT1|HDAC1|HDAC2|SLC6A3|TGFBR2	-1.3	MyList
GO Biological Processes	19	GO:0003014	renal system process	19_GO:0032501 multicellular organismal process	-2.5	6.9	4.5	30284	127	139	4	2.9	1.4	231|1141|1143|1813	AKR1B1|CHRNB2|CHRNB4|DRD2	-1.3	MyList
GO Biological Processes	19	GO:0022408	negative regulation of cell-cell adhesion	19_GO:0048519 negative regulation of biological process	-2.5	5.2	4.1	30284	209	139	5	3.6	1.6	3717|3958|5771|8654|26191	JAK2|LGALS3|PTPN2|PDE5A|PTPN22	-1.3	MyList
GO Biological Processes	19	GO:0001933	negative regulation of protein phosphorylation	19_GO:0048519 negative regulation of biological process	-2.5	5.2	4.1	30284	210	139	5	3.6	1.6	2950|5347|5771|5788|26191	GSTP1|PLK1|PTPN2|PTPRC|PTPN22	-1.3	MyList
GO Biological Processes	19	GO:0051098	regulation of binding	19_GO:0065007 biological regulation	-2.5	5.2	4.1	30284	210	139	5	3.6	1.6	1460|5300|5347|10014|340061	CSNK2B|PIN1|PLK1|HDAC5|STING1	-1.3	MyList
GO Biological Processes	19	GO:0030099	myeloid cell differentiation	19_GO:0032502 developmental process	-2.5	4.3	3.9	30284	305	139	6	4.3	1.7	142|3717|5771|7048|7099|10013	PARP1|JAK2|PTPN2|TGFBR2|TLR4|HDAC6	-1.2	MyList
GO Biological Processes	19	GO:1904029	regulation of cyclin-dependent protein kinase activity	19_GO:0050789 regulation of biological process	-2.5	11	5.1	30284	62	139	3	2.2	1.2	995|5292|5347	CDC25C|PIM1|PLK1	-1.2	MyList
GO Biological Processes	19	GO:0038065	collagen-activated signaling pathway	19_GO:0050896 response to stimulus	-2.5	11	5.1	30284	62	139	3	2.2	1.2	2321|3480|3717	FLT1|IGF1R|JAK2	-1.2	MyList
GO Biological Processes	19	GO:0034764	positive regulation of transmembrane transport	19_GO:0051179 localization	-2.5	5.2	4.1	30284	211	139	5	3.6	1.6	760|1520|3688|4780|6548	CA2|CTSS|ITGB1|NFE2L2|SLC9A1	-1.2	MyList
GO Biological Processes	19	GO:0001508	action potential	19_GO:0065007 biological regulation	-2.5	6.8	4.4	30284	129	139	4	2.9	1.4	1134|1137|1143|3776	CHRNA1|CHRNA4|CHRNB4|KCNK2	-1.2	MyList
GO Biological Processes	19	GO:0039531	regulation of cytoplasmic pattern recognition receptor signaling pathway	19_GO:0044419 biological process involved in interspecies interaction between organisms	-2.5	6.8	4.4	30284	129	139	4	2.9	1.4	142|3303|7099|26191	PARP1|HSPA1A|TLR4|PTPN22	-1.2	MyList
GO Biological Processes	19	GO:0043030	regulation of macrophage activation	19_GO:0002376 immune system process	-2.5	10	5.1	30284	63	139	3	2.2	1.2	4282|5788|7099	MIF|PTPRC|TLR4	-1.2	MyList
GO Biological Processes	19	GO:0048880	sensory system development	19_GO:0032502 developmental process	-2.5	3.7	3.7	30284	414	139	7	5	1.9	43|1813|2321|3065|3066|6531|7048	ACHE|DRD2|FLT1|HDAC1|HDAC2|SLC6A3|TGFBR2	-1.2	MyList
GO Biological Processes	19	GO:0010977	negative regulation of neuron projection development	19_GO:0032502 developmental process	-2.5	6.7	4.4	30284	131	139	4	2.9	1.4	1020|3066|8408|10013	CDK5|HDAC2|ULK1|HDAC6	-1.2	MyList
GO Biological Processes	19	GO:0019226	transmission of nerve impulse	19_GO:0032501 multicellular organismal process	-2.5	10	5	30284	64	139	3	2.2	1.2	1134|1143|3776	CHRNA1|CHRNB4|KCNK2	-1.2	MyList
GO Biological Processes	19	GO:0006366	transcription by RNA polymerase II	19_GO:0009987 cellular process	-2.5	3.7	3.7	30284	417	139	7	5	1.9	142|328|3164|3717|4790|8805|8841	PARP1|APEX1|NR4A1|JAK2|NFKB1|TRIM24|HDAC3	-1.2	MyList
GO Biological Processes	19	GO:0010001	glial cell differentiation	19_GO:0032502 developmental process	-2.5	5	4	30284	216	139	5	3.6	1.6	1020|1445|3065|7099|79885	CDK5|CSK|HDAC1|TLR4|HDAC11	-1.2	MyList
GO Biological Processes	19	GO:0002250	adaptive immune response	19_GO:0002376 immune system process	-2.5	3	3.5	30284	655	139	9	6.5	2.1	1445|1520|2185|2534|3702|3716|3717|7099|51311	CSK|CTSS|PTK2B|FYN|ITK|JAK1|JAK2|TLR4|TLR8	-1.2	MyList
GO Biological Processes	19	GO:0007416	synapse assembly	19_GO:0032502 developmental process	-2.5	6.6	4.4	30284	133	139	4	2.9	1.4	43|1020|1813|2554	ACHE|CDK5|DRD2|GABRA1	-1.2	MyList
GO Biological Processes	19	GO:0045834	positive regulation of lipid metabolic process	19_GO:0048518 positive regulation of biological process	-2.5	6.6	4.4	30284	133	139	4	2.9	1.4	1066|2170|3358|3480	CES1|FABP3|HTR2C|IGF1R	-1.2	MyList
GO Biological Processes	19	GO:0045428	regulation of nitric oxide biosynthetic process	19_GO:0050789 regulation of biological process	-2.5	10	5	30284	65	139	3	2.2	1.2	2185|3717|7099	PTK2B|JAK2|TLR4	-1.2	MyList
GO Biological Processes	19	GO:0090398	cellular senescence	19_GO:0050896 response to stimulus	-2.5	10	5	30284	65	139	3	2.2	1.2	3480|4000|4282	IGF1R|LMNA|MIF	-1.2	MyList
GO Biological Processes	19	GO:0038084	vascular endothelial growth factor signaling pathway	19_GO:0050896 response to stimulus	-2.5	10	5	30284	65	139	3	2.2	1.2	2321|3480|5970	FLT1|IGF1R|RELA	-1.2	MyList
GO Biological Processes	19	GO:0040014	regulation of multicellular organism growth	19_GO:0040007 growth	-2.5	10	5	30284	65	139	3	2.2	1.2	1813|6531|8841	DRD2|SLC6A3|HDAC3	-1.2	MyList
GO Biological Processes	19	GO:0002931	response to ischemia	19_GO:0050896 response to stimulus	-2.5	10	5	30284	65	139	3	2.2	1.2	2185|4780|5970	PTK2B|NFE2L2|RELA	-1.2	MyList
GO Biological Processes	19	GO:0140888	interferon-mediated signaling pathway	19_GO:0050896 response to stimulus	-2.5	10	5	30284	65	139	3	2.2	1.2	3716|3717|6772	JAK1|JAK2|STAT1	-1.2	MyList
GO Biological Processes	19	GO:0050679	positive regulation of epithelial cell proliferation	19_GO:0048518 positive regulation of biological process	-2.5	5	4	30284	218	139	5	3.6	1.6	2152|3162|3164|4321|10013	F3|HMOX1|NR4A1|MMP12|HDAC6	-1.2	MyList
GO Biological Processes	19	GO:0051282	regulation of sequestering of calcium ion	19_GO:0042592 homeostatic process	-2.5	6.5	4.3	30284	134	139	4	2.9	1.4	1813|2185|3358|5788	DRD2|PTK2B|HTR2C|PTPRC	-1.2	MyList
GO Biological Processes	19	GO:0050864	regulation of B cell activation	19_GO:0002376 immune system process	-2.5	6.5	4.3	30284	134	139	4	2.9	1.4	1141|4282|5788|7099	CHRNB2|MIF|PTPRC|TLR4	-1.2	MyList
GO Biological Processes	19	GO:0030512	negative regulation of transforming growth factor beta receptor signaling pathway	19_GO:0048519 negative regulation of biological process	-2.5	6.5	4.3	30284	134	139	4	2.9	1.4	3065|3066|3303|5300	HDAC1|HDAC2|HSPA1A|PIN1	-1.2	MyList
GO Biological Processes	19	GO:0071384	cellular response to corticosteroid stimulus	19_GO:0050896 response to stimulus	-2.5	9.9	4.9	30284	66	139	3	2.2	1.2	3480|3717|6715	IGF1R|JAK2|SRD5A1	-1.2	MyList
GO Biological Processes	19	GO:0050688	regulation of defense response to virus	19_GO:0044419 biological process involved in interspecies interaction between organisms	-2.5	9.9	4.9	30284	66	139	3	2.2	1.2	4321|6772|340061	MMP12|STAT1|STING1	-1.2	MyList
GO Biological Processes	19	GO:2000351	regulation of endothelial cell apoptotic process	19_GO:0050789 regulation of biological process	-2.5	9.9	4.9	30284	66	139	3	2.2	1.2	2152|4780|5054	F3|NFE2L2|SERPINE1	-1.2	MyList
GO Biological Processes	19	GO:0070050	neuron cellular homeostasis	19_GO:0042592 homeostatic process	-2.5	9.9	4.9	30284	66	139	3	2.2	1.2	760|766|1134	CA2|CA7|CHRNA1	-1.2	MyList
GO Biological Processes	19	GO:0051653	spindle localization	19_GO:0051179 localization	-2.5	9.9	4.9	30284	66	139	3	2.2	1.2	3688|5347|8841	ITGB1|PLK1|HDAC3	-1.2	MyList
GO Biological Processes	19	GO:0045637	regulation of myeloid cell differentiation	19_GO:0002376 immune system process	-2.5	5	4	30284	220	139	5	3.6	1.6	2185|3303|5771|6772|7099	PTK2B|HSPA1A|PTPN2|STAT1|TLR4	-1.2	MyList
GO Biological Processes	19	GO:0070588	calcium ion transmembrane transport	19_GO:0051179 localization	-2.4	4.9	4	30284	221	139	5	3.6	1.6	1139|1813|3358|5788|8989	CHRNA7|DRD2|HTR2C|PTPRC|TRPA1	-1.2	MyList
GO Biological Processes	19	GO:0000165	MAPK cascade	19_GO:0050896 response to stimulus	-2.4	4.9	4	30284	221	139	5	3.6	1.6	2185|3551|4790|5788|7099	PTK2B|IKBKB|NFKB1|PTPRC|TLR4	-1.2	MyList
GO Biological Processes	19	GO:0050868	negative regulation of T cell activation	19_GO:0002376 immune system process	-2.4	6.4	4.3	30284	136	139	4	2.9	1.4	3958|5771|8654|26191	LGALS3|PTPN2|PDE5A|PTPN22	-1.2	MyList
GO Biological Processes	19	GO:0006469	negative regulation of protein kinase activity	19_GO:0048519 negative regulation of biological process	-2.4	6.4	4.3	30284	136	139	4	2.9	1.4	2950|5347|5788|26191	GSTP1|PLK1|PTPRC|PTPN22	-1.2	MyList
GO Biological Processes	19	GO:0080164	regulation of nitric oxide metabolic process	19_GO:0050789 regulation of biological process	-2.4	9.8	4.9	30284	67	139	3	2.2	1.2	2185|3717|7099	PTK2B|JAK2|TLR4	-1.2	MyList
GO Biological Processes	19	GO:0032940	secretion by cell	19_GO:0051179 localization	-2.4	3.6	3.6	30284	428	139	7	5	1.9	1020|3164|3776|4843|6865|7052|11255	CDK5|NR4A1|KCNK2|NOS2|TACR2|TGM2|HRH3	-1.2	MyList
GO Biological Processes	19	GO:0006865	amino acid transport	19_GO:0051179 localization	-2.4	6.4	4.3	30284	137	139	4	2.9	1.4	3776|6531|6532|9152	KCNK2|SLC6A3|SLC6A4|SLC6A5	-1.2	MyList
GO Biological Processes	19	GO:0048167	regulation of synaptic plasticity	19_GO:0050789 regulation of biological process	-2.4	4.9	4	30284	223	139	5	3.6	1.6	1020|1139|1813|2185|4311	CDK5|CHRNA7|DRD2|PTK2B|MME	-1.2	MyList
GO Biological Processes	19	GO:0032715	negative regulation of interleukin-6 production	19_GO:0048519 negative regulation of biological process	-2.4	9.6	4.8	30284	68	139	3	2.2	1.2	1445|7099|26191	CSK|TLR4|PTPN22	-1.2	MyList
GO Biological Processes	19	GO:0048002	antigen processing and presentation of peptide antigen	19_GO:0002376 immune system process	-2.4	9.6	4.8	30284	68	139	3	2.2	1.2	1509|1520|3551	CTSD|CTSS|IKBKB	-1.2	MyList
GO Biological Processes	19	GO:0055021	regulation of cardiac muscle tissue growth	19_GO:0040007 growth	-2.4	9.6	4.8	30284	68	139	3	2.2	1.2	3776|5292|10038	KCNK2|PIM1|PARP2	-1.2	MyList
GO Biological Processes	19	GO:0010810	regulation of cell-substrate adhesion	19_GO:0050789 regulation of biological process	-2.4	4.9	3.9	30284	224	139	5	3.6	1.6	2185|3717|4321|5054|6548	PTK2B|JAK2|MMP12|SERPINE1|SLC9A1	-1.2	MyList
GO Biological Processes	19	GO:1903052	positive regulation of proteolysis involved in protein catabolic process	19_GO:0048518 positive regulation of biological process	-2.4	6.3	4.2	30284	138	139	4	2.9	1.4	2185|3303|4780|5347	PTK2B|HSPA1A|NFE2L2|PLK1	-1.2	MyList
GO Biological Processes	19	GO:0060627	regulation of vesicle-mediated transport	19_GO:0051179 localization	-2.4	3.2	3.5	30284	547	139	8	5.8	2	1020|1445|1813|2358|3958|5054|5788|7052	CDK5|CSK|DRD2|FPR2|LGALS3|SERPINE1|PTPRC|TGM2	-1.2	MyList
GO Biological Processes	19	GO:0007517	muscle organ development	19_GO:0032502 developmental process	-2.4	4	3.7	30284	323	139	6	4.3	1.7	688|1020|1134|3164|3688|4000	KLF5|CDK5|CHRNA1|NR4A1|ITGB1|LMNA	-1.2	MyList
GO Biological Processes	19	GO:0042742	defense response to bacterium	19_GO:0044419 biological process involved in interspecies interaction between organisms	-2.4	4	3.7	30284	324	139	6	4.3	1.7	2358|4353|4790|4843|5054|7099	FPR2|MPO|NFKB1|NOS2|SERPINE1|TLR4	-1.1	MyList
GO Biological Processes	19	GO:0042326	negative regulation of phosphorylation	19_GO:0048519 negative regulation of biological process	-2.4	4.8	3.9	30284	226	139	5	3.6	1.6	2950|5347|5771|5788|26191	GSTP1|PLK1|PTPN2|PTPRC|PTPN22	-1.1	MyList
GO Biological Processes	19	GO:1905953	negative regulation of lipid localization	19_GO:0051179 localization	-2.4	9.5	4.8	30284	69	139	3	2.2	1.2	1066|4790|5771	CES1|NFKB1|PTPN2	-1.1	MyList
GO Biological Processes	19	GO:0030193	regulation of blood coagulation	19_GO:0032501 multicellular organismal process	-2.4	9.5	4.8	30284	69	139	3	2.2	1.2	2152|4780|5054	F3|NFE2L2|SERPINE1	-1.1	MyList
GO Biological Processes	19	GO:0019229	regulation of vasoconstriction	19_GO:0032501 multicellular organismal process	-2.4	9.5	4.8	30284	69	139	3	2.2	1.2	3688|4313|6916	ITGB1|MMP2|TBXAS1	-1.1	MyList
GO Biological Processes	19	GO:0030010	establishment of cell polarity	19_GO:0009987 cellular process	-2.4	6.2	4.2	30284	140	139	4	2.9	1.4	3480|3688|5347|8841	IGF1R|ITGB1|PLK1|HDAC3	-1.1	MyList
GO Biological Processes	19	GO:0061041	regulation of wound healing	19_GO:0050896 response to stimulus	-2.4	6.2	4.2	30284	140	139	4	2.9	1.4	2152|3688|4780|5054	F3|ITGB1|NFE2L2|SERPINE1	-1.1	MyList
GO Biological Processes	19	GO:0006351	DNA-templated transcription	19_GO:0009987 cellular process	-2.4	3.2	3.5	30284	551	139	8	5.8	2	142|328|3164|3717|4790|5970|8805|8841	PARP1|APEX1|NR4A1|JAK2|NFKB1|RELA|TRIM24|HDAC3	-1.1	MyList
GO Biological Processes	19	GO:0050866	negative regulation of cell activation	19_GO:0048519 negative regulation of biological process	-2.4	4.8	3.9	30284	227	139	5	3.6	1.6	3958|5771|5788|8654|26191	LGALS3|PTPN2|PTPRC|PDE5A|PTPN22	-1.1	MyList
GO Biological Processes	19	GO:1903706	regulation of hemopoiesis	19_GO:0002376 immune system process	-2.4	3.5	3.6	30284	436	139	7	5	1.9	2185|3303|5771|5788|6772|7048|7099	PTK2B|HSPA1A|PTPN2|PTPRC|STAT1|TGFBR2|TLR4	-1.1	MyList
GO Biological Processes	19	GO:1900046	regulation of hemostasis	19_GO:0050789 regulation of biological process	-2.4	9.2	4.7	30284	71	139	3	2.2	1.2	2152|4780|5054	F3|NFE2L2|SERPINE1	-1.1	MyList
GO Biological Processes	19	GO:0045600	positive regulation of fat cell differentiation	19_GO:0032502 developmental process	-2.4	9.2	4.7	30284	71	139	3	2.2	1.2	688|3358|5292	KLF5|HTR2C|PIM1	-1.1	MyList
GO Biological Processes	19	GO:0002262	myeloid cell homeostasis	19_GO:0042592 homeostatic process	-2.4	6.1	4.1	30284	143	139	4	2.9	1.4	3162|3717|5771|10013	HMOX1|JAK2|PTPN2|HDAC6	-1.1	MyList
GO Biological Processes	19	GO:0048589	developmental growth	19_GO:0040007 growth	-2.4	3.5	3.5	30284	441	139	7	5	1.9	688|1020|1134|3688|7048|8408|10013	KLF5|CDK5|CHRNA1|ITGB1|TGFBR2|ULK1|HDAC6	-1.1	MyList
GO Biological Processes	19	GO:0040007	growth	19_GO:0040007 growth	-2.4	3.5	3.5	30284	441	139	7	5	1.9	688|1020|1134|3688|7048|8408|10013	KLF5|CDK5|CHRNA1|ITGB1|TGFBR2|ULK1|HDAC6	-1.1	MyList
GO Biological Processes	19	GO:0033673	negative regulation of kinase activity	19_GO:0048519 negative regulation of biological process	-2.4	6.1	4.1	30284	144	139	4	2.9	1.4	2950|5347|5788|26191	GSTP1|PLK1|PTPRC|PTPN22	-1.1	MyList
GO Biological Processes	19	GO:0046626	regulation of insulin receptor signaling pathway	19_GO:0050896 response to stimulus	-2.3	9.1	4.7	30284	72	139	3	2.2	1.2	1509|5771|5970	CTSD|PTPN2|RELA	-1.1	MyList
GO Biological Processes	19	GO:0043124	negative regulation of canonical NF-kappaB signal transduction	19_GO:0048519 negative regulation of biological process	-2.3	9.1	4.7	30284	72	139	3	2.2	1.2	2950|3065|6772	GSTP1|HDAC1|STAT1	-1.1	MyList
GO Biological Processes	19	GO:0042698	ovulation cycle	19_GO:0048511 rhythmic process	-2.3	9.1	4.7	30284	72	139	3	2.2	1.2	771|3480|4313	CA12|IGF1R|MMP2	-1.1	MyList
GO Biological Processes	19	GO:0042060	wound healing	19_GO:0050896 response to stimulus	-2.3	3.9	3.6	30284	335	139	6	4.3	1.7	2152|3162|3688|4321|6532|7099	F3|HMOX1|ITGB1|MMP12|SLC6A4|TLR4	-1.1	MyList
GO Biological Processes	19	GO:0032722	positive regulation of chemokine production	19_GO:0032501 multicellular organismal process	-2.3	9	4.6	30284	73	139	3	2.2	1.2	3162|4282|7099	HMOX1|MIF|TLR4	-1.1	MyList
GO Biological Processes	19	GO:0014015	positive regulation of gliogenesis	19_GO:0032502 developmental process	-2.3	9	4.6	30284	73	139	3	2.2	1.2	3065|3066|5970	HDAC1|HDAC2|RELA	-1.1	MyList
GO Biological Processes	19	GO:0033143	regulation of intracellular steroid hormone receptor signaling pathway	19_GO:0050896 response to stimulus	-2.3	9	4.6	30284	73	139	3	2.2	1.2	142|3065|10013	PARP1|HDAC1|HDAC6	-1.1	MyList
GO Biological Processes	19	GO:0097696	cell surface receptor signaling pathway via STAT	19_GO:0050896 response to stimulus	-2.3	9	4.6	30284	73	139	3	2.2	1.2	3716|3717|6772	JAK1|JAK2|STAT1	-1.1	MyList
GO Biological Processes	19	GO:0071901	negative regulation of protein serine/threonine kinase activity	19_GO:0048519 negative regulation of biological process	-2.3	9	4.6	30284	73	139	3	2.2	1.2	2950|5347|26191	GSTP1|PLK1|PTPN22	-1.1	MyList
GO Biological Processes	19	GO:0009755	hormone-mediated signaling pathway	19_GO:0050896 response to stimulus	-2.3	6	4.1	30284	146	139	4	2.9	1.4	1460|3717|5292|5970	CSNK2B|JAK2|PIM1|RELA	-1.1	MyList
GO Biological Processes	19	GO:0007519	skeletal muscle tissue development	19_GO:0032502 developmental process	-2.3	6	4.1	30284	146	139	4	2.9	1.4	688|1020|1134|3164	KLF5|CDK5|CHRNA1|NR4A1	-1.1	MyList
GO Biological Processes	19	GO:0016311	dephosphorylation	19_GO:0009987 cellular process	-2.3	6	4.1	30284	146	139	4	2.9	1.4	2053|5771|5788|26191	EPHX2|PTPN2|PTPRC|PTPN22	-1.1	MyList
GO Biological Processes	19	GO:0044772	mitotic cell cycle phase transition	19_GO:0009987 cellular process	-2.3	6	4.1	30284	146	139	4	2.9	1.4	994|995|3688|5347	CDC25B|CDC25C|ITGB1|PLK1	-1.1	MyList
GO Biological Processes	19	GO:0010594	regulation of endothelial cell migration	19_GO:0040011 locomotion	-2.3	4.6	3.8	30284	236	139	5	3.6	1.6	1460|2185|3162|4780|10014	CSNK2B|PTK2B|HMOX1|NFE2L2|HDAC5	-1.1	MyList
GO Biological Processes	19	GO:1902115	regulation of organelle assembly	19_GO:0050789 regulation of biological process	-2.3	4.6	3.8	30284	236	139	5	3.6	1.6	2185|3303|5347|8408|10733	PTK2B|HSPA1A|PLK1|ULK1|PLK4	-1.1	MyList
GO Biological Processes	19	GO:0045598	regulation of fat cell differentiation	19_GO:0032502 developmental process	-2.3	5.9	4.1	30284	147	139	4	2.9	1.4	688|3358|5292|10013	KLF5|HTR2C|PIM1|HDAC6	-1.1	MyList
GO Biological Processes	19	GO:0046635	positive regulation of alpha-beta T cell activation	19_GO:0002376 immune system process	-2.3	8.8	4.6	30284	74	139	3	2.2	1.2	3717|5788|7048	JAK2|PTPRC|TGFBR2	-1.1	MyList
GO Biological Processes	19	GO:0060420	regulation of heart growth	19_GO:0040007 growth	-2.3	8.8	4.6	30284	74	139	3	2.2	1.2	3776|5292|10038	KCNK2|PIM1|PARP2	-1.1	MyList
GO Biological Processes	19	GO:0099175	regulation of postsynapse organization	19_GO:0050789 regulation of biological process	-2.3	5.9	4	30284	148	139	4	2.9	1.4	102|1020|2185|2534	ADAM10|CDK5|PTK2B|FYN	-1.1	MyList
GO Biological Processes	19	GO:1903050	regulation of proteolysis involved in protein catabolic process	19_GO:0050789 regulation of biological process	-2.3	4.6	3.7	30284	239	139	5	3.6	1.6	1460|2185|3303|4780|5347	CSNK2B|PTK2B|HSPA1A|NFE2L2|PLK1	-1.1	MyList
GO Biological Processes	19	GO:0042098	T cell proliferation	19_GO:0002376 immune system process	-2.3	8.7	4.5	30284	75	139	3	2.2	1.2	2534|5788|8654	FYN|PTPRC|PDE5A	-1.1	MyList
GO Biological Processes	19	GO:0071695	anatomical structure maturation	19_GO:0032502 developmental process	-2.3	4.5	3.7	30284	240	139	5	3.6	1.6	231|994|2185|4313|10013	AKR1B1|CDC25B|PTK2B|MMP2|HDAC6	-1	MyList
GO Biological Processes	19	GO:0050714	positive regulation of protein secretion	19_GO:0051179 localization	-2.3	5.8	4	30284	150	139	4	2.9	1.4	43|1131|3717|7099	ACHE|CHRM3|JAK2|TLR4	-1	MyList
GO Biological Processes	19	GO:0050900	leukocyte migration	19_GO:0002376 immune system process	-2.3	4.5	3.7	30284	241	139	5	3.6	1.6	2321|2534|3688|3958|4313	FLT1|FYN|ITGB1|LGALS3|MMP2	-1	MyList
GO Biological Processes	19	GO:0032008	positive regulation of TOR signaling	19_GO:0048518 positive regulation of biological process	-2.3	8.6	4.5	30284	76	139	3	2.2	1.2	2152|5292|8841	F3|PIM1|HDAC3	-1	MyList
GO Biological Processes	19	GO:0062208	positive regulation of pattern recognition receptor signaling pathway	19_GO:0044419 biological process involved in interspecies interaction between organisms	-2.3	8.6	4.5	30284	76	139	3	2.2	1.2	3303|7099|26191	HSPA1A|TLR4|PTPN22	-1	MyList
GO Biological Processes	19	GO:0007589	body fluid secretion	19_GO:0051179 localization	-2.3	8.6	4.5	30284	76	139	3	2.2	1.2	1128|1131|6531	CHRM1|CHRM3|SLC6A3	-1	MyList
GO Biological Processes	19	GO:0006970	response to osmotic stress	19_GO:0050896 response to stimulus	-2.3	8.6	4.5	30284	76	139	3	2.2	1.2	231|2185|6513	AKR1B1|PTK2B|SLC2A1	-1	MyList
GO Biological Processes	19	GO:0050818	regulation of coagulation	19_GO:0032501 multicellular organismal process	-2.3	8.6	4.5	30284	76	139	3	2.2	1.2	2152|4780|5054	F3|NFE2L2|SERPINE1	-1	MyList
GO Biological Processes	19	GO:0001890	placenta development	19_GO:0032502 developmental process	-2.3	5.8	4	30284	151	139	4	2.9	1.4	142|4311|10038|10733	PARP1|MME|PARP2|PLK4	-1	MyList
GO Biological Processes	19	GO:0035725	sodium ion transmembrane transport	19_GO:0051179 localization	-2.3	5.8	4	30284	151	139	4	2.9	1.4	6531|6532|6548|9152	SLC6A3|SLC6A4|SLC9A1|SLC6A5	-1	MyList
GO Biological Processes	19	GO:0007507	heart development	19_GO:0032502 developmental process	-2.3	3	3.3	30284	578	139	8	5.8	2	3480|3688|3776|4000|4194|4313|6548|7048	IGF1R|ITGB1|KCNK2|LMNA|MDM4|MMP2|SLC9A1|TGFBR2	-1	MyList
GO Biological Processes	19	GO:0033157	regulation of intracellular protein transport	19_GO:0051179 localization	-2.3	5.7	4	30284	152	139	4	2.9	1.4	1020|1128|3717|8841	CDK5|CHRM1|JAK2|HDAC3	-1	MyList
GO Biological Processes	19	GO:0031623	receptor internalization	19_GO:0051179 localization	-2.3	8.5	4.5	30284	77	139	3	2.2	1.2	43|1813|3688	ACHE|DRD2|ITGB1	-1	MyList
GO Biological Processes	19	GO:1900076	regulation of cellular response to insulin stimulus	19_GO:0050896 response to stimulus	-2.3	8.5	4.5	30284	77	139	3	2.2	1.2	1509|5771|5970	CTSD|PTPN2|RELA	-1	MyList
GO Biological Processes	19	GO:0000902	cell morphogenesis	19_GO:0032502 developmental process	-2.3	2.8	3.2	30284	706	139	9	6.5	2.1	1020|1139|1141|1813|2534|3480|3688|8408|10013	CDK5|CHRNA7|CHRNB2|DRD2|FYN|IGF1R|ITGB1|ULK1|HDAC6	-1	MyList
GO Biological Processes	19	GO:0071383	cellular response to steroid hormone stimulus	19_GO:0050896 response to stimulus	-2.3	5.7	4	30284	153	139	4	2.9	1.4	3303|3480|3717|6715	HSPA1A|IGF1R|JAK2|SRD5A1	-1	MyList
GO Biological Processes	19	GO:0010639	negative regulation of organelle organization	19_GO:0048519 negative regulation of biological process	-2.3	3.8	3.5	30284	348	139	6	4.3	1.7	142|3303|4000|5347|7153|10013	PARP1|HSPA1A|LMNA|PLK1|TOP2A|HDAC6	-1	MyList
GO Biological Processes	19	GO:0043542	endothelial cell migration	19_GO:0009987 cellular process	-2.3	8.4	4.4	30284	78	139	3	2.2	1.2	2185|3164|3688	PTK2B|NR4A1|ITGB1	-1	MyList
GO Biological Processes	19	GO:0033044	regulation of chromosome organization	19_GO:0050789 regulation of biological process	-2.2	4.4	3.7	30284	246	139	5	3.6	1.6	142|4000|5347|7153|55869	PARP1|LMNA|PLK1|TOP2A|HDAC8	-1	MyList
GO Biological Processes	19	GO:0006869	lipid transport	19_GO:0051179 localization	-2.2	3.7	3.5	30284	350	139	6	4.3	1.7	1066|1645|1813|2170|4843|6513	CES1|AKR1C1|DRD2|FABP3|NOS2|SLC2A1	-1	MyList
GO Biological Processes	19	GO:0062012	regulation of small molecule metabolic process	19_GO:0050789 regulation of biological process	-2.2	3.7	3.5	30284	350	139	6	4.3	1.7	142|1066|2053|2170|4790|5771	PARP1|CES1|EPHX2|FABP3|NFKB1|PTPN2	-1	MyList
GO Biological Processes	19	GO:1903038	negative regulation of leukocyte cell-cell adhesion	19_GO:0048519 negative regulation of biological process	-2.2	5.6	3.9	30284	155	139	4	2.9	1.4	3958|5771|8654|26191	LGALS3|PTPN2|PDE5A|PTPN22	-1	MyList
GO Biological Processes	19	GO:0002274	myeloid leukocyte activation	19_GO:0002376 immune system process	-2.2	5.6	3.9	30284	155	139	4	2.9	1.4	102|3717|7048|7099	ADAM10|JAK2|TGFBR2|TLR4	-1	MyList
GO Biological Processes	19	GO:0097746	blood vessel diameter maintenance	19_GO:0032501 multicellular organismal process	-2.2	5.6	3.9	30284	156	139	4	2.9	1.4	3688|4313|6532|6916	ITGB1|MMP2|SLC6A4|TBXAS1	-1	MyList
GO Biological Processes	19	GO:0035296	regulation of tube diameter	19_GO:0065007 biological regulation	-2.2	5.6	3.9	30284	156	139	4	2.9	1.4	3688|4313|6532|6916	ITGB1|MMP2|SLC6A4|TBXAS1	-1	MyList
GO Biological Processes	19	GO:0010508	positive regulation of autophagy	19_GO:0048518 positive regulation of biological process	-2.2	5.6	3.9	30284	156	139	4	2.9	1.4	3162|8408|10013|340061	HMOX1|ULK1|HDAC6|STING1	-1	MyList
GO Biological Processes	19	GO:0050730	regulation of peptidyl-tyrosine phosphorylation	19_GO:0050789 regulation of biological process	-2.2	5.6	3.9	30284	156	139	4	2.9	1.4	2534|3717|5771|5788	FYN|JAK2|PTPN2|PTPRC	-1	MyList
GO Biological Processes	19	GO:0045685	regulation of glial cell differentiation	19_GO:0032502 developmental process	-2.2	8.2	4.4	30284	80	139	3	2.2	1.2	3065|3066|5970	HDAC1|HDAC2|RELA	-0.99	MyList
GO Biological Processes	19	GO:0032368	regulation of lipid transport	19_GO:0051179 localization	-2.2	5.6	3.9	30284	157	139	4	2.9	1.4	1066|2170|4282|4790	CES1|FABP3|MIF|NFKB1	-0.99	MyList
GO Biological Processes	19	GO:0043535	regulation of blood vessel endothelial cell migration	19_GO:0040011 locomotion	-2.2	5.6	3.9	30284	157	139	4	2.9	1.4	1460|3162|4780|10014	CSNK2B|HMOX1|NFE2L2|HDAC5	-0.99	MyList
GO Biological Processes	19	GO:0035150	regulation of tube size	19_GO:0065007 biological regulation	-2.2	5.6	3.9	30284	157	139	4	2.9	1.4	3688|4313|6532|6916	ITGB1|MMP2|SLC6A4|TBXAS1	-0.99	MyList
GO Biological Processes	19	GO:0044282	small molecule catabolic process	19_GO:0009987 cellular process	-2.2	3.7	3.5	30284	355	139	6	4.3	1.7	127|3028|4835|4843|6566|57016	ADH4|HSD17B10|NQO2|NOS2|SLC16A1|AKR1B10	-0.99	MyList
GO Biological Processes	19	GO:0045807	positive regulation of endocytosis	19_GO:0051179 localization	-2.2	5.5	3.8	30284	159	139	4	2.9	1.4	1813|2358|5054|5788	DRD2|FPR2|SERPINE1|PTPRC	-0.98	MyList
GO Biological Processes	19	GO:0050792	regulation of viral process	19_GO:0016032 viral process	-2.2	5.5	3.8	30284	159	139	4	2.9	1.4	1460|6772|7153|26986	CSNK2B|STAT1|TOP2A|PABPC1	-0.98	MyList
GO Biological Processes	19	GO:0002252	immune effector process	19_GO:0002376 immune system process	-2.2	3.2	3.3	30284	474	139	7	5	1.9	2185|2534|3716|4353|4843|7099|51311	PTK2B|FYN|JAK1|MPO|NOS2|TLR4|TLR8	-0.97	MyList
GO Biological Processes	19	GO:2001251	negative regulation of chromosome organization	19_GO:0048519 negative regulation of biological process	-2.2	8	4.3	30284	82	139	3	2.2	1.2	142|5347|7153	PARP1|PLK1|TOP2A	-0.97	MyList
GO Biological Processes	19	GO:0001942	hair follicle development	19_GO:0032502 developmental process	-2.2	8	4.3	30284	82	139	3	2.2	1.2	3065|3066|5970	HDAC1|HDAC2|RELA	-0.97	MyList
GO Biological Processes	19	GO:0019395	fatty acid oxidation	19_GO:0009987 cellular process	-2.2	8	4.3	30284	82	139	3	2.2	1.2	127|131|3028	ADH4|ADH7|HSD17B10	-0.97	MyList
GO Biological Processes	19	GO:1990138	neuron projection extension	19_GO:0040007 growth	-2.2	8	4.3	30284	82	139	3	2.2	1.2	1020|3688|8408	CDK5|ITGB1|ULK1	-0.97	MyList
GO Biological Processes	19	GO:0031099	regeneration	19_GO:0032502 developmental process	-2.2	5.4	3.8	30284	160	139	4	2.9	1.4	688|3717|4313|8408	KLF5|JAK2|MMP2|ULK1	-0.97	MyList
GO Biological Processes	19	GO:0060538	skeletal muscle organ development	19_GO:0032502 developmental process	-2.2	5.4	3.8	30284	160	139	4	2.9	1.4	688|1020|1134|3164	KLF5|CDK5|CHRNA1|NR4A1	-0.97	MyList
GO Biological Processes	19	GO:0043523	regulation of neuron apoptotic process	19_GO:0050789 regulation of biological process	-2.2	4.3	3.6	30284	255	139	5	3.6	1.6	142|1020|2185|3717|4313	PARP1|CDK5|PTK2B|JAK2|MMP2	-0.96	MyList
GO Biological Processes	19	GO:0042475	odontogenesis of dentin-containing tooth	19_GO:0032502 developmental process	-2.2	7.8	4.2	30284	84	139	3	2.2	1.2	3065|3066|5054	HDAC1|HDAC2|SERPINE1	-0.94	MyList
GO Biological Processes	19	GO:0048008	platelet-derived growth factor receptor signaling pathway	19_GO:0050896 response to stimulus	-2.1	7.7	4.2	30284	85	139	3	2.2	1.2	2321|3480|3717	FLT1|IGF1R|JAK2	-0.93	MyList
GO Biological Processes	19	GO:0010976	positive regulation of neuron projection development	19_GO:0032502 developmental process	-2.1	5.3	3.7	30284	165	139	4	2.9	1.4	2185|2534|3480|4780	PTK2B|FYN|IGF1R|NFE2L2	-0.92	MyList
GO Biological Processes	19	GO:0050870	positive regulation of T cell activation	19_GO:0002376 immune system process	-2.1	4.2	3.5	30284	261	139	5	3.6	1.6	1445|2534|3717|5788|7048	CSK|FYN|JAK2|PTPRC|TGFBR2	-0.92	MyList
GO Biological Processes	19	GO:0070507	regulation of microtubule cytoskeleton organization	19_GO:0050789 regulation of biological process	-2.1	5.2	3.7	30284	166	139	4	2.9	1.4	3303|5347|10013|57704	HSPA1A|PLK1|HDAC6|GBA2	-0.92	MyList
GO Biological Processes	19	GO:0030307	positive regulation of cell growth	19_GO:0040007 growth	-2.1	5.2	3.7	30284	166	139	4	2.9	1.4	102|2185|6548|10038	ADAM10|PTK2B|SLC9A1|PARP2	-0.92	MyList
GO Biological Processes	19	GO:0022404	molting cycle process	19_GO:0032501 multicellular organismal process	-2.1	7.6	4.2	30284	86	139	3	2.2	1.2	3065|3066|5970	HDAC1|HDAC2|RELA	-0.92	MyList
GO Biological Processes	19	GO:0007269	neurotransmitter secretion	19_GO:0051179 localization	-2.1	7.6	4.2	30284	86	139	3	2.2	1.2	1020|3164|11255	CDK5|NR4A1|HRH3	-0.92	MyList
GO Biological Processes	19	GO:0099643	signal release from synapse	19_GO:0051179 localization	-2.1	7.6	4.2	30284	86	139	3	2.2	1.2	1020|3164|11255	CDK5|NR4A1|HRH3	-0.92	MyList
GO Biological Processes	19	GO:0022405	hair cycle process	19_GO:0032501 multicellular organismal process	-2.1	7.6	4.2	30284	86	139	3	2.2	1.2	3065|3066|5970	HDAC1|HDAC2|RELA	-0.92	MyList
GO Biological Processes	19	GO:0051348	negative regulation of transferase activity	19_GO:0065007 biological regulation	-2.1	5.2	3.7	30284	167	139	4	2.9	1.4	2950|5347|5788|26191	GSTP1|PLK1|PTPRC|PTPN22	-0.91	MyList
GO Biological Processes	19	GO:0006259	DNA metabolic process	19_GO:0009987 cellular process	-2.1	2.6	3.1	30284	747	139	9	6.5	2.1	142|328|1137|5347|7150|7153|10038|55775|83933	PARP1|APEX1|CHRNA4|PLK1|TOP1|TOP2A|PARP2|TDP1|HDAC10	-0.9	MyList
GO Biological Processes	19	GO:0019722	calcium-mediated signaling	19_GO:0050896 response to stimulus	-2.1	5.2	3.7	30284	169	139	4	2.9	1.4	1131|2358|6548|8989	CHRM3|FPR2|SLC9A1|TRPA1	-0.89	MyList
GO Biological Processes	19	GO:0032412	regulation of monoatomic ion transmembrane transporter activity	19_GO:0051179 localization	-2.1	5.2	3.7	30284	169	139	4	2.9	1.4	1131|1520|3688|6548	CHRM3|CTSS|ITGB1|SLC9A1	-0.89	MyList
GO Biological Processes	19	GO:0032370	positive regulation of lipid transport	19_GO:0051179 localization	-2.1	7.4	4.1	30284	88	139	3	2.2	1.2	1066|2170|4282	CES1|FABP3|MIF	-0.89	MyList
GO Biological Processes	19	GO:0034440	lipid oxidation	19_GO:0009987 cellular process	-2.1	7.4	4.1	30284	88	139	3	2.2	1.2	127|131|3028	ADH4|ADH7|HSD17B10	-0.89	MyList
GO Biological Processes	19	GO:0050810	regulation of steroid biosynthetic process	19_GO:0050789 regulation of biological process	-2.1	7.4	4.1	30284	88	139	3	2.2	1.2	1066|3480|4790	CES1|IGF1R|NFKB1	-0.89	MyList
GO Biological Processes	19	GO:0048639	positive regulation of developmental growth	19_GO:0040007 growth	-2.1	5.1	3.6	30284	171	139	4	2.9	1.4	1813|5292|6531|10038	DRD2|PIM1|SLC6A3|PARP2	-0.88	MyList
GO Biological Processes	19	GO:0003205	cardiac chamber development	19_GO:0032502 developmental process	-2.1	5.1	3.6	30284	172	139	4	2.9	1.4	3480|3776|4194|7048	IGF1R|KCNK2|MDM4|TGFBR2	-0.87	MyList
GO Biological Processes	19	GO:0051453	regulation of intracellular pH	19_GO:0042592 homeostatic process	-2.1	7.3	4	30284	90	139	3	2.2	1.2	760|766|6548	CA2|CA7|SLC9A1	-0.87	MyList
GO Biological Processes	19	GO:0051250	negative regulation of lymphocyte activation	19_GO:0002376 immune system process	-2.1	5	3.6	30284	173	139	4	2.9	1.4	3958|5771|8654|26191	LGALS3|PTPN2|PDE5A|PTPN22	-0.86	MyList
GO Biological Processes	19	GO:0007631	feeding behavior	19_GO:0032501 multicellular organismal process	-2.1	7.2	4	30284	91	139	3	2.2	1.2	1813|2534|3358	DRD2|FYN|HTR2C	-0.86	MyList
GO Biological Processes	19	GO:0030308	negative regulation of cell growth	19_GO:0040007 growth	-2.1	5	3.6	30284	174	139	4	2.9	1.4	1020|3303|8408|10013	CDK5|HSPA1A|ULK1|HDAC6	-0.85	MyList
GO Biological Processes	19	GO:0090068	positive regulation of cell cycle process	19_GO:0048518 positive regulation of biological process	-2.1	4	3.4	30284	273	139	5	3.6	1.6	994|995|1813|3480|10733	CDC25B|CDC25C|DRD2|IGF1R|PLK4	-0.85	MyList
GO Biological Processes	19	GO:1901617	organic hydroxy compound biosynthetic process	19_GO:0009987 cellular process	-2.1	5	3.6	30284	175	139	4	2.9	1.4	1066|1584|3028|6531	CES1|CYP11B1|HSD17B10|SLC6A3	-0.85	MyList
GO Biological Processes	19	GO:1905897	regulation of response to endoplasmic reticulum stress	19_GO:0050896 response to stimulus	-2.1	7.1	4	30284	92	139	3	2.2	1.2	3303|4780|5771	HSPA1A|NFE2L2|PTPN2	-0.85	MyList
GO Biological Processes	19	GO:0071230	cellular response to amino acid stimulus	19_GO:0050896 response to stimulus	-2.1	7.1	4	30284	92	139	3	2.2	1.2	2534|4313|4780	FYN|MMP2|NFE2L2	-0.85	MyList
GO Biological Processes	19	GO:0035967	cellular response to topologically incorrect protein	19_GO:0050896 response to stimulus	-2.1	7.1	4	30284	92	139	3	2.2	1.2	3303|4780|10013	HSPA1A|NFE2L2|HDAC6	-0.85	MyList
GO Biological Processes	19	GO:0071478	cellular response to radiation	19_GO:0050896 response to stimulus	-2	5	3.6	30284	176	139	4	2.9	1.4	142|4311|4312|4313	PARP1|MME|MMP1|MMP2	-0.84	MyList
GO Biological Processes	19	GO:0050680	negative regulation of epithelial cell proliferation	19_GO:0048519 negative regulation of biological process	-2	5	3.6	30284	176	139	4	2.9	1.4	1813|2321|6772|8805	DRD2|FLT1|STAT1|TRIM24	-0.84	MyList
GO Biological Processes	19	GO:0010876	lipid localization	19_GO:0051179 localization	-2	3.4	3.2	30284	387	139	6	4.3	1.7	1066|1645|1813|2170|4843|6513	CES1|AKR1C1|DRD2|FABP3|NOS2|SLC2A1	-0.84	MyList
GO Biological Processes	19	GO:2000177	regulation of neural precursor cell proliferation	19_GO:0050789 regulation of biological process	-2	7	4	30284	93	139	3	2.2	1.2	1813|3688|6532	DRD2|ITGB1|SLC6A4	-0.84	MyList
GO Biological Processes	19	GO:0007229	integrin-mediated signaling pathway	19_GO:0050896 response to stimulus	-2	7	3.9	30284	94	139	3	2.2	1.2	102|2185|3688	ADAM10|PTK2B|ITGB1	-0.82	MyList
GO Biological Processes	19	GO:0014910	regulation of smooth muscle cell migration	19_GO:0040011 locomotion	-2	7	3.9	30284	94	139	3	2.2	1.2	4780|5054|7099	NFE2L2|SERPINE1|TLR4	-0.82	MyList
GO Biological Processes	19	GO:0030641	regulation of cellular pH	19_GO:0042592 homeostatic process	-2	7	3.9	30284	94	139	3	2.2	1.2	760|766|6548	CA2|CA7|SLC9A1	-0.82	MyList
GO Biological Processes	19	GO:0007098	centrosome cycle	19_GO:0009987 cellular process	-2	6.9	3.9	30284	95	139	3	2.2	1.2	5347|6566|10733	PLK1|SLC16A1|PLK4	-0.81	MyList
GO Biological Processes	19	GO:0007173	epidermal growth factor receptor signaling pathway	19_GO:0050896 response to stimulus	-2	6.9	3.9	30284	95	139	3	2.2	1.2	2185|2321|3480	PTK2B|FLT1|IGF1R	-0.81	MyList
GO Biological Processes	19	GO:0097553	calcium ion transmembrane import into cytosol	19_GO:0051179 localization	-2	6.9	3.9	30284	95	139	3	2.2	1.2	1813|3358|5788	DRD2|HTR2C|PTPRC	-0.81	MyList
GO Biological Processes	19	GO:0010507	negative regulation of autophagy	19_GO:0048519 negative regulation of biological process	-2	6.9	3.9	30284	95	139	3	2.2	1.2	3162|10013|26191	HMOX1|HDAC6|PTPN22	-0.81	MyList
GO Biological Processes	19	GO:0006470	protein dephosphorylation	19_GO:0009987 cellular process	-2	6.9	3.9	30284	95	139	3	2.2	1.2	5771|5788|26191	PTPN2|PTPRC|PTPN22	-0.81	MyList
GO Biological Processes	19	GO:0090316	positive regulation of intracellular protein transport	19_GO:0051179 localization	-2	6.9	3.9	30284	95	139	3	2.2	1.2	1128|3717|8841	CHRM1|JAK2|HDAC3	-0.81	MyList
GO Biological Processes	19	GO:0055007	cardiac muscle cell differentiation	19_GO:0032502 developmental process	-2	6.9	3.9	30284	95	139	3	2.2	1.2	3688|4000|6548	ITGB1|LMNA|SLC9A1	-0.81	MyList
GO Biological Processes	19	GO:0010564	regulation of cell cycle process	19_GO:0050789 regulation of biological process	-2	2.5	2.9	30284	776	139	9	6.5	2.1	994|995|1020|1813|3303|3480|5300|5347|10733	CDC25B|CDC25C|CDK5|DRD2|HSPA1A|IGF1R|PIN1|PLK1|PLK4	-0.81	MyList
GO Biological Processes	19	GO:0072091	regulation of stem cell proliferation	19_GO:0050789 regulation of biological process	-2	6.8	3.9	30284	96	139	3	2.2	1.2	5292|5788|7048	PIM1|PTPRC|TGFBR2	-0.8	MyList
