# Supplementary material for: Investigation of the Mechanism of Cinnamaldehyde in Irritable Bowel Syndrome Based via Network Pharmacology, Molecular Docking, and Animal Experiments
Source: Pediatr Discov. 2025 Oct 5:e70017. Online ahead of print. doi: 10.1002/pdi3.70017 (PMC13398650; doi:10.1002/pdi3.70017)
Supplement: Supplementary file 1 — Supporting Information S1 [file PDI3-9999-0-s001.zip › Supplementary Materials/go kegg/bp/Enrichment_GO/GO_membership.csv]

_MEMBER_MyList	_LogP_MyList	GO	Description	_PATTERN_	_RANK_	GiniIndex
1	-2.9	GO:0032755	positive regulation of interleukin-6 production	M1	1	0
1	-2.1	GO:0051250	negative regulation of lymphocyte activation	M1	1	0
1	-6.2	GO:0071356	cellular response to tumor necrosis factor	M1	1	0
1	-3.9	GO:0015872	dopamine transport	M1	1	0
1	-2.4	GO:0055021	regulation of cardiac muscle tissue growth	M1	1	0
1	-3.9	GO:0009266	response to temperature stimulus	M1	1	0
1	-4.7	GO:0050854	regulation of antigen receptor-mediated signaling pathway	M1	1	0
1	-4.7	GO:0042177	negative regulation of protein catabolic process	M1	1	0
1	-4.3	GO:0046328	regulation of JNK cascade	M1	1	0
1	-3.7	GO:0010038	response to metal ion	M1	1	0
1	-2.7	GO:0050771	negative regulation of axonogenesis	M1	1	0
1	-2	GO:0010876	lipid localization	M1	1	0
1	-4.6	GO:0014743	regulation of muscle hypertrophy	M1	1	0
1	-5.6	GO:2001242	regulation of intrinsic apoptotic signaling pathway	M1	1	0
1	-5.6	GO:0002224	toll-like receptor signaling pathway	M1	1	0
1	-7.1	GO:1990748	cellular detoxification	M1	1	0
1	-3.8	GO:2001243	negative regulation of intrinsic apoptotic signaling pathway	M1	1	0
1	-5	GO:0050851	antigen receptor-mediated signaling pathway	M1	1	0
1	-5.1	GO:0051960	regulation of nervous system development	M1	1	0
1	-8.7	GO:0001775	cell activation	M1	1	0
1	-2	GO:0007173	epidermal growth factor receptor signaling pathway	M1	1	0
1	-4	GO:0045824	negative regulation of innate immune response	M1	1	0
1	-8.9	GO:0018193	peptidyl-amino acid modification	M1	1	0
1	-3.1	GO:0055094	response to lipoprotein particle	M1	1	0
1	-11	GO:0001819	positive regulation of cytokine production	M1	1	0
1	-3.1	GO:0042743	hydrogen peroxide metabolic process	M1	1	0
1	-2.3	GO:0032008	positive regulation of TOR signaling	M1	1	0
1	-2.2	GO:0006869	lipid transport	M1	1	0
1	-2.8	GO:0040011	locomotion	M1	1	0
1	-9.1	GO:2000147	positive regulation of cell motility	M1	1	0
1	-6.6	GO:0030522	intracellular receptor signaling pathway	M1	1	0
1	-7.1	GO:0007611	learning or memory	M1	1	0
1	-3.8	GO:0032675	regulation of interleukin-6 production	M1	1	0
1	-2.9	GO:0051222	positive regulation of protein transport	M1	1	0
1	-11	GO:0034308	primary alcohol metabolic process	M1	1	0
1	-2.1	GO:0071230	cellular response to amino acid stimulus	M1	1	0
1	-2.1	GO:1905897	regulation of response to endoplasmic reticulum stress	M1	1	0
1	-6.2	GO:0070663	regulation of leukocyte proliferation	M1	1	0
1	-6	GO:0009895	negative regulation of catabolic process	M1	1	0
1	-2.3	GO:0033157	regulation of intracellular protein transport	M1	1	0
1	-5	GO:0043122	regulation of canonical NF-kappaB signal transduction	M1	1	0
1	-4.5	GO:0051347	positive regulation of transferase activity	M1	1	0
1	-8	GO:1903530	regulation of secretion by cell	M1	1	0
1	-6.9	GO:1903131	mononuclear cell differentiation	M1	1	0
1	-3.8	GO:0045596	negative regulation of cell differentiation	M1	1	0
1	-5.3	GO:0006816	calcium ion transport	M1	1	0
1	-3.2	GO:0034248	regulation of amide metabolic process	M1	1	0
1	-4.9	GO:0050769	positive regulation of neurogenesis	M1	1	0
1	-6.2	GO:0002521	leukocyte differentiation	M1	1	0
1	-5.8	GO:1990776	response to angiotensin	M1	1	0
1	-4.7	GO:0010611	regulation of cardiac muscle hypertrophy	M1	1	0
1	-3.5	GO:0002696	positive regulation of leukocyte activation	M1	1	0
1	-2.3	GO:0050818	regulation of coagulation	M1	1	0
1	-6	GO:1901654	response to ketone	M1	1	0
1	-7.7	GO:2001234	negative regulation of apoptotic signaling pathway	M1	1	0
1	-2.8	GO:0042063	gliogenesis	M1	1	0
1	-3.3	GO:0045785	positive regulation of cell adhesion	M1	1	0
1	-5.4	GO:1903555	regulation of tumor necrosis factor superfamily cytokine production	M1	1	0
1	-2.2	GO:2001251	negative regulation of chromosome organization	M1	1	0
1	-3.6	GO:0030194	positive regulation of blood coagulation	M1	1	0
1	-2.4	GO:0050866	negative regulation of cell activation	M1	1	0
1	-3.2	GO:0050807	regulation of synapse organization	M1	1	0
1	-2.7	GO:0015909	long-chain fatty acid transport	M1	1	0
1	-5.6	GO:0071346	cellular response to type II interferon	M1	1	0
1	-2.3	GO:0099175	regulation of postsynapse organization	M1	1	0
1	-5	GO:0016236	macroautophagy	M1	1	0
1	-5.2	GO:0009308	amine metabolic process	M1	1	0
1	-2.8	GO:0030217	T cell differentiation	M1	1	0
1	-5.4	GO:0001934	positive regulation of protein phosphorylation	M1	1	0
1	-6.1	GO:0048545	response to steroid hormone	M1	1	0
1	-2.9	GO:1904407	positive regulation of nitric oxide metabolic process	M1	1	0
1	-3.4	GO:0000422	autophagy of mitochondrion	M1	1	0
1	-3.9	GO:0015711	organic anion transport	M1	1	0
1	-4.5	GO:0006476	protein deacetylation	M1	1	0
1	-3.2	GO:1903556	negative regulation of tumor necrosis factor superfamily cytokine production	M1	1	0
1	-3.8	GO:0019369	arachidonate metabolic process	M1	1	0
1	-2.1	GO:0048008	platelet-derived growth factor receptor signaling pathway	M1	1	0
1	-2.9	GO:0060443	mammary gland morphogenesis	M1	1	0
1	-3	GO:0030258	lipid modification	M1	1	0
1	-4.7	GO:0098657	import into cell	M1	1	0
1	-4.1	GO:0071868	cellular response to monoamine stimulus	M1	1	0
1	-5	GO:0030647	aminoglycoside antibiotic metabolic process	M1	1	0
1	-16	GO:0042445	hormone metabolic process	M1	1	0
1	-8.1	GO:0042180	ketone metabolic process	M1	1	0
1	-5	GO:0042420	dopamine catabolic process	M1	1	0
1	-2.2	GO:0062012	regulation of small molecule metabolic process	M1	1	0
1	-4.6	GO:0032228	regulation of synaptic transmission, GABAergic	M1	1	0
1	-4.6	GO:0060333	type II interferon-mediated signaling pathway	M1	1	0
1	-6.5	GO:0043269	regulation of monoatomic ion transport	M1	1	0
1	-7	GO:0043409	negative regulation of MAPK cascade	M1	1	0
1	-2.5	GO:0002250	adaptive immune response	M1	1	0
1	-9.7	GO:0002831	regulation of response to biotic stimulus	M1	1	0
1	-8.7	GO:1904018	positive regulation of vasculature development	M1	1	0
1	-5.6	GO:0071216	cellular response to biotic stimulus	M1	1	0
1	-5.8	GO:0022411	cellular component disassembly	M1	1	0
1	-5.5	GO:0019748	secondary metabolic process	M1	1	0
1	-4.5	GO:0019221	cytokine-mediated signaling pathway	M1	1	0
1	-4.8	GO:0043085	positive regulation of catalytic activity	M1	1	0
1	-4.2	GO:0009712	catechol-containing compound metabolic process	M1	1	0
1	-3.4	GO:0034250	positive regulation of amide metabolic process	M1	1	0
1	-3.2	GO:0030100	regulation of endocytosis	M1	1	0
1	-4.4	GO:0070424	regulation of nucleotide-binding domain, leucine rich repeat containing receptor signaling pathway	M1	1	0
1	-4.2	GO:0044283	small molecule biosynthetic process	M1	1	0
1	-9.4	GO:0050890	cognition	M1	1	0
1	-4.5	GO:0002221	pattern recognition receptor signaling pathway	M1	1	0
1	-3.1	GO:0002478	antigen processing and presentation of exogenous peptide antigen	M1	1	0
1	-2.8	GO:0043405	regulation of MAP kinase activity	M1	1	0
1	-2.6	GO:0046890	regulation of lipid biosynthetic process	M1	1	0
1	-7.5	GO:0042391	regulation of membrane potential	M1	1	0
1	-3.4	GO:0045860	positive regulation of protein kinase activity	M1	1	0
1	-2.1	GO:1901617	organic hydroxy compound biosynthetic process	M1	1	0
1	-3.9	GO:0022612	gland morphogenesis	M1	1	0
1	-3.5	GO:0002688	regulation of leukocyte chemotaxis	M1	1	0
1	-3.2	GO:0002687	positive regulation of leukocyte migration	M1	1	0
1	-7.6	GO:0006066	alcohol metabolic process	M1	1	0
1	-2.3	GO:0009755	hormone-mediated signaling pathway	M1	1	0
1	-4.3	GO:0030198	extracellular matrix organization	M1	1	0
1	-3.6	GO:0060760	positive regulation of response to cytokine stimulus	M1	1	0
1	-5.2	GO:0014074	response to purine-containing compound	M1	1	0
1	-2.8	GO:0070555	response to interleukin-1	M1	1	0
1	-3	GO:0019216	regulation of lipid metabolic process	M1	1	0
1	-2.8	GO:0051259	protein complex oligomerization	M1	1	0
1	-2.7	GO:0071482	cellular response to light stimulus	M1	1	0
1	-4.6	GO:0014742	positive regulation of muscle hypertrophy	M1	1	0
1	-14	GO:0007268	chemical synaptic transmission	M1	1	0
1	-7.4	GO:0007213	G protein-coupled acetylcholine receptor signaling pathway	M1	1	0
1	-2.8	GO:1905477	positive regulation of protein localization to membrane	M1	1	0
1	-2.8	GO:0046456	icosanoid biosynthetic process	M1	1	0
1	-2.3	GO:0043124	negative regulation of canonical NF-kappaB signal transduction	M1	1	0
1	-2.3	GO:0046635	positive regulation of alpha-beta T cell activation	M1	1	0
1	-4.5	GO:0051954	positive regulation of amine transport	M1	1	0
1	-4.2	GO:0071675	regulation of mononuclear cell migration	M1	1	0
1	-2.5	GO:0040014	regulation of multicellular organism growth	M1	1	0
1	-2.3	GO:0007519	skeletal muscle tissue development	M1	1	0
1	-3	GO:0045787	positive regulation of cell cycle	M1	1	0
1	-3.7	GO:0048588	developmental cell growth	M1	1	0
1	-3	GO:0050433	regulation of catecholamine secretion	M1	1	0
1	-2.9	GO:0046620	regulation of organ growth	M1	1	0
1	-4.4	GO:0051384	response to glucocorticoid	M1	1	0
1	-3.8	GO:0032760	positive regulation of tumor necrosis factor production	M1	1	0
1	-2.6	GO:0001961	positive regulation of cytokine-mediated signaling pathway	M1	1	0
1	-6.8	GO:0034614	cellular response to reactive oxygen species	M1	1	0
1	-6.2	GO:0050806	positive regulation of synaptic transmission	M1	1	0
1	-3.3	GO:0048812	neuron projection morphogenesis	M1	1	0
1	-2.8	GO:0001936	regulation of endothelial cell proliferation	M1	1	0
1	-8.2	GO:0007610	behavior	M1	1	0
1	-9.1	GO:0008285	negative regulation of cell population proliferation	M1	1	0
1	-13	GO:0071396	cellular response to lipid	M1	1	0
1	-7.5	GO:0031400	negative regulation of protein modification process	M1	1	0
1	-3.5	GO:0044703	multi-organism reproductive process	M1	1	0
1	-2.6	GO:0051092	positive regulation of NF-kappaB transcription factor activity	M1	1	0
1	-4.4	GO:0060390	regulation of SMAD protein signal transduction	M1	1	0
1	-2	GO:0007098	centrosome cycle	M1	1	0
1	-5.8	GO:0070373	negative regulation of ERK1 and ERK2 cascade	M1	1	0
1	-5.8	GO:0007249	canonical NF-kappaB signal transduction	M1	1	0
1	-6.4	GO:0071214	cellular response to abiotic stimulus	M1	1	0
1	-5.3	GO:0033209	tumor necrosis factor-mediated signaling pathway	M1	1	0
1	-3.7	GO:0051590	positive regulation of neurotransmitter transport	M1	1	0
1	-4.6	GO:0046677	response to antibiotic	M1	1	0
1	-5.9	GO:0050808	synapse organization	M1	1	0
1	-3.3	GO:0032720	negative regulation of tumor necrosis factor production	M1	1	0
1	-8.4	GO:0032868	response to insulin	M1	1	0
1	-10	GO:0007197	adenylate cyclase-inhibiting G protein-coupled acetylcholine receptor signaling pathway	M1	1	0
1	-5.1	GO:1901616	organic hydroxy compound catabolic process	M1	1	0
1	-4.3	GO:0106027	neuron projection organization	M1	1	0
1	-4.4	GO:0001568	blood vessel development	M1	1	0
1	-2.5	GO:0010001	glial cell differentiation	M1	1	0
1	-3.3	GO:0019228	neuronal action potential	M1	1	0
1	-3.6	GO:0030888	regulation of B cell proliferation	M1	1	0
1	-6.5	GO:0090257	regulation of muscle system process	M1	1	0
1	-8.3	GO:0002253	activation of immune response	M1	1	0
1	-8.6	GO:0030335	positive regulation of cell migration	M1	1	0
1	-4.4	GO:0045187	regulation of circadian sleep/wake cycle, sleep	M1	1	0
1	-7.2	GO:2000379	positive regulation of reactive oxygen species metabolic process	M1	1	0
1	-2.8	GO:0032642	regulation of chemokine production	M1	1	0
1	-3.7	GO:0043086	negative regulation of catalytic activity	M1	1	0
1	-2.1	GO:0099643	signal release from synapse	M1	1	0
1	-2.4	GO:0000165	MAPK cascade	M1	1	0
1	-2.5	GO:0010977	negative regulation of neuron projection development	M1	1	0
1	-2.1	GO:0022405	hair cycle process	M1	1	0
1	-5.1	GO:0045859	regulation of protein kinase activity	M1	1	0
1	-4.3	GO:0048148	behavioral response to cocaine	M1	1	0
1	-5.3	GO:0008015	blood circulation	M1	1	0
1	-2.8	GO:1902003	regulation of amyloid-beta formation	M1	1	0
1	-4.7	GO:0002694	regulation of leukocyte activation	M1	1	0
1	-3.7	GO:0030003	intracellular monoatomic cation homeostasis	M1	1	0
1	-4.7	GO:0002753	cytoplasmic pattern recognition receptor signaling pathway	M1	1	0
1	-2.9	GO:0051294	establishment of spindle orientation	M1	1	0
1	-4.8	GO:0071492	cellular response to UV-A	M1	1	0
1	-3.3	GO:0022600	digestive system process	M1	1	0
1	-3	GO:0051604	protein maturation	M1	1	0
1	-14	GO:0006468	protein phosphorylation	M1	1	0
1	-3.5	GO:0071549	cellular response to dexamethasone stimulus	M1	1	0
1	-15	GO:0071375	cellular response to peptide hormone stimulus	M1	1	0
1	-3.8	GO:0051937	catecholamine transport	M1	1	0
1	-5.9	GO:0032481	positive regulation of type I interferon production	M1	1	0
1	-4.3	GO:0051962	positive regulation of nervous system development	M1	1	0
1	-3.9	GO:0007292	female gamete generation	M1	1	0
1	-3.1	GO:0044770	cell cycle phase transition	M1	1	0
1	-3.5	GO:0051091	positive regulation of DNA-binding transcription factor activity	M1	1	0
1	-3.3	GO:0016042	lipid catabolic process	M1	1	0
1	-4.5	GO:0048732	gland development	M1	1	0
1	-2.5	GO:0051282	regulation of sequestering of calcium ion	M1	1	0
1	-6.1	GO:0007584	response to nutrient	M1	1	0
1	-2.5	GO:0043030	regulation of macrophage activation	M1	1	0
1	-4.7	GO:0009416	response to light stimulus	M1	1	0
1	-3	GO:0033574	response to testosterone	M1	1	0
1	-3	GO:0045429	positive regulation of nitric oxide biosynthetic process	M1	1	0
1	-7	GO:0034599	cellular response to oxidative stress	M1	1	0
1	-5.8	GO:0016137	glycoside metabolic process	M1	1	0
1	-4.6	GO:0032732	positive regulation of interleukin-1 production	M1	1	0
1	-3.2	GO:0050871	positive regulation of B cell activation	M1	1	0
1	-3.5	GO:0030163	protein catabolic process	M1	1	0
1	-4	GO:0050863	regulation of T cell activation	M1	1	0
1	-3	GO:0016239	positive regulation of macroautophagy	M1	1	0
1	-2.1	GO:0022404	molting cycle process	M1	1	0
1	-9.8	GO:0001523	retinoid metabolic process	M1	1	0
1	-5.3	GO:1900182	positive regulation of protein localization to nucleus	M1	1	0
1	-4.5	GO:0051129	negative regulation of cellular component organization	M1	1	0
1	-2.5	GO:0034764	positive regulation of transmembrane transport	M1	1	0
1	-3.5	GO:0007613	memory	M1	1	0
1	-6.3	GO:1903829	positive regulation of protein localization	M1	1	0
1	-4.3	GO:0001944	vasculature development	M1	1	0
1	-2.3	GO:0044772	mitotic cell cycle phase transition	M1	1	0
1	-2.1	GO:0007269	neurotransmitter secretion	M1	1	0
1	-5.1	GO:0010720	positive regulation of cell development	M1	1	0
1	-3.3	GO:0008610	lipid biosynthetic process	M1	1	0
1	-15	GO:1905144	response to acetylcholine	M1	1	0
1	-3.2	GO:2001235	positive regulation of apoptotic signaling pathway	M1	1	0
1	-4.8	GO:0006081	aldehyde metabolic process	M1	1	0
1	-5	GO:0098732	macromolecule deacylation	M1	1	0
1	-33	GO:1901699	cellular response to nitrogen compound	M1	1	0
1	-3.1	GO:0001894	tissue homeostasis	M1	1	0
1	-3.6	GO:1903522	regulation of blood circulation	M1	1	0
1	-6.2	GO:0001525	angiogenesis	M1	1	0
1	-3.8	GO:0048771	tissue remodeling	M1	1	0
1	-3.6	GO:0002220	innate immune response activating cell surface receptor signaling pathway	M1	1	0
1	-2.5	GO:0019226	transmission of nerve impulse	M1	1	0
1	-6.8	GO:0097237	cellular response to toxic substance	M1	1	0
1	-2.4	GO:0032940	secretion by cell	M1	1	0
1	-4.4	GO:0098771	inorganic ion homeostasis	M1	1	0
1	-9.6	GO:0006720	isoprenoid metabolic process	M1	1	0
1	-8.3	GO:0051046	regulation of secretion	M1	1	0
1	-3.1	GO:0032728	positive regulation of interferon-beta production	M1	1	0
1	-11	GO:2001233	regulation of apoptotic signaling pathway	M1	1	0
1	-2.3	GO:1900076	regulation of cellular response to insulin stimulus	M1	1	0
1	-5	GO:0034341	response to type II interferon	M1	1	0
1	-5.3	GO:0046777	protein autophosphorylation	M1	1	0
1	-3.5	GO:0051896	regulation of phosphatidylinositol 3-kinase/protein kinase B signal transduction	M1	1	0
1	-4.3	GO:0043062	extracellular structure organization	M1	1	0
1	-2.4	GO:0042742	defense response to bacterium	M1	1	0
1	-3.4	GO:0050795	regulation of behavior	M1	1	0
1	-3.3	GO:0007423	sensory organ development	M1	1	0
1	-8.7	GO:0022617	extracellular matrix disassembly	M1	1	0
1	-9.6	GO:0044057	regulation of system process	M1	1	0
1	-3.6	GO:1900048	positive regulation of hemostasis	M1	1	0
1	-3.4	GO:0050820	positive regulation of coagulation	M1	1	0
1	-7.2	GO:1904646	cellular response to amyloid-beta	M1	1	0
1	-3.4	GO:0050728	negative regulation of inflammatory response	M1	1	0
1	-2	GO:0072091	regulation of stem cell proliferation	M1	1	0
1	-3	GO:0010660	regulation of muscle cell apoptotic process	M1	1	0
1	-6.4	GO:0043065	positive regulation of apoptotic process	M1	1	0
1	-4.4	GO:0060033	anatomical structure regression	M1	1	0
1	-2.8	GO:0051051	negative regulation of transport	M1	1	0
1	-5.8	GO:0046903	secretion	M1	1	0
1	-14	GO:0099537	trans-synaptic signaling	M1	1	0
1	-2.7	GO:0044839	cell cycle G2/M phase transition	M1	1	0
1	-2.1	GO:0051453	regulation of intracellular pH	M1	1	0
1	-14	GO:0099536	synaptic signaling	M1	1	0
1	-2	GO:0014910	regulation of smooth muscle cell migration	M1	1	0
1	-3.8	GO:0090092	regulation of transmembrane receptor protein serine/threonine kinase signaling pathway	M1	1	0
1	-3.1	GO:0006636	unsaturated fatty acid biosynthetic process	M1	1	0
1	-13	GO:0006979	response to oxidative stress	M1	1	0
1	-4	GO:0098655	monoatomic cation transmembrane transport	M1	1	0
1	-2.1	GO:0003205	cardiac chamber development	M1	1	0
1	-6.8	GO:0019725	cellular homeostasis	M1	1	0
1	-5.2	GO:0051899	membrane depolarization	M1	1	0
1	-7.2	GO:0045937	positive regulation of phosphate metabolic process	M1	1	0
1	-2.2	GO:0050792	regulation of viral process	M1	1	0
1	-4.2	GO:1903321	negative regulation of protein modification by small protein conjugation or removal	M1	1	0
1	-2.9	GO:0050691	regulation of defense response to virus by host	M1	1	0
1	-3	GO:0046640	regulation of alpha-beta T cell proliferation	M1	1	0
1	-2.3	GO:0060420	regulation of heart growth	M1	1	0
1	-6.6	GO:0007187	G protein-coupled receptor signaling pathway, coupled to cyclic nucleotide second messenger	M1	1	0
1	-3.5	GO:0007409	axonogenesis	M1	1	0
1	-9.3	GO:0051248	negative regulation of protein metabolic process	M1	1	0
1	-5.4	GO:0050856	regulation of T cell receptor signaling pathway	M1	1	0
1	-3.4	GO:0034762	regulation of transmembrane transport	M1	1	0
1	-14	GO:0098916	anterograde trans-synaptic signaling	M1	1	0
1	-2.4	GO:1900046	regulation of hemostasis	M1	1	0
1	-2.5	GO:2000351	regulation of endothelial cell apoptotic process	M1	1	0
1	-2.9	GO:0071402	cellular response to lipoprotein particle stimulus	M1	1	0
1	-4	GO:0006968	cellular defense response	M1	1	0
1	-3.2	GO:0033273	response to vitamin	M1	1	0
1	-2.6	GO:0000079	regulation of cyclin-dependent protein serine/threonine kinase activity	M1	1	0
1	-2.2	GO:0002252	immune effector process	M1	1	0
1	-3.8	GO:0010656	negative regulation of muscle cell apoptotic process	M1	1	0
1	-6.4	GO:0104004	cellular response to environmental stimulus	M1	1	0
1	-3	GO:1904892	regulation of receptor signaling pathway via STAT	M1	1	0
1	-5.5	GO:1990384	hyaloid vascular plexus regression	M1	1	0
1	-4.4	GO:0031396	regulation of protein ubiquitination	M1	1	0
1	-3.7	GO:0035994	response to muscle stretch	M1	1	0
1	-2.8	GO:0032886	regulation of microtubule-based process	M1	1	0
1	-4.4	GO:0007420	brain development	M1	1	0
1	-4.7	GO:0007188	adenylate cyclase-modulating G protein-coupled receptor signaling pathway	M1	1	0
1	-2.4	GO:0010810	regulation of cell-substrate adhesion	M1	1	0
1	-2.3	GO:0050714	positive regulation of protein secretion	M1	1	0
1	-2.3	GO:0071695	anatomical structure maturation	M1	1	0
1	-3	GO:0021766	hippocampus development	M1	1	0
1	-2.5	GO:0038084	vascular endothelial growth factor signaling pathway	M1	1	0
1	-2	GO:0010564	regulation of cell cycle process	M1	1	0
1	-2.6	GO:0006633	fatty acid biosynthetic process	M1	1	0
1	-4.8	GO:1903037	regulation of leukocyte cell-cell adhesion	M1	1	0
1	-2.8	GO:1903034	regulation of response to wounding	M1	1	0
1	-4.1	GO:1903350	response to dopamine	M1	1	0
1	-6.4	GO:0032869	cellular response to insulin stimulus	M1	1	0
1	-4.7	GO:0060322	head development	M1	1	0
1	-2.4	GO:0007517	muscle organ development	M1	1	0
1	-3.1	GO:0050858	negative regulation of antigen receptor-mediated signaling pathway	M1	1	0
1	-10	GO:0042572	retinol metabolic process	M1	1	0
1	-5.5	GO:0048638	regulation of developmental growth	M1	1	0
1	-4.1	GO:1904375	regulation of protein localization to cell periphery	M1	1	0
1	-2	GO:0055007	cardiac muscle cell differentiation	M1	1	0
1	-5.5	GO:0007200	phospholipase C-activating G protein-coupled receptor signaling pathway	M1	1	0
1	-2.4	GO:0019229	regulation of vasoconstriction	M1	1	0
1	-2.6	GO:2000241	regulation of reproductive process	M1	1	0
1	-2.6	GO:0051209	release of sequestered calcium ion into cytosol	M1	1	0
1	-2.5	GO:0001933	negative regulation of protein phosphorylation	M1	1	0
1	-2.5	GO:0090398	cellular senescence	M1	1	0
1	-2.2	GO:0002274	myeloid leukocyte activation	M1	1	0
1	-13	GO:0009612	response to mechanical stimulus	M1	1	0
1	-2.6	GO:0048599	oocyte development	M1	1	0
1	-3.1	GO:0007143	female meiotic nuclear division	M1	1	0
1	-2.3	GO:0010594	regulation of endothelial cell migration	M1	1	0
1	-3.1	GO:0140448	signaling receptor ligand precursor processing	M1	1	0
1	-4.8	GO:0015850	organic hydroxy compound transport	M1	1	0
1	-3.4	GO:0043270	positive regulation of monoatomic ion transport	M1	1	0
1	-2.8	GO:0019884	antigen processing and presentation of exogenous antigen	M1	1	0
1	-3	GO:0014706	striated muscle tissue development	M1	1	0
1	-7.3	GO:0001932	regulation of protein phosphorylation	M1	1	0
1	-2.3	GO:0032722	positive regulation of chemokine production	M1	1	0
1	-7.5	GO:0006692	prostanoid metabolic process	M1	1	0
1	-4.1	GO:1901874	negative regulation of post-translational protein modification	M1	1	0
1	-4.4	GO:0060391	positive regulation of SMAD protein signal transduction	M1	1	0
1	-2.8	GO:0007215	glutamate receptor signaling pathway	M1	1	0
1	-8.6	GO:0099565	chemical synaptic transmission, postsynaptic	M1	1	0
1	-2.7	GO:0006814	sodium ion transport	M1	1	0
1	-7	GO:0002768	immune response-regulating cell surface receptor signaling pathway	M1	1	0
1	-3.3	GO:0046329	negative regulation of JNK cascade	M1	1	0
1	-4.5	GO:0061564	axon development	M1	1	0
1	-3.8	GO:0051090	regulation of DNA-binding transcription factor activity	M1	1	0
1	-9.3	GO:0048511	rhythmic process	M1	1	0
1	-6.8	GO:0045089	positive regulation of innate immune response	M1	1	0
1	-7	GO:0046649	lymphocyte activation	M1	1	0
1	-2.1	GO:0032370	positive regulation of lipid transport	M1	1	0
1	-6.4	GO:1904385	cellular response to angiotensin	M1	1	0
1	-5.2	GO:0050727	regulation of inflammatory response	M1	1	0
1	-4.2	GO:0036294	cellular response to decreased oxygen levels	M1	1	0
1	-3.9	GO:0001516	prostaglandin biosynthetic process	M1	1	0
1	-5.7	GO:0070848	response to growth factor	M1	1	0
1	-3.2	GO:0048858	cell projection morphogenesis	M1	1	0
1	-3.4	GO:0007163	establishment or maintenance of cell polarity	M1	1	0
1	-2.2	GO:0035150	regulation of tube size	M1	1	0
1	-4.7	GO:0055082	intracellular chemical homeostasis	M1	1	0
1	-2.2	GO:0001942	hair follicle development	M1	1	0
1	-2.9	GO:0120162	positive regulation of cold-induced thermogenesis	M1	1	0
1	-2.4	GO:0080164	regulation of nitric oxide metabolic process	M1	1	0
1	-2.4	GO:1903052	positive regulation of proteolysis involved in protein catabolic process	M1	1	0
1	-2.2	GO:0045807	positive regulation of endocytosis	M1	1	0
1	-5.9	GO:0040029	epigenetic regulation of gene expression	M1	1	0
1	-3.8	GO:0001676	long-chain fatty acid metabolic process	M1	1	0
1	-3.3	GO:0043123	positive regulation of canonical NF-kappaB signal transduction	M1	1	0
1	-4.8	GO:0032922	circadian regulation of gene expression	M1	1	0
1	-4.8	GO:0043549	regulation of kinase activity	M1	1	0
1	-3.9	GO:0032526	response to retinoic acid	M1	1	0
1	-3	GO:0009408	response to heat	M1	1	0
1	-2.5	GO:0030099	myeloid cell differentiation	M1	1	0
1	-4.1	GO:0042402	biogenic amine catabolic process	M1	1	0
1	-3.3	GO:0010464	regulation of mesenchymal cell proliferation	M1	1	0
1	-4.4	GO:0045814	negative regulation of gene expression, epigenetic	M1	1	0
1	-2.7	GO:0098773	skin epidermis development	M1	1	0
1	-2.5	GO:0039531	regulation of cytoplasmic pattern recognition receptor signaling pathway	M1	1	0
1	-3.2	GO:1905037	autophagosome organization	M1	1	0
1	-3.7	GO:0036120	cellular response to platelet-derived growth factor stimulus	M1	1	0
1	-2.5	GO:0006366	transcription by RNA polymerase II	M1	1	0
1	-5.8	GO:0043410	positive regulation of MAPK cascade	M1	1	0
1	-2	GO:0006470	protein dephosphorylation	M1	1	0
1	-2.3	GO:0016311	dephosphorylation	M1	1	0
1	-7.3	GO:2000377	regulation of reactive oxygen species metabolic process	M1	1	0
1	-2.4	GO:0040007	growth	M1	1	0
1	-2.1	GO:0035967	cellular response to topologically incorrect protein	M1	1	0
1	-7.8	GO:0031667	response to nutrient levels	M1	1	0
1	-8	GO:0043408	regulation of MAPK cascade	M1	1	0
1	-11	GO:0045471	response to ethanol	M1	1	0
1	-2.2	GO:0032368	regulation of lipid transport	M1	1	0
1	-3.8	GO:0032651	regulation of interleukin-1 beta production	M1	1	0
1	-2.4	GO:0061041	regulation of wound healing	M1	1	0
1	-2.6	GO:0050982	detection of mechanical stimulus	M1	1	0
1	-6.4	GO:0048661	positive regulation of smooth muscle cell proliferation	M1	1	0
1	-5	GO:0015844	monoamine transport	M1	1	0
1	-2.2	GO:0043523	regulation of neuron apoptotic process	M1	1	0
1	-2.5	GO:0050864	regulation of B cell activation	M1	1	0
1	-5.7	GO:0009615	response to virus	M1	1	0
1	-5.2	GO:0008283	cell population proliferation	M1	1	0
1	-3.2	GO:0048709	oligodendrocyte differentiation	M1	1	0
1	-5.6	GO:0034330	cell junction organization	M1	1	0
1	-8.8	GO:0045766	positive regulation of angiogenesis	M1	1	0
1	-5.2	GO:0030534	adult behavior	M1	1	0
1	-4.7	GO:1903320	regulation of protein modification by small protein conjugation or removal	M1	1	0
1	-3.6	GO:0016049	cell growth	M1	1	0
1	-4.7	GO:0035239	tube morphogenesis	M1	1	0
1	-2.1	GO:0032412	regulation of monoatomic ion transmembrane transporter activity	M1	1	0
1	-4	GO:0008542	visual learning	M1	1	0
1	-3.6	GO:0048667	cell morphogenesis involved in neuron differentiation	M1	1	0
1	-2.6	GO:0050850	positive regulation of calcium-mediated signaling	M1	1	0
1	-2.6	GO:0071385	cellular response to glucocorticoid stimulus	M1	1	0
1	-4.8	GO:0050852	T cell receptor signaling pathway	M1	1	0
1	-2.4	GO:0060627	regulation of vesicle-mediated transport	M1	1	0
1	-2.3	GO:0007589	body fluid secretion	M1	1	0
1	-3.8	GO:0007169	cell surface receptor protein tyrosine kinase signaling pathway	M1	1	0
1	-2.8	GO:0045936	negative regulation of phosphate metabolic process	M1	1	0
1	-2.7	GO:0051302	regulation of cell division	M1	1	0
1	-2.4	GO:0033673	negative regulation of kinase activity	M1	1	0
1	-6.2	GO:0070301	cellular response to hydrogen peroxide	M1	1	0
1	-17	GO:0032870	cellular response to hormone stimulus	M1	1	0
1	-2.9	GO:0060338	regulation of type I interferon-mediated signaling pathway	M1	1	0
1	-6.2	GO:0019233	sensory perception of pain	M1	1	0
1	-4.6	GO:1901657	glycosyl compound metabolic process	M1	1	0
1	-6.6	GO:0007162	negative regulation of cell adhesion	M1	1	0
1	-2.1	GO:0090068	positive regulation of cell cycle process	M1	1	0
1	-5.9	GO:0071260	cellular response to mechanical stimulus	M1	1	0
1	-11	GO:0042220	response to cocaine	M1	1	0
1	-3.1	GO:0055074	calcium ion homeostasis	M1	1	0
1	-2.3	GO:0000902	cell morphogenesis	M1	1	0
1	-2.6	GO:0050853	B cell receptor signaling pathway	M1	1	0
1	-2	GO:0090316	positive regulation of intracellular protein transport	M1	1	0
1	-8.7	GO:0060078	regulation of postsynaptic membrane potential	M1	1	0
1	-2.8	GO:0046394	carboxylic acid biosynthetic process	M1	1	0
1	-2.5	GO:0007416	synapse assembly	M1	1	0
1	-4.2	GO:0001963	synaptic transmission, dopaminergic	M1	1	0
1	-6.2	GO:0071222	cellular response to lipopolysaccharide	M1	1	0
1	-4.8	GO:0002218	activation of innate immune response	M1	1	0
1	-2.2	GO:0045685	regulation of glial cell differentiation	M1	1	0
1	-3.5	GO:0043627	response to estrogen	M1	1	0
1	-2.1	GO:0050810	regulation of steroid biosynthetic process	M1	1	0
1	-9.8	GO:0045765	regulation of angiogenesis	M1	1	0
1	-6.3	GO:2001237	negative regulation of extrinsic apoptotic signaling pathway	M1	1	0
1	-11	GO:1901342	regulation of vasculature development	M1	1	0
1	-2.5	GO:0051098	regulation of binding	M1	1	0
1	-2.5	GO:0001508	action potential	M1	1	0
1	-5.2	GO:0050777	negative regulation of immune response	M1	1	0
1	-4.2	GO:0071900	regulation of protein serine/threonine kinase activity	M1	1	0
1	-8.4	GO:0002764	immune response-regulating signaling pathway	M1	1	0
1	-3.4	GO:0090276	regulation of peptide hormone secretion	M1	1	0
1	-3.4	GO:0070661	leukocyte proliferation	M1	1	0
1	-3.7	GO:0046651	lymphocyte proliferation	M1	1	0
1	-4.1	GO:0071677	positive regulation of mononuclear cell migration	M1	1	0
1	-3.6	GO:0031644	regulation of nervous system process	M1	1	0
1	-2.8	GO:0090100	positive regulation of transmembrane receptor protein serine/threonine kinase signaling pathway	M1	1	0
1	-3.7	GO:0032943	mononuclear cell proliferation	M1	1	0
1	-2.9	GO:0010506	regulation of autophagy	M1	1	0
1	-2	GO:0071478	cellular response to radiation	M1	1	0
1	-2.3	GO:0006970	response to osmotic stress	M1	1	0
1	-5.3	GO:0007207	phospholipase C-activating G protein-coupled acetylcholine receptor signaling pathway	M1	1	0
1	-6.4	GO:0030001	metal ion transport	M1	1	0
1	-6.2	GO:0031960	response to corticosteroid	M1	1	0
1	-5.4	GO:0071466	cellular response to xenobiotic stimulus	M1	1	0
1	-2.5	GO:0045637	regulation of myeloid cell differentiation	M1	1	0
1	-3.3	GO:0048010	vascular endothelial growth factor receptor signaling pathway	M1	1	0
1	-3.3	GO:0060560	developmental growth involved in morphogenesis	M1	1	0
1	-8.9	GO:1902532	negative regulation of intracellular signal transduction	M1	1	0
1	-2.5	GO:0022408	negative regulation of cell-cell adhesion	M1	1	0
1	-2.8	GO:0060761	negative regulation of response to cytokine stimulus	M1	1	0
1	-2.5	GO:0030512	negative regulation of transforming growth factor beta receptor signaling pathway	M1	1	0
1	-2.4	GO:0042326	negative regulation of phosphorylation	M1	1	0
1	-4.4	GO:0006873	intracellular monoatomic ion homeostasis	M1	1	0
1	-3.1	GO:0050803	regulation of synapse structure or activity	M1	1	0
1	-3.9	GO:0002685	regulation of leukocyte migration	M1	1	0
1	-2.7	GO:0062207	regulation of pattern recognition receptor signaling pathway	M1	1	0
1	-3	GO:0021954	central nervous system neuron development	M1	1	0
1	-2.9	GO:0048675	axon extension	M1	1	0
1	-10	GO:0071407	cellular response to organic cyclic compound	M1	1	0
1	-2.7	GO:1904035	regulation of epithelial cell apoptotic process	M1	1	0
1	-2.2	GO:0044282	small molecule catabolic process	M1	1	0
1	-5.9	GO:0071496	cellular response to external stimulus	M1	1	0
1	-9.3	GO:0019752	carboxylic acid metabolic process	M1	1	0
1	-4	GO:1900037	regulation of cellular response to hypoxia	M1	1	0
1	-5.7	GO:0002683	negative regulation of immune system process	M1	1	0
1	-3.4	GO:0120178	steroid hormone biosynthetic process	M1	1	0
1	-3.4	GO:0031334	positive regulation of protein-containing complex assembly	M1	1	0
1	-3.2	GO:0090066	regulation of anatomical structure size	M1	1	0
1	-2.8	GO:2000060	positive regulation of ubiquitin-dependent protein catabolic process	M1	1	0
1	-8.2	GO:0032496	response to lipopolysaccharide	M1	1	0
1	-5.5	GO:0071498	cellular response to fluid shear stress	M1	1	0
1	-7.5	GO:0008202	steroid metabolic process	M1	1	0
1	-4.1	GO:0032465	regulation of cytokinesis	M1	1	0
1	-3.3	GO:0051052	regulation of DNA metabolic process	M1	1	0
1	-3.8	GO:0007167	enzyme-linked receptor protein signaling pathway	M1	1	0
1	-4.1	GO:0071870	cellular response to catecholamine stimulus	M1	1	0
1	-5.9	GO:0110096	cellular response to aldehyde	M1	1	0
1	-3.8	GO:0007632	visual behavior	M1	1	0
1	-5.9	GO:1903532	positive regulation of secretion by cell	M1	1	0
1	-2.2	GO:0060538	skeletal muscle organ development	M1	1	0
1	-6.6	GO:0018958	phenol-containing compound metabolic process	M1	1	0
1	-8	GO:0006954	inflammatory response	M1	1	0
1	-3.7	GO:0006694	steroid biosynthetic process	M1	1	0
1	-5.2	GO:0071363	cellular response to growth factor stimulus	M1	1	0
1	-3.1	GO:0071404	cellular response to low-density lipoprotein particle stimulus	M1	1	0
1	-3.6	GO:0050708	regulation of protein secretion	M1	1	0
1	-3.3	GO:0090322	regulation of superoxide metabolic process	M1	1	0
1	-3.9	GO:0055080	monoatomic cation homeostasis	M1	1	0
1	-6.1	GO:0007612	learning	M1	1	0
1	-7.5	GO:0033559	unsaturated fatty acid metabolic process	M1	1	0
1	-2.5	GO:0071384	cellular response to corticosteroid stimulus	M1	1	0
1	-2.8	GO:1902041	regulation of extrinsic apoptotic signaling pathway via death domain receptors	M1	1	0
1	-2.2	GO:0043535	regulation of blood vessel endothelial cell migration	M1	1	0
1	-2.6	GO:0032409	regulation of transporter activity	M1	1	0
1	-2.4	GO:0030010	establishment of cell polarity	M1	1	0
1	-4.2	GO:0006584	catecholamine metabolic process	M1	1	0
1	-6	GO:0042327	positive regulation of phosphorylation	M1	1	0
1	-2.2	GO:0050730	regulation of peptidyl-tyrosine phosphorylation	M1	1	0
1	-6.8	GO:0040008	regulation of growth	M1	1	0
1	-4.5	GO:0016485	protein processing	M1	1	0
1	-2.7	GO:1903039	positive regulation of leukocyte cell-cell adhesion	M1	1	0
1	-5.5	GO:0046683	response to organophosphorus	M1	1	0
1	-2.9	GO:0060537	muscle tissue development	M1	1	0
1	-8.5	GO:0007274	neuromuscular synaptic transmission	M1	1	0
1	-3.1	GO:0009411	response to UV	M1	1	0
1	-3.3	GO:0031397	negative regulation of protein ubiquitination	M1	1	0
1	-2.3	GO:0045598	regulation of fat cell differentiation	M1	1	0
1	-2.6	GO:0051293	establishment of spindle localization	M1	1	0
1	-2.3	GO:0033143	regulation of intracellular steroid hormone receptor signaling pathway	M1	1	0
1	-2.3	GO:0042698	ovulation cycle	M1	1	0
1	-2.3	GO:0062208	positive regulation of pattern recognition receptor signaling pathway	M1	1	0
1	-2.1	GO:0019722	calcium-mediated signaling	M1	1	0
1	-3.7	GO:0032731	positive regulation of interleukin-1 beta production	M1	1	0
1	-5	GO:0051338	regulation of transferase activity	M1	1	0
1	-3.1	GO:0098869	cellular oxidant detoxification	M1	1	0
1	-3.5	GO:0050860	negative regulation of T cell receptor signaling pathway	M1	1	0
1	-3.4	GO:0046425	regulation of receptor signaling pathway via JAK-STAT	M1	1	0
1	-3.9	GO:2000273	positive regulation of signaling receptor activity	M1	1	0
1	-3.6	GO:0090303	positive regulation of wound healing	M1	1	0
1	-13	GO:1901615	organic hydroxy compound metabolic process	M1	1	0
1	-3.8	GO:1904951	positive regulation of establishment of protein localization	M1	1	0
1	-3	GO:0035924	cellular response to vascular endothelial growth factor stimulus	M1	1	0
1	-5.6	GO:0051047	positive regulation of secretion	M1	1	0
1	-4.3	GO:0006576	biogenic amine metabolic process	M1	1	0
1	-12	GO:0007271	synaptic transmission, cholinergic	M1	1	0
1	-2.9	GO:0051588	regulation of neurotransmitter transport	M1	1	0
1	-9.4	GO:0002757	immune response-activating signaling pathway	M1	1	0
1	-6.4	GO:0060759	regulation of response to cytokine stimulus	M1	1	0
1	-4.3	GO:0042446	hormone biosynthetic process	M1	1	0
1	-3.6	GO:0032655	regulation of interleukin-12 production	M1	1	0
1	-3.9	GO:0006936	muscle contraction	M1	1	0
1	-2.9	GO:1900271	regulation of long-term synaptic potentiation	M1	1	0
1	-3.4	GO:0002832	negative regulation of response to biotic stimulus	M1	1	0
1	-2.2	GO:0031099	regeneration	M1	1	0
1	-2.9	GO:0007565	female pregnancy	M1	1	0
1	-2.3	GO:0001890	placenta development	M1	1	0
1	-3.5	GO:0001504	neurotransmitter uptake	M1	1	0
1	-3.9	GO:0046457	prostanoid biosynthetic process	M1	1	0
1	-2.6	GO:0006874	intracellular calcium ion homeostasis	M1	1	0
1	-2.6	GO:0001654	eye development	M1	1	0
1	-2.7	GO:0140352	export from cell	M1	1	0
1	-4.4	GO:0051952	regulation of amine transport	M1	1	0
1	-2.6	GO:0032648	regulation of interferon-beta production	M1	1	0
1	-12	GO:0050804	modulation of chemical synaptic transmission	M1	1	0
1	-4.2	GO:0018209	peptidyl-serine modification	M1	1	0
1	-2.9	GO:0001960	negative regulation of cytokine-mediated signaling pathway	M1	1	0
1	-2.7	GO:0021537	telencephalon development	M1	1	0
1	-2.7	GO:0031345	negative regulation of cell projection organization	M1	1	0
1	-2.8	GO:0050922	negative regulation of chemotaxis	M1	1	0
1	-7.2	GO:0006690	icosanoid metabolic process	M1	1	0
1	-4.7	GO:0010613	positive regulation of cardiac muscle hypertrophy	M1	1	0
1	-2.6	GO:0051283	negative regulation of sequestering of calcium ion	M1	1	0
1	-4.6	GO:0006805	xenobiotic metabolic process	M1	1	0
1	-5.2	GO:0048514	blood vessel morphogenesis	M1	1	0
1	-3.8	GO:0033238	regulation of amine metabolic process	M1	1	0
1	-4.5	GO:0009314	response to radiation	M1	1	0
1	-3.2	GO:0000132	establishment of mitotic spindle orientation	M1	1	0
1	-4.3	GO:0090087	regulation of peptide transport	M1	1	0
1	-3.5	GO:0021761	limbic system development	M1	1	0
1	-4.5	GO:0070141	response to UV-A	M1	1	0
1	-3.8	GO:1900273	positive regulation of long-term synaptic potentiation	M1	1	0
1	-2.2	GO:0097746	blood vessel diameter maintenance	M1	1	0
1	-2.8	GO:0042129	regulation of T cell proliferation	M1	1	0
1	-4.2	GO:0050671	positive regulation of lymphocyte proliferation	M1	1	0
1	-3.4	GO:0044706	multi-multicellular organism process	M1	1	0
1	-5.6	GO:0032944	regulation of mononuclear cell proliferation	M1	1	0
1	-3.5	GO:0030879	mammary gland development	M1	1	0
1	-5.4	GO:0042113	B cell activation	M1	1	0
1	-3.7	GO:0014059	regulation of dopamine secretion	M1	1	0
1	-3.6	GO:0032355	response to estradiol	M1	1	0
1	-3.3	GO:0044248	cellular catabolic process	M1	1	0
1	-2.6	GO:0002695	negative regulation of leukocyte activation	M1	1	0
1	-8.8	GO:0032677	regulation of interleukin-8 production	M1	1	0
1	-5.8	GO:0031348	negative regulation of defense response	M1	1	0
1	-2.7	GO:0010883	regulation of lipid storage	M1	1	0
1	-4.2	GO:2000243	positive regulation of reproductive process	M1	1	0
1	-2.4	GO:0006351	DNA-templated transcription	M1	1	0
1	-3.9	GO:0048678	response to axon injury	M1	1	0
1	-3	GO:1901343	negative regulation of vasculature development	M1	1	0
1	-12	GO:0001666	response to hypoxia	M1	1	0
1	-2.6	GO:0046634	regulation of alpha-beta T cell activation	M1	1	0
1	-2.5	GO:0070050	neuron cellular homeostasis	M1	1	0
1	-2.7	GO:0009267	cellular response to starvation	M1	1	0
1	-5.9	GO:0031349	positive regulation of defense response	M1	1	0
1	-4.9	GO:0048813	dendrite morphogenesis	M1	1	0
1	-2.8	GO:0032467	positive regulation of cytokinesis	M1	1	0
1	-3.1	GO:0030162	regulation of proteolysis	M1	1	0
1	-4.1	GO:0098662	inorganic cation transmembrane transport	M1	1	0
1	-2.9	GO:0002009	morphogenesis of an epithelium	M1	1	0
1	-5.3	GO:0032727	positive regulation of interferon-alpha production	M1	1	0
1	-4.3	GO:0050865	regulation of cell activation	M1	1	0
1	-4.7	GO:0001975	response to amphetamine	M1	1	0
1	-3.1	GO:0008206	bile acid metabolic process	M1	1	0
1	-2.3	GO:0014015	positive regulation of gliogenesis	M1	1	0
1	-4.4	GO:0048871	multicellular organismal-level homeostasis	M1	1	0
1	-4.2	GO:0071548	response to dexamethasone	M1	1	0
1	-13	GO:0036293	response to decreased oxygen levels	M1	1	0
1	-3.7	GO:0002040	sprouting angiogenesis	M1	1	0
1	-3.8	GO:0031669	cellular response to nutrient levels	M1	1	0
1	-10	GO:0032787	monocarboxylic acid metabolic process	M1	1	0
1	-4.1	GO:0042749	regulation of circadian sleep/wake cycle	M1	1	0
1	-2.5	GO:0003014	renal system process	M1	1	0
1	-5.1	GO:0035095	behavioral response to nicotine	M1	1	0
1	-7.7	GO:0032757	positive regulation of interleukin-8 production	M1	1	0
1	-7.7	GO:0032102	negative regulation of response to external stimulus	M1	1	0
1	-4.1	GO:0120161	regulation of cold-induced thermogenesis	M1	1	0
1	-5.3	GO:0051249	regulation of lymphocyte activation	M1	1	0
1	-3.4	GO:0051966	regulation of synaptic transmission, glutamatergic	M1	1	0
1	-3.1	GO:0016525	negative regulation of angiogenesis	M1	1	0
1	-4.3	GO:0051602	response to electrical stimulus	M1	1	0
1	-7.5	GO:0060079	excitatory postsynaptic potential	M1	1	0
1	-2.2	GO:0019395	fatty acid oxidation	M1	1	0
1	-2.1	GO:0034440	lipid oxidation	M1	1	0
1	-4.8	GO:0016358	dendrite development	M1	1	0
1	-4.1	GO:0045346	regulation of MHC class II biosynthetic process	M1	1	0
1	-4.2	GO:0098660	inorganic ion transmembrane transport	M1	1	0
1	-5.5	GO:0006914	autophagy	M1	1	0
1	-3.7	GO:0046641	positive regulation of alpha-beta T cell proliferation	M1	1	0
1	-2.1	GO:0070507	regulation of microtubule cytoskeleton organization	M1	1	0
1	-3.7	GO:0099173	postsynapse organization	M1	1	0
1	-5	GO:0070432	regulation of nucleotide-binding oligomerization domain containing 2 signaling pathway	M1	1	0
1	-8.3	GO:0045321	leukocyte activation	M1	1	0
1	-4.5	GO:0032479	regulation of type I interferon production	M1	1	0
1	-8.7	GO:0032103	positive regulation of response to external stimulus	M1	1	0
1	-2.6	GO:0070542	response to fatty acid	M1	1	0
1	-2.1	GO:0006259	DNA metabolic process	M1	1	0
1	-2.7	GO:0051897	positive regulation of phosphatidylinositol 3-kinase/protein kinase B signal transduction	M1	1	0
1	-5.5	GO:0061919	process utilizing autophagic mechanism	M1	1	0
1	-3.3	GO:0032729	positive regulation of type II interferon production	M1	1	0
1	-7.7	GO:0050778	positive regulation of immune response	M1	1	0
1	-3.1	GO:0042594	response to starvation	M1	1	0
1	-18	GO:0010817	regulation of hormone levels	M1	1	0
1	-2.3	GO:0042098	T cell proliferation	M1	1	0
1	-3	GO:0040001	establishment of mitotic spindle localization	M1	1	0
1	-2.5	GO:0140888	interferon-mediated signaling pathway	M1	1	0
1	-2.1	GO:0050870	positive regulation of T cell activation	M1	1	0
1	-3.3	GO:0021536	diencephalon development	M1	1	0
1	-5.7	GO:1900619	acetate ester metabolic process	M1	1	0
1	-3.9	GO:0001558	regulation of cell growth	M1	1	0
1	-3	GO:0045454	cell redox homeostasis	M1	1	0
1	-4.6	GO:0022407	regulation of cell-cell adhesion	M1	1	0
1	-3	GO:0042330	taxis	M1	1	0
1	-10	GO:0071345	cellular response to cytokine stimulus	M1	1	0
1	-3.3	GO:0043534	blood vessel endothelial cell migration	M1	1	0
1	-4.9	GO:0042573	retinoic acid metabolic process	M1	1	0
1	-3.6	GO:0071300	cellular response to retinoic acid	M1	1	0
1	-5.9	GO:0003012	muscle system process	M1	1	0
1	-4.2	GO:0051591	response to cAMP	M1	1	0
1	-2	GO:0050680	negative regulation of epithelial cell proliferation	M1	1	0
1	-6.4	GO:0070374	positive regulation of ERK1 and ERK2 cascade	M1	1	0
1	-2.3	GO:0035725	sodium ion transmembrane transport	M1	1	0
1	-4.1	GO:0015718	monocarboxylic acid transport	M1	1	0
1	-3.7	GO:0042752	regulation of circadian rhythm	M1	1	0
1	-2.3	GO:0097696	cell surface receptor signaling pathway via STAT	M1	1	0
1	-2.3	GO:0071901	negative regulation of protein serine/threonine kinase activity	M1	1	0
1	-2.2	GO:0033044	regulation of chromosome organization	M1	1	0
1	-3.1	GO:0034644	cellular response to UV	M1	1	0
1	-2.4	GO:1905953	negative regulation of lipid localization	M1	1	0
1	-6.9	GO:0030097	hemopoiesis	M1	1	0
1	-3.2	GO:0033674	positive regulation of kinase activity	M1	1	0
1	-2.6	GO:0009994	oocyte differentiation	M1	1	0
1	-6.9	GO:0008207	C21-steroid hormone metabolic process	M1	1	0
1	-3.7	GO:0045927	positive regulation of growth	M1	1	0
1	-3.6	GO:0016241	regulation of macroautophagy	M1	1	0
1	-2.6	GO:0001952	regulation of cell-matrix adhesion	M1	1	0
1	-2.5	GO:1904029	regulation of cyclin-dependent protein kinase activity	M1	1	0
1	-3.1	GO:0006909	phagocytosis	M1	1	0
1	-18	GO:0120254	olefinic compound metabolic process	M1	1	0
1	-4.2	GO:0008306	associative learning	M1	1	0
1	-5.3	GO:0050801	monoatomic ion homeostasis	M1	1	0
1	-3.9	GO:0098810	neurotransmitter reuptake	M1	1	0
1	-5.6	GO:0001959	regulation of cytokine-mediated signaling pathway	M1	1	0
1	-3.2	GO:2000736	regulation of stem cell differentiation	M1	1	0
1	-2.9	GO:2000058	regulation of ubiquitin-dependent protein catabolic process	M1	1	0
1	-9.1	GO:0045088	regulation of innate immune response	M1	1	0
1	-7.6	GO:0002429	immune response-activating cell surface receptor signaling pathway	M1	1	0
1	-7.1	GO:0007193	adenylate cyclase-inhibiting G protein-coupled receptor signaling pathway	M1	1	0
1	-4.8	GO:0048660	regulation of smooth muscle cell proliferation	M1	1	0
1	-2.7	GO:1905952	regulation of lipid localization	M1	1	0
1	-2.6	GO:0044089	positive regulation of cellular component biogenesis	M1	1	0
1	-6.6	GO:0070201	regulation of establishment of protein localization	M1	1	0
1	-3.7	GO:0006940	regulation of smooth muscle contraction	M1	1	0
1	-6.2	GO:0040013	negative regulation of locomotion	M1	1	0
1	-2.7	GO:0016053	organic acid biosynthetic process	M1	1	0
1	-5.8	GO:0050805	negative regulation of synaptic transmission	M1	1	0
1	-2.4	GO:0070588	calcium ion transmembrane transport	M1	1	0
1	-2.4	GO:0045600	positive regulation of fat cell differentiation	M1	1	0
1	-2.2	GO:0035296	regulation of tube diameter	M1	1	0
1	-6.4	GO:1900180	regulation of protein localization to nucleus	M1	1	0
1	-5.1	GO:0110095	cellular detoxification of aldehyde	M1	1	0
1	-10	GO:0006721	terpenoid metabolic process	M1	1	0
1	-2.7	GO:0055092	sterol homeostasis	M1	1	0
1	-3.7	GO:0043254	regulation of protein-containing complex assembly	M1	1	0
1	-4.1	GO:0015849	organic acid transport	M1	1	0
1	-2.6	GO:0006897	endocytosis	M1	1	0
1	-2.9	GO:0022898	regulation of transmembrane transporter activity	M1	1	0
1	-6.8	GO:0034612	response to tumor necrosis factor	M1	1	0
1	-3.1	GO:0050974	detection of mechanical stimulus involved in sensory perception	M1	1	0
1	-2.4	GO:0048589	developmental growth	M1	1	0
1	-2.5	GO:0002931	response to ischemia	M1	1	0
1	-4.2	GO:1902175	regulation of oxidative stress-induced intrinsic apoptotic signaling pathway	M1	1	0
1	-4.7	GO:0034405	response to fluid shear stress	M1	1	0
1	-4.8	GO:0031401	positive regulation of protein modification process	M1	1	0
1	-4.8	GO:0045087	innate immune response	M1	1	0
1	-2	GO:2000177	regulation of neural precursor cell proliferation	M1	1	0
1	-6.9	GO:0003013	circulatory system process	M1	1	0
1	-3	GO:0031344	regulation of cell projection organization	M1	1	0
1	-2.6	GO:0032649	regulation of type II interferon production	M1	1	0
1	-3	GO:0042110	T cell activation	M1	1	0
1	-3.3	GO:0060416	response to growth hormone	M1	1	0
1	-5.9	GO:0080135	regulation of cellular response to stress	M1	1	0
1	-3.1	GO:0071392	cellular response to estradiol stimulus	M1	1	0
1	-5	GO:0030638	polyketide metabolic process	M1	1	0
1	-3.1	GO:0098586	cellular response to virus	M1	1	0
1	-4.2	GO:1903351	cellular response to dopamine	M1	1	0
1	-3.4	GO:0031102	neuron projection regeneration	M1	1	0
1	-2.1	GO:0030308	negative regulation of cell growth	M1	1	0
1	-2.6	GO:0038093	Fc receptor signaling pathway	M1	1	0
1	-3.3	GO:0050867	positive regulation of cell activation	M1	1	0
1	-5	GO:0050767	regulation of neurogenesis	M1	1	0
1	-3.6	GO:0036119	response to platelet-derived growth factor	M1	1	0
1	-3	GO:0022409	positive regulation of cell-cell adhesion	M1	1	0
1	-4.7	GO:0019336	phenol-containing compound catabolic process	M1	1	0
1	-3.7	GO:0007586	digestion	M1	1	0
1	-5.1	GO:0050920	regulation of chemotaxis	M1	1	0
1	-3.9	GO:0035601	protein deacylation	M1	1	0
1	-5	GO:0071354	cellular response to interleukin-6	M1	1	0
1	-7.9	GO:0002237	response to molecule of bacterial origin	M1	1	0
1	-2.4	GO:0030193	regulation of blood coagulation	M1	1	0
1	-2	GO:0097553	calcium ion transmembrane import into cytosol	M1	1	0
1	-5	GO:0042417	dopamine metabolic process	M1	1	0
1	-2.2	GO:1903038	negative regulation of leukocyte cell-cell adhesion	M1	1	0
1	-2.6	GO:0007626	locomotory behavior	M1	1	0
1	-2.3	GO:0043542	endothelial cell migration	M1	1	0
1	-9	GO:0040017	positive regulation of locomotion	M1	1	0
1	-2.3	GO:1902115	regulation of organelle assembly	M1	1	0
1	-4.7	GO:1901873	regulation of post-translational protein modification	M1	1	0
1	-3.7	GO:0030183	B cell differentiation	M1	1	0
1	-3.3	GO:0099170	postsynaptic modulation of chemical synaptic transmission	M1	1	0
1	-7.3	GO:0002833	positive regulation of response to biotic stimulus	M1	1	0
1	-3.7	GO:0006706	steroid catabolic process	M1	1	0
1	-3.3	GO:0001818	negative regulation of cytokine production	M1	1	0
1	-2.1	GO:0048639	positive regulation of developmental growth	M1	1	0
1	-4.5	GO:0032652	regulation of interleukin-1 production	M1	1	0
1	-2.9	GO:0043010	camera-type eye development	M1	1	0
1	-8.9	GO:0070372	regulation of ERK1 and ERK2 cascade	M1	1	0
1	-4	GO:0043502	regulation of muscle adaptation	M1	1	0
1	-8.5	GO:0042325	regulation of phosphorylation	M1	1	0
1	-2.9	GO:0045687	positive regulation of glial cell differentiation	M1	1	0
1	-2.5	GO:0045428	regulation of nitric oxide biosynthetic process	M1	1	0
1	-2	GO:0010507	negative regulation of autophagy	M1	1	0
1	-4.3	GO:0045229	external encapsulating structure organization	M1	1	0
1	-4	GO:0048640	negative regulation of developmental growth	M1	1	0
1	-2.1	GO:0030307	positive regulation of cell growth	M1	1	0
1	-4	GO:0071560	cellular response to transforming growth factor beta stimulus	M1	1	0
1	-2.3	GO:0071383	cellular response to steroid hormone stimulus	M1	1	0
1	-2.8	GO:0010563	negative regulation of phosphorus metabolic process	M1	1	0
1	-3.7	GO:1903557	positive regulation of tumor necrosis factor superfamily cytokine production	M1	1	0
1	-4.9	GO:0032963	collagen metabolic process	M1	1	0
1	-7	GO:0043068	positive regulation of programmed cell death	M1	1	0
1	-4.6	GO:0031175	neuron projection development	M1	1	0
1	-10	GO:0042542	response to hydrogen peroxide	M1	1	0
1	-7.5	GO:0098754	detoxification	M1	1	0
1	-17	GO:0098926	postsynaptic signal transduction	M1	1	0
1	-7.4	GO:0006631	fatty acid metabolic process	M1	1	0
1	-3.2	GO:0050921	positive regulation of chemotaxis	M1	1	0
1	-2.7	GO:1905954	positive regulation of lipid localization	M1	1	0
1	-3.6	GO:0010975	regulation of neuron projection development	M1	1	0
1	-4.8	GO:0070741	response to interleukin-6	M1	1	0
1	-3.9	GO:0071453	cellular response to oxygen levels	M1	1	0
1	-4.4	GO:1903036	positive regulation of response to wounding	M1	1	0
1	-2.1	GO:0051348	negative regulation of transferase activity	M1	1	0
1	-8	GO:0062197	cellular response to chemical stress	M1	1	0
1	-2.7	GO:0019218	regulation of steroid metabolic process	M1	1	0
1	-2.8	GO:0043393	regulation of protein binding	M1	1	0
1	-3.9	GO:0030900	forebrain development	M1	1	0
1	-3.4	GO:0002791	regulation of peptide secretion	M1	1	0
1	-5.1	GO:0051223	regulation of protein transport	M1	1	0
1	-2.4	GO:0002262	myeloid cell homeostasis	M1	1	0
1	-2.9	GO:0050796	regulation of insulin secretion	M1	1	0
1	-2	GO:0007229	integrin-mediated signaling pathway	M1	1	0
1	-3	GO:0002690	positive regulation of leukocyte chemotaxis	M1	1	0
1	-3.2	GO:0001101	response to acid chemical	M1	1	0
1	-2.9	GO:0032892	positive regulation of organic acid transport	M1	1	0
1	-2.6	GO:0007259	cell surface receptor signaling pathway via JAK-STAT	M1	1	0
1	-4.3	GO:0030098	lymphocyte differentiation	M1	1	0
1	-2.5	GO:0045834	positive regulation of lipid metabolic process	M1	1	0
1	-3.9	GO:0071559	response to transforming growth factor beta	M1	1	0
1	-3.3	GO:0010469	regulation of signaling receptor activity	M1	1	0
1	-5	GO:0044598	doxorubicin metabolic process	M1	1	0
1	-7.2	GO:0010562	positive regulation of phosphorus metabolic process	M1	1	0
1	-3.9	GO:0050678	regulation of epithelial cell proliferation	M1	1	0
1	-3.1	GO:0045926	negative regulation of growth	M1	1	0
1	-2.3	GO:0042060	wound healing	M1	1	0
1	-5	GO:0019614	catechol-containing compound catabolic process	M1	1	0
1	-5.1	GO:0044597	daunorubicin metabolic process	M1	1	0
1	-3.4	GO:0071347	cellular response to interleukin-1	M1	1	0
1	-5.3	GO:0002758	innate immune response-activating signaling pathway	M1	1	0
1	-16	GO:0095500	acetylcholine receptor signaling pathway	M1	1	0
1	-5.7	GO:0008291	acetylcholine metabolic process	M1	1	0
1	-4.2	GO:0030890	positive regulation of B cell proliferation	M1	1	0
1	-6.6	GO:0007623	circadian rhythm	M1	1	0
1	-2.4	GO:1903706	regulation of hemopoiesis	M1	1	0
1	-3.5	GO:1905475	regulation of protein localization to membrane	M1	1	0
1	-5.1	GO:0006939	smooth muscle contraction	M1	1	0
1	-4.4	GO:0009611	response to wounding	M1	1	0
1	-4.8	GO:0097061	dendritic spine organization	M1	1	0
1	-3.1	GO:0120035	regulation of plasma membrane bounded cell projection organization	M1	1	0
1	-12	GO:0099177	regulation of trans-synaptic signaling	M1	1	0
1	-4.3	GO:0071456	cellular response to hypoxia	M1	1	0
1	-6	GO:0071219	cellular response to molecule of bacterial origin	M1	1	0
1	-2.6	GO:1902991	regulation of amyloid precursor protein catabolic process	M1	1	0
1	-2.4	GO:0006865	amino acid transport	M1	1	0
1	-2.3	GO:0050900	leukocyte migration	M1	1	0
1	-2.4	GO:0048167	regulation of synaptic plasticity	M1	1	0
1	-2.4	GO:0032715	negative regulation of interleukin-6 production	M1	1	0
1	-4.1	GO:0042053	regulation of dopamine metabolic process	M1	1	0
1	-3.4	GO:0043200	response to amino acid	M1	1	0
1	-10	GO:0000302	response to reactive oxygen species	M1	1	0
1	-5.9	GO:0009617	response to bacterium	M1	1	0
1	-2.5	GO:0050688	regulation of defense response to virus	M1	1	0
1	-6.1	GO:0051385	response to mineralocorticoid	M1	1	0
1	-3.5	GO:0003018	vascular process in circulatory system	M1	1	0
1	-2.7	GO:1903076	regulation of protein localization to plasma membrane	M1	1	0
1	-2.2	GO:0042475	odontogenesis of dentin-containing tooth	M1	1	0
1	-2.8	GO:0042632	cholesterol homeostasis	M1	1	0
1	-3.8	GO:0044092	negative regulation of molecular function	M1	1	0
1	-3.8	GO:0051251	positive regulation of lymphocyte activation	M1	1	0
1	-17	GO:0009410	response to xenobiotic stimulus	M1	1	0
1	-4.8	GO:0006937	regulation of muscle contraction	M1	1	0
1	-2.4	GO:0048002	antigen processing and presentation of peptide antigen	M1	1	0
1	-2.3	GO:0046626	regulation of insulin receptor signaling pathway	M1	1	0
1	-4.1	GO:0030336	negative regulation of cell migration	M1	1	0
1	-4.1	GO:0042069	regulation of catecholamine metabolic process	M1	1	0
1	-5.7	GO:0050670	regulation of lymphocyte proliferation	M1	1	0
1	-3.7	GO:0046883	regulation of hormone secretion	M1	1	0
1	-16	GO:1905145	cellular response to acetylcholine	M1	1	0
1	-19	GO:0035094	response to nicotine	M1	1	0
1	-5.1	GO:0018108	peptidyl-tyrosine phosphorylation	M1	1	0
1	-3.6	GO:0023061	signal release	M1	1	0
1	-4.5	GO:0018105	peptidyl-serine phosphorylation	M1	1	0
1	-2.4	GO:0006469	negative regulation of protein kinase activity	M1	1	0
1	-4.7	GO:0010803	regulation of tumor necrosis factor-mediated signaling pathway	M1	1	0
1	-3	GO:0015908	fatty acid transport	M1	1	0
1	-2.3	GO:1903050	regulation of proteolysis involved in protein catabolic process	M1	1	0
1	-3.9	GO:0000423	mitophagy	M1	1	0
1	-2.2	GO:0010508	positive regulation of autophagy	M1	1	0
1	-15	GO:0043434	response to peptide hormone	M1	1	0
1	-13	GO:0070482	response to oxygen levels	M1	1	0
1	-3.2	GO:0014823	response to activity	M1	1	0
1	-3	GO:2000181	negative regulation of blood vessel morphogenesis	M1	1	0
1	-2.1	GO:0007631	feeding behavior	M1	1	0
1	-2.5	GO:0051653	spindle localization	M1	1	0
1	-2.6	GO:0009896	positive regulation of catabolic process	M1	1	0
1	-7.1	GO:2001236	regulation of extrinsic apoptotic signaling pathway	M1	1	0
1	-4	GO:0071869	response to catecholamine	M1	1	0
1	-3	GO:0021983	pituitary gland development	M1	1	0
1	-5.5	GO:0032680	regulation of tumor necrosis factor production	M1	1	0
1	-4	GO:0071867	response to monoamine	M1	1	0
1	-13	GO:0097305	response to alcohol	M1	1	0
1	-2.5	GO:0038065	collagen-activated signaling pathway	M1	1	0
1	-13	GO:0009636	response to toxic substance	M1	1	0
1	-5.1	GO:0018212	peptidyl-tyrosine modification	M1	1	0
1	-4.9	GO:0032647	regulation of interferon-alpha production	M1	1	0
1	-3.3	GO:0000045	autophagosome assembly	M1	1	0
1	-2.7	GO:0050918	positive chemotaxis	M1	1	0
1	-2.1	GO:0010976	positive regulation of neuron projection development	M1	1	0
1	-4.2	GO:0042176	regulation of protein catabolic process	M1	1	0
1	-2.6	GO:0150063	visual system development	M1	1	0
1	-7.5	GO:0006693	prostaglandin metabolic process	M1	1	0
1	-3.3	GO:0120039	plasma membrane bounded cell projection morphogenesis	M1	1	0
1	-4.3	GO:0050878	regulation of body fluid levels	M1	1	0
1	-4.1	GO:0009310	amine catabolic process	M1	1	0
1	-2.5	GO:0048880	sensory system development	M1	1	0
1	-3.2	GO:0031507	heterochromatin formation	M1	1	0
1	-4.9	GO:0031647	regulation of protein stability	M1	1	0
1	-3	GO:0006935	chemotaxis	M1	1	0
1	-2.9	GO:0072330	monocarboxylic acid biosynthetic process	M1	1	0
1	-3.9	GO:0034605	cellular response to heat	M1	1	0
1	-2.3	GO:0031623	receptor internalization	M1	1	0
1	-3.8	GO:0072593	reactive oxygen species metabolic process	M1	1	0
1	-13	GO:1904645	response to amyloid-beta	M1	1	0
1	-5	GO:0042424	catecholamine catabolic process	M1	1	0
1	-4.1	GO:1904044	response to aldosterone	M1	1	0
1	-3.2	GO:0031663	lipopolysaccharide-mediated signaling pathway	M1	1	0
1	-3.9	GO:0070665	positive regulation of leukocyte proliferation	M1	1	0
1	-5.3	GO:0014075	response to amine	M1	1	0
1	-13	GO:0016310	phosphorylation	M1	1	0
1	-3.1	GO:1990806	ligand-gated ion channel signaling pathway	M1	1	0
1	-4.2	GO:0032946	positive regulation of mononuclear cell proliferation	M1	1	0
1	-2.4	GO:0050868	negative regulation of T cell activation	M1	1	0
1	-2.7	GO:0021543	pallium development	M1	1	0
1	-2.8	GO:0048729	tissue morphogenesis	M1	1	0
1	-3.2	GO:0048013	ephrin receptor signaling pathway	M1	1	0
1	-2.6	GO:1901136	carbohydrate derivative catabolic process	M1	1	0
1	-2.3	GO:0007507	heart development	M1	1	0
1	-2	GO:0030641	regulation of cellular pH	M1	1	0
1	-4.1	GO:0046942	carboxylic acid transport	M1	1	0
1	-3.1	GO:0060249	anatomical structure homeostasis	M1	1	0
1	-2.5	GO:0050679	positive regulation of epithelial cell proliferation	M1	1	0
1	-2.2	GO:1990138	neuron projection extension	M1	1	0
1	-2.8	GO:0000086	G2/M transition of mitotic cell cycle	M1	1	0
1	-2.3	GO:0010639	negative regulation of organelle organization	M1	1	0
1	-5.9	GO:0030574	collagen catabolic process	M1	1	0
1	-6.5	GO:0006836	neurotransmitter transport	M1	1	0
1	-2.9	GO:0050764	regulation of phagocytosis	M1	1	0
1	-2.7	GO:0034101	erythrocyte homeostasis	M1	1	0
1	-6.3	GO:1902644	tertiary alcohol metabolic process	M1	1	0
1	-3.3	GO:0032890	regulation of organic acid transport	M1	1	0
1	-12	GO:0043279	response to alkaloid	M1	1	0
1	-4.7	GO:2000146	negative regulation of cell motility	M1	1	0
1	-4.3	GO:0043112	receptor metabolic process	M1	1	0
1	-11	GO:0016101	diterpenoid metabolic process	M1	1	0
