# Supplementary material for: Investigation of the Mechanism of Cinnamaldehyde in Irritable Bowel Syndrome Based via Network Pharmacology, Molecular Docking, and Animal Experiments
Source: Pediatr Discov. 2025 Oct 5:e70017. Online ahead of print. doi: 10.1002/pdi3.70017 (PMC13398650; doi:10.1002/pdi3.70017)
Supplement: Supplementary file 1 — Supporting Information S1 [file PDI3-9999-0-s001.zip › Supplementary Materials/go kegg/bp/Enrichment_GO/GO_membership_parent.csv]

_MEMBER_MyList	_LogP_MyList	GO	Description	_PATTERN_	_RANK_	CHILD_GO_MyList
1	-33.45775436388207	GO:0050896	response to stimulus	M1	1	GO:1901699 cellular response to nitrogen compound
1	-18.478916180130184	GO:0009987	cellular process	M1	1	GO:0120254 olefinic compound metabolic process
1	-18.35388791140568	GO:0065007	biological regulation	M1	1	GO:0010817 regulation of hormone levels
1	-14.33055362466027	GO:0050789	regulation of biological process	M1	1	GO:0099536 synaptic signaling
1	-10.727436290853126	GO:0032502	developmental process	M1	1	GO:1901342 regulation of vasculature development
1	-10.546110137830727	GO:0032501	multicellular organismal process	M1	1	GO:0001819 positive regulation of cytokine production
1	-9.361142243378042	GO:0002376	immune system process	M1	1	GO:0002757 immune response-activating signaling pathway
1	-9.296080677988089	GO:0048511	rhythmic process	M1	1	GO:0048511 rhythmic process
1	-9.26534075614699	GO:0048519	negative regulation of biological process	M1	1	GO:0051248 negative regulation of protein metabolic process
1	-9.12426446217588	GO:0040011	locomotion	M1	1	GO:2000147 positive regulation of cell motility
1	-9.07890282082617	GO:0044419	biological process involved in interspecies interaction between organisms	M1	1	GO:0045088 regulation of innate immune response
1	-8.714124072504314	GO:0048518	positive regulation of biological process	M1	1	GO:0032103 positive regulation of response to external stimulus
1	-8.309176300915063	GO:0051179	localization	M1	1	GO:0051046 regulation of secretion
1	-7.501439526368629	GO:0098754	detoxification	M1	1	GO:0098754 detoxification
1	-6.792937399956937	GO:0042592	homeostatic process	M1	1	GO:0019725 cellular homeostasis
1	-6.7676977655925885	GO:0040007	growth	M1	1	GO:0040008 regulation of growth
1	-4.215416000504975	GO:0022414	reproductive process	M1	1	GO:2000243 positive regulation of reproductive process
1	-2.200884431864272	GO:0016032	viral process	M1	1	GO:0050792 regulation of viral process
