# Supplementary material for: Investigation of the Mechanism of Cinnamaldehyde in Irritable Bowel Syndrome Based via Network Pharmacology, Molecular Docking, and Animal Experiments
Source: Pediatr Discov. 2025 Oct 5:e70017. Online ahead of print. doi: 10.1002/pdi3.70017 (PMC13398650; doi:10.1002/pdi3.70017)
Supplement: Supplementary file 1 — Supporting Information S1 [file PDI3-9999-0-s001.zip › Supplementary Materials/go kegg/bp/Enrichment_PPI/GO_MCODE_Top3.csv]

Network	Annotation
MyList	GO:1901699|cellular response to nitrogen compound|-32.8;GO:0035094|response to nicotine|-19.4;GO:0010817|regulation of hormone levels|-18.4
MyList_MCODE_ALL	GO:1901699|cellular response to nitrogen compound|-21.0;GO:0098926|postsynaptic signal transduction|-20.8;GO:0095500|acetylcholine receptor signaling pathway|-18.9
MyList_SUB1_MCODE_1	GO:0042572|retinol metabolic process|-14.8;GO:1901615|organic hydroxy compound metabolic process|-13.6;GO:0001523|retinoid metabolic process|-13.5
MyList_SUB1_MCODE_2	GO:0007271|synaptic transmission, cholinergic|-13.3;GO:0095500|acetylcholine receptor signaling pathway|-12.1;GO:1905145|cellular response to acetylcholine|-12.0
MyList_SUB1_MCODE_3	GO:0007200|phospholipase C-activating G protein-coupled receptor signaling pathway|-8.3;GO:0007188|adenylate cyclase-modulating G protein-coupled receptor signaling pathway|-7.2;GO:0007187|G protein-coupled receptor signaling pathway, coupled to cyclic nucleotide second messenger|-6.9
MyList_SUB1_MCODE_4	GO:1901699|cellular response to nitrogen compound|-7.6;GO:0035094|response to nicotine|-7.0;GO:0071375|cellular response to peptide hormone stimulus|-6.9
MyList_SUB1_MCODE_5	GO:0007193|adenylate cyclase-inhibiting G protein-coupled receptor signaling pathway|-10.3;GO:0007197|adenylate cyclase-inhibiting G protein-coupled acetylcholine receptor signaling pathway|-10.3;GO:0007213|G protein-coupled acetylcholine receptor signaling pathway|-8.9
