# Supplementary material for: Investigation of the Mechanism of Cinnamaldehyde in Irritable Bowel Syndrome Based via Network Pharmacology, Molecular Docking, and Animal Experiments
Source: Pediatr Discov. 2025 Oct 5:e70017. Online ahead of print. doi: 10.1002/pdi3.70017 (PMC13398650; doi:10.1002/pdi3.70017)
Supplement: Supplementary file 1 — Supporting Information S1 [file PDI3-9999-0-s001.zip › Supplementary Materials/go kegg/bp/Enrichment_PPI/MCODE.csv]

Cluster	Score	Type	Gene	Symbol	Network
1	4.0	Clustered	126	ADH1C	MyList_SUB1
1	4.0	Seed	4128	MAOA	MyList_SUB1
1	4.0	Clustered	131	ADH7	MyList_SUB1
1	4.0	Clustered	125	ADH1B	MyList_SUB1
1	4.0	Clustered	216	ALDH1A1	MyList_SUB1
1	4.0	Clustered	127	ADH4	MyList_SUB1
1	4.0	Clustered	8639	AOC3	MyList_SUB1
1	4.0	Clustered	124	ADH1A	MyList_SUB1
1	4.0	Clustered	4129	MAOB	MyList_SUB1
3	2.5	Clustered	6865	TACR2	MyList_SUB1
3	2.5	Clustered	2358	FPR2	MyList_SUB1
3	2.5	Seed	1131	CHRM3	MyList_SUB1
3	2.5	Clustered	2869	GRK5	MyList_SUB1
3	2.5	Clustered	1128	CHRM1	MyList_SUB1
3	2.5	Clustered	3358	HTR2C	MyList_SUB1
4	2.3333333333333335	Clustered	4790	NFKB1	MyList_SUB1
4	2.3333333333333335	Clustered	8841	HDAC3	MyList_SUB1
4	2.3333333333333335	Clustered	5970	RELA	MyList_SUB1
4	2.3333333333333335	Seed	10014	HDAC5	MyList_SUB1
4	2.3333333333333335	Clustered	3066	HDAC2	MyList_SUB1
4	2.3333333333333335	Clustered	142	PARP1	MyList_SUB1
2	2.0	Clustered	1137	CHRNA4	MyList_SUB1
2	2.0	Clustered	1143	CHRNB4	MyList_SUB1
2	2.0	Clustered	3717	JAK2	MyList_SUB1
2	2.0	Clustered	1139	CHRNA7	MyList_SUB1
2	2.0	Clustered	1134	CHRNA1	MyList_SUB1
2	2.0	Clustered	10013	HDAC6	MyList_SUB1
2	2.0	Clustered	8805	TRIM24	MyList_SUB1
2	2.0	Clustered	1141	CHRNB2	MyList_SUB1
2	2.0	Seed	3065	HDAC1	MyList_SUB1
5	1.5	Clustered	1132	CHRM4	MyList_SUB1
5	1.5	Clustered	1129	CHRM2	MyList_SUB1
5	1.5	Seed	11255	HRH3	MyList_SUB1
5	1.5	Clustered	1813	DRD2	MyList_SUB1
6	1.5	Clustered	771	CA12	MyList_SUB1
6	1.5	Clustered	768	CA9	MyList_SUB1
6	1.5	Clustered	762	CA4	MyList_SUB1
6	1.5	Seed	23632	CA14	MyList_SUB1
7	1.0	Seed	26986	PABPC1	MyList_SUB1
7	1.0	Clustered	1645	AKR1C1	MyList_SUB1
7	1.0	Clustered	57016	AKR1B10	MyList_SUB1
8	1.0	Seed	760	CA2	MyList_SUB1
8	1.0	Clustered	766	CA7	MyList_SUB1
8	1.0	Clustered	759	CA1	MyList_SUB1
9	1.0	Clustered	3303	HSPA1A	MyList_SUB1
9	1.0	Clustered	8408	ULK1	MyList_SUB1
9	1.0	Clustered	23192	ATG4B	MyList_SUB1
