# Supplementary material for: Investigation of the Mechanism of Cinnamaldehyde in Irritable Bowel Syndrome Based via Network Pharmacology, Molecular Docking, and Animal Experiments
Source: Pediatr Discov. 2025 Oct 5:e70017. Online ahead of print. doi: 10.1002/pdi3.70017 (PMC13398650; doi:10.1002/pdi3.70017)
Supplement: Supplementary file 1 — Supporting Information S1 [file PDI3-9999-0-s001.zip › Supplementary Materials/go kegg/bp/Enrichment_PPI/PPINetwork.js]

var networks={"MyList_MCODE_ALL_PPIColorByCluster": {"format_version": "1.0", "generated_by": "cytoscape-3.9.1", "target_cytoscapejs_version": "~2.1", "data": {"shared_name": "MyList_MCODE_ALL_PPIColorByCluster", "name": "MyList_MCODE_ALL_PPIColorByCluster", "SUID": 4554043, "__Annotations": [], "selected": true}, "elements": {"nodes": [{"data": {"id": "4554233", "shared_name": "23192", "MCODE_SCORE": 1.0, "Gene": "23192", "Symbol": "ATG4B", "name": "23192", "MCODE_TYPE": "Clustered", "SUID": 4554233, "DEGREE": 2.0, "id_original": "23192", "MCODE_CLUSTER_ID": 9.0, "selected": false, "canonicalName": "ATG4B"}, "position": {"x": 386.68022862653766, "y": 478.90838637564576}, "selected": false}, {"data": {"id": "4554230", "shared_name": "8408", "MCODE_SCORE": 1.0, "Gene": "8408", "Symbol": "ULK1", "name": "8408", "MCODE_TYPE": "Clustered", "SUID": 4554230, "DEGREE": 2.0, "id_original": "8408", "MCODE_CLUSTER_ID": 9.0, "selected": false, "canonicalName": "ULK1"}, "position": {"x": 492.5818666575435, "y": 498.929687645177}, "selected": false}, {"data": {"id": "4554227", "shared_name": "3303", "MCODE_SCORE": 1.0, "Gene": "3303", "Symbol": "HSPA1A", "name": "3303", "MCODE_TYPE": "Clustered", "SUID": 4554227, "DEGREE": 2.0, "id_original": "3303", "MCODE_CLUSTER_ID": 9.0, "selected": false, "canonicalName": "HSPA1A"}, "position": {"x": 422.2737383006099, "y": 580.6505128404895}, "selected": false}, {"data": {"id": "4554224", "shared_name": "766", "MCODE_SCORE": 1.0, "Gene": "766", "Symbol": "CA7", "name": "766", "MCODE_TYPE": "Clustered", "SUID": 4554224, "DEGREE": 2.0, "id_original": "766", "MCODE_CLUSTER_ID": 8.0, "selected": false, "canonicalName": "CA7"}, "position": {"x": 592.5818666575435, "y": 478.90838637564576}, "selected": false}, {"data": {"id": "4554221", "shared_name": "760", "MCODE_SCORE": 1.0, "Gene": "760", "Symbol": "CA2", "name": "760", "MCODE_TYPE": "Seed", "SUID": 4554221, "DEGREE": 2.0, "id_original": "760", "MCODE_CLUSTER_ID": 8.0, "selected": false, "canonicalName": "CA2"}, "position": {"x": 699.8266882060054, "y": 489.54766860220826}, "selected": false}, {"data": {"id": "4554218", "shared_name": "759", "MCODE_SCORE": 1.0, "Gene": "759", "Symbol": "CA1", "name": "759", "MCODE_TYPE": "Clustered", "SUID": 4554218, "DEGREE": 2.0, "id_original": "759", "MCODE_CLUSTER_ID": 8.0, "selected": false, "canonicalName": "CA1"}, "position": {"x": 636.9777654765132, "y": 577.1322022936145}, "selected": false}, {"data": {"id": "4554215", "shared_name": "57016", "MCODE_SCORE": 1.0, "Gene": "57016", "Symbol": "AKR1B10", "name": "57016", "MCODE_TYPE": "Clustered", "SUID": 4554215, "DEGREE": 2.0, "id_original": "57016", "MCODE_CLUSTER_ID": 7.0, "selected": false, "canonicalName": "AKR1B10"}, "position": {"x": -65.78278406877484, "y": 704.9929429552355}, "selected": false}, {"data": {"id": "4554212", "shared_name": "26986", "MCODE_SCORE": 1.0, "Gene": "26986", "Symbol": "PABPC1", "name": "26986", "MCODE_TYPE": "Seed", "SUID": 4554212, "DEGREE": 2.0, "id_original": "26986", "MCODE_CLUSTER_ID": 7.0, "selected": false, "canonicalName": "PABPC1"}, "position": {"x": 41.46203747968707, "y": 715.632225181798}, "selected": false}, {"data": {"id": "4554209", "shared_name": "1645", "MCODE_SCORE": 1.0, "Gene": "1645", "Symbol": "AKR1C1", "name": "1645", "MCODE_TYPE": "Clustered", "SUID": 4554209, "DEGREE": 2.0, "id_original": "1645", "MCODE_CLUSTER_ID": 7.0, "selected": false, "canonicalName": "AKR1C1"}, "position": {"x": -21.38688524980512, "y": 803.2167588732043}, "selected": false}, {"data": {"id": "4554206", "shared_name": "23632", "MCODE_SCORE": 1.5, "Gene": "23632", "Symbol": "CA14", "name": "23632", "MCODE_TYPE": "Seed", "SUID": 4554206, "DEGREE": 3.0, "id_original": "23632", "MCODE_CLUSTER_ID": 6.0, "selected": false, "canonicalName": "CA14"}, "position": {"x": 60.448722278881405, "y": 524.6934815904895}, "selected": false}, {"data": {"id": "4554203", "shared_name": "771", "MCODE_SCORE": 1.5, "Gene": "771", "Symbol": "CA12", "name": "771", "MCODE_TYPE": "Clustered", "SUID": 4554203, "DEGREE": 3.0, "id_original": "771", "MCODE_CLUSTER_ID": 6.0, "selected": false, "canonicalName": "CA12"}, "position": {"x": -19.916863048267032, "y": 478.90838637564576}, "selected": false}, {"data": {"id": "4554200", "shared_name": "768", "MCODE_SCORE": 1.5, "Gene": "768", "Symbol": "CA9", "name": "768", "MCODE_TYPE": "Clustered", "SUID": 4554200, "DEGREE": 3.0, "id_original": "768", "MCODE_CLUSTER_ID": 6.0, "selected": false, "canonicalName": "CA9"}, "position": {"x": 14.565802967357968, "y": 604.9929429552355}, "selected": false}, {"data": {"id": "4554197", "shared_name": "762", "MCODE_SCORE": 1.5, "Gene": "762", "Symbol": "CA4", "name": "762", "MCODE_TYPE": "Clustered", "SUID": 4554197, "DEGREE": 3.0, "id_original": "762", "MCODE_CLUSTER_ID": 6.0, "selected": false, "canonicalName": "CA4"}, "position": {"x": -65.78278406877484, "y": 559.1849977037707}, "selected": false}, {"data": {"id": "4554194", "shared_name": "11255", "MCODE_SCORE": 1.5, "Gene": "11255", "Symbol": "HRH3", "name": "11255", "MCODE_TYPE": "Seed", "SUID": 4554194, "DEGREE": 3.0, "id_original": "11255", "MCODE_CLUSTER_ID": 5.0, "selected": false, "canonicalName": "HRH3"}, "position": {"x": 286.68022862653766, "y": 524.6934815904895}, "selected": false}, {"data": {"id": "4554191", "shared_name": "1813", "MCODE_SCORE": 1.5, "Gene": "1813", "Symbol": "DRD2", "name": "1813", "MCODE_TYPE": "Clustered", "SUID": 4554191, "DEGREE": 3.0, "id_original": "1813", "MCODE_CLUSTER_ID": 5.0, "selected": false, "canonicalName": "DRD2"}, "position": {"x": 206.31464329938922, "y": 478.90838637564576}, "selected": false}, {"data": {"id": "4554188", "shared_name": "1132", "MCODE_SCORE": 1.5, "Gene": "1132", "Symbol": "CHRM4", "name": "1132", "MCODE_TYPE": "Clustered", "SUID": 4554188, "DEGREE": 3.0, "id_original": "1132", "MCODE_CLUSTER_ID": 5.0, "selected": false, "canonicalName": "CHRM4"}, "position": {"x": 240.79730931501422, "y": 604.9929429552355}, "selected": false}, {"data": {"id": "4554185", "shared_name": "1129", "MCODE_SCORE": 1.5, "Gene": "1129", "Symbol": "CHRM2", "name": "1129", "MCODE_TYPE": "Clustered", "SUID": 4554185, "DEGREE": 3.0, "id_original": "1129", "MCODE_CLUSTER_ID": 5.0, "selected": false, "canonicalName": "CHRM2"}, "position": {"x": 160.4487222788814, "y": 559.1849977037707}, "selected": false}, {"data": {"id": "4554182", "shared_name": "10013", "MCODE_SCORE": 2.0, "Gene": "10013", "Symbol": "HDAC6", "name": "10013", "MCODE_TYPE": "Clustered", "SUID": 4554182, "DEGREE": 2.0, "id_original": "10013", "MCODE_CLUSTER_ID": 2.0, "selected": false, "canonicalName": "HDAC6"}, "position": {"x": -65.78278406877484, "y": 138.1246797106067}, "selected": false}, {"data": {"id": "4554179", "shared_name": "8805", "MCODE_SCORE": 2.0, "Gene": "8805", "Symbol": "TRIM24", "name": "8805", "MCODE_TYPE": "Clustered", "SUID": 4554179, "DEGREE": 2.0, "id_original": "8805", "MCODE_CLUSTER_ID": 2.0, "selected": false, "canonicalName": "TRIM24"}, "position": {"x": 39.470137989330624, "y": 89.65913405630982}, "selected": false}, {"data": {"id": "4554176", "shared_name": "3717", "MCODE_SCORE": 2.0, "Gene": "3717", "Symbol": "JAK2", "name": "3717", "MCODE_TYPE": "Clustered", "SUID": 4554176, "DEGREE": 6.0, "id_original": "3717", "MCODE_CLUSTER_ID": 2.0, "selected": false, "canonicalName": "JAK2"}, "position": {"x": 31.95865956525836, "y": 207.8080293199817}, "selected": false}, {"data": {"id": "4554173", "shared_name": "3065", "MCODE_SCORE": 2.0, "Gene": "3065", "Symbol": "HDAC1", "name": "3065", "MCODE_TYPE": "Seed", "SUID": 4554173, "DEGREE": 2.0, "id_original": "3065", "MCODE_CLUSTER_ID": 2.0, "selected": false, "canonicalName": "HDAC1"}, "position": {"x": -52.907078349780704, "y": 27.639175560216074}, "selected": false}, {"data": {"id": "4554170", "shared_name": "1143", "MCODE_SCORE": 2.0, "Gene": "1143", "Symbol": "CHRNB4", "name": "1143", "MCODE_TYPE": "Clustered", "SUID": 4554170, "DEGREE": 5.0, "id_original": "1143", "MCODE_CLUSTER_ID": 2.0, "selected": false, "canonicalName": "CHRNB4"}, "position": {"x": 15.166640674877499, "y": 291.7856599352161}, "selected": false}, {"data": {"id": "4554167", "shared_name": "1141", "MCODE_SCORE": 2.0, "Gene": "1141", "Symbol": "CHRNB2", "name": "1141", "MCODE_TYPE": "Clustered", "SUID": 4554167, "DEGREE": 5.0, "id_original": "1141", "MCODE_CLUSTER_ID": 2.0, "selected": false, "canonicalName": "CHRNB2"}, "position": {"x": 136.68354741315875, "y": 300.2198030016223}, "selected": false}, {"data": {"id": "4554164", "shared_name": "1139", "MCODE_SCORE": 2.0, "Gene": "1139", "Symbol": "CHRNA7", "name": "1139", "MCODE_TYPE": "Clustered", "SUID": 4554164, "DEGREE": 5.0, "id_original": "1139", "MCODE_CLUSTER_ID": 2.0, "selected": false, "canonicalName": "CHRNA7"}, "position": {"x": 105.92954961042437, "y": 247.23863234732545}, "selected": false}, {"data": {"id": "4554161", "shared_name": "1137", "MCODE_SCORE": 2.0, "Gene": "1137", "Symbol": "CHRNA4", "name": "1137", "MCODE_TYPE": "Clustered", "SUID": 4554161, "DEGREE": 5.0, "id_original": "1137", "MCODE_CLUSTER_ID": 2.0, "selected": false, "canonicalName": "CHRNA4"}, "position": {"x": 41.42244664411578, "y": 348.6863557359973}, "selected": false}, {"data": {"id": "4554158", "shared_name": "1134", "MCODE_SCORE": 2.0, "Gene": "1134", "Symbol": "CHRNA1", "name": "1134", "MCODE_TYPE": "Clustered", "SUID": 4554158, "DEGREE": 4.0, "id_original": "1134", "MCODE_CLUSTER_ID": 2.0, "selected": false, "canonicalName": "CHRNA1"}, "position": {"x": 117.55366460065875, "y": 378.90838637564576}, "selected": false}, {"data": {"id": "4554155", "shared_name": "10014", "MCODE_SCORE": 2.3333333333333335, "Gene": "10014", "Symbol": "HDAC5", "name": "10014", "MCODE_TYPE": "Seed", "SUID": 4554155, "DEGREE": 4.0, "id_original": "10014", "MCODE_CLUSTER_ID": 4.0, "selected": false, "canonicalName": "HDAC5"}, "position": {"x": 576.5591577647212, "y": 27.639175560216074}, "selected": false}, {"data": {"id": "4554152", "shared_name": "8841", "MCODE_SCORE": 2.3333333333333335, "Gene": "8841", "Symbol": "HDAC3", "name": "8841", "MCODE_TYPE": "Clustered", "SUID": 4554152, "DEGREE": 5.0, "id_original": "8841", "MCODE_CLUSTER_ID": 4.0, "selected": false, "canonicalName": "HDAC3"}, "position": {"x": 606.7633508799556, "y": 102.1320039293567}, "selected": false}, {"data": {"id": "4554149", "shared_name": "5970", "MCODE_SCORE": 2.3333333333333335, "Gene": "5970", "Symbol": "RELA", "name": "5970", "MCODE_TYPE": "Clustered", "SUID": 4554149, "DEGREE": 4.0, "id_original": "5970", "MCODE_CLUSTER_ID": 4.0, "selected": false, "canonicalName": "RELA"}, "position": {"x": 516.1410974619869, "y": 201.6693574449817}, "selected": false}, {"data": {"id": "4554146", "shared_name": "4790", "MCODE_SCORE": 2.3333333333333335, "Gene": "4790", "Symbol": "NFKB1", "name": "4790", "MCODE_TYPE": "Clustered", "SUID": 4554146, "DEGREE": 5.0, "id_original": "4790", "MCODE_CLUSTER_ID": 4.0, "selected": false, "canonicalName": "NFKB1"}, "position": {"x": 507.2891687510494, "y": 68.0746308824817}, "selected": false}, {"data": {"id": "4554143", "shared_name": "3066", "MCODE_SCORE": 2.3333333333333335, "Gene": "3066", "Symbol": "HDAC2", "name": "3066", "MCODE_TYPE": "Clustered", "SUID": 4554143, "DEGREE": 5.0, "id_original": "3066", "MCODE_CLUSTER_ID": 4.0, "selected": false, "canonicalName": "HDAC2"}, "position": {"x": 487.4598840830806, "y": 127.2952119371692}, "selected": false}, {"data": {"id": "4554140", "shared_name": "142", "MCODE_SCORE": 2.3333333333333335, "Gene": "142", "Symbol": "PARP1", "name": "142", "MCODE_TYPE": "Clustered", "SUID": 4554140, "DEGREE": 5.0, "id_original": "142", "MCODE_CLUSTER_ID": 4.0, "selected": false, "canonicalName": "PARP1"}, "position": {"x": 586.6134790537837, "y": 162.0406495592395}, "selected": false}, {"data": {"id": "4554137", "shared_name": "6865", "MCODE_SCORE": 2.5, "Gene": "6865", "Symbol": "TACR2", "name": "6865", "MCODE_TYPE": "Clustered", "SUID": 4554137, "DEGREE": 5.0, "id_original": "6865", "MCODE_CLUSTER_ID": 3.0, "selected": false, "canonicalName": "TACR2"}, "position": {"x": 706.7633508799556, "y": 132.86946120474732}, "selected": false}, {"data": {"id": "4554134", "shared_name": "3358", "MCODE_SCORE": 2.5, "Gene": "3358", "Symbol": "HTR2C", "name": "3358", "MCODE_TYPE": "Clustered", "SUID": 4554134, "DEGREE": 5.0, "id_original": "3358", "MCODE_CLUSTER_ID": 3.0, "selected": false, "canonicalName": "HTR2C"}, "position": {"x": 802.0451501963619, "y": 27.639175560216074}, "selected": false}, {"data": {"id": "4554131", "shared_name": "2869", "MCODE_SCORE": 2.5, "Gene": "2869", "Symbol": "GRK5", "name": "2869", "MCODE_TYPE": "Clustered", "SUID": 4554131, "DEGREE": 5.0, "id_original": "2869", "MCODE_CLUSTER_ID": 3.0, "selected": false, "canonicalName": "GRK5"}, "position": {"x": 716.0287012217525, "y": 45.965469505528574}, "selected": false}, {"data": {"id": "4554128", "shared_name": "2358", "MCODE_SCORE": 2.5, "Gene": "2358", "Symbol": "FPR2", "name": "2358", "MCODE_TYPE": "Clustered", "SUID": 4554128, "DEGREE": 5.0, "id_original": "2358", "MCODE_CLUSTER_ID": 3.0, "selected": false, "canonicalName": "FPR2"}, "position": {"x": 845.1925348399166, "y": 104.10810866568482}, "selected": false}, {"data": {"id": "4554125", "shared_name": "1131", "MCODE_SCORE": 2.5, "Gene": "1131", "Symbol": "CHRM3", "name": "1131", "MCODE_TYPE": "Seed", "SUID": 4554125, "DEGREE": 5.0, "id_original": "1131", "MCODE_CLUSTER_ID": 3.0, "selected": false, "canonicalName": "CHRM3"}, "position": {"x": 786.3215936778072, "y": 168.47776808951295}, "selected": false}, {"data": {"id": "4554122", "shared_name": "1128", "MCODE_SCORE": 2.5, "Gene": "1128", "Symbol": "CHRM1", "name": "1128", "MCODE_TYPE": "Clustered", "SUID": 4554122, "DEGREE": 5.0, "id_original": "1128", "MCODE_CLUSTER_ID": 3.0, "selected": false, "canonicalName": "CHRM1"}, "position": {"x": 771.4392694590572, "y": 95.57627883170045}, "selected": false}, {"data": {"id": "4554119", "shared_name": "8639", "MCODE_SCORE": 4.0, "Gene": "8639", "Symbol": "AOC3", "name": "8639", "MCODE_TYPE": "Clustered", "SUID": 4554119, "DEGREE": 8.0, "id_original": "8639", "MCODE_CLUSTER_ID": 1.0, "selected": false, "canonicalName": "AOC3"}, "position": {"x": 361.2445520518306, "y": 53.045547630528574}, "selected": false}, {"data": {"id": "4554116", "shared_name": "4129", "MCODE_SCORE": 4.0, "Gene": "4129", "Symbol": "MAOB", "name": "4129", "MCODE_TYPE": "Clustered", "SUID": 4554116, "DEGREE": 8.0, "id_original": "4129", "MCODE_CLUSTER_ID": 1.0, "selected": false, "canonicalName": "MAOB"}, "position": {"x": 341.95613042097125, "y": 178.26991286490357}, "selected": false}, {"data": {"id": "4554113", "shared_name": "4128", "MCODE_SCORE": 4.0, "Gene": "4128", "Symbol": "MAOA", "name": "4128", "MCODE_TYPE": "Seed", "SUID": 4554113, "DEGREE": 8.0, "id_original": "4128", "MCODE_CLUSTER_ID": 1.0, "selected": false, "canonicalName": "MAOA"}, "position": {"x": 291.7328027842525, "y": 82.53529372427857}, "selected": false}, {"data": {"id": "4554110", "shared_name": "216", "MCODE_SCORE": 4.0, "Gene": "216", "Symbol": "ALDH1A1", "name": "216", "MCODE_TYPE": "Clustered", "SUID": 4554110, "DEGREE": 8.0, "id_original": "216", "MCODE_CLUSTER_ID": 1.0, "selected": false, "canonicalName": "ALDH1A1"}, "position": {"x": 300.4058069346431, "y": 27.639175560216074}, "selected": false}, {"data": {"id": "4554107", "shared_name": "131", "MCODE_SCORE": 4.0, "Gene": "131", "Symbol": "ADH7", "name": "131", "MCODE_TYPE": "Clustered", "SUID": 4554107, "DEGREE": 8.0, "id_original": "131", "MCODE_CLUSTER_ID": 1.0, "selected": false, "canonicalName": "ADH7"}, "position": {"x": 387.4598840830806, "y": 115.46888747427857}, "selected": false}, {"data": {"id": "4554104", "shared_name": "127", "MCODE_SCORE": 4.0, "Gene": "127", "Symbol": "ADH4", "name": "127", "MCODE_TYPE": "Clustered", "SUID": 4554104, "DEGREE": 8.0, "id_original": "127", "MCODE_CLUSTER_ID": 1.0, "selected": false, "canonicalName": "ADH4"}, "position": {"x": 236.68354741315875, "y": 75.71070876334107}, "selected": false}, {"data": {"id": "4554101", "shared_name": "126", "MCODE_SCORE": 4.0, "Gene": "126", "Symbol": "ADH1C", "name": "126", "MCODE_TYPE": "Clustered", "SUID": 4554101, "DEGREE": 8.0, "id_original": "126", "MCODE_CLUSTER_ID": 1.0, "selected": false, "canonicalName": "ADH1C"}, "position": {"x": 280.5057214854244, "y": 176.48597731802857}, "selected": false}, {"data": {"id": "4554098", "shared_name": "125", "MCODE_SCORE": 4.0, "Gene": "125", "Symbol": "ADH1B", "name": "125", "MCODE_TYPE": "Clustered", "SUID": 4554098, "DEGREE": 8.0, "id_original": "125", "MCODE_CLUSTER_ID": 1.0, "selected": false, "canonicalName": "ADH1B"}, "position": {"x": 331.2014612315181, "y": 123.2205049059192}, "selected": false}, {"data": {"id": "4554071", "shared_name": "124", "MCODE_SCORE": 4.0, "Gene": "124", "Symbol": "ADH1A", "name": "124", "MCODE_TYPE": "Clustered", "SUID": 4554071, "DEGREE": 8.0, "id_original": "124", "MCODE_CLUSTER_ID": 1.0, "selected": false, "canonicalName": "ADH1A"}, "position": {"x": 239.6622461436275, "y": 135.05262770865357}, "selected": false}], "edges": [{"data": {"id": "4554488", "source": "4554233", "target": "4554230", "SCORE": "760", "shared_interaction": "Direct", "source_original": "23192", "Name_B": "ULK1", "Name_A": "ATG4B", "target_original": "8408", "Gene_B": "8408", "interaction": "Direct", "SUID": 4554488, "TYPE": "Direct", "Gene_A": "23192", "support": "{\"StringDB\": \"physical\", \"StringEvidence\": \"experiments:0.750,textmining:0.729,coexpression:0.229\", \"OmniPath\": \"omnipath,kinaseextra\", \"OmniPath_Reference\": \"PhosphoSite;PhosphoSite_ProtMapper;ProtMapper;REACH_ProtMapper;SPIKE;SPIKE_LC;Sparser_ProtMapper\", \"InWeb_IM\": \"experimental\", \"BioGrid\": \"physical\", \"BioGrid_PubMed\": \"20562859\", \"BioGrid_Type\": \"Affinity Capture-MS\", \"String_Score_Physical\": 760, \"String_Score_Combined\": 950}", "selected": false}, "selected": false}, {"data": {"id": "4554485", "source": "4554233", "target": "4554227", "SCORE": "187", "shared_interaction": "Direct", "source_original": "23192", "Name_B": "HSPA1A", "Name_A": "ATG4B", "target_original": "3303", "Gene_B": "3303", "interaction": "Direct", "SUID": 4554485, "TYPE": "Direct", "Gene_A": "23192", "support": "{\"InWeb_IM\": \"inference\"}", "selected": false}, "selected": false}, {"data": {"id": "4554530", "source": "4554227", "target": "4554230", "SCORE": "187", "shared_interaction": "Direct", "source_original": "3303", "Name_B": "ULK1", "Name_A": "HSPA1A", "target_original": "8408", "Gene_B": "8408", "interaction": "Direct", "SUID": 4554530, "TYPE": "Direct", "Gene_A": "3303", "support": "{\"InWeb_IM\": \"inference\"}", "selected": false}, "selected": false}, {"data": {"id": "4554563", "source": "4554221", "target": "4554224", "SCORE": "499", "shared_interaction": "Direct", "source_original": "760", "Name_B": "CA7", "Name_A": "CA2", "target_original": "766", "Gene_B": "766", "interaction": "Direct", "SUID": 4554563, "TYPE": "Direct", "Gene_A": "760", "support": "{\"StringDB\": \"physical\", \"StringEvidence\": \"database:0.479,textmining:0.368,cooccurrence:0.022\", \"String_Score_Physical\": 499, \"String_Score_Combined\": 691}", "selected": false}, "selected": false}, {"data": {"id": "4554560", "source": "4554218", "target": "4554224", "SCORE": "499", "shared_interaction": "Direct", "source_original": "759", "Name_B": "CA7", "Name_A": "CA1", "target_original": "766", "Gene_B": "766", "interaction": "Direct", "SUID": 4554560, "TYPE": "Direct", "Gene_A": "759", "support": "{\"StringDB\": \"physical\", \"StringEvidence\": \"database:0.479,textmining:0.374,cooccurrence:0.026,coexpression:0.024\", \"String_Score_Physical\": 499, \"String_Score_Combined\": 702}", "selected": false}, "selected": false}, {"data": {"id": "4554557", "source": "4554218", "target": "4554221", "SCORE": "700", "shared_interaction": "Direct", "source_original": "759", "Name_B": "CA2", "Name_A": "CA1", "target_original": "760", "Gene_B": "760", "interaction": "Direct", "SUID": 4554557, "TYPE": "Direct", "Gene_A": "759", "support": "{\"StringDB\": \"physical\", \"StringEvidence\": \"database:0.687,textmining:0.373,coexpression:0.097,cooccurrence:0.021\", \"OmniPath\": \"pathwayextra\", \"OmniPath_Reference\": \"Wang\", \"String_Score_Physical\": 700, \"String_Score_Combined\": 833}", "selected": false}, "selected": false}, {"data": {"id": "4554509", "source": "4554212", "target": "4554215", "SCORE": "187", "shared_interaction": "Direct", "source_original": "26986", "Name_B": "AKR1B10", "Name_A": "PABPC1", "target_original": "57016", "Gene_B": "57016", "interaction": "Direct", "SUID": 4554509, "TYPE": "Direct", "Gene_A": "26986", "support": "{\"InWeb_IM\": \"inference\"}", "selected": false}, "selected": false}, {"data": {"id": "4554473", "source": "4554209", "target": "4554215", "SCORE": "187", "shared_interaction": "Direct", "source_original": "1645", "Name_B": "AKR1B10", "Name_A": "AKR1C1", "target_original": "57016", "Gene_B": "57016", "interaction": "Direct", "SUID": 4554473, "TYPE": "Direct", "Gene_A": "1645", "support": "{\"StringDB\": \"functional\", \"StringEvidence\": \"textmining:0.385,coexpression:0.227,cooccurrence:0.034\", \"InWeb_IM\": \"inference\", \"String_Score_Combined\": 559, \"String_Score_Physical\": 187}", "selected": false}, "selected": false}, {"data": {"id": "4554470", "source": "4554209", "target": "4554212", "SCORE": "187", "shared_interaction": "Direct", "source_original": "1645", "Name_B": "PABPC1", "Name_A": "AKR1C1", "target_original": "26986", "Gene_B": "26986", "interaction": "Direct", "SUID": 4554470, "TYPE": "Direct", "Gene_A": "1645", "support": "{\"InWeb_IM\": \"inference\"}", "selected": false}, "selected": false}, {"data": {"id": "4554506", "source": "4554206", "target": "4554203", "SCORE": "499", "shared_interaction": "Direct", "source_original": "23632", "Name_B": "CA12", "Name_A": "CA14", "target_original": "771", "Gene_B": "771", "interaction": "Direct", "SUID": 4554506, "TYPE": "Direct", "Gene_A": "23632", "support": "{\"StringDB\": \"physical\", \"StringEvidence\": \"database:0.479,textmining:0.093,cooccurrence:0.050\", \"String_Score_Physical\": 499, \"String_Score_Combined\": 569}", "selected": false}, "selected": false}, {"data": {"id": "4554503", "source": "4554206", "target": "4554200", "SCORE": "499", "shared_interaction": "Direct", "source_original": "23632", "Name_B": "CA9", "Name_A": "CA14", "target_original": "768", "Gene_B": "768", "interaction": "Direct", "SUID": 4554503, "TYPE": "Direct", "Gene_A": "23632", "support": "{\"StringDB\": \"physical\", \"StringEvidence\": \"database:0.479,textmining:0.102,cooccurrence:0.077,coexpression:0.072\", \"String_Score_Physical\": 499, \"String_Score_Combined\": 615}", "selected": false}, "selected": false}, {"data": {"id": "4554500", "source": "4554206", "target": "4554197", "SCORE": "499", "shared_interaction": "Direct", "source_original": "23632", "Name_B": "CA4", "Name_A": "CA14", "target_original": "762", "Gene_B": "762", "interaction": "Direct", "SUID": 4554500, "TYPE": "Direct", "Gene_A": "23632", "support": "{\"StringDB\": \"physical\", \"StringEvidence\": \"database:0.479,textmining:0.229,cooccurrence:0.123\", \"String_Score_Physical\": 499, \"String_Score_Combined\": 662}", "selected": false}, "selected": false}, {"data": {"id": "4554572", "source": "4554200", "target": "4554203", "SCORE": "499", "shared_interaction": "Direct", "source_original": "768", "Name_B": "CA12", "Name_A": "CA9", "target_original": "771", "Gene_B": "771", "interaction": "Direct", "SUID": 4554572, "TYPE": "Direct", "Gene_A": "768", "support": "{\"StringDB\": \"physical\", \"StringEvidence\": \"database:0.479,textmining:0.401,cooccurrence:0.087,coexpression:0.045\", \"String_Score_Physical\": 499, \"String_Score_Combined\": 739}", "selected": false}, "selected": false}, {"data": {"id": "4554569", "source": "4554197", "target": "4554203", "SCORE": "499", "shared_interaction": "Direct", "source_original": "762", "Name_B": "CA12", "Name_A": "CA4", "target_original": "771", "Gene_B": "771", "interaction": "Direct", "SUID": 4554569, "TYPE": "Direct", "Gene_A": "762", "support": "{\"StringDB\": \"physical\", \"StringEvidence\": \"database:0.479,textmining:0.181,cooccurrence:0.120\", \"String_Score_Physical\": 499, \"String_Score_Combined\": 640}", "selected": false}, "selected": false}, {"data": {"id": "4554566", "source": "4554197", "target": "4554200", "SCORE": "499", "shared_interaction": "Direct", "source_original": "762", "Name_B": "CA9", "Name_A": "CA4", "target_original": "768", "Gene_B": "768", "interaction": "Direct", "SUID": 4554566, "TYPE": "Direct", "Gene_A": "762", "support": "{\"StringDB\": \"physical\", \"StringEvidence\": \"database:0.479,textmining:0.209,cooccurrence:0.155\", \"String_Score_Physical\": 499, \"String_Score_Combined\": 666}", "selected": false}, "selected": false}, {"data": {"id": "4554287", "source": "4554194", "target": "4554191", "SCORE": "321", "shared_interaction": "Direct", "source_original": "11255", "Name_B": "DRD2", "Name_A": "HRH3", "target_original": "1813", "Gene_B": "1813", "interaction": "Direct", "SUID": 4554287, "TYPE": "Direct", "Gene_A": "11255", "support": "{\"StringDB\": \"physical\", \"StringEvidence\": \"textmining:0.484,experiments:0.293,coexpression:0.165\", \"InWeb_IM\": \"inference\", \"BioGrid\": \"physical\", \"BioGrid_PubMed\": \"18547596\", \"BioGrid_Type\": \"FRET\", \"String_Score_Physical\": 321, \"String_Score_Combined\": 707}", "selected": false}, "selected": false}, {"data": {"id": "4554284", "source": "4554194", "target": "4554188", "SCORE": "187", "shared_interaction": "Direct", "source_original": "11255", "Name_B": "CHRM4", "Name_A": "HRH3", "target_original": "1132", "Gene_B": "1132", "interaction": "Direct", "SUID": 4554284, "TYPE": "Direct", "Gene_A": "11255", "support": "{\"StringDB\": \"functional\", \"StringEvidence\": \"textmining:0.080,coexpression:0.047\", \"InWeb_IM\": \"inference\", \"String_Score_Combined\": 159, \"String_Score_Physical\": 187}", "selected": false}, "selected": false}, {"data": {"id": "4554281", "source": "4554194", "target": "4554185", "SCORE": "187", "shared_interaction": "Direct", "source_original": "11255", "Name_B": "CHRM2", "Name_A": "HRH3", "target_original": "1129", "Gene_B": "1129", "interaction": "Direct", "SUID": 4554281, "TYPE": "Direct", "Gene_A": "11255", "support": "{\"InWeb_IM\": \"inference\"}", "selected": false}, "selected": false}, {"data": {"id": "4554323", "source": "4554188", "target": "4554191", "SCORE": "187", "shared_interaction": "Direct", "source_original": "1132", "Name_B": "DRD2", "Name_A": "CHRM4", "target_original": "1813", "Gene_B": "1813", "interaction": "Direct", "SUID": 4554323, "TYPE": "Direct", "Gene_A": "1132", "support": "{\"StringDB\": \"functional\", \"StringEvidence\": \"textmining:0.352,coexpression:0.041\", \"InWeb_IM\": \"inference\", \"String_Score_Combined\": 404, \"String_Score_Physical\": 187}", "selected": false}, "selected": false}, {"data": {"id": "4554308", "source": "4554185", "target": "4554191", "SCORE": "187", "shared_interaction": "Direct", "source_original": "1129", "Name_B": "DRD2", "Name_A": "CHRM2", "target_original": "1813", "Gene_B": "1813", "interaction": "Direct", "SUID": 4554308, "TYPE": "Direct", "Gene_A": "1129", "support": "{\"StringDB\": \"functional\", \"StringEvidence\": \"textmining:0.401,coexpression:0.024\", \"InWeb_IM\": \"inference\", \"String_Score_Combined\": 439, \"String_Score_Physical\": 187}", "selected": false}, "selected": false}, {"data": {"id": "4554305", "source": "4554185", "target": "4554188", "SCORE": "400", "shared_interaction": "Direct", "source_original": "1129", "Name_B": "CHRM4", "Name_A": "CHRM2", "target_original": "1132", "Gene_B": "1132", "interaction": "Direct", "SUID": 4554305, "TYPE": "Direct", "Gene_A": "1129", "support": "{\"StringDB\": \"physical\", \"StringEvidence\": \"database:0.374,textmining:0.248,cooccurrence:0.020,coexpression:0.008\", \"InWeb_IM\": \"inference\", \"String_Score_Physical\": 400, \"String_Score_Combined\": 561}", "selected": false}, "selected": false}, {"data": {"id": "4554266", "source": "4554182", "target": "4554176", "SCORE": "311", "shared_interaction": "Direct", "source_original": "10013", "Name_B": "JAK2", "Name_A": "HDAC6", "target_original": "3717", "Gene_B": "3717", "interaction": "Direct", "SUID": 4554266, "TYPE": "Direct", "Gene_A": "10013", "support": "{\"StringDB\": \"physical\", \"StringEvidence\": \"experiments:0.283,textmining:0.278,coexpression:0.020\", \"BioGrid\": \"physical\", \"BioGrid_PubMed\": \"26775640\", \"BioGrid_Type\": \"Affinity Capture-Western\", \"String_Score_Physical\": 311, \"String_Score_Combined\": 513}", "selected": false}, "selected": false}, {"data": {"id": "4554236", "source": "4554182", "target": "4554173", "SCORE": "288", "shared_interaction": "Direct", "source_original": "10013", "Name_B": "HDAC1", "Name_A": "HDAC6", "target_original": "3065", "Gene_B": "3065", "interaction": "Direct", "SUID": 4554236, "TYPE": "Direct", "Gene_A": "10013", "support": "{\"StringDB\": \"physical\", \"StringEvidence\": \"textmining:0.581,experiments:0.258,cooccurrence:0.103,coexpression:0.008\", \"String_Score_Physical\": 288, \"String_Score_Combined\": 735}", "selected": false}, "selected": false}, {"data": {"id": "4554536", "source": "4554176", "target": "4554179", "SCORE": "407", "shared_interaction": "Direct", "source_original": "3717", "Name_B": "TRIM24", "Name_A": "JAK2", "target_original": "8805", "Gene_B": "8805", "interaction": "Direct", "SUID": 4554536, "TYPE": "Direct", "Gene_A": "3717", "support": "{\"StringDB\": \"physical\", \"StringEvidence\": \"database:0.374,textmining:0.189,experiments:0.013\", \"String_Score_Physical\": 407, \"String_Score_Combined\": 519}", "selected": false}, "selected": false}, {"data": {"id": "4554518", "source": "4554173", "target": "4554179", "SCORE": "316", "shared_interaction": "Direct", "source_original": "3065", "Name_B": "TRIM24", "Name_A": "HDAC1", "target_original": "8805", "Gene_B": "8805", "interaction": "Direct", "SUID": 4554518, "TYPE": "Direct", "Gene_A": "3065", "support": "{\"StringDB\": \"physical\", \"StringEvidence\": \"textmining:0.310,experiments:0.287,coexpression:0.024\", \"InWeb_IM\": \"inference\", \"String_Score_Physical\": 316, \"String_Score_Combined\": 539}", "selected": false}, "selected": false}, {"data": {"id": "4554365", "source": "4554170", "target": "4554176", "SCORE": "900", "shared_interaction": "Direct", "source_original": "1143", "Name_B": "JAK2", "Name_A": "CHRNB4", "target_original": "3717", "Gene_B": "3717", "interaction": "Direct", "SUID": 4554365, "TYPE": "Direct", "Gene_A": "1143", "support": "{\"StringDB\": \"physical\", \"StringEvidence\": \"database:0.896,textmining:0.005,experiments:0.002\", \"String_Score_Physical\": 900, \"String_Score_Combined\": 900}", "selected": false}, "selected": false}, {"data": {"id": "4554362", "source": "4554167", "target": "4554176", "SCORE": "900", "shared_interaction": "Direct", "source_original": "1141", "Name_B": "JAK2", "Name_A": "CHRNB2", "target_original": "3717", "Gene_B": "3717", "interaction": "Direct", "SUID": 4554362, "TYPE": "Direct", "Gene_A": "1141", "support": "{\"StringDB\": \"physical\", \"StringEvidence\": \"database:0.896,textmining:0.005,experiments:0.002\", \"String_Score_Physical\": 900, \"String_Score_Combined\": 900}", "selected": false}, "selected": false}, {"data": {"id": "4554359", "source": "4554167", "target": "4554170", "SCORE": "905", "shared_interaction": "Direct", "source_original": "1141", "Name_B": "CHRNB4", "Name_A": "CHRNB2", "target_original": "1143", "Gene_B": "1143", "interaction": "Direct", "SUID": 4554359, "TYPE": "Direct", "Gene_A": "1141", "support": "{\"StringDB\": \"physical\", \"StringEvidence\": \"database:0.896,experiments:0.056,textmining:0.033,cooccurrence:0.018,coexpression:0.001\", \"InWeb_IM\": \"inference\", \"String_Score_Physical\": 905, \"String_Score_Combined\": 910}", "selected": false}, "selected": false}, {"data": {"id": "4554356", "source": "4554164", "target": "4554176", "SCORE": "292", "shared_interaction": "Direct", "source_original": "1139", "Name_B": "JAK2", "Name_A": "CHRNA7", "target_original": "3717", "Gene_B": "3717", "interaction": "Direct", "SUID": 4554356, "TYPE": "Direct", "Gene_A": "1139", "support": "{\"StringDB\": \"functional\", \"StringEvidence\": \"textmining:0.202\", \"OmniPath\": \"pathwayextra\", \"OmniPath_Reference\": \"KEGG-MEDICUS\", \"InWeb_IM\": \"inference\", \"String_Score_Combined\": 234, \"String_Score_Physical\": 292}", "selected": false}, "selected": false}, {"data": {"id": "4554353", "source": "4554164", "target": "4554170", "SCORE": "906", "shared_interaction": "Direct", "source_original": "1139", "Name_B": "CHRNB4", "Name_A": "CHRNA7", "target_original": "1143", "Gene_B": "1143", "interaction": "Direct", "SUID": 4554353, "TYPE": "Direct", "Gene_A": "1139", "support": "{\"StringDB\": \"physical\", \"StringEvidence\": \"database:0.896,coexpression:0.098,textmining:0.081,experiments:0.062,cooccurrence:0.031\", \"InWeb_IM\": \"inference\", \"String_Score_Physical\": 906, \"String_Score_Combined\": 924}", "selected": false}, "selected": false}, {"data": {"id": "4554350", "source": "4554164", "target": "4554167", "SCORE": "907", "shared_interaction": "Direct", "source_original": "1139", "Name_B": "CHRNB2", "Name_A": "CHRNA7", "target_original": "1141", "Gene_B": "1141", "interaction": "Direct", "SUID": 4554350, "TYPE": "Direct", "Gene_A": "1139", "support": "{\"StringDB\": \"physical\", \"StringEvidence\": \"database:0.896,textmining:0.082,experiments:0.071,coexpression:0.066,cooccurrence:0.042\", \"InWeb_IM\": \"inference\", \"String_Score_Physical\": 907, \"String_Score_Combined\": 923}", "selected": false}, "selected": false}, {"data": {"id": "4554347", "source": "4554161", "target": "4554176", "SCORE": "900", "shared_interaction": "Direct", "source_original": "1137", "Name_B": "JAK2", "Name_A": "CHRNA4", "target_original": "3717", "Gene_B": "3717", "interaction": "Direct", "SUID": 4554347, "TYPE": "Direct", "Gene_A": "1137", "support": "{\"StringDB\": \"physical\", \"StringEvidence\": \"database:0.896,textmining:0.034,experiments:0.002\", \"String_Score_Physical\": 900, \"String_Score_Combined\": 903}", "selected": false}, "selected": false}, {"data": {"id": "4554344", "source": "4554161", "target": "4554170", "SCORE": "908", "shared_interaction": "Direct", "source_original": "1137", "Name_B": "CHRNB4", "Name_A": "CHRNA4", "target_original": "1143", "Gene_B": "1143", "interaction": "Direct", "SUID": 4554344, "TYPE": "Direct", "Gene_A": "1137", "support": "{\"StringDB\": \"physical\", \"StringEvidence\": \"database:0.896,experiments:0.089,textmining:0.080,cooccurrence:0.041,coexpression:0.011\", \"InWeb_IM\": \"inference\", \"String_Score_Physical\": 908, \"String_Score_Combined\": 920}", "selected": false}, "selected": false}, {"data": {"id": "4554341", "source": "4554161", "target": "4554167", "SCORE": "979", "shared_interaction": "Direct", "source_original": "1137", "Name_B": "CHRNB2", "Name_A": "CHRNA4", "target_original": "1141", "Gene_B": "1141", "interaction": "Direct", "SUID": 4554341, "TYPE": "Direct", "Gene_A": "1137", "support": "{\"StringDB\": \"physical\", \"StringEvidence\": \"database:0.896,experiments:0.794,textmining:0.669,coexpression:0.108,cooccurrence:0.031\", \"InWeb_IM\": \"experimental\", \"BioGrid\": \"physical\", \"BioGrid_PubMed\": \"26801076\", \"BioGrid_Type\": \"Affinity Capture-Western\", \"String_Score_Physical\": 979, \"String_Score_Combined\": 994}", "selected": false}, "selected": false}, {"data": {"id": "4554338", "source": "4554161", "target": "4554164", "SCORE": "905", "shared_interaction": "Direct", "source_original": "1137", "Name_B": "CHRNA7", "Name_A": "CHRNA4", "target_original": "1139", "Gene_B": "1139", "interaction": "Direct", "SUID": 4554338, "TYPE": "Direct", "Gene_A": "1137", "support": "{\"StringDB\": \"physical\", \"StringEvidence\": \"database:0.896,textmining:0.137,experiments:0.052,coexpression:0.048,cooccurrence:0.044\", \"InWeb_IM\": \"inference\", \"String_Score_Physical\": 905, \"String_Score_Combined\": 925}", "selected": false}, "selected": false}, {"data": {"id": "4554335", "source": "4554158", "target": "4554170", "SCORE": "712", "shared_interaction": "Direct", "source_original": "1134", "Name_B": "CHRNB4", "Name_A": "CHRNA1", "target_original": "1143", "Gene_B": "1143", "interaction": "Direct", "SUID": 4554335, "TYPE": "Direct", "Gene_A": "1134", "support": "{\"StringDB\": \"physical\", \"StringEvidence\": \"database:0.520,experiments:0.375,textmining:0.089,coexpression:0.071,cooccurrence:0.044\", \"String_Score_Physical\": 712, \"String_Score_Combined\": 767}", "selected": false}, "selected": false}, {"data": {"id": "4554332", "source": "4554158", "target": "4554167", "SCORE": "712", "shared_interaction": "Direct", "source_original": "1134", "Name_B": "CHRNB2", "Name_A": "CHRNA1", "target_original": "1141", "Gene_B": "1141", "interaction": "Direct", "SUID": 4554332, "TYPE": "Direct", "Gene_A": "1134", "support": "{\"StringDB\": \"physical\", \"StringEvidence\": \"database:0.520,experiments:0.375,textmining:0.084,coexpression:0.065,cooccurrence:0.036\", \"String_Score_Physical\": 712, \"String_Score_Combined\": 762}", "selected": false}, "selected": false}, {"data": {"id": "4554329", "source": "4554158", "target": "4554164", "SCORE": "563", "shared_interaction": "Direct", "source_original": "1134", "Name_B": "CHRNA7", "Name_A": "CHRNA1", "target_original": "1139", "Gene_B": "1139", "interaction": "Direct", "SUID": 4554329, "TYPE": "Direct", "Gene_A": "1134", "support": "{\"StringDB\": \"physical\", \"StringEvidence\": \"database:0.520,textmining:0.081,experiments:0.050,cooccurrence:0.028,coexpression:0.023\", \"String_Score_Physical\": 563, \"String_Score_Combined\": 618}", "selected": false}, "selected": false}, {"data": {"id": "4554326", "source": "4554158", "target": "4554161", "SCORE": "668", "shared_interaction": "Direct", "source_original": "1134", "Name_B": "CHRNA4", "Name_A": "CHRNA1", "target_original": "1137", "Gene_B": "1137", "interaction": "Direct", "SUID": 4554326, "TYPE": "Direct", "Gene_A": "1134", "support": "{\"StringDB\": \"physical\", \"StringEvidence\": \"database:0.520,textmining:0.385,experiments:0.279,coexpression:0.048,cooccurrence:0.032\", \"String_Score_Physical\": 668, \"String_Score_Combined\": 812}", "selected": false}, "selected": false}, {"data": {"id": "4554278", "source": "4554155", "target": "4554152", "SCORE": "900", "shared_interaction": "Direct", "source_original": "10014", "Name_B": "HDAC3", "Name_A": "HDAC5", "target_original": "8841", "Gene_B": "8841", "interaction": "Direct", "SUID": 4554278, "TYPE": "Direct", "Gene_A": "10014", "support": "{\"StringDB\": \"physical\", \"StringEvidence\": \"experiments:0.834,database:0.374,textmining:0.291,cooccurrence:0.142,coexpression:0.020\", \"InWeb_IM\": \"experimental\", \"BioGrid\": \"physical\", \"BioGrid_PubMed\": \"21081666,11931768,11804585,10869435,10220385\", \"BioGrid_Type\": \"Affinity Capture-MS,Affinity Capture-Western\", \"String_Score_Physical\": 900, \"String_Score_Combined\": 940}", "selected": false}, "selected": false}, {"data": {"id": "4554275", "source": "4554155", "target": "4554146", "SCORE": "331", "shared_interaction": "Direct", "source_original": "10014", "Name_B": "NFKB1", "Name_A": "HDAC5", "target_original": "4790", "Gene_B": "4790", "interaction": "Direct", "SUID": 4554275, "TYPE": "Direct", "Gene_A": "10014", "support": "{\"StringDB\": \"physical\", \"StringEvidence\": \"experiments:0.303,textmining:0.214,coexpression:0.006\", \"InWeb_IM\": \"experimental\", \"BioGrid\": \"physical\", \"BioGrid_PubMed\": \"12917325\", \"BioGrid_Type\": \"Affinity Capture-Western,Reconstituted Complex\", \"String_Score_Physical\": 331, \"String_Score_Combined\": 477}", "selected": false}, "selected": false}, {"data": {"id": "4554272", "source": "4554155", "target": "4554143", "SCORE": "554", "shared_interaction": "Direct", "source_original": "10014", "Name_B": "HDAC2", "Name_A": "HDAC5", "target_original": "3066", "Gene_B": "3066", "interaction": "Direct", "SUID": 4554272, "TYPE": "Direct", "Gene_A": "10014", "support": "{\"StringDB\": \"physical\", \"StringEvidence\": \"database:0.374,textmining:0.348,experiments:0.258,cooccurrence:0.144\", \"String_Score_Physical\": 554, \"String_Score_Combined\": 751}", "selected": false}, "selected": false}, {"data": {"id": "4554269", "source": "4554155", "target": "4554140", "SCORE": "299", "shared_interaction": "Direct", "source_original": "10014", "Name_B": "PARP1", "Name_A": "HDAC5", "target_original": "142", "Gene_B": "142", "interaction": "Direct", "SUID": 4554269, "TYPE": "Direct", "Gene_A": "10014", "support": "{\"StringDB\": \"physical\", \"StringEvidence\": \"experiments:0.269,textmining:0.180,coexpression:0.027\", \"InWeb_IM\": \"experimental\", \"BioGrid\": \"physical\", \"BioGrid_PubMed\": \"21081666\", \"BioGrid_Type\": \"Affinity Capture-MS\", \"String_Score_Physical\": 299, \"String_Score_Combined\": 441}", "selected": false}, "selected": false}, {"data": {"id": "4554554", "source": "4554149", "target": "4554152", "SCORE": "645", "shared_interaction": "Direct", "source_original": "5970", "Name_B": "HDAC3", "Name_A": "RELA", "target_original": "8841", "Gene_B": "8841", "interaction": "Direct", "SUID": 4554554, "TYPE": "Direct", "Gene_A": "5970", "support": "{\"StringDB\": \"physical\", \"StringEvidence\": \"experiments:0.631,textmining:0.316,coexpression:0.027\", \"OmniPath\": \"omnipath,pathwayextra\", \"OmniPath_Reference\": \"HPRD;SPIKE;SPIKE_LC;Wang\", \"InWeb_IM\": \"experimental\", \"BioGrid\": \"physical\", \"BioGrid_PubMed\": \"27012186,15192014,11533489\", \"BioGrid_Type\": \"Affinity Capture-Western\", \"String_Score_Physical\": 645, \"String_Score_Combined\": 764}", "selected": false}, "selected": false}, {"data": {"id": "4554551", "source": "4554146", "target": "4554152", "SCORE": "498", "shared_interaction": "Direct", "source_original": "4790", "Name_B": "HDAC3", "Name_A": "NFKB1", "target_original": "8841", "Gene_B": "8841", "interaction": "Direct", "SUID": 4554551, "TYPE": "Direct", "Gene_A": "4790", "support": "{\"StringDB\": \"physical\", \"StringEvidence\": \"textmining:0.503,experiments:0.477,coexpression:0.067\", \"OmniPath\": \"pathwayextra\", \"OmniPath_Reference\": \"Macrophage;Wang\", \"InWeb_IM\": \"experimental\", \"BioGrid\": \"physical\", \"BioGrid_PubMed\": \"15494311,12972430\", \"BioGrid_Type\": \"Co-localization,Affinity Capture-Western\", \"String_Score_Physical\": 498, \"String_Score_Combined\": 767}", "selected": false}, "selected": false}, {"data": {"id": "4554548", "source": "4554146", "target": "4554149", "SCORE": "999", "shared_interaction": "Direct", "source_original": "4790", "Name_B": "RELA", "Name_A": "NFKB1", "target_original": "5970", "Gene_B": "5970", "interaction": "Direct", "SUID": 4554548, "TYPE": "Direct", "Gene_A": "4790", "support": "{\"StringDB\": \"physical\", \"StringEvidence\": \"experiments:0.999,textmining:0.986,database:0.896,coexpression:0.148\", \"OmniPath\": \"omnipath,pathwayextra\", \"OmniPath_Reference\": \"BioGRID;CancerCellMap;HPRD;InnateDB;IntAct;Lit-BM-17;Macrophage;NetPath;SPIKE;SPIKE_LC;Wang,BioGRID;CancerCellMap;HPRD;InnateDB;IntAct;Lit-BM-17;Macrophage;NetPath;SIGNOR;SPIKE;SPIKE_LC;Wang\", \"InWeb_IM\": \"experimental\", \"BioGrid\": \"physical\", \"BioGrid_PubMed\": \"9722548,8798655,8255759,35831314,35271311,35140242,34917906,34100597,33060567,29439025,29084252,27609421,25609649,25590437,25355951,24175631,23687337,22261743,22139845,21988832,21544861,21483817,20547752,2050119,20237821,20154269,17982102,16740634,16319923,16204234,16105840,15799966,15660126,14743216,14690596,14645533,12414801,11976329,11880271,10498867\", \"BioGrid_Type\": \"Reconstituted Complex,Co-localization,Co-fractionation,Two-hybrid,Affinity Capture-MS,Affinity Capture-Western,PCA,Proximity Label-MS\", \"String_Score_Physical\": 999, \"String_Score_Combined\": 999}", "selected": false}, "selected": false}, {"data": {"id": "4554527", "source": "4554143", "target": "4554152", "SCORE": "900", "shared_interaction": "Direct", "source_original": "3066", "Name_B": "HDAC3", "Name_A": "HDAC2", "target_original": "8841", "Gene_B": "8841", "interaction": "Direct", "SUID": 4554527, "TYPE": "Direct", "Gene_A": "3066", "support": "{\"StringDB\": \"physical\", \"StringEvidence\": \"database:0.896,coexpression:0.028,cooccurrence:0.019,textmining:0.016\", \"InWeb_IM\": \"inference\", \"String_Score_Physical\": 900, \"String_Score_Combined\": 906}", "selected": false}, "selected": false}, {"data": {"id": "4554524", "source": "4554143", "target": "4554149", "SCORE": "874", "shared_interaction": "Direct", "source_original": "3066", "Name_B": "RELA", "Name_A": "HDAC2", "target_original": "5970", "Gene_B": "5970", "interaction": "Direct", "SUID": 4554524, "TYPE": "Direct", "Gene_A": "3066", "support": "{\"StringDB\": \"physical\", \"StringEvidence\": \"textmining:0.891,experiments:0.869,coexpression:0.015\", \"BioGrid\": \"physical\", \"BioGrid_PubMed\": \"27012186,25241761,20388487,20065107,17827154,12419806,12138131,11395507,10958685\", \"BioGrid_Type\": \"Co-localization,Reconstituted Complex,Affinity Capture-Western\", \"String_Score_Physical\": 874, \"String_Score_Combined\": 986}", "selected": false}, "selected": false}, {"data": {"id": "4554521", "source": "4554143", "target": "4554146", "SCORE": "452", "shared_interaction": "Direct", "source_original": "3066", "Name_B": "NFKB1", "Name_A": "HDAC2", "target_original": "4790", "Gene_B": "4790", "interaction": "Direct", "SUID": 4554521, "TYPE": "Direct", "Gene_A": "3066", "support": "{\"StringDB\": \"physical\", \"StringEvidence\": \"textmining:0.635,experiments:0.430,coexpression:0.016\", \"InWeb_IM\": \"experimental\", \"BioGrid\": \"physical\", \"BioGrid_PubMed\": \"17827154\", \"BioGrid_Type\": \"Affinity Capture-Western\", \"String_Score_Physical\": 452, \"String_Score_Combined\": 803}", "selected": false}, "selected": false}, {"data": {"id": "4554467", "source": "4554140", "target": "4554152", "SCORE": "294", "shared_interaction": "Direct", "source_original": "142", "Name_B": "HDAC3", "Name_A": "PARP1", "target_original": "8841", "Gene_B": "8841", "interaction": "Direct", "SUID": 4554467, "TYPE": "Direct", "Gene_A": "142", "support": "{\"StringDB\": \"physical\", \"StringEvidence\": \"experiments:0.265,textmining:0.196,coexpression:0.068\", \"InWeb_IM\": \"experimental\", \"BioGrid\": \"physical\", \"BioGrid_PubMed\": \"16204234\", \"BioGrid_Type\": \"Reconstituted Complex,Affinity Capture-Western\", \"String_Score_Physical\": 294, \"String_Score_Combined\": 471}", "selected": false}, "selected": false}, {"data": {"id": "4554464", "source": "4554140", "target": "4554149", "SCORE": "697", "shared_interaction": "Direct", "source_original": "142", "Name_B": "RELA", "Name_A": "PARP1", "target_original": "5970", "Gene_B": "5970", "interaction": "Direct", "SUID": 4554464, "TYPE": "Direct", "Gene_A": "142", "support": "{\"StringDB\": \"physical\", \"StringEvidence\": \"experiments:0.684,textmining:0.640,coexpression:0.008\", \"InWeb_IM\": \"experimental\", \"BioGrid\": \"physical\", \"BioGrid_PubMed\": \"35831314,18280497,16204234,11590148\", \"BioGrid_Type\": \"Co-fractionation,Reconstituted Complex,Affinity Capture-Western\", \"String_Score_Physical\": 697, \"String_Score_Combined\": 891}", "selected": false}, "selected": false}, {"data": {"id": "4554461", "source": "4554140", "target": "4554146", "SCORE": "609", "shared_interaction": "Direct", "source_original": "142", "Name_B": "NFKB1", "Name_A": "PARP1", "target_original": "4790", "Gene_B": "4790", "interaction": "Direct", "SUID": 4554461, "TYPE": "Direct", "Gene_A": "142", "support": "{\"StringDB\": \"physical\", \"StringEvidence\": \"experiments:0.593,textmining:0.557,coexpression:0.006\", \"OmniPath\": \"pathwayextra\", \"OmniPath_Reference\": \"Cui2007;HPRD;Wang\", \"InWeb_IM\": \"experimental\", \"BioGrid\": \"physical\", \"BioGrid_PubMed\": \"16799643,16204234\", \"BioGrid_Type\": \"Co-localization,Affinity Capture-Western,Reconstituted Complex\", \"String_Score_Physical\": 609, \"String_Score_Combined\": 828}", "selected": false}, "selected": false}, {"data": {"id": "4554458", "source": "4554140", "target": "4554143", "SCORE": "598", "shared_interaction": "Direct", "source_original": "142", "Name_B": "HDAC2", "Name_A": "PARP1", "target_original": "3066", "Gene_B": "3066", "interaction": "Direct", "SUID": 4554458, "TYPE": "Direct", "Gene_A": "142", "support": "{\"StringDB\": \"physical\", \"StringEvidence\": \"textmining:0.668,experiments:0.581,coexpression:0.118\", \"InWeb_IM\": \"experimental\", \"BioGrid\": \"physical\", \"BioGrid_PubMed\": \"34079125,20596014,16204234\", \"BioGrid_Type\": \"Reconstituted Complex,Proximity Label-MS,Affinity Capture-Western\", \"BioGrid_Score\": \"5.78\", \"String_Score_Physical\": 598, \"String_Score_Combined\": 882}", "selected": false}, "selected": false}, {"data": {"id": "4554533", "source": "4554134", "target": "4554137", "SCORE": "187", "shared_interaction": "Direct", "source_original": "3358", "Name_B": "TACR2", "Name_A": "HTR2C", "target_original": "6865", "Gene_B": "6865", "interaction": "Direct", "SUID": 4554533, "TYPE": "Direct", "Gene_A": "3358", "support": "{\"InWeb_IM\": \"inference\"}", "selected": false}, "selected": false}, {"data": {"id": "4554515", "source": "4554131", "target": "4554137", "SCORE": "499", "shared_interaction": "Direct", "source_original": "2869", "Name_B": "TACR2", "Name_A": "GRK5", "target_original": "6865", "Gene_B": "6865", "interaction": "Direct", "SUID": 4554515, "TYPE": "Direct", "Gene_A": "2869", "support": "{\"StringDB\": \"physical\", \"StringEvidence\": \"database:0.479,coexpression:0.001,textmining:0.001\", \"String_Score_Physical\": 499, \"String_Score_Combined\": 501}", "selected": false}, "selected": false}, {"data": {"id": "4554512", "source": "4554131", "target": "4554134", "SCORE": "529", "shared_interaction": "Direct", "source_original": "2869", "Name_B": "HTR2C", "Name_A": "GRK5", "target_original": "3358", "Gene_B": "3358", "interaction": "Direct", "SUID": 4554512, "TYPE": "Direct", "Gene_A": "2869", "support": "{\"StringDB\": \"physical\", \"StringEvidence\": \"database:0.479,experiments:0.058,textmining:0.004\", \"String_Score_Physical\": 529, \"String_Score_Combined\": 531}", "selected": false}, "selected": false}, {"data": {"id": "4554497", "source": "4554128", "target": "4554137", "SCORE": "187", "shared_interaction": "Direct", "source_original": "2358", "Name_B": "TACR2", "Name_A": "FPR2", "target_original": "6865", "Gene_B": "6865", "interaction": "Direct", "SUID": 4554497, "TYPE": "Direct", "Gene_A": "2358", "support": "{\"InWeb_IM\": \"inference\"}", "selected": false}, "selected": false}, {"data": {"id": "4554494", "source": "4554128", "target": "4554134", "SCORE": "187", "shared_interaction": "Direct", "source_original": "2358", "Name_B": "HTR2C", "Name_A": "FPR2", "target_original": "3358", "Gene_B": "3358", "interaction": "Direct", "SUID": 4554494, "TYPE": "Direct", "Gene_A": "2358", "support": "{\"InWeb_IM\": \"inference\"}", "selected": false}, "selected": false}, {"data": {"id": "4554491", "source": "4554128", "target": "4554131", "SCORE": "529", "shared_interaction": "Direct", "source_original": "2358", "Name_B": "GRK5", "Name_A": "FPR2", "target_original": "2869", "Gene_B": "2869", "interaction": "Direct", "SUID": 4554491, "TYPE": "Direct", "Gene_A": "2358", "support": "{\"StringDB\": \"physical\", \"StringEvidence\": \"database:0.479,experiments:0.058,coexpression:0.003,textmining:0.001\", \"String_Score_Physical\": 529, \"String_Score_Combined\": 531}", "selected": false}, "selected": false}, {"data": {"id": "4554320", "source": "4554125", "target": "4554137", "SCORE": "187", "shared_interaction": "Direct", "source_original": "1131", "Name_B": "TACR2", "Name_A": "CHRM3", "target_original": "6865", "Gene_B": "6865", "interaction": "Direct", "SUID": 4554320, "TYPE": "Direct", "Gene_A": "1131", "support": "{\"StringDB\": \"functional\", \"StringEvidence\": \"textmining:0.117\", \"InWeb_IM\": \"inference\", \"String_Score_Combined\": 153, \"String_Score_Physical\": 187}", "selected": false}, "selected": false}, {"data": {"id": "4554317", "source": "4554125", "target": "4554134", "SCORE": "187", "shared_interaction": "Direct", "source_original": "1131", "Name_B": "HTR2C", "Name_A": "CHRM3", "target_original": "3358", "Gene_B": "3358", "interaction": "Direct", "SUID": 4554317, "TYPE": "Direct", "Gene_A": "1131", "support": "{\"StringDB\": \"functional\", \"StringEvidence\": \"textmining:0.429,coexpression:0.060\", \"InWeb_IM\": \"inference\", \"String_Score_Combined\": 484, \"String_Score_Physical\": 187}", "selected": false}, "selected": false}, {"data": {"id": "4554314", "source": "4554125", "target": "4554131", "SCORE": "499", "shared_interaction": "Direct", "source_original": "1131", "Name_B": "GRK5", "Name_A": "CHRM3", "target_original": "2869", "Gene_B": "2869", "interaction": "Direct", "SUID": 4554314, "TYPE": "Direct", "Gene_A": "1131", "support": "{\"StringDB\": \"physical\", \"StringEvidence\": \"database:0.479,textmining:0.040\", \"String_Score_Physical\": 499, \"String_Score_Combined\": 519}", "selected": false}, "selected": false}, {"data": {"id": "4554311", "source": "4554125", "target": "4554128", "SCORE": "187", "shared_interaction": "Direct", "source_original": "1131", "Name_B": "FPR2", "Name_A": "CHRM3", "target_original": "2358", "Gene_B": "2358", "interaction": "Direct", "SUID": 4554311, "TYPE": "Direct", "Gene_A": "1131", "support": "{\"InWeb_IM\": \"inference\"}", "selected": false}, "selected": false}, {"data": {"id": "4554302", "source": "4554122", "target": "4554137", "SCORE": "187", "shared_interaction": "Direct", "source_original": "1128", "Name_B": "TACR2", "Name_A": "CHRM1", "target_original": "6865", "Gene_B": "6865", "interaction": "Direct", "SUID": 4554302, "TYPE": "Direct", "Gene_A": "1128", "support": "{\"StringDB\": \"functional\", \"StringEvidence\": \"textmining:0.121,coexpression:0.003\", \"InWeb_IM\": \"inference\", \"String_Score_Combined\": 159, \"String_Score_Physical\": 187}", "selected": false}, "selected": false}, {"data": {"id": "4554299", "source": "4554122", "target": "4554134", "SCORE": "187", "shared_interaction": "Direct", "source_original": "1128", "Name_B": "HTR2C", "Name_A": "CHRM1", "target_original": "3358", "Gene_B": "3358", "interaction": "Direct", "SUID": 4554299, "TYPE": "Direct", "Gene_A": "1128", "support": "{\"StringDB\": \"functional\", \"StringEvidence\": \"textmining:0.125,coexpression:0.089\", \"InWeb_IM\": \"inference\", \"String_Score_Combined\": 235, \"String_Score_Physical\": 187}", "selected": false}, "selected": false}, {"data": {"id": "4554296", "source": "4554122", "target": "4554131", "SCORE": "499", "shared_interaction": "Direct", "source_original": "1128", "Name_B": "GRK5", "Name_A": "CHRM1", "target_original": "2869", "Gene_B": "2869", "interaction": "Direct", "SUID": 4554296, "TYPE": "Direct", "Gene_A": "1128", "support": "{\"StringDB\": \"physical\", \"StringEvidence\": \"database:0.479,textmining:0.040\", \"String_Score_Physical\": 499, \"String_Score_Combined\": 519}", "selected": false}, "selected": false}, {"data": {"id": "4554293", "source": "4554122", "target": "4554128", "SCORE": "187", "shared_interaction": "Direct", "source_original": "1128", "Name_B": "FPR2", "Name_A": "CHRM1", "target_original": "2358", "Gene_B": "2358", "interaction": "Direct", "SUID": 4554293, "TYPE": "Direct", "Gene_A": "1128", "support": "{\"InWeb_IM\": \"inference\"}", "selected": false}, "selected": false}, {"data": {"id": "4554290", "source": "4554122", "target": "4554125", "SCORE": "900", "shared_interaction": "Direct", "source_original": "1128", "Name_B": "CHRM3", "Name_A": "CHRM1", "target_original": "1131", "Gene_B": "1131", "interaction": "Direct", "SUID": 4554290, "TYPE": "Direct", "Gene_A": "1128", "support": "{\"StringDB\": \"physical\", \"StringEvidence\": \"database:0.896,coexpression:0.051,textmining:0.044,cooccurrence:0.015\", \"InWeb_IM\": \"inference\", \"String_Score_Physical\": 900, \"String_Score_Combined\": 910}", "selected": false}, "selected": false}, {"data": {"id": "4554545", "source": "4554116", "target": "4554119", "SCORE": "900", "shared_interaction": "Direct", "source_original": "4129", "Name_B": "AOC3", "Name_A": "MAOB", "target_original": "8639", "Gene_B": "8639", "interaction": "Direct", "SUID": 4554545, "TYPE": "Direct", "Gene_A": "4129", "support": "{\"StringDB\": \"physical\", \"StringEvidence\": \"database:0.896,textmining:0.722,coexpression:0.096\", \"String_Score_Physical\": 900, \"String_Score_Combined\": 974}", "selected": false}, "selected": false}, {"data": {"id": "4554542", "source": "4554113", "target": "4554119", "SCORE": "900", "shared_interaction": "Direct", "source_original": "4128", "Name_B": "AOC3", "Name_A": "MAOA", "target_original": "8639", "Gene_B": "8639", "interaction": "Direct", "SUID": 4554542, "TYPE": "Direct", "Gene_A": "4128", "support": "{\"StringDB\": \"physical\", \"StringEvidence\": \"database:0.896,textmining:0.555,coexpression:0.089\", \"String_Score_Physical\": 900, \"String_Score_Combined\": 959}", "selected": false}, "selected": false}, {"data": {"id": "4554539", "source": "4554113", "target": "4554116", "SCORE": "959", "shared_interaction": "Direct", "source_original": "4128", "Name_B": "MAOB", "Name_A": "MAOA", "target_original": "4129", "Gene_B": "4129", "interaction": "Direct", "SUID": 4554539, "TYPE": "Direct", "Gene_A": "4128", "support": "{\"StringDB\": \"physical\", \"StringEvidence\": \"database:0.896,experiments:0.592,coexpression:0.127,textmining:0.023,cooccurrence:0.011\", \"BioGrid\": \"physical\", \"BioGrid_PubMed\": \"33961781,30021884,28514442\", \"BioGrid_Type\": \"Affinity Capture-MS,Proximity Label-MS\", \"BioGrid_Score\": \"0.999999666,0.999999784\", \"String_Score_Physical\": 959, \"String_Score_Combined\": 965}", "selected": false}, "selected": false}, {"data": {"id": "4554482", "source": "4554110", "target": "4554119", "SCORE": "244", "shared_interaction": "Direct", "source_original": "216", "Name_B": "AOC3", "Name_A": "ALDH1A1", "target_original": "8639", "Gene_B": "8639", "interaction": "Direct", "SUID": 4554482, "TYPE": "Direct", "Gene_A": "216", "support": "{\"StringDB\": \"physical\", \"StringEvidence\": \"database:0.185,textmining:0.147,coexpression:0.058,experiments:0.033\", \"String_Score_Physical\": 244, \"String_Score_Combined\": 392}", "selected": false}, "selected": false}, {"data": {"id": "4554479", "source": "4554110", "target": "4554116", "SCORE": "217", "shared_interaction": "Direct", "source_original": "216", "Name_B": "MAOB", "Name_A": "ALDH1A1", "target_original": "4129", "Gene_B": "4129", "interaction": "Direct", "SUID": 4554479, "TYPE": "Direct", "Gene_A": "216", "support": "{\"StringDB\": \"physical\", \"StringEvidence\": \"textmining:0.250,database:0.184,coexpression:0.093,neighborhood:0.001\", \"String_Score_Physical\": 217, \"String_Score_Combined\": 467}", "selected": false}, "selected": false}, {"data": {"id": "4554476", "source": "4554110", "target": "4554113", "SCORE": "217", "shared_interaction": "Direct", "source_original": "216", "Name_B": "MAOA", "Name_A": "ALDH1A1", "target_original": "4128", "Gene_B": "4128", "interaction": "Direct", "SUID": 4554476, "TYPE": "Direct", "Gene_A": "216", "support": "{\"StringDB\": \"physical\", \"StringEvidence\": \"textmining:0.231,database:0.184,coexpression:0.078,neighborhood:0.001\", \"String_Score_Physical\": 217, \"String_Score_Combined\": 445}", "selected": false}, "selected": false}, {"data": {"id": "4554455", "source": "4554107", "target": "4554119", "SCORE": "215", "shared_interaction": "Direct", "source_original": "131", "Name_B": "AOC3", "Name_A": "ADH7", "target_original": "8639", "Gene_B": "8639", "interaction": "Direct", "SUID": 4554455, "TYPE": "Direct", "Gene_A": "131", "support": "{\"StringDB\": \"physical\", \"StringEvidence\": \"database:0.181,textmining:0.062\", \"String_Score_Physical\": 215, \"String_Score_Combined\": 263}", "selected": false}, "selected": false}, {"data": {"id": "4554452", "source": "4554107", "target": "4554116", "SCORE": "908", "shared_interaction": "Direct", "source_original": "131", "Name_B": "MAOB", "Name_A": "ADH7", "target_original": "4129", "Gene_B": "4129", "interaction": "Direct", "SUID": 4554452, "TYPE": "Direct", "Gene_A": "131", "support": "{\"StringDB\": \"physical\", \"StringEvidence\": \"database:0.904,textmining:0.089,coexpression:0.028\", \"String_Score_Physical\": 908, \"String_Score_Combined\": 918}", "selected": false}, "selected": false}, {"data": {"id": "4554449", "source": "4554107", "target": "4554113", "SCORE": "908", "shared_interaction": "Direct", "source_original": "131", "Name_B": "MAOA", "Name_A": "ADH7", "target_original": "4128", "Gene_B": "4128", "interaction": "Direct", "SUID": 4554449, "TYPE": "Direct", "Gene_A": "131", "support": "{\"StringDB\": \"physical\", \"StringEvidence\": \"database:0.904,textmining:0.151,coexpression:0.028\", \"String_Score_Physical\": 908, \"String_Score_Combined\": 924}", "selected": false}, "selected": false}, {"data": {"id": "4554446", "source": "4554107", "target": "4554110", "SCORE": "706", "shared_interaction": "Direct", "source_original": "131", "Name_B": "ALDH1A1", "Name_A": "ADH7", "target_original": "216", "Gene_B": "216", "interaction": "Direct", "SUID": 4554446, "TYPE": "Direct", "Gene_A": "131", "support": "{\"StringDB\": \"physical\", \"StringEvidence\": \"textmining:0.730,database:0.694,coexpression:0.099,neighborhood:0.007\", \"String_Score_Physical\": 706, \"String_Score_Combined\": 929}", "selected": false}, "selected": false}, {"data": {"id": "4554443", "source": "4554104", "target": "4554119", "SCORE": "215", "shared_interaction": "Direct", "source_original": "127", "Name_B": "AOC3", "Name_A": "ADH4", "target_original": "8639", "Gene_B": "8639", "interaction": "Direct", "SUID": 4554443, "TYPE": "Direct", "Gene_A": "127", "support": "{\"StringDB\": \"physical\", \"StringEvidence\": \"database:0.181,textmining:0.062\", \"String_Score_Physical\": 215, \"String_Score_Combined\": 263}", "selected": false}, "selected": false}, {"data": {"id": "4554440", "source": "4554104", "target": "4554116", "SCORE": "908", "shared_interaction": "Direct", "source_original": "127", "Name_B": "MAOB", "Name_A": "ADH4", "target_original": "4129", "Gene_B": "4129", "interaction": "Direct", "SUID": 4554440, "TYPE": "Direct", "Gene_A": "127", "support": "{\"StringDB\": \"physical\", \"StringEvidence\": \"database:0.904,textmining:0.083,coexpression:0.042\", \"String_Score_Physical\": 908, \"String_Score_Combined\": 919}", "selected": false}, "selected": false}, {"data": {"id": "4554437", "source": "4554104", "target": "4554113", "SCORE": "908", "shared_interaction": "Direct", "source_original": "127", "Name_B": "MAOA", "Name_A": "ADH4", "target_original": "4128", "Gene_B": "4128", "interaction": "Direct", "SUID": 4554437, "TYPE": "Direct", "Gene_A": "127", "support": "{\"StringDB\": \"physical\", \"StringEvidence\": \"database:0.904,textmining:0.164,coexpression:0.027\", \"String_Score_Physical\": 908, \"String_Score_Combined\": 925}", "selected": false}, "selected": false}, {"data": {"id": "4554434", "source": "4554104", "target": "4554110", "SCORE": "706", "shared_interaction": "Direct", "source_original": "127", "Name_B": "ALDH1A1", "Name_A": "ADH4", "target_original": "216", "Gene_B": "216", "interaction": "Direct", "SUID": 4554434, "TYPE": "Direct", "Gene_A": "127", "support": "{\"StringDB\": \"physical\", \"StringEvidence\": \"textmining:0.814,database:0.694,coexpression:0.072,neighborhood:0.007\", \"String_Score_Physical\": 706, \"String_Score_Combined\": 949}", "selected": false}, "selected": false}, {"data": {"id": "4554431", "source": "4554104", "target": "4554107", "SCORE": "499", "shared_interaction": "Direct", "source_original": "127", "Name_B": "ADH7", "Name_A": "ADH4", "target_original": "131", "Gene_B": "131", "interaction": "Direct", "SUID": 4554431, "TYPE": "Direct", "Gene_A": "127", "support": "{\"StringDB\": \"physical\", \"StringEvidence\": \"database:0.479,coexpression:0.052,cooccurrence:0.025,textmining:0.023\", \"String_Score_Physical\": 499, \"String_Score_Combined\": 548}", "selected": false}, "selected": false}, {"data": {"id": "4554428", "source": "4554101", "target": "4554119", "SCORE": "215", "shared_interaction": "Direct", "source_original": "126", "Name_B": "AOC3", "Name_A": "ADH1C", "target_original": "8639", "Gene_B": "8639", "interaction": "Direct", "SUID": 4554428, "TYPE": "Direct", "Gene_A": "126", "support": "{\"StringDB\": \"physical\", \"StringEvidence\": \"database:0.181,textmining:0.087,coexpression:0.045\", \"String_Score_Physical\": 215, \"String_Score_Combined\": 315}", "selected": false}, "selected": false}, {"data": {"id": "4554425", "source": "4554101", "target": "4554116", "SCORE": "908", "shared_interaction": "Direct", "source_original": "126", "Name_B": "MAOB", "Name_A": "ADH1C", "target_original": "4129", "Gene_B": "4129", "interaction": "Direct", "SUID": 4554425, "TYPE": "Direct", "Gene_A": "126", "support": "{\"StringDB\": \"physical\", \"StringEvidence\": \"database:0.904,textmining:0.170,coexpression:0.102\", \"String_Score_Physical\": 908, \"String_Score_Combined\": 931}", "selected": false}, "selected": false}, {"data": {"id": "4554422", "source": "4554101", "target": "4554113", "SCORE": "908", "shared_interaction": "Direct", "source_original": "126", "Name_B": "MAOA", "Name_A": "ADH1C", "target_original": "4128", "Gene_B": "4128", "interaction": "Direct", "SUID": 4554422, "TYPE": "Direct", "Gene_A": "126", "support": "{\"StringDB\": \"physical\", \"StringEvidence\": \"database:0.904,textmining:0.217,coexpression:0.115\", \"String_Score_Physical\": 908, \"String_Score_Combined\": 936}", "selected": false}, "selected": false}, {"data": {"id": "4554419", "source": "4554101", "target": "4554110", "SCORE": "706", "shared_interaction": "Direct", "source_original": "126", "Name_B": "ALDH1A1", "Name_A": "ADH1C", "target_original": "216", "Gene_B": "216", "interaction": "Direct", "SUID": 4554419, "TYPE": "Direct", "Gene_A": "126", "support": "{\"StringDB\": \"physical\", \"StringEvidence\": \"database:0.694,textmining:0.674,coexpression:0.172,neighborhood:0.007\", \"String_Score_Physical\": 706, \"String_Score_Combined\": 921}", "selected": false}, "selected": false}, {"data": {"id": "4554416", "source": "4554101", "target": "4554107", "SCORE": "499", "shared_interaction": "Direct", "source_original": "126", "Name_B": "ADH7", "Name_A": "ADH1C", "target_original": "131", "Gene_B": "131", "interaction": "Direct", "SUID": 4554416, "TYPE": "Direct", "Gene_A": "126", "support": "{\"StringDB\": \"physical\", \"StringEvidence\": \"database:0.479,textmining:0.371,coexpression:0.100,cooccurrence:0.014\", \"String_Score_Physical\": 499, \"String_Score_Combined\": 720}", "selected": false}, "selected": false}, {"data": {"id": "4554413", "source": "4554101", "target": "4554104", "SCORE": "499", "shared_interaction": "Direct", "source_original": "126", "Name_B": "ADH4", "Name_A": "ADH1C", "target_original": "127", "Gene_B": "127", "interaction": "Direct", "SUID": 4554413, "TYPE": "Direct", "Gene_A": "126", "support": "{\"StringDB\": \"physical\", \"StringEvidence\": \"database:0.479,coexpression:0.121,textmining:0.034,cooccurrence:0.020\", \"String_Score_Physical\": 499, \"String_Score_Combined\": 584}", "selected": false}, "selected": false}, {"data": {"id": "4554410", "source": "4554098", "target": "4554119", "SCORE": "215", "shared_interaction": "Direct", "source_original": "125", "Name_B": "AOC3", "Name_A": "ADH1B", "target_original": "8639", "Gene_B": "8639", "interaction": "Direct", "SUID": 4554410, "TYPE": "Direct", "Gene_A": "125", "support": "{\"StringDB\": \"physical\", \"StringEvidence\": \"database:0.181,coexpression:0.091,textmining:0.079\", \"String_Score_Physical\": 215, \"String_Score_Combined\": 342}", "selected": false}, "selected": false}, {"data": {"id": "4554407", "source": "4554098", "target": "4554116", "SCORE": "908", "shared_interaction": "Direct", "source_original": "125", "Name_B": "MAOB", "Name_A": "ADH1B", "target_original": "4129", "Gene_B": "4129", "interaction": "Direct", "SUID": 4554407, "TYPE": "Direct", "Gene_A": "125", "support": "{\"StringDB\": \"physical\", \"StringEvidence\": \"database:0.904,textmining:0.193,coexpression:0.113\", \"String_Score_Physical\": 908, \"String_Score_Combined\": 934}", "selected": false}, "selected": false}, {"data": {"id": "4554404", "source": "4554098", "target": "4554113", "SCORE": "908", "shared_interaction": "Direct", "source_original": "125", "Name_B": "MAOA", "Name_A": "ADH1B", "target_original": "4128", "Gene_B": "4128", "interaction": "Direct", "SUID": 4554404, "TYPE": "Direct", "Gene_A": "125", "support": "{\"StringDB\": \"physical\", \"StringEvidence\": \"database:0.904,textmining:0.332,coexpression:0.123\", \"String_Score_Physical\": 908, \"String_Score_Combined\": 946}", "selected": false}, "selected": false}, {"data": {"id": "4554401", "source": "4554098", "target": "4554110", "SCORE": "706", "shared_interaction": "Direct", "source_original": "125", "Name_B": "ALDH1A1", "Name_A": "ADH1B", "target_original": "216", "Gene_B": "216", "interaction": "Direct", "SUID": 4554401, "TYPE": "Direct", "Gene_A": "125", "support": "{\"StringDB\": \"physical\", \"StringEvidence\": \"textmining:0.806,database:0.694,coexpression:0.109,neighborhood:0.007\", \"String_Score_Physical\": 706, \"String_Score_Combined\": 949}", "selected": false}, "selected": false}, {"data": {"id": "4554398", "source": "4554098", "target": "4554107", "SCORE": "499", "shared_interaction": "Direct", "source_original": "125", "Name_B": "ADH7", "Name_A": "ADH1B", "target_original": "131", "Gene_B": "131", "interaction": "Direct", "SUID": 4554398, "TYPE": "Direct", "Gene_A": "125", "support": "{\"StringDB\": \"physical\", \"StringEvidence\": \"database:0.479,coexpression:0.050,textmining:0.026,cooccurrence:0.014\", \"String_Score_Physical\": 499, \"String_Score_Combined\": 543}", "selected": false}, "selected": false}, {"data": {"id": "4554395", "source": "4554098", "target": "4554104", "SCORE": "499", "shared_interaction": "Direct", "source_original": "125", "Name_B": "ADH4", "Name_A": "ADH1B", "target_original": "127", "Gene_B": "127", "interaction": "Direct", "SUID": 4554395, "TYPE": "Direct", "Gene_A": "125", "support": "{\"StringDB\": \"physical\", \"StringEvidence\": \"database:0.479,coexpression:0.095,textmining:0.027,cooccurrence:0.020\", \"String_Score_Physical\": 499, \"String_Score_Combined\": 568}", "selected": false}, "selected": false}, {"data": {"id": "4554392", "source": "4554098", "target": "4554101", "SCORE": "960", "shared_interaction": "Direct", "source_original": "125", "Name_B": "ADH1C", "Name_A": "ADH1B", "target_original": "126", "Gene_B": "126", "interaction": "Direct", "SUID": 4554392, "TYPE": "Direct", "Gene_A": "125", "support": "{\"StringDB\": \"physical\", \"StringEvidence\": \"database:0.896,experiments:0.605,coexpression:0.456,textmining:0.351,cooccurrence:0.006\", \"InWeb_IM\": \"experimental\", \"BioGrid\": \"physical\", \"BioGrid_PubMed\": \"33961781,28514442,26186194\", \"BioGrid_Type\": \"Affinity Capture-MS\", \"BioGrid_Score\": \"0.999999934,1.0\", \"String_Score_Physical\": 960, \"String_Score_Combined\": 986}", "selected": false}, "selected": false}, {"data": {"id": "4554389", "source": "4554071", "target": "4554119", "SCORE": "215", "shared_interaction": "Direct", "source_original": "124", "Name_B": "AOC3", "Name_A": "ADH1A", "target_original": "8639", "Gene_B": "8639", "interaction": "Direct", "SUID": 4554389, "TYPE": "Direct", "Gene_A": "124", "support": "{\"StringDB\": \"physical\", \"StringEvidence\": \"database:0.181,textmining:0.099,coexpression:0.045\", \"String_Score_Physical\": 215, \"String_Score_Combined\": 324}", "selected": false}, "selected": false}, {"data": {"id": "4554386", "source": "4554071", "target": "4554116", "SCORE": "908", "shared_interaction": "Direct", "source_original": "124", "Name_B": "MAOB", "Name_A": "ADH1A", "target_original": "4129", "Gene_B": "4129", "interaction": "Direct", "SUID": 4554386, "TYPE": "Direct", "Gene_A": "124", "support": "{\"StringDB\": \"physical\", \"StringEvidence\": \"database:0.904,textmining:0.133,coexpression:0.102\", \"String_Score_Physical\": 908, \"String_Score_Combined\": 928}", "selected": false}, "selected": false}, {"data": {"id": "4554383", "source": "4554071", "target": "4554113", "SCORE": "908", "shared_interaction": "Direct", "source_original": "124", "Name_B": "MAOA", "Name_A": "ADH1A", "target_original": "4128", "Gene_B": "4128", "interaction": "Direct", "SUID": 4554383, "TYPE": "Direct", "Gene_A": "124", "support": "{\"StringDB\": \"physical\", \"StringEvidence\": \"database:0.904,textmining:0.182,coexpression:0.111\", \"String_Score_Physical\": 908, \"String_Score_Combined\": 933}", "selected": false}, "selected": false}, {"data": {"id": "4554380", "source": "4554071", "target": "4554110", "SCORE": "706", "shared_interaction": "Direct", "source_original": "124", "Name_B": "ALDH1A1", "Name_A": "ADH1A", "target_original": "216", "Gene_B": "216", "interaction": "Direct", "SUID": 4554380, "TYPE": "Direct", "Gene_A": "124", "support": "{\"StringDB\": \"physical\", \"StringEvidence\": \"textmining:0.847,database:0.694,coexpression:0.090,neighborhood:0.007\", \"String_Score_Physical\": 706, \"String_Score_Combined\": 959}", "selected": false}, "selected": false}, {"data": {"id": "4554377", "source": "4554071", "target": "4554107", "SCORE": "499", "shared_interaction": "Direct", "source_original": "124", "Name_B": "ADH7", "Name_A": "ADH1A", "target_original": "131", "Gene_B": "131", "interaction": "Direct", "SUID": 4554377, "TYPE": "Direct", "Gene_A": "124", "support": "{\"StringDB\": \"physical\", \"StringEvidence\": \"database:0.479,coexpression:0.059,textmining:0.027,cooccurrence:0.014\", \"String_Score_Physical\": 499, \"String_Score_Combined\": 548}", "selected": false}, "selected": false}, {"data": {"id": "4554374", "source": "4554071", "target": "4554104", "SCORE": "499", "shared_interaction": "Direct", "source_original": "124", "Name_B": "ADH4", "Name_A": "ADH1A", "target_original": "127", "Gene_B": "127", "interaction": "Direct", "SUID": 4554374, "TYPE": "Direct", "Gene_A": "124", "support": "{\"StringDB\": \"physical\", \"StringEvidence\": \"database:0.479,coexpression:0.178,textmining:0.040,cooccurrence:0.021\", \"String_Score_Physical\": 499, \"String_Score_Combined\": 613}", "selected": false}, "selected": false}, {"data": {"id": "4554371", "source": "4554071", "target": "4554101", "SCORE": "900", "shared_interaction": "Direct", "source_original": "124", "Name_B": "ADH1C", "Name_A": "ADH1A", "target_original": "126", "Gene_B": "126", "interaction": "Direct", "SUID": 4554371, "TYPE": "Direct", "Gene_A": "124", "support": "{\"StringDB\": \"physical\", \"StringEvidence\": \"database:0.896,coexpression:0.767,textmining:0.272,cooccurrence:0.007\", \"InWeb_IM\": \"inference\", \"String_Score_Physical\": 900, \"String_Score_Combined\": 983}", "selected": false}, "selected": false}, {"data": {"id": "4554368", "source": "4554071", "target": "4554098", "SCORE": "927", "shared_interaction": "Direct", "source_original": "124", "Name_B": "ADH1B", "Name_A": "ADH1A", "target_original": "125", "Gene_B": "125", "interaction": "Direct", "SUID": 4554368, "TYPE": "Direct", "Gene_A": "124", "support": "{\"StringDB\": \"physical\", \"StringEvidence\": \"database:0.896,coexpression:0.615,textmining:0.613,experiments:0.270,cooccurrence:0.007\", \"InWeb_IM\": \"inference\", \"BioGrid\": \"physical\", \"BioGrid_PubMed\": \"33961781\", \"BioGrid_Type\": \"Affinity Capture-MS\", \"BioGrid_Score\": \"0.999999996\", \"String_Score_Physical\": 927, \"String_Score_Combined\": 989}", "selected": false}, "selected": false}]}}, "MyList_PPIColorByCluster": {"format_version": "1.0", "generated_by": "cytoscape-3.9.1", "target_cytoscapejs_version": "~2.1", "data": {"shared_name": "MyList_PPIColorByCluster", "name": "MyList_PPIColorByCluster", "SUID": 4554965, "__Annotations": [], "selected": true}, "elements": {"nodes": [{"data": {"id": "4555382", "shared_name": "340061", "MCODE_SCORE": 0.0, "Gene": "340061", "Symbol": "STING1", "name": "340061", "MCODE_TYPE": "", "SUID": 4555382, "DEGREE": 3.0, "id_original": "340061", "MCODE_CLUSTER_ID": 0.0, "selected": false, "canonicalName": "STING1"}, "position": {"x": 382.5613831368182, "y": 224.19919802014056}, "selected": false}, {"data": {"id": "4555379", "shared_name": "83933", "MCODE_SCORE": 0.0, "Gene": "83933", "Symbol": "HDAC10", "name": "83933", "MCODE_TYPE": "", "SUID": 4555379, "DEGREE": 4.0, "id_original": "83933", "MCODE_CLUSTER_ID": 0.0, "selected": false, "canonicalName": "HDAC10"}, "position": {"x": 124.26425636679869, "y": 511.8593618995351}, "selected": false}, {"data": {"id": "4555376", "shared_name": "79885", "MCODE_SCORE": 0.0, "Gene": "79885", "Symbol": "HDAC11", "name": "79885", "MCODE_TYPE": "", "SUID": 4555376, "DEGREE": 1.0, "id_original": "79885", "MCODE_CLUSTER_ID": 0.0, "selected": false, "canonicalName": "HDAC11"}, "position": {"x": 511.23167885215025, "y": 545.3095877296132}, "selected": false}, {"data": {"id": "4555373", "shared_name": "57016", "MCODE_SCORE": 1.0, "Gene": "57016", "Symbol": "AKR1B10", "name": "57016", "MCODE_TYPE": "Clustered", "SUID": 4555373, "DEGREE": 5.0, "id_original": "57016", "MCODE_CLUSTER_ID": 7.0, "selected": false, "canonicalName": "AKR1B10"}, "position": {"x": 319.3074120369647, "y": 141.31366945568743}, "selected": false}, {"data": {"id": "4555370", "shared_name": "55869", "MCODE_SCORE": 0.0, "Gene": "55869", "Symbol": "HDAC8", "name": "55869", "MCODE_TYPE": "", "SUID": 4555370, "DEGREE": 3.0, "id_original": "55869", "MCODE_CLUSTER_ID": 0.0, "selected": false, "canonicalName": "HDAC8"}, "position": {"x": 146.98067940146666, "y": 438.74678255383196}, "selected": false}, {"data": {"id": "4555367", "shared_name": "55775", "MCODE_SCORE": 0.0, "Gene": "55775", "Symbol": "TDP1", "name": "55775", "MCODE_TYPE": "", "SUID": 4555367, "DEGREE": 4.0, "id_original": "55775", "MCODE_CLUSTER_ID": 0.0, "selected": false, "canonicalName": "TDP1"}, "position": {"x": 125.62210548789244, "y": 184.55718447033587}, "selected": false}, {"data": {"id": "4555364", "shared_name": "26986", "MCODE_SCORE": 1.0, "Gene": "26986", "Symbol": "PABPC1", "name": "26986", "MCODE_TYPE": "Seed", "SUID": 4555364, "DEGREE": 12.0, "id_original": "26986", "MCODE_CLUSTER_ID": 7.0, "selected": false, "canonicalName": "PABPC1"}, "position": {"x": 195.825123676369, "y": 195.5386831885976}, "selected": false}, {"data": {"id": "4555361", "shared_name": "26191", "MCODE_SCORE": 0.0, "Gene": "26191", "Symbol": "PTPN22", "name": "26191", "MCODE_TYPE": "", "SUID": 4555361, "DEGREE": 1.0, "id_original": "26191", "MCODE_CLUSTER_ID": 0.0, "selected": false, "canonicalName": "PTPN22"}, "position": {"x": 586.5744065132831, "y": 627.5621512061757}, "selected": false}, {"data": {"id": "4555358", "shared_name": "23632", "MCODE_SCORE": 1.5, "Gene": "23632", "Symbol": "CA14", "name": "23632", "MCODE_TYPE": "Seed", "SUID": 4555358, "DEGREE": 3.0, "id_original": "23632", "MCODE_CLUSTER_ID": 6.0, "selected": false, "canonicalName": "CA14"}, "position": {"x": 600.0669907417987, "y": 3.6105673438710255}, "selected": false}, {"data": {"id": "4555355", "shared_name": "23192", "MCODE_SCORE": 1.0, "Gene": "23192", "Symbol": "ATG4B", "name": "23192", "MCODE_TYPE": "Clustered", "SUID": 4555355, "DEGREE": 4.0, "id_original": "23192", "MCODE_CLUSTER_ID": 9.0, "selected": false, "canonicalName": "ATG4B"}, "position": {"x": 349.5476883736346, "y": 185.462919486205}, "selected": false}, {"data": {"id": "4555352", "shared_name": "11255", "MCODE_SCORE": 1.5, "Gene": "11255", "Symbol": "HRH3", "name": "11255", "MCODE_TYPE": "Seed", "SUID": 4555352, "DEGREE": 4.0, "id_original": "11255", "MCODE_CLUSTER_ID": 5.0, "selected": false, "canonicalName": "HRH3"}, "position": {"x": 831.9402207222674, "y": 440.60273958508196}, "selected": false}, {"data": {"id": "4555349", "shared_name": "10733", "MCODE_SCORE": 0.0, "Gene": "10733", "Symbol": "PLK4", "name": "10733", "MCODE_TYPE": "", "SUID": 4555349, "DEGREE": 2.0, "id_original": "10733", "MCODE_CLUSTER_ID": 0.0, "selected": false, "canonicalName": "PLK4"}, "position": {"x": 194.4389389839862, "y": 560.2174246436757}, "selected": false}, {"data": {"id": "4555346", "shared_name": "10038", "MCODE_SCORE": 0.0, "Gene": "10038", "Symbol": "PARP2", "name": "10038", "MCODE_TYPE": "", "SUID": 4555346, "DEGREE": 2.0, "id_original": "10038", "MCODE_CLUSTER_ID": 0.0, "selected": false, "canonicalName": "PARP2"}, "position": {"x": 53.680607685158066, "y": 234.21457887951556}, "selected": false}, {"data": {"id": "4555343", "shared_name": "10014", "MCODE_SCORE": 2.3333333333333335, "Gene": "10014", "Symbol": "HDAC5", "name": "10014", "MCODE_TYPE": "Seed", "SUID": 4555343, "DEGREE": 12.0, "id_original": "10014", "MCODE_CLUSTER_ID": 4.0, "selected": false, "canonicalName": "HDAC5"}, "position": {"x": 193.11124123007994, "y": 286.6365378028554}, "selected": false}, {"data": {"id": "4555340", "shared_name": "10013", "MCODE_SCORE": 2.0, "Gene": "10013", "Symbol": "HDAC6", "name": "10013", "MCODE_TYPE": "Clustered", "SUID": 4555340, "DEGREE": 12.0, "id_original": "10013", "MCODE_CLUSTER_ID": 2.0, "selected": false, "canonicalName": "HDAC6"}, "position": {"x": 356.47015846640807, "y": 446.8383963233632}, "selected": false}, {"data": {"id": "4555337", "shared_name": "8856", "MCODE_SCORE": 0.0, "Gene": "8856", "Symbol": "NR1I2", "name": "8856", "MCODE_TYPE": "", "SUID": 4555337, "DEGREE": 1.0, "id_original": "8856", "MCODE_CLUSTER_ID": 0.0, "selected": false, "canonicalName": "NR1I2"}, "position": {"x": 1086.5710190621112, "y": -114.12229703601179}, "selected": false}, {"data": {"id": "4555334", "shared_name": "8841", "MCODE_SCORE": 2.3333333333333335, "Gene": "8841", "Symbol": "HDAC3", "name": "8841", "MCODE_TYPE": "Clustered", "SUID": 4555334, "DEGREE": 14.0, "id_original": "8841", "MCODE_CLUSTER_ID": 4.0, "selected": false, "canonicalName": "HDAC3"}, "position": {"x": 213.56350029380064, "y": 442.2446158057851}, "selected": false}, {"data": {"id": "4555331", "shared_name": "8805", "MCODE_SCORE": 2.0, "Gene": "8805", "Symbol": "TRIM24", "name": "8805", "MCODE_TYPE": "Clustered", "SUID": 4555331, "DEGREE": 12.0, "id_original": "8805", "MCODE_CLUSTER_ID": 2.0, "selected": false, "canonicalName": "TRIM24"}, "position": {"x": 179.22381294638853, "y": 373.8799917823476}, "selected": false}, {"data": {"id": "4555328", "shared_name": "8639", "MCODE_SCORE": 4.0, "Gene": "8639", "Symbol": "AOC3", "name": "8639", "MCODE_TYPE": "Clustered", "SUID": 4555328, "DEGREE": 10.0, "id_original": "8639", "MCODE_CLUSTER_ID": 1.0, "selected": false, "canonicalName": "AOC3"}, "position": {"x": 161.3335923042987, "y": 45.01957155529681}, "selected": false}, {"data": {"id": "4555325", "shared_name": "8408", "MCODE_SCORE": 1.0, "Gene": "8408", "Symbol": "ULK1", "name": "8408", "MCODE_TYPE": "Clustered", "SUID": 4555325, "DEGREE": 5.0, "id_original": "8408", "MCODE_CLUSTER_ID": 9.0, "selected": false, "canonicalName": "ULK1"}, "position": {"x": 371.5165222969745, "y": 302.5787985450429}, "selected": false}, {"data": {"id": "4555322", "shared_name": "7276", "MCODE_SCORE": 0.0, "Gene": "7276", "Symbol": "TTR", "name": "7276", "MCODE_TYPE": "", "SUID": 4555322, "DEGREE": 1.0, "id_original": "7276", "MCODE_CLUSTER_ID": 0.0, "selected": false, "canonicalName": "TTR"}, "position": {"x": -8.297846904685684, "y": 405.66203523937884}, "selected": false}, {"data": {"id": "4555319", "shared_name": "7173", "MCODE_SCORE": 0.0, "Gene": "7173", "Symbol": "TPO", "name": "7173", "MCODE_TYPE": "", "SUID": 4555319, "DEGREE": 1.0, "id_original": "7173", "MCODE_CLUSTER_ID": 0.0, "selected": false, "canonicalName": "TPO"}, "position": {"x": 139.03819740683775, "y": 680.1774771339101}, "selected": false}, {"data": {"id": "4555316", "shared_name": "7153", "MCODE_SCORE": 0.0, "Gene": "7153", "Symbol": "TOP2A", "name": "7153", "MCODE_TYPE": "", "SUID": 4555316, "DEGREE": 14.0, "id_original": "7153", "MCODE_CLUSTER_ID": 0.0, "selected": false, "canonicalName": "TOP2A"}, "position": {"x": 310.8523987618182, "y": 303.8943503028554}, "selected": false}, {"data": {"id": "4555313", "shared_name": "7150", "MCODE_SCORE": 0.0, "Gene": "7150", "Symbol": "TOP1", "name": "7150", "MCODE_TYPE": "", "SUID": 4555313, "DEGREE": 7.0, "id_original": "7150", "MCODE_CLUSTER_ID": 0.0, "selected": false, "canonicalName": "TOP1"}, "position": {"x": 129.05862892539244, "y": 269.0455954200429}, "selected": false}, {"data": {"id": "4555310", "shared_name": "7099", "MCODE_SCORE": 0.0, "Gene": "7099", "Symbol": "TLR4", "name": "7099", "MCODE_TYPE": "", "SUID": 4555310, "DEGREE": 3.0, "id_original": "7099", "MCODE_CLUSTER_ID": 0.0, "selected": false, "canonicalName": "TLR4"}, "position": {"x": 97.261891254494, "y": 401.99739290539446}, "selected": false}, {"data": {"id": "4555307", "shared_name": "7052", "MCODE_SCORE": 0.0, "Gene": "7052", "Symbol": "TGM2", "name": "7052", "MCODE_TYPE": "", "SUID": 4555307, "DEGREE": 4.0, "id_original": "7052", "MCODE_CLUSTER_ID": 0.0, "selected": false, "canonicalName": "TGM2"}, "position": {"x": 294.490069278786, "y": 196.1481115943593}, "selected": false}, {"data": {"id": "4555304", "shared_name": "7048", "MCODE_SCORE": 0.0, "Gene": "7048", "Symbol": "TGFBR2", "name": "7048", "MCODE_TYPE": "", "SUID": 4555304, "DEGREE": 3.0, "id_original": "7048", "MCODE_CLUSTER_ID": 0.0, "selected": false, "canonicalName": "TGFBR2"}, "position": {"x": 367.9195069161151, "y": 415.7651541358632}, "selected": false}, {"data": {"id": "4555301", "shared_name": "6865", "MCODE_SCORE": 2.5, "Gene": "6865", "Symbol": "TACR2", "name": "6865", "MCODE_TYPE": "Clustered", "SUID": 4555301, "DEGREE": 5.0, "id_original": "6865", "MCODE_CLUSTER_ID": 3.0, "selected": false, "canonicalName": "TACR2"}, "position": {"x": 625.4405258980487, "y": 513.242876303832}, "selected": false}, {"data": {"id": "4555298", "shared_name": "6772", "MCODE_SCORE": 0.0, "Gene": "6772", "Symbol": "STAT1", "name": "6772", "MCODE_TYPE": "", "SUID": 4555298, "DEGREE": 12.0, "id_original": "6772", "MCODE_CLUSTER_ID": 0.0, "selected": false, "canonicalName": "STAT1"}, "position": {"x": 325.099408039162, "y": 459.8472769385976}, "selected": false}, {"data": {"id": "4555295", "shared_name": "6715", "MCODE_SCORE": 0.0, "Gene": "6715", "Symbol": "SRD5A1", "name": "6715", "MCODE_TYPE": "", "SUID": 4555295, "DEGREE": 2.0, "id_original": "6715", "MCODE_CLUSTER_ID": 0.0, "selected": false, "canonicalName": "SRD5A1"}, "position": {"x": 379.30423439414244, "y": -29.826856362183662}, "selected": false}, {"data": {"id": "4555292", "shared_name": "6566", "MCODE_SCORE": 0.0, "Gene": "6566", "Symbol": "SLC16A1", "name": "6566", "MCODE_TYPE": "", "SUID": 4555292, "DEGREE": 1.0, "id_original": "6566", "MCODE_CLUSTER_ID": 0.0, "selected": false, "canonicalName": "SLC16A1"}, "position": {"x": 3.1977585640643156, "y": 159.05468965832415}, "selected": false}, {"data": {"id": "4555289", "shared_name": "6548", "MCODE_SCORE": 0.0, "Gene": "6548", "Symbol": "SLC9A1", "name": "6548", "MCODE_TYPE": "", "SUID": 4555289, "DEGREE": 2.0, "id_original": "6548", "MCODE_CLUSTER_ID": 0.0, "selected": false, "canonicalName": "SLC9A1"}, "position": {"x": 320.4104813423846, "y": -42.34245084460554}, "selected": false}, {"data": {"id": "4555286", "shared_name": "6531", "MCODE_SCORE": 0.0, "Gene": "6531", "Symbol": "SLC6A3", "name": "6531", "MCODE_TYPE": "", "SUID": 4555286, "DEGREE": 1.0, "id_original": "6531", "MCODE_CLUSTER_ID": 0.0, "selected": false, "canonicalName": "SLC6A3"}, "position": {"x": 986.5710190621112, "y": 334.11027742687884}, "selected": false}, {"data": {"id": "4555283", "shared_name": "6513", "MCODE_SCORE": 0.0, "Gene": "6513", "Symbol": "SLC2A1", "name": "6513", "MCODE_TYPE": "", "SUID": 4555283, "DEGREE": 3.0, "id_original": "6513", "MCODE_CLUSTER_ID": 0.0, "selected": false, "canonicalName": "SLC2A1"}, "position": {"x": 145.1083039131854, "y": 585.3049490577382}, "selected": false}, {"data": {"id": "4555280", "shared_name": "5970", "MCODE_SCORE": 2.3333333333333335, "Gene": "5970", "Symbol": "RELA", "name": "5970", "MCODE_TYPE": "Clustered", "SUID": 4555280, "DEGREE": 16.0, "id_original": "5970", "MCODE_CLUSTER_ID": 4.0, "selected": false, "canonicalName": "RELA"}, "position": {"x": 266.24707502991896, "y": 360.1654379493398}, "selected": false}, {"data": {"id": "4555277", "shared_name": "5788", "MCODE_SCORE": 0.0, "Gene": "5788", "Symbol": "PTPRC", "name": "5788", "MCODE_TYPE": "", "SUID": 4555277, "DEGREE": 2.0, "id_original": "5788", "MCODE_CLUSTER_ID": 0.0, "selected": false, "canonicalName": "PTPRC"}, "position": {"x": 506.9284256783221, "y": 635.0053579932851}, "selected": false}, {"data": {"id": "4555274", "shared_name": "5771", "MCODE_SCORE": 0.0, "Gene": "5771", "Symbol": "PTPN2", "name": "5771", "MCODE_TYPE": "", "SUID": 4555274, "DEGREE": 4.0, "id_original": "5771", "MCODE_CLUSTER_ID": 0.0, "selected": false, "canonicalName": "PTPN2"}, "position": {"x": 359.93612373740416, "y": 517.899126303832}, "selected": false}, {"data": {"id": "4555271", "shared_name": "5644", "MCODE_SCORE": 0.0, "Gene": "5644", "Symbol": "PRSS1", "name": "5644", "MCODE_TYPE": "", "SUID": 4555271, "DEGREE": 2.0, "id_original": "5644", "MCODE_CLUSTER_ID": 0.0, "selected": false, "canonicalName": "PRSS1"}, "position": {"x": -53.56277000038881, "y": 495.56889559094134}, "selected": false}, {"data": {"id": "4555268", "shared_name": "5347", "MCODE_SCORE": 0.0, "Gene": "5347", "Symbol": "PLK1", "name": "5347", "MCODE_TYPE": "", "SUID": 4555268, "DEGREE": 10.0, "id_original": "5347", "MCODE_CLUSTER_ID": 0.0, "selected": false, "canonicalName": "PLK1"}, "position": {"x": 300.70892799765807, "y": 486.6410086280507}, "selected": false}, {"data": {"id": "4555265", "shared_name": "5300", "MCODE_SCORE": 0.0, "Gene": "5300", "Symbol": "PIN1", "name": "5300", "MCODE_TYPE": "", "SUID": 4555265, "DEGREE": 8.0, "id_original": "5300", "MCODE_CLUSTER_ID": 0.0, "selected": false, "canonicalName": "PIN1"}, "position": {"x": 346.08936775595885, "y": 391.7137320167226}, "selected": false}, {"data": {"id": "4555262", "shared_name": "5292", "MCODE_SCORE": 0.0, "Gene": "5292", "Symbol": "PIM1", "name": "5292", "MCODE_TYPE": "", "SUID": 4555262, "DEGREE": 2.0, "id_original": "5292", "MCODE_CLUSTER_ID": 0.0, "selected": false, "canonicalName": "PIM1"}, "position": {"x": 473.27298439414244, "y": 460.3195974952382}, "selected": false}, {"data": {"id": "4555259", "shared_name": "5054", "MCODE_SCORE": 0.0, "Gene": "5054", "Symbol": "SERPINE1", "name": "5054", "MCODE_TYPE": "", "SUID": 4555259, "DEGREE": 2.0, "id_original": "5054", "MCODE_CLUSTER_ID": 0.0, "selected": false, "canonicalName": "SERPINE1"}, "position": {"x": 406.3750504341815, "y": 502.25435091320696}, "selected": false}, {"data": {"id": "4555256", "shared_name": "4843", "MCODE_SCORE": 0.0, "Gene": "4843", "Symbol": "NOS2", "name": "4843", "MCODE_TYPE": "", "SUID": 4555256, "DEGREE": 3.0, "id_original": "4843", "MCODE_CLUSTER_ID": 0.0, "selected": false, "canonicalName": "NOS2"}, "position": {"x": 320.65868080527525, "y": 550.9915945655507}, "selected": false}, {"data": {"id": "4555253", "shared_name": "4835", "MCODE_SCORE": 0.0, "Gene": "4835", "Symbol": "NQO2", "name": "4835", "MCODE_TYPE": "", "SUID": 4555253, "DEGREE": 1.0, "id_original": "4835", "MCODE_CLUSTER_ID": 0.0, "selected": false, "canonicalName": "NQO2"}, "position": {"x": -25.96438132851381, "y": 251.16994692150774}, "selected": false}, {"data": {"id": "4555250", "shared_name": "4790", "MCODE_SCORE": 2.3333333333333335, "Gene": "4790", "Symbol": "NFKB1", "name": "4790", "MCODE_TYPE": "Clustered", "SUID": 4555250, "DEGREE": 11.0, "id_original": "4790", "MCODE_CLUSTER_ID": 4.0, "selected": false, "canonicalName": "NFKB1"}, "position": {"x": 130.91507423789244, "y": 457.28743196789446}, "selected": false}, {"data": {"id": "4555247", "shared_name": "4780", "MCODE_SCORE": 0.0, "Gene": "4780", "Symbol": "NFE2L2", "name": "4780", "MCODE_TYPE": "", "SUID": 4555247, "DEGREE": 12.0, "id_original": "4780", "MCODE_CLUSTER_ID": 0.0, "selected": false, "canonicalName": "NFE2L2"}, "position": {"x": 155.15650642783385, "y": 301.7435171729726}, "selected": false}, {"data": {"id": "4555244", "shared_name": "4353", "MCODE_SCORE": 0.0, "Gene": "4353", "Symbol": "MPO", "name": "4353", "MCODE_TYPE": "", "SUID": 4555244, "DEGREE": 2.0, "id_original": "4353", "MCODE_CLUSTER_ID": 0.0, "selected": false, "canonicalName": "MPO"}, "position": {"x": 74.91432655722838, "y": 598.4239370948476}, "selected": false}, {"data": {"id": "4555241", "shared_name": "4321", "MCODE_SCORE": 0.0, "Gene": "4321", "Symbol": "MMP12", "name": "4321", "MCODE_TYPE": "", "SUID": 4555241, "DEGREE": 2.0, "id_original": "4321", "MCODE_CLUSTER_ID": 0.0, "selected": false, "canonicalName": "MMP12"}, "position": {"x": -207.84008323281068, "y": 312.4869101173085}, "selected": false}, {"data": {"id": "4555238", "shared_name": "4313", "MCODE_SCORE": 0.0, "Gene": "4313", "Symbol": "MMP2", "name": "4313", "MCODE_TYPE": "", "SUID": 4555238, "DEGREE": 3.0, "id_original": "4313", "MCODE_CLUSTER_ID": 0.0, "selected": false, "canonicalName": "MMP2"}, "position": {"x": -11.960139385154434, "y": 340.2046225196523}, "selected": false}, {"data": {"id": "4555235", "shared_name": "4312", "MCODE_SCORE": 0.0, "Gene": "4312", "Symbol": "MMP1", "name": "4312", "MCODE_TYPE": "", "SUID": 4555235, "DEGREE": 2.0, "id_original": "4312", "MCODE_CLUSTER_ID": 0.0, "selected": false, "canonicalName": "MMP1"}, "position": {"x": -134.00826560585756, "y": 420.9369986182851}, "selected": false}, {"data": {"id": "4555232", "shared_name": "4311", "MCODE_SCORE": 0.0, "Gene": "4311", "Symbol": "MME", "name": "4311", "MCODE_TYPE": "", "SUID": 4555232, "DEGREE": 6.0, "id_original": "4311", "MCODE_CLUSTER_ID": 0.0, "selected": false, "canonicalName": "MME"}, "position": {"x": 156.34376228720885, "y": 239.24476076428118}, "selected": false}, {"data": {"id": "4555229", "shared_name": "4282", "MCODE_SCORE": 0.0, "Gene": "4282", "Symbol": "MIF", "name": "4282", "MCODE_TYPE": "", "SUID": 4555229, "DEGREE": 3.0, "id_original": "4282", "MCODE_CLUSTER_ID": 0.0, "selected": false, "canonicalName": "MIF"}, "position": {"x": 65.39938820273619, "y": 305.8738424903554}, "selected": false}, {"data": {"id": "4555226", "shared_name": "4194", "MCODE_SCORE": 0.0, "Gene": "4194", "Symbol": "MDM4", "name": "4194", "MCODE_TYPE": "", "SUID": 4555226, "DEGREE": 4.0, "id_original": "4194", "MCODE_CLUSTER_ID": 0.0, "selected": false, "canonicalName": "MDM4"}, "position": {"x": 431.6158646431659, "y": 301.6656363135976}, "selected": false}, {"data": {"id": "4555223", "shared_name": "4129", "MCODE_SCORE": 4.0, "Gene": "4129", "Symbol": "MAOB", "name": "4129", "MCODE_TYPE": "Clustered", "SUID": 4555223, "DEGREE": 8.0, "id_original": "4129", "MCODE_CLUSTER_ID": 1.0, "selected": false, "canonicalName": "MAOB"}, "position": {"x": 91.22090614707213, "y": -127.2477395408946}, "selected": false}, {"data": {"id": "4555220", "shared_name": "4128", "MCODE_SCORE": 4.0, "Gene": "4128", "Symbol": "MAOA", "name": "4128", "MCODE_TYPE": "Seed", "SUID": 4555220, "DEGREE": 8.0, "id_original": "4128", "MCODE_CLUSTER_ID": 1.0, "selected": false, "canonicalName": "MAOA"}, "position": {"x": 42.84950722129088, "y": -83.45203946765241}, "selected": false}, {"data": {"id": "4555217", "shared_name": "4000", "MCODE_SCORE": 0.0, "Gene": "4000", "Symbol": "LMNA", "name": "4000", "MCODE_TYPE": "", "SUID": 4555217, "DEGREE": 10.0, "id_original": "4000", "MCODE_CLUSTER_ID": 0.0, "selected": false, "canonicalName": "LMNA"}, "position": {"x": 227.1558998909686, "y": 249.3595373756093}, "selected": false}, {"data": {"id": "4555214", "shared_name": "3958", "MCODE_SCORE": 0.0, "Gene": "3958", "Symbol": "LGALS3", "name": "3958", "MCODE_TYPE": "", "SUID": 4555214, "DEGREE": 5.0, "id_original": "3958", "MCODE_CLUSTER_ID": 0.0, "selected": false, "canonicalName": "LGALS3"}, "position": {"x": 463.66754616172057, "y": 345.86174227062884}, "selected": false}, {"data": {"id": "4555211", "shared_name": "3717", "MCODE_SCORE": 2.0, "Gene": "3717", "Symbol": "JAK2", "name": "3717", "MCODE_TYPE": "Clustered", "SUID": 4555211, "DEGREE": 17.0, "id_original": "3717", "MCODE_CLUSTER_ID": 2.0, "selected": false, "canonicalName": "JAK2"}, "position": {"x": 261.8192247238849, "y": 546.8292715675038}, "selected": false}, {"data": {"id": "4555208", "shared_name": "3716", "MCODE_SCORE": 0.0, "Gene": "3716", "Symbol": "JAK1", "name": "3716", "MCODE_TYPE": "", "SUID": 4555208, "DEGREE": 7.0, "id_original": "3716", "MCODE_CLUSTER_ID": 0.0, "selected": false, "canonicalName": "JAK1"}, "position": {"x": 242.322588810036, "y": 501.32185579601946}, "selected": false}, {"data": {"id": "4555205", "shared_name": "3702", "MCODE_SCORE": 0.0, "Gene": "3702", "Symbol": "ITK", "name": "3702", "MCODE_TYPE": "", "SUID": 4555205, "DEGREE": 2.0, "id_original": "3702", "MCODE_CLUSTER_ID": 0.0, "selected": false, "canonicalName": "ITK"}, "position": {"x": 475.3224686470721, "y": 679.7751944190663}, "selected": false}, {"data": {"id": "4555202", "shared_name": "3688", "MCODE_SCORE": 0.0, "Gene": "3688", "Symbol": "ITGB1", "name": "3688", "MCODE_TYPE": "", "SUID": 4555202, "DEGREE": 8.0, "id_original": "3688", "MCODE_CLUSTER_ID": 0.0, "selected": false, "canonicalName": "ITGB1"}, "position": {"x": 330.2708481636737, "y": 341.02197481457415}, "selected": false}, {"data": {"id": "4555199", "shared_name": "3615", "MCODE_SCORE": 0.0, "Gene": "3615", "Symbol": "IMPDH2", "name": "3615", "MCODE_TYPE": "", "SUID": 4555199, "DEGREE": 9.0, "id_original": "3615", "MCODE_CLUSTER_ID": 0.0, "selected": false, "canonicalName": "IMPDH2"}, "position": {"x": 259.4171456185077, "y": 176.97551180187884}, "selected": false}, {"data": {"id": "4555196", "shared_name": "3551", "MCODE_SCORE": 0.0, "Gene": "3551", "Symbol": "IKBKB", "name": "3551", "MCODE_TYPE": "", "SUID": 4555196, "DEGREE": 8.0, "id_original": "3551", "MCODE_CLUSTER_ID": 0.0, "selected": false, "canonicalName": "IKBKB"}, "position": {"x": 258.1645158615802, "y": 432.6663992530507}, "selected": false}, {"data": {"id": "4555193", "shared_name": "3480", "MCODE_SCORE": 0.0, "Gene": "3480", "Symbol": "IGF1R", "name": "3480", "MCODE_TYPE": "", "SUID": 4555193, "DEGREE": 9.0, "id_original": "3480", "MCODE_CLUSTER_ID": 0.0, "selected": false, "canonicalName": "IGF1R"}, "position": {"x": 305.6037224617694, "y": 431.2938406593007}, "selected": false}, {"data": {"id": "4555190", "shared_name": "3358", "MCODE_SCORE": 2.5, "Gene": "3358", "Symbol": "HTR2C", "name": "3358", "MCODE_TYPE": "Clustered", "SUID": 4555190, "DEGREE": 7.0, "id_original": "3358", "MCODE_CLUSTER_ID": 3.0, "selected": false, "canonicalName": "HTR2C"}, "position": {"x": 638.1981247750018, "y": 379.79077364269915}, "selected": false}, {"data": {"id": "4555187", "shared_name": "3303", "MCODE_SCORE": 1.0, "Gene": "3303", "Symbol": "HSPA1A", "name": "3303", "MCODE_TYPE": "Clustered", "SUID": 4555187, "DEGREE": 16.0, "id_original": "3303", "MCODE_CLUSTER_ID": 9.0, "selected": false, "canonicalName": "HSPA1A"}, "position": {"x": 265.5002123203967, "y": 261.20446993176165}, "selected": false}, {"data": {"id": "4555184", "shared_name": "3290", "MCODE_SCORE": 0.0, "Gene": "3290", "Symbol": "HSD11B1", "name": "3290", "MCODE_TYPE": "", "SUID": 4555184, "DEGREE": 3.0, "id_original": "3290", "MCODE_CLUSTER_ID": 0.0, "selected": false, "canonicalName": "HSD11B1"}, "position": {"x": 205.56123817832213, "y": -167.5230843895274}, "selected": false}, {"data": {"id": "4555181", "shared_name": "3164", "MCODE_SCORE": 0.0, "Gene": "3164", "Symbol": "NR4A1", "name": "3164", "MCODE_TYPE": "", "SUID": 4555181, "DEGREE": 5.0, "id_original": "3164", "MCODE_CLUSTER_ID": 0.0, "selected": false, "canonicalName": "NR4A1"}, "position": {"x": 394.04527748496275, "y": 355.28076387707415}, "selected": false}, {"data": {"id": "4555178", "shared_name": "3162", "MCODE_SCORE": 0.0, "Gene": "3162", "Symbol": "HMOX1", "name": "3162", "MCODE_TYPE": "", "SUID": 4555178, "DEGREE": 2.0, "id_original": "3162", "MCODE_CLUSTER_ID": 0.0, "selected": false, "canonicalName": "HMOX1"}, "position": {"x": 282.98835075766783, "y": 396.66768099133196}, "selected": false}, {"data": {"id": "4555175", "shared_name": "3066", "MCODE_SCORE": 2.3333333333333335, "Gene": "3066", "Symbol": "HDAC2", "name": "3066", "MCODE_TYPE": "Clustered", "SUID": 4555175, "DEGREE": 15.0, "id_original": "3066", "MCODE_CLUSTER_ID": 4.0, "selected": false, "canonicalName": "HDAC2"}, "position": {"x": 188.36941994101744, "y": 419.1373160010976}, "selected": false}, {"data": {"id": "4555172", "shared_name": "3065", "MCODE_SCORE": 2.0, "Gene": "3065", "Symbol": "HDAC1", "name": "3065", "MCODE_TYPE": "Seed", "SUID": 4555172, "DEGREE": 21.0, "id_original": "3065", "MCODE_CLUSTER_ID": 2.0, "selected": false, "canonicalName": "HDAC1"}, "position": {"x": 253.26767338187437, "y": 403.84953523937884}, "selected": false}, {"data": {"id": "4555169", "shared_name": "3028", "MCODE_SCORE": 0.0, "Gene": "3028", "Symbol": "HSD17B10", "name": "3028", "MCODE_TYPE": "", "SUID": 4555169, "DEGREE": 9.0, "id_original": "3028", "MCODE_CLUSTER_ID": 0.0, "selected": false, "canonicalName": "HSD17B10"}, "position": {"x": 325.155934223244, "y": 35.82584596935931}, "selected": false}, {"data": {"id": "4555166", "shared_name": "2950", "MCODE_SCORE": 0.0, "Gene": "2950", "Symbol": "GSTP1", "name": "2950", "MCODE_TYPE": "", "SUID": 4555166, "DEGREE": 10.0, "id_original": "2950", "MCODE_CLUSTER_ID": 0.0, "selected": false, "canonicalName": "GSTP1"}, "position": {"x": 205.72301567466002, "y": 45.065820944945244}, "selected": false}, {"data": {"id": "4555163", "shared_name": "2869", "MCODE_SCORE": 2.5, "Gene": "2869", "Symbol": "GRK5", "name": "2869", "MCODE_TYPE": "Clustered", "SUID": 4555163, "DEGREE": 9.0, "id_original": "2869", "MCODE_CLUSTER_ID": 3.0, "selected": false, "canonicalName": "GRK5"}, "position": {"x": 536.7712754097674, "y": 435.3762381202382}, "selected": false}, {"data": {"id": "4555160", "shared_name": "2534", "MCODE_SCORE": 0.0, "Gene": "2534", "Symbol": "FYN", "name": "2534", "MCODE_TYPE": "", "SUID": 4555160, "DEGREE": 10.0, "id_original": "2534", "MCODE_CLUSTER_ID": 0.0, "selected": false, "canonicalName": "FYN"}, "position": {"x": 375.2475327339862, "y": 580.2458670264882}, "selected": false}, {"data": {"id": "4555157", "shared_name": "2358", "MCODE_SCORE": 2.5, "Gene": "2358", "Symbol": "FPR2", "name": "2358", "MCODE_TYPE": "Clustered", "SUID": 4555157, "DEGREE": 9.0, "id_original": "2358", "MCODE_CLUSTER_ID": 3.0, "selected": false, "canonicalName": "FPR2"}, "position": {"x": 733.4872788277362, "y": 438.3629324561757}, "selected": false}, {"data": {"id": "4555154", "shared_name": "2321", "MCODE_SCORE": 0.0, "Gene": "2321", "Symbol": "FLT1", "name": "2321", "MCODE_TYPE": "", "SUID": 4555154, "DEGREE": 2.0, "id_original": "2321", "MCODE_CLUSTER_ID": 0.0, "selected": false, "canonicalName": "FLT1"}, "position": {"x": 421.2181595650409, "y": 682.5488150245351}, "selected": false}, {"data": {"id": "4555151", "shared_name": "2185", "MCODE_SCORE": 0.0, "Gene": "2185", "Symbol": "PTK2B", "name": "2185", "MCODE_TYPE": "", "SUID": 4555151, "DEGREE": 5.0, "id_original": "2185", "MCODE_CLUSTER_ID": 0.0, "selected": false, "canonicalName": "PTK2B"}, "position": {"x": 279.0335921135638, "y": 595.611284506957}, "selected": false}, {"data": {"id": "4555148", "shared_name": "2170", "MCODE_SCORE": 0.0, "Gene": "2170", "Symbol": "FABP3", "name": "2170", "MCODE_TYPE": "", "SUID": 4555148, "DEGREE": 4.0, "id_original": "2170", "MCODE_CLUSTER_ID": 0.0, "selected": false, "canonicalName": "FABP3"}, "position": {"x": 430.9318894234393, "y": 429.58452059094134}, "selected": false}, {"data": {"id": "4555145", "shared_name": "2152", "MCODE_SCORE": 0.0, "Gene": "2152", "Symbol": "F3", "name": "2152", "MCODE_TYPE": "", "SUID": 4555145, "DEGREE": 1.0, "id_original": "2152", "MCODE_CLUSTER_ID": 0.0, "selected": false, "canonicalName": "F3"}, "position": {"x": 1088.8926094856952, "y": -221.86164640124616}, "selected": false}, {"data": {"id": "4555142", "shared_name": "2053", "MCODE_SCORE": 0.0, "Gene": "2053", "Symbol": "EPHX2", "name": "2053", "MCODE_TYPE": "", "SUID": 4555142, "DEGREE": 3.0, "id_original": "2053", "MCODE_CLUSTER_ID": 0.0, "selected": false, "canonicalName": "EPHX2"}, "position": {"x": 264.48270798594694, "y": 23.411119712035088}, "selected": false}, {"data": {"id": "4555139", "shared_name": "2052", "MCODE_SCORE": 0.0, "Gene": "2052", "Symbol": "EPHX1", "name": "2052", "MCODE_TYPE": "", "SUID": 4555139, "DEGREE": 6.0, "id_original": "2052", "MCODE_CLUSTER_ID": 0.0, "selected": false, "canonicalName": "EPHX1"}, "position": {"x": 349.8327912178729, "y": 94.23660875622454}, "selected": false}, {"data": {"id": "4555136", "shared_name": "1890", "MCODE_SCORE": 0.0, "Gene": "1890", "Symbol": "TYMP", "name": "1890", "MCODE_TYPE": "", "SUID": 4555136, "DEGREE": 1.0, "id_original": "1890", "MCODE_CLUSTER_ID": 0.0, "selected": false, "canonicalName": "TYMP"}, "position": {"x": 296.6190461006854, "y": -221.86164640124616}, "selected": false}, {"data": {"id": "4555133", "shared_name": "1813", "MCODE_SCORE": 1.5, "Gene": "1813", "Symbol": "DRD2", "name": "1813", "MCODE_TYPE": "Clustered", "SUID": 4555133, "DEGREE": 5.0, "id_original": "1813", "MCODE_CLUSTER_ID": 5.0, "selected": false, "canonicalName": "DRD2"}, "position": {"x": 863.5016220894549, "y": 360.591280234496}, "selected": false}, {"data": {"id": "4555130", "shared_name": "1645", "MCODE_SCORE": 1.0, "Gene": "1645", "Symbol": "AKR1C1", "name": "1645", "MCODE_TYPE": "Clustered", "SUID": 4555130, "DEGREE": 9.0, "id_original": "1645", "MCODE_CLUSTER_ID": 7.0, "selected": false, "canonicalName": "AKR1C1"}, "position": {"x": 264.2307094422076, "y": 77.37206102673235}, "selected": false}, {"data": {"id": "4555127", "shared_name": "1584", "MCODE_SCORE": 0.0, "Gene": "1584", "Symbol": "CYP11B1", "name": "1584", "MCODE_TYPE": "", "SUID": 4555127, "DEGREE": 3.0, "id_original": "1584", "MCODE_CLUSTER_ID": 0.0, "selected": false, "canonicalName": "CYP11B1"}, "position": {"x": 303.5702217903827, "y": -108.32349942858991}, "selected": false}, {"data": {"id": "4555124", "shared_name": "1548", "MCODE_SCORE": 0.0, "Gene": "1548", "Symbol": "CYP2A6", "name": "1548", "MCODE_TYPE": "", "SUID": 4555124, "DEGREE": 6.0, "id_original": "1548", "MCODE_CLUSTER_ID": 0.0, "selected": false, "canonicalName": "CYP2A6"}, "position": {"x": 266.886803158829, "y": -60.5066506737071}, "selected": false}, {"data": {"id": "4555121", "shared_name": "1520", "MCODE_SCORE": 0.0, "Gene": "1520", "Symbol": "CTSS", "name": "1520", "MCODE_TYPE": "", "SUID": 4555121, "DEGREE": 1.0, "id_original": "1520", "MCODE_CLUSTER_ID": 0.0, "selected": false, "canonicalName": "CTSS"}, "position": {"x": -481.45772849648256, "y": 226.6614172584218}, "selected": false}, {"data": {"id": "4555118", "shared_name": "1513", "MCODE_SCORE": 0.0, "Gene": "1513", "Symbol": "CTSK", "name": "1513", "MCODE_TYPE": "", "SUID": 4555118, "DEGREE": 3.0, "id_original": "1513", "MCODE_CLUSTER_ID": 0.0, "selected": false, "canonicalName": "CTSK"}, "position": {"x": -376.6819106253888, "y": 294.2488424903554}, "selected": false}, {"data": {"id": "4555115", "shared_name": "1509", "MCODE_SCORE": 0.0, "Gene": "1509", "Symbol": "CTSD", "name": "1509", "MCODE_TYPE": "", "SUID": 4555115, "DEGREE": 1.0, "id_original": "1509", "MCODE_CLUSTER_ID": 0.0, "selected": false, "canonicalName": "CTSD"}, "position": {"x": -496.1676283988263, "y": 333.70520235363665}, "selected": false}, {"data": {"id": "4555112", "shared_name": "1460", "MCODE_SCORE": 0.0, "Gene": "1460", "Symbol": "CSNK2B", "name": "1460", "MCODE_TYPE": "", "SUID": 4555112, "DEGREE": 10.0, "id_original": "1460", "MCODE_CLUSTER_ID": 0.0, "selected": false, "canonicalName": "CSNK2B"}, "position": {"x": 212.12147224814635, "y": 339.0213339454335}, "selected": false}, {"data": {"id": "4555109", "shared_name": "1445", "MCODE_SCORE": 0.0, "Gene": "1445", "Symbol": "CSK", "name": "1445", "MCODE_TYPE": "", "SUID": 4555109, "DEGREE": 8.0, "id_original": "1445", "MCODE_CLUSTER_ID": 0.0, "selected": false, "canonicalName": "CSK"}, "position": {"x": 444.65021217734557, "y": 536.3052237159413}, "selected": false}, {"data": {"id": "4555106", "shared_name": "1143", "MCODE_SCORE": 2.0, "Gene": "1143", "Symbol": "CHRNB4", "name": "1143", "MCODE_TYPE": "Clustered", "SUID": 4555106, "DEGREE": 5.0, "id_original": "1143", "MCODE_CLUSTER_ID": 2.0, "selected": false, "canonicalName": "CHRNB4"}, "position": {"x": 266.91955984503966, "y": 717.2678091651601}, "selected": false}, {"data": {"id": "4555103", "shared_name": "1141", "MCODE_SCORE": 2.0, "Gene": "1141", "Symbol": "CHRNB2", "name": "1141", "MCODE_TYPE": "Clustered", "SUID": 4555103, "DEGREE": 5.0, "id_original": "1141", "MCODE_CLUSTER_ID": 2.0, "selected": false, "canonicalName": "CHRNB2"}, "position": {"x": 196.555836566994, "y": 708.7219107276601}, "selected": false}, {"data": {"id": "4555100", "shared_name": "1139", "MCODE_SCORE": 2.0, "Gene": "1139", "Symbol": "CHRNA7", "name": "1139", "MCODE_TYPE": "Clustered", "SUID": 4555100, "DEGREE": 6.0, "id_original": "1139", "MCODE_CLUSTER_ID": 2.0, "selected": false, "canonicalName": "CHRNA7"}, "position": {"x": 308.07971275717955, "y": 675.8757193214101}, "selected": false}, {"data": {"id": "4555097", "shared_name": "1137", "MCODE_SCORE": 2.0, "Gene": "1137", "Symbol": "CHRNA4", "name": "1137", "MCODE_TYPE": "Clustered", "SUID": 4555097, "DEGREE": 6.0, "id_original": "1137", "MCODE_CLUSTER_ID": 2.0, "selected": false, "canonicalName": "CHRNA4"}, "position": {"x": 200.6545685616229, "y": 620.091509116332}, "selected": false}, {"data": {"id": "4555094", "shared_name": "1134", "MCODE_SCORE": 2.0, "Gene": "1134", "Symbol": "CHRNA1", "name": "1134", "MCODE_TYPE": "Clustered", "SUID": 4555094, "DEGREE": 4.0, "id_original": "1134", "MCODE_CLUSTER_ID": 2.0, "selected": false, "canonicalName": "CHRNA1"}, "position": {"x": 230.0796631661151, "y": 790.5936758643788}, "selected": false}, {"data": {"id": "4555091", "shared_name": "1132", "MCODE_SCORE": 1.5, "Gene": "1132", "Symbol": "CHRM4", "name": "1132", "MCODE_TYPE": "Clustered", "SUID": 4555091, "DEGREE": 5.0, "id_original": "1132", "MCODE_CLUSTER_ID": 5.0, "selected": false, "canonicalName": "CHRM4"}, "position": {"x": 783.5746811714862, "y": 331.4371969825429}, "selected": false}, {"data": {"id": "4555088", "shared_name": "1131", "MCODE_SCORE": 2.5, "Gene": "1131", "Symbol": "CHRM3", "name": "1131", "MCODE_TYPE": "Seed", "SUID": 4555088, "DEGREE": 5.0, "id_original": "1131", "MCODE_CLUSTER_ID": 3.0, "selected": false, "canonicalName": "CHRM3"}, "position": {"x": 697.4193772164081, "y": 514.2173330909413}, "selected": false}, {"data": {"id": "4555085", "shared_name": "1129", "MCODE_SCORE": 1.5, "Gene": "1129", "Symbol": "CHRM2", "name": "1129", "MCODE_TYPE": "Clustered", "SUID": 4555085, "DEGREE": 6.0, "id_original": "1129", "MCODE_CLUSTER_ID": 5.0, "selected": false, "canonicalName": "CHRM2"}, "position": {"x": 714.2404221382831, "y": 369.82051302258196}, "selected": false}, {"data": {"id": "4555082", "shared_name": "1128", "MCODE_SCORE": 2.5, "Gene": "1128", "Symbol": "CHRM1", "name": "1128", "MCODE_TYPE": "Clustered", "SUID": 4555082, "DEGREE": 6.0, "id_original": "1128", "MCODE_CLUSTER_ID": 3.0, "selected": false, "canonicalName": "CHRM1"}, "position": {"x": 652.2825058785174, "y": 448.25801302258196}, "selected": false}, {"data": {"id": "4555079", "shared_name": "1066", "MCODE_SCORE": 0.0, "Gene": "1066", "Symbol": "CES1", "name": "1066", "MCODE_TYPE": "", "SUID": 4555079, "DEGREE": 2.0, "id_original": "1066", "MCODE_CLUSTER_ID": 0.0, "selected": false, "canonicalName": "CES1"}, "position": {"x": 34.93283546836119, "y": 457.5796988135976}, "selected": false}, {"data": {"id": "4555076", "shared_name": "1020", "MCODE_SCORE": 0.0, "Gene": "1020", "Symbol": "CDK5", "name": "1020", "MCODE_TYPE": "", "SUID": 4555076, "DEGREE": 15.0, "id_original": "1020", "MCODE_CLUSTER_ID": 0.0, "selected": false, "canonicalName": "CDK5"}, "position": {"x": 291.74293220908385, "y": 329.6416647559804}, "selected": false}, {"data": {"id": "4555073", "shared_name": "995", "MCODE_SCORE": 0.0, "Gene": "995", "Symbol": "CDC25C", "name": "995", "MCODE_TYPE": "", "SUID": 4555073, "DEGREE": 5.0, "id_original": "995", "MCODE_CLUSTER_ID": 0.0, "selected": false, "canonicalName": "CDC25C"}, "position": {"x": 212.45166099936705, "y": 392.7049734718007}, "selected": false}, {"data": {"id": "4555070", "shared_name": "994", "MCODE_SCORE": 0.0, "Gene": "994", "Symbol": "CDC25B", "name": "994", "MCODE_TYPE": "", "SUID": 4555070, "DEGREE": 3.0, "id_original": "994", "MCODE_CLUSTER_ID": 0.0, "selected": false, "canonicalName": "CDC25B"}, "position": {"x": 184.138844379494, "y": 493.5988943702382}, "selected": false}, {"data": {"id": "4555067", "shared_name": "823", "MCODE_SCORE": 0.0, "Gene": "823", "Symbol": "CAPN1", "name": "823", "MCODE_TYPE": "", "SUID": 4555067, "DEGREE": 2.0, "id_original": "823", "MCODE_CLUSTER_ID": 0.0, "selected": false, "canonicalName": "CAPN1"}, "position": {"x": 469.3595017281268, "y": 255.38713289562884}, "selected": false}, {"data": {"id": "4555064", "shared_name": "771", "MCODE_SCORE": 1.5, "Gene": "771", "Symbol": "CA12", "name": "771", "MCODE_TYPE": "Clustered", "SUID": 4555064, "DEGREE": 4.0, "id_original": "771", "MCODE_CLUSTER_ID": 6.0, "selected": false, "canonicalName": "CA12"}, "position": {"x": 499.22398842246275, "y": 33.07829500500384}, "selected": false}, {"data": {"id": "4555061", "shared_name": "768", "MCODE_SCORE": 1.5, "Gene": "768", "Symbol": "CA9", "name": "768", "MCODE_TYPE": "Clustered", "SUID": 4555061, "DEGREE": 5.0, "id_original": "768", "MCODE_CLUSTER_ID": 6.0, "selected": false, "canonicalName": "CA9"}, "position": {"x": 493.5128983345721, "y": 133.61568285290423}, "selected": false}, {"data": {"id": "4555058", "shared_name": "766", "MCODE_SCORE": 1.0, "Gene": "766", "Symbol": "CA7", "name": "766", "MCODE_TYPE": "Clustered", "SUID": 4555058, "DEGREE": 3.0, "id_original": "766", "MCODE_CLUSTER_ID": 8.0, "selected": false, "canonicalName": "CA7"}, "position": {"x": 459.7898453560565, "y": -95.38776944812116}, "selected": false}, {"data": {"id": "4555055", "shared_name": "763", "MCODE_SCORE": 0.0, "Gene": "763", "Symbol": "CA5A", "name": "763", "MCODE_TYPE": "", "SUID": 4555055, "DEGREE": 2.0, "id_original": "763", "MCODE_CLUSTER_ID": 0.0, "selected": false, "canonicalName": "CA5A"}, "position": {"x": 175.62617958457213, "y": 104.00387789074603}, "selected": false}, {"data": {"id": "4555052", "shared_name": "762", "MCODE_SCORE": 1.5, "Gene": "762", "Symbol": "CA4", "name": "762", "MCODE_TYPE": "Clustered", "SUID": 4555052, "DEGREE": 3.0, "id_original": "762", "MCODE_CLUSTER_ID": 6.0, "selected": false, "canonicalName": "CA4"}, "position": {"x": 617.4181565132831, "y": 86.69893480602923}, "selected": false}, {"data": {"id": "4555049", "shared_name": "760", "MCODE_SCORE": 1.0, "Gene": "760", "Symbol": "CA2", "name": "760", "MCODE_TYPE": "Seed", "SUID": 4555049, "DEGREE": 4.0, "id_original": "760", "MCODE_CLUSTER_ID": 8.0, "selected": false, "canonicalName": "CA2"}, "position": {"x": 456.152027973244, "y": -14.622968422730537}, "selected": false}, {"data": {"id": "4555046", "shared_name": "759", "MCODE_SCORE": 1.0, "Gene": "759", "Symbol": "CA1", "name": "759", "MCODE_TYPE": "Clustered", "SUID": 4555046, "DEGREE": 3.0, "id_original": "759", "MCODE_CLUSTER_ID": 8.0, "selected": false, "canonicalName": "CA1"}, "position": {"x": 384.7115525093768, "y": -109.71536039050397}, "selected": false}, {"data": {"id": "4555043", "shared_name": "688", "MCODE_SCORE": 0.0, "Gene": "688", "Symbol": "KLF5", "name": "688", "MCODE_TYPE": "", "SUID": 4555043, "DEGREE": 4.0, "id_original": "688", "MCODE_CLUSTER_ID": 0.0, "selected": false, "canonicalName": "KLF5"}, "position": {"x": 98.23036659629088, "y": 359.4112417823476}, "selected": false}, {"data": {"id": "4555040", "shared_name": "590", "MCODE_SCORE": 0.0, "Gene": "590", "Symbol": "BCHE", "name": "590", "MCODE_TYPE": "", "SUID": 4555040, "DEGREE": 1.0, "id_original": "590", "MCODE_CLUSTER_ID": 0.0, "selected": false, "canonicalName": "BCHE"}, "position": {"x": 1188.8926094856952, "y": -114.12229703601179}, "selected": false}, {"data": {"id": "4555037", "shared_name": "328", "MCODE_SCORE": 0.0, "Gene": "328", "Symbol": "APEX1", "name": "328", "MCODE_TYPE": "", "SUID": 4555037, "DEGREE": 8.0, "id_original": "328", "MCODE_CLUSTER_ID": 0.0, "selected": false, "canonicalName": "APEX1"}, "position": {"x": 145.8189972725604, "y": 332.4555838233632}, "selected": false}, {"data": {"id": "4555034", "shared_name": "231", "MCODE_SCORE": 0.0, "Gene": "231", "Symbol": "AKR1B1", "name": "231", "MCODE_TYPE": "", "SUID": 4555034, "DEGREE": 4.0, "id_original": "231", "MCODE_CLUSTER_ID": 0.0, "selected": false, "canonicalName": "AKR1B1"}, "position": {"x": 217.9697769966815, "y": 129.385668528716}, "selected": false}, {"data": {"id": "4555031", "shared_name": "216", "MCODE_SCORE": 4.0, "Gene": "216", "Symbol": "ALDH1A1", "name": "216", "MCODE_TYPE": "Clustered", "SUID": 4555031, "DEGREE": 12.0, "id_original": "216", "MCODE_CLUSTER_ID": 1.0, "selected": false, "canonicalName": "ALDH1A1"}, "position": {"x": 161.6433609810565, "y": -17.90466092761335}, "selected": false}, {"data": {"id": "4555028", "shared_name": "142", "MCODE_SCORE": 2.3333333333333335, "Gene": "142", "Symbol": "PARP1", "name": "142", "MCODE_TYPE": "Clustered", "SUID": 4555028, "DEGREE": 20.0, "id_original": "142", "MCODE_CLUSTER_ID": 4.0, "selected": false, "canonicalName": "PARP1"}, "position": {"x": 235.88661659629088, "y": 312.8809988624257}, "selected": false}, {"data": {"id": "4555025", "shared_name": "131", "MCODE_SCORE": 4.0, "Gene": "131", "Symbol": "ADH7", "name": "131", "MCODE_TYPE": "Clustered", "SUID": 4555025, "DEGREE": 9.0, "id_original": "131", "MCODE_CLUSTER_ID": 1.0, "selected": false, "canonicalName": "ADH7"}, "position": {"x": 55.28114784629088, "y": -22.890577065308662}, "selected": false}, {"data": {"id": "4555022", "shared_name": "127", "MCODE_SCORE": 4.0, "Gene": "127", "Symbol": "ADH4", "name": "127", "MCODE_TYPE": "Clustered", "SUID": 4555022, "DEGREE": 10.0, "id_original": "127", "MCODE_CLUSTER_ID": 1.0, "selected": false, "canonicalName": "ADH4"}, "position": {"x": 192.4259308663104, "y": -61.87681363757429}, "selected": false}, {"data": {"id": "4555019", "shared_name": "126", "MCODE_SCORE": 4.0, "Gene": "126", "Symbol": "ADH1C", "name": "126", "MCODE_TYPE": "Clustered", "SUID": 4555019, "DEGREE": 9.0, "id_original": "126", "MCODE_CLUSTER_ID": 1.0, "selected": false, "canonicalName": "ADH1C"}, "position": {"x": 109.21783913047057, "y": -56.44895719226179}, "selected": false}, {"data": {"id": "4555016", "shared_name": "125", "MCODE_SCORE": 4.0, "Gene": "125", "Symbol": "ADH1B", "name": "125", "MCODE_TYPE": "Clustered", "SUID": 4555016, "DEGREE": 9.0, "id_original": "125", "MCODE_CLUSTER_ID": 1.0, "selected": false, "canonicalName": "ADH1B"}, "position": {"x": 88.24506081015807, "y": 12.47082735363665}, "selected": false}, {"data": {"id": "4555013", "shared_name": "124", "MCODE_SCORE": 4.0, "Gene": "124", "Symbol": "ADH1A", "name": "124", "MCODE_TYPE": "Clustered", "SUID": 4555013, "DEGREE": 9.0, "id_original": "124", "MCODE_CLUSTER_ID": 1.0, "selected": false, "canonicalName": "ADH1A"}, "position": {"x": 150.73209083945494, "y": -102.65859769519147}, "selected": false}, {"data": {"id": "4555010", "shared_name": "43", "MCODE_SCORE": 0.0, "Gene": "43", "Symbol": "ACHE", "name": "43", "MCODE_TYPE": "", "SUID": 4555010, "DEGREE": 1.0, "id_original": "43", "MCODE_CLUSTER_ID": 0.0, "selected": false, "canonicalName": "ACHE"}, "position": {"x": 1191.2141999092792, "y": -221.86164640124616}, "selected": false}], "edges": [{"data": {"id": "4556210", "source": "4555382", "target": "4555325", "SCORE": "292", "shared_interaction": "Direct", "source_original": "340061", "Name_B": "ULK1", "Name_A": "STING1", "target_original": "8408", "Gene_B": "8408", "interaction": "Direct", "SUID": 4556210, "TYPE": "Direct", "Gene_A": "340061", "support": "{\"StringDB\": \"functional\", \"StringEvidence\": \"textmining:0.215\", \"OmniPath\": \"kinaseextra\", \"OmniPath_Reference\": \"InnateDB;PhosphoSite_ProtMapper;ProtMapper;REACH_ProtMapper;Sparser_ProtMapper\", \"String_Score_Combined\": 246, \"String_Score_Physical\": 292}", "selected": false}, "selected": false}, {"data": {"id": "4556207", "source": "4555382", "target": "4555316", "SCORE": "187", "shared_interaction": "Direct", "source_original": "340061", "Name_B": "TOP2A", "Name_A": "STING1", "target_original": "7153", "Gene_B": "7153", "interaction": "Direct", "SUID": 4556207, "TYPE": "Direct", "Gene_A": "340061", "support": "{\"InWeb_IM\": \"inference\"}", "selected": false}, "selected": false}, {"data": {"id": "4556486", "source": "4555379", "target": "4555334", "SCORE": "474", "shared_interaction": "Direct", "source_original": "83933", "Name_B": "HDAC3", "Name_A": "HDAC10", "target_original": "8841", "Gene_B": "8841", "interaction": "Direct", "SUID": 4556486, "TYPE": "Direct", "Gene_A": "83933", "support": "{\"StringDB\": \"physical\", \"StringEvidence\": \"experiments:0.452,textmining:0.220,cooccurrence:0.176,coexpression:0.008\", \"InWeb_IM\": \"experimental\", \"BioGrid\": \"physical\", \"BioGrid_PubMed\": \"11861901\", \"BioGrid_Type\": \"Affinity Capture-Western\", \"String_Score_Physical\": 474, \"String_Score_Combined\": 665}", "selected": false}, "selected": false}, {"data": {"id": "4556423", "source": "4555370", "target": "4555379", "SCORE": "288", "shared_interaction": "Direct", "source_original": "55869", "Name_B": "HDAC10", "Name_A": "HDAC8", "target_original": "83933", "Gene_B": "83933", "interaction": "Direct", "SUID": 4556423, "TYPE": "Direct", "Gene_A": "55869", "support": "{\"StringDB\": \"physical\", \"StringEvidence\": \"textmining:0.388,experiments:0.258,cooccurrence:0.168,coexpression:0.008\", \"String_Score_Physical\": 288, \"String_Score_Combined\": 640}", "selected": false}, "selected": false}, {"data": {"id": "4556420", "source": "4555367", "target": "4555313", "SCORE": "646", "shared_interaction": "Direct", "source_original": "55775", "Name_B": "TOP1", "Name_A": "TDP1", "target_original": "7150", "Gene_B": "7150", "interaction": "Direct", "SUID": 4556420, "TYPE": "Direct", "Gene_A": "55775", "support": "{\"StringDB\": \"physical\", \"StringEvidence\": \"textmining:0.977,experiments:0.631,coexpression:0.058\", \"String_Score_Physical\": 646, \"String_Score_Combined\": 992}", "selected": false}, "selected": false}, {"data": {"id": "4556036", "source": "4555364", "target": "4555316", "SCORE": "187", "shared_interaction": "Direct", "source_original": "26986", "Name_B": "TOP2A", "Name_A": "PABPC1", "target_original": "7153", "Gene_B": "7153", "interaction": "Direct", "SUID": 4556036, "TYPE": "Direct", "Gene_A": "26986", "support": "{\"StringDB\": \"functional\", \"StringEvidence\": \"textmining:0.101,coexpression:0.082\", \"InWeb_IM\": \"inference\", \"String_Score_Combined\": 209, \"String_Score_Physical\": 187}", "selected": false}, "selected": false}, {"data": {"id": "4556033", "source": "4555364", "target": "4555313", "SCORE": "187", "shared_interaction": "Direct", "source_original": "26986", "Name_B": "TOP1", "Name_A": "PABPC1", "target_original": "7150", "Gene_B": "7150", "interaction": "Direct", "SUID": 4556033, "TYPE": "Direct", "Gene_A": "26986", "support": "{\"StringDB\": \"functional\", \"StringEvidence\": \"textmining:0.492,coexpression:0.063\", \"InWeb_IM\": \"inference\", \"String_Score_Combined\": 543, \"String_Score_Physical\": 187}", "selected": false}, "selected": false}, {"data": {"id": "4556030", "source": "4555364", "target": "4555373", "SCORE": "187", "shared_interaction": "Direct", "source_original": "26986", "Name_B": "AKR1B10", "Name_A": "PABPC1", "target_original": "57016", "Gene_B": "57016", "interaction": "Direct", "SUID": 4556030, "TYPE": "Direct", "Gene_A": "26986", "support": "{\"InWeb_IM\": \"inference\"}", "selected": false}, "selected": false}, {"data": {"id": "4556027", "source": "4555364", "target": "4555229", "SCORE": "187", "shared_interaction": "Direct", "source_original": "26986", "Name_B": "MIF", "Name_A": "PABPC1", "target_original": "4282", "Gene_B": "4282", "interaction": "Direct", "SUID": 4556027, "TYPE": "Direct", "Gene_A": "26986", "support": "{\"StringDB\": \"physical\", \"StringEvidence\": \"experiments:0.152,coexpression:0.061,textmining:0.028\", \"BioGrid\": \"physical\", \"BioGrid_PubMed\": \"26344197\", \"BioGrid_Type\": \"Co-fractionation\", \"BioGrid_Score\": \"0.084514892\", \"String_Score_Physical\": 187, \"String_Score_Combined\": 257}", "selected": false}, "selected": false}, {"data": {"id": "4556024", "source": "4555364", "target": "4555199", "SCORE": "187", "shared_interaction": "Direct", "source_original": "26986", "Name_B": "IMPDH2", "Name_A": "PABPC1", "target_original": "3615", "Gene_B": "3615", "interaction": "Direct", "SUID": 4556024, "TYPE": "Direct", "Gene_A": "26986", "support": "{\"StringDB\": \"functional\", \"StringEvidence\": \"coexpression:0.198,textmining:0.144\", \"InWeb_IM\": \"inference\", \"String_Score_Combined\": 342, \"String_Score_Physical\": 187}", "selected": false}, "selected": false}, {"data": {"id": "4556021", "source": "4555364", "target": "4555187", "SCORE": "809", "shared_interaction": "Direct", "source_original": "26986", "Name_B": "HSPA1A", "Name_A": "PABPC1", "target_original": "3303", "Gene_B": "3303", "interaction": "Direct", "SUID": 4556021, "TYPE": "Direct", "Gene_A": "26986", "support": "{\"StringDB\": \"physical\", \"StringEvidence\": \"database:0.791,coexpression:0.172,textmining:0.147,experiments:0.047\", \"InWeb_IM\": \"inference\", \"BioGrid\": \"physical\", \"BioGrid_PubMed\": \"35831314,32687490\", \"BioGrid_Type\": \"Co-fractionation,Affinity Capture-MS,Proximity Label-MS\", \"String_Score_Physical\": 809, \"String_Score_Combined\": 865}", "selected": false}, "selected": false}, {"data": {"id": "4556018", "source": "4555364", "target": "4555172", "SCORE": "187", "shared_interaction": "Direct", "source_original": "26986", "Name_B": "HDAC1", "Name_A": "PABPC1", "target_original": "3065", "Gene_B": "3065", "interaction": "Direct", "SUID": 4556018, "TYPE": "Direct", "Gene_A": "26986", "support": "{\"StringDB\": \"functional\", \"StringEvidence\": \"coexpression:0.157,textmining:0.156\", \"InWeb_IM\": \"inference\", \"String_Score_Combined\": 318, \"String_Score_Physical\": 187}", "selected": false}, "selected": false}, {"data": {"id": "4556000", "source": "4555358", "target": "4555064", "SCORE": "499", "shared_interaction": "Direct", "source_original": "23632", "Name_B": "CA12", "Name_A": "CA14", "target_original": "771", "Gene_B": "771", "interaction": "Direct", "SUID": 4556000, "TYPE": "Direct", "Gene_A": "23632", "support": "{\"StringDB\": \"physical\", \"StringEvidence\": \"database:0.479,textmining:0.093,cooccurrence:0.050\", \"String_Score_Physical\": 499, \"String_Score_Combined\": 569}", "selected": false}, "selected": false}, {"data": {"id": "4555997", "source": "4555358", "target": "4555061", "SCORE": "499", "shared_interaction": "Direct", "source_original": "23632", "Name_B": "CA9", "Name_A": "CA14", "target_original": "768", "Gene_B": "768", "interaction": "Direct", "SUID": 4555997, "TYPE": "Direct", "Gene_A": "23632", "support": "{\"StringDB\": \"physical\", \"StringEvidence\": \"database:0.479,textmining:0.102,cooccurrence:0.077,coexpression:0.072\", \"String_Score_Physical\": 499, \"String_Score_Combined\": 615}", "selected": false}, "selected": false}, {"data": {"id": "4555994", "source": "4555358", "target": "4555052", "SCORE": "499", "shared_interaction": "Direct", "source_original": "23632", "Name_B": "CA4", "Name_A": "CA14", "target_original": "762", "Gene_B": "762", "interaction": "Direct", "SUID": 4555994, "TYPE": "Direct", "Gene_A": "23632", "support": "{\"StringDB\": \"physical\", \"StringEvidence\": \"database:0.479,textmining:0.229,cooccurrence:0.123\", \"String_Score_Physical\": 499, \"String_Score_Combined\": 662}", "selected": false}, "selected": false}, {"data": {"id": "4555979", "source": "4555355", "target": "4555325", "SCORE": "760", "shared_interaction": "Direct", "source_original": "23192", "Name_B": "ULK1", "Name_A": "ATG4B", "target_original": "8408", "Gene_B": "8408", "interaction": "Direct", "SUID": 4555979, "TYPE": "Direct", "Gene_A": "23192", "support": "{\"StringDB\": \"physical\", \"StringEvidence\": \"experiments:0.750,textmining:0.729,coexpression:0.229\", \"OmniPath\": \"omnipath,kinaseextra\", \"OmniPath_Reference\": \"PhosphoSite;PhosphoSite_ProtMapper;ProtMapper;REACH_ProtMapper;SPIKE;SPIKE_LC;Sparser_ProtMapper\", \"InWeb_IM\": \"experimental\", \"BioGrid\": \"physical\", \"BioGrid_PubMed\": \"20562859\", \"BioGrid_Type\": \"Affinity Capture-MS\", \"String_Score_Physical\": 760, \"String_Score_Combined\": 950}", "selected": false}, "selected": false}, {"data": {"id": "4555976", "source": "4555355", "target": "4555316", "SCORE": "189", "shared_interaction": "Direct", "source_original": "23192", "Name_B": "TOP2A", "Name_A": "ATG4B", "target_original": "7153", "Gene_B": "7153", "interaction": "Direct", "SUID": 4555976, "TYPE": "Direct", "Gene_A": "23192", "support": "{\"StringDB\": \"physical\", \"StringEvidence\": \"experiments:0.154,textmining:0.016,coexpression:0.001\", \"BioGrid\": \"physical\", \"BioGrid_PubMed\": \"35271311\", \"BioGrid_Type\": \"Affinity Capture-MS\", \"String_Score_Physical\": 189, \"String_Score_Combined\": 202}", "selected": false}, "selected": false}, {"data": {"id": "4555973", "source": "4555355", "target": "4555187", "SCORE": "187", "shared_interaction": "Direct", "source_original": "23192", "Name_B": "HSPA1A", "Name_A": "ATG4B", "target_original": "3303", "Gene_B": "3303", "interaction": "Direct", "SUID": 4555973, "TYPE": "Direct", "Gene_A": "23192", "support": "{\"InWeb_IM\": \"inference\"}", "selected": false}, "selected": false}, {"data": {"id": "4555970", "source": "4555355", "target": "4555364", "SCORE": "183", "shared_interaction": "Direct", "source_original": "23192", "Name_B": "PABPC1", "Name_A": "ATG4B", "target_original": "26986", "Gene_B": "26986", "interaction": "Direct", "SUID": 4555970, "TYPE": "Direct", "Gene_A": "23192", "support": "{\"StringDB\": \"physical\", \"StringEvidence\": \"experiments:0.149,textmining:0.043,coexpression:0.006\", \"BioGrid\": \"physical\", \"BioGrid_PubMed\": \"35271311\", \"BioGrid_Type\": \"Affinity Capture-MS\", \"String_Score_Physical\": 183, \"String_Score_Combined\": 223}", "selected": false}, "selected": false}, {"data": {"id": "4555526", "source": "4555352", "target": "4555157", "SCORE": "187", "shared_interaction": "Direct", "source_original": "11255", "Name_B": "FPR2", "Name_A": "HRH3", "target_original": "2358", "Gene_B": "2358", "interaction": "Direct", "SUID": 4555526, "TYPE": "Direct", "Gene_A": "11255", "support": "{\"InWeb_IM\": \"inference\"}", "selected": false}, "selected": false}, {"data": {"id": "4555523", "source": "4555352", "target": "4555133", "SCORE": "321", "shared_interaction": "Direct", "source_original": "11255", "Name_B": "DRD2", "Name_A": "HRH3", "target_original": "1813", "Gene_B": "1813", "interaction": "Direct", "SUID": 4555523, "TYPE": "Direct", "Gene_A": "11255", "support": "{\"StringDB\": \"physical\", \"StringEvidence\": \"textmining:0.484,experiments:0.293,coexpression:0.165\", \"InWeb_IM\": \"inference\", \"BioGrid\": \"physical\", \"BioGrid_PubMed\": \"18547596\", \"BioGrid_Type\": \"FRET\", \"String_Score_Physical\": 321, \"String_Score_Combined\": 707}", "selected": false}, "selected": false}, {"data": {"id": "4555520", "source": "4555352", "target": "4555091", "SCORE": "187", "shared_interaction": "Direct", "source_original": "11255", "Name_B": "CHRM4", "Name_A": "HRH3", "target_original": "1132", "Gene_B": "1132", "interaction": "Direct", "SUID": 4555520, "TYPE": "Direct", "Gene_A": "11255", "support": "{\"StringDB\": \"functional\", \"StringEvidence\": \"textmining:0.080,coexpression:0.047\", \"InWeb_IM\": \"inference\", \"String_Score_Combined\": 159, \"String_Score_Physical\": 187}", "selected": false}, "selected": false}, {"data": {"id": "4555517", "source": "4555352", "target": "4555085", "SCORE": "187", "shared_interaction": "Direct", "source_original": "11255", "Name_B": "CHRM2", "Name_A": "HRH3", "target_original": "1129", "Gene_B": "1129", "interaction": "Direct", "SUID": 4555517, "TYPE": "Direct", "Gene_A": "11255", "support": "{\"InWeb_IM\": \"inference\"}", "selected": false}, "selected": false}, {"data": {"id": "4555514", "source": "4555349", "target": "4555268", "SCORE": "831", "shared_interaction": "Direct", "source_original": "10733", "Name_B": "PLK1", "Name_A": "PLK4", "target_original": "5347", "Gene_B": "5347", "interaction": "Direct", "SUID": 4555514, "TYPE": "Direct", "Gene_A": "10733", "support": "{\"StringDB\": \"physical\", \"StringEvidence\": \"database:0.791,textmining:0.597,coexpression:0.358,experiments:0.159\", \"InWeb_IM\": \"experimental\", \"BioGrid\": \"physical\", \"BioGrid_PubMed\": \"24613305\", \"BioGrid_Type\": \"Proximity Label-MS\", \"String_Score_Physical\": 831, \"String_Score_Combined\": 956}", "selected": false}, "selected": false}, {"data": {"id": "4555511", "source": "4555349", "target": "4555172", "SCORE": "187", "shared_interaction": "Direct", "source_original": "10733", "Name_B": "HDAC1", "Name_A": "PLK4", "target_original": "3065", "Gene_B": "3065", "interaction": "Direct", "SUID": 4555511, "TYPE": "Direct", "Gene_A": "10733", "support": "{\"InWeb_IM\": \"experimental\"}", "selected": false}, "selected": false}, {"data": {"id": "4555460", "source": "4555346", "target": "4555037", "SCORE": "499", "shared_interaction": "Direct", "source_original": "10038", "Name_B": "APEX1", "Name_A": "PARP2", "target_original": "328", "Gene_B": "328", "interaction": "Direct", "SUID": 4555460, "TYPE": "Direct", "Gene_A": "10038", "support": "{\"StringDB\": \"physical\", \"StringEvidence\": \"textmining:0.703,database:0.479,coexpression:0.103\", \"String_Score_Physical\": 499, \"String_Score_Combined\": 866}", "selected": false}, "selected": false}, {"data": {"id": "4555457", "source": "4555346", "target": "4555028", "SCORE": "919", "shared_interaction": "Direct", "source_original": "10038", "Name_B": "PARP1", "Name_A": "PARP2", "target_original": "142", "Gene_B": "142", "interaction": "Direct", "SUID": 4555457, "TYPE": "Direct", "Gene_A": "10038", "support": "{\"StringDB\": \"physical\", \"StringEvidence\": \"database:0.791,experiments:0.596,textmining:0.492,coexpression:0.094,cooccurrence:0.059\", \"InWeb_IM\": \"experimental\", \"BioGrid\": \"physical\", \"BioGrid_PubMed\": \"35271311,11948190\", \"BioGrid_Type\": \"Affinity Capture-MS,Affinity Capture-Western\", \"String_Score_Physical\": 919, \"String_Score_Combined\": 965}", "selected": false}, "selected": false}, {"data": {"id": "4555454", "source": "4555343", "target": "4555334", "SCORE": "900", "shared_interaction": "Direct", "source_original": "10014", "Name_B": "HDAC3", "Name_A": "HDAC5", "target_original": "8841", "Gene_B": "8841", "interaction": "Direct", "SUID": 4555454, "TYPE": "Direct", "Gene_A": "10014", "support": "{\"StringDB\": \"physical\", \"StringEvidence\": \"experiments:0.834,database:0.374,textmining:0.291,cooccurrence:0.142,coexpression:0.020\", \"InWeb_IM\": \"experimental\", \"BioGrid\": \"physical\", \"BioGrid_PubMed\": \"21081666,11931768,11804585,10869435,10220385\", \"BioGrid_Type\": \"Affinity Capture-MS,Affinity Capture-Western\", \"String_Score_Physical\": 900, \"String_Score_Combined\": 940}", "selected": false}, "selected": false}, {"data": {"id": "4555451", "source": "4555343", "target": "4555313", "SCORE": "355", "shared_interaction": "Direct", "source_original": "10014", "Name_B": "TOP1", "Name_A": "HDAC5", "target_original": "7150", "Gene_B": "7150", "interaction": "Direct", "SUID": 4555451, "TYPE": "Direct", "Gene_A": "10014", "support": "{\"StringDB\": \"physical\", \"StringEvidence\": \"experiments:0.328,textmining:0.010\", \"InWeb_IM\": \"experimental\", \"BioGrid\": \"physical\", \"BioGrid_PubMed\": \"21081666\", \"BioGrid_Type\": \"Affinity Capture-MS\", \"String_Score_Physical\": 355, \"String_Score_Combined\": 362}", "selected": false}, "selected": false}, {"data": {"id": "4555448", "source": "4555343", "target": "4555370", "SCORE": "288", "shared_interaction": "Direct", "source_original": "10014", "Name_B": "HDAC8", "Name_A": "HDAC5", "target_original": "55869", "Gene_B": "55869", "interaction": "Direct", "SUID": 4555448, "TYPE": "Direct", "Gene_A": "10014", "support": "{\"StringDB\": \"physical\", \"StringEvidence\": \"textmining:0.314,experiments:0.258,cooccurrence:0.152,coexpression:0.008\", \"String_Score_Physical\": 288, \"String_Score_Combined\": 589}", "selected": false}, "selected": false}, {"data": {"id": "4555445", "source": "4555343", "target": "4555250", "SCORE": "331", "shared_interaction": "Direct", "source_original": "10014", "Name_B": "NFKB1", "Name_A": "HDAC5", "target_original": "4790", "Gene_B": "4790", "interaction": "Direct", "SUID": 4555445, "TYPE": "Direct", "Gene_A": "10014", "support": "{\"StringDB\": \"physical\", \"StringEvidence\": \"experiments:0.303,textmining:0.214,coexpression:0.006\", \"InWeb_IM\": \"experimental\", \"BioGrid\": \"physical\", \"BioGrid_PubMed\": \"12917325\", \"BioGrid_Type\": \"Affinity Capture-Western,Reconstituted Complex\", \"String_Score_Physical\": 331, \"String_Score_Combined\": 477}", "selected": false}, "selected": false}, {"data": {"id": "4555442", "source": "4555343", "target": "4555199", "SCORE": "292", "shared_interaction": "Direct", "source_original": "10014", "Name_B": "IMPDH2", "Name_A": "HDAC5", "target_original": "3615", "Gene_B": "3615", "interaction": "Direct", "SUID": 4555442, "TYPE": "Direct", "Gene_A": "10014", "support": "{\"StringDB\": \"physical\", \"StringEvidence\": \"experiments:0.262,coexpression:0.019,textmining:0.011\", \"InWeb_IM\": \"experimental\", \"BioGrid\": \"physical\", \"BioGrid_PubMed\": \"21081666\", \"BioGrid_Type\": \"Affinity Capture-MS\", \"String_Score_Physical\": 292, \"String_Score_Combined\": 313}", "selected": false}, "selected": false}, {"data": {"id": "4555439", "source": "4555343", "target": "4555187", "SCORE": "187", "shared_interaction": "Direct", "source_original": "10014", "Name_B": "HSPA1A", "Name_A": "HDAC5", "target_original": "3303", "Gene_B": "3303", "interaction": "Direct", "SUID": 4555439, "TYPE": "Direct", "Gene_A": "10014", "support": "{\"InWeb_IM\": \"experimental\", \"BioGrid\": \"physical\", \"BioGrid_PubMed\": \"21081666\", \"BioGrid_Type\": \"Affinity Capture-MS\"}", "selected": false}, "selected": false}, {"data": {"id": "4555436", "source": "4555343", "target": "4555175", "SCORE": "554", "shared_interaction": "Direct", "source_original": "10014", "Name_B": "HDAC2", "Name_A": "HDAC5", "target_original": "3066", "Gene_B": "3066", "interaction": "Direct", "SUID": 4555436, "TYPE": "Direct", "Gene_A": "10014", "support": "{\"StringDB\": \"physical\", \"StringEvidence\": \"database:0.374,textmining:0.348,experiments:0.258,cooccurrence:0.144\", \"String_Score_Physical\": 554, \"String_Score_Combined\": 751}", "selected": false}, "selected": false}, {"data": {"id": "4555433", "source": "4555343", "target": "4555172", "SCORE": "671", "shared_interaction": "Direct", "source_original": "10014", "Name_B": "HDAC1", "Name_A": "HDAC5", "target_original": "3065", "Gene_B": "3065", "interaction": "Direct", "SUID": 4555433, "TYPE": "Direct", "Gene_A": "10014", "support": "{\"StringDB\": \"physical\", \"StringEvidence\": \"experiments:0.452,database:0.374,textmining:0.347,cooccurrence:0.145,coexpression:0.008\", \"BioGrid\": \"physical\", \"BioGrid_PubMed\": \"34709266,21081666\", \"BioGrid_Type\": \"Affinity Capture-MS,Proximity Label-MS\", \"String_Score_Physical\": 671, \"String_Score_Combined\": 818}", "selected": false}, "selected": false}, {"data": {"id": "4555430", "source": "4555343", "target": "4555169", "SCORE": "292", "shared_interaction": "Direct", "source_original": "10014", "Name_B": "HSD17B10", "Name_A": "HDAC5", "target_original": "3028", "Gene_B": "3028", "interaction": "Direct", "SUID": 4555430, "TYPE": "Direct", "Gene_A": "10014", "support": "{\"StringDB\": \"physical\", \"StringEvidence\": \"experiments:0.262,textmining:0.050\", \"BioGrid\": \"physical\", \"BioGrid_PubMed\": \"21081666\", \"BioGrid_Type\": \"Affinity Capture-MS\", \"String_Score_Physical\": 292, \"String_Score_Combined\": 327}", "selected": false}, "selected": false}, {"data": {"id": "4555427", "source": "4555343", "target": "4555364", "SCORE": "292", "shared_interaction": "Direct", "source_original": "10014", "Name_B": "PABPC1", "Name_A": "HDAC5", "target_original": "26986", "Gene_B": "26986", "interaction": "Direct", "SUID": 4555427, "TYPE": "Direct", "Gene_A": "10014", "support": "{\"StringDB\": \"physical\", \"StringEvidence\": \"experiments:0.262,coexpression:0.022,textmining:0.004\", \"InWeb_IM\": \"experimental\", \"BioGrid\": \"physical\", \"BioGrid_PubMed\": \"21081666\", \"BioGrid_Type\": \"Affinity Capture-MS\", \"String_Score_Physical\": 292, \"String_Score_Combined\": 310}", "selected": false}, "selected": false}, {"data": {"id": "4555424", "source": "4555343", "target": "4555028", "SCORE": "299", "shared_interaction": "Direct", "source_original": "10014", "Name_B": "PARP1", "Name_A": "HDAC5", "target_original": "142", "Gene_B": "142", "interaction": "Direct", "SUID": 4555424, "TYPE": "Direct", "Gene_A": "10014", "support": "{\"StringDB\": \"physical\", \"StringEvidence\": \"experiments:0.269,textmining:0.180,coexpression:0.027\", \"InWeb_IM\": \"experimental\", \"BioGrid\": \"physical\", \"BioGrid_PubMed\": \"21081666\", \"BioGrid_Type\": \"Affinity Capture-MS\", \"String_Score_Physical\": 299, \"String_Score_Combined\": 441}", "selected": false}, "selected": false}, {"data": {"id": "4555421", "source": "4555343", "target": "4555076", "SCORE": "292", "shared_interaction": "Direct", "source_original": "10014", "Name_B": "CDK5", "Name_A": "HDAC5", "target_original": "1020", "Gene_B": "1020", "interaction": "Direct", "SUID": 4555421, "TYPE": "Direct", "Gene_A": "10014", "support": "{\"StringDB\": \"functional\", \"StringEvidence\": \"textmining:0.317\", \"OmniPath\": \"kinaseextra\", \"OmniPath_Reference\": \"PhosphoSite_ProtMapper;PhosphoSite_noref;ProtMapper;REACH_ProtMapper;Sparser_ProtMapper\", \"String_Score_Combined\": 345, \"String_Score_Physical\": 292}", "selected": false}, "selected": false}, {"data": {"id": "4555418", "source": "4555340", "target": "4555334", "SCORE": "288", "shared_interaction": "Direct", "source_original": "10013", "Name_B": "HDAC3", "Name_A": "HDAC6", "target_original": "8841", "Gene_B": "8841", "interaction": "Direct", "SUID": 4555418, "TYPE": "Direct", "Gene_A": "10013", "support": "{\"StringDB\": \"physical\", \"StringEvidence\": \"textmining:0.320,experiments:0.258,cooccurrence:0.094,coexpression:0.008\", \"String_Score_Physical\": 288, \"String_Score_Combined\": 565}", "selected": false}, "selected": false}, {"data": {"id": "4555415", "source": "4555340", "target": "4555325", "SCORE": "312", "shared_interaction": "Direct", "source_original": "10013", "Name_B": "ULK1", "Name_A": "HDAC6", "target_original": "8408", "Gene_B": "8408", "interaction": "Direct", "SUID": 4555415, "TYPE": "Direct", "Gene_A": "10013", "support": "{\"StringDB\": \"physical\", \"StringEvidence\": \"textmining:0.317,experiments:0.283,coexpression:0.008\", \"BioGrid\": \"physical\", \"BioGrid_PubMed\": \"30335599\", \"BioGrid_Type\": \"Affinity Capture-Western\", \"String_Score_Physical\": 312, \"String_Score_Combined\": 534}", "selected": false}, "selected": false}, {"data": {"id": "4555412", "source": "4555340", "target": "4555376", "SCORE": "301", "shared_interaction": "Direct", "source_original": "10013", "Name_B": "HDAC11", "Name_A": "HDAC6", "target_original": "79885", "Gene_B": "79885", "interaction": "Direct", "SUID": 4555412, "TYPE": "Direct", "Gene_A": "10013", "support": "{\"StringDB\": \"physical\", \"StringEvidence\": \"textmining:0.844,experiments:0.272\", \"BioGrid\": \"physical\", \"BioGrid_PubMed\": \"11948178\", \"BioGrid_Type\": \"Affinity Capture-Western\", \"String_Score_Physical\": 301, \"String_Score_Combined\": 891}", "selected": false}, "selected": false}, {"data": {"id": "4555409", "source": "4555340", "target": "4555280", "SCORE": "331", "shared_interaction": "Direct", "source_original": "10013", "Name_B": "RELA", "Name_A": "HDAC6", "target_original": "5970", "Gene_B": "5970", "interaction": "Direct", "SUID": 4555409, "TYPE": "Direct", "Gene_A": "10013", "support": "{\"StringDB\": \"physical\", \"StringEvidence\": \"experiments:0.303,textmining:0.275,coexpression:0.001\", \"BioGrid\": \"physical\", \"BioGrid_PubMed\": \"26388610\", \"BioGrid_Type\": \"Affinity Capture-Western\", \"String_Score_Physical\": 331, \"String_Score_Combined\": 515}", "selected": false}, "selected": false}, {"data": {"id": "4555406", "source": "4555340", "target": "4555370", "SCORE": "288", "shared_interaction": "Direct", "source_original": "10013", "Name_B": "HDAC8", "Name_A": "HDAC6", "target_original": "55869", "Gene_B": "55869", "interaction": "Direct", "SUID": 4555406, "TYPE": "Direct", "Gene_A": "10013", "support": "{\"StringDB\": \"physical\", \"StringEvidence\": \"textmining:0.395,experiments:0.258,coexpression:0.128,cooccurrence:0.092\", \"String_Score_Physical\": 288, \"String_Score_Combined\": 658}", "selected": false}, "selected": false}, {"data": {"id": "4555403", "source": "4555340", "target": "4555268", "SCORE": "292", "shared_interaction": "Direct", "source_original": "10013", "Name_B": "PLK1", "Name_A": "HDAC6", "target_original": "5347", "Gene_B": "5347", "interaction": "Direct", "SUID": 4555403, "TYPE": "Direct", "Gene_A": "10013", "support": "{\"StringDB\": \"physical\", \"StringEvidence\": \"textmining:0.350,experiments:0.262,coexpression:0.001\", \"BioGrid\": \"physical\", \"BioGrid_PubMed\": \"23345402\", \"BioGrid_Type\": \"Affinity Capture-Western\", \"String_Score_Physical\": 292, \"String_Score_Combined\": 539}", "selected": false}, "selected": false}, {"data": {"id": "4555400", "source": "4555340", "target": "4555211", "SCORE": "311", "shared_interaction": "Direct", "source_original": "10013", "Name_B": "JAK2", "Name_A": "HDAC6", "target_original": "3717", "Gene_B": "3717", "interaction": "Direct", "SUID": 4555400, "TYPE": "Direct", "Gene_A": "10013", "support": "{\"StringDB\": \"physical\", \"StringEvidence\": \"experiments:0.283,textmining:0.278,coexpression:0.020\", \"BioGrid\": \"physical\", \"BioGrid_PubMed\": \"26775640\", \"BioGrid_Type\": \"Affinity Capture-Western\", \"String_Score_Physical\": 311, \"String_Score_Combined\": 513}", "selected": false}, "selected": false}, {"data": {"id": "4555397", "source": "4555340", "target": "4555193", "SCORE": "187", "shared_interaction": "Direct", "source_original": "10013", "Name_B": "IGF1R", "Name_A": "HDAC6", "target_original": "3480", "Gene_B": "3480", "interaction": "Direct", "SUID": 4555397, "TYPE": "Direct", "Gene_A": "10013", "support": "{\"StringDB\": \"physical\", \"StringEvidence\": \"textmining:0.222,experiments:0.153\", \"BioGrid\": \"genetic\", \"BioGrid_PubMed\": \"28319113\", \"BioGrid_Type\": \"Negative Genetic\", \"String_Score_Physical\": 187, \"String_Score_Combined\": 367}", "selected": false}, "selected": false}, {"data": {"id": "4555394", "source": "4555340", "target": "4555181", "SCORE": "301", "shared_interaction": "Direct", "source_original": "10013", "Name_B": "NR4A1", "Name_A": "HDAC6", "target_original": "3164", "Gene_B": "3164", "interaction": "Direct", "SUID": 4555394, "TYPE": "Direct", "Gene_A": "10013", "support": "{\"StringDB\": \"physical\", \"StringEvidence\": \"experiments:0.272,textmining:0.133\", \"InWeb_IM\": \"experimental\", \"BioGrid\": \"physical\", \"BioGrid_PubMed\": \"19321449\", \"BioGrid_Type\": \"Affinity Capture-MS\", \"String_Score_Physical\": 301, \"String_Score_Combined\": 394}", "selected": false}, "selected": false}, {"data": {"id": "4555391", "source": "4555340", "target": "4555175", "SCORE": "288", "shared_interaction": "Direct", "source_original": "10013", "Name_B": "HDAC2", "Name_A": "HDAC6", "target_original": "3066", "Gene_B": "3066", "interaction": "Direct", "SUID": 4555391, "TYPE": "Direct", "Gene_A": "10013", "support": "{\"StringDB\": \"physical\", \"StringEvidence\": \"textmining:0.593,experiments:0.258,cooccurrence:0.099,coexpression:0.008\", \"String_Score_Physical\": 288, \"String_Score_Combined\": 741}", "selected": false}, "selected": false}, {"data": {"id": "4555388", "source": "4555340", "target": "4555172", "SCORE": "288", "shared_interaction": "Direct", "source_original": "10013", "Name_B": "HDAC1", "Name_A": "HDAC6", "target_original": "3065", "Gene_B": "3065", "interaction": "Direct", "SUID": 4555388, "TYPE": "Direct", "Gene_A": "10013", "support": "{\"StringDB\": \"physical\", \"StringEvidence\": \"textmining:0.581,experiments:0.258,cooccurrence:0.103,coexpression:0.008\", \"String_Score_Physical\": 288, \"String_Score_Combined\": 735}", "selected": false}, "selected": false}, {"data": {"id": "4555385", "source": "4555340", "target": "4555163", "SCORE": "294", "shared_interaction": "Direct", "source_original": "10013", "Name_B": "GRK5", "Name_A": "HDAC6", "target_original": "2869", "Gene_B": "2869", "interaction": "Direct", "SUID": 4555385, "TYPE": "Direct", "Gene_A": "10013", "support": "{\"StringDB\": \"physical\", \"StringEvidence\": \"textmining:0.406,experiments:0.265\", \"OmniPath\": \"omnipath\", \"OmniPath_Reference\": \"PhosphoSite\", \"InWeb_IM\": \"experimental\", \"BioGrid\": \"physical\", \"BioGrid_PubMed\": \"22952844\", \"BioGrid_Type\": \"Affinity Capture-MS\", \"String_Score_Physical\": 294, \"String_Score_Combined\": 580}", "selected": false}, "selected": false}, {"data": {"id": "4556462", "source": "4555322", "target": "4555331", "SCORE": "292", "shared_interaction": "Direct", "source_original": "7276", "Name_B": "TRIM24", "Name_A": "TTR", "target_original": "8805", "Gene_B": "8805", "interaction": "Direct", "SUID": 4556462, "TYPE": "Direct", "Gene_A": "7276", "support": "{\"OmniPath\": \"kinaseextra\", \"OmniPath_Reference\": \"PhosphoPoint\"}", "selected": false}, "selected": false}, {"data": {"id": "4556459", "source": "4555313", "target": "4555331", "SCORE": "183", "shared_interaction": "Direct", "source_original": "7150", "Name_B": "TRIM24", "Name_A": "TOP1", "target_original": "8805", "Gene_B": "8805", "interaction": "Direct", "SUID": 4556459, "TYPE": "Direct", "Gene_A": "7150", "support": "{\"StringDB\": \"physical\", \"StringEvidence\": \"experiments:0.149,textmining:0.089,coexpression:0.032\", \"BioGrid\": \"physical\", \"BioGrid_PubMed\": \"35271311\", \"BioGrid_Type\": \"Affinity Capture-MS\", \"String_Score_Physical\": 183, \"String_Score_Combined\": 280}", "selected": false}, "selected": false}, {"data": {"id": "4556456", "source": "4555313", "target": "4555316", "SCORE": "857", "shared_interaction": "Direct", "source_original": "7150", "Name_B": "TOP2A", "Name_A": "TOP1", "target_original": "7153", "Gene_B": "7153", "interaction": "Direct", "SUID": 4556456, "TYPE": "Direct", "Gene_A": "7150", "support": "{\"StringDB\": \"physical\", \"StringEvidence\": \"textmining:0.959,experiments:0.852,coexpression:0.074\", \"InWeb_IM\": \"experimental\", \"BioGrid\": \"physical\", \"BioGrid_PubMed\": \"35831314,35271311,26344197\", \"BioGrid_Type\": \"Co-fractionation,Affinity Capture-MS\", \"BioGrid_Score\": \"0.257716842\", \"String_Score_Physical\": 857, \"String_Score_Combined\": 994}", "selected": false}, "selected": false}, {"data": {"id": "4556453", "source": "4555304", "target": "4555331", "SCORE": "292", "shared_interaction": "Direct", "source_original": "7048", "Name_B": "TRIM24", "Name_A": "TGFBR2", "target_original": "8805", "Gene_B": "8805", "interaction": "Direct", "SUID": 4556453, "TYPE": "Direct", "Gene_A": "7048", "support": "{\"OmniPath\": \"pathwayextra\", \"OmniPath_Reference\": \"Wang\"}", "selected": false}, "selected": false}, {"data": {"id": "4556450", "source": "4555298", "target": "4555334", "SCORE": "318", "shared_interaction": "Direct", "source_original": "6772", "Name_B": "HDAC3", "Name_A": "STAT1", "target_original": "8841", "Gene_B": "8841", "interaction": "Direct", "SUID": 4556450, "TYPE": "Direct", "Gene_A": "6772", "support": "{\"StringDB\": \"physical\", \"StringEvidence\": \"experiments:0.289,textmining:0.169,coexpression:0.024\", \"InWeb_IM\": \"experimental\", \"BioGrid\": \"physical\", \"BioGrid_PubMed\": \"16481475\", \"BioGrid_Type\": \"Affinity Capture-Western\", \"String_Score_Physical\": 318, \"String_Score_Combined\": 446}", "selected": false}, "selected": false}, {"data": {"id": "4556447", "source": "4555298", "target": "4555331", "SCORE": "499", "shared_interaction": "Direct", "source_original": "6772", "Name_B": "TRIM24", "Name_A": "STAT1", "target_original": "8805", "Gene_B": "8805", "interaction": "Direct", "SUID": 4556447, "TYPE": "Direct", "Gene_A": "6772", "support": "{\"StringDB\": \"physical\", \"StringEvidence\": \"database:0.479,textmining:0.254,coexpression:0.006\", \"String_Score_Physical\": 499, \"String_Score_Combined\": 629}", "selected": false}, "selected": false}, {"data": {"id": "4556444", "source": "4555289", "target": "4555328", "SCORE": "307", "shared_interaction": "Direct", "source_original": "6548", "Name_B": "AOC3", "Name_A": "SLC9A1", "target_original": "8639", "Gene_B": "8639", "interaction": "Direct", "SUID": 4556444, "TYPE": "Direct", "Gene_A": "6548", "support": "{\"StringDB\": \"physical\", \"StringEvidence\": \"experiments:0.278,coexpression:0.022\", \"BioGrid\": \"physical\", \"BioGrid_PubMed\": \"33961781,28514442\", \"BioGrid_Type\": \"Affinity Capture-MS\", \"BioGrid_Score\": \"0.996558006,0.998846028\", \"String_Score_Physical\": 307, \"String_Score_Combined\": 323}", "selected": false}, "selected": false}, {"data": {"id": "4556441", "source": "4555289", "target": "4555049", "SCORE": "299", "shared_interaction": "Direct", "source_original": "6548", "Name_B": "CA2", "Name_A": "SLC9A1", "target_original": "760", "Gene_B": "760", "interaction": "Direct", "SUID": 4556441, "TYPE": "Direct", "Gene_A": "6548", "support": "{\"StringDB\": \"physical\", \"StringEvidence\": \"textmining:0.936,experiments:0.269\", \"OmniPath\": \"pathwayextra\", \"OmniPath_Reference\": \"HPRD;InnateDB;SPIKE_LC;Wang\", \"InWeb_IM\": \"experimental\", \"BioGrid\": \"physical\", \"BioGrid_PubMed\": \"12138085\", \"BioGrid_Type\": \"Affinity Capture-Western,Reconstituted Complex\", \"String_Score_Physical\": 299, \"String_Score_Combined\": 954}", "selected": false}, "selected": false}, {"data": {"id": "4556438", "source": "4555280", "target": "4555334", "SCORE": "645", "shared_interaction": "Direct", "source_original": "5970", "Name_B": "HDAC3", "Name_A": "RELA", "target_original": "8841", "Gene_B": "8841", "interaction": "Direct", "SUID": 4556438, "TYPE": "Direct", "Gene_A": "5970", "support": "{\"StringDB\": \"physical\", \"StringEvidence\": \"experiments:0.631,textmining:0.316,coexpression:0.027\", \"OmniPath\": \"omnipath,pathwayextra\", \"OmniPath_Reference\": \"HPRD;SPIKE;SPIKE_LC;Wang\", \"InWeb_IM\": \"experimental\", \"BioGrid\": \"physical\", \"BioGrid_PubMed\": \"27012186,15192014,11533489\", \"BioGrid_Type\": \"Affinity Capture-Western\", \"String_Score_Physical\": 645, \"String_Score_Combined\": 764}", "selected": false}, "selected": false}, {"data": {"id": "4556435", "source": "4555280", "target": "4555310", "SCORE": "908", "shared_interaction": "Direct", "source_original": "5970", "Name_B": "TLR4", "Name_A": "RELA", "target_original": "7099", "Gene_B": "7099", "interaction": "Direct", "SUID": 4556435, "TYPE": "Direct", "Gene_A": "5970", "support": "{\"StringDB\": \"physical\", \"StringEvidence\": \"database:0.896,textmining:0.624,experiments:0.088,coexpression:0.029\", \"OmniPath\": \"kinaseextra\", \"OmniPath_Reference\": \"ProtMapper;Sparser_ProtMapper\", \"String_Score_Physical\": 908, \"String_Score_Combined\": 966}", "selected": false}, "selected": false}, {"data": {"id": "4556432", "source": "4555280", "target": "4555307", "SCORE": "516", "shared_interaction": "Direct", "source_original": "5970", "Name_B": "TGM2", "Name_A": "RELA", "target_original": "7052", "Gene_B": "7052", "interaction": "Direct", "SUID": 4556432, "TYPE": "Direct", "Gene_A": "5970", "support": "{\"StringDB\": \"physical\", \"StringEvidence\": \"experiments:0.495,textmining:0.169,coexpression:0.027\", \"InWeb_IM\": \"experimental\", \"BioGrid\": \"physical\", \"BioGrid_PubMed\": \"23185316\", \"BioGrid_Type\": \"Co-localization,Affinity Capture-Western\", \"String_Score_Physical\": 516, \"String_Score_Combined\": 608}", "selected": false}, "selected": false}, {"data": {"id": "4556429", "source": "4555280", "target": "4555298", "SCORE": "411", "shared_interaction": "Direct", "source_original": "5970", "Name_B": "STAT1", "Name_A": "RELA", "target_original": "6772", "Gene_B": "6772", "interaction": "Direct", "SUID": 4556429, "TYPE": "Direct", "Gene_A": "5970", "support": "{\"StringDB\": \"physical\", \"StringEvidence\": \"textmining:0.750,experiments:0.386,coexpression:0.081\", \"OmniPath\": \"omnipath\", \"OmniPath_Reference\": \"HPRD;InnateDB;SIGNOR\", \"InWeb_IM\": \"experimental\", \"BioGrid\": \"physical\", \"BioGrid_PubMed\": \"25241761\", \"BioGrid_Type\": \"Co-localization\", \"String_Score_Physical\": 411, \"String_Score_Combined\": 864}", "selected": false}, "selected": false}, {"data": {"id": "4556426", "source": "4555274", "target": "4555298", "SCORE": "950", "shared_interaction": "Direct", "source_original": "5771", "Name_B": "STAT1", "Name_A": "PTPN2", "target_original": "6772", "Gene_B": "6772", "interaction": "Direct", "SUID": 4556426, "TYPE": "Direct", "Gene_A": "5771", "support": "{\"StringDB\": \"physical\", \"StringEvidence\": \"database:0.896,textmining:0.556,experiments:0.505,coexpression:0.035\", \"OmniPath\": \"omnipath,kinaseextra,pathwayextra\", \"OmniPath_Reference\": \"BioGRID;DEPOD;HPRD;InnateDB;Macrophage;NCI-PID_ProtMapper;ProtMapper;Reactome_ProtMapper;SIGNOR;SIGNOR_ProtMapper;SPIKE;SPIKE_LC;SignaLink3;Wang\", \"InWeb_IM\": \"experimental\", \"BioGrid\": \"physical\", \"BioGrid_PubMed\": \"19171783,12171910\", \"BioGrid_Type\": \"Affinity Capture-Western\", \"String_Score_Physical\": 950, \"String_Score_Combined\": 978}", "selected": false}, "selected": false}, {"data": {"id": "4556417", "source": "4555268", "target": "4555073", "SCORE": "984", "shared_interaction": "Direct", "source_original": "5347", "Name_B": "CDC25C", "Name_A": "PLK1", "target_original": "995", "Gene_B": "995", "interaction": "Direct", "SUID": 4556417, "TYPE": "Direct", "Gene_A": "5347", "support": "{\"StringDB\": \"physical\", \"StringEvidence\": \"textmining:0.949,database:0.896,experiments:0.844,coexpression:0.631\", \"OmniPath\": \"omnipath,kinaseextra,pathwayextra\", \"OmniPath_Reference\": \"ACSN;BioGRID;DIP;DOMINO;HPRD;HPRD-phos;HPRD_KEA;HPRD_MIMP;IntAct;KEA;Kinexus_KEA;MIMP;NCI-PID_ProtMapper;PhosphoNetworks;PhosphoPoint;PhosphoSite_KEA;PhosphoSite_MIMP;PhosphoSite_ProtMapper;PhosphoSite_noref;ProtMapper;REACH_ProtMapper;RLIMS-P_ProtMapper;Reactome_ProtMapper;SIGNOR;SIGNOR_ProtMapper;SPIKE;SPIKE_LC;Sparser_ProtMapper;Wang;iPTMnet;phosphoELM;phosphoELM_KEA;phosphoELM_MIMP\", \"InWeb_IM\": \"experimental\", \"BioGrid\": \"physical\", \"BioGrid_PubMed\": \"23567337,19597481,19503101,11202906\", \"BioGrid_Type\": \"Co-fractionation,Biochemical Activity,Affinity Capture-Western\", \"String_Score_Physical\": 984, \"String_Score_Combined\": 999}", "selected": false}, "selected": false}, {"data": {"id": "4556414", "source": "4555268", "target": "4555070", "SCORE": "910", "shared_interaction": "Direct", "source_original": "5347", "Name_B": "CDC25B", "Name_A": "PLK1", "target_original": "994", "Gene_B": "994", "interaction": "Direct", "SUID": 4556414, "TYPE": "Direct", "Gene_A": "5347", "support": "{\"StringDB\": \"physical\", \"StringEvidence\": \"database:0.896,textmining:0.694,coexpression:0.131,experiments:0.102\", \"OmniPath\": \"omnipath,kinaseextra,pathwayextra\", \"OmniPath_Reference\": \"ACSN;PhosphoSite;PhosphoSite_ProtMapper;PhosphoSite_noref;ProtMapper;SIGNOR;Wang\", \"String_Score_Physical\": 910, \"String_Score_Combined\": 976}", "selected": false}, "selected": false}, {"data": {"id": "4556411", "source": "4555268", "target": "4555316", "SCORE": "292", "shared_interaction": "Direct", "source_original": "5347", "Name_B": "TOP2A", "Name_A": "PLK1", "target_original": "7153", "Gene_B": "7153", "interaction": "Direct", "SUID": 4556411, "TYPE": "Direct", "Gene_A": "5347", "support": "{\"StringDB\": \"physical\", \"StringEvidence\": \"textmining:0.759,coexpression:0.596,experiments:0.262\", \"OmniPath\": \"omnipath,kinaseextra\", \"OmniPath_Reference\": \"HPRD_MIMP;MIMP;PhosphoSite;PhosphoSite_MIMP;PhosphoSite_ProtMapper;PhosphoSite_noref;ProtMapper;REACH_ProtMapper;SIGNOR;SIGNOR_ProtMapper;iPTMnet;phosphoELM_MIMP\", \"BioGrid\": \"physical\", \"BioGrid_PubMed\": \"20624918,18695677\", \"BioGrid_Type\": \"Biochemical Activity\", \"String_Score_Physical\": 292, \"String_Score_Combined\": 931}", "selected": false}, "selected": false}, {"data": {"id": "4556408", "source": "4555268", "target": "4555280", "SCORE": "345", "shared_interaction": "Direct", "source_original": "5347", "Name_B": "RELA", "Name_A": "PLK1", "target_original": "5970", "Gene_B": "5970", "interaction": "Direct", "SUID": 4556408, "TYPE": "Direct", "Gene_A": "5347", "support": "{\"StringDB\": \"physical\", \"StringEvidence\": \"textmining:0.485,experiments:0.317,coexpression:0.015\", \"BioGrid\": \"physical\", \"BioGrid_PubMed\": \"21610149\", \"BioGrid_Type\": \"Reconstituted Complex\", \"String_Score_Physical\": 345, \"String_Score_Combined\": 667}", "selected": false}, "selected": false}, {"data": {"id": "4556405", "source": "4555265", "target": "4555073", "SCORE": "526", "shared_interaction": "Direct", "source_original": "5300", "Name_B": "CDC25C", "Name_A": "PIN1", "target_original": "995", "Gene_B": "995", "interaction": "Direct", "SUID": 4556405, "TYPE": "Direct", "Gene_A": "5300", "support": "{\"StringDB\": \"physical\", \"StringEvidence\": \"experiments:0.507,textmining:0.329,coexpression:0.018\", \"InWeb_IM\": \"experimental\", \"BioGrid\": \"physical\", \"BioGrid_PubMed\": \"9499405,11604498,10037602\", \"BioGrid_Type\": \"Protein-peptide,Far Western,Affinity Capture-Western\", \"String_Score_Physical\": 526, \"String_Score_Combined\": 688}", "selected": false}, "selected": false}, {"data": {"id": "4556402", "source": "4555265", "target": "4555334", "SCORE": "328", "shared_interaction": "Direct", "source_original": "5300", "Name_B": "HDAC3", "Name_A": "PIN1", "target_original": "8841", "Gene_B": "8841", "interaction": "Direct", "SUID": 4556402, "TYPE": "Direct", "Gene_A": "5300", "support": "{\"StringDB\": \"physical\", \"StringEvidence\": \"experiments:0.300,textmining:0.102,coexpression:0.025,neighborhood:0.017\", \"InWeb_IM\": \"experimental\", \"BioGrid\": \"physical\", \"BioGrid_PubMed\": \"21624135\", \"BioGrid_Type\": \"Affinity Capture-Western\", \"String_Score_Physical\": 328, \"String_Score_Combined\": 421}", "selected": false}, "selected": false}, {"data": {"id": "4556399", "source": "4555265", "target": "4555316", "SCORE": "292", "shared_interaction": "Direct", "source_original": "5300", "Name_B": "TOP2A", "Name_A": "PIN1", "target_original": "7153", "Gene_B": "7153", "interaction": "Direct", "SUID": 4556399, "TYPE": "Direct", "Gene_A": "5300", "support": "{\"StringDB\": \"physical\", \"StringEvidence\": \"experiments:0.262,textmining:0.053,coexpression:0.021,neighborhood:0.013\", \"InWeb_IM\": \"experimental\", \"BioGrid\": \"physical\", \"BioGrid_PubMed\": \"11940573\", \"BioGrid_Type\": \"Affinity Capture-Western\", \"String_Score_Physical\": 292, \"String_Score_Combined\": 351}", "selected": false}, "selected": false}, {"data": {"id": "4556396", "source": "4555265", "target": "4555280", "SCORE": "294", "shared_interaction": "Direct", "source_original": "5300", "Name_B": "RELA", "Name_A": "PIN1", "target_original": "5970", "Gene_B": "5970", "interaction": "Direct", "SUID": 4556396, "TYPE": "Direct", "Gene_A": "5300", "support": "{\"StringDB\": \"physical\", \"StringEvidence\": \"experiments:0.265,textmining:0.114,coexpression:0.016\", \"BioGrid\": \"physical\", \"BioGrid_PubMed\": \"14690596\", \"BioGrid_Type\": \"Affinity Capture-Western\", \"String_Score_Physical\": 294, \"String_Score_Combined\": 384}", "selected": false}, "selected": false}, {"data": {"id": "4556393", "source": "4555265", "target": "4555268", "SCORE": "625", "shared_interaction": "Direct", "source_original": "5300", "Name_B": "PLK1", "Name_A": "PIN1", "target_original": "5347", "Gene_B": "5347", "interaction": "Direct", "SUID": 4556393, "TYPE": "Direct", "Gene_A": "5300", "support": "{\"StringDB\": \"physical\", \"StringEvidence\": \"experiments:0.609,textmining:0.517,coexpression:0.015\", \"OmniPath\": \"omnipath,kinaseextra,pathwayextra\", \"OmniPath_Reference\": \"HPRD;InnateDB;KEA;Lit-BM-17;MIMP;PhosphoNetworks;PhosphoPoint;PhosphoSite;PhosphoSite_KEA;PhosphoSite_MIMP;PhosphoSite_ProtMapper;ProtMapper;REACH_ProtMapper;RLIMS-P_ProtMapper;SIGNOR;SIGNOR_ProtMapper;SPIKE_LC;Sparser_ProtMapper;Wang;iPTMnet;phosphoELM;phosphoELM_KEA;phosphoELM_MIMP\", \"BioGrid\": \"physical\", \"BioGrid_PubMed\": \"9499405,18062707,16118204,10037602\", \"BioGrid_Type\": \"Reconstituted Complex,Far Western,Biochemical Activity,Affinity Capture-Western\", \"String_Score_Physical\": 625, \"String_Score_Combined\": 821}", "selected": false}, "selected": false}, {"data": {"id": "4556390", "source": "4555262", "target": "4555298", "SCORE": "292", "shared_interaction": "Direct", "source_original": "5292", "Name_B": "STAT1", "Name_A": "PIM1", "target_original": "6772", "Gene_B": "6772", "interaction": "Direct", "SUID": 4556390, "TYPE": "Direct", "Gene_A": "5292", "support": "{\"StringDB\": \"functional\", \"StringEvidence\": \"textmining:0.124,coexpression:0.019\", \"OmniPath\": \"pathwayextra\", \"OmniPath_Reference\": \"Wang\", \"String_Score_Combined\": 175, \"String_Score_Physical\": 292}", "selected": false}, "selected": false}, {"data": {"id": "4556387", "source": "4555262", "target": "4555265", "SCORE": "304", "shared_interaction": "Direct", "source_original": "5292", "Name_B": "PIN1", "Name_A": "PIM1", "target_original": "5300", "Gene_B": "5300", "interaction": "Direct", "SUID": 4556387, "TYPE": "Direct", "Gene_A": "5292", "support": "{\"StringDB\": \"physical\", \"StringEvidence\": \"experiments:0.275,textmining:0.005\", \"InWeb_IM\": \"experimental\", \"BioGrid\": \"physical\", \"BioGrid_PubMed\": \"17297438\", \"BioGrid_Type\": \"Affinity Capture-Western\", \"String_Score_Physical\": 304, \"String_Score_Combined\": 308}", "selected": false}, "selected": false}, {"data": {"id": "4556384", "source": "4555259", "target": "4555298", "SCORE": "292", "shared_interaction": "Direct", "source_original": "5054", "Name_B": "STAT1", "Name_A": "SERPINE1", "target_original": "6772", "Gene_B": "6772", "interaction": "Direct", "SUID": 4556384, "TYPE": "Direct", "Gene_A": "5054", "support": "{\"StringDB\": \"functional\", \"StringEvidence\": \"textmining:0.347\", \"OmniPath\": \"kinaseextra\", \"OmniPath_Reference\": \"ProtMapper;Sparser_ProtMapper\", \"String_Score_Combined\": 374, \"String_Score_Physical\": 292}", "selected": false}, "selected": false}, {"data": {"id": "4556381", "source": "4555256", "target": "4555334", "SCORE": "187", "shared_interaction": "Direct", "source_original": "4843", "Name_B": "HDAC3", "Name_A": "NOS2", "target_original": "8841", "Gene_B": "8841", "interaction": "Direct", "SUID": 4556381, "TYPE": "Direct", "Gene_A": "4843", "support": "{\"StringDB\": \"functional\", \"StringEvidence\": \"textmining:0.116\", \"InWeb_IM\": \"inference\", \"String_Score_Combined\": 151, \"String_Score_Physical\": 187}", "selected": false}, "selected": false}, {"data": {"id": "4556378", "source": "4555256", "target": "4555298", "SCORE": "400", "shared_interaction": "Direct", "source_original": "4843", "Name_B": "STAT1", "Name_A": "NOS2", "target_original": "6772", "Gene_B": "6772", "interaction": "Direct", "SUID": 4556378, "TYPE": "Direct", "Gene_A": "4843", "support": "{\"StringDB\": \"physical\", \"StringEvidence\": \"textmining:0.564,database:0.374\", \"String_Score_Physical\": 400, \"String_Score_Combined\": 738}", "selected": false}, "selected": false}, {"data": {"id": "4556375", "source": "4555250", "target": "4555334", "SCORE": "498", "shared_interaction": "Direct", "source_original": "4790", "Name_B": "HDAC3", "Name_A": "NFKB1", "target_original": "8841", "Gene_B": "8841", "interaction": "Direct", "SUID": 4556375, "TYPE": "Direct", "Gene_A": "4790", "support": "{\"StringDB\": \"physical\", \"StringEvidence\": \"textmining:0.503,experiments:0.477,coexpression:0.067\", \"OmniPath\": \"pathwayextra\", \"OmniPath_Reference\": \"Macrophage;Wang\", \"InWeb_IM\": \"experimental\", \"BioGrid\": \"physical\", \"BioGrid_PubMed\": \"15494311,12972430\", \"BioGrid_Type\": \"Co-localization,Affinity Capture-Western\", \"String_Score_Physical\": 498, \"String_Score_Combined\": 767}", "selected": false}, "selected": false}, {"data": {"id": "4556372", "source": "4555250", "target": "4555310", "SCORE": "905", "shared_interaction": "Direct", "source_original": "4790", "Name_B": "TLR4", "Name_A": "NFKB1", "target_original": "7099", "Gene_B": "7099", "interaction": "Direct", "SUID": 4556372, "TYPE": "Direct", "Gene_A": "4790", "support": "{\"StringDB\": \"physical\", \"StringEvidence\": \"textmining:0.930,database:0.896,coexpression:0.079,experiments:0.054\", \"OmniPath\": \"pathwayextra\", \"OmniPath_Reference\": \"Wang\", \"String_Score_Physical\": 905, \"String_Score_Combined\": 993}", "selected": false}, "selected": false}, {"data": {"id": "4556369", "source": "4555250", "target": "4555043", "SCORE": "535", "shared_interaction": "Direct", "source_original": "4790", "Name_B": "KLF5", "Name_A": "NFKB1", "target_original": "688", "Gene_B": "688", "interaction": "Direct", "SUID": 4556369, "TYPE": "Direct", "Gene_A": "4790", "support": "{\"StringDB\": \"physical\", \"StringEvidence\": \"textmining:0.549,experiments:0.516,coexpression:0.022\", \"InWeb_IM\": \"experimental\", \"BioGrid\": \"physical\", \"BioGrid_PubMed\": \"16102021,14573617\", \"BioGrid_Type\": \"Affinity Capture-Western\", \"String_Score_Physical\": 535, \"String_Score_Combined\": 795}", "selected": false}, "selected": false}, {"data": {"id": "4556366", "source": "4555250", "target": "4555280", "SCORE": "999", "shared_interaction": "Direct", "source_original": "4790", "Name_B": "RELA", "Name_A": "NFKB1", "target_original": "5970", "Gene_B": "5970", "interaction": "Direct", "SUID": 4556366, "TYPE": "Direct", "Gene_A": "4790", "support": "{\"StringDB\": \"physical\", \"StringEvidence\": \"experiments:0.999,textmining:0.986,database:0.896,coexpression:0.148\", \"OmniPath\": \"omnipath,pathwayextra\", \"OmniPath_Reference\": \"BioGRID;CancerCellMap;HPRD;InnateDB;IntAct;Lit-BM-17;Macrophage;NetPath;SPIKE;SPIKE_LC;Wang,BioGRID;CancerCellMap;HPRD;InnateDB;IntAct;Lit-BM-17;Macrophage;NetPath;SIGNOR;SPIKE;SPIKE_LC;Wang\", \"InWeb_IM\": \"experimental\", \"BioGrid\": \"physical\", \"BioGrid_PubMed\": \"9722548,8798655,8255759,35831314,35271311,35140242,34917906,34100597,33060567,29439025,29084252,27609421,25609649,25590437,25355951,24175631,23687337,22261743,22139845,21988832,21544861,21483817,20547752,2050119,20237821,20154269,17982102,16740634,16319923,16204234,16105840,15799966,15660126,14743216,14690596,14645533,12414801,11976329,11880271,10498867\", \"BioGrid_Type\": \"Reconstituted Complex,Co-localization,Co-fractionation,Two-hybrid,Affinity Capture-MS,Affinity Capture-Western,PCA,Proximity Label-MS\", \"String_Score_Physical\": 999, \"String_Score_Combined\": 999}", "selected": false}, "selected": false}, {"data": {"id": "4556363", "source": "4555250", "target": "4555271", "SCORE": "210", "shared_interaction": "Direct", "source_original": "4790", "Name_B": "PRSS1", "Name_A": "NFKB1", "target_original": "5644", "Gene_B": "5644", "interaction": "Direct", "SUID": 4556363, "TYPE": "Direct", "Gene_A": "4790", "support": "{\"StringDB\": \"physical\", \"StringEvidence\": \"experiments:0.176,textmining:0.109\", \"InWeb_IM\": \"experimental\", \"String_Score_Physical\": 210, \"String_Score_Combined\": 296}", "selected": false}, "selected": false}, {"data": {"id": "4556360", "source": "4555247", "target": "4555334", "SCORE": "292", "shared_interaction": "Direct", "source_original": "4780", "Name_B": "HDAC3", "Name_A": "NFE2L2", "target_original": "8841", "Gene_B": "8841", "interaction": "Direct", "SUID": 4556360, "TYPE": "Direct", "Gene_A": "4780", "support": "{\"StringDB\": \"physical\", \"StringEvidence\": \"experiments:0.262,textmining:0.244,coexpression:0.023\", \"OmniPath\": \"omnipath\", \"OmniPath_Reference\": \"NRF2ome\", \"InWeb_IM\": \"experimental\", \"BioGrid\": \"physical\", \"BioGrid_PubMed\": \"22308472\", \"BioGrid_Type\": \"Affinity Capture-Western\", \"String_Score_Physical\": 292, \"String_Score_Combined\": 477}", "selected": false}, "selected": false}, {"data": {"id": "4556357", "source": "4555247", "target": "4555331", "SCORE": "241", "shared_interaction": "Direct", "source_original": "4780", "Name_B": "TRIM24", "Name_A": "NFE2L2", "target_original": "8805", "Gene_B": "8805", "interaction": "Direct", "SUID": 4556357, "TYPE": "Direct", "Gene_A": "4780", "support": "{\"StringDB\": \"physical\", \"StringEvidence\": \"experiments:0.210,textmining:0.085,coexpression:0.008\", \"InWeb_IM\": \"experimental\", \"BioGrid\": \"physical\", \"BioGrid_PubMed\": \"20211142\", \"BioGrid_Type\": \"Two-hybrid\", \"String_Score_Physical\": 241, \"String_Score_Combined\": 312}", "selected": false}, "selected": false}, {"data": {"id": "4556354", "source": "4555247", "target": "4555280", "SCORE": "321", "shared_interaction": "Direct", "source_original": "4780", "Name_B": "RELA", "Name_A": "NFE2L2", "target_original": "5970", "Gene_B": "5970", "interaction": "Direct", "SUID": 4556354, "TYPE": "Direct", "Gene_A": "4780", "support": "{\"StringDB\": \"physical\", \"StringEvidence\": \"textmining:0.386,experiments:0.293,coexpression:0.067\", \"BioGrid\": \"physical\", \"BioGrid_PubMed\": \"32911434\", \"BioGrid_Type\": \"Two-hybrid,FRET,Affinity Capture-Western\", \"String_Score_Physical\": 321, \"String_Score_Combined\": 611}", "selected": false}, "selected": false}, {"data": {"id": "4556351", "source": "4555247", "target": "4555253", "SCORE": "292", "shared_interaction": "Direct", "source_original": "4780", "Name_B": "NQO2", "Name_A": "NFE2L2", "target_original": "4835", "Gene_B": "4835", "interaction": "Direct", "SUID": 4556351, "TYPE": "Direct", "Gene_A": "4780", "support": "{\"StringDB\": \"functional\", \"StringEvidence\": \"textmining:0.347,coexpression:0.023\", \"OmniPath\": \"omnipath,pathwayextra\", \"OmniPath_Reference\": \"SPIKE;SPIKE_LC\", \"String_Score_Combined\": 388, \"String_Score_Physical\": 292}", "selected": false}, "selected": false}, {"data": {"id": "4556348", "source": "4555238", "target": "4555241", "SCORE": "400", "shared_interaction": "Direct", "source_original": "4313", "Name_B": "MMP12", "Name_A": "MMP2", "target_original": "4321", "Gene_B": "4321", "interaction": "Direct", "SUID": 4556348, "TYPE": "Direct", "Gene_A": "4313", "support": "{\"StringDB\": \"physical\", \"StringEvidence\": \"database:0.374,textmining:0.118,coexpression:0.041\", \"String_Score_Physical\": 400, \"String_Score_Combined\": 492}", "selected": false}, "selected": false}, {"data": {"id": "4556345", "source": "4555235", "target": "4555271", "SCORE": "187", "shared_interaction": "Direct", "source_original": "4312", "Name_B": "PRSS1", "Name_A": "MMP1", "target_original": "5644", "Gene_B": "5644", "interaction": "Direct", "SUID": 4556345, "TYPE": "Direct", "Gene_A": "4312", "support": "{\"InWeb_IM\": \"inference\"}", "selected": false}, "selected": false}, {"data": {"id": "4556342", "source": "4555235", "target": "4555238", "SCORE": "187", "shared_interaction": "Direct", "source_original": "4312", "Name_B": "MMP2", "Name_A": "MMP1", "target_original": "4313", "Gene_B": "4313", "interaction": "Direct", "SUID": 4556342, "TYPE": "Direct", "Gene_A": "4312", "support": "{\"InWeb_IM\": \"inference\", \"BioGrid\": \"genetic\", \"BioGrid_PubMed\": \"34857952\", \"BioGrid_Type\": \"Negative Genetic\", \"BioGrid_Score\": \"0.020474578\"}", "selected": false}, "selected": false}, {"data": {"id": "4556339", "source": "4555232", "target": "4555292", "SCORE": "187", "shared_interaction": "Direct", "source_original": "4311", "Name_B": "SLC16A1", "Name_A": "MME", "target_original": "6566", "Gene_B": "6566", "interaction": "Direct", "SUID": 4556339, "TYPE": "Direct", "Gene_A": "4311", "support": "{\"InWeb_IM\": \"experimental\", \"BioGrid\": \"physical\", \"BioGrid_PubMed\": \"17342744\", \"BioGrid_Type\": \"Affinity Capture-MS\"}", "selected": false}, "selected": false}, {"data": {"id": "4556333", "source": "4555229", "target": "4555073", "SCORE": "190", "shared_interaction": "Direct", "source_original": "4282", "Name_B": "CDC25C", "Name_A": "MIF", "target_original": "995", "Gene_B": "995", "interaction": "Direct", "SUID": 4556333, "TYPE": "Direct", "Gene_A": "4282", "support": "{\"StringDB\": \"physical\", \"StringEvidence\": \"experiments:0.155,coexpression:0.019\", \"BioGrid\": \"physical\", \"BioGrid_PubMed\": \"35271311\", \"BioGrid_Type\": \"Affinity Capture-MS\", \"String_Score_Physical\": 190, \"String_Score_Combined\": 205}", "selected": false}, "selected": false}, {"data": {"id": "4556330", "source": "4555229", "target": "4555331", "SCORE": "224", "shared_interaction": "Direct", "source_original": "4282", "Name_B": "TRIM24", "Name_A": "MIF", "target_original": "8805", "Gene_B": "8805", "interaction": "Direct", "SUID": 4556330, "TYPE": "Direct", "Gene_A": "4282", "support": "{\"StringDB\": \"physical\", \"StringEvidence\": \"experiments:0.192,coexpression:0.008\", \"BioGrid\": \"physical\", \"BioGrid_PubMed\": \"24981860\", \"BioGrid_Type\": \"Affinity Capture-MS\", \"BioGrid_Score\": \"18.58114972\", \"String_Score_Physical\": 224, \"String_Score_Combined\": 231}", "selected": false}, "selected": false}, {"data": {"id": "4556327", "source": "4555226", "target": "4555316", "SCORE": "319", "shared_interaction": "Direct", "source_original": "4194", "Name_B": "TOP2A", "Name_A": "MDM4", "target_original": "7153", "Gene_B": "7153", "interaction": "Direct", "SUID": 4556327, "TYPE": "Direct", "Gene_A": "4194", "support": "{\"StringDB\": \"physical\", \"StringEvidence\": \"experiments:0.290,textmining:0.180,coexpression:0.030\", \"BioGrid\": \"physical\", \"BioGrid_PubMed\": \"30672125\", \"BioGrid_Type\": \"Co-fractionation,Reconstituted Complex,Affinity Capture-Western\", \"String_Score_Physical\": 319, \"String_Score_Combined\": 458}", "selected": false}, "selected": false}, {"data": {"id": "4556324", "source": "4555223", "target": "4555328", "SCORE": "900", "shared_interaction": "Direct", "source_original": "4129", "Name_B": "AOC3", "Name_A": "MAOB", "target_original": "8639", "Gene_B": "8639", "interaction": "Direct", "SUID": 4556324, "TYPE": "Direct", "Gene_A": "4129", "support": "{\"StringDB\": \"physical\", \"StringEvidence\": \"database:0.896,textmining:0.722,coexpression:0.096\", \"String_Score_Physical\": 900, \"String_Score_Combined\": 974}", "selected": false}, "selected": false}, {"data": {"id": "4556321", "source": "4555220", "target": "4555328", "SCORE": "900", "shared_interaction": "Direct", "source_original": "4128", "Name_B": "AOC3", "Name_A": "MAOA", "target_original": "8639", "Gene_B": "8639", "interaction": "Direct", "SUID": 4556321, "TYPE": "Direct", "Gene_A": "4128", "support": "{\"StringDB\": \"physical\", \"StringEvidence\": \"database:0.896,textmining:0.555,coexpression:0.089\", \"String_Score_Physical\": 900, \"String_Score_Combined\": 959}", "selected": false}, "selected": false}, {"data": {"id": "4556318", "source": "4555220", "target": "4555223", "SCORE": "959", "shared_interaction": "Direct", "source_original": "4128", "Name_B": "MAOB", "Name_A": "MAOA", "target_original": "4129", "Gene_B": "4129", "interaction": "Direct", "SUID": 4556318, "TYPE": "Direct", "Gene_A": "4128", "support": "{\"StringDB\": \"physical\", \"StringEvidence\": \"database:0.896,experiments:0.592,coexpression:0.127,textmining:0.023,cooccurrence:0.011\", \"BioGrid\": \"physical\", \"BioGrid_PubMed\": \"33961781,30021884,28514442\", \"BioGrid_Type\": \"Affinity Capture-MS,Proximity Label-MS\", \"BioGrid_Score\": \"0.999999666,0.999999784\", \"String_Score_Physical\": 959, \"String_Score_Combined\": 965}", "selected": false}, "selected": false}, {"data": {"id": "4556315", "source": "4555217", "target": "4555331", "SCORE": "499", "shared_interaction": "Direct", "source_original": "4000", "Name_B": "TRIM24", "Name_A": "LMNA", "target_original": "8805", "Gene_B": "8805", "interaction": "Direct", "SUID": 4556315, "TYPE": "Direct", "Gene_A": "4000", "support": "{\"StringDB\": \"physical\", \"StringEvidence\": \"database:0.479,textmining:0.116,coexpression:0.001\", \"String_Score_Physical\": 499, \"String_Score_Combined\": 558}", "selected": false}, "selected": false}, {"data": {"id": "4556312", "source": "4555217", "target": "4555055", "SCORE": "292", "shared_interaction": "Direct", "source_original": "4000", "Name_B": "CA5A", "Name_A": "LMNA", "target_original": "763", "Gene_B": "763", "interaction": "Direct", "SUID": 4556312, "TYPE": "Direct", "Gene_A": "4000", "support": "{\"StringDB\": \"physical\", \"StringEvidence\": \"experiments:0.262,textmining:0.014,coexpression:0.007\", \"BioGrid\": \"physical\", \"BioGrid_PubMed\": \"26490262\", \"BioGrid_Type\": \"Affinity Capture-Western\", \"String_Score_Physical\": 292, \"String_Score_Combined\": 306}", "selected": false}, "selected": false}, {"data": {"id": "4556309", "source": "4555217", "target": "4555247", "SCORE": "292", "shared_interaction": "Direct", "source_original": "4000", "Name_B": "NFE2L2", "Name_A": "LMNA", "target_original": "4780", "Gene_B": "4780", "interaction": "Direct", "SUID": 4556309, "TYPE": "Direct", "Gene_A": "4000", "support": "{\"StringDB\": \"physical\", \"StringEvidence\": \"experiments:0.262,textmining:0.254,coexpression:0.002\", \"BioGrid\": \"physical\", \"BioGrid_PubMed\": \"31687081\", \"BioGrid_Type\": \"Affinity Capture-Western\", \"String_Score_Physical\": 292, \"String_Score_Combined\": 472}", "selected": false}, "selected": false}, {"data": {"id": "4556306", "source": "4555217", "target": "4555232", "SCORE": "187", "shared_interaction": "Direct", "source_original": "4000", "Name_B": "MME", "Name_A": "LMNA", "target_original": "4311", "Gene_B": "4311", "interaction": "Direct", "SUID": 4556306, "TYPE": "Direct", "Gene_A": "4000", "support": "{\"InWeb_IM\": \"experimental\", \"BioGrid\": \"physical\", \"BioGrid_PubMed\": \"17342744\", \"BioGrid_Type\": \"Affinity Capture-MS\"}", "selected": false}, "selected": false}, {"data": {"id": "4556303", "source": "4555214", "target": "4555067", "SCORE": "219", "shared_interaction": "Direct", "source_original": "3958", "Name_B": "CAPN1", "Name_A": "LGALS3", "target_original": "823", "Gene_B": "823", "interaction": "Direct", "SUID": 4556303, "TYPE": "Direct", "Gene_A": "3958", "support": "{\"StringDB\": \"physical\", \"StringEvidence\": \"experiments:0.186,textmining:0.102,coexpression:0.028\", \"InWeb_IM\": \"experimental\", \"BioGrid\": \"physical\", \"BioGrid_PubMed\": \"33961781,28514442,26186194\", \"BioGrid_Type\": \"Affinity Capture-MS\", \"BioGrid_Score\": \"0.993462144,0.958415399,0.981575479\", \"String_Score_Physical\": 219, \"String_Score_Combined\": 318}", "selected": false}, "selected": false}, {"data": {"id": "4556300", "source": "4555214", "target": "4555304", "SCORE": "187", "shared_interaction": "Direct", "source_original": "3958", "Name_B": "TGFBR2", "Name_A": "LGALS3", "target_original": "7048", "Gene_B": "7048", "interaction": "Direct", "SUID": 4556300, "TYPE": "Direct", "Gene_A": "3958", "support": "{\"StringDB\": \"functional\", \"StringEvidence\": \"textmining:0.491,coexpression:0.110\", \"InWeb_IM\": \"inference\", \"String_Score_Combined\": 565, \"String_Score_Physical\": 187}", "selected": false}, "selected": false}, {"data": {"id": "4556297", "source": "4555211", "target": "4555331", "SCORE": "407", "shared_interaction": "Direct", "source_original": "3717", "Name_B": "TRIM24", "Name_A": "JAK2", "target_original": "8805", "Gene_B": "8805", "interaction": "Direct", "SUID": 4556297, "TYPE": "Direct", "Gene_A": "3717", "support": "{\"StringDB\": \"physical\", \"StringEvidence\": \"database:0.374,textmining:0.189,experiments:0.013\", \"String_Score_Physical\": 407, \"String_Score_Combined\": 519}", "selected": false}, "selected": false}, {"data": {"id": "4556294", "source": "4555211", "target": "4555319", "SCORE": "292", "shared_interaction": "Direct", "source_original": "3717", "Name_B": "TPO", "Name_A": "JAK2", "target_original": "7173", "Gene_B": "7173", "interaction": "Direct", "SUID": 4556294, "TYPE": "Direct", "Gene_A": "3717", "support": "{\"OmniPath\": \"kinaseextra\", \"OmniPath_Reference\": \"ProtMapper;REACH_ProtMapper;Sparser_ProtMapper\"}", "selected": false}, "selected": false}, {"data": {"id": "4556291", "source": "4555211", "target": "4555298", "SCORE": "983", "shared_interaction": "Direct", "source_original": "3717", "Name_B": "STAT1", "Name_A": "JAK2", "target_original": "6772", "Gene_B": "6772", "interaction": "Direct", "SUID": 4556291, "TYPE": "Direct", "Gene_A": "3717", "support": "{\"StringDB\": \"physical\", \"StringEvidence\": \"textmining:0.996,database:0.896,experiments:0.831,coexpression:0.211\", \"OmniPath\": \"omnipath,kinaseextra,pathwayextra\", \"OmniPath_Reference\": \"CA1;CancerCellMap;Cui2007;HPRD;HPRD-phos;HPRD_KEA;HPRD_MIMP;InnateDB;KEA;KEGG-MEDICUS;MIMP;Macrophage;NetPath;PhosphoPoint;PhosphoSite_KEA;PhosphoSite_MIMP;PhosphoSite_ProtMapper;ProtMapper;REACH_ProtMapper;RLIMS-P_ProtMapper;SIGNOR;SIGNOR_ProtMapper;SignaLink3;Sparser_ProtMapper;Wang;iPTMnet;phosphoELM;phosphoELM_KEA;phosphoELM_MIMP\", \"InWeb_IM\": \"experimental\", \"BioGrid\": \"physical\", \"BioGrid_PubMed\": \"20353823,19834108,15284024,14978237\", \"BioGrid_Type\": \"Co-localization,Affinity Capture-Western\", \"String_Score_Physical\": 983, \"String_Score_Combined\": 999}", "selected": false}, "selected": false}, {"data": {"id": "4556288", "source": "4555211", "target": "4555283", "SCORE": "191", "shared_interaction": "Direct", "source_original": "3717", "Name_B": "SLC2A1", "Name_A": "JAK2", "target_original": "6513", "Gene_B": "6513", "interaction": "Direct", "SUID": 4556288, "TYPE": "Direct", "Gene_A": "3717", "support": "{\"StringDB\": \"physical\", \"StringEvidence\": \"textmining:0.220,experiments:0.156\", \"InWeb_IM\": \"experimental\", \"BioGrid\": \"physical\", \"BioGrid_PubMed\": \"25852190\", \"BioGrid_Type\": \"Affinity Capture-MS\", \"String_Score_Physical\": 191, \"String_Score_Combined\": 369}", "selected": false}, "selected": false}, {"data": {"id": "4556285", "source": "4555211", "target": "4555274", "SCORE": "905", "shared_interaction": "Direct", "source_original": "3717", "Name_B": "PTPN2", "Name_A": "JAK2", "target_original": "5771", "Gene_B": "5771", "interaction": "Direct", "SUID": 4556285, "TYPE": "Direct", "Gene_A": "3717", "support": "{\"StringDB\": \"physical\", \"StringEvidence\": \"database:0.896,textmining:0.512,coexpression:0.082,experiments:0.058\", \"String_Score_Physical\": 905, \"String_Score_Combined\": 957}", "selected": false}, "selected": false}, {"data": {"id": "4556282", "source": "4555211", "target": "4555244", "SCORE": "292", "shared_interaction": "Direct", "source_original": "3717", "Name_B": "MPO", "Name_A": "JAK2", "target_original": "4353", "Gene_B": "4353", "interaction": "Direct", "SUID": 4556282, "TYPE": "Direct", "Gene_A": "3717", "support": "{\"StringDB\": \"functional\", \"StringEvidence\": \"textmining:0.374,coexpression:0.014\", \"OmniPath\": \"pathwayextra\", \"OmniPath_Reference\": \"Wang\", \"String_Score_Combined\": 408, \"String_Score_Physical\": 292}", "selected": false}, "selected": false}, {"data": {"id": "4556279", "source": "4555211", "target": "4555217", "SCORE": "406", "shared_interaction": "Direct", "source_original": "3717", "Name_B": "LMNA", "Name_A": "JAK2", "target_original": "4000", "Gene_B": "4000", "interaction": "Direct", "SUID": 4556279, "TYPE": "Direct", "Gene_A": "3717", "support": "{\"StringDB\": \"physical\", \"StringEvidence\": \"database:0.374,textmining:0.149,coexpression:0.103,experiments:0.010\", \"String_Score_Physical\": 406, \"String_Score_Combined\": 547}", "selected": false}, "selected": false}, {"data": {"id": "4556276", "source": "4555208", "target": "4555304", "SCORE": "361", "shared_interaction": "Direct", "source_original": "3716", "Name_B": "TGFBR2", "Name_A": "JAK1", "target_original": "7048", "Gene_B": "7048", "interaction": "Direct", "SUID": 4556276, "TYPE": "Direct", "Gene_A": "3716", "support": "{\"StringDB\": \"physical\", \"StringEvidence\": \"experiments:0.334,coexpression:0.139,textmining:0.120\", \"InWeb_IM\": \"experimental\", \"BioGrid\": \"physical\", \"BioGrid_PubMed\": \"33961781,28514442,26186194\", \"BioGrid_Type\": \"Affinity Capture-MS\", \"BioGrid_Score\": \"0.96825257,0.974123871,0.993215391\", \"String_Score_Physical\": 361, \"String_Score_Combined\": 515}", "selected": false}, "selected": false}, {"data": {"id": "4556273", "source": "4555208", "target": "4555298", "SCORE": "987", "shared_interaction": "Direct", "source_original": "3716", "Name_B": "STAT1", "Name_A": "JAK1", "target_original": "6772", "Gene_B": "6772", "interaction": "Direct", "SUID": 4556273, "TYPE": "Direct", "Gene_A": "3716", "support": "{\"StringDB\": \"physical\", \"StringEvidence\": \"textmining:0.999,database:0.896,experiments:0.870,coexpression:0.052\", \"OmniPath\": \"omnipath,kinaseextra,pathwayextra\", \"OmniPath_Reference\": \"BioGRID;CancerCellMap;Cui2007;HPRD;HPRD-phos;HPRD_KEA;HPRD_MIMP;InnateDB;IntAct;KEA;KEGG-MEDICUS;Kinexus_KEA;Li2012;MIMP;Macrophage;NetPath;PhosphoPoint;PhosphoSite_KEA;PhosphoSite_MIMP;PhosphoSite_ProtMapper;ProtMapper;REACH_ProtMapper;RLIMS-P_ProtMapper;Reactome_SignaLink3;SIGNOR;SIGNOR_ProtMapper;SPIKE;SPIKE_LC;SignaLink3;Sparser_ProtMapper;Wang;dbPTM;iPTMnet;phosphoELM;phosphoELM_KEA;phosphoELM_MIMP\", \"InWeb_IM\": \"experimental\", \"BioGrid\": \"physical\", \"BioGrid_PubMed\": \"35317858,34950606,34228987,32953130,32814877,32123171,15284024,14978237\", \"BioGrid_Type\": \"Biochemical Activity,Affinity Capture-Western\", \"String_Score_Physical\": 987, \"String_Score_Combined\": 999}", "selected": false}, "selected": false}, {"data": {"id": "4556270", "source": "4555208", "target": "4555274", "SCORE": "905", "shared_interaction": "Direct", "source_original": "3716", "Name_B": "PTPN2", "Name_A": "JAK1", "target_original": "5771", "Gene_B": "5771", "interaction": "Direct", "SUID": 4556270, "TYPE": "Direct", "Gene_A": "3716", "support": "{\"StringDB\": \"physical\", \"StringEvidence\": \"database:0.896,textmining:0.576,experiments:0.058,coexpression:0.035\", \"OmniPath\": \"omnipath,kinaseextra,pathwayextra\", \"OmniPath_Reference\": \"DEPOD;HPRD;HPRD-phos;Macrophage;ProtMapper;SIGNOR;SIGNOR_ProtMapper;SignaLink3;Wang,HPRD;PhosphoPoint\", \"String_Score_Physical\": 905, \"String_Score_Combined\": 961}", "selected": false}, "selected": false}, {"data": {"id": "4556267", "source": "4555208", "target": "4555250", "SCORE": "235", "shared_interaction": "Direct", "source_original": "3716", "Name_B": "NFKB1", "Name_A": "JAK1", "target_original": "4790", "Gene_B": "4790", "interaction": "Direct", "SUID": 4556267, "TYPE": "Direct", "Gene_A": "3716", "support": "{\"StringDB\": \"physical\", \"StringEvidence\": \"textmining:0.518,experiments:0.203,coexpression:0.118\", \"BioGrid\": \"genetic\", \"BioGrid_PubMed\": \"30762338\", \"BioGrid_Type\": \"Positive Genetic\", \"String_Score_Physical\": 235, \"String_Score_Combined\": 675}", "selected": false}, "selected": false}, {"data": {"id": "4556264", "source": "4555208", "target": "4555211", "SCORE": "948", "shared_interaction": "Direct", "source_original": "3716", "Name_B": "JAK2", "Name_A": "JAK1", "target_original": "3717", "Gene_B": "3717", "interaction": "Direct", "SUID": 4556264, "TYPE": "Direct", "Gene_A": "3716", "support": "{\"StringDB\": \"physical\", \"StringEvidence\": \"textmining:0.981,database:0.896,experiments:0.489,coexpression:0.076\", \"OmniPath\": \"omnipath,pathwayextra\", \"OmniPath_Reference\": \"Cui2007;Macrophage;Wang\", \"InWeb_IM\": \"inference\", \"BioGrid\": \"physical\", \"BioGrid_PubMed\": \"32001089\", \"BioGrid_Type\": \"Biochemical Activity\", \"String_Score_Physical\": 948, \"String_Score_Combined\": 999}", "selected": false}, "selected": false}, {"data": {"id": "4556261", "source": "4555202", "target": "4555061", "SCORE": "292", "shared_interaction": "Direct", "source_original": "3688", "Name_B": "CA9", "Name_A": "ITGB1", "target_original": "768", "Gene_B": "768", "interaction": "Direct", "SUID": 4556261, "TYPE": "Direct", "Gene_A": "3688", "support": "{\"StringDB\": \"physical\", \"StringEvidence\": \"experiments:0.262,textmining:0.120\", \"BioGrid\": \"physical\", \"BioGrid_PubMed\": \"28692057\", \"BioGrid_Type\": \"Proximity Label-MS,Affinity Capture-Western\", \"String_Score_Physical\": 292, \"String_Score_Combined\": 376}", "selected": false}, "selected": false}, {"data": {"id": "4556258", "source": "4555202", "target": "4555307", "SCORE": "514", "shared_interaction": "Direct", "source_original": "3688", "Name_B": "TGM2", "Name_A": "ITGB1", "target_original": "7052", "Gene_B": "7052", "interaction": "Direct", "SUID": 4556258, "TYPE": "Direct", "Gene_A": "3688", "support": "{\"StringDB\": \"physical\", \"StringEvidence\": \"experiments:0.494,textmining:0.482,coexpression:0.057\", \"OmniPath\": \"omnipath,ligrecextra\", \"OmniPath_Reference\": \"Baccin2019;CellTalkDB;Cellinker;EMBRACE;Fantom5_LRdb;HPRD;HPRD_LRdb;HPRD_talklr;LRdb;Ramilowski2015;STRING_talklr;connectomeDB2020;iTALK;talklr\", \"BioGrid\": \"physical\", \"BioGrid_PubMed\": \"35831314,19542224,11278623\", \"BioGrid_Type\": \"Co-fractionation,Reconstituted Complex,Affinity Capture-Western\", \"String_Score_Physical\": 514, \"String_Score_Combined\": 762}", "selected": false}, "selected": false}, {"data": {"id": "4556255", "source": "4555202", "target": "4555298", "SCORE": "499", "shared_interaction": "Direct", "source_original": "3688", "Name_B": "STAT1", "Name_A": "ITGB1", "target_original": "6772", "Gene_B": "6772", "interaction": "Direct", "SUID": 4556255, "TYPE": "Direct", "Gene_A": "3688", "support": "{\"StringDB\": \"physical\", \"StringEvidence\": \"database:0.479,textmining:0.245,coexpression:0.039\", \"String_Score_Physical\": 499, \"String_Score_Combined\": 637}", "selected": false}, "selected": false}, {"data": {"id": "4556252", "source": "4555202", "target": "4555238", "SCORE": "297", "shared_interaction": "Direct", "source_original": "3688", "Name_B": "MMP2", "Name_A": "ITGB1", "target_original": "4313", "Gene_B": "4313", "interaction": "Direct", "SUID": 4556252, "TYPE": "Direct", "Gene_A": "3688", "support": "{\"StringDB\": \"physical\", \"StringEvidence\": \"textmining:0.623,experiments:0.268,coexpression:0.078\", \"InWeb_IM\": \"experimental\", \"BioGrid\": \"physical\", \"BioGrid_PubMed\": \"22349830\", \"BioGrid_Type\": \"Co-localization,Affinity Capture-Western\", \"String_Score_Physical\": 297, \"String_Score_Combined\": 755}", "selected": false}, "selected": false}, {"data": {"id": "4556249", "source": "4555202", "target": "4555214", "SCORE": "292", "shared_interaction": "Direct", "source_original": "3688", "Name_B": "LGALS3", "Name_A": "ITGB1", "target_original": "3958", "Gene_B": "3958", "interaction": "Direct", "SUID": 4556249, "TYPE": "Direct", "Gene_A": "3688", "support": "{\"StringDB\": \"physical\", \"StringEvidence\": \"textmining:0.898,experiments:0.262,coexpression:0.045\", \"InWeb_IM\": \"experimental\", \"BioGrid\": \"physical\", \"BioGrid_PubMed\": \"24755837,10.1101/2022.08.12.503154\", \"BioGrid_Type\": \"Affinity Capture-MS,Co-localization\", \"String_Score_Physical\": 292, \"String_Score_Combined\": 931}", "selected": false}, "selected": false}, {"data": {"id": "4556246", "source": "4555199", "target": "4555316", "SCORE": "191", "shared_interaction": "Direct", "source_original": "3615", "Name_B": "TOP2A", "Name_A": "IMPDH2", "target_original": "7153", "Gene_B": "7153", "interaction": "Direct", "SUID": 4556246, "TYPE": "Direct", "Gene_A": "3615", "support": "{\"StringDB\": \"physical\", \"StringEvidence\": \"textmining:0.187,experiments:0.156,coexpression:0.126,neighborhood:0.016\", \"BioGrid\": \"physical\", \"BioGrid_PubMed\": \"35271311\", \"BioGrid_Type\": \"Affinity Capture-MS\", \"String_Score_Physical\": 191, \"String_Score_Combined\": 433}", "selected": false}, "selected": false}, {"data": {"id": "4556243", "source": "4555199", "target": "4555232", "SCORE": "187", "shared_interaction": "Direct", "source_original": "3615", "Name_B": "MME", "Name_A": "IMPDH2", "target_original": "4311", "Gene_B": "4311", "interaction": "Direct", "SUID": 4556243, "TYPE": "Direct", "Gene_A": "3615", "support": "{\"InWeb_IM\": \"experimental\", \"BioGrid\": \"physical\", \"BioGrid_PubMed\": \"17342744\", \"BioGrid_Type\": \"Affinity Capture-MS\"}", "selected": false}, "selected": false}, {"data": {"id": "4556240", "source": "4555196", "target": "4555310", "SCORE": "530", "shared_interaction": "Direct", "source_original": "3551", "Name_B": "TLR4", "Name_A": "IKBKB", "target_original": "7099", "Gene_B": "7099", "interaction": "Direct", "SUID": 4556240, "TYPE": "Direct", "Gene_A": "3551", "support": "{\"StringDB\": \"physical\", \"StringEvidence\": \"textmining:0.783,database:0.479,experiments:0.062,coexpression:0.054\", \"OmniPath\": \"pathwayextra\", \"OmniPath_Reference\": \"Wang\", \"InWeb_IM\": \"inference\", \"String_Score_Physical\": 530, \"String_Score_Combined\": 903}", "selected": false}, "selected": false}, {"data": {"id": "4556237", "source": "4555196", "target": "4555280", "SCORE": "987", "shared_interaction": "Direct", "source_original": "3551", "Name_B": "RELA", "Name_A": "IKBKB", "target_original": "5970", "Gene_B": "5970", "interaction": "Direct", "SUID": 4556237, "TYPE": "Direct", "Gene_A": "3551", "support": "{\"StringDB\": \"physical\", \"StringEvidence\": \"textmining:0.955,database:0.896,experiments:0.872,coexpression:0.027\", \"OmniPath\": \"omnipath,kinaseextra,pathwayextra\", \"OmniPath_Reference\": \"BEL-Large-Corpus_ProtMapper;BioGRID;HPRD;HPRD_MIMP;IntAct;KEA;Lit-BM-17;MIMP;NetPath;PhosphoPoint;PhosphoSite;PhosphoSite_KEA;PhosphoSite_MIMP;PhosphoSite_ProtMapper;PhosphoSite_noref;ProtMapper;RLIMS-P_ProtMapper;SIGNOR;SIGNOR_ProtMapper;SPIKE;SPIKE_LC;Sparser_ProtMapper;Wang;dbPTM;iPTMnet;phosphoELM;phosphoELM_KEA;phosphoELM_MIMP\", \"InWeb_IM\": \"experimental\", \"BioGrid\": \"physical\", \"BioGrid_PubMed\": \"35831314,35271311,29084252,25241761,22689577,18519641,16046471,15489227\", \"BioGrid_Type\": \"Biochemical Activity,Co-localization,Co-fractionation,Affinity Capture-MS,Affinity Capture-Western\", \"String_Score_Physical\": 987, \"String_Score_Combined\": 999}", "selected": false}, "selected": false}, {"data": {"id": "4556234", "source": "4555196", "target": "4555268", "SCORE": "292", "shared_interaction": "Direct", "source_original": "3551", "Name_B": "PLK1", "Name_A": "IKBKB", "target_original": "5347", "Gene_B": "5347", "interaction": "Direct", "SUID": 4556234, "TYPE": "Direct", "Gene_A": "3551", "support": "{\"StringDB\": \"physical\", \"StringEvidence\": \"experiments:0.262,textmining:0.104,coexpression:0.001\", \"OmniPath\": \"omnipath,kinaseextra\", \"OmniPath_Reference\": \"HPRD_MIMP;InnateDB;KEA;Kinexus_KEA;MIMP;PhosphoSite;PhosphoSite_MIMP;PhosphoSite_ProtMapper;PhosphoSite_noref;ProtMapper;SIGNOR;SIGNOR_ProtMapper;iPTMnet;phosphoELM_MIMP\", \"InWeb_IM\": \"experimental\", \"BioGrid\": \"physical\", \"BioGrid_PubMed\": \"18957422\", \"BioGrid_Type\": \"Biochemical Activity\", \"String_Score_Physical\": 292, \"String_Score_Combined\": 366}", "selected": false}, "selected": false}, {"data": {"id": "4556231", "source": "4555196", "target": "4555250", "SCORE": "988", "shared_interaction": "Direct", "source_original": "3551", "Name_B": "NFKB1", "Name_A": "IKBKB", "target_original": "4790", "Gene_B": "4790", "interaction": "Direct", "SUID": 4556231, "TYPE": "Direct", "Gene_A": "3551", "support": "{\"StringDB\": \"physical\", \"StringEvidence\": \"textmining:0.978,database:0.896,experiments:0.881,coexpression:0.088\", \"OmniPath\": \"omnipath,kinaseextra,pathwayextra\", \"OmniPath_Reference\": \"Cui2007;HPRD;InnateDB;IntAct;Lit-BM-17;SPIKE;SPIKE_LC;Wang,BEL-Large-Corpus_ProtMapper;Cui2007;HPRD;HPRD-phos;HPRD_KEA;HPRD_MIMP;InnateDB;IntAct;KEA;Lit-BM-17;MIMP;Macrophage;NCI-PID_ProtMapper;PhosphoNetworks;PhosphoPoint;PhosphoSite;PhosphoSite_KEA;PhosphoSite_MIMP;PhosphoSite_ProtMapper;ProtMapper;REACH_ProtMapper;RLIMS-P_ProtMapper;SIGNOR;SIGNOR_ProtMapper;SPIKE;SPIKE_LC;Sparser_ProtMapper;Wang;dbPTM;iPTMnet;phosphoELM;phosphoELM_KEA;phosphoELM_MIMP\", \"InWeb_IM\": \"experimental\", \"BioGrid\": \"physical\", \"BioGrid_PubMed\": \"35831314,35271311,25241761,22536447,11976329,11158290,10469655\", \"BioGrid_Type\": \"Biochemical Activity,Co-localization,Co-fractionation,Affinity Capture-MS,Affinity Capture-Western\", \"String_Score_Physical\": 988, \"String_Score_Combined\": 999}", "selected": false}, "selected": false}, {"data": {"id": "4556228", "source": "4555193", "target": "4555334", "SCORE": "311", "shared_interaction": "Direct", "source_original": "3480", "Name_B": "HDAC3", "Name_A": "IGF1R", "target_original": "8841", "Gene_B": "8841", "interaction": "Direct", "SUID": 4556228, "TYPE": "Direct", "Gene_A": "3480", "support": "{\"StringDB\": \"physical\", \"StringEvidence\": \"experiments:0.283,textmining:0.091\", \"BioGrid\": \"physical\", \"BioGrid_PubMed\": \"29523594\", \"BioGrid_Type\": \"Affinity Capture-Western\", \"String_Score_Physical\": 311, \"String_Score_Combined\": 374}", "selected": false}, "selected": false}, {"data": {"id": "4556225", "source": "4555193", "target": "4555280", "SCORE": "306", "shared_interaction": "Direct", "source_original": "3480", "Name_B": "RELA", "Name_A": "IGF1R", "target_original": "5970", "Gene_B": "5970", "interaction": "Direct", "SUID": 4556225, "TYPE": "Direct", "Gene_A": "3480", "support": "{\"StringDB\": \"physical\", \"StringEvidence\": \"experiments:0.277,textmining:0.248,coexpression:0.004\", \"BioGrid\": \"physical\", \"BioGrid_PubMed\": \"28205554\", \"BioGrid_Type\": \"FRET\", \"String_Score_Physical\": 306, \"String_Score_Combined\": 480}", "selected": false}, "selected": false}, {"data": {"id": "4556222", "source": "4555193", "target": "4555232", "SCORE": "292", "shared_interaction": "Direct", "source_original": "3480", "Name_B": "MME", "Name_A": "IGF1R", "target_original": "4311", "Gene_B": "4311", "interaction": "Direct", "SUID": 4556222, "TYPE": "Direct", "Gene_A": "3480", "support": "{\"StringDB\": \"functional\", \"StringEvidence\": \"textmining:0.146,coexpression:0.002\", \"OmniPath\": \"pathwayextra\", \"OmniPath_Reference\": \"Wang\", \"String_Score_Combined\": 182, \"String_Score_Physical\": 292}", "selected": false}, "selected": false}, {"data": {"id": "4556219", "source": "4555193", "target": "4555211", "SCORE": "926", "shared_interaction": "Direct", "source_original": "3480", "Name_B": "JAK2", "Name_A": "IGF1R", "target_original": "3717", "Gene_B": "3717", "interaction": "Direct", "SUID": 4556219, "TYPE": "Direct", "Gene_A": "3480", "support": "{\"StringDB\": \"physical\", \"StringEvidence\": \"database:0.896,textmining:0.748,experiments:0.266\", \"OmniPath\": \"omnipath,kinaseextra,pathwayextra\", \"OmniPath_Reference\": \"HPRD;InnateDB;Wang,HPRD;InnateDB;KEA;NetworKIN_KEA;PhosphoPoint\", \"BioGrid\": \"physical\", \"BioGrid_PubMed\": \"15044591\", \"BioGrid_Type\": \"Affinity Capture-Western\", \"String_Score_Physical\": 926, \"String_Score_Combined\": 981}", "selected": false}, "selected": false}, {"data": {"id": "4556216", "source": "4555193", "target": "4555208", "SCORE": "926", "shared_interaction": "Direct", "source_original": "3480", "Name_B": "JAK1", "Name_A": "IGF1R", "target_original": "3716", "Gene_B": "3716", "interaction": "Direct", "SUID": 4556216, "TYPE": "Direct", "Gene_A": "3480", "support": "{\"StringDB\": \"physical\", \"StringEvidence\": \"database:0.896,textmining:0.497,experiments:0.266,coexpression:0.034\", \"OmniPath\": \"kinaseextra,pathwayextra\", \"OmniPath_Reference\": \"HPRD;PhosphoPoint\", \"InWeb_IM\": \"experimental\", \"BioGrid\": \"physical\", \"BioGrid_PubMed\": \"9492017\", \"BioGrid_Type\": \"Reconstituted Complex\", \"String_Score_Physical\": 926, \"String_Score_Combined\": 964}", "selected": false}, "selected": false}, {"data": {"id": "4556213", "source": "4555193", "target": "4555202", "SCORE": "368", "shared_interaction": "Direct", "source_original": "3480", "Name_B": "ITGB1", "Name_A": "IGF1R", "target_original": "3688", "Gene_B": "3688", "interaction": "Direct", "SUID": 4556213, "TYPE": "Direct", "Gene_A": "3480", "support": "{\"StringDB\": \"physical\", \"StringEvidence\": \"textmining:0.731,experiments:0.341,coexpression:0.039\", \"OmniPath\": \"kinaseextra\", \"OmniPath_Reference\": \"HPRD;PhosphoPoint\", \"InWeb_IM\": \"experimental\", \"BioGrid\": \"physical\", \"BioGrid_PubMed\": \"35384245\", \"BioGrid_Type\": \"Affinity Capture-MS\", \"BioGrid_Score\": \"0.01\", \"String_Score_Physical\": 368, \"String_Score_Combined\": 836}", "selected": false}, "selected": false}, {"data": {"id": "4556204", "source": "4555190", "target": "4555301", "SCORE": "187", "shared_interaction": "Direct", "source_original": "3358", "Name_B": "TACR2", "Name_A": "HTR2C", "target_original": "6865", "Gene_B": "6865", "interaction": "Direct", "SUID": 4556204, "TYPE": "Direct", "Gene_A": "3358", "support": "{\"InWeb_IM\": \"inference\"}", "selected": false}, "selected": false}, {"data": {"id": "4556201", "source": "4555190", "target": "4555214", "SCORE": "206", "shared_interaction": "Direct", "source_original": "3358", "Name_B": "LGALS3", "Name_A": "HTR2C", "target_original": "3958", "Gene_B": "3958", "interaction": "Direct", "SUID": 4556201, "TYPE": "Direct", "Gene_A": "3358", "support": "{\"StringDB\": \"physical\", \"StringEvidence\": \"experiments:0.172\", \"BioGrid\": \"physical\", \"BioGrid_PubMed\": \"33961781,28514442\", \"BioGrid_Type\": \"Affinity Capture-MS\", \"BioGrid_Score\": \"0.985380112,0.980742477\", \"String_Score_Physical\": 206, \"String_Score_Combined\": 206}", "selected": false}, "selected": false}, {"data": {"id": "4556198", "source": "4555187", "target": "4555331", "SCORE": "292", "shared_interaction": "Direct", "source_original": "3303", "Name_B": "TRIM24", "Name_A": "HSPA1A", "target_original": "8805", "Gene_B": "8805", "interaction": "Direct", "SUID": 4556198, "TYPE": "Direct", "Gene_A": "3303", "support": "{\"OmniPath\": \"kinaseextra\", \"OmniPath_Reference\": \"HPRD;PhosphoPoint;SPIKE_LC\"}", "selected": false}, "selected": false}, {"data": {"id": "4556195", "source": "4555187", "target": "4555325", "SCORE": "187", "shared_interaction": "Direct", "source_original": "3303", "Name_B": "ULK1", "Name_A": "HSPA1A", "target_original": "8408", "Gene_B": "8408", "interaction": "Direct", "SUID": 4556195, "TYPE": "Direct", "Gene_A": "3303", "support": "{\"InWeb_IM\": \"inference\"}", "selected": false}, "selected": false}, {"data": {"id": "4556192", "source": "4555187", "target": "4555307", "SCORE": "187", "shared_interaction": "Direct", "source_original": "3303", "Name_B": "TGM2", "Name_A": "HSPA1A", "target_original": "7052", "Gene_B": "7052", "interaction": "Direct", "SUID": 4556192, "TYPE": "Direct", "Gene_A": "3303", "support": "{\"StringDB\": \"functional\", \"StringEvidence\": \"textmining:0.149,coexpression:0.034\", \"InWeb_IM\": \"experimental\", \"BioGrid\": \"physical\", \"BioGrid_PubMed\": \"21988832\", \"BioGrid_Type\": \"Two-hybrid\", \"String_Score_Combined\": 211, \"String_Score_Physical\": 187}", "selected": false}, "selected": false}, {"data": {"id": "4556189", "source": "4555187", "target": "4555280", "SCORE": "217", "shared_interaction": "Direct", "source_original": "3303", "Name_B": "RELA", "Name_A": "HSPA1A", "target_original": "5970", "Gene_B": "5970", "interaction": "Direct", "SUID": 4556189, "TYPE": "Direct", "Gene_A": "3303", "support": "{\"StringDB\": \"physical\", \"StringEvidence\": \"experiments:0.184,textmining:0.169,coexpression:0.024\", \"InWeb_IM\": \"experimental\", \"BioGrid\": \"physical\", \"BioGrid_PubMed\": \"33961781,32687490,24175631\", \"BioGrid_Type\": \"Affinity Capture-MS,Affinity Capture-Western\", \"BioGrid_Score\": \"0.943421279\", \"String_Score_Physical\": 217, \"String_Score_Combined\": 364}", "selected": false}, "selected": false}, {"data": {"id": "4556186", "source": "4555187", "target": "4555373", "SCORE": "187", "shared_interaction": "Direct", "source_original": "3303", "Name_B": "AKR1B10", "Name_A": "HSPA1A", "target_original": "57016", "Gene_B": "57016", "interaction": "Direct", "SUID": 4556186, "TYPE": "Direct", "Gene_A": "3303", "support": "{\"InWeb_IM\": \"inference\"}", "selected": false}, "selected": false}, {"data": {"id": "4556183", "source": "4555187", "target": "4555367", "SCORE": "187", "shared_interaction": "Direct", "source_original": "3303", "Name_B": "TDP1", "Name_A": "HSPA1A", "target_original": "55775", "Gene_B": "55775", "interaction": "Direct", "SUID": 4556183, "TYPE": "Direct", "Gene_A": "3303", "support": "{\"InWeb_IM\": \"inference\"}", "selected": false}, "selected": false}, {"data": {"id": "4556180", "source": "4555187", "target": "4555265", "SCORE": "187", "shared_interaction": "Direct", "source_original": "3303", "Name_B": "PIN1", "Name_A": "HSPA1A", "target_original": "5300", "Gene_B": "5300", "interaction": "Direct", "SUID": 4556180, "TYPE": "Direct", "Gene_A": "3303", "support": "{\"InWeb_IM\": \"inference\"}", "selected": false}, "selected": false}, {"data": {"id": "4556177", "source": "4555187", "target": "4555232", "SCORE": "187", "shared_interaction": "Direct", "source_original": "3303", "Name_B": "MME", "Name_A": "HSPA1A", "target_original": "4311", "Gene_B": "4311", "interaction": "Direct", "SUID": 4556177, "TYPE": "Direct", "Gene_A": "3303", "support": "{\"InWeb_IM\": \"experimental\", \"BioGrid\": \"physical\", \"BioGrid_PubMed\": \"17342744\", \"BioGrid_Type\": \"Affinity Capture-MS\"}", "selected": false}, "selected": false}, {"data": {"id": "4556174", "source": "4555187", "target": "4555199", "SCORE": "187", "shared_interaction": "Direct", "source_original": "3303", "Name_B": "IMPDH2", "Name_A": "HSPA1A", "target_original": "3615", "Gene_B": "3615", "interaction": "Direct", "SUID": 4556174, "TYPE": "Direct", "Gene_A": "3303", "support": "{\"StringDB\": \"functional\", \"StringEvidence\": \"textmining:0.084,coexpression:0.066,neighborhood:0.001\", \"InWeb_IM\": \"inference\", \"String_Score_Combined\": 180, \"String_Score_Physical\": 187}", "selected": false}, "selected": false}, {"data": {"id": "4556171", "source": "4555187", "target": "4555196", "SCORE": "378", "shared_interaction": "Direct", "source_original": "3303", "Name_B": "IKBKB", "Name_A": "HSPA1A", "target_original": "3551", "Gene_B": "3551", "interaction": "Direct", "SUID": 4556171, "TYPE": "Direct", "Gene_A": "3303", "support": "{\"StringDB\": \"physical\", \"StringEvidence\": \"experiments:0.352,textmining:0.113,coexpression:0.007\", \"OmniPath\": \"kinaseextra\", \"OmniPath_Reference\": \"InnateDB;PhosphoPoint;SPIKE_LC,InnateDB;PhosphoPoint\", \"String_Score_Physical\": 378, \"String_Score_Combined\": 452}", "selected": false}, "selected": false}, {"data": {"id": "4556159", "source": "4555181", "target": "4555316", "SCORE": "301", "shared_interaction": "Direct", "source_original": "3164", "Name_B": "TOP2A", "Name_A": "NR4A1", "target_original": "7153", "Gene_B": "7153", "interaction": "Direct", "SUID": 4556159, "TYPE": "Direct", "Gene_A": "3164", "support": "{\"StringDB\": \"physical\", \"StringEvidence\": \"experiments:0.272,textmining:0.106\", \"InWeb_IM\": \"experimental\", \"BioGrid\": \"physical\", \"BioGrid_PubMed\": \"19321449\", \"BioGrid_Type\": \"Affinity Capture-MS\", \"String_Score_Physical\": 301, \"String_Score_Combined\": 375}", "selected": false}, "selected": false}, {"data": {"id": "4556156", "source": "4555181", "target": "4555280", "SCORE": "303", "shared_interaction": "Direct", "source_original": "3164", "Name_B": "RELA", "Name_A": "NR4A1", "target_original": "5970", "Gene_B": "5970", "interaction": "Direct", "SUID": 4556156, "TYPE": "Direct", "Gene_A": "3164", "support": "{\"StringDB\": \"physical\", \"StringEvidence\": \"experiments:0.274,textmining:0.219,coexpression:0.020\", \"InWeb_IM\": \"inference\", \"String_Score_Physical\": 303, \"String_Score_Combined\": 467}", "selected": false}, "selected": false}, {"data": {"id": "4556153", "source": "4555178", "target": "4555256", "SCORE": "185", "shared_interaction": "Direct", "source_original": "3162", "Name_B": "NOS2", "Name_A": "HMOX1", "target_original": "4843", "Gene_B": "4843", "interaction": "Direct", "SUID": 4556153, "TYPE": "Direct", "Gene_A": "3162", "support": "{\"StringDB\": \"physical\", \"StringEvidence\": \"textmining:0.652,experiments:0.151\", \"OmniPath\": \"pathwayextra\", \"OmniPath_Reference\": \"Wang\", \"String_Score_Physical\": 185, \"String_Score_Combined\": 716}", "selected": false}, "selected": false}, {"data": {"id": "4556150", "source": "4555178", "target": "4555247", "SCORE": "750", "shared_interaction": "Direct", "source_original": "3162", "Name_B": "NFE2L2", "Name_A": "HMOX1", "target_original": "4780", "Gene_B": "4780", "interaction": "Direct", "SUID": 4556150, "TYPE": "Direct", "Gene_A": "3162", "support": "{\"StringDB\": \"physical\", \"StringEvidence\": \"textmining:0.958,database:0.739,coexpression:0.009\", \"OmniPath\": \"omnipath,pathwayextra\", \"OmniPath_Reference\": \"ACSN;SPIKE;SPIKE_LC;Wang\", \"String_Score_Physical\": 750, \"String_Score_Combined\": 989}", "selected": false}, "selected": false}, {"data": {"id": "4556147", "source": "4555175", "target": "4555334", "SCORE": "900", "shared_interaction": "Direct", "source_original": "3066", "Name_B": "HDAC3", "Name_A": "HDAC2", "target_original": "8841", "Gene_B": "8841", "interaction": "Direct", "SUID": 4556147, "TYPE": "Direct", "Gene_A": "3066", "support": "{\"StringDB\": \"physical\", \"StringEvidence\": \"database:0.896,coexpression:0.028,cooccurrence:0.019,textmining:0.016\", \"InWeb_IM\": \"inference\", \"String_Score_Physical\": 900, \"String_Score_Combined\": 906}", "selected": false}, "selected": false}, {"data": {"id": "4556144", "source": "4555175", "target": "4555331", "SCORE": "316", "shared_interaction": "Direct", "source_original": "3066", "Name_B": "TRIM24", "Name_A": "HDAC2", "target_original": "8805", "Gene_B": "8805", "interaction": "Direct", "SUID": 4556144, "TYPE": "Direct", "Gene_A": "3066", "support": "{\"StringDB\": \"physical\", \"StringEvidence\": \"experiments:0.287,textmining:0.193,coexpression:0.058\", \"InWeb_IM\": \"inference\", \"String_Score_Physical\": 316, \"String_Score_Combined\": 480}", "selected": false}, "selected": false}, {"data": {"id": "4556141", "source": "4555175", "target": "4555379", "SCORE": "474", "shared_interaction": "Direct", "source_original": "3066", "Name_B": "HDAC10", "Name_A": "HDAC2", "target_original": "83933", "Gene_B": "83933", "interaction": "Direct", "SUID": 4556141, "TYPE": "Direct", "Gene_A": "3066", "support": "{\"StringDB\": \"physical\", \"StringEvidence\": \"textmining:0.618,experiments:0.452,cooccurrence:0.173\", \"BioGrid\": \"physical\", \"BioGrid_PubMed\": \"11739383\", \"BioGrid_Type\": \"Affinity Capture-Western\", \"String_Score_Physical\": 474, \"String_Score_Combined\": 834}", "selected": false}, "selected": false}, {"data": {"id": "4556138", "source": "4555175", "target": "4555316", "SCORE": "294", "shared_interaction": "Direct", "source_original": "3066", "Name_B": "TOP2A", "Name_A": "HDAC2", "target_original": "7153", "Gene_B": "7153", "interaction": "Direct", "SUID": 4556138, "TYPE": "Direct", "Gene_A": "3066", "support": "{\"StringDB\": \"physical\", \"StringEvidence\": \"experiments:0.264,textmining:0.255,coexpression:0.073\", \"InWeb_IM\": \"experimental\", \"BioGrid\": \"physical\", \"BioGrid_PubMed\": \"11062478\", \"BioGrid_Type\": \"Affinity Capture-Western\", \"String_Score_Physical\": 294, \"String_Score_Combined\": 512}", "selected": false}, "selected": false}, {"data": {"id": "4556135", "source": "4555175", "target": "4555043", "SCORE": "328", "shared_interaction": "Direct", "source_original": "3066", "Name_B": "KLF5", "Name_A": "HDAC2", "target_original": "688", "Gene_B": "688", "interaction": "Direct", "SUID": 4556135, "TYPE": "Direct", "Gene_A": "3066", "support": "{\"StringDB\": \"physical\", \"StringEvidence\": \"experiments:0.300,textmining:0.201\", \"BioGrid\": \"physical\", \"BioGrid_PubMed\": \"21383775\", \"BioGrid_Type\": \"Co-localization,Affinity Capture-Western\", \"String_Score_Physical\": 328, \"String_Score_Combined\": 464}", "selected": false}, "selected": false}, {"data": {"id": "4556132", "source": "4555175", "target": "4555283", "SCORE": "292", "shared_interaction": "Direct", "source_original": "3066", "Name_B": "SLC2A1", "Name_A": "HDAC2", "target_original": "6513", "Gene_B": "6513", "interaction": "Direct", "SUID": 4556132, "TYPE": "Direct", "Gene_A": "3066", "support": "{\"StringDB\": \"functional\", \"StringEvidence\": \"textmining:0.160,coexpression:0.022\", \"OmniPath\": \"kinaseextra\", \"OmniPath_Reference\": \"ProtMapper;Sparser_ProtMapper\", \"String_Score_Combined\": 211, \"String_Score_Physical\": 292}", "selected": false}, "selected": false}, {"data": {"id": "4556129", "source": "4555175", "target": "4555280", "SCORE": "874", "shared_interaction": "Direct", "source_original": "3066", "Name_B": "RELA", "Name_A": "HDAC2", "target_original": "5970", "Gene_B": "5970", "interaction": "Direct", "SUID": 4556129, "TYPE": "Direct", "Gene_A": "3066", "support": "{\"StringDB\": \"physical\", \"StringEvidence\": \"textmining:0.891,experiments:0.869,coexpression:0.015\", \"BioGrid\": \"physical\", \"BioGrid_PubMed\": \"27012186,25241761,20388487,20065107,17827154,12419806,12138131,11395507,10958685\", \"BioGrid_Type\": \"Co-localization,Reconstituted Complex,Affinity Capture-Western\", \"String_Score_Physical\": 874, \"String_Score_Combined\": 986}", "selected": false}, "selected": false}, {"data": {"id": "4556126", "source": "4555175", "target": "4555250", "SCORE": "452", "shared_interaction": "Direct", "source_original": "3066", "Name_B": "NFKB1", "Name_A": "HDAC2", "target_original": "4790", "Gene_B": "4790", "interaction": "Direct", "SUID": 4556126, "TYPE": "Direct", "Gene_A": "3066", "support": "{\"StringDB\": \"physical\", \"StringEvidence\": \"textmining:0.635,experiments:0.430,coexpression:0.016\", \"InWeb_IM\": \"experimental\", \"BioGrid\": \"physical\", \"BioGrid_PubMed\": \"17827154\", \"BioGrid_Type\": \"Affinity Capture-Western\", \"String_Score_Physical\": 452, \"String_Score_Combined\": 803}", "selected": false}, "selected": false}, {"data": {"id": "4556123", "source": "4555175", "target": "4555247", "SCORE": "292", "shared_interaction": "Direct", "source_original": "3066", "Name_B": "NFE2L2", "Name_A": "HDAC2", "target_original": "4780", "Gene_B": "4780", "interaction": "Direct", "SUID": 4556123, "TYPE": "Direct", "Gene_A": "3066", "support": "{\"StringDB\": \"physical\", \"StringEvidence\": \"textmining:0.541,experiments:0.262,coexpression:0.035\", \"OmniPath\": \"omnipath\", \"OmniPath_Reference\": \"NRF2ome\", \"BioGrid\": \"physical\", \"BioGrid_PubMed\": \"22308472\", \"BioGrid_Type\": \"Affinity Capture-Western\", \"String_Score_Physical\": 292, \"String_Score_Combined\": 686}", "selected": false}, "selected": false}, {"data": {"id": "4556120", "source": "4555175", "target": "4555217", "SCORE": "333", "shared_interaction": "Direct", "source_original": "3066", "Name_B": "LMNA", "Name_A": "HDAC2", "target_original": "4000", "Gene_B": "4000", "interaction": "Direct", "SUID": 4556120, "TYPE": "Direct", "Gene_A": "3066", "support": "{\"StringDB\": \"physical\", \"StringEvidence\": \"textmining:0.527,experiments:0.305,coexpression:0.019\", \"BioGrid\": \"physical\", \"BioGrid_PubMed\": \"32698523,30737378\", \"BioGrid_Type\": \"Co-localization,Affinity Capture-MS,Affinity Capture-Western\", \"String_Score_Physical\": 333, \"String_Score_Combined\": 690}", "selected": false}, "selected": false}, {"data": {"id": "4556117", "source": "4555175", "target": "4555037", "SCORE": "301", "shared_interaction": "Direct", "source_original": "3066", "Name_B": "APEX1", "Name_A": "HDAC2", "target_original": "328", "Gene_B": "328", "interaction": "Direct", "SUID": 4556117, "TYPE": "Direct", "Gene_A": "3066", "support": "{\"StringDB\": \"physical\", \"StringEvidence\": \"experiments:0.272,textmining:0.175,coexpression:0.103\", \"InWeb_IM\": \"experimental\", \"BioGrid\": \"physical\", \"BioGrid_PubMed\": \"14633989\", \"BioGrid_Type\": \"Affinity Capture-Western\", \"String_Score_Physical\": 301, \"String_Score_Combined\": 482}", "selected": false}, "selected": false}, {"data": {"id": "4556114", "source": "4555172", "target": "4555334", "SCORE": "900", "shared_interaction": "Direct", "source_original": "3065", "Name_B": "HDAC3", "Name_A": "HDAC1", "target_original": "8841", "Gene_B": "8841", "interaction": "Direct", "SUID": 4556114, "TYPE": "Direct", "Gene_A": "3065", "support": "{\"StringDB\": \"physical\", \"StringEvidence\": \"database:0.896,coexpression:0.231,cooccurrence:0.019,textmining:0.018\", \"OmniPath\": \"omnipath\", \"OmniPath_Reference\": \"HPRD;SIGNOR;SPIKE_LC\", \"InWeb_IM\": \"inference\", \"BioGrid\": \"genetic\", \"BioGrid_PubMed\": \"34857952\", \"BioGrid_Type\": \"Negative Genetic\", \"BioGrid_Score\": \"7.6241e-05\", \"String_Score_Physical\": 900, \"String_Score_Combined\": 925}", "selected": false}, "selected": false}, {"data": {"id": "4556111", "source": "4555172", "target": "4555331", "SCORE": "316", "shared_interaction": "Direct", "source_original": "3065", "Name_B": "TRIM24", "Name_A": "HDAC1", "target_original": "8805", "Gene_B": "8805", "interaction": "Direct", "SUID": 4556111, "TYPE": "Direct", "Gene_A": "3065", "support": "{\"StringDB\": \"physical\", \"StringEvidence\": \"textmining:0.310,experiments:0.287,coexpression:0.024\", \"InWeb_IM\": \"inference\", \"String_Score_Physical\": 316, \"String_Score_Combined\": 539}", "selected": false}, "selected": false}, {"data": {"id": "4556108", "source": "4555172", "target": "4555379", "SCORE": "288", "shared_interaction": "Direct", "source_original": "3065", "Name_B": "HDAC10", "Name_A": "HDAC1", "target_original": "83933", "Gene_B": "83933", "interaction": "Direct", "SUID": 4556108, "TYPE": "Direct", "Gene_A": "3065", "support": "{\"StringDB\": \"physical\", \"StringEvidence\": \"textmining:0.376,experiments:0.258,cooccurrence:0.170,coexpression:0.008\", \"String_Score_Physical\": 288, \"String_Score_Combined\": 634}", "selected": false}, "selected": false}, {"data": {"id": "4556105", "source": "4555172", "target": "4555316", "SCORE": "511", "shared_interaction": "Direct", "source_original": "3065", "Name_B": "TOP2A", "Name_A": "HDAC1", "target_original": "7153", "Gene_B": "7153", "interaction": "Direct", "SUID": 4556105, "TYPE": "Direct", "Gene_A": "3065", "support": "{\"StringDB\": \"physical\", \"StringEvidence\": \"textmining:0.581,experiments:0.491,coexpression:0.070\", \"InWeb_IM\": \"experimental\", \"BioGrid\": \"physical\", \"BioGrid_PubMed\": \"11136718,11062478\", \"BioGrid_Type\": \"Two-hybrid,Reconstituted Complex,Affinity Capture-Western\", \"String_Score_Physical\": 511, \"String_Score_Combined\": 809}", "selected": false}, "selected": false}, {"data": {"id": "4556102", "source": "4555172", "target": "4555043", "SCORE": "328", "shared_interaction": "Direct", "source_original": "3065", "Name_B": "KLF5", "Name_A": "HDAC1", "target_original": "688", "Gene_B": "688", "interaction": "Direct", "SUID": 4556102, "TYPE": "Direct", "Gene_A": "3065", "support": "{\"StringDB\": \"physical\", \"StringEvidence\": \"textmining:0.570,experiments:0.300\", \"BioGrid\": \"physical\", \"BioGrid_PubMed\": \"15668237\", \"BioGrid_Type\": \"Reconstituted Complex,Affinity Capture-Western\", \"String_Score_Physical\": 328, \"String_Score_Combined\": 711}", "selected": false}, "selected": false}, {"data": {"id": "4556099", "source": "4555172", "target": "4555298", "SCORE": "318", "shared_interaction": "Direct", "source_original": "3065", "Name_B": "STAT1", "Name_A": "HDAC1", "target_original": "6772", "Gene_B": "6772", "interaction": "Direct", "SUID": 4556099, "TYPE": "Direct", "Gene_A": "3065", "support": "{\"StringDB\": \"physical\", \"StringEvidence\": \"textmining:0.955,experiments:0.289,coexpression:0.008\", \"InWeb_IM\": \"experimental\", \"BioGrid\": \"physical\", \"BioGrid_PubMed\": \"16481475\", \"BioGrid_Type\": \"Affinity Capture-Western\", \"String_Score_Physical\": 318, \"String_Score_Combined\": 969}", "selected": false}, "selected": false}, {"data": {"id": "4556096", "source": "4555172", "target": "4555280", "SCORE": "897", "shared_interaction": "Direct", "source_original": "3065", "Name_B": "RELA", "Name_A": "HDAC1", "target_original": "5970", "Gene_B": "5970", "interaction": "Direct", "SUID": 4556096, "TYPE": "Direct", "Gene_A": "3065", "support": "{\"StringDB\": \"physical\", \"StringEvidence\": \"textmining:0.981,experiments:0.893,coexpression:0.073\", \"OmniPath\": \"omnipath\", \"OmniPath_Reference\": \"BioGRID;HPRD;IntAct;NetPath;SIGNOR;SPIKE_LC;Wang\", \"BioGrid\": \"physical\", \"BioGrid_PubMed\": \"35346238,30670829,27012186,21983014,20001970,17827154,17000776,16483679,15192014,12419806,11931769,11564889\", \"BioGrid_Type\": \"Reconstituted Complex,Affinity Capture-Western\", \"String_Score_Physical\": 897, \"String_Score_Combined\": 998}", "selected": false}, "selected": false}, {"data": {"id": "4556093", "source": "4555172", "target": "4555265", "SCORE": "265", "shared_interaction": "Direct", "source_original": "3065", "Name_B": "PIN1", "Name_A": "HDAC1", "target_original": "5300", "Gene_B": "5300", "interaction": "Direct", "SUID": 4556093, "TYPE": "Direct", "Gene_A": "3065", "support": "{\"StringDB\": \"physical\", \"StringEvidence\": \"experiments:0.234,textmining:0.088,coexpression:0.035,neighborhood:0.017\", \"BioGrid\": \"physical\", \"BioGrid_PubMed\": \"26344197\", \"BioGrid_Type\": \"Co-fractionation\", \"BioGrid_Score\": \"0.110935609\", \"String_Score_Physical\": 265, \"String_Score_Combined\": 364}", "selected": false}, "selected": false}, {"data": {"id": "4556090", "source": "4555172", "target": "4555259", "SCORE": "400", "shared_interaction": "Direct", "source_original": "3065", "Name_B": "SERPINE1", "Name_A": "HDAC1", "target_original": "5054", "Gene_B": "5054", "interaction": "Direct", "SUID": 4556090, "TYPE": "Direct", "Gene_A": "3065", "support": "{\"StringDB\": \"physical\", \"StringEvidence\": \"database:0.374,textmining:0.181\", \"String_Score_Physical\": 400, \"String_Score_Combined\": 508}", "selected": false}, "selected": false}, {"data": {"id": "4556087", "source": "4555172", "target": "4555250", "SCORE": "841", "shared_interaction": "Direct", "source_original": "3065", "Name_B": "NFKB1", "Name_A": "HDAC1", "target_original": "4790", "Gene_B": "4790", "interaction": "Direct", "SUID": 4556087, "TYPE": "Direct", "Gene_A": "3065", "support": "{\"StringDB\": \"physical\", \"StringEvidence\": \"textmining:0.980,experiments:0.834,coexpression:0.018\", \"InWeb_IM\": \"experimental\", \"BioGrid\": \"physical\", \"BioGrid_PubMed\": \"25241761,17827154,16319923,12972430,11931769\", \"BioGrid_Type\": \"Co-localization,Reconstituted Complex,Affinity Capture-Western\", \"String_Score_Physical\": 841, \"String_Score_Combined\": 996}", "selected": false}, "selected": false}, {"data": {"id": "4556084", "source": "4555172", "target": "4555247", "SCORE": "292", "shared_interaction": "Direct", "source_original": "3065", "Name_B": "NFE2L2", "Name_A": "HDAC1", "target_original": "4780", "Gene_B": "4780", "interaction": "Direct", "SUID": 4556084, "TYPE": "Direct", "Gene_A": "3065", "support": "{\"StringDB\": \"physical\", \"StringEvidence\": \"textmining:0.437,experiments:0.262,coexpression:0.034\", \"OmniPath\": \"omnipath\", \"OmniPath_Reference\": \"NRF2ome\", \"BioGrid\": \"physical\", \"BioGrid_PubMed\": \"22308472\", \"BioGrid_Type\": \"Affinity Capture-Western\", \"String_Score_Physical\": 292, \"String_Score_Combined\": 614}", "selected": false}, "selected": false}, {"data": {"id": "4556081", "source": "4555172", "target": "4555037", "SCORE": "301", "shared_interaction": "Direct", "source_original": "3065", "Name_B": "APEX1", "Name_A": "HDAC1", "target_original": "328", "Gene_B": "328", "interaction": "Direct", "SUID": 4556081, "TYPE": "Direct", "Gene_A": "3065", "support": "{\"StringDB\": \"physical\", \"StringEvidence\": \"textmining:0.298,experiments:0.272,coexpression:0.099\", \"InWeb_IM\": \"experimental\", \"BioGrid\": \"physical\", \"BioGrid_PubMed\": \"28986522,14633989\", \"BioGrid_Type\": \"Affinity Capture-RNA,Affinity Capture-Western\", \"String_Score_Physical\": 301, \"String_Score_Combined\": 558}", "selected": false}, "selected": false}, {"data": {"id": "4556078", "source": "4555172", "target": "4555181", "SCORE": "225", "shared_interaction": "Direct", "source_original": "3065", "Name_B": "NR4A1", "Name_A": "HDAC1", "target_original": "3164", "Gene_B": "3164", "interaction": "Direct", "SUID": 4556078, "TYPE": "Direct", "Gene_A": "3065", "support": "{\"StringDB\": \"physical\", \"StringEvidence\": \"textmining:0.553,experiments:0.193\", \"BioGrid\": \"physical\", \"BioGrid_PubMed\": \"33087562\", \"BioGrid_Type\": \"Co-localization,Affinity Capture-MS,Affinity Capture-Western\", \"String_Score_Physical\": 225, \"String_Score_Combined\": 653}", "selected": false}, "selected": false}, {"data": {"id": "4556075", "source": "4555172", "target": "4555175", "SCORE": "999", "shared_interaction": "Direct", "source_original": "3065", "Name_B": "HDAC2", "Name_A": "HDAC1", "target_original": "3066", "Gene_B": "3066", "interaction": "Direct", "SUID": 4556075, "TYPE": "Direct", "Gene_A": "3065", "support": "{\"StringDB\": \"physical\", \"StringEvidence\": \"experiments:0.994,textmining:0.981,database:0.896,coexpression:0.063,cooccurrence:0.008\", \"BioGrid\": \"genetic,physical\", \"BioGrid_PubMed\": \"9885572,9804427,9790534,9520398,9150135,38334954,35831314,35575683,35271311,35235311,34857952,34349018,33961781,30737378,28514442,26949739,26496610,26344197,25241761,24981860,23752268,22939629,22416134,21670149,21258344,20388487,19182791,19041848,18059533,17894944,15987735,15297431,12920132,12493763,12032298,11919195,11804585,11777905,11739383,11564889,11466315,11102443,10581039,10444591\", \"BioGrid_Type\": \"Cross-Linking-MS (XL-MS),Co-localization,Co-fractionation,Affinity Capture-MS,Co-purification,Negative Genetic,Affinity Capture-Western\", \"BioGrid_Score\": \"1.0,0.999396926,0.799,59.9088072,0.997646078,0.033911753\", \"String_Score_Physical\": 999, \"String_Score_Combined\": 999}", "selected": false}, "selected": false}, {"data": {"id": "4556072", "source": "4555169", "target": "4555064", "SCORE": "187", "shared_interaction": "Direct", "source_original": "3028", "Name_B": "CA12", "Name_A": "HSD17B10", "target_original": "771", "Gene_B": "771", "interaction": "Direct", "SUID": 4556072, "TYPE": "Direct", "Gene_A": "3028", "support": "{\"InWeb_IM\": \"inference\"}", "selected": false}, "selected": false}, {"data": {"id": "4556069", "source": "4555169", "target": "4555058", "SCORE": "187", "shared_interaction": "Direct", "source_original": "3028", "Name_B": "CA7", "Name_A": "HSD17B10", "target_original": "766", "Gene_B": "766", "interaction": "Direct", "SUID": 4556069, "TYPE": "Direct", "Gene_A": "3028", "support": "{\"InWeb_IM\": \"inference\"}", "selected": false}, "selected": false}, {"data": {"id": "4556066", "source": "4555169", "target": "4555055", "SCORE": "187", "shared_interaction": "Direct", "source_original": "3028", "Name_B": "CA5A", "Name_A": "HSD17B10", "target_original": "763", "Gene_B": "763", "interaction": "Direct", "SUID": 4556066, "TYPE": "Direct", "Gene_A": "3028", "support": "{\"StringDB\": \"functional\", \"StringEvidence\": \"textmining:0.140\", \"InWeb_IM\": \"inference\", \"String_Score_Combined\": 175, \"String_Score_Physical\": 187}", "selected": false}, "selected": false}, {"data": {"id": "4556063", "source": "4555169", "target": "4555046", "SCORE": "187", "shared_interaction": "Direct", "source_original": "3028", "Name_B": "CA1", "Name_A": "HSD17B10", "target_original": "759", "Gene_B": "759", "interaction": "Direct", "SUID": 4556063, "TYPE": "Direct", "Gene_A": "3028", "support": "{\"InWeb_IM\": \"inference\"}", "selected": false}, "selected": false}, {"data": {"id": "4556060", "source": "4555169", "target": "4555373", "SCORE": "187", "shared_interaction": "Direct", "source_original": "3028", "Name_B": "AKR1B10", "Name_A": "HSD17B10", "target_original": "57016", "Gene_B": "57016", "interaction": "Direct", "SUID": 4556060, "TYPE": "Direct", "Gene_A": "3028", "support": "{\"InWeb_IM\": \"inference\"}", "selected": false}, "selected": false}, {"data": {"id": "4556057", "source": "4555166", "target": "4555307", "SCORE": "292", "shared_interaction": "Direct", "source_original": "2950", "Name_B": "TGM2", "Name_A": "GSTP1", "target_original": "7052", "Gene_B": "7052", "interaction": "Direct", "SUID": 4556057, "TYPE": "Direct", "Gene_A": "2950", "support": "{\"StringDB\": \"physical\", \"StringEvidence\": \"textmining:0.488,experiments:0.262,coexpression:0.023\", \"InWeb_IM\": \"experimental\", \"BioGrid\": \"physical\", \"BioGrid_PubMed\": \"9973324\", \"BioGrid_Type\": \"Affinity Capture-Western\", \"String_Score_Physical\": 292, \"String_Score_Combined\": 645}", "selected": false}, "selected": false}, {"data": {"id": "4556054", "source": "4555166", "target": "4555217", "SCORE": "190", "shared_interaction": "Direct", "source_original": "2950", "Name_B": "LMNA", "Name_A": "GSTP1", "target_original": "4000", "Gene_B": "4000", "interaction": "Direct", "SUID": 4556054, "TYPE": "Direct", "Gene_A": "2950", "support": "{\"StringDB\": \"physical\", \"StringEvidence\": \"textmining:0.417,experiments:0.155,coexpression:0.016\", \"BioGrid\": \"physical\", \"BioGrid_PubMed\": \"35271311\", \"BioGrid_Type\": \"Affinity Capture-MS\", \"String_Score_Physical\": 190, \"String_Score_Combined\": 535}", "selected": false}, "selected": false}, {"data": {"id": "4556051", "source": "4555166", "target": "4555169", "SCORE": "187", "shared_interaction": "Direct", "source_original": "2950", "Name_B": "HSD17B10", "Name_A": "GSTP1", "target_original": "3028", "Gene_B": "3028", "interaction": "Direct", "SUID": 4556051, "TYPE": "Direct", "Gene_A": "2950", "support": "{\"InWeb_IM\": \"inference\"}", "selected": false}, "selected": false}, {"data": {"id": "4556048", "source": "4555163", "target": "4555316", "SCORE": "187", "shared_interaction": "Direct", "source_original": "2869", "Name_B": "TOP2A", "Name_A": "GRK5", "target_original": "7153", "Gene_B": "7153", "interaction": "Direct", "SUID": 4556048, "TYPE": "Direct", "Gene_A": "2869", "support": "{\"InWeb_IM\": \"inference\"}", "selected": false}, "selected": false}, {"data": {"id": "4556045", "source": "4555163", "target": "4555301", "SCORE": "499", "shared_interaction": "Direct", "source_original": "2869", "Name_B": "TACR2", "Name_A": "GRK5", "target_original": "6865", "Gene_B": "6865", "interaction": "Direct", "SUID": 4556045, "TYPE": "Direct", "Gene_A": "2869", "support": "{\"StringDB\": \"physical\", \"StringEvidence\": \"database:0.479,coexpression:0.001,textmining:0.001\", \"String_Score_Physical\": 499, \"String_Score_Combined\": 501}", "selected": false}, "selected": false}, {"data": {"id": "4556042", "source": "4555163", "target": "4555211", "SCORE": "292", "shared_interaction": "Direct", "source_original": "2869", "Name_B": "JAK2", "Name_A": "GRK5", "target_original": "3717", "Gene_B": "3717", "interaction": "Direct", "SUID": 4556042, "TYPE": "Direct", "Gene_A": "2869", "support": "{\"OmniPath\": \"pathwayextra\", \"OmniPath_Reference\": \"Wang\"}", "selected": false}, "selected": false}, {"data": {"id": "4556039", "source": "4555163", "target": "4555190", "SCORE": "529", "shared_interaction": "Direct", "source_original": "2869", "Name_B": "HTR2C", "Name_A": "GRK5", "target_original": "3358", "Gene_B": "3358", "interaction": "Direct", "SUID": 4556039, "TYPE": "Direct", "Gene_A": "2869", "support": "{\"StringDB\": \"physical\", \"StringEvidence\": \"database:0.479,experiments:0.058,textmining:0.004\", \"String_Score_Physical\": 529, \"String_Score_Combined\": 531}", "selected": false}, "selected": false}, {"data": {"id": "4556015", "source": "4555160", "target": "4555298", "SCORE": "528", "shared_interaction": "Direct", "source_original": "2534", "Name_B": "STAT1", "Name_A": "FYN", "target_original": "6772", "Gene_B": "6772", "interaction": "Direct", "SUID": 4556015, "TYPE": "Direct", "Gene_A": "2534", "support": "{\"StringDB\": \"physical\", \"StringEvidence\": \"database:0.479,textmining:0.349,experiments:0.057,coexpression:0.038\", \"OmniPath\": \"kinaseextra\", \"OmniPath_Reference\": \"HPRD;PhosphoPoint\", \"InWeb_IM\": \"inference\", \"String_Score_Physical\": 528, \"String_Score_Combined\": 704}", "selected": false}, "selected": false}, {"data": {"id": "4556012", "source": "4555160", "target": "4555277", "SCORE": "930", "shared_interaction": "Direct", "source_original": "2534", "Name_B": "PTPRC", "Name_A": "FYN", "target_original": "5788", "Gene_B": "5788", "interaction": "Direct", "SUID": 4556012, "TYPE": "Direct", "Gene_A": "2534", "support": "{\"StringDB\": \"physical\", \"StringEvidence\": \"database:0.896,textmining:0.813,experiments:0.305,coexpression:0.106\", \"OmniPath\": \"omnipath,kinaseextra,pathwayextra\", \"OmniPath_Reference\": \"HPRD;PhosphoPoint;SPIKE_LC,DEPOD;HPRD;HPRD-phos;KEA;Kinexus_KEA;NCI-PID_ProtMapper;ProtMapper;SIGNOR;SIGNOR_ProtMapper;SPIKE_LC;Wang\", \"BioGrid\": \"physical\", \"BioGrid_PubMed\": \"14625311\", \"BioGrid_Type\": \"Reconstituted Complex\", \"String_Score_Physical\": 930, \"String_Score_Combined\": 988}", "selected": false}, "selected": false}, {"data": {"id": "4556009", "source": "4555160", "target": "4555268", "SCORE": "292", "shared_interaction": "Direct", "source_original": "2534", "Name_B": "PLK1", "Name_A": "FYN", "target_original": "5347", "Gene_B": "5347", "interaction": "Direct", "SUID": 4556009, "TYPE": "Direct", "Gene_A": "2534", "support": "{\"OmniPath\": \"kinaseextra\", \"OmniPath_Reference\": \"ProtMapper;REACH_ProtMapper\"}", "selected": false}, "selected": false}, {"data": {"id": "4556006", "source": "4555160", "target": "4555211", "SCORE": "557", "shared_interaction": "Direct", "source_original": "2534", "Name_B": "JAK2", "Name_A": "FYN", "target_original": "3717", "Gene_B": "3717", "interaction": "Direct", "SUID": 4556006, "TYPE": "Direct", "Gene_A": "2534", "support": "{\"StringDB\": \"physical\", \"StringEvidence\": \"textmining:0.479,database:0.374,experiments:0.262,coexpression:0.037\", \"OmniPath\": \"kinaseextra\", \"OmniPath_Reference\": \"Cui2007;HPRD;PhosphoPoint;SPIKE_LC;Wang\", \"InWeb_IM\": \"experimental\", \"BioGrid\": \"physical\", \"BioGrid_PubMed\": \"10551884\", \"BioGrid_Type\": \"Reconstituted Complex,Affinity Capture-Western\", \"String_Score_Physical\": 557, \"String_Score_Combined\": 777}", "selected": false}, "selected": false}, {"data": {"id": "4556003", "source": "4555160", "target": "4555205", "SCORE": "510", "shared_interaction": "Direct", "source_original": "2534", "Name_B": "ITK", "Name_A": "FYN", "target_original": "3702", "Gene_B": "3702", "interaction": "Direct", "SUID": 4556003, "TYPE": "Direct", "Gene_A": "2534", "support": "{\"StringDB\": \"physical\", \"StringEvidence\": \"experiments:0.489,textmining:0.421,coexpression:0.150,cooccurrence:0.070\", \"OmniPath\": \"kinaseextra\", \"OmniPath_Reference\": \"HPRD;PhosphoPoint;SPIKE_LC;Wang\", \"InWeb_IM\": \"experimental\", \"BioGrid\": \"physical\", \"BioGrid_PubMed\": \"8810341,10636929\", \"BioGrid_Type\": \"Reconstituted Complex\", \"String_Score_Physical\": 510, \"String_Score_Combined\": 775}", "selected": false}, "selected": false}, {"data": {"id": "4555991", "source": "4555157", "target": "4555301", "SCORE": "187", "shared_interaction": "Direct", "source_original": "2358", "Name_B": "TACR2", "Name_A": "FPR2", "target_original": "6865", "Gene_B": "6865", "interaction": "Direct", "SUID": 4555991, "TYPE": "Direct", "Gene_A": "2358", "support": "{\"InWeb_IM\": \"inference\"}", "selected": false}, "selected": false}, {"data": {"id": "4555988", "source": "4555157", "target": "4555190", "SCORE": "187", "shared_interaction": "Direct", "source_original": "2358", "Name_B": "HTR2C", "Name_A": "FPR2", "target_original": "3358", "Gene_B": "3358", "interaction": "Direct", "SUID": 4555988, "TYPE": "Direct", "Gene_A": "2358", "support": "{\"InWeb_IM\": \"inference\"}", "selected": false}, "selected": false}, {"data": {"id": "4555985", "source": "4555157", "target": "4555163", "SCORE": "529", "shared_interaction": "Direct", "source_original": "2358", "Name_B": "GRK5", "Name_A": "FPR2", "target_original": "2869", "Gene_B": "2869", "interaction": "Direct", "SUID": 4555985, "TYPE": "Direct", "Gene_A": "2358", "support": "{\"StringDB\": \"physical\", \"StringEvidence\": \"database:0.479,experiments:0.058,coexpression:0.003,textmining:0.001\", \"String_Score_Physical\": 529, \"String_Score_Combined\": 531}", "selected": false}, "selected": false}, {"data": {"id": "4555982", "source": "4555154", "target": "4555160", "SCORE": "328", "shared_interaction": "Direct", "source_original": "2321", "Name_B": "FYN", "Name_A": "FLT1", "target_original": "2534", "Gene_B": "2534", "interaction": "Direct", "SUID": 4555982, "TYPE": "Direct", "Gene_A": "2321", "support": "{\"StringDB\": \"physical\", \"StringEvidence\": \"textmining:0.404,experiments:0.300,coexpression:0.015\", \"OmniPath\": \"kinaseextra\", \"OmniPath_Reference\": \"HPRD;PhosphoPoint\", \"String_Score_Physical\": 328, \"String_Score_Combined\": 605}", "selected": false}, "selected": false}, {"data": {"id": "4555958", "source": "4555151", "target": "4555283", "SCORE": "292", "shared_interaction": "Direct", "source_original": "2185", "Name_B": "SLC2A1", "Name_A": "PTK2B", "target_original": "6513", "Gene_B": "6513", "interaction": "Direct", "SUID": 4555958, "TYPE": "Direct", "Gene_A": "2185", "support": "{\"StringDB\": \"physical\", \"StringEvidence\": \"textmining:0.412,experiments:0.262,coexpression:0.033\", \"OmniPath\": \"kinaseextra\", \"OmniPath_Reference\": \"HPRD;PhosphoPoint\", \"InWeb_IM\": \"experimental\", \"BioGrid\": \"physical\", \"BioGrid_PubMed\": \"11007796\", \"BioGrid_Type\": \"Affinity Capture-Western\", \"String_Score_Physical\": 292, \"String_Score_Combined\": 597}", "selected": false}, "selected": false}, {"data": {"id": "4555955", "source": "4555151", "target": "4555211", "SCORE": "331", "shared_interaction": "Direct", "source_original": "2185", "Name_B": "JAK2", "Name_A": "PTK2B", "target_original": "3717", "Gene_B": "3717", "interaction": "Direct", "SUID": 4555955, "TYPE": "Direct", "Gene_A": "2185", "support": "{\"StringDB\": \"physical\", \"StringEvidence\": \"textmining:0.449,experiments:0.303,coexpression:0.050\", \"OmniPath\": \"kinaseextra\", \"OmniPath_Reference\": \"HPRD;PhosphoPoint\", \"InWeb_IM\": \"experimental\", \"BioGrid\": \"physical\", \"BioGrid_PubMed\": \"11818507\", \"BioGrid_Type\": \"Affinity Capture-Western\", \"String_Score_Physical\": 331, \"String_Score_Combined\": 650}", "selected": false}, "selected": false}, {"data": {"id": "4555952", "source": "4555151", "target": "4555208", "SCORE": "331", "shared_interaction": "Direct", "source_original": "2185", "Name_B": "JAK1", "Name_A": "PTK2B", "target_original": "3716", "Gene_B": "3716", "interaction": "Direct", "SUID": 4555952, "TYPE": "Direct", "Gene_A": "2185", "support": "{\"StringDB\": \"physical\", \"StringEvidence\": \"textmining:0.482,experiments:0.303,coexpression:0.035\", \"OmniPath\": \"kinaseextra,pathwayextra\", \"OmniPath_Reference\": \"HPRD;NetPath;PhosphoPoint;SPIKE;SPIKE_LC;Wang\", \"InWeb_IM\": \"experimental\", \"BioGrid\": \"physical\", \"BioGrid_PubMed\": \"10702271\", \"BioGrid_Type\": \"Affinity Capture-Western\", \"String_Score_Physical\": 331, \"String_Score_Combined\": 665}", "selected": false}, "selected": false}, {"data": {"id": "4555949", "source": "4555151", "target": "4555202", "SCORE": "930", "shared_interaction": "Direct", "source_original": "2185", "Name_B": "ITGB1", "Name_A": "PTK2B", "target_original": "3688", "Gene_B": "3688", "interaction": "Direct", "SUID": 4555949, "TYPE": "Direct", "Gene_A": "2185", "support": "{\"StringDB\": \"physical\", \"StringEvidence\": \"database:0.896,experiments:0.308,textmining:0.275,coexpression:0.075\", \"OmniPath\": \"omnipath,pathwayextra\", \"OmniPath_Reference\": \"Adhesome;CA1;Cui2007;Wang,Adhesome;Cui2007;Wang\", \"BioGrid\": \"physical\", \"BioGrid_PubMed\": \"15539082\", \"BioGrid_Type\": \"Affinity Capture-Western\", \"String_Score_Physical\": 930, \"String_Score_Combined\": 953}", "selected": false}, "selected": false}, {"data": {"id": "4555946", "source": "4555151", "target": "4555160", "SCORE": "795", "shared_interaction": "Direct", "source_original": "2185", "Name_B": "FYN", "Name_A": "PTK2B", "target_original": "2534", "Gene_B": "2534", "interaction": "Direct", "SUID": 4555946, "TYPE": "Direct", "Gene_A": "2185", "support": "{\"StringDB\": \"physical\", \"StringEvidence\": \"experiments:0.787,textmining:0.591,coexpression:0.033\", \"OmniPath\": \"omnipath,kinaseextra\", \"OmniPath_Reference\": \"Adhesome;BioGRID;HPRD;IntAct;KEA;NetPath;NetworKIN_KEA;PhosphoPoint;SPIKE;SPIKE_LC;Wang,Adhesome;BioGRID;HPRD;IntAct;NCI-PID_ProtMapper;NetPath;ProtMapper;SPIKE;SPIKE_LC;Wang\", \"InWeb_IM\": \"experimental\", \"BioGrid\": \"physical\", \"BioGrid_PubMed\": \"9104812,9091579,32707033,10867021,10229084\", \"BioGrid_Type\": \"Affinity Capture-MS,Reconstituted Complex,Biochemical Activity,Affinity Capture-Western\", \"BioGrid_Score\": \"340.0\", \"String_Score_Physical\": 795, \"String_Score_Combined\": 919}", "selected": false}, "selected": false}, {"data": {"id": "4555943", "source": "4555148", "target": "4555268", "SCORE": "187", "shared_interaction": "Direct", "source_original": "2170", "Name_B": "PLK1", "Name_A": "FABP3", "target_original": "5347", "Gene_B": "5347", "interaction": "Direct", "SUID": 4555943, "TYPE": "Direct", "Gene_A": "2170", "support": "{\"InWeb_IM\": \"experimental\", \"BioGrid\": \"physical\", \"BioGrid_PubMed\": \"19596235\", \"BioGrid_Type\": \"Affinity Capture-MS\", \"BioGrid_Score\": \"4.92\"}", "selected": false}, "selected": false}, {"data": {"id": "4555940", "source": "4555148", "target": "4555202", "SCORE": "292", "shared_interaction": "Direct", "source_original": "2170", "Name_B": "ITGB1", "Name_A": "FABP3", "target_original": "3688", "Gene_B": "3688", "interaction": "Direct", "SUID": 4555940, "TYPE": "Direct", "Gene_A": "2170", "support": "{\"StringDB\": \"physical\", \"StringEvidence\": \"experiments:0.262,textmining:0.031\", \"InWeb_IM\": \"experimental\", \"String_Score_Physical\": 292, \"String_Score_Combined\": 314}", "selected": false}, "selected": false}, {"data": {"id": "4555937", "source": "4555148", "target": "4555193", "SCORE": "292", "shared_interaction": "Direct", "source_original": "2170", "Name_B": "IGF1R", "Name_A": "FABP3", "target_original": "3480", "Gene_B": "3480", "interaction": "Direct", "SUID": 4555937, "TYPE": "Direct", "Gene_A": "2170", "support": "{\"OmniPath\": \"omnipath\", \"OmniPath_Reference\": \"KEA;NetworKIN_KEA\"}", "selected": false}, "selected": false}, {"data": {"id": "4555934", "source": "4555148", "target": "4555181", "SCORE": "187", "shared_interaction": "Direct", "source_original": "2170", "Name_B": "NR4A1", "Name_A": "FABP3", "target_original": "3164", "Gene_B": "3164", "interaction": "Direct", "SUID": 4555934, "TYPE": "Direct", "Gene_A": "2170", "support": "{\"InWeb_IM\": \"experimental\"}", "selected": false}, "selected": false}, {"data": {"id": "4555916", "source": "4555145", "target": "4555337", "SCORE": "292", "shared_interaction": "Direct", "source_original": "2152", "Name_B": "NR1I2", "Name_A": "F3", "target_original": "8856", "Gene_B": "8856", "interaction": "Direct", "SUID": 4555916, "TYPE": "Direct", "Gene_A": "2152", "support": "{\"StringDB\": \"functional\", \"StringEvidence\": \"textmining:0.458\", \"OmniPath\": \"pathwayextra\", \"OmniPath_Reference\": \"Wang\", \"String_Score_Combined\": 480, \"String_Score_Physical\": 292}", "selected": false}, "selected": false}, {"data": {"id": "4555913", "source": "4555142", "target": "4555199", "SCORE": "830", "shared_interaction": "Direct", "source_original": "2053", "Name_B": "IMPDH2", "Name_A": "EPHX2", "target_original": "3615", "Gene_B": "3615", "interaction": "Direct", "SUID": 4555913, "TYPE": "Direct", "Gene_A": "2053", "support": "{\"StringDB\": \"physical\", \"StringEvidence\": \"database:0.798,textmining:0.227,experiments:0.126,neighborhood:0.067,coexpression:0.057\", \"BioGrid\": \"physical\", \"BioGrid_PubMed\": \"31536960\", \"BioGrid_Type\": \"Co-fractionation\", \"BioGrid_Score\": \"1.541175737\", \"String_Score_Physical\": 830, \"String_Score_Combined\": 884}", "selected": false}, "selected": false}, {"data": {"id": "4555910", "source": "4555142", "target": "4555031", "SCORE": "761", "shared_interaction": "Direct", "source_original": "2053", "Name_B": "ALDH1A1", "Name_A": "EPHX2", "target_original": "216", "Gene_B": "216", "interaction": "Direct", "SUID": 4555910, "TYPE": "Direct", "Gene_A": "2053", "support": "{\"StringDB\": \"physical\", \"StringEvidence\": \"database:0.751,textmining:0.190,coexpression:0.083,neighborhood:0.013\", \"String_Score_Physical\": 761, \"String_Score_Combined\": 824}", "selected": false}, "selected": false}, {"data": {"id": "4555907", "source": "4555139", "target": "4555226", "SCORE": "195", "shared_interaction": "Direct", "source_original": "2052", "Name_B": "MDM4", "Name_A": "EPHX1", "target_original": "4194", "Gene_B": "4194", "interaction": "Direct", "SUID": 4555907, "TYPE": "Direct", "Gene_A": "2052", "support": "{\"StringDB\": \"physical\", \"StringEvidence\": \"database:0.115,experiments:0.052,textmining:0.048,coexpression:0.017\", \"String_Score_Physical\": 195, \"String_Score_Combined\": 246}", "selected": false}, "selected": false}, {"data": {"id": "4555904", "source": "4555139", "target": "4555199", "SCORE": "185", "shared_interaction": "Direct", "source_original": "2052", "Name_B": "IMPDH2", "Name_A": "EPHX1", "target_original": "3615", "Gene_B": "3615", "interaction": "Direct", "SUID": 4555904, "TYPE": "Direct", "Gene_A": "2052", "support": "{\"StringDB\": \"physical\", \"StringEvidence\": \"database:0.150,textmining:0.038,coexpression:0.003\", \"String_Score_Physical\": 185, \"String_Score_Combined\": 218}", "selected": false}, "selected": false}, {"data": {"id": "4555901", "source": "4555139", "target": "4555166", "SCORE": "900", "shared_interaction": "Direct", "source_original": "2052", "Name_B": "GSTP1", "Name_A": "EPHX1", "target_original": "2950", "Gene_B": "2950", "interaction": "Direct", "SUID": 4555901, "TYPE": "Direct", "Gene_A": "2052", "support": "{\"StringDB\": \"physical\", \"StringEvidence\": \"database:0.896,textmining:0.889,coexpression:0.050\", \"String_Score_Physical\": 900, \"String_Score_Combined\": 989}", "selected": false}, "selected": false}, {"data": {"id": "4555898", "source": "4555139", "target": "4555142", "SCORE": "187", "shared_interaction": "Direct", "source_original": "2052", "Name_B": "EPHX2", "Name_A": "EPHX1", "target_original": "2053", "Gene_B": "2053", "interaction": "Direct", "SUID": 4555898, "TYPE": "Direct", "Gene_A": "2052", "support": "{\"StringDB\": \"functional\", \"StringEvidence\": \"textmining:0.677,coexpression:0.122,neighborhood:0.014\", \"InWeb_IM\": \"inference\", \"String_Score_Combined\": 731, \"String_Score_Physical\": 187}", "selected": false}, "selected": false}, {"data": {"id": "4555895", "source": "4555133", "target": "4555286", "SCORE": "935", "shared_interaction": "Direct", "source_original": "1813", "Name_B": "SLC6A3", "Name_A": "DRD2", "target_original": "6531", "Gene_B": "6531", "interaction": "Direct", "SUID": 4555895, "TYPE": "Direct", "Gene_A": "1813", "support": "{\"StringDB\": \"physical\", \"StringEvidence\": \"textmining:0.995,database:0.896,experiments:0.354,coexpression:0.014\", \"OmniPath\": \"pathwayextra\", \"OmniPath_Reference\": \"HPRD;SPIKE_LC\", \"InWeb_IM\": \"experimental\", \"String_Score_Physical\": 935, \"String_Score_Combined\": 999}", "selected": false}, "selected": false}, {"data": {"id": "4555892", "source": "4555133", "target": "4555157", "SCORE": "187", "shared_interaction": "Direct", "source_original": "1813", "Name_B": "FPR2", "Name_A": "DRD2", "target_original": "2358", "Gene_B": "2358", "interaction": "Direct", "SUID": 4555892, "TYPE": "Direct", "Gene_A": "1813", "support": "{\"InWeb_IM\": \"inference\"}", "selected": false}, "selected": false}, {"data": {"id": "4555889", "source": "4555130", "target": "4555295", "SCORE": "900", "shared_interaction": "Direct", "source_original": "1645", "Name_B": "SRD5A1", "Name_A": "AKR1C1", "target_original": "6715", "Gene_B": "6715", "interaction": "Direct", "SUID": 4555889, "TYPE": "Direct", "Gene_A": "1645", "support": "{\"StringDB\": \"physical\", \"StringEvidence\": \"database:0.896,textmining:0.749,coexpression:0.031\", \"String_Score_Physical\": 900, \"String_Score_Combined\": 975}", "selected": false}, "selected": false}, {"data": {"id": "4555886", "source": "4555130", "target": "4555373", "SCORE": "187", "shared_interaction": "Direct", "source_original": "1645", "Name_B": "AKR1B10", "Name_A": "AKR1C1", "target_original": "57016", "Gene_B": "57016", "interaction": "Direct", "SUID": 4555886, "TYPE": "Direct", "Gene_A": "1645", "support": "{\"StringDB\": \"functional\", \"StringEvidence\": \"textmining:0.385,coexpression:0.227,cooccurrence:0.034\", \"InWeb_IM\": \"inference\", \"String_Score_Combined\": 559, \"String_Score_Physical\": 187}", "selected": false}, "selected": false}, {"data": {"id": "4555883", "source": "4555130", "target": "4555247", "SCORE": "292", "shared_interaction": "Direct", "source_original": "1645", "Name_B": "NFE2L2", "Name_A": "AKR1C1", "target_original": "4780", "Gene_B": "4780", "interaction": "Direct", "SUID": 4555883, "TYPE": "Direct", "Gene_A": "1645", "support": "{\"StringDB\": \"functional\", \"StringEvidence\": \"textmining:0.437,coexpression:0.014\", \"OmniPath\": \"omnipath,pathwayextra\", \"OmniPath_Reference\": \"SPIKE;SPIKE_LC\", \"String_Score_Combined\": 467, \"String_Score_Physical\": 292}", "selected": false}, "selected": false}, {"data": {"id": "4555880", "source": "4555130", "target": "4555187", "SCORE": "187", "shared_interaction": "Direct", "source_original": "1645", "Name_B": "HSPA1A", "Name_A": "AKR1C1", "target_original": "3303", "Gene_B": "3303", "interaction": "Direct", "SUID": 4555880, "TYPE": "Direct", "Gene_A": "1645", "support": "{\"StringDB\": \"functional\", \"StringEvidence\": \"textmining:0.154,coexpression:0.028\", \"InWeb_IM\": \"inference\", \"String_Score_Combined\": 211, \"String_Score_Physical\": 187}", "selected": false}, "selected": false}, {"data": {"id": "4555877", "source": "4555130", "target": "4555364", "SCORE": "187", "shared_interaction": "Direct", "source_original": "1645", "Name_B": "PABPC1", "Name_A": "AKR1C1", "target_original": "26986", "Gene_B": "26986", "interaction": "Direct", "SUID": 4555877, "TYPE": "Direct", "Gene_A": "1645", "support": "{\"InWeb_IM\": \"inference\"}", "selected": false}, "selected": false}, {"data": {"id": "4555874", "source": "4555130", "target": "4555034", "SCORE": "187", "shared_interaction": "Direct", "source_original": "1645", "Name_B": "AKR1B1", "Name_A": "AKR1C1", "target_original": "231", "Gene_B": "231", "interaction": "Direct", "SUID": 4555874, "TYPE": "Direct", "Gene_A": "1645", "support": "{\"InWeb_IM\": \"inference\"}", "selected": false}, "selected": false}, {"data": {"id": "4555871", "source": "4555130", "target": "4555139", "SCORE": "900", "shared_interaction": "Direct", "source_original": "1645", "Name_B": "EPHX1", "Name_A": "AKR1C1", "target_original": "2052", "Gene_B": "2052", "interaction": "Direct", "SUID": 4555871, "TYPE": "Direct", "Gene_A": "1645", "support": "{\"StringDB\": \"physical\", \"StringEvidence\": \"database:0.896,textmining:0.343,coexpression:0.103,neighborhood:0.001\", \"String_Score_Physical\": 900, \"String_Score_Combined\": 941}", "selected": false}, "selected": false}, {"data": {"id": "4555868", "source": "4555127", "target": "4555295", "SCORE": "900", "shared_interaction": "Direct", "source_original": "1584", "Name_B": "SRD5A1", "Name_A": "CYP11B1", "target_original": "6715", "Gene_B": "6715", "interaction": "Direct", "SUID": 4555868, "TYPE": "Direct", "Gene_A": "1584", "support": "{\"StringDB\": \"physical\", \"StringEvidence\": \"database:0.896,textmining:0.452\", \"String_Score_Physical\": 900, \"String_Score_Combined\": 945}", "selected": false}, "selected": false}, {"data": {"id": "4555865", "source": "4555127", "target": "4555184", "SCORE": "911", "shared_interaction": "Direct", "source_original": "1584", "Name_B": "HSD11B1", "Name_A": "CYP11B1", "target_original": "3290", "Gene_B": "3290", "interaction": "Direct", "SUID": 4555865, "TYPE": "Direct", "Gene_A": "1584", "support": "{\"StringDB\": \"physical\", \"StringEvidence\": \"database:0.908,textmining:0.610,coexpression:0.052\", \"String_Score_Physical\": 911, \"String_Score_Combined\": 967}", "selected": false}, "selected": false}, {"data": {"id": "4555862", "source": "4555127", "target": "4555130", "SCORE": "900", "shared_interaction": "Direct", "source_original": "1584", "Name_B": "AKR1C1", "Name_A": "CYP11B1", "target_original": "1645", "Gene_B": "1645", "interaction": "Direct", "SUID": 4555862, "TYPE": "Direct", "Gene_A": "1584", "support": "{\"StringDB\": \"physical\", \"StringEvidence\": \"database:0.896,textmining:0.175,coexpression:0.011\", \"String_Score_Physical\": 900, \"String_Score_Combined\": 918}", "selected": false}, "selected": false}, {"data": {"id": "4555859", "source": "4555124", "target": "4555184", "SCORE": "914", "shared_interaction": "Direct", "source_original": "1548", "Name_B": "HSD11B1", "Name_A": "CYP2A6", "target_original": "3290", "Gene_B": "3290", "interaction": "Direct", "SUID": 4555859, "TYPE": "Direct", "Gene_A": "1548", "support": "{\"StringDB\": \"physical\", \"StringEvidence\": \"database:0.908,textmining:0.107,coexpression:0.073,experiments:0.031\", \"String_Score_Physical\": 914, \"String_Score_Combined\": 929}", "selected": false}, "selected": false}, {"data": {"id": "4555856", "source": "4555124", "target": "4555166", "SCORE": "900", "shared_interaction": "Direct", "source_original": "1548", "Name_B": "GSTP1", "Name_A": "CYP2A6", "target_original": "2950", "Gene_B": "2950", "interaction": "Direct", "SUID": 4555856, "TYPE": "Direct", "Gene_A": "1548", "support": "{\"StringDB\": \"physical\", \"StringEvidence\": \"database:0.896,textmining:0.414,coexpression:0.071,experiments:0.004\", \"String_Score_Physical\": 900, \"String_Score_Combined\": 945}", "selected": false}, "selected": false}, {"data": {"id": "4555853", "source": "4555124", "target": "4555031", "SCORE": "910", "shared_interaction": "Direct", "source_original": "1548", "Name_B": "ALDH1A1", "Name_A": "CYP2A6", "target_original": "216", "Gene_B": "216", "interaction": "Direct", "SUID": 4555853, "TYPE": "Direct", "Gene_A": "1548", "support": "{\"StringDB\": \"physical\", \"StringEvidence\": \"database:0.906,textmining:0.141,coexpression:0.017,experiments:0.004\", \"String_Score_Physical\": 910, \"String_Score_Combined\": 924}", "selected": false}, "selected": false}, {"data": {"id": "4555850", "source": "4555124", "target": "4555139", "SCORE": "903", "shared_interaction": "Direct", "source_original": "1548", "Name_B": "EPHX1", "Name_A": "CYP2A6", "target_original": "2052", "Gene_B": "2052", "interaction": "Direct", "SUID": 4555850, "TYPE": "Direct", "Gene_A": "1548", "support": "{\"StringDB\": \"physical\", \"StringEvidence\": \"database:0.896,textmining:0.438,experiments:0.031,coexpression:0.023\", \"String_Score_Physical\": 903, \"String_Score_Combined\": 946}", "selected": false}, "selected": false}, {"data": {"id": "4555847", "source": "4555124", "target": "4555136", "SCORE": "900", "shared_interaction": "Direct", "source_original": "1548", "Name_B": "TYMP", "Name_A": "CYP2A6", "target_original": "1890", "Gene_B": "1890", "interaction": "Direct", "SUID": 4555847, "TYPE": "Direct", "Gene_A": "1548", "support": "{\"StringDB\": \"physical\", \"StringEvidence\": \"database:0.896,textmining:0.165,coexpression:0.011\", \"String_Score_Physical\": 900, \"String_Score_Combined\": 917}", "selected": false}, "selected": false}, {"data": {"id": "4555844", "source": "4555124", "target": "4555130", "SCORE": "900", "shared_interaction": "Direct", "source_original": "1548", "Name_B": "AKR1C1", "Name_A": "CYP2A6", "target_original": "1645", "Gene_B": "1645", "interaction": "Direct", "SUID": 4555844, "TYPE": "Direct", "Gene_A": "1548", "support": "{\"StringDB\": \"physical\", \"StringEvidence\": \"database:0.896,textmining:0.129,coexpression:0.030,experiments:0.004\", \"String_Score_Physical\": 900, \"String_Score_Combined\": 915}", "selected": false}, "selected": false}, {"data": {"id": "4555841", "source": "4555118", "target": "4555241", "SCORE": "400", "shared_interaction": "Direct", "source_original": "1513", "Name_B": "MMP12", "Name_A": "CTSK", "target_original": "4321", "Gene_B": "4321", "interaction": "Direct", "SUID": 4555841, "TYPE": "Direct", "Gene_A": "1513", "support": "{\"StringDB\": \"physical\", \"StringEvidence\": \"textmining:0.422,database:0.374,coexpression:0.106\", \"String_Score_Physical\": 400, \"String_Score_Combined\": 689}", "selected": false}, "selected": false}, {"data": {"id": "4555838", "source": "4555118", "target": "4555121", "SCORE": "400", "shared_interaction": "Direct", "source_original": "1513", "Name_B": "CTSS", "Name_A": "CTSK", "target_original": "1520", "Gene_B": "1520", "interaction": "Direct", "SUID": 4555838, "TYPE": "Direct", "Gene_A": "1513", "support": "{\"StringDB\": \"physical\", \"StringEvidence\": \"database:0.374,textmining:0.048,coexpression:0.032,cooccurrence:0.026\", \"String_Score_Physical\": 400, \"String_Score_Combined\": 461}", "selected": false}, "selected": false}, {"data": {"id": "4555835", "source": "4555115", "target": "4555118", "SCORE": "446", "shared_interaction": "Direct", "source_original": "1509", "Name_B": "CTSK", "Name_A": "CTSD", "target_original": "1513", "Gene_B": "1513", "interaction": "Direct", "SUID": 4555835, "TYPE": "Direct", "Gene_A": "1509", "support": "{\"StringDB\": \"physical\", \"StringEvidence\": \"textmining:0.554,database:0.374,experiments:0.077,coexpression:0.066\", \"String_Score_Physical\": 446, \"String_Score_Combined\": 769}", "selected": false}, "selected": false}, {"data": {"id": "4555832", "source": "4555112", "target": "4555316", "SCORE": "600", "shared_interaction": "Direct", "source_original": "1460", "Name_B": "TOP2A", "Name_A": "CSNK2B", "target_original": "7153", "Gene_B": "7153", "interaction": "Direct", "SUID": 4555832, "TYPE": "Direct", "Gene_A": "1460", "support": "{\"StringDB\": \"physical\", \"StringEvidence\": \"experiments:0.583,textmining:0.032,coexpression:0.022\", \"InWeb_IM\": \"inference\", \"BioGrid\": \"physical\", \"BioGrid_PubMed\": \"35271311,26344197\", \"BioGrid_Type\": \"Co-fractionation,Affinity Capture-MS\", \"BioGrid_Score\": \"0.189240457\", \"String_Score_Physical\": 600, \"String_Score_Combined\": 621}", "selected": false}, "selected": false}, {"data": {"id": "4555829", "source": "4555112", "target": "4555313", "SCORE": "187", "shared_interaction": "Direct", "source_original": "1460", "Name_B": "TOP1", "Name_A": "CSNK2B", "target_original": "7150", "Gene_B": "7150", "interaction": "Direct", "SUID": 4555829, "TYPE": "Direct", "Gene_A": "1460", "support": "{\"StringDB\": \"functional\", \"StringEvidence\": \"textmining:0.374,coexpression:0.009\", \"InWeb_IM\": \"inference\", \"String_Score_Combined\": 405, \"String_Score_Physical\": 187}", "selected": false}, "selected": false}, {"data": {"id": "4555826", "source": "4555112", "target": "4555247", "SCORE": "400", "shared_interaction": "Direct", "source_original": "1460", "Name_B": "NFE2L2", "Name_A": "CSNK2B", "target_original": "4780", "Gene_B": "4780", "interaction": "Direct", "SUID": 4555826, "TYPE": "Direct", "Gene_A": "1460", "support": "{\"StringDB\": \"physical\", \"StringEvidence\": \"database:0.374\", \"String_Score_Physical\": 400, \"String_Score_Combined\": 400}", "selected": false}, "selected": false}, {"data": {"id": "4555823", "source": "4555112", "target": "4555232", "SCORE": "292", "shared_interaction": "Direct", "source_original": "1460", "Name_B": "MME", "Name_A": "CSNK2B", "target_original": "4311", "Gene_B": "4311", "interaction": "Direct", "SUID": 4555823, "TYPE": "Direct", "Gene_A": "1460", "support": "{\"OmniPath\": \"omnipath,kinaseextra\", \"OmniPath_Reference\": \"HPRD;HPRD-phos;HPRD_KEA;HPRD_MIMP;KEA;MIMP;PhosphoSite_KEA;PhosphoSite_MIMP;ProtMapper;SIGNOR;SIGNOR_ProtMapper;iPTMnet\"}", "selected": false}, "selected": false}, {"data": {"id": "4555820", "source": "4555112", "target": "4555199", "SCORE": "187", "shared_interaction": "Direct", "source_original": "1460", "Name_B": "IMPDH2", "Name_A": "CSNK2B", "target_original": "3615", "Gene_B": "3615", "interaction": "Direct", "SUID": 4555820, "TYPE": "Direct", "Gene_A": "1460", "support": "{\"StringDB\": \"functional\", \"StringEvidence\": \"coexpression:0.141,textmining:0.046\", \"InWeb_IM\": \"inference\", \"String_Score_Combined\": 213, \"String_Score_Physical\": 187}", "selected": false}, "selected": false}, {"data": {"id": "4555817", "source": "4555112", "target": "4555196", "SCORE": "442", "shared_interaction": "Direct", "source_original": "1460", "Name_B": "IKBKB", "Name_A": "CSNK2B", "target_original": "3551", "Gene_B": "3551", "interaction": "Direct", "SUID": 4555817, "TYPE": "Direct", "Gene_A": "1460", "support": "{\"StringDB\": \"physical\", \"StringEvidence\": \"experiments:0.418,textmining:0.068,coexpression:0.001\", \"InWeb_IM\": \"experimental\", \"BioGrid\": \"physical\", \"BioGrid_PubMed\": \"20797629\", \"BioGrid_Type\": \"Affinity Capture-Western\", \"String_Score_Physical\": 442, \"String_Score_Combined\": 480}", "selected": false}, "selected": false}, {"data": {"id": "4555814", "source": "4555112", "target": "4555172", "SCORE": "202", "shared_interaction": "Direct", "source_original": "1460", "Name_B": "HDAC1", "Name_A": "CSNK2B", "target_original": "3065", "Gene_B": "3065", "interaction": "Direct", "SUID": 4555814, "TYPE": "Direct", "Gene_A": "1460", "support": "{\"StringDB\": \"physical\", \"StringEvidence\": \"experiments:0.168,coexpression:0.111,textmining:0.048\", \"BioGrid\": \"physical\", \"BioGrid_PubMed\": \"23752268\", \"BioGrid_Type\": \"Affinity Capture-MS\", \"BioGrid_Score\": \"0.94\", \"String_Score_Physical\": 202, \"String_Score_Combined\": 325}", "selected": false}, "selected": false}, {"data": {"id": "4555811", "source": "4555112", "target": "4555364", "SCORE": "187", "shared_interaction": "Direct", "source_original": "1460", "Name_B": "PABPC1", "Name_A": "CSNK2B", "target_original": "26986", "Gene_B": "26986", "interaction": "Direct", "SUID": 4555811, "TYPE": "Direct", "Gene_A": "1460", "support": "{\"StringDB\": \"functional\", \"StringEvidence\": \"textmining:0.084,coexpression:0.071\", \"InWeb_IM\": \"inference\", \"String_Score_Combined\": 184, \"String_Score_Physical\": 187}", "selected": false}, "selected": false}, {"data": {"id": "4555808", "source": "4555109", "target": "4555277", "SCORE": "405", "shared_interaction": "Direct", "source_original": "1445", "Name_B": "PTPRC", "Name_A": "CSK", "target_original": "5788", "Gene_B": "5788", "interaction": "Direct", "SUID": 4555808, "TYPE": "Direct", "Gene_A": "1445", "support": "{\"StringDB\": \"physical\", \"StringEvidence\": \"textmining:0.604,experiments:0.380,coexpression:0.142\", \"OmniPath\": \"omnipath,kinaseextra,pathwayextra\", \"OmniPath_Reference\": \"IntAct;KEA;Kinexus_KEA;MIMP;PhosphoNetworks;PhosphoPoint;PhosphoSite;PhosphoSite_KEA;PhosphoSite_MIMP;PhosphoSite_ProtMapper;ProtMapper;SIGNOR;SIGNOR_ProtMapper;Wang;iPTMnet;phosphoELM;phosphoELM_KEA;phosphoELM_MIMP\", \"InWeb_IM\": \"experimental\", \"String_Score_Physical\": 405, \"String_Score_Combined\": 797}", "selected": false}, "selected": false}, {"data": {"id": "4555805", "source": "4555109", "target": "4555226", "SCORE": "292", "shared_interaction": "Direct", "source_original": "1445", "Name_B": "MDM4", "Name_A": "CSK", "target_original": "4194", "Gene_B": "4194", "interaction": "Direct", "SUID": 4555805, "TYPE": "Direct", "Gene_A": "1445", "support": "{\"OmniPath\": \"pathwayextra\", \"OmniPath_Reference\": \"Wang\"}", "selected": false}, "selected": false}, {"data": {"id": "4555802", "source": "4555109", "target": "4555205", "SCORE": "292", "shared_interaction": "Direct", "source_original": "1445", "Name_B": "ITK", "Name_A": "CSK", "target_original": "3702", "Gene_B": "3702", "interaction": "Direct", "SUID": 4555802, "TYPE": "Direct", "Gene_A": "1445", "support": "{\"StringDB\": \"functional\", \"StringEvidence\": \"coexpression:0.080,textmining:0.057,cooccurrence:0.050\", \"OmniPath\": \"pathwayextra\", \"OmniPath_Reference\": \"Wang\", \"BioGrid\": \"genetic\", \"BioGrid_PubMed\": \"34857952\", \"BioGrid_Type\": \"Negative Genetic\", \"BioGrid_Score\": \"0.039132747\", \"String_Score_Combined\": 210, \"String_Score_Physical\": 292}", "selected": false}, "selected": false}, {"data": {"id": "4555799", "source": "4555109", "target": "4555196", "SCORE": "292", "shared_interaction": "Direct", "source_original": "1445", "Name_B": "IKBKB", "Name_A": "CSK", "target_original": "3551", "Gene_B": "3551", "interaction": "Direct", "SUID": 4555799, "TYPE": "Direct", "Gene_A": "1445", "support": "{\"OmniPath\": \"kinaseextra\", \"OmniPath_Reference\": \"PhosphoPoint\"}", "selected": false}, "selected": false}, {"data": {"id": "4555796", "source": "4555109", "target": "4555193", "SCORE": "292", "shared_interaction": "Direct", "source_original": "1445", "Name_B": "IGF1R", "Name_A": "CSK", "target_original": "3480", "Gene_B": "3480", "interaction": "Direct", "SUID": 4555796, "TYPE": "Direct", "Gene_A": "1445", "support": "{\"StringDB\": \"physical\", \"StringEvidence\": \"experiments:0.262,textmining:0.070,coexpression:0.034\", \"OmniPath\": \"omnipath,kinaseextra\", \"OmniPath_Reference\": \"HPRD;Lit-BM-17;PhosphoPoint;Wang,HPRD;Lit-BM-17;SignaLink3;Wang\", \"InWeb_IM\": \"experimental\", \"BioGrid\": \"physical\", \"BioGrid_PubMed\": \"10026153\", \"BioGrid_Type\": \"Two-hybrid,Affinity Capture-Western\", \"String_Score_Physical\": 292, \"String_Score_Combined\": 364}", "selected": false}, "selected": false}, {"data": {"id": "4555793", "source": "4555109", "target": "4555361", "SCORE": "990", "shared_interaction": "Direct", "source_original": "1445", "Name_B": "PTPN22", "Name_A": "CSK", "target_original": "26191", "Gene_B": "26191", "interaction": "Direct", "SUID": 4555793, "TYPE": "Direct", "Gene_A": "1445", "support": "{\"StringDB\": \"physical\", \"StringEvidence\": \"textmining:0.927,experiments:0.907,database:0.896,coexpression:0.102\", \"OmniPath\": \"kinaseextra\", \"OmniPath_Reference\": \"HPRD;PhosphoPoint\", \"InWeb_IM\": \"inference\", \"BioGrid\": \"physical\", \"BioGrid_PubMed\": \"27880917,27432908\", \"BioGrid_Type\": \"Affinity Capture-MS,Proximity Label-MS\", \"String_Score_Physical\": 990, \"String_Score_Combined\": 999}", "selected": false}, "selected": false}, {"data": {"id": "4555790", "source": "4555109", "target": "4555160", "SCORE": "645", "shared_interaction": "Direct", "source_original": "1445", "Name_B": "FYN", "Name_A": "CSK", "target_original": "2534", "Gene_B": "2534", "interaction": "Direct", "SUID": 4555790, "TYPE": "Direct", "Gene_A": "1445", "support": "{\"StringDB\": \"physical\", \"StringEvidence\": \"textmining:0.638,experiments:0.631,cooccurrence:0.058,coexpression:0.052\", \"OmniPath\": \"omnipath,kinaseextra,pathwayextra\", \"OmniPath_Reference\": \"Adhesome;HPRD;SPIKE_LC,Adhesome;HPRD;HPRD-phos;HPRD_KEA;HPRD_MIMP;KEA;Kinexus_KEA;MIMP;NCI-PID_ProtMapper;PhosphoNetworks;PhosphoPoint;PhosphoSite;PhosphoSite_KEA;PhosphoSite_MIMP;ProtMapper;REACH_ProtMapper;RLIMS-P_ProtMapper;SPIKE_LC;Wang;dbPTM;iPTMnet;phosphoELM;phosphoELM_KEA;phosphoELM_MIMP\", \"InWeb_IM\": \"experimental\", \"BioGrid\": \"physical\", \"BioGrid_PubMed\": \"8262983\", \"BioGrid_Type\": \"Affinity Capture-Western\", \"String_Score_Physical\": 645, \"String_Score_Combined\": 885}", "selected": false}, "selected": false}, {"data": {"id": "4555787", "source": "4555109", "target": "4555154", "SCORE": "292", "shared_interaction": "Direct", "source_original": "1445", "Name_B": "FLT1", "Name_A": "CSK", "target_original": "2321", "Gene_B": "2321", "interaction": "Direct", "SUID": 4555787, "TYPE": "Direct", "Gene_A": "1445", "support": "{\"OmniPath\": \"pathwayextra\", \"OmniPath_Reference\": \"Wang\"}", "selected": false}, "selected": false}, {"data": {"id": "4555625", "source": "4555106", "target": "4555211", "SCORE": "900", "shared_interaction": "Direct", "source_original": "1143", "Name_B": "JAK2", "Name_A": "CHRNB4", "target_original": "3717", "Gene_B": "3717", "interaction": "Direct", "SUID": 4555625, "TYPE": "Direct", "Gene_A": "1143", "support": "{\"StringDB\": \"physical\", \"StringEvidence\": \"database:0.896,textmining:0.005,experiments:0.002\", \"String_Score_Physical\": 900, \"String_Score_Combined\": 900}", "selected": false}, "selected": false}, {"data": {"id": "4555622", "source": "4555103", "target": "4555211", "SCORE": "900", "shared_interaction": "Direct", "source_original": "1141", "Name_B": "JAK2", "Name_A": "CHRNB2", "target_original": "3717", "Gene_B": "3717", "interaction": "Direct", "SUID": 4555622, "TYPE": "Direct", "Gene_A": "1141", "support": "{\"StringDB\": \"physical\", \"StringEvidence\": \"database:0.896,textmining:0.005,experiments:0.002\", \"String_Score_Physical\": 900, \"String_Score_Combined\": 900}", "selected": false}, "selected": false}, {"data": {"id": "4555619", "source": "4555103", "target": "4555106", "SCORE": "905", "shared_interaction": "Direct", "source_original": "1141", "Name_B": "CHRNB4", "Name_A": "CHRNB2", "target_original": "1143", "Gene_B": "1143", "interaction": "Direct", "SUID": 4555619, "TYPE": "Direct", "Gene_A": "1141", "support": "{\"StringDB\": \"physical\", \"StringEvidence\": \"database:0.896,experiments:0.056,textmining:0.033,cooccurrence:0.018,coexpression:0.001\", \"InWeb_IM\": \"inference\", \"String_Score_Physical\": 905, \"String_Score_Combined\": 910}", "selected": false}, "selected": false}, {"data": {"id": "4555616", "source": "4555100", "target": "4555211", "SCORE": "292", "shared_interaction": "Direct", "source_original": "1139", "Name_B": "JAK2", "Name_A": "CHRNA7", "target_original": "3717", "Gene_B": "3717", "interaction": "Direct", "SUID": 4555616, "TYPE": "Direct", "Gene_A": "1139", "support": "{\"StringDB\": \"functional\", \"StringEvidence\": \"textmining:0.202\", \"OmniPath\": \"pathwayextra\", \"OmniPath_Reference\": \"KEGG-MEDICUS\", \"InWeb_IM\": \"inference\", \"String_Score_Combined\": 234, \"String_Score_Physical\": 292}", "selected": false}, "selected": false}, {"data": {"id": "4555613", "source": "4555100", "target": "4555160", "SCORE": "292", "shared_interaction": "Direct", "source_original": "1139", "Name_B": "FYN", "Name_A": "CHRNA7", "target_original": "2534", "Gene_B": "2534", "interaction": "Direct", "SUID": 4555613, "TYPE": "Direct", "Gene_A": "1139", "support": "{\"StringDB\": \"physical\", \"StringEvidence\": \"experiments:0.262,textmining:0.130\", \"InWeb_IM\": \"experimental\", \"BioGrid\": \"physical\", \"BioGrid_PubMed\": \"11278378\", \"BioGrid_Type\": \"Affinity Capture-Western\", \"String_Score_Physical\": 292, \"String_Score_Combined\": 384}", "selected": false}, "selected": false}, {"data": {"id": "4555610", "source": "4555100", "target": "4555106", "SCORE": "906", "shared_interaction": "Direct", "source_original": "1139", "Name_B": "CHRNB4", "Name_A": "CHRNA7", "target_original": "1143", "Gene_B": "1143", "interaction": "Direct", "SUID": 4555610, "TYPE": "Direct", "Gene_A": "1139", "support": "{\"StringDB\": \"physical\", \"StringEvidence\": \"database:0.896,coexpression:0.098,textmining:0.081,experiments:0.062,cooccurrence:0.031\", \"InWeb_IM\": \"inference\", \"String_Score_Physical\": 906, \"String_Score_Combined\": 924}", "selected": false}, "selected": false}, {"data": {"id": "4555607", "source": "4555100", "target": "4555103", "SCORE": "907", "shared_interaction": "Direct", "source_original": "1139", "Name_B": "CHRNB2", "Name_A": "CHRNA7", "target_original": "1141", "Gene_B": "1141", "interaction": "Direct", "SUID": 4555607, "TYPE": "Direct", "Gene_A": "1139", "support": "{\"StringDB\": \"physical\", \"StringEvidence\": \"database:0.896,textmining:0.082,experiments:0.071,coexpression:0.066,cooccurrence:0.042\", \"InWeb_IM\": \"inference\", \"String_Score_Physical\": 907, \"String_Score_Combined\": 923}", "selected": false}, "selected": false}, {"data": {"id": "4555604", "source": "4555097", "target": "4555211", "SCORE": "900", "shared_interaction": "Direct", "source_original": "1137", "Name_B": "JAK2", "Name_A": "CHRNA4", "target_original": "3717", "Gene_B": "3717", "interaction": "Direct", "SUID": 4555604, "TYPE": "Direct", "Gene_A": "1137", "support": "{\"StringDB\": \"physical\", \"StringEvidence\": \"database:0.896,textmining:0.034,experiments:0.002\", \"String_Score_Physical\": 900, \"String_Score_Combined\": 903}", "selected": false}, "selected": false}, {"data": {"id": "4555601", "source": "4555097", "target": "4555112", "SCORE": "187", "shared_interaction": "Direct", "source_original": "1137", "Name_B": "CSNK2B", "Name_A": "CHRNA4", "target_original": "1460", "Gene_B": "1460", "interaction": "Direct", "SUID": 4555601, "TYPE": "Direct", "Gene_A": "1137", "support": "{\"InWeb_IM\": \"experimental\", \"BioGrid\": \"physical\", \"BioGrid_PubMed\": \"21900206\", \"BioGrid_Type\": \"Two-hybrid\"}", "selected": false}, "selected": false}, {"data": {"id": "4555598", "source": "4555097", "target": "4555106", "SCORE": "908", "shared_interaction": "Direct", "source_original": "1137", "Name_B": "CHRNB4", "Name_A": "CHRNA4", "target_original": "1143", "Gene_B": "1143", "interaction": "Direct", "SUID": 4555598, "TYPE": "Direct", "Gene_A": "1137", "support": "{\"StringDB\": \"physical\", \"StringEvidence\": \"database:0.896,experiments:0.089,textmining:0.080,cooccurrence:0.041,coexpression:0.011\", \"InWeb_IM\": \"inference\", \"String_Score_Physical\": 908, \"String_Score_Combined\": 920}", "selected": false}, "selected": false}, {"data": {"id": "4555595", "source": "4555097", "target": "4555103", "SCORE": "979", "shared_interaction": "Direct", "source_original": "1137", "Name_B": "CHRNB2", "Name_A": "CHRNA4", "target_original": "1141", "Gene_B": "1141", "interaction": "Direct", "SUID": 4555595, "TYPE": "Direct", "Gene_A": "1137", "support": "{\"StringDB\": \"physical\", \"StringEvidence\": \"database:0.896,experiments:0.794,textmining:0.669,coexpression:0.108,cooccurrence:0.031\", \"InWeb_IM\": \"experimental\", \"BioGrid\": \"physical\", \"BioGrid_PubMed\": \"26801076\", \"BioGrid_Type\": \"Affinity Capture-Western\", \"String_Score_Physical\": 979, \"String_Score_Combined\": 994}", "selected": false}, "selected": false}, {"data": {"id": "4555592", "source": "4555097", "target": "4555100", "SCORE": "905", "shared_interaction": "Direct", "source_original": "1137", "Name_B": "CHRNA7", "Name_A": "CHRNA4", "target_original": "1139", "Gene_B": "1139", "interaction": "Direct", "SUID": 4555592, "TYPE": "Direct", "Gene_A": "1137", "support": "{\"StringDB\": \"physical\", \"StringEvidence\": \"database:0.896,textmining:0.137,experiments:0.052,coexpression:0.048,cooccurrence:0.044\", \"InWeb_IM\": \"inference\", \"String_Score_Physical\": 905, \"String_Score_Combined\": 925}", "selected": false}, "selected": false}, {"data": {"id": "4555589", "source": "4555094", "target": "4555106", "SCORE": "712", "shared_interaction": "Direct", "source_original": "1134", "Name_B": "CHRNB4", "Name_A": "CHRNA1", "target_original": "1143", "Gene_B": "1143", "interaction": "Direct", "SUID": 4555589, "TYPE": "Direct", "Gene_A": "1134", "support": "{\"StringDB\": \"physical\", \"StringEvidence\": \"database:0.520,experiments:0.375,textmining:0.089,coexpression:0.071,cooccurrence:0.044\", \"String_Score_Physical\": 712, \"String_Score_Combined\": 767}", "selected": false}, "selected": false}, {"data": {"id": "4555586", "source": "4555094", "target": "4555103", "SCORE": "712", "shared_interaction": "Direct", "source_original": "1134", "Name_B": "CHRNB2", "Name_A": "CHRNA1", "target_original": "1141", "Gene_B": "1141", "interaction": "Direct", "SUID": 4555586, "TYPE": "Direct", "Gene_A": "1134", "support": "{\"StringDB\": \"physical\", \"StringEvidence\": \"database:0.520,experiments:0.375,textmining:0.084,coexpression:0.065,cooccurrence:0.036\", \"String_Score_Physical\": 712, \"String_Score_Combined\": 762}", "selected": false}, "selected": false}, {"data": {"id": "4555583", "source": "4555094", "target": "4555100", "SCORE": "563", "shared_interaction": "Direct", "source_original": "1134", "Name_B": "CHRNA7", "Name_A": "CHRNA1", "target_original": "1139", "Gene_B": "1139", "interaction": "Direct", "SUID": 4555583, "TYPE": "Direct", "Gene_A": "1134", "support": "{\"StringDB\": \"physical\", \"StringEvidence\": \"database:0.520,textmining:0.081,experiments:0.050,cooccurrence:0.028,coexpression:0.023\", \"String_Score_Physical\": 563, \"String_Score_Combined\": 618}", "selected": false}, "selected": false}, {"data": {"id": "4555580", "source": "4555094", "target": "4555097", "SCORE": "668", "shared_interaction": "Direct", "source_original": "1134", "Name_B": "CHRNA4", "Name_A": "CHRNA1", "target_original": "1137", "Gene_B": "1137", "interaction": "Direct", "SUID": 4555580, "TYPE": "Direct", "Gene_A": "1134", "support": "{\"StringDB\": \"physical\", \"StringEvidence\": \"database:0.520,textmining:0.385,experiments:0.279,coexpression:0.048,cooccurrence:0.032\", \"String_Score_Physical\": 668, \"String_Score_Combined\": 812}", "selected": false}, "selected": false}, {"data": {"id": "4555577", "source": "4555091", "target": "4555190", "SCORE": "363", "shared_interaction": "Direct", "source_original": "1132", "Name_B": "HTR2C", "Name_A": "CHRM4", "target_original": "3358", "Gene_B": "3358", "interaction": "Direct", "SUID": 4555577, "TYPE": "Direct", "Gene_A": "1132", "support": "{\"StringDB\": \"physical\", \"StringEvidence\": \"experiments:0.336,textmining:0.335,coexpression:0.028\", \"String_Score_Physical\": 363, \"String_Score_Combined\": 588}", "selected": false}, "selected": false}, {"data": {"id": "4555574", "source": "4555091", "target": "4555157", "SCORE": "187", "shared_interaction": "Direct", "source_original": "1132", "Name_B": "FPR2", "Name_A": "CHRM4", "target_original": "2358", "Gene_B": "2358", "interaction": "Direct", "SUID": 4555574, "TYPE": "Direct", "Gene_A": "1132", "support": "{\"InWeb_IM\": \"inference\"}", "selected": false}, "selected": false}, {"data": {"id": "4555571", "source": "4555091", "target": "4555133", "SCORE": "187", "shared_interaction": "Direct", "source_original": "1132", "Name_B": "DRD2", "Name_A": "CHRM4", "target_original": "1813", "Gene_B": "1813", "interaction": "Direct", "SUID": 4555571, "TYPE": "Direct", "Gene_A": "1132", "support": "{\"StringDB\": \"functional\", \"StringEvidence\": \"textmining:0.352,coexpression:0.041\", \"InWeb_IM\": \"inference\", \"String_Score_Combined\": 404, \"String_Score_Physical\": 187}", "selected": false}, "selected": false}, {"data": {"id": "4555568", "source": "4555088", "target": "4555301", "SCORE": "187", "shared_interaction": "Direct", "source_original": "1131", "Name_B": "TACR2", "Name_A": "CHRM3", "target_original": "6865", "Gene_B": "6865", "interaction": "Direct", "SUID": 4555568, "TYPE": "Direct", "Gene_A": "1131", "support": "{\"StringDB\": \"functional\", \"StringEvidence\": \"textmining:0.117\", \"InWeb_IM\": \"inference\", \"String_Score_Combined\": 153, \"String_Score_Physical\": 187}", "selected": false}, "selected": false}, {"data": {"id": "4555565", "source": "4555088", "target": "4555190", "SCORE": "187", "shared_interaction": "Direct", "source_original": "1131", "Name_B": "HTR2C", "Name_A": "CHRM3", "target_original": "3358", "Gene_B": "3358", "interaction": "Direct", "SUID": 4555565, "TYPE": "Direct", "Gene_A": "1131", "support": "{\"StringDB\": \"functional\", \"StringEvidence\": \"textmining:0.429,coexpression:0.060\", \"InWeb_IM\": \"inference\", \"String_Score_Combined\": 484, \"String_Score_Physical\": 187}", "selected": false}, "selected": false}, {"data": {"id": "4555562", "source": "4555088", "target": "4555163", "SCORE": "499", "shared_interaction": "Direct", "source_original": "1131", "Name_B": "GRK5", "Name_A": "CHRM3", "target_original": "2869", "Gene_B": "2869", "interaction": "Direct", "SUID": 4555562, "TYPE": "Direct", "Gene_A": "1131", "support": "{\"StringDB\": \"physical\", \"StringEvidence\": \"database:0.479,textmining:0.040\", \"String_Score_Physical\": 499, \"String_Score_Combined\": 519}", "selected": false}, "selected": false}, {"data": {"id": "4555559", "source": "4555088", "target": "4555157", "SCORE": "187", "shared_interaction": "Direct", "source_original": "1131", "Name_B": "FPR2", "Name_A": "CHRM3", "target_original": "2358", "Gene_B": "2358", "interaction": "Direct", "SUID": 4555559, "TYPE": "Direct", "Gene_A": "1131", "support": "{\"InWeb_IM\": \"inference\"}", "selected": false}, "selected": false}, {"data": {"id": "4555556", "source": "4555085", "target": "4555163", "SCORE": "292", "shared_interaction": "Direct", "source_original": "1129", "Name_B": "GRK5", "Name_A": "CHRM2", "target_original": "2869", "Gene_B": "2869", "interaction": "Direct", "SUID": 4555556, "TYPE": "Direct", "Gene_A": "1129", "support": "{\"StringDB\": \"functional\", \"StringEvidence\": \"textmining:0.176,coexpression:0.001\", \"OmniPath\": \"kinaseextra\", \"OmniPath_Reference\": \"HPRD;MIMP;PhosphoPoint;PhosphoSite_MIMP;phosphoELM_MIMP\", \"String_Score_Combined\": 210, \"String_Score_Physical\": 292}", "selected": false}, "selected": false}, {"data": {"id": "4555553", "source": "4555085", "target": "4555157", "SCORE": "187", "shared_interaction": "Direct", "source_original": "1129", "Name_B": "FPR2", "Name_A": "CHRM2", "target_original": "2358", "Gene_B": "2358", "interaction": "Direct", "SUID": 4555553, "TYPE": "Direct", "Gene_A": "1129", "support": "{\"InWeb_IM\": \"inference\"}", "selected": false}, "selected": false}, {"data": {"id": "4555550", "source": "4555085", "target": "4555133", "SCORE": "187", "shared_interaction": "Direct", "source_original": "1129", "Name_B": "DRD2", "Name_A": "CHRM2", "target_original": "1813", "Gene_B": "1813", "interaction": "Direct", "SUID": 4555550, "TYPE": "Direct", "Gene_A": "1129", "support": "{\"StringDB\": \"functional\", \"StringEvidence\": \"textmining:0.401,coexpression:0.024\", \"InWeb_IM\": \"inference\", \"String_Score_Combined\": 439, \"String_Score_Physical\": 187}", "selected": false}, "selected": false}, {"data": {"id": "4555547", "source": "4555085", "target": "4555091", "SCORE": "400", "shared_interaction": "Direct", "source_original": "1129", "Name_B": "CHRM4", "Name_A": "CHRM2", "target_original": "1132", "Gene_B": "1132", "interaction": "Direct", "SUID": 4555547, "TYPE": "Direct", "Gene_A": "1129", "support": "{\"StringDB\": \"physical\", \"StringEvidence\": \"database:0.374,textmining:0.248,cooccurrence:0.020,coexpression:0.008\", \"InWeb_IM\": \"inference\", \"String_Score_Physical\": 400, \"String_Score_Combined\": 561}", "selected": false}, "selected": false}, {"data": {"id": "4555544", "source": "4555082", "target": "4555301", "SCORE": "187", "shared_interaction": "Direct", "source_original": "1128", "Name_B": "TACR2", "Name_A": "CHRM1", "target_original": "6865", "Gene_B": "6865", "interaction": "Direct", "SUID": 4555544, "TYPE": "Direct", "Gene_A": "1128", "support": "{\"StringDB\": \"functional\", \"StringEvidence\": \"textmining:0.121,coexpression:0.003\", \"InWeb_IM\": \"inference\", \"String_Score_Combined\": 159, \"String_Score_Physical\": 187}", "selected": false}, "selected": false}, {"data": {"id": "4555541", "source": "4555082", "target": "4555190", "SCORE": "187", "shared_interaction": "Direct", "source_original": "1128", "Name_B": "HTR2C", "Name_A": "CHRM1", "target_original": "3358", "Gene_B": "3358", "interaction": "Direct", "SUID": 4555541, "TYPE": "Direct", "Gene_A": "1128", "support": "{\"StringDB\": \"functional\", \"StringEvidence\": \"textmining:0.125,coexpression:0.089\", \"InWeb_IM\": \"inference\", \"String_Score_Combined\": 235, \"String_Score_Physical\": 187}", "selected": false}, "selected": false}, {"data": {"id": "4555538", "source": "4555082", "target": "4555163", "SCORE": "499", "shared_interaction": "Direct", "source_original": "1128", "Name_B": "GRK5", "Name_A": "CHRM1", "target_original": "2869", "Gene_B": "2869", "interaction": "Direct", "SUID": 4555538, "TYPE": "Direct", "Gene_A": "1128", "support": "{\"StringDB\": \"physical\", \"StringEvidence\": \"database:0.479,textmining:0.040\", \"String_Score_Physical\": 499, \"String_Score_Combined\": 519}", "selected": false}, "selected": false}, {"data": {"id": "4555535", "source": "4555082", "target": "4555157", "SCORE": "187", "shared_interaction": "Direct", "source_original": "1128", "Name_B": "FPR2", "Name_A": "CHRM1", "target_original": "2358", "Gene_B": "2358", "interaction": "Direct", "SUID": 4555535, "TYPE": "Direct", "Gene_A": "1128", "support": "{\"InWeb_IM\": \"inference\"}", "selected": false}, "selected": false}, {"data": {"id": "4555532", "source": "4555082", "target": "4555088", "SCORE": "900", "shared_interaction": "Direct", "source_original": "1128", "Name_B": "CHRM3", "Name_A": "CHRM1", "target_original": "1131", "Gene_B": "1131", "interaction": "Direct", "SUID": 4555532, "TYPE": "Direct", "Gene_A": "1128", "support": "{\"StringDB\": \"physical\", \"StringEvidence\": \"database:0.896,coexpression:0.051,textmining:0.044,cooccurrence:0.015\", \"InWeb_IM\": \"inference\", \"String_Score_Physical\": 900, \"String_Score_Combined\": 910}", "selected": false}, "selected": false}, {"data": {"id": "4555529", "source": "4555082", "target": "4555085", "SCORE": "900", "shared_interaction": "Direct", "source_original": "1128", "Name_B": "CHRM2", "Name_A": "CHRM1", "target_original": "1129", "Gene_B": "1129", "interaction": "Direct", "SUID": 4555529, "TYPE": "Direct", "Gene_A": "1128", "support": "{\"StringDB\": \"physical\", \"StringEvidence\": \"database:0.896,textmining:0.056,cooccurrence:0.019,coexpression:0.014\", \"String_Score_Physical\": 900, \"String_Score_Combined\": 908}", "selected": false}, "selected": false}, {"data": {"id": "4555508", "source": "4555079", "target": "4555247", "SCORE": "292", "shared_interaction": "Direct", "source_original": "1066", "Name_B": "NFE2L2", "Name_A": "CES1", "target_original": "4780", "Gene_B": "4780", "interaction": "Direct", "SUID": 4555508, "TYPE": "Direct", "Gene_A": "1066", "support": "{\"OmniPath\": \"pathwayextra\", \"OmniPath_Reference\": \"Wang\"}", "selected": false}, "selected": false}, {"data": {"id": "4555505", "source": "4555079", "target": "4555244", "SCORE": "900", "shared_interaction": "Direct", "source_original": "1066", "Name_B": "MPO", "Name_A": "CES1", "target_original": "4353", "Gene_B": "4353", "interaction": "Direct", "SUID": 4555505, "TYPE": "Direct", "Gene_A": "1066", "support": "{\"StringDB\": \"physical\", \"StringEvidence\": \"database:0.896,textmining:0.381,coexpression:0.015,experiments:0.004\", \"String_Score_Physical\": 900, \"String_Score_Combined\": 939}", "selected": false}, "selected": false}, {"data": {"id": "4555502", "source": "4555076", "target": "4555073", "SCORE": "817", "shared_interaction": "Direct", "source_original": "1020", "Name_B": "CDC25C", "Name_A": "CDK5", "target_original": "995", "Gene_B": "995", "interaction": "Direct", "SUID": 4555502, "TYPE": "Direct", "Gene_A": "1020", "support": "{\"StringDB\": \"physical\", \"StringEvidence\": \"database:0.739,experiments:0.270,textmining:0.238,coexpression:0.014\", \"BioGrid\": \"physical\", \"BioGrid_PubMed\": \"22899714\", \"BioGrid_Type\": \"Biochemical Activity\", \"String_Score_Physical\": 817, \"String_Score_Combined\": 862}", "selected": false}, "selected": false}, {"data": {"id": "4555499", "source": "4555076", "target": "4555070", "SCORE": "874", "shared_interaction": "Direct", "source_original": "1020", "Name_B": "CDC25B", "Name_A": "CDK5", "target_original": "994", "Gene_B": "994", "interaction": "Direct", "SUID": 4555499, "TYPE": "Direct", "Gene_A": "1020", "support": "{\"StringDB\": \"physical\", \"StringEvidence\": \"database:0.739,experiments:0.498,textmining:0.304,coexpression:0.016\", \"InWeb_IM\": \"experimental\", \"BioGrid\": \"physical\", \"BioGrid_PubMed\": \"22899714,11516829\", \"BioGrid_Type\": \"Biochemical Activity,Affinity Capture-Western\", \"String_Score_Physical\": 874, \"String_Score_Combined\": 913}", "selected": false}, "selected": false}, {"data": {"id": "4555496", "source": "4555076", "target": "4555331", "SCORE": "292", "shared_interaction": "Direct", "source_original": "1020", "Name_B": "TRIM24", "Name_A": "CDK5", "target_original": "8805", "Gene_B": "8805", "interaction": "Direct", "SUID": 4555496, "TYPE": "Direct", "Gene_A": "1020", "support": "{\"OmniPath\": \"pathwayextra\", \"OmniPath_Reference\": \"Wang\"}", "selected": false}, "selected": false}, {"data": {"id": "4555493", "source": "4555076", "target": "4555328", "SCORE": "292", "shared_interaction": "Direct", "source_original": "1020", "Name_B": "AOC3", "Name_A": "CDK5", "target_original": "8639", "Gene_B": "8639", "interaction": "Direct", "SUID": 4555493, "TYPE": "Direct", "Gene_A": "1020", "support": "{\"OmniPath\": \"kinaseextra\", \"OmniPath_Reference\": \"ProtMapper;Sparser_ProtMapper\"}", "selected": false}, "selected": false}, {"data": {"id": "4555490", "source": "4555076", "target": "4555067", "SCORE": "499", "shared_interaction": "Direct", "source_original": "1020", "Name_B": "CAPN1", "Name_A": "CDK5", "target_original": "823", "Gene_B": "823", "interaction": "Direct", "SUID": 4555490, "TYPE": "Direct", "Gene_A": "1020", "support": "{\"StringDB\": \"physical\", \"StringEvidence\": \"textmining:0.490,database:0.479,coexpression:0.036\", \"OmniPath\": \"pathwayextra\", \"OmniPath_Reference\": \"Wang\", \"InWeb_IM\": \"inference\", \"String_Score_Physical\": 499, \"String_Score_Combined\": 754}", "selected": false}, "selected": false}, {"data": {"id": "4555487", "source": "4555076", "target": "4555274", "SCORE": "292", "shared_interaction": "Direct", "source_original": "1020", "Name_B": "PTPN2", "Name_A": "CDK5", "target_original": "5771", "Gene_B": "5771", "interaction": "Direct", "SUID": 4555487, "TYPE": "Direct", "Gene_A": "1020", "support": "{\"OmniPath\": \"omnipath,kinaseextra\", \"OmniPath_Reference\": \"HPRD;HPRD-phos;HPRD_KEA;HPRD_MIMP;KEA;MIMP;PhosphoPoint;PhosphoSite_MIMP;iPTMnet;phosphoELM_MIMP\"}", "selected": false}, "selected": false}, {"data": {"id": "4555484", "source": "4555076", "target": "4555247", "SCORE": "292", "shared_interaction": "Direct", "source_original": "1020", "Name_B": "NFE2L2", "Name_A": "CDK5", "target_original": "4780", "Gene_B": "4780", "interaction": "Direct", "SUID": 4555484, "TYPE": "Direct", "Gene_A": "1020", "support": "{\"StringDB\": \"functional\", \"StringEvidence\": \"textmining:0.253\", \"OmniPath\": \"omnipath,kinaseextra\", \"OmniPath_Reference\": \"PhosphoSite;PhosphoSite_ProtMapper;PhosphoSite_noref;ProtMapper;REACH_ProtMapper\", \"String_Score_Combined\": 283, \"String_Score_Physical\": 292}", "selected": false}, "selected": false}, {"data": {"id": "4555481", "source": "4555076", "target": "4555226", "SCORE": "292", "shared_interaction": "Direct", "source_original": "1020", "Name_B": "MDM4", "Name_A": "CDK5", "target_original": "4194", "Gene_B": "4194", "interaction": "Direct", "SUID": 4555481, "TYPE": "Direct", "Gene_A": "1020", "support": "{\"OmniPath\": \"pathwayextra\", \"OmniPath_Reference\": \"Wang\"}", "selected": false}, "selected": false}, {"data": {"id": "4555478", "source": "4555076", "target": "4555217", "SCORE": "750", "shared_interaction": "Direct", "source_original": "1020", "Name_B": "LMNA", "Name_A": "CDK5", "target_original": "4000", "Gene_B": "4000", "interaction": "Direct", "SUID": 4555478, "TYPE": "Direct", "Gene_A": "1020", "support": "{\"StringDB\": \"physical\", \"StringEvidence\": \"database:0.739,textmining:0.078,coexpression:0.008\", \"OmniPath\": \"kinaseextra\", \"OmniPath_Reference\": \"HPRD_MIMP;MIMP;PhosphoSite_MIMP;ProtMapper;Sparser_ProtMapper;phosphoELM_MIMP\", \"String_Score_Physical\": 750, \"String_Score_Combined\": 771}", "selected": false}, "selected": false}, {"data": {"id": "4555475", "source": "4555076", "target": "4555037", "SCORE": "292", "shared_interaction": "Direct", "source_original": "1020", "Name_B": "APEX1", "Name_A": "CDK5", "target_original": "328", "Gene_B": "328", "interaction": "Direct", "SUID": 4555475, "TYPE": "Direct", "Gene_A": "1020", "support": "{\"StringDB\": \"functional\", \"StringEvidence\": \"textmining:0.215,coexpression:0.059\", \"OmniPath\": \"omnipath,kinaseextra\", \"OmniPath_Reference\": \"ACSN;PhosphoSite;ProtMapper;REACH_ProtMapper;RLIMS-P_ProtMapper;Sparser_ProtMapper;iPTMnet\", \"String_Score_Combined\": 291, \"String_Score_Physical\": 292}", "selected": false}, "selected": false}, {"data": {"id": "4555472", "source": "4555076", "target": "4555172", "SCORE": "292", "shared_interaction": "Direct", "source_original": "1020", "Name_B": "HDAC1", "Name_A": "CDK5", "target_original": "3065", "Gene_B": "3065", "interaction": "Direct", "SUID": 4555472, "TYPE": "Direct", "Gene_A": "1020", "support": "{\"StringDB\": \"functional\", \"StringEvidence\": \"textmining:0.385,coexpression:0.006\", \"OmniPath\": \"pathwayextra\", \"OmniPath_Reference\": \"Wang\", \"String_Score_Combined\": 414, \"String_Score_Physical\": 292}", "selected": false}, "selected": false}, {"data": {"id": "4555469", "source": "4555076", "target": "4555160", "SCORE": "905", "shared_interaction": "Direct", "source_original": "1020", "Name_B": "FYN", "Name_A": "CDK5", "target_original": "2534", "Gene_B": "2534", "interaction": "Direct", "SUID": 4555469, "TYPE": "Direct", "Gene_A": "1020", "support": "{\"StringDB\": \"physical\", \"StringEvidence\": \"database:0.896,textmining:0.487,experiments:0.056\", \"OmniPath\": \"omnipath,kinaseextra,pathwayextra\", \"OmniPath_Reference\": \"HPRD;HPRD-phos;HPRD_KEA;HPRD_MIMP;KEA;MIMP;PhosphoPoint;PhosphoSite_KEA;PhosphoSite_MIMP;ProtMapper;REACH_ProtMapper;SIGNOR;SIGNOR_ProtMapper;Sparser_ProtMapper;iPTMnet;phosphoELM_MIMP,HPRD;PhosphoPoint\", \"InWeb_IM\": \"inference\", \"String_Score_Physical\": 905, \"String_Score_Combined\": 951}", "selected": false}, "selected": false}, {"data": {"id": "4555466", "source": "4555076", "target": "4555112", "SCORE": "292", "shared_interaction": "Direct", "source_original": "1020", "Name_B": "CSNK2B", "Name_A": "CDK5", "target_original": "1460", "Gene_B": "1460", "interaction": "Direct", "SUID": 4555466, "TYPE": "Direct", "Gene_A": "1020", "support": "{\"StringDB\": \"functional\", \"StringEvidence\": \"textmining:0.113,coexpression:0.024\", \"OmniPath\": \"kinaseextra\", \"OmniPath_Reference\": \"HPRD_MIMP;MIMP;PhosphoSite_MIMP;phosphoELM_MIMP\", \"String_Score_Combined\": 169, \"String_Score_Physical\": 292}", "selected": false}, "selected": false}, {"data": {"id": "4555463", "source": "4555076", "target": "4555028", "SCORE": "292", "shared_interaction": "Direct", "source_original": "1020", "Name_B": "PARP1", "Name_A": "CDK5", "target_original": "142", "Gene_B": "142", "interaction": "Direct", "SUID": 4555463, "TYPE": "Direct", "Gene_A": "1020", "support": "{\"StringDB\": \"functional\", \"StringEvidence\": \"textmining:0.293,coexpression:0.079\", \"OmniPath\": \"omnipath,kinaseextra\", \"OmniPath_Reference\": \"ACSN;PhosphoSite;PhosphoSite_noref;ProtMapper;RLIMS-P_ProtMapper\", \"String_Score_Combined\": 375, \"String_Score_Physical\": 292}", "selected": false}, "selected": false}, {"data": {"id": "4556489", "source": "4555070", "target": "4555073", "SCORE": "900", "shared_interaction": "Direct", "source_original": "994", "Name_B": "CDC25C", "Name_A": "CDC25B", "target_original": "995", "Gene_B": "995", "interaction": "Direct", "SUID": 4556489, "TYPE": "Direct", "Gene_A": "994", "support": "{\"StringDB\": \"physical\", \"StringEvidence\": \"database:0.896,textmining:0.156,cooccurrence:0.063,coexpression:0.014\", \"String_Score_Physical\": 900, \"String_Score_Combined\": 922}", "selected": false}, "selected": false}, {"data": {"id": "4556483", "source": "4555061", "target": "4555064", "SCORE": "499", "shared_interaction": "Direct", "source_original": "768", "Name_B": "CA12", "Name_A": "CA9", "target_original": "771", "Gene_B": "771", "interaction": "Direct", "SUID": 4556483, "TYPE": "Direct", "Gene_A": "768", "support": "{\"StringDB\": \"physical\", \"StringEvidence\": \"database:0.479,textmining:0.401,cooccurrence:0.087,coexpression:0.045\", \"String_Score_Physical\": 499, \"String_Score_Combined\": 739}", "selected": false}, "selected": false}, {"data": {"id": "4556480", "source": "4555052", "target": "4555064", "SCORE": "499", "shared_interaction": "Direct", "source_original": "762", "Name_B": "CA12", "Name_A": "CA4", "target_original": "771", "Gene_B": "771", "interaction": "Direct", "SUID": 4556480, "TYPE": "Direct", "Gene_A": "762", "support": "{\"StringDB\": \"physical\", \"StringEvidence\": \"database:0.479,textmining:0.181,cooccurrence:0.120\", \"String_Score_Physical\": 499, \"String_Score_Combined\": 640}", "selected": false}, "selected": false}, {"data": {"id": "4556477", "source": "4555052", "target": "4555061", "SCORE": "499", "shared_interaction": "Direct", "source_original": "762", "Name_B": "CA9", "Name_A": "CA4", "target_original": "768", "Gene_B": "768", "interaction": "Direct", "SUID": 4556477, "TYPE": "Direct", "Gene_A": "762", "support": "{\"StringDB\": \"physical\", \"StringEvidence\": \"database:0.479,textmining:0.209,cooccurrence:0.155\", \"String_Score_Physical\": 499, \"String_Score_Combined\": 666}", "selected": false}, "selected": false}, {"data": {"id": "4556474", "source": "4555049", "target": "4555061", "SCORE": "292", "shared_interaction": "Direct", "source_original": "760", "Name_B": "CA9", "Name_A": "CA2", "target_original": "768", "Gene_B": "768", "interaction": "Direct", "SUID": 4556474, "TYPE": "Direct", "Gene_A": "760", "support": "{\"StringDB\": \"physical\", \"StringEvidence\": \"textmining:0.435,experiments:0.262,cooccurrence:0.093\", \"InWeb_IM\": \"experimental\", \"BioGrid\": \"physical\", \"BioGrid_PubMed\": \"23181366\", \"BioGrid_Type\": \"Affinity Capture-MS\", \"String_Score_Physical\": 292, \"String_Score_Combined\": 637}", "selected": false}, "selected": false}, {"data": {"id": "4556471", "source": "4555049", "target": "4555058", "SCORE": "499", "shared_interaction": "Direct", "source_original": "760", "Name_B": "CA7", "Name_A": "CA2", "target_original": "766", "Gene_B": "766", "interaction": "Direct", "SUID": 4556471, "TYPE": "Direct", "Gene_A": "760", "support": "{\"StringDB\": \"physical\", \"StringEvidence\": \"database:0.479,textmining:0.368,cooccurrence:0.022\", \"String_Score_Physical\": 499, \"String_Score_Combined\": 691}", "selected": false}, "selected": false}, {"data": {"id": "4556468", "source": "4555046", "target": "4555058", "SCORE": "499", "shared_interaction": "Direct", "source_original": "759", "Name_B": "CA7", "Name_A": "CA1", "target_original": "766", "Gene_B": "766", "interaction": "Direct", "SUID": 4556468, "TYPE": "Direct", "Gene_A": "759", "support": "{\"StringDB\": \"physical\", \"StringEvidence\": \"database:0.479,textmining:0.374,cooccurrence:0.026,coexpression:0.024\", \"String_Score_Physical\": 499, \"String_Score_Combined\": 702}", "selected": false}, "selected": false}, {"data": {"id": "4556465", "source": "4555046", "target": "4555049", "SCORE": "700", "shared_interaction": "Direct", "source_original": "759", "Name_B": "CA2", "Name_A": "CA1", "target_original": "760", "Gene_B": "760", "interaction": "Direct", "SUID": 4556465, "TYPE": "Direct", "Gene_A": "759", "support": "{\"StringDB\": \"physical\", \"StringEvidence\": \"database:0.687,textmining:0.373,coexpression:0.097,cooccurrence:0.021\", \"OmniPath\": \"pathwayextra\", \"OmniPath_Reference\": \"Wang\", \"String_Score_Physical\": 700, \"String_Score_Combined\": 833}", "selected": false}, "selected": false}, {"data": {"id": "4556168", "source": "4555037", "target": "4555334", "SCORE": "295", "shared_interaction": "Direct", "source_original": "328", "Name_B": "HDAC3", "Name_A": "APEX1", "target_original": "8841", "Gene_B": "8841", "interaction": "Direct", "SUID": 4556168, "TYPE": "Direct", "Gene_A": "328", "support": "{\"StringDB\": \"physical\", \"StringEvidence\": \"experiments:0.266,coexpression:0.104,textmining:0.051\", \"InWeb_IM\": \"experimental\", \"BioGrid\": \"physical\", \"BioGrid_PubMed\": \"14633989\", \"BioGrid_Type\": \"Affinity Capture-Western\", \"String_Score_Physical\": 295, \"String_Score_Combined\": 400}", "selected": false}, "selected": false}, {"data": {"id": "4556165", "source": "4555037", "target": "4555367", "SCORE": "288", "shared_interaction": "Direct", "source_original": "328", "Name_B": "TDP1", "Name_A": "APEX1", "target_original": "55775", "Gene_B": "55775", "interaction": "Direct", "SUID": 4556165, "TYPE": "Direct", "Gene_A": "328", "support": "{\"StringDB\": \"physical\", \"StringEvidence\": \"textmining:0.854,experiments:0.259,coexpression:0.083\", \"String_Score_Physical\": 288, \"String_Score_Combined\": 904}", "selected": false}, "selected": false}, {"data": {"id": "4556162", "source": "4555037", "target": "4555187", "SCORE": "187", "shared_interaction": "Direct", "source_original": "328", "Name_B": "HSPA1A", "Name_A": "APEX1", "target_original": "3303", "Gene_B": "3303", "interaction": "Direct", "SUID": 4556162, "TYPE": "Direct", "Gene_A": "328", "support": "{\"InWeb_IM\": \"experimental\", \"BioGrid\": \"physical\", \"BioGrid_PubMed\": \"32687490\", \"BioGrid_Type\": \"Affinity Capture-MS,Proximity Label-MS\"}", "selected": false}, "selected": false}, {"data": {"id": "4555967", "source": "4555034", "target": "4555373", "SCORE": "900", "shared_interaction": "Direct", "source_original": "231", "Name_B": "AKR1B10", "Name_A": "AKR1B1", "target_original": "57016", "Gene_B": "57016", "interaction": "Direct", "SUID": 4555967, "TYPE": "Direct", "Gene_A": "231", "support": "{\"StringDB\": \"physical\", \"StringEvidence\": \"database:0.896,coexpression:0.059,textmining:0.024,cooccurrence:0.013\", \"InWeb_IM\": \"inference\", \"String_Score_Physical\": 900, \"String_Score_Combined\": 909}", "selected": false}, "selected": false}, {"data": {"id": "4555964", "source": "4555034", "target": "4555217", "SCORE": "211", "shared_interaction": "Direct", "source_original": "231", "Name_B": "LMNA", "Name_A": "AKR1B1", "target_original": "4000", "Gene_B": "4000", "interaction": "Direct", "SUID": 4555964, "TYPE": "Direct", "Gene_A": "231", "support": "{\"StringDB\": \"physical\", \"StringEvidence\": \"experiments:0.177,textmining:0.083,coexpression:0.008\", \"BioGrid\": \"physical\", \"BioGrid_PubMed\": \"35271311\", \"BioGrid_Type\": \"Affinity Capture-MS\", \"String_Score_Physical\": 211, \"String_Score_Combined\": 282}", "selected": false}, "selected": false}, {"data": {"id": "4555961", "source": "4555034", "target": "4555169", "SCORE": "188", "shared_interaction": "Direct", "source_original": "231", "Name_B": "HSD17B10", "Name_A": "AKR1B1", "target_original": "3028", "Gene_B": "3028", "interaction": "Direct", "SUID": 4555961, "TYPE": "Direct", "Gene_A": "231", "support": "{\"StringDB\": \"physical\", \"StringEvidence\": \"experiments:0.153,textmining:0.065,coexpression:0.021\", \"InWeb_IM\": \"inference\", \"BioGrid\": \"physical\", \"BioGrid_PubMed\": \"26344197\", \"BioGrid_Type\": \"Co-fractionation\", \"BioGrid_Score\": \"0.516063212\", \"String_Score_Physical\": 188, \"String_Score_Combined\": 256}", "selected": false}, "selected": false}, {"data": {"id": "4555931", "source": "4555031", "target": "4555328", "SCORE": "244", "shared_interaction": "Direct", "source_original": "216", "Name_B": "AOC3", "Name_A": "ALDH1A1", "target_original": "8639", "Gene_B": "8639", "interaction": "Direct", "SUID": 4555931, "TYPE": "Direct", "Gene_A": "216", "support": "{\"StringDB\": \"physical\", \"StringEvidence\": \"database:0.185,textmining:0.147,coexpression:0.058,experiments:0.033\", \"String_Score_Physical\": 244, \"String_Score_Combined\": 392}", "selected": false}, "selected": false}, {"data": {"id": "4555928", "source": "4555031", "target": "4555223", "SCORE": "217", "shared_interaction": "Direct", "source_original": "216", "Name_B": "MAOB", "Name_A": "ALDH1A1", "target_original": "4129", "Gene_B": "4129", "interaction": "Direct", "SUID": 4555928, "TYPE": "Direct", "Gene_A": "216", "support": "{\"StringDB\": \"physical\", \"StringEvidence\": \"textmining:0.250,database:0.184,coexpression:0.093,neighborhood:0.001\", \"String_Score_Physical\": 217, \"String_Score_Combined\": 467}", "selected": false}, "selected": false}, {"data": {"id": "4555925", "source": "4555031", "target": "4555220", "SCORE": "217", "shared_interaction": "Direct", "source_original": "216", "Name_B": "MAOA", "Name_A": "ALDH1A1", "target_original": "4128", "Gene_B": "4128", "interaction": "Direct", "SUID": 4555925, "TYPE": "Direct", "Gene_A": "216", "support": "{\"StringDB\": \"physical\", \"StringEvidence\": \"textmining:0.231,database:0.184,coexpression:0.078,neighborhood:0.001\", \"String_Score_Physical\": 217, \"String_Score_Combined\": 445}", "selected": false}, "selected": false}, {"data": {"id": "4555922", "source": "4555031", "target": "4555184", "SCORE": "197", "shared_interaction": "Direct", "source_original": "216", "Name_B": "HSD11B1", "Name_A": "ALDH1A1", "target_original": "3290", "Gene_B": "3290", "interaction": "Direct", "SUID": 4555922, "TYPE": "Direct", "Gene_A": "216", "support": "{\"StringDB\": \"physical\", \"StringEvidence\": \"database:0.138,coexpression:0.103,textmining:0.086,experiments:0.029,neighborhood:0.001\", \"String_Score_Physical\": 197, \"String_Score_Combined\": 342}", "selected": false}, "selected": false}, {"data": {"id": "4555919", "source": "4555031", "target": "4555364", "SCORE": "187", "shared_interaction": "Direct", "source_original": "216", "Name_B": "PABPC1", "Name_A": "ALDH1A1", "target_original": "26986", "Gene_B": "26986", "interaction": "Direct", "SUID": 4555919, "TYPE": "Direct", "Gene_A": "216", "support": "{\"InWeb_IM\": \"inference\"}", "selected": false}, "selected": false}, {"data": {"id": "4555784", "source": "4555028", "target": "4555334", "SCORE": "294", "shared_interaction": "Direct", "source_original": "142", "Name_B": "HDAC3", "Name_A": "PARP1", "target_original": "8841", "Gene_B": "8841", "interaction": "Direct", "SUID": 4555784, "TYPE": "Direct", "Gene_A": "142", "support": "{\"StringDB\": \"physical\", \"StringEvidence\": \"experiments:0.265,textmining:0.196,coexpression:0.068\", \"InWeb_IM\": \"experimental\", \"BioGrid\": \"physical\", \"BioGrid_PubMed\": \"16204234\", \"BioGrid_Type\": \"Reconstituted Complex,Affinity Capture-Western\", \"String_Score_Physical\": 294, \"String_Score_Combined\": 471}", "selected": false}, "selected": false}, {"data": {"id": "4555781", "source": "4555028", "target": "4555325", "SCORE": "292", "shared_interaction": "Direct", "source_original": "142", "Name_B": "ULK1", "Name_A": "PARP1", "target_original": "8408", "Gene_B": "8408", "interaction": "Direct", "SUID": 4555781, "TYPE": "Direct", "Gene_A": "142", "support": "{\"StringDB\": \"physical\", \"StringEvidence\": \"textmining:0.555,experiments:0.262\", \"BioGrid\": \"physical\", \"BioGrid_PubMed\": \"28796254\", \"BioGrid_Type\": \"Affinity Capture-Western\", \"String_Score_Physical\": 292, \"String_Score_Combined\": 685}", "selected": false}, "selected": false}, {"data": {"id": "4555778", "source": "4555028", "target": "4555316", "SCORE": "434", "shared_interaction": "Direct", "source_original": "142", "Name_B": "TOP2A", "Name_A": "PARP1", "target_original": "7153", "Gene_B": "7153", "interaction": "Direct", "SUID": 4555778, "TYPE": "Direct", "Gene_A": "142", "support": "{\"StringDB\": \"physical\", \"StringEvidence\": \"textmining:0.470,experiments:0.410,coexpression:0.139\", \"InWeb_IM\": \"experimental\", \"BioGrid\": \"physical\", \"BioGrid_PubMed\": \"35831314,35271311,35013556,34079125\", \"BioGrid_Type\": \"Co-fractionation,Affinity Capture-MS,Proximity Label-MS\", \"BioGrid_Score\": \"7.9\", \"String_Score_Physical\": 434, \"String_Score_Combined\": 742}", "selected": false}, "selected": false}, {"data": {"id": "4555775", "source": "4555028", "target": "4555313", "SCORE": "628", "shared_interaction": "Direct", "source_original": "142", "Name_B": "TOP1", "Name_A": "PARP1", "target_original": "7150", "Gene_B": "7150", "interaction": "Direct", "SUID": 4555775, "TYPE": "Direct", "Gene_A": "142", "support": "{\"StringDB\": \"physical\", \"StringEvidence\": \"textmining:0.825,experiments:0.612,coexpression:0.020\", \"OmniPath\": \"omnipath,pathwayextra\", \"OmniPath_Reference\": \"Lit-BM-17;SPIKE;SPIKE_LC\", \"InWeb_IM\": \"experimental\", \"BioGrid\": \"physical\", \"BioGrid_PubMed\": \"35831314,35271311,34079125,15848144,15247263\", \"BioGrid_Type\": \"FRET,Affinity Capture-Western,Co-fractionation,Affinity Capture-MS,Reconstituted Complex,Proximity Label-MS\", \"BioGrid_Score\": \"6.38\", \"String_Score_Physical\": 628, \"String_Score_Combined\": 936}", "selected": false}, "selected": false}, {"data": {"id": "4555772", "source": "4555028", "target": "4555043", "SCORE": "292", "shared_interaction": "Direct", "source_original": "142", "Name_B": "KLF5", "Name_A": "PARP1", "target_original": "688", "Gene_B": "688", "interaction": "Direct", "SUID": 4555772, "TYPE": "Direct", "Gene_A": "142", "support": "{\"StringDB\": \"physical\", \"StringEvidence\": \"experiments:0.262,textmining:0.149\", \"InWeb_IM\": \"experimental\", \"BioGrid\": \"physical\", \"BioGrid_PubMed\": \"17283079\", \"BioGrid_Type\": \"Reconstituted Complex,Affinity Capture-Western\", \"String_Score_Physical\": 292, \"String_Score_Combined\": 397}", "selected": false}, "selected": false}, {"data": {"id": "4555769", "source": "4555028", "target": "4555280", "SCORE": "697", "shared_interaction": "Direct", "source_original": "142", "Name_B": "RELA", "Name_A": "PARP1", "target_original": "5970", "Gene_B": "5970", "interaction": "Direct", "SUID": 4555769, "TYPE": "Direct", "Gene_A": "142", "support": "{\"StringDB\": \"physical\", \"StringEvidence\": \"experiments:0.684,textmining:0.640,coexpression:0.008\", \"InWeb_IM\": \"experimental\", \"BioGrid\": \"physical\", \"BioGrid_PubMed\": \"35831314,18280497,16204234,11590148\", \"BioGrid_Type\": \"Co-fractionation,Reconstituted Complex,Affinity Capture-Western\", \"String_Score_Physical\": 697, \"String_Score_Combined\": 891}", "selected": false}, "selected": false}, {"data": {"id": "4555766", "source": "4555028", "target": "4555367", "SCORE": "198", "shared_interaction": "Direct", "source_original": "142", "Name_B": "TDP1", "Name_A": "PARP1", "target_original": "55775", "Gene_B": "55775", "interaction": "Direct", "SUID": 4555766, "TYPE": "Direct", "Gene_A": "142", "support": "{\"StringDB\": \"physical\", \"StringEvidence\": \"textmining:0.884,experiments:0.164,coexpression:0.028\", \"BioGrid\": \"physical\", \"BioGrid_PubMed\": \"35271311\", \"BioGrid_Type\": \"Affinity Capture-MS\", \"String_Score_Physical\": 198, \"String_Score_Combined\": 909}", "selected": false}, "selected": false}, {"data": {"id": "4555763", "source": "4555028", "target": "4555250", "SCORE": "609", "shared_interaction": "Direct", "source_original": "142", "Name_B": "NFKB1", "Name_A": "PARP1", "target_original": "4790", "Gene_B": "4790", "interaction": "Direct", "SUID": 4555763, "TYPE": "Direct", "Gene_A": "142", "support": "{\"StringDB\": \"physical\", \"StringEvidence\": \"experiments:0.593,textmining:0.557,coexpression:0.006\", \"OmniPath\": \"pathwayextra\", \"OmniPath_Reference\": \"Cui2007;HPRD;Wang\", \"InWeb_IM\": \"experimental\", \"BioGrid\": \"physical\", \"BioGrid_PubMed\": \"16799643,16204234\", \"BioGrid_Type\": \"Co-localization,Affinity Capture-Western,Reconstituted Complex\", \"String_Score_Physical\": 609, \"String_Score_Combined\": 828}", "selected": false}, "selected": false}, {"data": {"id": "4555760", "source": "4555028", "target": "4555217", "SCORE": "361", "shared_interaction": "Direct", "source_original": "142", "Name_B": "LMNA", "Name_A": "PARP1", "target_original": "4000", "Gene_B": "4000", "interaction": "Direct", "SUID": 4555760, "TYPE": "Direct", "Gene_A": "142", "support": "{\"StringDB\": \"physical\", \"StringEvidence\": \"textmining:0.574,experiments:0.334,coexpression:0.030\", \"InWeb_IM\": \"experimental\", \"BioGrid\": \"physical\", \"BioGrid_PubMed\": \"35831314,30419336,29568061,25948554,22412018\", \"BioGrid_Type\": \"Co-localization,Co-fractionation,Affinity Capture-MS,Affinity Capture-Western,Proximity Label-MS\", \"String_Score_Physical\": 361, \"String_Score_Combined\": 735}", "selected": false}, "selected": false}, {"data": {"id": "4555757", "source": "4555028", "target": "4555214", "SCORE": "292", "shared_interaction": "Direct", "source_original": "142", "Name_B": "LGALS3", "Name_A": "PARP1", "target_original": "3958", "Gene_B": "3958", "interaction": "Direct", "SUID": 4555757, "TYPE": "Direct", "Gene_A": "142", "support": "{\"StringDB\": \"physical\", \"StringEvidence\": \"experiments:0.262,textmining:0.187\", \"InWeb_IM\": \"experimental\", \"BioGrid\": \"physical\", \"BioGrid_PubMed\": \"24755837\", \"BioGrid_Type\": \"Affinity Capture-MS\", \"String_Score_Physical\": 292, \"String_Score_Combined\": 424}", "selected": false}, "selected": false}, {"data": {"id": "4555754", "source": "4555028", "target": "4555199", "SCORE": "190", "shared_interaction": "Direct", "source_original": "142", "Name_B": "IMPDH2", "Name_A": "PARP1", "target_original": "3615", "Gene_B": "3615", "interaction": "Direct", "SUID": 4555754, "TYPE": "Direct", "Gene_A": "142", "support": "{\"StringDB\": \"physical\", \"StringEvidence\": \"textmining:0.156,experiments:0.155,coexpression:0.138\", \"BioGrid\": \"physical\", \"BioGrid_PubMed\": \"35271311\", \"BioGrid_Type\": \"Affinity Capture-MS\", \"String_Score_Physical\": 190, \"String_Score_Combined\": 410}", "selected": false}, "selected": false}, {"data": {"id": "4555751", "source": "4555028", "target": "4555196", "SCORE": "380", "shared_interaction": "Direct", "source_original": "142", "Name_B": "IKBKB", "Name_A": "PARP1", "target_original": "3551", "Gene_B": "3551", "interaction": "Direct", "SUID": 4555751, "TYPE": "Direct", "Gene_A": "142", "support": "{\"StringDB\": \"physical\", \"StringEvidence\": \"textmining:0.431,experiments:0.353,coexpression:0.017\", \"OmniPath\": \"kinaseextra\", \"OmniPath_Reference\": \"PhosphoPoint;SPIKE;SPIKE_LC\", \"InWeb_IM\": \"experimental\", \"String_Score_Physical\": 380, \"String_Score_Combined\": 653}", "selected": false}, "selected": false}, {"data": {"id": "4555748", "source": "4555028", "target": "4555382", "SCORE": "187", "shared_interaction": "Direct", "source_original": "142", "Name_B": "STING1", "Name_A": "PARP1", "target_original": "340061", "Gene_B": "340061", "interaction": "Direct", "SUID": 4555748, "TYPE": "Direct", "Gene_A": "142", "support": "{\"InWeb_IM\": \"inference\"}", "selected": false}, "selected": false}, {"data": {"id": "4555745", "source": "4555028", "target": "4555187", "SCORE": "187", "shared_interaction": "Direct", "source_original": "142", "Name_B": "HSPA1A", "Name_A": "PARP1", "target_original": "3303", "Gene_B": "3303", "interaction": "Direct", "SUID": 4555745, "TYPE": "Direct", "Gene_A": "142", "support": "{\"StringDB\": \"functional\", \"StringEvidence\": \"textmining:0.146\", \"InWeb_IM\": \"inference\", \"BioGrid\": \"physical\", \"BioGrid_PubMed\": \"32687490,27787517\", \"BioGrid_Type\": \"Affinity Capture-MS,Affinity Capture-Western\", \"String_Score_Combined\": 180, \"String_Score_Physical\": 187}", "selected": false}, "selected": false}, {"data": {"id": "4555742", "source": "4555028", "target": "4555037", "SCORE": "538", "shared_interaction": "Direct", "source_original": "142", "Name_B": "APEX1", "Name_A": "PARP1", "target_original": "328", "Gene_B": "328", "interaction": "Direct", "SUID": 4555742, "TYPE": "Direct", "Gene_A": "142", "support": "{\"StringDB\": \"physical\", \"StringEvidence\": \"textmining:0.909,database:0.479,coexpression:0.235,experiments:0.077\", \"InWeb_IM\": \"inference\", \"BioGrid\": \"genetic\", \"BioGrid_PubMed\": \"28319085\", \"BioGrid_Type\": \"Negative Genetic\", \"BioGrid_Score\": \"-4.45\", \"String_Score_Physical\": 538, \"String_Score_Combined\": 967}", "selected": false}, "selected": false}, {"data": {"id": "4555739", "source": "4555028", "target": "4555175", "SCORE": "598", "shared_interaction": "Direct", "source_original": "142", "Name_B": "HDAC2", "Name_A": "PARP1", "target_original": "3066", "Gene_B": "3066", "interaction": "Direct", "SUID": 4555739, "TYPE": "Direct", "Gene_A": "142", "support": "{\"StringDB\": \"physical\", \"StringEvidence\": \"textmining:0.668,experiments:0.581,coexpression:0.118\", \"InWeb_IM\": \"experimental\", \"BioGrid\": \"physical\", \"BioGrid_PubMed\": \"34079125,20596014,16204234\", \"BioGrid_Type\": \"Reconstituted Complex,Proximity Label-MS,Affinity Capture-Western\", \"BioGrid_Score\": \"5.78\", \"String_Score_Physical\": 598, \"String_Score_Combined\": 882}", "selected": false}, "selected": false}, {"data": {"id": "4555736", "source": "4555028", "target": "4555172", "SCORE": "647", "shared_interaction": "Direct", "source_original": "142", "Name_B": "HDAC1", "Name_A": "PARP1", "target_original": "3065", "Gene_B": "3065", "interaction": "Direct", "SUID": 4555736, "TYPE": "Direct", "Gene_A": "142", "support": "{\"StringDB\": \"physical\", \"StringEvidence\": \"textmining:0.689,experiments:0.633,coexpression:0.087\", \"InWeb_IM\": \"experimental\", \"BioGrid\": \"physical\", \"BioGrid_PubMed\": \"34079125,20596014,19470756,16204234\", \"BioGrid_Type\": \"Proximity Label-MS,Reconstituted Complex,Biochemical Activity,Affinity Capture-Western\", \"BioGrid_Score\": \"13.73\", \"String_Score_Physical\": 647, \"String_Score_Combined\": 900}", "selected": false}, "selected": false}, {"data": {"id": "4555733", "source": "4555025", "target": "4555328", "SCORE": "215", "shared_interaction": "Direct", "source_original": "131", "Name_B": "AOC3", "Name_A": "ADH7", "target_original": "8639", "Gene_B": "8639", "interaction": "Direct", "SUID": 4555733, "TYPE": "Direct", "Gene_A": "131", "support": "{\"StringDB\": \"physical\", \"StringEvidence\": \"database:0.181,textmining:0.062\", \"String_Score_Physical\": 215, \"String_Score_Combined\": 263}", "selected": false}, "selected": false}, {"data": {"id": "4555730", "source": "4555025", "target": "4555223", "SCORE": "908", "shared_interaction": "Direct", "source_original": "131", "Name_B": "MAOB", "Name_A": "ADH7", "target_original": "4129", "Gene_B": "4129", "interaction": "Direct", "SUID": 4555730, "TYPE": "Direct", "Gene_A": "131", "support": "{\"StringDB\": \"physical\", \"StringEvidence\": \"database:0.904,textmining:0.089,coexpression:0.028\", \"String_Score_Physical\": 908, \"String_Score_Combined\": 918}", "selected": false}, "selected": false}, {"data": {"id": "4555727", "source": "4555025", "target": "4555220", "SCORE": "908", "shared_interaction": "Direct", "source_original": "131", "Name_B": "MAOA", "Name_A": "ADH7", "target_original": "4128", "Gene_B": "4128", "interaction": "Direct", "SUID": 4555727, "TYPE": "Direct", "Gene_A": "131", "support": "{\"StringDB\": \"physical\", \"StringEvidence\": \"database:0.904,textmining:0.151,coexpression:0.028\", \"String_Score_Physical\": 908, \"String_Score_Combined\": 924}", "selected": false}, "selected": false}, {"data": {"id": "4555724", "source": "4555025", "target": "4555166", "SCORE": "670", "shared_interaction": "Direct", "source_original": "131", "Name_B": "GSTP1", "Name_A": "ADH7", "target_original": "2950", "Gene_B": "2950", "interaction": "Direct", "SUID": 4555724, "TYPE": "Direct", "Gene_A": "131", "support": "{\"StringDB\": \"physical\", \"StringEvidence\": \"database:0.635,textmining:0.141,experiments:0.057,coexpression:0.024\", \"String_Score_Physical\": 670, \"String_Score_Combined\": 723}", "selected": false}, "selected": false}, {"data": {"id": "4555721", "source": "4555025", "target": "4555031", "SCORE": "706", "shared_interaction": "Direct", "source_original": "131", "Name_B": "ALDH1A1", "Name_A": "ADH7", "target_original": "216", "Gene_B": "216", "interaction": "Direct", "SUID": 4555721, "TYPE": "Direct", "Gene_A": "131", "support": "{\"StringDB\": \"physical\", \"StringEvidence\": \"textmining:0.730,database:0.694,coexpression:0.099,neighborhood:0.007\", \"String_Score_Physical\": 706, \"String_Score_Combined\": 929}", "selected": false}, "selected": false}, {"data": {"id": "4555718", "source": "4555022", "target": "4555328", "SCORE": "215", "shared_interaction": "Direct", "source_original": "127", "Name_B": "AOC3", "Name_A": "ADH4", "target_original": "8639", "Gene_B": "8639", "interaction": "Direct", "SUID": 4555718, "TYPE": "Direct", "Gene_A": "127", "support": "{\"StringDB\": \"physical\", \"StringEvidence\": \"database:0.181,textmining:0.062\", \"String_Score_Physical\": 215, \"String_Score_Combined\": 263}", "selected": false}, "selected": false}, {"data": {"id": "4555715", "source": "4555022", "target": "4555223", "SCORE": "908", "shared_interaction": "Direct", "source_original": "127", "Name_B": "MAOB", "Name_A": "ADH4", "target_original": "4129", "Gene_B": "4129", "interaction": "Direct", "SUID": 4555715, "TYPE": "Direct", "Gene_A": "127", "support": "{\"StringDB\": \"physical\", \"StringEvidence\": \"database:0.904,textmining:0.083,coexpression:0.042\", \"String_Score_Physical\": 908, \"String_Score_Combined\": 919}", "selected": false}, "selected": false}, {"data": {"id": "4555712", "source": "4555022", "target": "4555220", "SCORE": "908", "shared_interaction": "Direct", "source_original": "127", "Name_B": "MAOA", "Name_A": "ADH4", "target_original": "4128", "Gene_B": "4128", "interaction": "Direct", "SUID": 4555712, "TYPE": "Direct", "Gene_A": "127", "support": "{\"StringDB\": \"physical\", \"StringEvidence\": \"database:0.904,textmining:0.164,coexpression:0.027\", \"String_Score_Physical\": 908, \"String_Score_Combined\": 925}", "selected": false}, "selected": false}, {"data": {"id": "4555709", "source": "4555022", "target": "4555169", "SCORE": "187", "shared_interaction": "Direct", "source_original": "127", "Name_B": "HSD17B10", "Name_A": "ADH4", "target_original": "3028", "Gene_B": "3028", "interaction": "Direct", "SUID": 4555709, "TYPE": "Direct", "Gene_A": "127", "support": "{\"StringDB\": \"functional\", \"StringEvidence\": \"coexpression:0.158,textmining:0.044\", \"InWeb_IM\": \"inference\", \"String_Score_Combined\": 228, \"String_Score_Physical\": 187}", "selected": false}, "selected": false}, {"data": {"id": "4555706", "source": "4555022", "target": "4555166", "SCORE": "670", "shared_interaction": "Direct", "source_original": "127", "Name_B": "GSTP1", "Name_A": "ADH4", "target_original": "2950", "Gene_B": "2950", "interaction": "Direct", "SUID": 4555706, "TYPE": "Direct", "Gene_A": "127", "support": "{\"StringDB\": \"physical\", \"StringEvidence\": \"database:0.635,textmining:0.111,experiments:0.057,coexpression:0.024\", \"String_Score_Physical\": 670, \"String_Score_Combined\": 713}", "selected": false}, "selected": false}, {"data": {"id": "4555703", "source": "4555022", "target": "4555031", "SCORE": "706", "shared_interaction": "Direct", "source_original": "127", "Name_B": "ALDH1A1", "Name_A": "ADH4", "target_original": "216", "Gene_B": "216", "interaction": "Direct", "SUID": 4555703, "TYPE": "Direct", "Gene_A": "127", "support": "{\"StringDB\": \"physical\", \"StringEvidence\": \"textmining:0.814,database:0.694,coexpression:0.072,neighborhood:0.007\", \"String_Score_Physical\": 706, \"String_Score_Combined\": 949}", "selected": false}, "selected": false}, {"data": {"id": "4555700", "source": "4555022", "target": "4555025", "SCORE": "499", "shared_interaction": "Direct", "source_original": "127", "Name_B": "ADH7", "Name_A": "ADH4", "target_original": "131", "Gene_B": "131", "interaction": "Direct", "SUID": 4555700, "TYPE": "Direct", "Gene_A": "127", "support": "{\"StringDB\": \"physical\", \"StringEvidence\": \"database:0.479,coexpression:0.052,cooccurrence:0.025,textmining:0.023\", \"String_Score_Physical\": 499, \"String_Score_Combined\": 548}", "selected": false}, "selected": false}, {"data": {"id": "4555697", "source": "4555019", "target": "4555328", "SCORE": "215", "shared_interaction": "Direct", "source_original": "126", "Name_B": "AOC3", "Name_A": "ADH1C", "target_original": "8639", "Gene_B": "8639", "interaction": "Direct", "SUID": 4555697, "TYPE": "Direct", "Gene_A": "126", "support": "{\"StringDB\": \"physical\", \"StringEvidence\": \"database:0.181,textmining:0.087,coexpression:0.045\", \"String_Score_Physical\": 215, \"String_Score_Combined\": 315}", "selected": false}, "selected": false}, {"data": {"id": "4555694", "source": "4555019", "target": "4555223", "SCORE": "908", "shared_interaction": "Direct", "source_original": "126", "Name_B": "MAOB", "Name_A": "ADH1C", "target_original": "4129", "Gene_B": "4129", "interaction": "Direct", "SUID": 4555694, "TYPE": "Direct", "Gene_A": "126", "support": "{\"StringDB\": \"physical\", \"StringEvidence\": \"database:0.904,textmining:0.170,coexpression:0.102\", \"String_Score_Physical\": 908, \"String_Score_Combined\": 931}", "selected": false}, "selected": false}, {"data": {"id": "4555691", "source": "4555019", "target": "4555220", "SCORE": "908", "shared_interaction": "Direct", "source_original": "126", "Name_B": "MAOA", "Name_A": "ADH1C", "target_original": "4128", "Gene_B": "4128", "interaction": "Direct", "SUID": 4555691, "TYPE": "Direct", "Gene_A": "126", "support": "{\"StringDB\": \"physical\", \"StringEvidence\": \"database:0.904,textmining:0.217,coexpression:0.115\", \"String_Score_Physical\": 908, \"String_Score_Combined\": 936}", "selected": false}, "selected": false}, {"data": {"id": "4555688", "source": "4555019", "target": "4555166", "SCORE": "670", "shared_interaction": "Direct", "source_original": "126", "Name_B": "GSTP1", "Name_A": "ADH1C", "target_original": "2950", "Gene_B": "2950", "interaction": "Direct", "SUID": 4555688, "TYPE": "Direct", "Gene_A": "126", "support": "{\"StringDB\": \"physical\", \"StringEvidence\": \"database:0.635,textmining:0.264,experiments:0.057,coexpression:0.024\", \"String_Score_Physical\": 670, \"String_Score_Combined\": 762}", "selected": false}, "selected": false}, {"data": {"id": "4555685", "source": "4555019", "target": "4555031", "SCORE": "706", "shared_interaction": "Direct", "source_original": "126", "Name_B": "ALDH1A1", "Name_A": "ADH1C", "target_original": "216", "Gene_B": "216", "interaction": "Direct", "SUID": 4555685, "TYPE": "Direct", "Gene_A": "126", "support": "{\"StringDB\": \"physical\", \"StringEvidence\": \"database:0.694,textmining:0.674,coexpression:0.172,neighborhood:0.007\", \"String_Score_Physical\": 706, \"String_Score_Combined\": 921}", "selected": false}, "selected": false}, {"data": {"id": "4555682", "source": "4555019", "target": "4555025", "SCORE": "499", "shared_interaction": "Direct", "source_original": "126", "Name_B": "ADH7", "Name_A": "ADH1C", "target_original": "131", "Gene_B": "131", "interaction": "Direct", "SUID": 4555682, "TYPE": "Direct", "Gene_A": "126", "support": "{\"StringDB\": \"physical\", \"StringEvidence\": \"database:0.479,textmining:0.371,coexpression:0.100,cooccurrence:0.014\", \"String_Score_Physical\": 499, \"String_Score_Combined\": 720}", "selected": false}, "selected": false}, {"data": {"id": "4555679", "source": "4555019", "target": "4555022", "SCORE": "499", "shared_interaction": "Direct", "source_original": "126", "Name_B": "ADH4", "Name_A": "ADH1C", "target_original": "127", "Gene_B": "127", "interaction": "Direct", "SUID": 4555679, "TYPE": "Direct", "Gene_A": "126", "support": "{\"StringDB\": \"physical\", \"StringEvidence\": \"database:0.479,coexpression:0.121,textmining:0.034,cooccurrence:0.020\", \"String_Score_Physical\": 499, \"String_Score_Combined\": 584}", "selected": false}, "selected": false}, {"data": {"id": "4555676", "source": "4555016", "target": "4555328", "SCORE": "215", "shared_interaction": "Direct", "source_original": "125", "Name_B": "AOC3", "Name_A": "ADH1B", "target_original": "8639", "Gene_B": "8639", "interaction": "Direct", "SUID": 4555676, "TYPE": "Direct", "Gene_A": "125", "support": "{\"StringDB\": \"physical\", \"StringEvidence\": \"database:0.181,coexpression:0.091,textmining:0.079\", \"String_Score_Physical\": 215, \"String_Score_Combined\": 342}", "selected": false}, "selected": false}, {"data": {"id": "4555673", "source": "4555016", "target": "4555223", "SCORE": "908", "shared_interaction": "Direct", "source_original": "125", "Name_B": "MAOB", "Name_A": "ADH1B", "target_original": "4129", "Gene_B": "4129", "interaction": "Direct", "SUID": 4555673, "TYPE": "Direct", "Gene_A": "125", "support": "{\"StringDB\": \"physical\", \"StringEvidence\": \"database:0.904,textmining:0.193,coexpression:0.113\", \"String_Score_Physical\": 908, \"String_Score_Combined\": 934}", "selected": false}, "selected": false}, {"data": {"id": "4555670", "source": "4555016", "target": "4555220", "SCORE": "908", "shared_interaction": "Direct", "source_original": "125", "Name_B": "MAOA", "Name_A": "ADH1B", "target_original": "4128", "Gene_B": "4128", "interaction": "Direct", "SUID": 4555670, "TYPE": "Direct", "Gene_A": "125", "support": "{\"StringDB\": \"physical\", \"StringEvidence\": \"database:0.904,textmining:0.332,coexpression:0.123\", \"String_Score_Physical\": 908, \"String_Score_Combined\": 946}", "selected": false}, "selected": false}, {"data": {"id": "4555667", "source": "4555016", "target": "4555166", "SCORE": "670", "shared_interaction": "Direct", "source_original": "125", "Name_B": "GSTP1", "Name_A": "ADH1B", "target_original": "2950", "Gene_B": "2950", "interaction": "Direct", "SUID": 4555667, "TYPE": "Direct", "Gene_A": "125", "support": "{\"StringDB\": \"physical\", \"StringEvidence\": \"database:0.635,textmining:0.279,experiments:0.057,coexpression:0.024\", \"String_Score_Physical\": 670, \"String_Score_Combined\": 767}", "selected": false}, "selected": false}, {"data": {"id": "4555664", "source": "4555016", "target": "4555031", "SCORE": "706", "shared_interaction": "Direct", "source_original": "125", "Name_B": "ALDH1A1", "Name_A": "ADH1B", "target_original": "216", "Gene_B": "216", "interaction": "Direct", "SUID": 4555664, "TYPE": "Direct", "Gene_A": "125", "support": "{\"StringDB\": \"physical\", \"StringEvidence\": \"textmining:0.806,database:0.694,coexpression:0.109,neighborhood:0.007\", \"String_Score_Physical\": 706, \"String_Score_Combined\": 949}", "selected": false}, "selected": false}, {"data": {"id": "4555661", "source": "4555016", "target": "4555025", "SCORE": "499", "shared_interaction": "Direct", "source_original": "125", "Name_B": "ADH7", "Name_A": "ADH1B", "target_original": "131", "Gene_B": "131", "interaction": "Direct", "SUID": 4555661, "TYPE": "Direct", "Gene_A": "125", "support": "{\"StringDB\": \"physical\", \"StringEvidence\": \"database:0.479,coexpression:0.050,textmining:0.026,cooccurrence:0.014\", \"String_Score_Physical\": 499, \"String_Score_Combined\": 543}", "selected": false}, "selected": false}, {"data": {"id": "4555658", "source": "4555016", "target": "4555022", "SCORE": "499", "shared_interaction": "Direct", "source_original": "125", "Name_B": "ADH4", "Name_A": "ADH1B", "target_original": "127", "Gene_B": "127", "interaction": "Direct", "SUID": 4555658, "TYPE": "Direct", "Gene_A": "125", "support": "{\"StringDB\": \"physical\", \"StringEvidence\": \"database:0.479,coexpression:0.095,textmining:0.027,cooccurrence:0.020\", \"String_Score_Physical\": 499, \"String_Score_Combined\": 568}", "selected": false}, "selected": false}, {"data": {"id": "4555655", "source": "4555016", "target": "4555019", "SCORE": "960", "shared_interaction": "Direct", "source_original": "125", "Name_B": "ADH1C", "Name_A": "ADH1B", "target_original": "126", "Gene_B": "126", "interaction": "Direct", "SUID": 4555655, "TYPE": "Direct", "Gene_A": "125", "support": "{\"StringDB\": \"physical\", \"StringEvidence\": \"database:0.896,experiments:0.605,coexpression:0.456,textmining:0.351,cooccurrence:0.006\", \"InWeb_IM\": \"experimental\", \"BioGrid\": \"physical\", \"BioGrid_PubMed\": \"33961781,28514442,26186194\", \"BioGrid_Type\": \"Affinity Capture-MS\", \"BioGrid_Score\": \"0.999999934,1.0\", \"String_Score_Physical\": 960, \"String_Score_Combined\": 986}", "selected": false}, "selected": false}, {"data": {"id": "4555652", "source": "4555013", "target": "4555328", "SCORE": "215", "shared_interaction": "Direct", "source_original": "124", "Name_B": "AOC3", "Name_A": "ADH1A", "target_original": "8639", "Gene_B": "8639", "interaction": "Direct", "SUID": 4555652, "TYPE": "Direct", "Gene_A": "124", "support": "{\"StringDB\": \"physical\", \"StringEvidence\": \"database:0.181,textmining:0.099,coexpression:0.045\", \"String_Score_Physical\": 215, \"String_Score_Combined\": 324}", "selected": false}, "selected": false}, {"data": {"id": "4555649", "source": "4555013", "target": "4555223", "SCORE": "908", "shared_interaction": "Direct", "source_original": "124", "Name_B": "MAOB", "Name_A": "ADH1A", "target_original": "4129", "Gene_B": "4129", "interaction": "Direct", "SUID": 4555649, "TYPE": "Direct", "Gene_A": "124", "support": "{\"StringDB\": \"physical\", \"StringEvidence\": \"database:0.904,textmining:0.133,coexpression:0.102\", \"String_Score_Physical\": 908, \"String_Score_Combined\": 928}", "selected": false}, "selected": false}, {"data": {"id": "4555646", "source": "4555013", "target": "4555220", "SCORE": "908", "shared_interaction": "Direct", "source_original": "124", "Name_B": "MAOA", "Name_A": "ADH1A", "target_original": "4128", "Gene_B": "4128", "interaction": "Direct", "SUID": 4555646, "TYPE": "Direct", "Gene_A": "124", "support": "{\"StringDB\": \"physical\", \"StringEvidence\": \"database:0.904,textmining:0.182,coexpression:0.111\", \"String_Score_Physical\": 908, \"String_Score_Combined\": 933}", "selected": false}, "selected": false}, {"data": {"id": "4555643", "source": "4555013", "target": "4555166", "SCORE": "670", "shared_interaction": "Direct", "source_original": "124", "Name_B": "GSTP1", "Name_A": "ADH1A", "target_original": "2950", "Gene_B": "2950", "interaction": "Direct", "SUID": 4555643, "TYPE": "Direct", "Gene_A": "124", "support": "{\"StringDB\": \"physical\", \"StringEvidence\": \"database:0.635,textmining:0.496,experiments:0.057,coexpression:0.024\", \"String_Score_Physical\": 670, \"String_Score_Combined\": 837}", "selected": false}, "selected": false}, {"data": {"id": "4555640", "source": "4555013", "target": "4555031", "SCORE": "706", "shared_interaction": "Direct", "source_original": "124", "Name_B": "ALDH1A1", "Name_A": "ADH1A", "target_original": "216", "Gene_B": "216", "interaction": "Direct", "SUID": 4555640, "TYPE": "Direct", "Gene_A": "124", "support": "{\"StringDB\": \"physical\", \"StringEvidence\": \"textmining:0.847,database:0.694,coexpression:0.090,neighborhood:0.007\", \"String_Score_Physical\": 706, \"String_Score_Combined\": 959}", "selected": false}, "selected": false}, {"data": {"id": "4555637", "source": "4555013", "target": "4555025", "SCORE": "499", "shared_interaction": "Direct", "source_original": "124", "Name_B": "ADH7", "Name_A": "ADH1A", "target_original": "131", "Gene_B": "131", "interaction": "Direct", "SUID": 4555637, "TYPE": "Direct", "Gene_A": "124", "support": "{\"StringDB\": \"physical\", \"StringEvidence\": \"database:0.479,coexpression:0.059,textmining:0.027,cooccurrence:0.014\", \"String_Score_Physical\": 499, \"String_Score_Combined\": 548}", "selected": false}, "selected": false}, {"data": {"id": "4555634", "source": "4555013", "target": "4555022", "SCORE": "499", "shared_interaction": "Direct", "source_original": "124", "Name_B": "ADH4", "Name_A": "ADH1A", "target_original": "127", "Gene_B": "127", "interaction": "Direct", "SUID": 4555634, "TYPE": "Direct", "Gene_A": "124", "support": "{\"StringDB\": \"physical\", \"StringEvidence\": \"database:0.479,coexpression:0.178,textmining:0.040,cooccurrence:0.021\", \"String_Score_Physical\": 499, \"String_Score_Combined\": 613}", "selected": false}, "selected": false}, {"data": {"id": "4555631", "source": "4555013", "target": "4555019", "SCORE": "900", "shared_interaction": "Direct", "source_original": "124", "Name_B": "ADH1C", "Name_A": "ADH1A", "target_original": "126", "Gene_B": "126", "interaction": "Direct", "SUID": 4555631, "TYPE": "Direct", "Gene_A": "124", "support": "{\"StringDB\": \"physical\", \"StringEvidence\": \"database:0.896,coexpression:0.767,textmining:0.272,cooccurrence:0.007\", \"InWeb_IM\": \"inference\", \"String_Score_Physical\": 900, \"String_Score_Combined\": 983}", "selected": false}, "selected": false}, {"data": {"id": "4555628", "source": "4555013", "target": "4555016", "SCORE": "927", "shared_interaction": "Direct", "source_original": "124", "Name_B": "ADH1B", "Name_A": "ADH1A", "target_original": "125", "Gene_B": "125", "interaction": "Direct", "SUID": 4555628, "TYPE": "Direct", "Gene_A": "124", "support": "{\"StringDB\": \"physical\", \"StringEvidence\": \"database:0.896,coexpression:0.615,textmining:0.613,experiments:0.270,cooccurrence:0.007\", \"InWeb_IM\": \"inference\", \"BioGrid\": \"physical\", \"BioGrid_PubMed\": \"33961781\", \"BioGrid_Type\": \"Affinity Capture-MS\", \"BioGrid_Score\": \"0.999999996\", \"String_Score_Physical\": 927, \"String_Score_Combined\": 989}", "selected": false}, "selected": false}, {"data": {"id": "4556336", "source": "4555010", "target": "4555040", "SCORE": "292", "shared_interaction": "Direct", "source_original": "43", "Name_B": "BCHE", "Name_A": "ACHE", "target_original": "590", "Gene_B": "590", "interaction": "Direct", "SUID": 4556336, "TYPE": "Direct", "Gene_A": "43", "support": "{\"StringDB\": \"functional\", \"StringEvidence\": \"textmining:0.105,cooccurrence:0.029\", \"OmniPath\": \"pathwayextra\", \"OmniPath_Reference\": \"Wang\", \"String_Score_Combined\": 166, \"String_Score_Physical\": 292}", "selected": false}, "selected": false}]}}};
