# Supplementary material for: Investigation of the Mechanism of Cinnamaldehyde in Irritable Bowel Syndrome Based via Network Pharmacology, Molecular Docking, and Animal Experiments
Source: Pediatr Discov. 2025 Oct 5:e70017. Online ahead of print. doi: 10.1002/pdi3.70017 (PMC13398650; doi:10.1002/pdi3.70017)
Supplement: Supplementary file 1 — Supporting Information S1 [file PDI3-9999-0-s001.zip › Supplementary Materials/go kegg/bp/Enrichment_PPI/xgmml/MyList.xgmml]

<?xml version="1.0" encoding="UTF-8" standalone="yes"?>
<graph label="MyList" xmlns:dc="http://purl.org/dc/elements/1.1/" xmlns:xlink="http://www.w3.org/1999/xlink" xmlns:rdf="http://www.w3.org/1999/02/22-rdf-syntax-ns#" xmlns:cy="http://www.cytoscape.org" xmlns="http://www.cs.rpi.edu/XGMML" >
  <att name="documentVersion" value="1.1"/>
  <att name="networkMetadata">
    <rdf:RDF>
      <rdf:Description rdf:about="http://www.cytoscape.org/">
        <dc:type>Protein-Protein Interaction</dc:type>
        <dc:description>N/A</dc:description>
        <dc:identifier>N/A</dc:identifier>
        <dc:date>2025-05-06 06:19:13</dc:date>
        <dc:title>Cytoscape Network</dc:title>
        <dc:source>http://www.cytoscape.org/</dc:source>
        <dc:format>Cytoscape-XGMML</dc:format>
      </rdf:Description>
    </rdf:RDF>
  </att>
  <att type="string" name="backgroundColor" value="#ffffff"/>
  <att type="real" name="GRAPH_VIEW_ZOOM" value="1.0"/>
  <att type="real" name="GRAPH_VIEW_CENTER_X" value="300.0"/>
  <att type="real" name="GRAPH_VIEW_CENTER_Y" value="300.0"/>
  <node label="ACHE" id="1">
    <att type="string" name="canonicalName" value="ACHE"/>
    <att type="string" name="Gene" value="43"/>
    <att type="string" name="Symbol" value="ACHE"/>
    <att type="integer" name="MCODE_CLUSTER_ID" value="0"/>
    <att type="real" name="MCODE_SCORE" value="0.0"/>
    <att type="string" name="MCODE_TYPE" value=""/>
    <att type="integer" name="DEGREE" value="1"/>
    <graphics type="CIRCLE" x="229.42396923246255" y="310.35335083673283"/>
  </node>
  <node label="ADH1A" id="2">
    <att type="string" name="canonicalName" value="ADH1A"/>
    <att type="string" name="Gene" value="124"/>
    <att type="string" name="Symbol" value="ADH1A"/>
    <att type="integer" name="MCODE_CLUSTER_ID" value="1"/>
    <att type="real" name="MCODE_SCORE" value="4.0"/>
    <att type="string" name="MCODE_TYPE" value="Clustered"/>
    <att type="integer" name="DEGREE" value="9"/>
    <graphics type="CIRCLE" x="226.91969720939" y="169.26063998164105"/>
  </node>
  <node label="ADH1B" id="3">
    <att type="string" name="canonicalName" value="ADH1B"/>
    <att type="string" name="Gene" value="125"/>
    <att type="string" name="Symbol" value="ADH1B"/>
    <att type="integer" name="MCODE_CLUSTER_ID" value="1"/>
    <att type="real" name="MCODE_SCORE" value="4.0"/>
    <att type="string" name="MCODE_TYPE" value="Clustered"/>
    <att type="integer" name="DEGREE" value="9"/>
    <graphics type="CIRCLE" x="169.09887031924936" y="316.81345085711683"/>
  </node>
  <node label="ADH1C" id="4">
    <att type="string" name="canonicalName" value="ADH1C"/>
    <att type="string" name="Gene" value="126"/>
    <att type="string" name="Symbol" value="ADH1C"/>
    <att type="integer" name="MCODE_CLUSTER_ID" value="1"/>
    <att type="real" name="MCODE_SCORE" value="4.0"/>
    <att type="string" name="MCODE_TYPE" value="Clustered"/>
    <att type="integer" name="DEGREE" value="9"/>
    <graphics type="CIRCLE" x="407.9499207790314" y="442.17885480538234"/>
  </node>
  <node label="ADH4" id="5">
    <att type="string" name="canonicalName" value="ADH4"/>
    <att type="string" name="Gene" value="127"/>
    <att type="string" name="Symbol" value="ADH4"/>
    <att type="integer" name="MCODE_CLUSTER_ID" value="1"/>
    <att type="real" name="MCODE_SCORE" value="4.0"/>
    <att type="string" name="MCODE_TYPE" value="Clustered"/>
    <att type="integer" name="DEGREE" value="10"/>
    <graphics type="CIRCLE" x="209.31403039010723" y="427.15656511269526"/>
  </node>
  <node label="ADH7" id="6">
    <att type="string" name="canonicalName" value="ADH7"/>
    <att type="string" name="Gene" value="131"/>
    <att type="string" name="Symbol" value="ADH7"/>
    <att type="integer" name="MCODE_CLUSTER_ID" value="1"/>
    <att type="real" name="MCODE_SCORE" value="4.0"/>
    <att type="string" name="MCODE_TYPE" value="Clustered"/>
    <att type="integer" name="DEGREE" value="9"/>
    <graphics type="CIRCLE" x="363.0135528601479" y="373.34996829412444"/>
  </node>
  <node label="PARP1" id="7">
    <att type="string" name="canonicalName" value="PARP1"/>
    <att type="string" name="Gene" value="142"/>
    <att type="string" name="Symbol" value="PARP1"/>
    <att type="integer" name="MCODE_CLUSTER_ID" value="4"/>
    <att type="real" name="MCODE_SCORE" value="2.3333333333333335"/>
    <att type="string" name="MCODE_TYPE" value="Clustered"/>
    <att type="integer" name="DEGREE" value="20"/>
    <graphics type="CIRCLE" x="302.6202079642368" y="415.886763973936"/>
  </node>
  <node label="ALDH1A1" id="8">
    <att type="string" name="canonicalName" value="ALDH1A1"/>
    <att type="string" name="Gene" value="216"/>
    <att type="string" name="Symbol" value="ALDH1A1"/>
    <att type="integer" name="MCODE_CLUSTER_ID" value="1"/>
    <att type="real" name="MCODE_SCORE" value="4.0"/>
    <att type="string" name="MCODE_TYPE" value="Clustered"/>
    <att type="integer" name="DEGREE" value="12"/>
    <graphics type="CIRCLE" x="254.8568055741676" y="288.28364929255895"/>
  </node>
  <node label="AKR1B1" id="9">
    <att type="string" name="canonicalName" value="AKR1B1"/>
    <att type="string" name="Gene" value="231"/>
    <att type="string" name="Symbol" value="AKR1B1"/>
    <att type="integer" name="MCODE_CLUSTER_ID" value="0"/>
    <att type="real" name="MCODE_SCORE" value="0.0"/>
    <att type="string" name="MCODE_TYPE" value=""/>
    <att type="integer" name="DEGREE" value="4"/>
    <graphics type="CIRCLE" x="236.26324767501129" y="409.3247930415914"/>
  </node>
  <node label="APEX1" id="10">
    <att type="string" name="canonicalName" value="APEX1"/>
    <att type="string" name="Gene" value="328"/>
    <att type="string" name="Symbol" value="APEX1"/>
    <att type="integer" name="MCODE_CLUSTER_ID" value="0"/>
    <att type="real" name="MCODE_SCORE" value="0.0"/>
    <att type="string" name="MCODE_TYPE" value=""/>
    <att type="integer" name="DEGREE" value="8"/>
    <graphics type="CIRCLE" x="361.7625982559352" y="170.89409587246735"/>
  </node>
  <node label="BCHE" id="11">
    <att type="string" name="canonicalName" value="BCHE"/>
    <att type="string" name="Gene" value="590"/>
    <att type="string" name="Symbol" value="BCHE"/>
    <att type="integer" name="MCODE_CLUSTER_ID" value="0"/>
    <att type="real" name="MCODE_SCORE" value="0.0"/>
    <att type="string" name="MCODE_TYPE" value=""/>
    <att type="integer" name="DEGREE" value="1"/>
    <graphics type="CIRCLE" x="252.75866300214082" y="295.32431490104955"/>
  </node>
  <node label="KLF5" id="12">
    <att type="string" name="canonicalName" value="KLF5"/>
    <att type="string" name="Gene" value="688"/>
    <att type="string" name="Symbol" value="KLF5"/>
    <att type="integer" name="MCODE_CLUSTER_ID" value="0"/>
    <att type="real" name="MCODE_SCORE" value="0.0"/>
    <att type="string" name="MCODE_TYPE" value=""/>
    <att type="integer" name="DEGREE" value="4"/>
    <graphics type="CIRCLE" x="448.2204156957477" y="366.23184268623066"/>
  </node>
  <node label="CA1" id="13">
    <att type="string" name="canonicalName" value="CA1"/>
    <att type="string" name="Gene" value="759"/>
    <att type="string" name="Symbol" value="CA1"/>
    <att type="integer" name="MCODE_CLUSTER_ID" value="8"/>
    <att type="real" name="MCODE_SCORE" value="1.0"/>
    <att type="string" name="MCODE_TYPE" value="Clustered"/>
    <att type="integer" name="DEGREE" value="3"/>
    <graphics type="CIRCLE" x="202.33510860888117" y="354.88490800128807"/>
  </node>
  <node label="CA2" id="14">
    <att type="string" name="canonicalName" value="CA2"/>
    <att type="string" name="Gene" value="760"/>
    <att type="string" name="Symbol" value="CA2"/>
    <att type="integer" name="MCODE_CLUSTER_ID" value="8"/>
    <att type="real" name="MCODE_SCORE" value="1.0"/>
    <att type="string" name="MCODE_TYPE" value="Seed"/>
    <att type="integer" name="DEGREE" value="4"/>
    <graphics type="CIRCLE" x="353.0203803189109" y="358.86554905664866"/>
  </node>
  <node label="CA4" id="15">
    <att type="string" name="canonicalName" value="CA4"/>
    <att type="string" name="Gene" value="762"/>
    <att type="string" name="Symbol" value="CA4"/>
    <att type="integer" name="MCODE_CLUSTER_ID" value="6"/>
    <att type="real" name="MCODE_SCORE" value="1.5"/>
    <att type="string" name="MCODE_TYPE" value="Clustered"/>
    <att type="integer" name="DEGREE" value="3"/>
    <graphics type="CIRCLE" x="341.2648230387564" y="239.26690914754664"/>
  </node>
  <node label="CA5A" id="16">
    <att type="string" name="canonicalName" value="CA5A"/>
    <att type="string" name="Gene" value="763"/>
    <att type="string" name="Symbol" value="CA5A"/>
    <att type="integer" name="MCODE_CLUSTER_ID" value="0"/>
    <att type="real" name="MCODE_SCORE" value="0.0"/>
    <att type="string" name="MCODE_TYPE" value=""/>
    <att type="integer" name="DEGREE" value="2"/>
    <graphics type="CIRCLE" x="190.96214030598827" y="313.1455087828519"/>
  </node>
  <node label="CA7" id="17">
    <att type="string" name="canonicalName" value="CA7"/>
    <att type="string" name="Gene" value="766"/>
    <att type="string" name="Symbol" value="CA7"/>
    <att type="integer" name="MCODE_CLUSTER_ID" value="8"/>
    <att type="real" name="MCODE_SCORE" value="1.0"/>
    <att type="string" name="MCODE_TYPE" value="Clustered"/>
    <att type="integer" name="DEGREE" value="3"/>
    <graphics type="CIRCLE" x="216.06832880135323" y="313.11690364462083"/>
  </node>
  <node label="CA9" id="18">
    <att type="string" name="canonicalName" value="CA9"/>
    <att type="string" name="Gene" value="768"/>
    <att type="string" name="Symbol" value="CA9"/>
    <att type="integer" name="MCODE_CLUSTER_ID" value="6"/>
    <att type="real" name="MCODE_SCORE" value="1.5"/>
    <att type="string" name="MCODE_TYPE" value="Clustered"/>
    <att type="integer" name="DEGREE" value="5"/>
    <graphics type="CIRCLE" x="442.3839878361807" y="349.9397456756801"/>
  </node>
  <node label="CA12" id="19">
    <att type="string" name="canonicalName" value="CA12"/>
    <att type="string" name="Gene" value="771"/>
    <att type="string" name="Symbol" value="CA12"/>
    <att type="integer" name="MCODE_CLUSTER_ID" value="6"/>
    <att type="real" name="MCODE_SCORE" value="1.5"/>
    <att type="string" name="MCODE_TYPE" value="Clustered"/>
    <att type="integer" name="DEGREE" value="4"/>
    <graphics type="CIRCLE" x="219.77101633468425" y="397.8905446962202"/>
  </node>
  <node label="CAPN1" id="20">
    <att type="string" name="canonicalName" value="CAPN1"/>
    <att type="string" name="Gene" value="823"/>
    <att type="string" name="Symbol" value="CAPN1"/>
    <att type="integer" name="MCODE_CLUSTER_ID" value="0"/>
    <att type="real" name="MCODE_SCORE" value="0.0"/>
    <att type="string" name="MCODE_TYPE" value=""/>
    <att type="integer" name="DEGREE" value="2"/>
    <graphics type="CIRCLE" x="385.0204826022614" y="275.037507563108"/>
  </node>
  <node label="CDC25B" id="21">
    <att type="string" name="canonicalName" value="CDC25B"/>
    <att type="string" name="Gene" value="994"/>
    <att type="string" name="Symbol" value="CDC25B"/>
    <att type="integer" name="MCODE_CLUSTER_ID" value="0"/>
    <att type="real" name="MCODE_SCORE" value="0.0"/>
    <att type="string" name="MCODE_TYPE" value=""/>
    <att type="integer" name="DEGREE" value="3"/>
    <graphics type="CIRCLE" x="292.1746978760842" y="276.5199509572805"/>
  </node>
  <node label="CDC25C" id="22">
    <att type="string" name="canonicalName" value="CDC25C"/>
    <att type="string" name="Gene" value="995"/>
    <att type="string" name="Symbol" value="CDC25C"/>
    <att type="integer" name="MCODE_CLUSTER_ID" value="0"/>
    <att type="real" name="MCODE_SCORE" value="0.0"/>
    <att type="string" name="MCODE_TYPE" value=""/>
    <att type="integer" name="DEGREE" value="5"/>
    <graphics type="CIRCLE" x="344.410070173494" y="258.72574917483587"/>
  </node>
  <node label="CDK5" id="23">
    <att type="string" name="canonicalName" value="CDK5"/>
    <att type="string" name="Gene" value="1020"/>
    <att type="string" name="Symbol" value="CDK5"/>
    <att type="integer" name="MCODE_CLUSTER_ID" value="0"/>
    <att type="real" name="MCODE_SCORE" value="0.0"/>
    <att type="string" name="MCODE_TYPE" value=""/>
    <att type="integer" name="DEGREE" value="15"/>
    <graphics type="CIRCLE" x="335.6551027373002" y="365.8066731354214"/>
  </node>
  <node label="CES1" id="24">
    <att type="string" name="canonicalName" value="CES1"/>
    <att type="string" name="Gene" value="1066"/>
    <att type="string" name="Symbol" value="CES1"/>
    <att type="integer" name="MCODE_CLUSTER_ID" value="0"/>
    <att type="real" name="MCODE_SCORE" value="0.0"/>
    <att type="string" name="MCODE_TYPE" value=""/>
    <att type="integer" name="DEGREE" value="2"/>
    <graphics type="CIRCLE" x="249.41369610144997" y="309.5076044014781"/>
  </node>
  <node label="CHRM1" id="25">
    <att type="string" name="canonicalName" value="CHRM1"/>
    <att type="string" name="Gene" value="1128"/>
    <att type="string" name="Symbol" value="CHRM1"/>
    <att type="integer" name="MCODE_CLUSTER_ID" value="3"/>
    <att type="real" name="MCODE_SCORE" value="2.5"/>
    <att type="string" name="MCODE_TYPE" value="Clustered"/>
    <att type="integer" name="DEGREE" value="6"/>
    <graphics type="CIRCLE" x="337.73411145315015" y="409.98150966528306"/>
  </node>
  <node label="CHRM2" id="26">
    <att type="string" name="canonicalName" value="CHRM2"/>
    <att type="string" name="Gene" value="1129"/>
    <att type="string" name="Symbol" value="CHRM2"/>
    <att type="integer" name="MCODE_CLUSTER_ID" value="5"/>
    <att type="real" name="MCODE_SCORE" value="1.5"/>
    <att type="string" name="MCODE_TYPE" value="Clustered"/>
    <att type="integer" name="DEGREE" value="6"/>
    <graphics type="CIRCLE" x="323.9118115411011" y="443.326217575414"/>
  </node>
  <node label="CHRM3" id="27">
    <att type="string" name="canonicalName" value="CHRM3"/>
    <att type="string" name="Gene" value="1131"/>
    <att type="string" name="Symbol" value="CHRM3"/>
    <att type="integer" name="MCODE_CLUSTER_ID" value="3"/>
    <att type="real" name="MCODE_SCORE" value="2.5"/>
    <att type="string" name="MCODE_TYPE" value="Seed"/>
    <att type="integer" name="DEGREE" value="5"/>
    <graphics type="CIRCLE" x="314.7861229560267" y="208.40579425986746"/>
  </node>
  <node label="CHRM4" id="28">
    <att type="string" name="canonicalName" value="CHRM4"/>
    <att type="string" name="Gene" value="1132"/>
    <att type="string" name="Symbol" value="CHRM4"/>
    <att type="integer" name="MCODE_CLUSTER_ID" value="5"/>
    <att type="real" name="MCODE_SCORE" value="1.5"/>
    <att type="string" name="MCODE_TYPE" value="Clustered"/>
    <att type="integer" name="DEGREE" value="5"/>
    <graphics type="CIRCLE" x="441.20996545990187" y="190.99004716707907"/>
  </node>
  <node label="CHRNA1" id="29">
    <att type="string" name="canonicalName" value="CHRNA1"/>
    <att type="string" name="Gene" value="1134"/>
    <att type="string" name="Symbol" value="CHRNA1"/>
    <att type="integer" name="MCODE_CLUSTER_ID" value="2"/>
    <att type="real" name="MCODE_SCORE" value="2.0"/>
    <att type="string" name="MCODE_TYPE" value="Clustered"/>
    <att type="integer" name="DEGREE" value="4"/>
    <graphics type="CIRCLE" x="360.83231795936604" y="250.04638743091363"/>
  </node>
  <node label="CHRNA4" id="30">
    <att type="string" name="canonicalName" value="CHRNA4"/>
    <att type="string" name="Gene" value="1137"/>
    <att type="string" name="Symbol" value="CHRNA4"/>
    <att type="integer" name="MCODE_CLUSTER_ID" value="2"/>
    <att type="real" name="MCODE_SCORE" value="2.0"/>
    <att type="string" name="MCODE_TYPE" value="Clustered"/>
    <att type="integer" name="DEGREE" value="6"/>
    <graphics type="CIRCLE" x="267.18687420346225" y="170.7251586309041"/>
  </node>
  <node label="CHRNA7" id="31">
    <att type="string" name="canonicalName" value="CHRNA7"/>
    <att type="string" name="Gene" value="1139"/>
    <att type="string" name="Symbol" value="CHRNA7"/>
    <att type="integer" name="MCODE_CLUSTER_ID" value="2"/>
    <att type="real" name="MCODE_SCORE" value="2.0"/>
    <att type="string" name="MCODE_TYPE" value="Clustered"/>
    <att type="integer" name="DEGREE" value="6"/>
    <graphics type="CIRCLE" x="446.5270868592204" y="322.3153685178278"/>
  </node>
  <node label="CHRNB2" id="32">
    <att type="string" name="canonicalName" value="CHRNB2"/>
    <att type="string" name="Gene" value="1141"/>
    <att type="string" name="Symbol" value="CHRNB2"/>
    <att type="integer" name="MCODE_CLUSTER_ID" value="2"/>
    <att type="real" name="MCODE_SCORE" value="2.0"/>
    <att type="string" name="MCODE_TYPE" value="Clustered"/>
    <att type="integer" name="DEGREE" value="5"/>
    <graphics type="CIRCLE" x="397.8585053659092" y="341.2543270100929"/>
  </node>
  <node label="CHRNB4" id="33">
    <att type="string" name="canonicalName" value="CHRNB4"/>
    <att type="string" name="Gene" value="1143"/>
    <att type="string" name="Symbol" value="CHRNB4"/>
    <att type="integer" name="MCODE_CLUSTER_ID" value="2"/>
    <att type="real" name="MCODE_SCORE" value="2.0"/>
    <att type="string" name="MCODE_TYPE" value="Clustered"/>
    <att type="integer" name="DEGREE" value="5"/>
    <graphics type="CIRCLE" x="400.8765190820984" y="259.6468631127589"/>
  </node>
  <node label="CSK" id="34">
    <att type="string" name="canonicalName" value="CSK"/>
    <att type="string" name="Gene" value="1445"/>
    <att type="string" name="Symbol" value="CSK"/>
    <att type="integer" name="MCODE_CLUSTER_ID" value="0"/>
    <att type="real" name="MCODE_SCORE" value="0.0"/>
    <att type="string" name="MCODE_TYPE" value=""/>
    <att type="integer" name="DEGREE" value="8"/>
    <graphics type="CIRCLE" x="407.1545727112558" y="260.37731177576893"/>
  </node>
  <node label="CSNK2B" id="35">
    <att type="string" name="canonicalName" value="CSNK2B"/>
    <att type="string" name="Gene" value="1460"/>
    <att type="string" name="Symbol" value="CSNK2B"/>
    <att type="integer" name="MCODE_CLUSTER_ID" value="0"/>
    <att type="real" name="MCODE_SCORE" value="0.0"/>
    <att type="string" name="MCODE_TYPE" value=""/>
    <att type="integer" name="DEGREE" value="10"/>
    <graphics type="CIRCLE" x="226.88396169752878" y="370.32161165405756"/>
  </node>
  <node label="CTSD" id="36">
    <att type="string" name="canonicalName" value="CTSD"/>
    <att type="string" name="Gene" value="1509"/>
    <att type="string" name="Symbol" value="CTSD"/>
    <att type="integer" name="MCODE_CLUSTER_ID" value="0"/>
    <att type="real" name="MCODE_SCORE" value="0.0"/>
    <att type="string" name="MCODE_TYPE" value=""/>
    <att type="integer" name="DEGREE" value="1"/>
    <graphics type="CIRCLE" x="159.6313664674666" y="150.5594977569356"/>
  </node>
  <node label="CTSK" id="37">
    <att type="string" name="canonicalName" value="CTSK"/>
    <att type="string" name="Gene" value="1513"/>
    <att type="string" name="Symbol" value="CTSK"/>
    <att type="integer" name="MCODE_CLUSTER_ID" value="0"/>
    <att type="real" name="MCODE_SCORE" value="0.0"/>
    <att type="string" name="MCODE_TYPE" value=""/>
    <att type="integer" name="DEGREE" value="3"/>
    <graphics type="CIRCLE" x="378.69864232088" y="396.38328674485297"/>
  </node>
  <node label="CTSS" id="38">
    <att type="string" name="canonicalName" value="CTSS"/>
    <att type="string" name="Gene" value="1520"/>
    <att type="string" name="Symbol" value="CTSS"/>
    <att type="integer" name="MCODE_CLUSTER_ID" value="0"/>
    <att type="real" name="MCODE_SCORE" value="0.0"/>
    <att type="string" name="MCODE_TYPE" value=""/>
    <att type="integer" name="DEGREE" value="1"/>
    <graphics type="CIRCLE" x="278.87672375413786" y="358.6334726540975"/>
  </node>
  <node label="CYP2A6" id="39">
    <att type="string" name="canonicalName" value="CYP2A6"/>
    <att type="string" name="Gene" value="1548"/>
    <att type="string" name="Symbol" value="CYP2A6"/>
    <att type="integer" name="MCODE_CLUSTER_ID" value="0"/>
    <att type="real" name="MCODE_SCORE" value="0.0"/>
    <att type="string" name="MCODE_TYPE" value=""/>
    <att type="integer" name="DEGREE" value="6"/>
    <graphics type="CIRCLE" x="303.3137472099761" y="425.1564748041698"/>
  </node>
  <node label="CYP11B1" id="40">
    <att type="string" name="canonicalName" value="CYP11B1"/>
    <att type="string" name="Gene" value="1584"/>
    <att type="string" name="Symbol" value="CYP11B1"/>
    <att type="integer" name="MCODE_CLUSTER_ID" value="0"/>
    <att type="real" name="MCODE_SCORE" value="0.0"/>
    <att type="string" name="MCODE_TYPE" value=""/>
    <att type="integer" name="DEGREE" value="3"/>
    <graphics type="CIRCLE" x="193.51008213227334" y="436.7878075110544"/>
  </node>
  <node label="AKR1C1" id="41">
    <att type="string" name="canonicalName" value="AKR1C1"/>
    <att type="string" name="Gene" value="1645"/>
    <att type="string" name="Symbol" value="AKR1C1"/>
    <att type="integer" name="MCODE_CLUSTER_ID" value="7"/>
    <att type="real" name="MCODE_SCORE" value="1.0"/>
    <att type="string" name="MCODE_TYPE" value="Clustered"/>
    <att type="integer" name="DEGREE" value="9"/>
    <graphics type="CIRCLE" x="199.99977162445532" y="383.1578126099304"/>
  </node>
  <node label="DRD2" id="42">
    <att type="string" name="canonicalName" value="DRD2"/>
    <att type="string" name="Gene" value="1813"/>
    <att type="string" name="Symbol" value="DRD2"/>
    <att type="integer" name="MCODE_CLUSTER_ID" value="5"/>
    <att type="real" name="MCODE_SCORE" value="1.5"/>
    <att type="string" name="MCODE_TYPE" value="Clustered"/>
    <att type="integer" name="DEGREE" value="5"/>
    <graphics type="CIRCLE" x="187.0023646598861" y="198.85984270309214"/>
  </node>
  <node label="TYMP" id="43">
    <att type="string" name="canonicalName" value="TYMP"/>
    <att type="string" name="Gene" value="1890"/>
    <att type="string" name="Symbol" value="TYMP"/>
    <att type="integer" name="MCODE_CLUSTER_ID" value="0"/>
    <att type="real" name="MCODE_SCORE" value="0.0"/>
    <att type="string" name="MCODE_TYPE" value=""/>
    <att type="integer" name="DEGREE" value="1"/>
    <graphics type="CIRCLE" x="163.04527298669845" y="249.08303590058307"/>
  </node>
  <node label="EPHX1" id="44">
    <att type="string" name="canonicalName" value="EPHX1"/>
    <att type="string" name="Gene" value="2052"/>
    <att type="string" name="Symbol" value="EPHX1"/>
    <att type="integer" name="MCODE_CLUSTER_ID" value="0"/>
    <att type="real" name="MCODE_SCORE" value="0.0"/>
    <att type="string" name="MCODE_TYPE" value=""/>
    <att type="integer" name="DEGREE" value="6"/>
    <graphics type="CIRCLE" x="166.15898841303408" y="192.03389128057992"/>
  </node>
  <node label="EPHX2" id="45">
    <att type="string" name="canonicalName" value="EPHX2"/>
    <att type="string" name="Gene" value="2053"/>
    <att type="string" name="Symbol" value="EPHX2"/>
    <att type="integer" name="MCODE_CLUSTER_ID" value="0"/>
    <att type="real" name="MCODE_SCORE" value="0.0"/>
    <att type="string" name="MCODE_TYPE" value=""/>
    <att type="integer" name="DEGREE" value="3"/>
    <graphics type="CIRCLE" x="353.0541086000029" y="278.1185596198195"/>
  </node>
  <node label="F3" id="46">
    <att type="string" name="canonicalName" value="F3"/>
    <att type="string" name="Gene" value="2152"/>
    <att type="string" name="Symbol" value="F3"/>
    <att type="integer" name="MCODE_CLUSTER_ID" value="0"/>
    <att type="real" name="MCODE_SCORE" value="0.0"/>
    <att type="string" name="MCODE_TYPE" value=""/>
    <att type="integer" name="DEGREE" value="1"/>
    <graphics type="CIRCLE" x="188.83825872355874" y="189.40702171064115"/>
  </node>
  <node label="FABP3" id="47">
    <att type="string" name="canonicalName" value="FABP3"/>
    <att type="string" name="Gene" value="2170"/>
    <att type="string" name="Symbol" value="FABP3"/>
    <att type="integer" name="MCODE_CLUSTER_ID" value="0"/>
    <att type="real" name="MCODE_SCORE" value="0.0"/>
    <att type="string" name="MCODE_TYPE" value=""/>
    <att type="integer" name="DEGREE" value="4"/>
    <graphics type="CIRCLE" x="297.7849315932204" y="387.04729156329563"/>
  </node>
  <node label="PTK2B" id="48">
    <att type="string" name="canonicalName" value="PTK2B"/>
    <att type="string" name="Gene" value="2185"/>
    <att type="string" name="Symbol" value="PTK2B"/>
    <att type="integer" name="MCODE_CLUSTER_ID" value="0"/>
    <att type="real" name="MCODE_SCORE" value="0.0"/>
    <att type="string" name="MCODE_TYPE" value=""/>
    <att type="integer" name="DEGREE" value="5"/>
    <graphics type="CIRCLE" x="349.16036543975576" y="185.71610594726002"/>
  </node>
  <node label="FLT1" id="49">
    <att type="string" name="canonicalName" value="FLT1"/>
    <att type="string" name="Gene" value="2321"/>
    <att type="string" name="Symbol" value="FLT1"/>
    <att type="integer" name="MCODE_CLUSTER_ID" value="0"/>
    <att type="real" name="MCODE_SCORE" value="0.0"/>
    <att type="string" name="MCODE_TYPE" value=""/>
    <att type="integer" name="DEGREE" value="2"/>
    <graphics type="CIRCLE" x="388.57654500620004" y="443.20061596098367"/>
  </node>
  <node label="FPR2" id="50">
    <att type="string" name="canonicalName" value="FPR2"/>
    <att type="string" name="Gene" value="2358"/>
    <att type="string" name="Symbol" value="FPR2"/>
    <att type="integer" name="MCODE_CLUSTER_ID" value="3"/>
    <att type="real" name="MCODE_SCORE" value="2.5"/>
    <att type="string" name="MCODE_TYPE" value="Clustered"/>
    <att type="integer" name="DEGREE" value="9"/>
    <graphics type="CIRCLE" x="308.5661537805849" y="270.2826229663565"/>
  </node>
  <node label="FYN" id="51">
    <att type="string" name="canonicalName" value="FYN"/>
    <att type="string" name="Gene" value="2534"/>
    <att type="string" name="Symbol" value="FYN"/>
    <att type="integer" name="MCODE_CLUSTER_ID" value="0"/>
    <att type="real" name="MCODE_SCORE" value="0.0"/>
    <att type="string" name="MCODE_TYPE" value=""/>
    <att type="integer" name="DEGREE" value="10"/>
    <graphics type="CIRCLE" x="367.03996428355384" y="362.5439598725753"/>
  </node>
  <node label="GRK5" id="52">
    <att type="string" name="canonicalName" value="GRK5"/>
    <att type="string" name="Gene" value="2869"/>
    <att type="string" name="Symbol" value="GRK5"/>
    <att type="integer" name="MCODE_CLUSTER_ID" value="3"/>
    <att type="real" name="MCODE_SCORE" value="2.5"/>
    <att type="string" name="MCODE_TYPE" value="Clustered"/>
    <att type="integer" name="DEGREE" value="9"/>
    <graphics type="CIRCLE" x="432.6094520748169" y="301.81973027378837"/>
  </node>
  <node label="GSTP1" id="53">
    <att type="string" name="canonicalName" value="GSTP1"/>
    <att type="string" name="Gene" value="2950"/>
    <att type="string" name="Symbol" value="GSTP1"/>
    <att type="integer" name="MCODE_CLUSTER_ID" value="0"/>
    <att type="real" name="MCODE_SCORE" value="0.0"/>
    <att type="string" name="MCODE_TYPE" value=""/>
    <att type="integer" name="DEGREE" value="10"/>
    <graphics type="CIRCLE" x="403.789900085388" y="166.84788402061628"/>
  </node>
  <node label="HSD17B10" id="54">
    <att type="string" name="canonicalName" value="HSD17B10"/>
    <att type="string" name="Gene" value="3028"/>
    <att type="string" name="Symbol" value="HSD17B10"/>
    <att type="integer" name="MCODE_CLUSTER_ID" value="0"/>
    <att type="real" name="MCODE_SCORE" value="0.0"/>
    <att type="string" name="MCODE_TYPE" value=""/>
    <att type="integer" name="DEGREE" value="9"/>
    <graphics type="CIRCLE" x="445.7043507827609" y="303.40566355918446"/>
  </node>
  <node label="HDAC1" id="55">
    <att type="string" name="canonicalName" value="HDAC1"/>
    <att type="string" name="Gene" value="3065"/>
    <att type="string" name="Symbol" value="HDAC1"/>
    <att type="integer" name="MCODE_CLUSTER_ID" value="2"/>
    <att type="real" name="MCODE_SCORE" value="2.0"/>
    <att type="string" name="MCODE_TYPE" value="Seed"/>
    <att type="integer" name="DEGREE" value="21"/>
    <graphics type="CIRCLE" x="443.92632444222" y="271.7980885780583"/>
  </node>
  <node label="HDAC2" id="56">
    <att type="string" name="canonicalName" value="HDAC2"/>
    <att type="string" name="Gene" value="3066"/>
    <att type="string" name="Symbol" value="HDAC2"/>
    <att type="integer" name="MCODE_CLUSTER_ID" value="4"/>
    <att type="real" name="MCODE_SCORE" value="2.3333333333333335"/>
    <att type="string" name="MCODE_TYPE" value="Clustered"/>
    <att type="integer" name="DEGREE" value="15"/>
    <graphics type="CIRCLE" x="320.962508565017" y="307.18399529852167"/>
  </node>
  <node label="HMOX1" id="57">
    <att type="string" name="canonicalName" value="HMOX1"/>
    <att type="string" name="Gene" value="3162"/>
    <att type="string" name="Symbol" value="HMOX1"/>
    <att type="integer" name="MCODE_CLUSTER_ID" value="0"/>
    <att type="real" name="MCODE_SCORE" value="0.0"/>
    <att type="string" name="MCODE_TYPE" value=""/>
    <att type="integer" name="DEGREE" value="2"/>
    <graphics type="CIRCLE" x="432.0302687800265" y="297.245194933796"/>
  </node>
  <node label="NR4A1" id="58">
    <att type="string" name="canonicalName" value="NR4A1"/>
    <att type="string" name="Gene" value="3164"/>
    <att type="string" name="Symbol" value="NR4A1"/>
    <att type="integer" name="MCODE_CLUSTER_ID" value="0"/>
    <att type="real" name="MCODE_SCORE" value="0.0"/>
    <att type="string" name="MCODE_TYPE" value=""/>
    <att type="integer" name="DEGREE" value="5"/>
    <graphics type="CIRCLE" x="272.8652052242313" y="198.22155376139546"/>
  </node>
  <node label="HSD11B1" id="59">
    <att type="string" name="canonicalName" value="HSD11B1"/>
    <att type="string" name="Gene" value="3290"/>
    <att type="string" name="Symbol" value="HSD11B1"/>
    <att type="integer" name="MCODE_CLUSTER_ID" value="0"/>
    <att type="real" name="MCODE_SCORE" value="0.0"/>
    <att type="string" name="MCODE_TYPE" value=""/>
    <att type="integer" name="DEGREE" value="3"/>
    <graphics type="CIRCLE" x="405.1349202711572" y="395.84559982888857"/>
  </node>
  <node label="HSPA1A" id="60">
    <att type="string" name="canonicalName" value="HSPA1A"/>
    <att type="string" name="Gene" value="3303"/>
    <att type="string" name="Symbol" value="HSPA1A"/>
    <att type="integer" name="MCODE_CLUSTER_ID" value="9"/>
    <att type="real" name="MCODE_SCORE" value="1.0"/>
    <att type="string" name="MCODE_TYPE" value="Clustered"/>
    <att type="integer" name="DEGREE" value="16"/>
    <graphics type="CIRCLE" x="230.17559981547885" y="295.0384765342217"/>
  </node>
  <node label="HTR2C" id="61">
    <att type="string" name="canonicalName" value="HTR2C"/>
    <att type="string" name="Gene" value="3358"/>
    <att type="string" name="Symbol" value="HTR2C"/>
    <att type="integer" name="MCODE_CLUSTER_ID" value="3"/>
    <att type="real" name="MCODE_SCORE" value="2.5"/>
    <att type="string" name="MCODE_TYPE" value="Clustered"/>
    <att type="integer" name="DEGREE" value="7"/>
    <graphics type="CIRCLE" x="230.4436334809357" y="207.50723916118568"/>
  </node>
  <node label="IGF1R" id="62">
    <att type="string" name="canonicalName" value="IGF1R"/>
    <att type="string" name="Gene" value="3480"/>
    <att type="string" name="Symbol" value="IGF1R"/>
    <att type="integer" name="MCODE_CLUSTER_ID" value="0"/>
    <att type="real" name="MCODE_SCORE" value="0.0"/>
    <att type="string" name="MCODE_TYPE" value=""/>
    <att type="integer" name="DEGREE" value="9"/>
    <graphics type="CIRCLE" x="279.4109700664527" y="151.0512172751984"/>
  </node>
  <node label="IKBKB" id="63">
    <att type="string" name="canonicalName" value="IKBKB"/>
    <att type="string" name="Gene" value="3551"/>
    <att type="string" name="Symbol" value="IKBKB"/>
    <att type="integer" name="MCODE_CLUSTER_ID" value="0"/>
    <att type="real" name="MCODE_SCORE" value="0.0"/>
    <att type="string" name="MCODE_TYPE" value=""/>
    <att type="integer" name="DEGREE" value="8"/>
    <graphics type="CIRCLE" x="363.7879435261975" y="369.1138547479592"/>
  </node>
  <node label="IMPDH2" id="64">
    <att type="string" name="canonicalName" value="IMPDH2"/>
    <att type="string" name="Gene" value="3615"/>
    <att type="string" name="Symbol" value="IMPDH2"/>
    <att type="integer" name="MCODE_CLUSTER_ID" value="0"/>
    <att type="real" name="MCODE_SCORE" value="0.0"/>
    <att type="string" name="MCODE_TYPE" value=""/>
    <att type="integer" name="DEGREE" value="9"/>
    <graphics type="CIRCLE" x="346.50813568314004" y="420.67005995236985"/>
  </node>
  <node label="ITGB1" id="65">
    <att type="string" name="canonicalName" value="ITGB1"/>
    <att type="string" name="Gene" value="3688"/>
    <att type="string" name="Symbol" value="ITGB1"/>
    <att type="integer" name="MCODE_CLUSTER_ID" value="0"/>
    <att type="real" name="MCODE_SCORE" value="0.0"/>
    <att type="string" name="MCODE_TYPE" value=""/>
    <att type="integer" name="DEGREE" value="8"/>
    <graphics type="CIRCLE" x="319.5807197270113" y="241.256233296964"/>
  </node>
  <node label="ITK" id="66">
    <att type="string" name="canonicalName" value="ITK"/>
    <att type="string" name="Gene" value="3702"/>
    <att type="string" name="Symbol" value="ITK"/>
    <att type="integer" name="MCODE_CLUSTER_ID" value="0"/>
    <att type="real" name="MCODE_SCORE" value="0.0"/>
    <att type="string" name="MCODE_TYPE" value=""/>
    <att type="integer" name="DEGREE" value="2"/>
    <graphics type="CIRCLE" x="295.36596435141615" y="200.8231707059948"/>
  </node>
  <node label="JAK1" id="67">
    <att type="string" name="canonicalName" value="JAK1"/>
    <att type="string" name="Gene" value="3716"/>
    <att type="string" name="Symbol" value="JAK1"/>
    <att type="integer" name="MCODE_CLUSTER_ID" value="0"/>
    <att type="real" name="MCODE_SCORE" value="0.0"/>
    <att type="string" name="MCODE_TYPE" value=""/>
    <att type="integer" name="DEGREE" value="7"/>
    <graphics type="CIRCLE" x="187.30785364815847" y="193.27852895442084"/>
  </node>
  <node label="JAK2" id="68">
    <att type="string" name="canonicalName" value="JAK2"/>
    <att type="string" name="Gene" value="3717"/>
    <att type="string" name="Symbol" value="JAK2"/>
    <att type="integer" name="MCODE_CLUSTER_ID" value="2"/>
    <att type="real" name="MCODE_SCORE" value="2.0"/>
    <att type="string" name="MCODE_TYPE" value="Clustered"/>
    <att type="integer" name="DEGREE" value="17"/>
    <graphics type="CIRCLE" x="293.6403236035887" y="230.56656284180997"/>
  </node>
  <node label="LGALS3" id="69">
    <att type="string" name="canonicalName" value="LGALS3"/>
    <att type="string" name="Gene" value="3958"/>
    <att type="string" name="Symbol" value="LGALS3"/>
    <att type="integer" name="MCODE_CLUSTER_ID" value="0"/>
    <att type="real" name="MCODE_SCORE" value="0.0"/>
    <att type="string" name="MCODE_TYPE" value=""/>
    <att type="integer" name="DEGREE" value="5"/>
    <graphics type="CIRCLE" x="396.6992921278854" y="439.77645189132204"/>
  </node>
  <node label="LMNA" id="70">
    <att type="string" name="canonicalName" value="LMNA"/>
    <att type="string" name="Gene" value="4000"/>
    <att type="string" name="Symbol" value="LMNA"/>
    <att type="integer" name="MCODE_CLUSTER_ID" value="0"/>
    <att type="real" name="MCODE_SCORE" value="0.0"/>
    <att type="string" name="MCODE_TYPE" value=""/>
    <att type="integer" name="DEGREE" value="10"/>
    <graphics type="CIRCLE" x="354.62611227027935" y="376.6091913594645"/>
  </node>
  <node label="MAOA" id="71">
    <att type="string" name="canonicalName" value="MAOA"/>
    <att type="string" name="Gene" value="4128"/>
    <att type="string" name="Symbol" value="MAOA"/>
    <att type="integer" name="MCODE_CLUSTER_ID" value="1"/>
    <att type="real" name="MCODE_SCORE" value="4.0"/>
    <att type="string" name="MCODE_TYPE" value="Seed"/>
    <att type="integer" name="DEGREE" value="8"/>
    <graphics type="CIRCLE" x="355.27144349316944" y="323.9791457310838"/>
  </node>
  <node label="MAOB" id="72">
    <att type="string" name="canonicalName" value="MAOB"/>
    <att type="string" name="Gene" value="4129"/>
    <att type="string" name="Symbol" value="MAOB"/>
    <att type="integer" name="MCODE_CLUSTER_ID" value="1"/>
    <att type="real" name="MCODE_SCORE" value="4.0"/>
    <att type="string" name="MCODE_TYPE" value="Clustered"/>
    <att type="integer" name="DEGREE" value="8"/>
    <graphics type="CIRCLE" x="167.02802186801054" y="249.563607287457"/>
  </node>
  <node label="MDM4" id="73">
    <att type="string" name="canonicalName" value="MDM4"/>
    <att type="string" name="Gene" value="4194"/>
    <att type="string" name="Symbol" value="MDM4"/>
    <att type="integer" name="MCODE_CLUSTER_ID" value="0"/>
    <att type="real" name="MCODE_SCORE" value="0.0"/>
    <att type="string" name="MCODE_TYPE" value=""/>
    <att type="integer" name="DEGREE" value="4"/>
    <graphics type="CIRCLE" x="358.83904768955813" y="209.03659367898757"/>
  </node>
  <node label="MIF" id="74">
    <att type="string" name="canonicalName" value="MIF"/>
    <att type="string" name="Gene" value="4282"/>
    <att type="string" name="Symbol" value="MIF"/>
    <att type="integer" name="MCODE_CLUSTER_ID" value="0"/>
    <att type="real" name="MCODE_SCORE" value="0.0"/>
    <att type="string" name="MCODE_TYPE" value=""/>
    <att type="integer" name="DEGREE" value="3"/>
    <graphics type="CIRCLE" x="328.05266636965075" y="401.9870611112293"/>
  </node>
  <node label="MME" id="75">
    <att type="string" name="canonicalName" value="MME"/>
    <att type="string" name="Gene" value="4311"/>
    <att type="string" name="Symbol" value="MME"/>
    <att type="integer" name="MCODE_CLUSTER_ID" value="0"/>
    <att type="real" name="MCODE_SCORE" value="0.0"/>
    <att type="string" name="MCODE_TYPE" value=""/>
    <att type="integer" name="DEGREE" value="6"/>
    <graphics type="CIRCLE" x="346.8725348918573" y="172.64777213641506"/>
  </node>
  <node label="MMP1" id="76">
    <att type="string" name="canonicalName" value="MMP1"/>
    <att type="string" name="Gene" value="4312"/>
    <att type="string" name="Symbol" value="MMP1"/>
    <att type="integer" name="MCODE_CLUSTER_ID" value="0"/>
    <att type="real" name="MCODE_SCORE" value="0.0"/>
    <att type="string" name="MCODE_TYPE" value=""/>
    <att type="integer" name="DEGREE" value="2"/>
    <graphics type="CIRCLE" x="157.45747587575764" y="371.4805210383123"/>
  </node>
  <node label="MMP2" id="77">
    <att type="string" name="canonicalName" value="MMP2"/>
    <att type="string" name="Gene" value="4313"/>
    <att type="string" name="Symbol" value="MMP2"/>
    <att type="integer" name="MCODE_CLUSTER_ID" value="0"/>
    <att type="real" name="MCODE_SCORE" value="0.0"/>
    <att type="string" name="MCODE_TYPE" value=""/>
    <att type="integer" name="DEGREE" value="3"/>
    <graphics type="CIRCLE" x="338.8093104980177" y="412.8315848002951"/>
  </node>
  <node label="MMP12" id="78">
    <att type="string" name="canonicalName" value="MMP12"/>
    <att type="string" name="Gene" value="4321"/>
    <att type="string" name="Symbol" value="MMP12"/>
    <att type="integer" name="MCODE_CLUSTER_ID" value="0"/>
    <att type="real" name="MCODE_SCORE" value="0.0"/>
    <att type="string" name="MCODE_TYPE" value=""/>
    <att type="integer" name="DEGREE" value="2"/>
    <graphics type="CIRCLE" x="346.9116004732674" y="172.88759764511192"/>
  </node>
  <node label="MPO" id="79">
    <att type="string" name="canonicalName" value="MPO"/>
    <att type="string" name="Gene" value="4353"/>
    <att type="string" name="Symbol" value="MPO"/>
    <att type="integer" name="MCODE_CLUSTER_ID" value="0"/>
    <att type="real" name="MCODE_SCORE" value="0.0"/>
    <att type="string" name="MCODE_TYPE" value=""/>
    <att type="integer" name="DEGREE" value="2"/>
    <graphics type="CIRCLE" x="369.3389253678837" y="166.36248062663952"/>
  </node>
  <node label="NFE2L2" id="80">
    <att type="string" name="canonicalName" value="NFE2L2"/>
    <att type="string" name="Gene" value="4780"/>
    <att type="string" name="Symbol" value="NFE2L2"/>
    <att type="integer" name="MCODE_CLUSTER_ID" value="0"/>
    <att type="real" name="MCODE_SCORE" value="0.0"/>
    <att type="string" name="MCODE_TYPE" value=""/>
    <att type="integer" name="DEGREE" value="12"/>
    <graphics type="CIRCLE" x="367.19003022260074" y="258.44039373974687"/>
  </node>
  <node label="NFKB1" id="81">
    <att type="string" name="canonicalName" value="NFKB1"/>
    <att type="string" name="Gene" value="4790"/>
    <att type="string" name="Symbol" value="NFKB1"/>
    <att type="integer" name="MCODE_CLUSTER_ID" value="4"/>
    <att type="real" name="MCODE_SCORE" value="2.3333333333333335"/>
    <att type="string" name="MCODE_TYPE" value="Clustered"/>
    <att type="integer" name="DEGREE" value="11"/>
    <graphics type="CIRCLE" x="189.64415505178425" y="261.4433285042163"/>
  </node>
  <node label="NQO2" id="82">
    <att type="string" name="canonicalName" value="NQO2"/>
    <att type="string" name="Gene" value="4835"/>
    <att type="string" name="Symbol" value="NQO2"/>
    <att type="integer" name="MCODE_CLUSTER_ID" value="0"/>
    <att type="real" name="MCODE_SCORE" value="0.0"/>
    <att type="string" name="MCODE_TYPE" value=""/>
    <att type="integer" name="DEGREE" value="1"/>
    <graphics type="CIRCLE" x="302.660120394413" y="202.24465562360524"/>
  </node>
  <node label="NOS2" id="83">
    <att type="string" name="canonicalName" value="NOS2"/>
    <att type="string" name="Gene" value="4843"/>
    <att type="string" name="Symbol" value="NOS2"/>
    <att type="integer" name="MCODE_CLUSTER_ID" value="0"/>
    <att type="real" name="MCODE_SCORE" value="0.0"/>
    <att type="string" name="MCODE_TYPE" value=""/>
    <att type="integer" name="DEGREE" value="3"/>
    <graphics type="CIRCLE" x="288.9972146719872" y="171.2864139145126"/>
  </node>
  <node label="SERPINE1" id="84">
    <att type="string" name="canonicalName" value="SERPINE1"/>
    <att type="string" name="Gene" value="5054"/>
    <att type="string" name="Symbol" value="SERPINE1"/>
    <att type="integer" name="MCODE_CLUSTER_ID" value="0"/>
    <att type="real" name="MCODE_SCORE" value="0.0"/>
    <att type="string" name="MCODE_TYPE" value=""/>
    <att type="integer" name="DEGREE" value="2"/>
    <graphics type="CIRCLE" x="437.8888619945367" y="240.20886997681643"/>
  </node>
  <node label="PIM1" id="85">
    <att type="string" name="canonicalName" value="PIM1"/>
    <att type="string" name="Gene" value="5292"/>
    <att type="string" name="Symbol" value="PIM1"/>
    <att type="integer" name="MCODE_CLUSTER_ID" value="0"/>
    <att type="real" name="MCODE_SCORE" value="0.0"/>
    <att type="string" name="MCODE_TYPE" value=""/>
    <att type="integer" name="DEGREE" value="2"/>
    <graphics type="CIRCLE" x="426.12824899573434" y="298.59461311968806"/>
  </node>
  <node label="PIN1" id="86">
    <att type="string" name="canonicalName" value="PIN1"/>
    <att type="string" name="Gene" value="5300"/>
    <att type="string" name="Symbol" value="PIN1"/>
    <att type="integer" name="MCODE_CLUSTER_ID" value="0"/>
    <att type="real" name="MCODE_SCORE" value="0.0"/>
    <att type="string" name="MCODE_TYPE" value=""/>
    <att type="integer" name="DEGREE" value="8"/>
    <graphics type="CIRCLE" x="386.52761078649917" y="187.90475200846157"/>
  </node>
  <node label="PLK1" id="87">
    <att type="string" name="canonicalName" value="PLK1"/>
    <att type="string" name="Gene" value="5347"/>
    <att type="string" name="Symbol" value="PLK1"/>
    <att type="integer" name="MCODE_CLUSTER_ID" value="0"/>
    <att type="real" name="MCODE_SCORE" value="0.0"/>
    <att type="string" name="MCODE_TYPE" value=""/>
    <att type="integer" name="DEGREE" value="10"/>
    <graphics type="CIRCLE" x="405.09810663583437" y="305.8588585629408"/>
  </node>
  <node label="PRSS1" id="88">
    <att type="string" name="canonicalName" value="PRSS1"/>
    <att type="string" name="Gene" value="5644"/>
    <att type="string" name="Symbol" value="PRSS1"/>
    <att type="integer" name="MCODE_CLUSTER_ID" value="0"/>
    <att type="real" name="MCODE_SCORE" value="0.0"/>
    <att type="string" name="MCODE_TYPE" value=""/>
    <att type="integer" name="DEGREE" value="2"/>
    <graphics type="CIRCLE" x="412.1871940047334" y="401.7577751285485"/>
  </node>
  <node label="PTPN2" id="89">
    <att type="string" name="canonicalName" value="PTPN2"/>
    <att type="string" name="Gene" value="5771"/>
    <att type="string" name="Symbol" value="PTPN2"/>
    <att type="integer" name="MCODE_CLUSTER_ID" value="0"/>
    <att type="real" name="MCODE_SCORE" value="0.0"/>
    <att type="string" name="MCODE_TYPE" value=""/>
    <att type="integer" name="DEGREE" value="4"/>
    <graphics type="CIRCLE" x="426.5871596496702" y="203.64925203247066"/>
  </node>
  <node label="PTPRC" id="90">
    <att type="string" name="canonicalName" value="PTPRC"/>
    <att type="string" name="Gene" value="5788"/>
    <att type="string" name="Symbol" value="PTPRC"/>
    <att type="integer" name="MCODE_CLUSTER_ID" value="0"/>
    <att type="real" name="MCODE_SCORE" value="0.0"/>
    <att type="string" name="MCODE_TYPE" value=""/>
    <att type="integer" name="DEGREE" value="2"/>
    <graphics type="CIRCLE" x="237.43999663319556" y="308.6609443301945"/>
  </node>
  <node label="RELA" id="91">
    <att type="string" name="canonicalName" value="RELA"/>
    <att type="string" name="Gene" value="5970"/>
    <att type="string" name="Symbol" value="RELA"/>
    <att type="integer" name="MCODE_CLUSTER_ID" value="4"/>
    <att type="real" name="MCODE_SCORE" value="2.3333333333333335"/>
    <att type="string" name="MCODE_TYPE" value="Clustered"/>
    <att type="integer" name="DEGREE" value="16"/>
    <graphics type="CIRCLE" x="290.2721655411735" y="438.6720375031364"/>
  </node>
  <node label="SLC2A1" id="92">
    <att type="string" name="canonicalName" value="SLC2A1"/>
    <att type="string" name="Gene" value="6513"/>
    <att type="string" name="Symbol" value="SLC2A1"/>
    <att type="integer" name="MCODE_CLUSTER_ID" value="0"/>
    <att type="real" name="MCODE_SCORE" value="0.0"/>
    <att type="string" name="MCODE_TYPE" value=""/>
    <att type="integer" name="DEGREE" value="3"/>
    <graphics type="CIRCLE" x="201.7880047498051" y="153.87898729618632"/>
  </node>
  <node label="SLC6A3" id="93">
    <att type="string" name="canonicalName" value="SLC6A3"/>
    <att type="string" name="Gene" value="6531"/>
    <att type="string" name="Symbol" value="SLC6A3"/>
    <att type="integer" name="MCODE_CLUSTER_ID" value="0"/>
    <att type="real" name="MCODE_SCORE" value="0.0"/>
    <att type="string" name="MCODE_TYPE" value=""/>
    <att type="integer" name="DEGREE" value="1"/>
    <graphics type="CIRCLE" x="236.56611963805526" y="225.01514137298074"/>
  </node>
  <node label="SLC9A1" id="94">
    <att type="string" name="canonicalName" value="SLC9A1"/>
    <att type="string" name="Gene" value="6548"/>
    <att type="string" name="Symbol" value="SLC9A1"/>
    <att type="integer" name="MCODE_CLUSTER_ID" value="0"/>
    <att type="real" name="MCODE_SCORE" value="0.0"/>
    <att type="string" name="MCODE_TYPE" value=""/>
    <att type="integer" name="DEGREE" value="2"/>
    <graphics type="CIRCLE" x="328.49590869160096" y="220.27798961144856"/>
  </node>
  <node label="SLC16A1" id="95">
    <att type="string" name="canonicalName" value="SLC16A1"/>
    <att type="string" name="Gene" value="6566"/>
    <att type="string" name="Symbol" value="SLC16A1"/>
    <att type="integer" name="MCODE_CLUSTER_ID" value="0"/>
    <att type="real" name="MCODE_SCORE" value="0.0"/>
    <att type="string" name="MCODE_TYPE" value=""/>
    <att type="integer" name="DEGREE" value="1"/>
    <graphics type="CIRCLE" x="372.11442141317394" y="394.3971998000153"/>
  </node>
  <node label="SRD5A1" id="96">
    <att type="string" name="canonicalName" value="SRD5A1"/>
    <att type="string" name="Gene" value="6715"/>
    <att type="string" name="Symbol" value="SRD5A1"/>
    <att type="integer" name="MCODE_CLUSTER_ID" value="0"/>
    <att type="real" name="MCODE_SCORE" value="0.0"/>
    <att type="string" name="MCODE_TYPE" value=""/>
    <att type="integer" name="DEGREE" value="2"/>
    <graphics type="CIRCLE" x="409.8573248881957" y="360.75286028807466"/>
  </node>
  <node label="STAT1" id="97">
    <att type="string" name="canonicalName" value="STAT1"/>
    <att type="string" name="Gene" value="6772"/>
    <att type="string" name="Symbol" value="STAT1"/>
    <att type="integer" name="MCODE_CLUSTER_ID" value="0"/>
    <att type="real" name="MCODE_SCORE" value="0.0"/>
    <att type="string" name="MCODE_TYPE" value=""/>
    <att type="integer" name="DEGREE" value="12"/>
    <graphics type="CIRCLE" x="220.2505632933741" y="204.98752174333043"/>
  </node>
  <node label="TACR2" id="98">
    <att type="string" name="canonicalName" value="TACR2"/>
    <att type="string" name="Gene" value="6865"/>
    <att type="string" name="Symbol" value="TACR2"/>
    <att type="integer" name="MCODE_CLUSTER_ID" value="3"/>
    <att type="real" name="MCODE_SCORE" value="2.5"/>
    <att type="string" name="MCODE_TYPE" value="Clustered"/>
    <att type="integer" name="DEGREE" value="5"/>
    <graphics type="CIRCLE" x="334.1981712366222" y="279.1032561638715"/>
  </node>
  <node label="TGFBR2" id="99">
    <att type="string" name="canonicalName" value="TGFBR2"/>
    <att type="string" name="Gene" value="7048"/>
    <att type="string" name="Symbol" value="TGFBR2"/>
    <att type="integer" name="MCODE_CLUSTER_ID" value="0"/>
    <att type="real" name="MCODE_SCORE" value="0.0"/>
    <att type="string" name="MCODE_TYPE" value=""/>
    <att type="integer" name="DEGREE" value="3"/>
    <graphics type="CIRCLE" x="346.7698791831839" y="198.18636550070778"/>
  </node>
  <node label="TGM2" id="100">
    <att type="string" name="canonicalName" value="TGM2"/>
    <att type="string" name="Gene" value="7052"/>
    <att type="string" name="Symbol" value="TGM2"/>
    <att type="integer" name="MCODE_CLUSTER_ID" value="0"/>
    <att type="real" name="MCODE_SCORE" value="0.0"/>
    <att type="string" name="MCODE_TYPE" value=""/>
    <att type="integer" name="DEGREE" value="4"/>
    <graphics type="CIRCLE" x="266.47523238911924" y="329.2408260188138"/>
  </node>
  <node label="TLR4" id="101">
    <att type="string" name="canonicalName" value="TLR4"/>
    <att type="string" name="Gene" value="7099"/>
    <att type="string" name="Symbol" value="TLR4"/>
    <att type="integer" name="MCODE_CLUSTER_ID" value="0"/>
    <att type="real" name="MCODE_SCORE" value="0.0"/>
    <att type="string" name="MCODE_TYPE" value=""/>
    <att type="integer" name="DEGREE" value="3"/>
    <graphics type="CIRCLE" x="308.5608048189286" y="189.82095597637274"/>
  </node>
  <node label="TOP1" id="102">
    <att type="string" name="canonicalName" value="TOP1"/>
    <att type="string" name="Gene" value="7150"/>
    <att type="string" name="Symbol" value="TOP1"/>
    <att type="integer" name="MCODE_CLUSTER_ID" value="0"/>
    <att type="real" name="MCODE_SCORE" value="0.0"/>
    <att type="string" name="MCODE_TYPE" value=""/>
    <att type="integer" name="DEGREE" value="7"/>
    <graphics type="CIRCLE" x="190.886310207271" y="192.66951079495706"/>
  </node>
  <node label="TOP2A" id="103">
    <att type="string" name="canonicalName" value="TOP2A"/>
    <att type="string" name="Gene" value="7153"/>
    <att type="string" name="Symbol" value="TOP2A"/>
    <att type="integer" name="MCODE_CLUSTER_ID" value="0"/>
    <att type="real" name="MCODE_SCORE" value="0.0"/>
    <att type="string" name="MCODE_TYPE" value=""/>
    <att type="integer" name="DEGREE" value="14"/>
    <graphics type="CIRCLE" x="185.81143360917918" y="429.3651369147581"/>
  </node>
  <node label="TPO" id="104">
    <att type="string" name="canonicalName" value="TPO"/>
    <att type="string" name="Gene" value="7173"/>
    <att type="string" name="Symbol" value="TPO"/>
    <att type="integer" name="MCODE_CLUSTER_ID" value="0"/>
    <att type="real" name="MCODE_SCORE" value="0.0"/>
    <att type="string" name="MCODE_TYPE" value=""/>
    <att type="integer" name="DEGREE" value="1"/>
    <graphics type="CIRCLE" x="184.2061967493551" y="253.4004150318873"/>
  </node>
  <node label="TTR" id="105">
    <att type="string" name="canonicalName" value="TTR"/>
    <att type="string" name="Gene" value="7276"/>
    <att type="string" name="Symbol" value="TTR"/>
    <att type="integer" name="MCODE_CLUSTER_ID" value="0"/>
    <att type="real" name="MCODE_SCORE" value="0.0"/>
    <att type="string" name="MCODE_TYPE" value=""/>
    <att type="integer" name="DEGREE" value="1"/>
    <graphics type="CIRCLE" x="418.3267264459408" y="325.0391079852808"/>
  </node>
  <node label="ULK1" id="106">
    <att type="string" name="canonicalName" value="ULK1"/>
    <att type="string" name="Gene" value="8408"/>
    <att type="string" name="Symbol" value="ULK1"/>
    <att type="integer" name="MCODE_CLUSTER_ID" value="9"/>
    <att type="real" name="MCODE_SCORE" value="1.0"/>
    <att type="string" name="MCODE_TYPE" value="Clustered"/>
    <att type="integer" name="DEGREE" value="5"/>
    <graphics type="CIRCLE" x="200.35320152402994" y="199.04398933573438"/>
  </node>
  <node label="AOC3" id="107">
    <att type="string" name="canonicalName" value="AOC3"/>
    <att type="string" name="Gene" value="8639"/>
    <att type="string" name="Symbol" value="AOC3"/>
    <att type="integer" name="MCODE_CLUSTER_ID" value="1"/>
    <att type="real" name="MCODE_SCORE" value="4.0"/>
    <att type="string" name="MCODE_TYPE" value="Clustered"/>
    <att type="integer" name="DEGREE" value="10"/>
    <graphics type="CIRCLE" x="392.9256693381276" y="268.14297688524556"/>
  </node>
  <node label="TRIM24" id="108">
    <att type="string" name="canonicalName" value="TRIM24"/>
    <att type="string" name="Gene" value="8805"/>
    <att type="string" name="Symbol" value="TRIM24"/>
    <att type="integer" name="MCODE_CLUSTER_ID" value="2"/>
    <att type="real" name="MCODE_SCORE" value="2.0"/>
    <att type="string" name="MCODE_TYPE" value="Clustered"/>
    <att type="integer" name="DEGREE" value="12"/>
    <graphics type="CIRCLE" x="304.1355548427813" y="338.02825132292594"/>
  </node>
  <node label="HDAC3" id="109">
    <att type="string" name="canonicalName" value="HDAC3"/>
    <att type="string" name="Gene" value="8841"/>
    <att type="string" name="Symbol" value="HDAC3"/>
    <att type="integer" name="MCODE_CLUSTER_ID" value="4"/>
    <att type="real" name="MCODE_SCORE" value="2.3333333333333335"/>
    <att type="string" name="MCODE_TYPE" value="Clustered"/>
    <att type="integer" name="DEGREE" value="14"/>
    <graphics type="CIRCLE" x="250.0408448313467" y="227.2510243210611"/>
  </node>
  <node label="NR1I2" id="110">
    <att type="string" name="canonicalName" value="NR1I2"/>
    <att type="string" name="Gene" value="8856"/>
    <att type="string" name="Symbol" value="NR1I2"/>
    <att type="integer" name="MCODE_CLUSTER_ID" value="0"/>
    <att type="real" name="MCODE_SCORE" value="0.0"/>
    <att type="string" name="MCODE_TYPE" value=""/>
    <att type="integer" name="DEGREE" value="1"/>
    <graphics type="CIRCLE" x="213.90146581006002" y="416.42719594737173"/>
  </node>
  <node label="HDAC6" id="111">
    <att type="string" name="canonicalName" value="HDAC6"/>
    <att type="string" name="Gene" value="10013"/>
    <att type="string" name="Symbol" value="HDAC6"/>
    <att type="integer" name="MCODE_CLUSTER_ID" value="2"/>
    <att type="real" name="MCODE_SCORE" value="2.0"/>
    <att type="string" name="MCODE_TYPE" value="Clustered"/>
    <att type="integer" name="DEGREE" value="12"/>
    <graphics type="CIRCLE" x="213.54245165556233" y="281.4420541595798"/>
  </node>
  <node label="HDAC5" id="112">
    <att type="string" name="canonicalName" value="HDAC5"/>
    <att type="string" name="Gene" value="10014"/>
    <att type="string" name="Symbol" value="HDAC5"/>
    <att type="integer" name="MCODE_CLUSTER_ID" value="4"/>
    <att type="real" name="MCODE_SCORE" value="2.3333333333333335"/>
    <att type="string" name="MCODE_TYPE" value="Seed"/>
    <att type="integer" name="DEGREE" value="12"/>
    <graphics type="CIRCLE" x="440.87158258894993" y="201.44886837409314"/>
  </node>
  <node label="PARP2" id="113">
    <att type="string" name="canonicalName" value="PARP2"/>
    <att type="string" name="Gene" value="10038"/>
    <att type="string" name="Symbol" value="PARP2"/>
    <att type="integer" name="MCODE_CLUSTER_ID" value="0"/>
    <att type="real" name="MCODE_SCORE" value="0.0"/>
    <att type="string" name="MCODE_TYPE" value=""/>
    <att type="integer" name="DEGREE" value="2"/>
    <graphics type="CIRCLE" x="153.67248409391885" y="377.08658989020745"/>
  </node>
  <node label="PLK4" id="114">
    <att type="string" name="canonicalName" value="PLK4"/>
    <att type="string" name="Gene" value="10733"/>
    <att type="string" name="Symbol" value="PLK4"/>
    <att type="integer" name="MCODE_CLUSTER_ID" value="0"/>
    <att type="real" name="MCODE_SCORE" value="0.0"/>
    <att type="string" name="MCODE_TYPE" value=""/>
    <att type="integer" name="DEGREE" value="2"/>
    <graphics type="CIRCLE" x="254.7794104785748" y="183.28176304692468"/>
  </node>
  <node label="HRH3" id="115">
    <att type="string" name="canonicalName" value="HRH3"/>
    <att type="string" name="Gene" value="11255"/>
    <att type="string" name="Symbol" value="HRH3"/>
    <att type="integer" name="MCODE_CLUSTER_ID" value="5"/>
    <att type="real" name="MCODE_SCORE" value="1.5"/>
    <att type="string" name="MCODE_TYPE" value="Seed"/>
    <att type="integer" name="DEGREE" value="4"/>
    <graphics type="CIRCLE" x="193.90730888724255" y="379.88303363021737"/>
  </node>
  <node label="ATG4B" id="116">
    <att type="string" name="canonicalName" value="ATG4B"/>
    <att type="string" name="Gene" value="23192"/>
    <att type="string" name="Symbol" value="ATG4B"/>
    <att type="integer" name="MCODE_CLUSTER_ID" value="9"/>
    <att type="real" name="MCODE_SCORE" value="1.0"/>
    <att type="string" name="MCODE_TYPE" value="Clustered"/>
    <att type="integer" name="DEGREE" value="4"/>
    <graphics type="CIRCLE" x="260.2379780602089" y="350.78747045117973"/>
  </node>
  <node label="CA14" id="117">
    <att type="string" name="canonicalName" value="CA14"/>
    <att type="string" name="Gene" value="23632"/>
    <att type="string" name="Symbol" value="CA14"/>
    <att type="integer" name="MCODE_CLUSTER_ID" value="6"/>
    <att type="real" name="MCODE_SCORE" value="1.5"/>
    <att type="string" name="MCODE_TYPE" value="Seed"/>
    <att type="integer" name="DEGREE" value="3"/>
    <graphics type="CIRCLE" x="164.98976444845061" y="340.44134560034263"/>
  </node>
  <node label="PTPN22" id="118">
    <att type="string" name="canonicalName" value="PTPN22"/>
    <att type="string" name="Gene" value="26191"/>
    <att type="string" name="Symbol" value="PTPN22"/>
    <att type="integer" name="MCODE_CLUSTER_ID" value="0"/>
    <att type="real" name="MCODE_SCORE" value="0.0"/>
    <att type="string" name="MCODE_TYPE" value=""/>
    <att type="integer" name="DEGREE" value="1"/>
    <graphics type="CIRCLE" x="438.38515949995747" y="276.7568337990305"/>
  </node>
  <node label="PABPC1" id="119">
    <att type="string" name="canonicalName" value="PABPC1"/>
    <att type="string" name="Gene" value="26986"/>
    <att type="string" name="Symbol" value="PABPC1"/>
    <att type="integer" name="MCODE_CLUSTER_ID" value="7"/>
    <att type="real" name="MCODE_SCORE" value="1.0"/>
    <att type="string" name="MCODE_TYPE" value="Seed"/>
    <att type="integer" name="DEGREE" value="12"/>
    <graphics type="CIRCLE" x="424.4844872632213" y="319.6386098746076"/>
  </node>
  <node label="TDP1" id="120">
    <att type="string" name="canonicalName" value="TDP1"/>
    <att type="string" name="Gene" value="55775"/>
    <att type="string" name="Symbol" value="TDP1"/>
    <att type="integer" name="MCODE_CLUSTER_ID" value="0"/>
    <att type="real" name="MCODE_SCORE" value="0.0"/>
    <att type="string" name="MCODE_TYPE" value=""/>
    <att type="integer" name="DEGREE" value="4"/>
    <graphics type="CIRCLE" x="383.5284953430846" y="396.99062396514614"/>
  </node>
  <node label="HDAC8" id="121">
    <att type="string" name="canonicalName" value="HDAC8"/>
    <att type="string" name="Gene" value="55869"/>
    <att type="string" name="Symbol" value="HDAC8"/>
    <att type="integer" name="MCODE_CLUSTER_ID" value="0"/>
    <att type="real" name="MCODE_SCORE" value="0.0"/>
    <att type="string" name="MCODE_TYPE" value=""/>
    <att type="integer" name="DEGREE" value="3"/>
    <graphics type="CIRCLE" x="262.412971841577" y="331.87420418620445"/>
  </node>
  <node label="AKR1B10" id="122">
    <att type="string" name="canonicalName" value="AKR1B10"/>
    <att type="string" name="Gene" value="57016"/>
    <att type="string" name="Symbol" value="AKR1B10"/>
    <att type="integer" name="MCODE_CLUSTER_ID" value="7"/>
    <att type="real" name="MCODE_SCORE" value="1.0"/>
    <att type="string" name="MCODE_TYPE" value="Clustered"/>
    <att type="integer" name="DEGREE" value="5"/>
    <graphics type="CIRCLE" x="189.93705337683699" y="207.96290804802635"/>
  </node>
  <node label="HDAC11" id="123">
    <att type="string" name="canonicalName" value="HDAC11"/>
    <att type="string" name="Gene" value="79885"/>
    <att type="string" name="Symbol" value="HDAC11"/>
    <att type="integer" name="MCODE_CLUSTER_ID" value="0"/>
    <att type="real" name="MCODE_SCORE" value="0.0"/>
    <att type="string" name="MCODE_TYPE" value=""/>
    <att type="integer" name="DEGREE" value="1"/>
    <graphics type="CIRCLE" x="313.1407370947952" y="351.09344793507216"/>
  </node>
  <node label="HDAC10" id="124">
    <att type="string" name="canonicalName" value="HDAC10"/>
    <att type="string" name="Gene" value="83933"/>
    <att type="string" name="Symbol" value="HDAC10"/>
    <att type="integer" name="MCODE_CLUSTER_ID" value="0"/>
    <att type="real" name="MCODE_SCORE" value="0.0"/>
    <att type="string" name="MCODE_TYPE" value=""/>
    <att type="integer" name="DEGREE" value="4"/>
    <graphics type="CIRCLE" x="449.1298165517508" y="265.7514743354876"/>
  </node>
  <node label="STING1" id="125">
    <att type="string" name="canonicalName" value="STING1"/>
    <att type="string" name="Gene" value="340061"/>
    <att type="string" name="Symbol" value="STING1"/>
    <att type="integer" name="MCODE_CLUSTER_ID" value="0"/>
    <att type="real" name="MCODE_SCORE" value="0.0"/>
    <att type="string" name="MCODE_TYPE" value=""/>
    <att type="integer" name="DEGREE" value="3"/>
    <graphics type="CIRCLE" x="173.37500441356678" y="378.936894987796"/>
  </node>
  <edge label="10013 (pp) 2869" source="111" target="52">
    <att type="string" name="canonicalName" value="10013 (pp) 2869"/>
    <att type="string" name="interaction" value="pp"/>
    <att type="int" name="SCORE" value="294"/>
    <att type="string" name="support" value="{&quot;StringDB&quot;: &quot;physical&quot;, &quot;StringEvidence&quot;: &quot;textmining:0.406,experiments:0.265&quot;, &quot;OmniPath&quot;: &quot;omnipath&quot;, &quot;OmniPath_Reference&quot;: &quot;PhosphoSite&quot;, &quot;InWeb_IM&quot;: &quot;experimental&quot;, &quot;BioGrid&quot;: &quot;physical&quot;, &quot;BioGrid_PubMed&quot;: &quot;22952844&quot;, &quot;BioGrid_Type&quot;: &quot;Affinity Capture-MS&quot;, &quot;String_Score_Physical&quot;: 294, &quot;String_Score_Combined&quot;: 580}"/>
  </edge>
  <edge label="10013 (pp) 3065" source="111" target="55">
    <att type="string" name="canonicalName" value="10013 (pp) 3065"/>
    <att type="string" name="interaction" value="pp"/>
    <att type="int" name="SCORE" value="288"/>
    <att type="string" name="support" value="{&quot;StringDB&quot;: &quot;physical&quot;, &quot;StringEvidence&quot;: &quot;textmining:0.581,experiments:0.258,cooccurrence:0.103,coexpression:0.008&quot;, &quot;String_Score_Physical&quot;: 288, &quot;String_Score_Combined&quot;: 735}"/>
  </edge>
  <edge label="10013 (pp) 3066" source="111" target="56">
    <att type="string" name="canonicalName" value="10013 (pp) 3066"/>
    <att type="string" name="interaction" value="pp"/>
    <att type="int" name="SCORE" value="288"/>
    <att type="string" name="support" value="{&quot;StringDB&quot;: &quot;physical&quot;, &quot;StringEvidence&quot;: &quot;textmining:0.593,experiments:0.258,cooccurrence:0.099,coexpression:0.008&quot;, &quot;String_Score_Physical&quot;: 288, &quot;String_Score_Combined&quot;: 741}"/>
  </edge>
  <edge label="10013 (pp) 3164" source="111" target="58">
    <att type="string" name="canonicalName" value="10013 (pp) 3164"/>
    <att type="string" name="interaction" value="pp"/>
    <att type="int" name="SCORE" value="301"/>
    <att type="string" name="support" value="{&quot;StringDB&quot;: &quot;physical&quot;, &quot;StringEvidence&quot;: &quot;experiments:0.272,textmining:0.133&quot;, &quot;InWeb_IM&quot;: &quot;experimental&quot;, &quot;BioGrid&quot;: &quot;physical&quot;, &quot;BioGrid_PubMed&quot;: &quot;19321449&quot;, &quot;BioGrid_Type&quot;: &quot;Affinity Capture-MS&quot;, &quot;String_Score_Physical&quot;: 301, &quot;String_Score_Combined&quot;: 394}"/>
  </edge>
  <edge label="10013 (pp) 3480" source="111" target="62">
    <att type="string" name="canonicalName" value="10013 (pp) 3480"/>
    <att type="string" name="interaction" value="pp"/>
    <att type="int" name="SCORE" value="187"/>
    <att type="string" name="support" value="{&quot;StringDB&quot;: &quot;physical&quot;, &quot;StringEvidence&quot;: &quot;textmining:0.222,experiments:0.153&quot;, &quot;BioGrid&quot;: &quot;genetic&quot;, &quot;BioGrid_PubMed&quot;: &quot;28319113&quot;, &quot;BioGrid_Type&quot;: &quot;Negative Genetic&quot;, &quot;String_Score_Physical&quot;: 187, &quot;String_Score_Combined&quot;: 367}"/>
  </edge>
  <edge label="10013 (pp) 3717" source="111" target="68">
    <att type="string" name="canonicalName" value="10013 (pp) 3717"/>
    <att type="string" name="interaction" value="pp"/>
    <att type="int" name="SCORE" value="311"/>
    <att type="string" name="support" value="{&quot;StringDB&quot;: &quot;physical&quot;, &quot;StringEvidence&quot;: &quot;experiments:0.283,textmining:0.278,coexpression:0.020&quot;, &quot;BioGrid&quot;: &quot;physical&quot;, &quot;BioGrid_PubMed&quot;: &quot;26775640&quot;, &quot;BioGrid_Type&quot;: &quot;Affinity Capture-Western&quot;, &quot;String_Score_Physical&quot;: 311, &quot;String_Score_Combined&quot;: 513}"/>
  </edge>
  <edge label="10013 (pp) 5347" source="111" target="87">
    <att type="string" name="canonicalName" value="10013 (pp) 5347"/>
    <att type="string" name="interaction" value="pp"/>
    <att type="int" name="SCORE" value="292"/>
    <att type="string" name="support" value="{&quot;StringDB&quot;: &quot;physical&quot;, &quot;StringEvidence&quot;: &quot;textmining:0.350,experiments:0.262,coexpression:0.001&quot;, &quot;BioGrid&quot;: &quot;physical&quot;, &quot;BioGrid_PubMed&quot;: &quot;23345402&quot;, &quot;BioGrid_Type&quot;: &quot;Affinity Capture-Western&quot;, &quot;String_Score_Physical&quot;: 292, &quot;String_Score_Combined&quot;: 539}"/>
  </edge>
  <edge label="10013 (pp) 55869" source="111" target="121">
    <att type="string" name="canonicalName" value="10013 (pp) 55869"/>
    <att type="string" name="interaction" value="pp"/>
    <att type="int" name="SCORE" value="288"/>
    <att type="string" name="support" value="{&quot;StringDB&quot;: &quot;physical&quot;, &quot;StringEvidence&quot;: &quot;textmining:0.395,experiments:0.258,coexpression:0.128,cooccurrence:0.092&quot;, &quot;String_Score_Physical&quot;: 288, &quot;String_Score_Combined&quot;: 658}"/>
  </edge>
  <edge label="10013 (pp) 5970" source="111" target="91">
    <att type="string" name="canonicalName" value="10013 (pp) 5970"/>
    <att type="string" name="interaction" value="pp"/>
    <att type="int" name="SCORE" value="331"/>
    <att type="string" name="support" value="{&quot;StringDB&quot;: &quot;physical&quot;, &quot;StringEvidence&quot;: &quot;experiments:0.303,textmining:0.275,coexpression:0.001&quot;, &quot;BioGrid&quot;: &quot;physical&quot;, &quot;BioGrid_PubMed&quot;: &quot;26388610&quot;, &quot;BioGrid_Type&quot;: &quot;Affinity Capture-Western&quot;, &quot;String_Score_Physical&quot;: 331, &quot;String_Score_Combined&quot;: 515}"/>
  </edge>
  <edge label="10013 (pp) 79885" source="111" target="123">
    <att type="string" name="canonicalName" value="10013 (pp) 79885"/>
    <att type="string" name="interaction" value="pp"/>
    <att type="int" name="SCORE" value="301"/>
    <att type="string" name="support" value="{&quot;StringDB&quot;: &quot;physical&quot;, &quot;StringEvidence&quot;: &quot;textmining:0.844,experiments:0.272&quot;, &quot;BioGrid&quot;: &quot;physical&quot;, &quot;BioGrid_PubMed&quot;: &quot;11948178&quot;, &quot;BioGrid_Type&quot;: &quot;Affinity Capture-Western&quot;, &quot;String_Score_Physical&quot;: 301, &quot;String_Score_Combined&quot;: 891}"/>
  </edge>
  <edge label="10013 (pp) 8408" source="111" target="106">
    <att type="string" name="canonicalName" value="10013 (pp) 8408"/>
    <att type="string" name="interaction" value="pp"/>
    <att type="int" name="SCORE" value="312"/>
    <att type="string" name="support" value="{&quot;StringDB&quot;: &quot;physical&quot;, &quot;StringEvidence&quot;: &quot;textmining:0.317,experiments:0.283,coexpression:0.008&quot;, &quot;BioGrid&quot;: &quot;physical&quot;, &quot;BioGrid_PubMed&quot;: &quot;30335599&quot;, &quot;BioGrid_Type&quot;: &quot;Affinity Capture-Western&quot;, &quot;String_Score_Physical&quot;: 312, &quot;String_Score_Combined&quot;: 534}"/>
  </edge>
  <edge label="10013 (pp) 8841" source="111" target="109">
    <att type="string" name="canonicalName" value="10013 (pp) 8841"/>
    <att type="string" name="interaction" value="pp"/>
    <att type="int" name="SCORE" value="288"/>
    <att type="string" name="support" value="{&quot;StringDB&quot;: &quot;physical&quot;, &quot;StringEvidence&quot;: &quot;textmining:0.320,experiments:0.258,cooccurrence:0.094,coexpression:0.008&quot;, &quot;String_Score_Physical&quot;: 288, &quot;String_Score_Combined&quot;: 565}"/>
  </edge>
  <edge label="10014 (pp) 1020" source="112" target="23">
    <att type="string" name="canonicalName" value="10014 (pp) 1020"/>
    <att type="string" name="interaction" value="pp"/>
    <att type="int" name="SCORE" value="292"/>
    <att type="string" name="support" value="{&quot;StringDB&quot;: &quot;functional&quot;, &quot;StringEvidence&quot;: &quot;textmining:0.317&quot;, &quot;OmniPath&quot;: &quot;kinaseextra&quot;, &quot;OmniPath_Reference&quot;: &quot;PhosphoSite_ProtMapper;PhosphoSite_noref;ProtMapper;REACH_ProtMapper;Sparser_ProtMapper&quot;, &quot;String_Score_Combined&quot;: 345, &quot;String_Score_Physical&quot;: 292}"/>
  </edge>
  <edge label="10014 (pp) 142" source="112" target="7">
    <att type="string" name="canonicalName" value="10014 (pp) 142"/>
    <att type="string" name="interaction" value="pp"/>
    <att type="int" name="SCORE" value="299"/>
    <att type="string" name="support" value="{&quot;StringDB&quot;: &quot;physical&quot;, &quot;StringEvidence&quot;: &quot;experiments:0.269,textmining:0.180,coexpression:0.027&quot;, &quot;InWeb_IM&quot;: &quot;experimental&quot;, &quot;BioGrid&quot;: &quot;physical&quot;, &quot;BioGrid_PubMed&quot;: &quot;21081666&quot;, &quot;BioGrid_Type&quot;: &quot;Affinity Capture-MS&quot;, &quot;String_Score_Physical&quot;: 299, &quot;String_Score_Combined&quot;: 441}"/>
  </edge>
  <edge label="10014 (pp) 26986" source="112" target="119">
    <att type="string" name="canonicalName" value="10014 (pp) 26986"/>
    <att type="string" name="interaction" value="pp"/>
    <att type="int" name="SCORE" value="292"/>
    <att type="string" name="support" value="{&quot;StringDB&quot;: &quot;physical&quot;, &quot;StringEvidence&quot;: &quot;experiments:0.262,coexpression:0.022,textmining:0.004&quot;, &quot;InWeb_IM&quot;: &quot;experimental&quot;, &quot;BioGrid&quot;: &quot;physical&quot;, &quot;BioGrid_PubMed&quot;: &quot;21081666&quot;, &quot;BioGrid_Type&quot;: &quot;Affinity Capture-MS&quot;, &quot;String_Score_Physical&quot;: 292, &quot;String_Score_Combined&quot;: 310}"/>
  </edge>
  <edge label="10014 (pp) 3028" source="112" target="54">
    <att type="string" name="canonicalName" value="10014 (pp) 3028"/>
    <att type="string" name="interaction" value="pp"/>
    <att type="int" name="SCORE" value="292"/>
    <att type="string" name="support" value="{&quot;StringDB&quot;: &quot;physical&quot;, &quot;StringEvidence&quot;: &quot;experiments:0.262,textmining:0.050&quot;, &quot;BioGrid&quot;: &quot;physical&quot;, &quot;BioGrid_PubMed&quot;: &quot;21081666&quot;, &quot;BioGrid_Type&quot;: &quot;Affinity Capture-MS&quot;, &quot;String_Score_Physical&quot;: 292, &quot;String_Score_Combined&quot;: 327}"/>
  </edge>
  <edge label="10014 (pp) 3065" source="112" target="55">
    <att type="string" name="canonicalName" value="10014 (pp) 3065"/>
    <att type="string" name="interaction" value="pp"/>
    <att type="int" name="SCORE" value="671"/>
    <att type="string" name="support" value="{&quot;StringDB&quot;: &quot;physical&quot;, &quot;StringEvidence&quot;: &quot;experiments:0.452,database:0.374,textmining:0.347,cooccurrence:0.145,coexpression:0.008&quot;, &quot;BioGrid&quot;: &quot;physical&quot;, &quot;BioGrid_PubMed&quot;: &quot;34709266,21081666&quot;, &quot;BioGrid_Type&quot;: &quot;Affinity Capture-MS,Proximity Label-MS&quot;, &quot;String_Score_Physical&quot;: 671, &quot;String_Score_Combined&quot;: 818}"/>
  </edge>
  <edge label="10014 (pp) 3066" source="112" target="56">
    <att type="string" name="canonicalName" value="10014 (pp) 3066"/>
    <att type="string" name="interaction" value="pp"/>
    <att type="int" name="SCORE" value="554"/>
    <att type="string" name="support" value="{&quot;StringDB&quot;: &quot;physical&quot;, &quot;StringEvidence&quot;: &quot;database:0.374,textmining:0.348,experiments:0.258,cooccurrence:0.144&quot;, &quot;String_Score_Physical&quot;: 554, &quot;String_Score_Combined&quot;: 751}"/>
  </edge>
  <edge label="10014 (pp) 3303" source="112" target="60">
    <att type="string" name="canonicalName" value="10014 (pp) 3303"/>
    <att type="string" name="interaction" value="pp"/>
    <att type="int" name="SCORE" value="187"/>
    <att type="string" name="support" value="{&quot;InWeb_IM&quot;: &quot;experimental&quot;, &quot;BioGrid&quot;: &quot;physical&quot;, &quot;BioGrid_PubMed&quot;: &quot;21081666&quot;, &quot;BioGrid_Type&quot;: &quot;Affinity Capture-MS&quot;}"/>
  </edge>
  <edge label="10014 (pp) 3615" source="112" target="64">
    <att type="string" name="canonicalName" value="10014 (pp) 3615"/>
    <att type="string" name="interaction" value="pp"/>
    <att type="int" name="SCORE" value="292"/>
    <att type="string" name="support" value="{&quot;StringDB&quot;: &quot;physical&quot;, &quot;StringEvidence&quot;: &quot;experiments:0.262,coexpression:0.019,textmining:0.011&quot;, &quot;InWeb_IM&quot;: &quot;experimental&quot;, &quot;BioGrid&quot;: &quot;physical&quot;, &quot;BioGrid_PubMed&quot;: &quot;21081666&quot;, &quot;BioGrid_Type&quot;: &quot;Affinity Capture-MS&quot;, &quot;String_Score_Physical&quot;: 292, &quot;String_Score_Combined&quot;: 313}"/>
  </edge>
  <edge label="10014 (pp) 4790" source="112" target="81">
    <att type="string" name="canonicalName" value="10014 (pp) 4790"/>
    <att type="string" name="interaction" value="pp"/>
    <att type="int" name="SCORE" value="331"/>
    <att type="string" name="support" value="{&quot;StringDB&quot;: &quot;physical&quot;, &quot;StringEvidence&quot;: &quot;experiments:0.303,textmining:0.214,coexpression:0.006&quot;, &quot;InWeb_IM&quot;: &quot;experimental&quot;, &quot;BioGrid&quot;: &quot;physical&quot;, &quot;BioGrid_PubMed&quot;: &quot;12917325&quot;, &quot;BioGrid_Type&quot;: &quot;Affinity Capture-Western,Reconstituted Complex&quot;, &quot;String_Score_Physical&quot;: 331, &quot;String_Score_Combined&quot;: 477}"/>
  </edge>
  <edge label="10014 (pp) 55869" source="112" target="121">
    <att type="string" name="canonicalName" value="10014 (pp) 55869"/>
    <att type="string" name="interaction" value="pp"/>
    <att type="int" name="SCORE" value="288"/>
    <att type="string" name="support" value="{&quot;StringDB&quot;: &quot;physical&quot;, &quot;StringEvidence&quot;: &quot;textmining:0.314,experiments:0.258,cooccurrence:0.152,coexpression:0.008&quot;, &quot;String_Score_Physical&quot;: 288, &quot;String_Score_Combined&quot;: 589}"/>
  </edge>
  <edge label="10014 (pp) 7150" source="112" target="102">
    <att type="string" name="canonicalName" value="10014 (pp) 7150"/>
    <att type="string" name="interaction" value="pp"/>
    <att type="int" name="SCORE" value="355"/>
    <att type="string" name="support" value="{&quot;StringDB&quot;: &quot;physical&quot;, &quot;StringEvidence&quot;: &quot;experiments:0.328,textmining:0.010&quot;, &quot;InWeb_IM&quot;: &quot;experimental&quot;, &quot;BioGrid&quot;: &quot;physical&quot;, &quot;BioGrid_PubMed&quot;: &quot;21081666&quot;, &quot;BioGrid_Type&quot;: &quot;Affinity Capture-MS&quot;, &quot;String_Score_Physical&quot;: 355, &quot;String_Score_Combined&quot;: 362}"/>
  </edge>
  <edge label="10014 (pp) 8841" source="112" target="109">
    <att type="string" name="canonicalName" value="10014 (pp) 8841"/>
    <att type="string" name="interaction" value="pp"/>
    <att type="int" name="SCORE" value="900"/>
    <att type="string" name="support" value="{&quot;StringDB&quot;: &quot;physical&quot;, &quot;StringEvidence&quot;: &quot;experiments:0.834,database:0.374,textmining:0.291,cooccurrence:0.142,coexpression:0.020&quot;, &quot;InWeb_IM&quot;: &quot;experimental&quot;, &quot;BioGrid&quot;: &quot;physical&quot;, &quot;BioGrid_PubMed&quot;: &quot;21081666,11931768,11804585,10869435,10220385&quot;, &quot;BioGrid_Type&quot;: &quot;Affinity Capture-MS,Affinity Capture-Western&quot;, &quot;String_Score_Physical&quot;: 900, &quot;String_Score_Combined&quot;: 940}"/>
  </edge>
  <edge label="10038 (pp) 142" source="113" target="7">
    <att type="string" name="canonicalName" value="10038 (pp) 142"/>
    <att type="string" name="interaction" value="pp"/>
    <att type="int" name="SCORE" value="919"/>
    <att type="string" name="support" value="{&quot;StringDB&quot;: &quot;physical&quot;, &quot;StringEvidence&quot;: &quot;database:0.791,experiments:0.596,textmining:0.492,coexpression:0.094,cooccurrence:0.059&quot;, &quot;InWeb_IM&quot;: &quot;experimental&quot;, &quot;BioGrid&quot;: &quot;physical&quot;, &quot;BioGrid_PubMed&quot;: &quot;35271311,11948190&quot;, &quot;BioGrid_Type&quot;: &quot;Affinity Capture-MS,Affinity Capture-Western&quot;, &quot;String_Score_Physical&quot;: 919, &quot;String_Score_Combined&quot;: 965}"/>
  </edge>
  <edge label="10038 (pp) 328" source="113" target="10">
    <att type="string" name="canonicalName" value="10038 (pp) 328"/>
    <att type="string" name="interaction" value="pp"/>
    <att type="int" name="SCORE" value="499"/>
    <att type="string" name="support" value="{&quot;StringDB&quot;: &quot;physical&quot;, &quot;StringEvidence&quot;: &quot;textmining:0.703,database:0.479,coexpression:0.103&quot;, &quot;String_Score_Physical&quot;: 499, &quot;String_Score_Combined&quot;: 866}"/>
  </edge>
  <edge label="1020 (pp) 142" source="23" target="7">
    <att type="string" name="canonicalName" value="1020 (pp) 142"/>
    <att type="string" name="interaction" value="pp"/>
    <att type="int" name="SCORE" value="292"/>
    <att type="string" name="support" value="{&quot;StringDB&quot;: &quot;functional&quot;, &quot;StringEvidence&quot;: &quot;textmining:0.293,coexpression:0.079&quot;, &quot;OmniPath&quot;: &quot;omnipath,kinaseextra&quot;, &quot;OmniPath_Reference&quot;: &quot;ACSN;PhosphoSite;PhosphoSite_noref;ProtMapper;RLIMS-P_ProtMapper&quot;, &quot;String_Score_Combined&quot;: 375, &quot;String_Score_Physical&quot;: 292}"/>
  </edge>
  <edge label="1020 (pp) 1460" source="23" target="35">
    <att type="string" name="canonicalName" value="1020 (pp) 1460"/>
    <att type="string" name="interaction" value="pp"/>
    <att type="int" name="SCORE" value="292"/>
    <att type="string" name="support" value="{&quot;StringDB&quot;: &quot;functional&quot;, &quot;StringEvidence&quot;: &quot;textmining:0.113,coexpression:0.024&quot;, &quot;OmniPath&quot;: &quot;kinaseextra&quot;, &quot;OmniPath_Reference&quot;: &quot;HPRD_MIMP;MIMP;PhosphoSite_MIMP;phosphoELM_MIMP&quot;, &quot;String_Score_Combined&quot;: 169, &quot;String_Score_Physical&quot;: 292}"/>
  </edge>
  <edge label="1020 (pp) 2534" source="23" target="51">
    <att type="string" name="canonicalName" value="1020 (pp) 2534"/>
    <att type="string" name="interaction" value="pp"/>
    <att type="int" name="SCORE" value="905"/>
    <att type="string" name="support" value="{&quot;StringDB&quot;: &quot;physical&quot;, &quot;StringEvidence&quot;: &quot;database:0.896,textmining:0.487,experiments:0.056&quot;, &quot;OmniPath&quot;: &quot;omnipath,kinaseextra,pathwayextra&quot;, &quot;OmniPath_Reference&quot;: &quot;HPRD;HPRD-phos;HPRD_KEA;HPRD_MIMP;KEA;MIMP;PhosphoPoint;PhosphoSite_KEA;PhosphoSite_MIMP;ProtMapper;REACH_ProtMapper;SIGNOR;SIGNOR_ProtMapper;Sparser_ProtMapper;iPTMnet;phosphoELM_MIMP,HPRD;PhosphoPoint&quot;, &quot;InWeb_IM&quot;: &quot;inference&quot;, &quot;String_Score_Physical&quot;: 905, &quot;String_Score_Combined&quot;: 951}"/>
  </edge>
  <edge label="1020 (pp) 3065" source="23" target="55">
    <att type="string" name="canonicalName" value="1020 (pp) 3065"/>
    <att type="string" name="interaction" value="pp"/>
    <att type="int" name="SCORE" value="292"/>
    <att type="string" name="support" value="{&quot;StringDB&quot;: &quot;functional&quot;, &quot;StringEvidence&quot;: &quot;textmining:0.385,coexpression:0.006&quot;, &quot;OmniPath&quot;: &quot;pathwayextra&quot;, &quot;OmniPath_Reference&quot;: &quot;Wang&quot;, &quot;String_Score_Combined&quot;: 414, &quot;String_Score_Physical&quot;: 292}"/>
  </edge>
  <edge label="1020 (pp) 328" source="23" target="10">
    <att type="string" name="canonicalName" value="1020 (pp) 328"/>
    <att type="string" name="interaction" value="pp"/>
    <att type="int" name="SCORE" value="292"/>
    <att type="string" name="support" value="{&quot;StringDB&quot;: &quot;functional&quot;, &quot;StringEvidence&quot;: &quot;textmining:0.215,coexpression:0.059&quot;, &quot;OmniPath&quot;: &quot;omnipath,kinaseextra&quot;, &quot;OmniPath_Reference&quot;: &quot;ACSN;PhosphoSite;ProtMapper;REACH_ProtMapper;RLIMS-P_ProtMapper;Sparser_ProtMapper;iPTMnet&quot;, &quot;String_Score_Combined&quot;: 291, &quot;String_Score_Physical&quot;: 292}"/>
  </edge>
  <edge label="1020 (pp) 4000" source="23" target="70">
    <att type="string" name="canonicalName" value="1020 (pp) 4000"/>
    <att type="string" name="interaction" value="pp"/>
    <att type="int" name="SCORE" value="750"/>
    <att type="string" name="support" value="{&quot;StringDB&quot;: &quot;physical&quot;, &quot;StringEvidence&quot;: &quot;database:0.739,textmining:0.078,coexpression:0.008&quot;, &quot;OmniPath&quot;: &quot;kinaseextra&quot;, &quot;OmniPath_Reference&quot;: &quot;HPRD_MIMP;MIMP;PhosphoSite_MIMP;ProtMapper;Sparser_ProtMapper;phosphoELM_MIMP&quot;, &quot;String_Score_Physical&quot;: 750, &quot;String_Score_Combined&quot;: 771}"/>
  </edge>
  <edge label="1020 (pp) 4194" source="23" target="73">
    <att type="string" name="canonicalName" value="1020 (pp) 4194"/>
    <att type="string" name="interaction" value="pp"/>
    <att type="int" name="SCORE" value="292"/>
    <att type="string" name="support" value="{&quot;OmniPath&quot;: &quot;pathwayextra&quot;, &quot;OmniPath_Reference&quot;: &quot;Wang&quot;}"/>
  </edge>
  <edge label="1020 (pp) 4780" source="23" target="80">
    <att type="string" name="canonicalName" value="1020 (pp) 4780"/>
    <att type="string" name="interaction" value="pp"/>
    <att type="int" name="SCORE" value="292"/>
    <att type="string" name="support" value="{&quot;StringDB&quot;: &quot;functional&quot;, &quot;StringEvidence&quot;: &quot;textmining:0.253&quot;, &quot;OmniPath&quot;: &quot;omnipath,kinaseextra&quot;, &quot;OmniPath_Reference&quot;: &quot;PhosphoSite;PhosphoSite_ProtMapper;PhosphoSite_noref;ProtMapper;REACH_ProtMapper&quot;, &quot;String_Score_Combined&quot;: 283, &quot;String_Score_Physical&quot;: 292}"/>
  </edge>
  <edge label="1020 (pp) 5771" source="23" target="89">
    <att type="string" name="canonicalName" value="1020 (pp) 5771"/>
    <att type="string" name="interaction" value="pp"/>
    <att type="int" name="SCORE" value="292"/>
    <att type="string" name="support" value="{&quot;OmniPath&quot;: &quot;omnipath,kinaseextra&quot;, &quot;OmniPath_Reference&quot;: &quot;HPRD;HPRD-phos;HPRD_KEA;HPRD_MIMP;KEA;MIMP;PhosphoPoint;PhosphoSite_MIMP;iPTMnet;phosphoELM_MIMP&quot;}"/>
  </edge>
  <edge label="1020 (pp) 823" source="23" target="20">
    <att type="string" name="canonicalName" value="1020 (pp) 823"/>
    <att type="string" name="interaction" value="pp"/>
    <att type="int" name="SCORE" value="499"/>
    <att type="string" name="support" value="{&quot;StringDB&quot;: &quot;physical&quot;, &quot;StringEvidence&quot;: &quot;textmining:0.490,database:0.479,coexpression:0.036&quot;, &quot;OmniPath&quot;: &quot;pathwayextra&quot;, &quot;OmniPath_Reference&quot;: &quot;Wang&quot;, &quot;InWeb_IM&quot;: &quot;inference&quot;, &quot;String_Score_Physical&quot;: 499, &quot;String_Score_Combined&quot;: 754}"/>
  </edge>
  <edge label="1020 (pp) 8639" source="23" target="107">
    <att type="string" name="canonicalName" value="1020 (pp) 8639"/>
    <att type="string" name="interaction" value="pp"/>
    <att type="int" name="SCORE" value="292"/>
    <att type="string" name="support" value="{&quot;OmniPath&quot;: &quot;kinaseextra&quot;, &quot;OmniPath_Reference&quot;: &quot;ProtMapper;Sparser_ProtMapper&quot;}"/>
  </edge>
  <edge label="1020 (pp) 8805" source="23" target="108">
    <att type="string" name="canonicalName" value="1020 (pp) 8805"/>
    <att type="string" name="interaction" value="pp"/>
    <att type="int" name="SCORE" value="292"/>
    <att type="string" name="support" value="{&quot;OmniPath&quot;: &quot;pathwayextra&quot;, &quot;OmniPath_Reference&quot;: &quot;Wang&quot;}"/>
  </edge>
  <edge label="1020 (pp) 994" source="23" target="21">
    <att type="string" name="canonicalName" value="1020 (pp) 994"/>
    <att type="string" name="interaction" value="pp"/>
    <att type="int" name="SCORE" value="874"/>
    <att type="string" name="support" value="{&quot;StringDB&quot;: &quot;physical&quot;, &quot;StringEvidence&quot;: &quot;database:0.739,experiments:0.498,textmining:0.304,coexpression:0.016&quot;, &quot;InWeb_IM&quot;: &quot;experimental&quot;, &quot;BioGrid&quot;: &quot;physical&quot;, &quot;BioGrid_PubMed&quot;: &quot;22899714,11516829&quot;, &quot;BioGrid_Type&quot;: &quot;Biochemical Activity,Affinity Capture-Western&quot;, &quot;String_Score_Physical&quot;: 874, &quot;String_Score_Combined&quot;: 913}"/>
  </edge>
  <edge label="1020 (pp) 995" source="23" target="22">
    <att type="string" name="canonicalName" value="1020 (pp) 995"/>
    <att type="string" name="interaction" value="pp"/>
    <att type="int" name="SCORE" value="817"/>
    <att type="string" name="support" value="{&quot;StringDB&quot;: &quot;physical&quot;, &quot;StringEvidence&quot;: &quot;database:0.739,experiments:0.270,textmining:0.238,coexpression:0.014&quot;, &quot;BioGrid&quot;: &quot;physical&quot;, &quot;BioGrid_PubMed&quot;: &quot;22899714&quot;, &quot;BioGrid_Type&quot;: &quot;Biochemical Activity&quot;, &quot;String_Score_Physical&quot;: 817, &quot;String_Score_Combined&quot;: 862}"/>
  </edge>
  <edge label="1066 (pp) 4353" source="24" target="79">
    <att type="string" name="canonicalName" value="1066 (pp) 4353"/>
    <att type="string" name="interaction" value="pp"/>
    <att type="int" name="SCORE" value="900"/>
    <att type="string" name="support" value="{&quot;StringDB&quot;: &quot;physical&quot;, &quot;StringEvidence&quot;: &quot;database:0.896,textmining:0.381,coexpression:0.015,experiments:0.004&quot;, &quot;String_Score_Physical&quot;: 900, &quot;String_Score_Combined&quot;: 939}"/>
  </edge>
  <edge label="1066 (pp) 4780" source="24" target="80">
    <att type="string" name="canonicalName" value="1066 (pp) 4780"/>
    <att type="string" name="interaction" value="pp"/>
    <att type="int" name="SCORE" value="292"/>
    <att type="string" name="support" value="{&quot;OmniPath&quot;: &quot;pathwayextra&quot;, &quot;OmniPath_Reference&quot;: &quot;Wang&quot;}"/>
  </edge>
  <edge label="10733 (pp) 3065" source="114" target="55">
    <att type="string" name="canonicalName" value="10733 (pp) 3065"/>
    <att type="string" name="interaction" value="pp"/>
    <att type="int" name="SCORE" value="187"/>
    <att type="string" name="support" value="{&quot;InWeb_IM&quot;: &quot;experimental&quot;}"/>
  </edge>
  <edge label="10733 (pp) 5347" source="114" target="87">
    <att type="string" name="canonicalName" value="10733 (pp) 5347"/>
    <att type="string" name="interaction" value="pp"/>
    <att type="int" name="SCORE" value="831"/>
    <att type="string" name="support" value="{&quot;StringDB&quot;: &quot;physical&quot;, &quot;StringEvidence&quot;: &quot;database:0.791,textmining:0.597,coexpression:0.358,experiments:0.159&quot;, &quot;InWeb_IM&quot;: &quot;experimental&quot;, &quot;BioGrid&quot;: &quot;physical&quot;, &quot;BioGrid_PubMed&quot;: &quot;24613305&quot;, &quot;BioGrid_Type&quot;: &quot;Proximity Label-MS&quot;, &quot;String_Score_Physical&quot;: 831, &quot;String_Score_Combined&quot;: 956}"/>
  </edge>
  <edge label="11255 (pp) 1129" source="115" target="26">
    <att type="string" name="canonicalName" value="11255 (pp) 1129"/>
    <att type="string" name="interaction" value="pp"/>
    <att type="int" name="SCORE" value="187"/>
    <att type="string" name="support" value="{&quot;InWeb_IM&quot;: &quot;inference&quot;}"/>
  </edge>
  <edge label="11255 (pp) 1132" source="115" target="28">
    <att type="string" name="canonicalName" value="11255 (pp) 1132"/>
    <att type="string" name="interaction" value="pp"/>
    <att type="int" name="SCORE" value="187"/>
    <att type="string" name="support" value="{&quot;StringDB&quot;: &quot;functional&quot;, &quot;StringEvidence&quot;: &quot;textmining:0.080,coexpression:0.047&quot;, &quot;InWeb_IM&quot;: &quot;inference&quot;, &quot;String_Score_Combined&quot;: 159, &quot;String_Score_Physical&quot;: 187}"/>
  </edge>
  <edge label="11255 (pp) 1813" source="115" target="42">
    <att type="string" name="canonicalName" value="11255 (pp) 1813"/>
    <att type="string" name="interaction" value="pp"/>
    <att type="int" name="SCORE" value="321"/>
    <att type="string" name="support" value="{&quot;StringDB&quot;: &quot;physical&quot;, &quot;StringEvidence&quot;: &quot;textmining:0.484,experiments:0.293,coexpression:0.165&quot;, &quot;InWeb_IM&quot;: &quot;inference&quot;, &quot;BioGrid&quot;: &quot;physical&quot;, &quot;BioGrid_PubMed&quot;: &quot;18547596&quot;, &quot;BioGrid_Type&quot;: &quot;FRET&quot;, &quot;String_Score_Physical&quot;: 321, &quot;String_Score_Combined&quot;: 707}"/>
  </edge>
  <edge label="11255 (pp) 2358" source="115" target="50">
    <att type="string" name="canonicalName" value="11255 (pp) 2358"/>
    <att type="string" name="interaction" value="pp"/>
    <att type="int" name="SCORE" value="187"/>
    <att type="string" name="support" value="{&quot;InWeb_IM&quot;: &quot;inference&quot;}"/>
  </edge>
  <edge label="1128 (pp) 1129" source="25" target="26">
    <att type="string" name="canonicalName" value="1128 (pp) 1129"/>
    <att type="string" name="interaction" value="pp"/>
    <att type="int" name="SCORE" value="900"/>
    <att type="string" name="support" value="{&quot;StringDB&quot;: &quot;physical&quot;, &quot;StringEvidence&quot;: &quot;database:0.896,textmining:0.056,cooccurrence:0.019,coexpression:0.014&quot;, &quot;String_Score_Physical&quot;: 900, &quot;String_Score_Combined&quot;: 908}"/>
  </edge>
  <edge label="1128 (pp) 1131" source="25" target="27">
    <att type="string" name="canonicalName" value="1128 (pp) 1131"/>
    <att type="string" name="interaction" value="pp"/>
    <att type="int" name="SCORE" value="900"/>
    <att type="string" name="support" value="{&quot;StringDB&quot;: &quot;physical&quot;, &quot;StringEvidence&quot;: &quot;database:0.896,coexpression:0.051,textmining:0.044,cooccurrence:0.015&quot;, &quot;InWeb_IM&quot;: &quot;inference&quot;, &quot;String_Score_Physical&quot;: 900, &quot;String_Score_Combined&quot;: 910}"/>
  </edge>
  <edge label="1128 (pp) 2358" source="25" target="50">
    <att type="string" name="canonicalName" value="1128 (pp) 2358"/>
    <att type="string" name="interaction" value="pp"/>
    <att type="int" name="SCORE" value="187"/>
    <att type="string" name="support" value="{&quot;InWeb_IM&quot;: &quot;inference&quot;}"/>
  </edge>
  <edge label="1128 (pp) 2869" source="25" target="52">
    <att type="string" name="canonicalName" value="1128 (pp) 2869"/>
    <att type="string" name="interaction" value="pp"/>
    <att type="int" name="SCORE" value="499"/>
    <att type="string" name="support" value="{&quot;StringDB&quot;: &quot;physical&quot;, &quot;StringEvidence&quot;: &quot;database:0.479,textmining:0.040&quot;, &quot;String_Score_Physical&quot;: 499, &quot;String_Score_Combined&quot;: 519}"/>
  </edge>
  <edge label="1128 (pp) 3358" source="25" target="61">
    <att type="string" name="canonicalName" value="1128 (pp) 3358"/>
    <att type="string" name="interaction" value="pp"/>
    <att type="int" name="SCORE" value="187"/>
    <att type="string" name="support" value="{&quot;StringDB&quot;: &quot;functional&quot;, &quot;StringEvidence&quot;: &quot;textmining:0.125,coexpression:0.089&quot;, &quot;InWeb_IM&quot;: &quot;inference&quot;, &quot;String_Score_Combined&quot;: 235, &quot;String_Score_Physical&quot;: 187}"/>
  </edge>
  <edge label="1128 (pp) 6865" source="25" target="98">
    <att type="string" name="canonicalName" value="1128 (pp) 6865"/>
    <att type="string" name="interaction" value="pp"/>
    <att type="int" name="SCORE" value="187"/>
    <att type="string" name="support" value="{&quot;StringDB&quot;: &quot;functional&quot;, &quot;StringEvidence&quot;: &quot;textmining:0.121,coexpression:0.003&quot;, &quot;InWeb_IM&quot;: &quot;inference&quot;, &quot;String_Score_Combined&quot;: 159, &quot;String_Score_Physical&quot;: 187}"/>
  </edge>
  <edge label="1129 (pp) 1132" source="26" target="28">
    <att type="string" name="canonicalName" value="1129 (pp) 1132"/>
    <att type="string" name="interaction" value="pp"/>
    <att type="int" name="SCORE" value="400"/>
    <att type="string" name="support" value="{&quot;StringDB&quot;: &quot;physical&quot;, &quot;StringEvidence&quot;: &quot;database:0.374,textmining:0.248,cooccurrence:0.020,coexpression:0.008&quot;, &quot;InWeb_IM&quot;: &quot;inference&quot;, &quot;String_Score_Physical&quot;: 400, &quot;String_Score_Combined&quot;: 561}"/>
  </edge>
  <edge label="1129 (pp) 1813" source="26" target="42">
    <att type="string" name="canonicalName" value="1129 (pp) 1813"/>
    <att type="string" name="interaction" value="pp"/>
    <att type="int" name="SCORE" value="187"/>
    <att type="string" name="support" value="{&quot;StringDB&quot;: &quot;functional&quot;, &quot;StringEvidence&quot;: &quot;textmining:0.401,coexpression:0.024&quot;, &quot;InWeb_IM&quot;: &quot;inference&quot;, &quot;String_Score_Combined&quot;: 439, &quot;String_Score_Physical&quot;: 187}"/>
  </edge>
  <edge label="1129 (pp) 2358" source="26" target="50">
    <att type="string" name="canonicalName" value="1129 (pp) 2358"/>
    <att type="string" name="interaction" value="pp"/>
    <att type="int" name="SCORE" value="187"/>
    <att type="string" name="support" value="{&quot;InWeb_IM&quot;: &quot;inference&quot;}"/>
  </edge>
  <edge label="1129 (pp) 2869" source="26" target="52">
    <att type="string" name="canonicalName" value="1129 (pp) 2869"/>
    <att type="string" name="interaction" value="pp"/>
    <att type="int" name="SCORE" value="292"/>
    <att type="string" name="support" value="{&quot;StringDB&quot;: &quot;functional&quot;, &quot;StringEvidence&quot;: &quot;textmining:0.176,coexpression:0.001&quot;, &quot;OmniPath&quot;: &quot;kinaseextra&quot;, &quot;OmniPath_Reference&quot;: &quot;HPRD;MIMP;PhosphoPoint;PhosphoSite_MIMP;phosphoELM_MIMP&quot;, &quot;String_Score_Combined&quot;: 210, &quot;String_Score_Physical&quot;: 292}"/>
  </edge>
  <edge label="1131 (pp) 2358" source="27" target="50">
    <att type="string" name="canonicalName" value="1131 (pp) 2358"/>
    <att type="string" name="interaction" value="pp"/>
    <att type="int" name="SCORE" value="187"/>
    <att type="string" name="support" value="{&quot;InWeb_IM&quot;: &quot;inference&quot;}"/>
  </edge>
  <edge label="1131 (pp) 2869" source="27" target="52">
    <att type="string" name="canonicalName" value="1131 (pp) 2869"/>
    <att type="string" name="interaction" value="pp"/>
    <att type="int" name="SCORE" value="499"/>
    <att type="string" name="support" value="{&quot;StringDB&quot;: &quot;physical&quot;, &quot;StringEvidence&quot;: &quot;database:0.479,textmining:0.040&quot;, &quot;String_Score_Physical&quot;: 499, &quot;String_Score_Combined&quot;: 519}"/>
  </edge>
  <edge label="1131 (pp) 3358" source="27" target="61">
    <att type="string" name="canonicalName" value="1131 (pp) 3358"/>
    <att type="string" name="interaction" value="pp"/>
    <att type="int" name="SCORE" value="187"/>
    <att type="string" name="support" value="{&quot;StringDB&quot;: &quot;functional&quot;, &quot;StringEvidence&quot;: &quot;textmining:0.429,coexpression:0.060&quot;, &quot;InWeb_IM&quot;: &quot;inference&quot;, &quot;String_Score_Combined&quot;: 484, &quot;String_Score_Physical&quot;: 187}"/>
  </edge>
  <edge label="1131 (pp) 6865" source="27" target="98">
    <att type="string" name="canonicalName" value="1131 (pp) 6865"/>
    <att type="string" name="interaction" value="pp"/>
    <att type="int" name="SCORE" value="187"/>
    <att type="string" name="support" value="{&quot;StringDB&quot;: &quot;functional&quot;, &quot;StringEvidence&quot;: &quot;textmining:0.117&quot;, &quot;InWeb_IM&quot;: &quot;inference&quot;, &quot;String_Score_Combined&quot;: 153, &quot;String_Score_Physical&quot;: 187}"/>
  </edge>
  <edge label="1132 (pp) 1813" source="28" target="42">
    <att type="string" name="canonicalName" value="1132 (pp) 1813"/>
    <att type="string" name="interaction" value="pp"/>
    <att type="int" name="SCORE" value="187"/>
    <att type="string" name="support" value="{&quot;StringDB&quot;: &quot;functional&quot;, &quot;StringEvidence&quot;: &quot;textmining:0.352,coexpression:0.041&quot;, &quot;InWeb_IM&quot;: &quot;inference&quot;, &quot;String_Score_Combined&quot;: 404, &quot;String_Score_Physical&quot;: 187}"/>
  </edge>
  <edge label="1132 (pp) 2358" source="28" target="50">
    <att type="string" name="canonicalName" value="1132 (pp) 2358"/>
    <att type="string" name="interaction" value="pp"/>
    <att type="int" name="SCORE" value="187"/>
    <att type="string" name="support" value="{&quot;InWeb_IM&quot;: &quot;inference&quot;}"/>
  </edge>
  <edge label="1132 (pp) 3358" source="28" target="61">
    <att type="string" name="canonicalName" value="1132 (pp) 3358"/>
    <att type="string" name="interaction" value="pp"/>
    <att type="int" name="SCORE" value="363"/>
    <att type="string" name="support" value="{&quot;StringDB&quot;: &quot;physical&quot;, &quot;StringEvidence&quot;: &quot;experiments:0.336,textmining:0.335,coexpression:0.028&quot;, &quot;String_Score_Physical&quot;: 363, &quot;String_Score_Combined&quot;: 588}"/>
  </edge>
  <edge label="1134 (pp) 1137" source="29" target="30">
    <att type="string" name="canonicalName" value="1134 (pp) 1137"/>
    <att type="string" name="interaction" value="pp"/>
    <att type="int" name="SCORE" value="668"/>
    <att type="string" name="support" value="{&quot;StringDB&quot;: &quot;physical&quot;, &quot;StringEvidence&quot;: &quot;database:0.520,textmining:0.385,experiments:0.279,coexpression:0.048,cooccurrence:0.032&quot;, &quot;String_Score_Physical&quot;: 668, &quot;String_Score_Combined&quot;: 812}"/>
  </edge>
  <edge label="1134 (pp) 1139" source="29" target="31">
    <att type="string" name="canonicalName" value="1134 (pp) 1139"/>
    <att type="string" name="interaction" value="pp"/>
    <att type="int" name="SCORE" value="563"/>
    <att type="string" name="support" value="{&quot;StringDB&quot;: &quot;physical&quot;, &quot;StringEvidence&quot;: &quot;database:0.520,textmining:0.081,experiments:0.050,cooccurrence:0.028,coexpression:0.023&quot;, &quot;String_Score_Physical&quot;: 563, &quot;String_Score_Combined&quot;: 618}"/>
  </edge>
  <edge label="1134 (pp) 1141" source="29" target="32">
    <att type="string" name="canonicalName" value="1134 (pp) 1141"/>
    <att type="string" name="interaction" value="pp"/>
    <att type="int" name="SCORE" value="712"/>
    <att type="string" name="support" value="{&quot;StringDB&quot;: &quot;physical&quot;, &quot;StringEvidence&quot;: &quot;database:0.520,experiments:0.375,textmining:0.084,coexpression:0.065,cooccurrence:0.036&quot;, &quot;String_Score_Physical&quot;: 712, &quot;String_Score_Combined&quot;: 762}"/>
  </edge>
  <edge label="1134 (pp) 1143" source="29" target="33">
    <att type="string" name="canonicalName" value="1134 (pp) 1143"/>
    <att type="string" name="interaction" value="pp"/>
    <att type="int" name="SCORE" value="712"/>
    <att type="string" name="support" value="{&quot;StringDB&quot;: &quot;physical&quot;, &quot;StringEvidence&quot;: &quot;database:0.520,experiments:0.375,textmining:0.089,coexpression:0.071,cooccurrence:0.044&quot;, &quot;String_Score_Physical&quot;: 712, &quot;String_Score_Combined&quot;: 767}"/>
  </edge>
  <edge label="1137 (pp) 1139" source="30" target="31">
    <att type="string" name="canonicalName" value="1137 (pp) 1139"/>
    <att type="string" name="interaction" value="pp"/>
    <att type="int" name="SCORE" value="905"/>
    <att type="string" name="support" value="{&quot;StringDB&quot;: &quot;physical&quot;, &quot;StringEvidence&quot;: &quot;database:0.896,textmining:0.137,experiments:0.052,coexpression:0.048,cooccurrence:0.044&quot;, &quot;InWeb_IM&quot;: &quot;inference&quot;, &quot;String_Score_Physical&quot;: 905, &quot;String_Score_Combined&quot;: 925}"/>
  </edge>
  <edge label="1137 (pp) 1141" source="30" target="32">
    <att type="string" name="canonicalName" value="1137 (pp) 1141"/>
    <att type="string" name="interaction" value="pp"/>
    <att type="int" name="SCORE" value="979"/>
    <att type="string" name="support" value="{&quot;StringDB&quot;: &quot;physical&quot;, &quot;StringEvidence&quot;: &quot;database:0.896,experiments:0.794,textmining:0.669,coexpression:0.108,cooccurrence:0.031&quot;, &quot;InWeb_IM&quot;: &quot;experimental&quot;, &quot;BioGrid&quot;: &quot;physical&quot;, &quot;BioGrid_PubMed&quot;: &quot;26801076&quot;, &quot;BioGrid_Type&quot;: &quot;Affinity Capture-Western&quot;, &quot;String_Score_Physical&quot;: 979, &quot;String_Score_Combined&quot;: 994}"/>
  </edge>
  <edge label="1137 (pp) 1143" source="30" target="33">
    <att type="string" name="canonicalName" value="1137 (pp) 1143"/>
    <att type="string" name="interaction" value="pp"/>
    <att type="int" name="SCORE" value="908"/>
    <att type="string" name="support" value="{&quot;StringDB&quot;: &quot;physical&quot;, &quot;StringEvidence&quot;: &quot;database:0.896,experiments:0.089,textmining:0.080,cooccurrence:0.041,coexpression:0.011&quot;, &quot;InWeb_IM&quot;: &quot;inference&quot;, &quot;String_Score_Physical&quot;: 908, &quot;String_Score_Combined&quot;: 920}"/>
  </edge>
  <edge label="1137 (pp) 1460" source="30" target="35">
    <att type="string" name="canonicalName" value="1137 (pp) 1460"/>
    <att type="string" name="interaction" value="pp"/>
    <att type="int" name="SCORE" value="187"/>
    <att type="string" name="support" value="{&quot;InWeb_IM&quot;: &quot;experimental&quot;, &quot;BioGrid&quot;: &quot;physical&quot;, &quot;BioGrid_PubMed&quot;: &quot;21900206&quot;, &quot;BioGrid_Type&quot;: &quot;Two-hybrid&quot;}"/>
  </edge>
  <edge label="1137 (pp) 3717" source="30" target="68">
    <att type="string" name="canonicalName" value="1137 (pp) 3717"/>
    <att type="string" name="interaction" value="pp"/>
    <att type="int" name="SCORE" value="900"/>
    <att type="string" name="support" value="{&quot;StringDB&quot;: &quot;physical&quot;, &quot;StringEvidence&quot;: &quot;database:0.896,textmining:0.034,experiments:0.002&quot;, &quot;String_Score_Physical&quot;: 900, &quot;String_Score_Combined&quot;: 903}"/>
  </edge>
  <edge label="1139 (pp) 1141" source="31" target="32">
    <att type="string" name="canonicalName" value="1139 (pp) 1141"/>
    <att type="string" name="interaction" value="pp"/>
    <att type="int" name="SCORE" value="907"/>
    <att type="string" name="support" value="{&quot;StringDB&quot;: &quot;physical&quot;, &quot;StringEvidence&quot;: &quot;database:0.896,textmining:0.082,experiments:0.071,coexpression:0.066,cooccurrence:0.042&quot;, &quot;InWeb_IM&quot;: &quot;inference&quot;, &quot;String_Score_Physical&quot;: 907, &quot;String_Score_Combined&quot;: 923}"/>
  </edge>
  <edge label="1139 (pp) 1143" source="31" target="33">
    <att type="string" name="canonicalName" value="1139 (pp) 1143"/>
    <att type="string" name="interaction" value="pp"/>
    <att type="int" name="SCORE" value="906"/>
    <att type="string" name="support" value="{&quot;StringDB&quot;: &quot;physical&quot;, &quot;StringEvidence&quot;: &quot;database:0.896,coexpression:0.098,textmining:0.081,experiments:0.062,cooccurrence:0.031&quot;, &quot;InWeb_IM&quot;: &quot;inference&quot;, &quot;String_Score_Physical&quot;: 906, &quot;String_Score_Combined&quot;: 924}"/>
  </edge>
  <edge label="1139 (pp) 2534" source="31" target="51">
    <att type="string" name="canonicalName" value="1139 (pp) 2534"/>
    <att type="string" name="interaction" value="pp"/>
    <att type="int" name="SCORE" value="292"/>
    <att type="string" name="support" value="{&quot;StringDB&quot;: &quot;physical&quot;, &quot;StringEvidence&quot;: &quot;experiments:0.262,textmining:0.130&quot;, &quot;InWeb_IM&quot;: &quot;experimental&quot;, &quot;BioGrid&quot;: &quot;physical&quot;, &quot;BioGrid_PubMed&quot;: &quot;11278378&quot;, &quot;BioGrid_Type&quot;: &quot;Affinity Capture-Western&quot;, &quot;String_Score_Physical&quot;: 292, &quot;String_Score_Combined&quot;: 384}"/>
  </edge>
  <edge label="1139 (pp) 3717" source="31" target="68">
    <att type="string" name="canonicalName" value="1139 (pp) 3717"/>
    <att type="string" name="interaction" value="pp"/>
    <att type="int" name="SCORE" value="292"/>
    <att type="string" name="support" value="{&quot;StringDB&quot;: &quot;functional&quot;, &quot;StringEvidence&quot;: &quot;textmining:0.202&quot;, &quot;OmniPath&quot;: &quot;pathwayextra&quot;, &quot;OmniPath_Reference&quot;: &quot;KEGG-MEDICUS&quot;, &quot;InWeb_IM&quot;: &quot;inference&quot;, &quot;String_Score_Combined&quot;: 234, &quot;String_Score_Physical&quot;: 292}"/>
  </edge>
  <edge label="1141 (pp) 1143" source="32" target="33">
    <att type="string" name="canonicalName" value="1141 (pp) 1143"/>
    <att type="string" name="interaction" value="pp"/>
    <att type="int" name="SCORE" value="905"/>
    <att type="string" name="support" value="{&quot;StringDB&quot;: &quot;physical&quot;, &quot;StringEvidence&quot;: &quot;database:0.896,experiments:0.056,textmining:0.033,cooccurrence:0.018,coexpression:0.001&quot;, &quot;InWeb_IM&quot;: &quot;inference&quot;, &quot;String_Score_Physical&quot;: 905, &quot;String_Score_Combined&quot;: 910}"/>
  </edge>
  <edge label="1141 (pp) 3717" source="32" target="68">
    <att type="string" name="canonicalName" value="1141 (pp) 3717"/>
    <att type="string" name="interaction" value="pp"/>
    <att type="int" name="SCORE" value="900"/>
    <att type="string" name="support" value="{&quot;StringDB&quot;: &quot;physical&quot;, &quot;StringEvidence&quot;: &quot;database:0.896,textmining:0.005,experiments:0.002&quot;, &quot;String_Score_Physical&quot;: 900, &quot;String_Score_Combined&quot;: 900}"/>
  </edge>
  <edge label="1143 (pp) 3717" source="33" target="68">
    <att type="string" name="canonicalName" value="1143 (pp) 3717"/>
    <att type="string" name="interaction" value="pp"/>
    <att type="int" name="SCORE" value="900"/>
    <att type="string" name="support" value="{&quot;StringDB&quot;: &quot;physical&quot;, &quot;StringEvidence&quot;: &quot;database:0.896,textmining:0.005,experiments:0.002&quot;, &quot;String_Score_Physical&quot;: 900, &quot;String_Score_Combined&quot;: 900}"/>
  </edge>
  <edge label="124 (pp) 125" source="2" target="3">
    <att type="string" name="canonicalName" value="124 (pp) 125"/>
    <att type="string" name="interaction" value="pp"/>
    <att type="int" name="SCORE" value="927"/>
    <att type="string" name="support" value="{&quot;StringDB&quot;: &quot;physical&quot;, &quot;StringEvidence&quot;: &quot;database:0.896,coexpression:0.615,textmining:0.613,experiments:0.270,cooccurrence:0.007&quot;, &quot;InWeb_IM&quot;: &quot;inference&quot;, &quot;BioGrid&quot;: &quot;physical&quot;, &quot;BioGrid_PubMed&quot;: &quot;33961781&quot;, &quot;BioGrid_Type&quot;: &quot;Affinity Capture-MS&quot;, &quot;BioGrid_Score&quot;: &quot;0.999999996&quot;, &quot;String_Score_Physical&quot;: 927, &quot;String_Score_Combined&quot;: 989}"/>
  </edge>
  <edge label="124 (pp) 126" source="2" target="4">
    <att type="string" name="canonicalName" value="124 (pp) 126"/>
    <att type="string" name="interaction" value="pp"/>
    <att type="int" name="SCORE" value="900"/>
    <att type="string" name="support" value="{&quot;StringDB&quot;: &quot;physical&quot;, &quot;StringEvidence&quot;: &quot;database:0.896,coexpression:0.767,textmining:0.272,cooccurrence:0.007&quot;, &quot;InWeb_IM&quot;: &quot;inference&quot;, &quot;String_Score_Physical&quot;: 900, &quot;String_Score_Combined&quot;: 983}"/>
  </edge>
  <edge label="124 (pp) 127" source="2" target="5">
    <att type="string" name="canonicalName" value="124 (pp) 127"/>
    <att type="string" name="interaction" value="pp"/>
    <att type="int" name="SCORE" value="499"/>
    <att type="string" name="support" value="{&quot;StringDB&quot;: &quot;physical&quot;, &quot;StringEvidence&quot;: &quot;database:0.479,coexpression:0.178,textmining:0.040,cooccurrence:0.021&quot;, &quot;String_Score_Physical&quot;: 499, &quot;String_Score_Combined&quot;: 613}"/>
  </edge>
  <edge label="124 (pp) 131" source="2" target="6">
    <att type="string" name="canonicalName" value="124 (pp) 131"/>
    <att type="string" name="interaction" value="pp"/>
    <att type="int" name="SCORE" value="499"/>
    <att type="string" name="support" value="{&quot;StringDB&quot;: &quot;physical&quot;, &quot;StringEvidence&quot;: &quot;database:0.479,coexpression:0.059,textmining:0.027,cooccurrence:0.014&quot;, &quot;String_Score_Physical&quot;: 499, &quot;String_Score_Combined&quot;: 548}"/>
  </edge>
  <edge label="124 (pp) 216" source="2" target="8">
    <att type="string" name="canonicalName" value="124 (pp) 216"/>
    <att type="string" name="interaction" value="pp"/>
    <att type="int" name="SCORE" value="706"/>
    <att type="string" name="support" value="{&quot;StringDB&quot;: &quot;physical&quot;, &quot;StringEvidence&quot;: &quot;textmining:0.847,database:0.694,coexpression:0.090,neighborhood:0.007&quot;, &quot;String_Score_Physical&quot;: 706, &quot;String_Score_Combined&quot;: 959}"/>
  </edge>
  <edge label="124 (pp) 2950" source="2" target="53">
    <att type="string" name="canonicalName" value="124 (pp) 2950"/>
    <att type="string" name="interaction" value="pp"/>
    <att type="int" name="SCORE" value="670"/>
    <att type="string" name="support" value="{&quot;StringDB&quot;: &quot;physical&quot;, &quot;StringEvidence&quot;: &quot;database:0.635,textmining:0.496,experiments:0.057,coexpression:0.024&quot;, &quot;String_Score_Physical&quot;: 670, &quot;String_Score_Combined&quot;: 837}"/>
  </edge>
  <edge label="124 (pp) 4128" source="2" target="71">
    <att type="string" name="canonicalName" value="124 (pp) 4128"/>
    <att type="string" name="interaction" value="pp"/>
    <att type="int" name="SCORE" value="908"/>
    <att type="string" name="support" value="{&quot;StringDB&quot;: &quot;physical&quot;, &quot;StringEvidence&quot;: &quot;database:0.904,textmining:0.182,coexpression:0.111&quot;, &quot;String_Score_Physical&quot;: 908, &quot;String_Score_Combined&quot;: 933}"/>
  </edge>
  <edge label="124 (pp) 4129" source="2" target="72">
    <att type="string" name="canonicalName" value="124 (pp) 4129"/>
    <att type="string" name="interaction" value="pp"/>
    <att type="int" name="SCORE" value="908"/>
    <att type="string" name="support" value="{&quot;StringDB&quot;: &quot;physical&quot;, &quot;StringEvidence&quot;: &quot;database:0.904,textmining:0.133,coexpression:0.102&quot;, &quot;String_Score_Physical&quot;: 908, &quot;String_Score_Combined&quot;: 928}"/>
  </edge>
  <edge label="124 (pp) 8639" source="2" target="107">
    <att type="string" name="canonicalName" value="124 (pp) 8639"/>
    <att type="string" name="interaction" value="pp"/>
    <att type="int" name="SCORE" value="215"/>
    <att type="string" name="support" value="{&quot;StringDB&quot;: &quot;physical&quot;, &quot;StringEvidence&quot;: &quot;database:0.181,textmining:0.099,coexpression:0.045&quot;, &quot;String_Score_Physical&quot;: 215, &quot;String_Score_Combined&quot;: 324}"/>
  </edge>
  <edge label="125 (pp) 126" source="3" target="4">
    <att type="string" name="canonicalName" value="125 (pp) 126"/>
    <att type="string" name="interaction" value="pp"/>
    <att type="int" name="SCORE" value="960"/>
    <att type="string" name="support" value="{&quot;StringDB&quot;: &quot;physical&quot;, &quot;StringEvidence&quot;: &quot;database:0.896,experiments:0.605,coexpression:0.456,textmining:0.351,cooccurrence:0.006&quot;, &quot;InWeb_IM&quot;: &quot;experimental&quot;, &quot;BioGrid&quot;: &quot;physical&quot;, &quot;BioGrid_PubMed&quot;: &quot;33961781,28514442,26186194&quot;, &quot;BioGrid_Type&quot;: &quot;Affinity Capture-MS&quot;, &quot;BioGrid_Score&quot;: &quot;0.999999934,1.0&quot;, &quot;String_Score_Physical&quot;: 960, &quot;String_Score_Combined&quot;: 986}"/>
  </edge>
  <edge label="125 (pp) 127" source="3" target="5">
    <att type="string" name="canonicalName" value="125 (pp) 127"/>
    <att type="string" name="interaction" value="pp"/>
    <att type="int" name="SCORE" value="499"/>
    <att type="string" name="support" value="{&quot;StringDB&quot;: &quot;physical&quot;, &quot;StringEvidence&quot;: &quot;database:0.479,coexpression:0.095,textmining:0.027,cooccurrence:0.020&quot;, &quot;String_Score_Physical&quot;: 499, &quot;String_Score_Combined&quot;: 568}"/>
  </edge>
  <edge label="125 (pp) 131" source="3" target="6">
    <att type="string" name="canonicalName" value="125 (pp) 131"/>
    <att type="string" name="interaction" value="pp"/>
    <att type="int" name="SCORE" value="499"/>
    <att type="string" name="support" value="{&quot;StringDB&quot;: &quot;physical&quot;, &quot;StringEvidence&quot;: &quot;database:0.479,coexpression:0.050,textmining:0.026,cooccurrence:0.014&quot;, &quot;String_Score_Physical&quot;: 499, &quot;String_Score_Combined&quot;: 543}"/>
  </edge>
  <edge label="125 (pp) 216" source="3" target="8">
    <att type="string" name="canonicalName" value="125 (pp) 216"/>
    <att type="string" name="interaction" value="pp"/>
    <att type="int" name="SCORE" value="706"/>
    <att type="string" name="support" value="{&quot;StringDB&quot;: &quot;physical&quot;, &quot;StringEvidence&quot;: &quot;textmining:0.806,database:0.694,coexpression:0.109,neighborhood:0.007&quot;, &quot;String_Score_Physical&quot;: 706, &quot;String_Score_Combined&quot;: 949}"/>
  </edge>
  <edge label="125 (pp) 2950" source="3" target="53">
    <att type="string" name="canonicalName" value="125 (pp) 2950"/>
    <att type="string" name="interaction" value="pp"/>
    <att type="int" name="SCORE" value="670"/>
    <att type="string" name="support" value="{&quot;StringDB&quot;: &quot;physical&quot;, &quot;StringEvidence&quot;: &quot;database:0.635,textmining:0.279,experiments:0.057,coexpression:0.024&quot;, &quot;String_Score_Physical&quot;: 670, &quot;String_Score_Combined&quot;: 767}"/>
  </edge>
  <edge label="125 (pp) 4128" source="3" target="71">
    <att type="string" name="canonicalName" value="125 (pp) 4128"/>
    <att type="string" name="interaction" value="pp"/>
    <att type="int" name="SCORE" value="908"/>
    <att type="string" name="support" value="{&quot;StringDB&quot;: &quot;physical&quot;, &quot;StringEvidence&quot;: &quot;database:0.904,textmining:0.332,coexpression:0.123&quot;, &quot;String_Score_Physical&quot;: 908, &quot;String_Score_Combined&quot;: 946}"/>
  </edge>
  <edge label="125 (pp) 4129" source="3" target="72">
    <att type="string" name="canonicalName" value="125 (pp) 4129"/>
    <att type="string" name="interaction" value="pp"/>
    <att type="int" name="SCORE" value="908"/>
    <att type="string" name="support" value="{&quot;StringDB&quot;: &quot;physical&quot;, &quot;StringEvidence&quot;: &quot;database:0.904,textmining:0.193,coexpression:0.113&quot;, &quot;String_Score_Physical&quot;: 908, &quot;String_Score_Combined&quot;: 934}"/>
  </edge>
  <edge label="125 (pp) 8639" source="3" target="107">
    <att type="string" name="canonicalName" value="125 (pp) 8639"/>
    <att type="string" name="interaction" value="pp"/>
    <att type="int" name="SCORE" value="215"/>
    <att type="string" name="support" value="{&quot;StringDB&quot;: &quot;physical&quot;, &quot;StringEvidence&quot;: &quot;database:0.181,coexpression:0.091,textmining:0.079&quot;, &quot;String_Score_Physical&quot;: 215, &quot;String_Score_Combined&quot;: 342}"/>
  </edge>
  <edge label="126 (pp) 127" source="4" target="5">
    <att type="string" name="canonicalName" value="126 (pp) 127"/>
    <att type="string" name="interaction" value="pp"/>
    <att type="int" name="SCORE" value="499"/>
    <att type="string" name="support" value="{&quot;StringDB&quot;: &quot;physical&quot;, &quot;StringEvidence&quot;: &quot;database:0.479,coexpression:0.121,textmining:0.034,cooccurrence:0.020&quot;, &quot;String_Score_Physical&quot;: 499, &quot;String_Score_Combined&quot;: 584}"/>
  </edge>
  <edge label="126 (pp) 131" source="4" target="6">
    <att type="string" name="canonicalName" value="126 (pp) 131"/>
    <att type="string" name="interaction" value="pp"/>
    <att type="int" name="SCORE" value="499"/>
    <att type="string" name="support" value="{&quot;StringDB&quot;: &quot;physical&quot;, &quot;StringEvidence&quot;: &quot;database:0.479,textmining:0.371,coexpression:0.100,cooccurrence:0.014&quot;, &quot;String_Score_Physical&quot;: 499, &quot;String_Score_Combined&quot;: 720}"/>
  </edge>
  <edge label="126 (pp) 216" source="4" target="8">
    <att type="string" name="canonicalName" value="126 (pp) 216"/>
    <att type="string" name="interaction" value="pp"/>
    <att type="int" name="SCORE" value="706"/>
    <att type="string" name="support" value="{&quot;StringDB&quot;: &quot;physical&quot;, &quot;StringEvidence&quot;: &quot;database:0.694,textmining:0.674,coexpression:0.172,neighborhood:0.007&quot;, &quot;String_Score_Physical&quot;: 706, &quot;String_Score_Combined&quot;: 921}"/>
  </edge>
  <edge label="126 (pp) 2950" source="4" target="53">
    <att type="string" name="canonicalName" value="126 (pp) 2950"/>
    <att type="string" name="interaction" value="pp"/>
    <att type="int" name="SCORE" value="670"/>
    <att type="string" name="support" value="{&quot;StringDB&quot;: &quot;physical&quot;, &quot;StringEvidence&quot;: &quot;database:0.635,textmining:0.264,experiments:0.057,coexpression:0.024&quot;, &quot;String_Score_Physical&quot;: 670, &quot;String_Score_Combined&quot;: 762}"/>
  </edge>
  <edge label="126 (pp) 4128" source="4" target="71">
    <att type="string" name="canonicalName" value="126 (pp) 4128"/>
    <att type="string" name="interaction" value="pp"/>
    <att type="int" name="SCORE" value="908"/>
    <att type="string" name="support" value="{&quot;StringDB&quot;: &quot;physical&quot;, &quot;StringEvidence&quot;: &quot;database:0.904,textmining:0.217,coexpression:0.115&quot;, &quot;String_Score_Physical&quot;: 908, &quot;String_Score_Combined&quot;: 936}"/>
  </edge>
  <edge label="126 (pp) 4129" source="4" target="72">
    <att type="string" name="canonicalName" value="126 (pp) 4129"/>
    <att type="string" name="interaction" value="pp"/>
    <att type="int" name="SCORE" value="908"/>
    <att type="string" name="support" value="{&quot;StringDB&quot;: &quot;physical&quot;, &quot;StringEvidence&quot;: &quot;database:0.904,textmining:0.170,coexpression:0.102&quot;, &quot;String_Score_Physical&quot;: 908, &quot;String_Score_Combined&quot;: 931}"/>
  </edge>
  <edge label="126 (pp) 8639" source="4" target="107">
    <att type="string" name="canonicalName" value="126 (pp) 8639"/>
    <att type="string" name="interaction" value="pp"/>
    <att type="int" name="SCORE" value="215"/>
    <att type="string" name="support" value="{&quot;StringDB&quot;: &quot;physical&quot;, &quot;StringEvidence&quot;: &quot;database:0.181,textmining:0.087,coexpression:0.045&quot;, &quot;String_Score_Physical&quot;: 215, &quot;String_Score_Combined&quot;: 315}"/>
  </edge>
  <edge label="127 (pp) 131" source="5" target="6">
    <att type="string" name="canonicalName" value="127 (pp) 131"/>
    <att type="string" name="interaction" value="pp"/>
    <att type="int" name="SCORE" value="499"/>
    <att type="string" name="support" value="{&quot;StringDB&quot;: &quot;physical&quot;, &quot;StringEvidence&quot;: &quot;database:0.479,coexpression:0.052,cooccurrence:0.025,textmining:0.023&quot;, &quot;String_Score_Physical&quot;: 499, &quot;String_Score_Combined&quot;: 548}"/>
  </edge>
  <edge label="127 (pp) 216" source="5" target="8">
    <att type="string" name="canonicalName" value="127 (pp) 216"/>
    <att type="string" name="interaction" value="pp"/>
    <att type="int" name="SCORE" value="706"/>
    <att type="string" name="support" value="{&quot;StringDB&quot;: &quot;physical&quot;, &quot;StringEvidence&quot;: &quot;textmining:0.814,database:0.694,coexpression:0.072,neighborhood:0.007&quot;, &quot;String_Score_Physical&quot;: 706, &quot;String_Score_Combined&quot;: 949}"/>
  </edge>
  <edge label="127 (pp) 2950" source="5" target="53">
    <att type="string" name="canonicalName" value="127 (pp) 2950"/>
    <att type="string" name="interaction" value="pp"/>
    <att type="int" name="SCORE" value="670"/>
    <att type="string" name="support" value="{&quot;StringDB&quot;: &quot;physical&quot;, &quot;StringEvidence&quot;: &quot;database:0.635,textmining:0.111,experiments:0.057,coexpression:0.024&quot;, &quot;String_Score_Physical&quot;: 670, &quot;String_Score_Combined&quot;: 713}"/>
  </edge>
  <edge label="127 (pp) 3028" source="5" target="54">
    <att type="string" name="canonicalName" value="127 (pp) 3028"/>
    <att type="string" name="interaction" value="pp"/>
    <att type="int" name="SCORE" value="187"/>
    <att type="string" name="support" value="{&quot;StringDB&quot;: &quot;functional&quot;, &quot;StringEvidence&quot;: &quot;coexpression:0.158,textmining:0.044&quot;, &quot;InWeb_IM&quot;: &quot;inference&quot;, &quot;String_Score_Combined&quot;: 228, &quot;String_Score_Physical&quot;: 187}"/>
  </edge>
  <edge label="127 (pp) 4128" source="5" target="71">
    <att type="string" name="canonicalName" value="127 (pp) 4128"/>
    <att type="string" name="interaction" value="pp"/>
    <att type="int" name="SCORE" value="908"/>
    <att type="string" name="support" value="{&quot;StringDB&quot;: &quot;physical&quot;, &quot;StringEvidence&quot;: &quot;database:0.904,textmining:0.164,coexpression:0.027&quot;, &quot;String_Score_Physical&quot;: 908, &quot;String_Score_Combined&quot;: 925}"/>
  </edge>
  <edge label="127 (pp) 4129" source="5" target="72">
    <att type="string" name="canonicalName" value="127 (pp) 4129"/>
    <att type="string" name="interaction" value="pp"/>
    <att type="int" name="SCORE" value="908"/>
    <att type="string" name="support" value="{&quot;StringDB&quot;: &quot;physical&quot;, &quot;StringEvidence&quot;: &quot;database:0.904,textmining:0.083,coexpression:0.042&quot;, &quot;String_Score_Physical&quot;: 908, &quot;String_Score_Combined&quot;: 919}"/>
  </edge>
  <edge label="127 (pp) 8639" source="5" target="107">
    <att type="string" name="canonicalName" value="127 (pp) 8639"/>
    <att type="string" name="interaction" value="pp"/>
    <att type="int" name="SCORE" value="215"/>
    <att type="string" name="support" value="{&quot;StringDB&quot;: &quot;physical&quot;, &quot;StringEvidence&quot;: &quot;database:0.181,textmining:0.062&quot;, &quot;String_Score_Physical&quot;: 215, &quot;String_Score_Combined&quot;: 263}"/>
  </edge>
  <edge label="131 (pp) 216" source="6" target="8">
    <att type="string" name="canonicalName" value="131 (pp) 216"/>
    <att type="string" name="interaction" value="pp"/>
    <att type="int" name="SCORE" value="706"/>
    <att type="string" name="support" value="{&quot;StringDB&quot;: &quot;physical&quot;, &quot;StringEvidence&quot;: &quot;textmining:0.730,database:0.694,coexpression:0.099,neighborhood:0.007&quot;, &quot;String_Score_Physical&quot;: 706, &quot;String_Score_Combined&quot;: 929}"/>
  </edge>
  <edge label="131 (pp) 2950" source="6" target="53">
    <att type="string" name="canonicalName" value="131 (pp) 2950"/>
    <att type="string" name="interaction" value="pp"/>
    <att type="int" name="SCORE" value="670"/>
    <att type="string" name="support" value="{&quot;StringDB&quot;: &quot;physical&quot;, &quot;StringEvidence&quot;: &quot;database:0.635,textmining:0.141,experiments:0.057,coexpression:0.024&quot;, &quot;String_Score_Physical&quot;: 670, &quot;String_Score_Combined&quot;: 723}"/>
  </edge>
  <edge label="131 (pp) 4128" source="6" target="71">
    <att type="string" name="canonicalName" value="131 (pp) 4128"/>
    <att type="string" name="interaction" value="pp"/>
    <att type="int" name="SCORE" value="908"/>
    <att type="string" name="support" value="{&quot;StringDB&quot;: &quot;physical&quot;, &quot;StringEvidence&quot;: &quot;database:0.904,textmining:0.151,coexpression:0.028&quot;, &quot;String_Score_Physical&quot;: 908, &quot;String_Score_Combined&quot;: 924}"/>
  </edge>
  <edge label="131 (pp) 4129" source="6" target="72">
    <att type="string" name="canonicalName" value="131 (pp) 4129"/>
    <att type="string" name="interaction" value="pp"/>
    <att type="int" name="SCORE" value="908"/>
    <att type="string" name="support" value="{&quot;StringDB&quot;: &quot;physical&quot;, &quot;StringEvidence&quot;: &quot;database:0.904,textmining:0.089,coexpression:0.028&quot;, &quot;String_Score_Physical&quot;: 908, &quot;String_Score_Combined&quot;: 918}"/>
  </edge>
  <edge label="131 (pp) 8639" source="6" target="107">
    <att type="string" name="canonicalName" value="131 (pp) 8639"/>
    <att type="string" name="interaction" value="pp"/>
    <att type="int" name="SCORE" value="215"/>
    <att type="string" name="support" value="{&quot;StringDB&quot;: &quot;physical&quot;, &quot;StringEvidence&quot;: &quot;database:0.181,textmining:0.062&quot;, &quot;String_Score_Physical&quot;: 215, &quot;String_Score_Combined&quot;: 263}"/>
  </edge>
  <edge label="142 (pp) 3065" source="7" target="55">
    <att type="string" name="canonicalName" value="142 (pp) 3065"/>
    <att type="string" name="interaction" value="pp"/>
    <att type="int" name="SCORE" value="647"/>
    <att type="string" name="support" value="{&quot;StringDB&quot;: &quot;physical&quot;, &quot;StringEvidence&quot;: &quot;textmining:0.689,experiments:0.633,coexpression:0.087&quot;, &quot;InWeb_IM&quot;: &quot;experimental&quot;, &quot;BioGrid&quot;: &quot;physical&quot;, &quot;BioGrid_PubMed&quot;: &quot;34079125,20596014,19470756,16204234&quot;, &quot;BioGrid_Type&quot;: &quot;Proximity Label-MS,Reconstituted Complex,Biochemical Activity,Affinity Capture-Western&quot;, &quot;BioGrid_Score&quot;: &quot;13.73&quot;, &quot;String_Score_Physical&quot;: 647, &quot;String_Score_Combined&quot;: 900}"/>
  </edge>
  <edge label="142 (pp) 3066" source="7" target="56">
    <att type="string" name="canonicalName" value="142 (pp) 3066"/>
    <att type="string" name="interaction" value="pp"/>
    <att type="int" name="SCORE" value="598"/>
    <att type="string" name="support" value="{&quot;StringDB&quot;: &quot;physical&quot;, &quot;StringEvidence&quot;: &quot;textmining:0.668,experiments:0.581,coexpression:0.118&quot;, &quot;InWeb_IM&quot;: &quot;experimental&quot;, &quot;BioGrid&quot;: &quot;physical&quot;, &quot;BioGrid_PubMed&quot;: &quot;34079125,20596014,16204234&quot;, &quot;BioGrid_Type&quot;: &quot;Reconstituted Complex,Proximity Label-MS,Affinity Capture-Western&quot;, &quot;BioGrid_Score&quot;: &quot;5.78&quot;, &quot;String_Score_Physical&quot;: 598, &quot;String_Score_Combined&quot;: 882}"/>
  </edge>
  <edge label="142 (pp) 328" source="7" target="10">
    <att type="string" name="canonicalName" value="142 (pp) 328"/>
    <att type="string" name="interaction" value="pp"/>
    <att type="int" name="SCORE" value="538"/>
    <att type="string" name="support" value="{&quot;StringDB&quot;: &quot;physical&quot;, &quot;StringEvidence&quot;: &quot;textmining:0.909,database:0.479,coexpression:0.235,experiments:0.077&quot;, &quot;InWeb_IM&quot;: &quot;inference&quot;, &quot;BioGrid&quot;: &quot;genetic&quot;, &quot;BioGrid_PubMed&quot;: &quot;28319085&quot;, &quot;BioGrid_Type&quot;: &quot;Negative Genetic&quot;, &quot;BioGrid_Score&quot;: &quot;-4.45&quot;, &quot;String_Score_Physical&quot;: 538, &quot;String_Score_Combined&quot;: 967}"/>
  </edge>
  <edge label="142 (pp) 3303" source="7" target="60">
    <att type="string" name="canonicalName" value="142 (pp) 3303"/>
    <att type="string" name="interaction" value="pp"/>
    <att type="int" name="SCORE" value="187"/>
    <att type="string" name="support" value="{&quot;StringDB&quot;: &quot;functional&quot;, &quot;StringEvidence&quot;: &quot;textmining:0.146&quot;, &quot;InWeb_IM&quot;: &quot;inference&quot;, &quot;BioGrid&quot;: &quot;physical&quot;, &quot;BioGrid_PubMed&quot;: &quot;32687490,27787517&quot;, &quot;BioGrid_Type&quot;: &quot;Affinity Capture-MS,Affinity Capture-Western&quot;, &quot;String_Score_Combined&quot;: 180, &quot;String_Score_Physical&quot;: 187}"/>
  </edge>
  <edge label="142 (pp) 340061" source="7" target="125">
    <att type="string" name="canonicalName" value="142 (pp) 340061"/>
    <att type="string" name="interaction" value="pp"/>
    <att type="int" name="SCORE" value="187"/>
    <att type="string" name="support" value="{&quot;InWeb_IM&quot;: &quot;inference&quot;}"/>
  </edge>
  <edge label="142 (pp) 3551" source="7" target="63">
    <att type="string" name="canonicalName" value="142 (pp) 3551"/>
    <att type="string" name="interaction" value="pp"/>
    <att type="int" name="SCORE" value="380"/>
    <att type="string" name="support" value="{&quot;StringDB&quot;: &quot;physical&quot;, &quot;StringEvidence&quot;: &quot;textmining:0.431,experiments:0.353,coexpression:0.017&quot;, &quot;OmniPath&quot;: &quot;kinaseextra&quot;, &quot;OmniPath_Reference&quot;: &quot;PhosphoPoint;SPIKE;SPIKE_LC&quot;, &quot;InWeb_IM&quot;: &quot;experimental&quot;, &quot;String_Score_Physical&quot;: 380, &quot;String_Score_Combined&quot;: 653}"/>
  </edge>
  <edge label="142 (pp) 3615" source="7" target="64">
    <att type="string" name="canonicalName" value="142 (pp) 3615"/>
    <att type="string" name="interaction" value="pp"/>
    <att type="int" name="SCORE" value="190"/>
    <att type="string" name="support" value="{&quot;StringDB&quot;: &quot;physical&quot;, &quot;StringEvidence&quot;: &quot;textmining:0.156,experiments:0.155,coexpression:0.138&quot;, &quot;BioGrid&quot;: &quot;physical&quot;, &quot;BioGrid_PubMed&quot;: &quot;35271311&quot;, &quot;BioGrid_Type&quot;: &quot;Affinity Capture-MS&quot;, &quot;String_Score_Physical&quot;: 190, &quot;String_Score_Combined&quot;: 410}"/>
  </edge>
  <edge label="142 (pp) 3958" source="7" target="69">
    <att type="string" name="canonicalName" value="142 (pp) 3958"/>
    <att type="string" name="interaction" value="pp"/>
    <att type="int" name="SCORE" value="292"/>
    <att type="string" name="support" value="{&quot;StringDB&quot;: &quot;physical&quot;, &quot;StringEvidence&quot;: &quot;experiments:0.262,textmining:0.187&quot;, &quot;InWeb_IM&quot;: &quot;experimental&quot;, &quot;BioGrid&quot;: &quot;physical&quot;, &quot;BioGrid_PubMed&quot;: &quot;24755837&quot;, &quot;BioGrid_Type&quot;: &quot;Affinity Capture-MS&quot;, &quot;String_Score_Physical&quot;: 292, &quot;String_Score_Combined&quot;: 424}"/>
  </edge>
  <edge label="142 (pp) 4000" source="7" target="70">
    <att type="string" name="canonicalName" value="142 (pp) 4000"/>
    <att type="string" name="interaction" value="pp"/>
    <att type="int" name="SCORE" value="361"/>
    <att type="string" name="support" value="{&quot;StringDB&quot;: &quot;physical&quot;, &quot;StringEvidence&quot;: &quot;textmining:0.574,experiments:0.334,coexpression:0.030&quot;, &quot;InWeb_IM&quot;: &quot;experimental&quot;, &quot;BioGrid&quot;: &quot;physical&quot;, &quot;BioGrid_PubMed&quot;: &quot;35831314,30419336,29568061,25948554,22412018&quot;, &quot;BioGrid_Type&quot;: &quot;Co-localization,Co-fractionation,Affinity Capture-MS,Affinity Capture-Western,Proximity Label-MS&quot;, &quot;String_Score_Physical&quot;: 361, &quot;String_Score_Combined&quot;: 735}"/>
  </edge>
  <edge label="142 (pp) 4790" source="7" target="81">
    <att type="string" name="canonicalName" value="142 (pp) 4790"/>
    <att type="string" name="interaction" value="pp"/>
    <att type="int" name="SCORE" value="609"/>
    <att type="string" name="support" value="{&quot;StringDB&quot;: &quot;physical&quot;, &quot;StringEvidence&quot;: &quot;experiments:0.593,textmining:0.557,coexpression:0.006&quot;, &quot;OmniPath&quot;: &quot;pathwayextra&quot;, &quot;OmniPath_Reference&quot;: &quot;Cui2007;HPRD;Wang&quot;, &quot;InWeb_IM&quot;: &quot;experimental&quot;, &quot;BioGrid&quot;: &quot;physical&quot;, &quot;BioGrid_PubMed&quot;: &quot;16799643,16204234&quot;, &quot;BioGrid_Type&quot;: &quot;Co-localization,Affinity Capture-Western,Reconstituted Complex&quot;, &quot;String_Score_Physical&quot;: 609, &quot;String_Score_Combined&quot;: 828}"/>
  </edge>
  <edge label="142 (pp) 55775" source="7" target="120">
    <att type="string" name="canonicalName" value="142 (pp) 55775"/>
    <att type="string" name="interaction" value="pp"/>
    <att type="int" name="SCORE" value="198"/>
    <att type="string" name="support" value="{&quot;StringDB&quot;: &quot;physical&quot;, &quot;StringEvidence&quot;: &quot;textmining:0.884,experiments:0.164,coexpression:0.028&quot;, &quot;BioGrid&quot;: &quot;physical&quot;, &quot;BioGrid_PubMed&quot;: &quot;35271311&quot;, &quot;BioGrid_Type&quot;: &quot;Affinity Capture-MS&quot;, &quot;String_Score_Physical&quot;: 198, &quot;String_Score_Combined&quot;: 909}"/>
  </edge>
  <edge label="142 (pp) 5970" source="7" target="91">
    <att type="string" name="canonicalName" value="142 (pp) 5970"/>
    <att type="string" name="interaction" value="pp"/>
    <att type="int" name="SCORE" value="697"/>
    <att type="string" name="support" value="{&quot;StringDB&quot;: &quot;physical&quot;, &quot;StringEvidence&quot;: &quot;experiments:0.684,textmining:0.640,coexpression:0.008&quot;, &quot;InWeb_IM&quot;: &quot;experimental&quot;, &quot;BioGrid&quot;: &quot;physical&quot;, &quot;BioGrid_PubMed&quot;: &quot;35831314,18280497,16204234,11590148&quot;, &quot;BioGrid_Type&quot;: &quot;Co-fractionation,Reconstituted Complex,Affinity Capture-Western&quot;, &quot;String_Score_Physical&quot;: 697, &quot;String_Score_Combined&quot;: 891}"/>
  </edge>
  <edge label="142 (pp) 688" source="7" target="12">
    <att type="string" name="canonicalName" value="142 (pp) 688"/>
    <att type="string" name="interaction" value="pp"/>
    <att type="int" name="SCORE" value="292"/>
    <att type="string" name="support" value="{&quot;StringDB&quot;: &quot;physical&quot;, &quot;StringEvidence&quot;: &quot;experiments:0.262,textmining:0.149&quot;, &quot;InWeb_IM&quot;: &quot;experimental&quot;, &quot;BioGrid&quot;: &quot;physical&quot;, &quot;BioGrid_PubMed&quot;: &quot;17283079&quot;, &quot;BioGrid_Type&quot;: &quot;Reconstituted Complex,Affinity Capture-Western&quot;, &quot;String_Score_Physical&quot;: 292, &quot;String_Score_Combined&quot;: 397}"/>
  </edge>
  <edge label="142 (pp) 7150" source="7" target="102">
    <att type="string" name="canonicalName" value="142 (pp) 7150"/>
    <att type="string" name="interaction" value="pp"/>
    <att type="int" name="SCORE" value="628"/>
    <att type="string" name="support" value="{&quot;StringDB&quot;: &quot;physical&quot;, &quot;StringEvidence&quot;: &quot;textmining:0.825,experiments:0.612,coexpression:0.020&quot;, &quot;OmniPath&quot;: &quot;omnipath,pathwayextra&quot;, &quot;OmniPath_Reference&quot;: &quot;Lit-BM-17;SPIKE;SPIKE_LC&quot;, &quot;InWeb_IM&quot;: &quot;experimental&quot;, &quot;BioGrid&quot;: &quot;physical&quot;, &quot;BioGrid_PubMed&quot;: &quot;35831314,35271311,34079125,15848144,15247263&quot;, &quot;BioGrid_Type&quot;: &quot;FRET,Affinity Capture-Western,Co-fractionation,Affinity Capture-MS,Reconstituted Complex,Proximity Label-MS&quot;, &quot;BioGrid_Score&quot;: &quot;6.38&quot;, &quot;String_Score_Physical&quot;: 628, &quot;String_Score_Combined&quot;: 936}"/>
  </edge>
  <edge label="142 (pp) 7153" source="7" target="103">
    <att type="string" name="canonicalName" value="142 (pp) 7153"/>
    <att type="string" name="interaction" value="pp"/>
    <att type="int" name="SCORE" value="434"/>
    <att type="string" name="support" value="{&quot;StringDB&quot;: &quot;physical&quot;, &quot;StringEvidence&quot;: &quot;textmining:0.470,experiments:0.410,coexpression:0.139&quot;, &quot;InWeb_IM&quot;: &quot;experimental&quot;, &quot;BioGrid&quot;: &quot;physical&quot;, &quot;BioGrid_PubMed&quot;: &quot;35831314,35271311,35013556,34079125&quot;, &quot;BioGrid_Type&quot;: &quot;Co-fractionation,Affinity Capture-MS,Proximity Label-MS&quot;, &quot;BioGrid_Score&quot;: &quot;7.9&quot;, &quot;String_Score_Physical&quot;: 434, &quot;String_Score_Combined&quot;: 742}"/>
  </edge>
  <edge label="142 (pp) 8408" source="7" target="106">
    <att type="string" name="canonicalName" value="142 (pp) 8408"/>
    <att type="string" name="interaction" value="pp"/>
    <att type="int" name="SCORE" value="292"/>
    <att type="string" name="support" value="{&quot;StringDB&quot;: &quot;physical&quot;, &quot;StringEvidence&quot;: &quot;textmining:0.555,experiments:0.262&quot;, &quot;BioGrid&quot;: &quot;physical&quot;, &quot;BioGrid_PubMed&quot;: &quot;28796254&quot;, &quot;BioGrid_Type&quot;: &quot;Affinity Capture-Western&quot;, &quot;String_Score_Physical&quot;: 292, &quot;String_Score_Combined&quot;: 685}"/>
  </edge>
  <edge label="142 (pp) 8841" source="7" target="109">
    <att type="string" name="canonicalName" value="142 (pp) 8841"/>
    <att type="string" name="interaction" value="pp"/>
    <att type="int" name="SCORE" value="294"/>
    <att type="string" name="support" value="{&quot;StringDB&quot;: &quot;physical&quot;, &quot;StringEvidence&quot;: &quot;experiments:0.265,textmining:0.196,coexpression:0.068&quot;, &quot;InWeb_IM&quot;: &quot;experimental&quot;, &quot;BioGrid&quot;: &quot;physical&quot;, &quot;BioGrid_PubMed&quot;: &quot;16204234&quot;, &quot;BioGrid_Type&quot;: &quot;Reconstituted Complex,Affinity Capture-Western&quot;, &quot;String_Score_Physical&quot;: 294, &quot;String_Score_Combined&quot;: 471}"/>
  </edge>
  <edge label="1445 (pp) 2321" source="34" target="49">
    <att type="string" name="canonicalName" value="1445 (pp) 2321"/>
    <att type="string" name="interaction" value="pp"/>
    <att type="int" name="SCORE" value="292"/>
    <att type="string" name="support" value="{&quot;OmniPath&quot;: &quot;pathwayextra&quot;, &quot;OmniPath_Reference&quot;: &quot;Wang&quot;}"/>
  </edge>
  <edge label="1445 (pp) 2534" source="34" target="51">
    <att type="string" name="canonicalName" value="1445 (pp) 2534"/>
    <att type="string" name="interaction" value="pp"/>
    <att type="int" name="SCORE" value="645"/>
    <att type="string" name="support" value="{&quot;StringDB&quot;: &quot;physical&quot;, &quot;StringEvidence&quot;: &quot;textmining:0.638,experiments:0.631,cooccurrence:0.058,coexpression:0.052&quot;, &quot;OmniPath&quot;: &quot;omnipath,kinaseextra,pathwayextra&quot;, &quot;OmniPath_Reference&quot;: &quot;Adhesome;HPRD;SPIKE_LC,Adhesome;HPRD;HPRD-phos;HPRD_KEA;HPRD_MIMP;KEA;Kinexus_KEA;MIMP;NCI-PID_ProtMapper;PhosphoNetworks;PhosphoPoint;PhosphoSite;PhosphoSite_KEA;PhosphoSite_MIMP;ProtMapper;REACH_ProtMapper;RLIMS-P_ProtMapper;SPIKE_LC;Wang;dbPTM;iPTMnet;phosphoELM;phosphoELM_KEA;phosphoELM_MIMP&quot;, &quot;InWeb_IM&quot;: &quot;experimental&quot;, &quot;BioGrid&quot;: &quot;physical&quot;, &quot;BioGrid_PubMed&quot;: &quot;8262983&quot;, &quot;BioGrid_Type&quot;: &quot;Affinity Capture-Western&quot;, &quot;String_Score_Physical&quot;: 645, &quot;String_Score_Combined&quot;: 885}"/>
  </edge>
  <edge label="1445 (pp) 26191" source="34" target="118">
    <att type="string" name="canonicalName" value="1445 (pp) 26191"/>
    <att type="string" name="interaction" value="pp"/>
    <att type="int" name="SCORE" value="990"/>
    <att type="string" name="support" value="{&quot;StringDB&quot;: &quot;physical&quot;, &quot;StringEvidence&quot;: &quot;textmining:0.927,experiments:0.907,database:0.896,coexpression:0.102&quot;, &quot;OmniPath&quot;: &quot;kinaseextra&quot;, &quot;OmniPath_Reference&quot;: &quot;HPRD;PhosphoPoint&quot;, &quot;InWeb_IM&quot;: &quot;inference&quot;, &quot;BioGrid&quot;: &quot;physical&quot;, &quot;BioGrid_PubMed&quot;: &quot;27880917,27432908&quot;, &quot;BioGrid_Type&quot;: &quot;Affinity Capture-MS,Proximity Label-MS&quot;, &quot;String_Score_Physical&quot;: 990, &quot;String_Score_Combined&quot;: 999}"/>
  </edge>
  <edge label="1445 (pp) 3480" source="34" target="62">
    <att type="string" name="canonicalName" value="1445 (pp) 3480"/>
    <att type="string" name="interaction" value="pp"/>
    <att type="int" name="SCORE" value="292"/>
    <att type="string" name="support" value="{&quot;StringDB&quot;: &quot;physical&quot;, &quot;StringEvidence&quot;: &quot;experiments:0.262,textmining:0.070,coexpression:0.034&quot;, &quot;OmniPath&quot;: &quot;omnipath,kinaseextra&quot;, &quot;OmniPath_Reference&quot;: &quot;HPRD;Lit-BM-17;PhosphoPoint;Wang,HPRD;Lit-BM-17;SignaLink3;Wang&quot;, &quot;InWeb_IM&quot;: &quot;experimental&quot;, &quot;BioGrid&quot;: &quot;physical&quot;, &quot;BioGrid_PubMed&quot;: &quot;10026153&quot;, &quot;BioGrid_Type&quot;: &quot;Two-hybrid,Affinity Capture-Western&quot;, &quot;String_Score_Physical&quot;: 292, &quot;String_Score_Combined&quot;: 364}"/>
  </edge>
  <edge label="1445 (pp) 3551" source="34" target="63">
    <att type="string" name="canonicalName" value="1445 (pp) 3551"/>
    <att type="string" name="interaction" value="pp"/>
    <att type="int" name="SCORE" value="292"/>
    <att type="string" name="support" value="{&quot;OmniPath&quot;: &quot;kinaseextra&quot;, &quot;OmniPath_Reference&quot;: &quot;PhosphoPoint&quot;}"/>
  </edge>
  <edge label="1445 (pp) 3702" source="34" target="66">
    <att type="string" name="canonicalName" value="1445 (pp) 3702"/>
    <att type="string" name="interaction" value="pp"/>
    <att type="int" name="SCORE" value="292"/>
    <att type="string" name="support" value="{&quot;StringDB&quot;: &quot;functional&quot;, &quot;StringEvidence&quot;: &quot;coexpression:0.080,textmining:0.057,cooccurrence:0.050&quot;, &quot;OmniPath&quot;: &quot;pathwayextra&quot;, &quot;OmniPath_Reference&quot;: &quot;Wang&quot;, &quot;BioGrid&quot;: &quot;genetic&quot;, &quot;BioGrid_PubMed&quot;: &quot;34857952&quot;, &quot;BioGrid_Type&quot;: &quot;Negative Genetic&quot;, &quot;BioGrid_Score&quot;: &quot;0.039132747&quot;, &quot;String_Score_Combined&quot;: 210, &quot;String_Score_Physical&quot;: 292}"/>
  </edge>
  <edge label="1445 (pp) 4194" source="34" target="73">
    <att type="string" name="canonicalName" value="1445 (pp) 4194"/>
    <att type="string" name="interaction" value="pp"/>
    <att type="int" name="SCORE" value="292"/>
    <att type="string" name="support" value="{&quot;OmniPath&quot;: &quot;pathwayextra&quot;, &quot;OmniPath_Reference&quot;: &quot;Wang&quot;}"/>
  </edge>
  <edge label="1445 (pp) 5788" source="34" target="90">
    <att type="string" name="canonicalName" value="1445 (pp) 5788"/>
    <att type="string" name="interaction" value="pp"/>
    <att type="int" name="SCORE" value="405"/>
    <att type="string" name="support" value="{&quot;StringDB&quot;: &quot;physical&quot;, &quot;StringEvidence&quot;: &quot;textmining:0.604,experiments:0.380,coexpression:0.142&quot;, &quot;OmniPath&quot;: &quot;omnipath,kinaseextra,pathwayextra&quot;, &quot;OmniPath_Reference&quot;: &quot;IntAct;KEA;Kinexus_KEA;MIMP;PhosphoNetworks;PhosphoPoint;PhosphoSite;PhosphoSite_KEA;PhosphoSite_MIMP;PhosphoSite_ProtMapper;ProtMapper;SIGNOR;SIGNOR_ProtMapper;Wang;iPTMnet;phosphoELM;phosphoELM_KEA;phosphoELM_MIMP&quot;, &quot;InWeb_IM&quot;: &quot;experimental&quot;, &quot;String_Score_Physical&quot;: 405, &quot;String_Score_Combined&quot;: 797}"/>
  </edge>
  <edge label="1460 (pp) 26986" source="35" target="119">
    <att type="string" name="canonicalName" value="1460 (pp) 26986"/>
    <att type="string" name="interaction" value="pp"/>
    <att type="int" name="SCORE" value="187"/>
    <att type="string" name="support" value="{&quot;StringDB&quot;: &quot;functional&quot;, &quot;StringEvidence&quot;: &quot;textmining:0.084,coexpression:0.071&quot;, &quot;InWeb_IM&quot;: &quot;inference&quot;, &quot;String_Score_Combined&quot;: 184, &quot;String_Score_Physical&quot;: 187}"/>
  </edge>
  <edge label="1460 (pp) 3065" source="35" target="55">
    <att type="string" name="canonicalName" value="1460 (pp) 3065"/>
    <att type="string" name="interaction" value="pp"/>
    <att type="int" name="SCORE" value="202"/>
    <att type="string" name="support" value="{&quot;StringDB&quot;: &quot;physical&quot;, &quot;StringEvidence&quot;: &quot;experiments:0.168,coexpression:0.111,textmining:0.048&quot;, &quot;BioGrid&quot;: &quot;physical&quot;, &quot;BioGrid_PubMed&quot;: &quot;23752268&quot;, &quot;BioGrid_Type&quot;: &quot;Affinity Capture-MS&quot;, &quot;BioGrid_Score&quot;: &quot;0.94&quot;, &quot;String_Score_Physical&quot;: 202, &quot;String_Score_Combined&quot;: 325}"/>
  </edge>
  <edge label="1460 (pp) 3551" source="35" target="63">
    <att type="string" name="canonicalName" value="1460 (pp) 3551"/>
    <att type="string" name="interaction" value="pp"/>
    <att type="int" name="SCORE" value="442"/>
    <att type="string" name="support" value="{&quot;StringDB&quot;: &quot;physical&quot;, &quot;StringEvidence&quot;: &quot;experiments:0.418,textmining:0.068,coexpression:0.001&quot;, &quot;InWeb_IM&quot;: &quot;experimental&quot;, &quot;BioGrid&quot;: &quot;physical&quot;, &quot;BioGrid_PubMed&quot;: &quot;20797629&quot;, &quot;BioGrid_Type&quot;: &quot;Affinity Capture-Western&quot;, &quot;String_Score_Physical&quot;: 442, &quot;String_Score_Combined&quot;: 480}"/>
  </edge>
  <edge label="1460 (pp) 3615" source="35" target="64">
    <att type="string" name="canonicalName" value="1460 (pp) 3615"/>
    <att type="string" name="interaction" value="pp"/>
    <att type="int" name="SCORE" value="187"/>
    <att type="string" name="support" value="{&quot;StringDB&quot;: &quot;functional&quot;, &quot;StringEvidence&quot;: &quot;coexpression:0.141,textmining:0.046&quot;, &quot;InWeb_IM&quot;: &quot;inference&quot;, &quot;String_Score_Combined&quot;: 213, &quot;String_Score_Physical&quot;: 187}"/>
  </edge>
  <edge label="1460 (pp) 4311" source="35" target="75">
    <att type="string" name="canonicalName" value="1460 (pp) 4311"/>
    <att type="string" name="interaction" value="pp"/>
    <att type="int" name="SCORE" value="292"/>
    <att type="string" name="support" value="{&quot;OmniPath&quot;: &quot;omnipath,kinaseextra&quot;, &quot;OmniPath_Reference&quot;: &quot;HPRD;HPRD-phos;HPRD_KEA;HPRD_MIMP;KEA;MIMP;PhosphoSite_KEA;PhosphoSite_MIMP;ProtMapper;SIGNOR;SIGNOR_ProtMapper;iPTMnet&quot;}"/>
  </edge>
  <edge label="1460 (pp) 4780" source="35" target="80">
    <att type="string" name="canonicalName" value="1460 (pp) 4780"/>
    <att type="string" name="interaction" value="pp"/>
    <att type="int" name="SCORE" value="400"/>
    <att type="string" name="support" value="{&quot;StringDB&quot;: &quot;physical&quot;, &quot;StringEvidence&quot;: &quot;database:0.374&quot;, &quot;String_Score_Physical&quot;: 400, &quot;String_Score_Combined&quot;: 400}"/>
  </edge>
  <edge label="1460 (pp) 7150" source="35" target="102">
    <att type="string" name="canonicalName" value="1460 (pp) 7150"/>
    <att type="string" name="interaction" value="pp"/>
    <att type="int" name="SCORE" value="187"/>
    <att type="string" name="support" value="{&quot;StringDB&quot;: &quot;functional&quot;, &quot;StringEvidence&quot;: &quot;textmining:0.374,coexpression:0.009&quot;, &quot;InWeb_IM&quot;: &quot;inference&quot;, &quot;String_Score_Combined&quot;: 405, &quot;String_Score_Physical&quot;: 187}"/>
  </edge>
  <edge label="1460 (pp) 7153" source="35" target="103">
    <att type="string" name="canonicalName" value="1460 (pp) 7153"/>
    <att type="string" name="interaction" value="pp"/>
    <att type="int" name="SCORE" value="600"/>
    <att type="string" name="support" value="{&quot;StringDB&quot;: &quot;physical&quot;, &quot;StringEvidence&quot;: &quot;experiments:0.583,textmining:0.032,coexpression:0.022&quot;, &quot;InWeb_IM&quot;: &quot;inference&quot;, &quot;BioGrid&quot;: &quot;physical&quot;, &quot;BioGrid_PubMed&quot;: &quot;35271311,26344197&quot;, &quot;BioGrid_Type&quot;: &quot;Co-fractionation,Affinity Capture-MS&quot;, &quot;BioGrid_Score&quot;: &quot;0.189240457&quot;, &quot;String_Score_Physical&quot;: 600, &quot;String_Score_Combined&quot;: 621}"/>
  </edge>
  <edge label="1509 (pp) 1513" source="36" target="37">
    <att type="string" name="canonicalName" value="1509 (pp) 1513"/>
    <att type="string" name="interaction" value="pp"/>
    <att type="int" name="SCORE" value="446"/>
    <att type="string" name="support" value="{&quot;StringDB&quot;: &quot;physical&quot;, &quot;StringEvidence&quot;: &quot;textmining:0.554,database:0.374,experiments:0.077,coexpression:0.066&quot;, &quot;String_Score_Physical&quot;: 446, &quot;String_Score_Combined&quot;: 769}"/>
  </edge>
  <edge label="1513 (pp) 1520" source="37" target="38">
    <att type="string" name="canonicalName" value="1513 (pp) 1520"/>
    <att type="string" name="interaction" value="pp"/>
    <att type="int" name="SCORE" value="400"/>
    <att type="string" name="support" value="{&quot;StringDB&quot;: &quot;physical&quot;, &quot;StringEvidence&quot;: &quot;database:0.374,textmining:0.048,coexpression:0.032,cooccurrence:0.026&quot;, &quot;String_Score_Physical&quot;: 400, &quot;String_Score_Combined&quot;: 461}"/>
  </edge>
  <edge label="1513 (pp) 4321" source="37" target="78">
    <att type="string" name="canonicalName" value="1513 (pp) 4321"/>
    <att type="string" name="interaction" value="pp"/>
    <att type="int" name="SCORE" value="400"/>
    <att type="string" name="support" value="{&quot;StringDB&quot;: &quot;physical&quot;, &quot;StringEvidence&quot;: &quot;textmining:0.422,database:0.374,coexpression:0.106&quot;, &quot;String_Score_Physical&quot;: 400, &quot;String_Score_Combined&quot;: 689}"/>
  </edge>
  <edge label="1548 (pp) 1645" source="39" target="41">
    <att type="string" name="canonicalName" value="1548 (pp) 1645"/>
    <att type="string" name="interaction" value="pp"/>
    <att type="int" name="SCORE" value="900"/>
    <att type="string" name="support" value="{&quot;StringDB&quot;: &quot;physical&quot;, &quot;StringEvidence&quot;: &quot;database:0.896,textmining:0.129,coexpression:0.030,experiments:0.004&quot;, &quot;String_Score_Physical&quot;: 900, &quot;String_Score_Combined&quot;: 915}"/>
  </edge>
  <edge label="1548 (pp) 1890" source="39" target="43">
    <att type="string" name="canonicalName" value="1548 (pp) 1890"/>
    <att type="string" name="interaction" value="pp"/>
    <att type="int" name="SCORE" value="900"/>
    <att type="string" name="support" value="{&quot;StringDB&quot;: &quot;physical&quot;, &quot;StringEvidence&quot;: &quot;database:0.896,textmining:0.165,coexpression:0.011&quot;, &quot;String_Score_Physical&quot;: 900, &quot;String_Score_Combined&quot;: 917}"/>
  </edge>
  <edge label="1548 (pp) 2052" source="39" target="44">
    <att type="string" name="canonicalName" value="1548 (pp) 2052"/>
    <att type="string" name="interaction" value="pp"/>
    <att type="int" name="SCORE" value="903"/>
    <att type="string" name="support" value="{&quot;StringDB&quot;: &quot;physical&quot;, &quot;StringEvidence&quot;: &quot;database:0.896,textmining:0.438,experiments:0.031,coexpression:0.023&quot;, &quot;String_Score_Physical&quot;: 903, &quot;String_Score_Combined&quot;: 946}"/>
  </edge>
  <edge label="1548 (pp) 216" source="39" target="8">
    <att type="string" name="canonicalName" value="1548 (pp) 216"/>
    <att type="string" name="interaction" value="pp"/>
    <att type="int" name="SCORE" value="910"/>
    <att type="string" name="support" value="{&quot;StringDB&quot;: &quot;physical&quot;, &quot;StringEvidence&quot;: &quot;database:0.906,textmining:0.141,coexpression:0.017,experiments:0.004&quot;, &quot;String_Score_Physical&quot;: 910, &quot;String_Score_Combined&quot;: 924}"/>
  </edge>
  <edge label="1548 (pp) 2950" source="39" target="53">
    <att type="string" name="canonicalName" value="1548 (pp) 2950"/>
    <att type="string" name="interaction" value="pp"/>
    <att type="int" name="SCORE" value="900"/>
    <att type="string" name="support" value="{&quot;StringDB&quot;: &quot;physical&quot;, &quot;StringEvidence&quot;: &quot;database:0.896,textmining:0.414,coexpression:0.071,experiments:0.004&quot;, &quot;String_Score_Physical&quot;: 900, &quot;String_Score_Combined&quot;: 945}"/>
  </edge>
  <edge label="1548 (pp) 3290" source="39" target="59">
    <att type="string" name="canonicalName" value="1548 (pp) 3290"/>
    <att type="string" name="interaction" value="pp"/>
    <att type="int" name="SCORE" value="914"/>
    <att type="string" name="support" value="{&quot;StringDB&quot;: &quot;physical&quot;, &quot;StringEvidence&quot;: &quot;database:0.908,textmining:0.107,coexpression:0.073,experiments:0.031&quot;, &quot;String_Score_Physical&quot;: 914, &quot;String_Score_Combined&quot;: 929}"/>
  </edge>
  <edge label="1584 (pp) 1645" source="40" target="41">
    <att type="string" name="canonicalName" value="1584 (pp) 1645"/>
    <att type="string" name="interaction" value="pp"/>
    <att type="int" name="SCORE" value="900"/>
    <att type="string" name="support" value="{&quot;StringDB&quot;: &quot;physical&quot;, &quot;StringEvidence&quot;: &quot;database:0.896,textmining:0.175,coexpression:0.011&quot;, &quot;String_Score_Physical&quot;: 900, &quot;String_Score_Combined&quot;: 918}"/>
  </edge>
  <edge label="1584 (pp) 3290" source="40" target="59">
    <att type="string" name="canonicalName" value="1584 (pp) 3290"/>
    <att type="string" name="interaction" value="pp"/>
    <att type="int" name="SCORE" value="911"/>
    <att type="string" name="support" value="{&quot;StringDB&quot;: &quot;physical&quot;, &quot;StringEvidence&quot;: &quot;database:0.908,textmining:0.610,coexpression:0.052&quot;, &quot;String_Score_Physical&quot;: 911, &quot;String_Score_Combined&quot;: 967}"/>
  </edge>
  <edge label="1584 (pp) 6715" source="40" target="96">
    <att type="string" name="canonicalName" value="1584 (pp) 6715"/>
    <att type="string" name="interaction" value="pp"/>
    <att type="int" name="SCORE" value="900"/>
    <att type="string" name="support" value="{&quot;StringDB&quot;: &quot;physical&quot;, &quot;StringEvidence&quot;: &quot;database:0.896,textmining:0.452&quot;, &quot;String_Score_Physical&quot;: 900, &quot;String_Score_Combined&quot;: 945}"/>
  </edge>
  <edge label="1645 (pp) 2052" source="41" target="44">
    <att type="string" name="canonicalName" value="1645 (pp) 2052"/>
    <att type="string" name="interaction" value="pp"/>
    <att type="int" name="SCORE" value="900"/>
    <att type="string" name="support" value="{&quot;StringDB&quot;: &quot;physical&quot;, &quot;StringEvidence&quot;: &quot;database:0.896,textmining:0.343,coexpression:0.103,neighborhood:0.001&quot;, &quot;String_Score_Physical&quot;: 900, &quot;String_Score_Combined&quot;: 941}"/>
  </edge>
  <edge label="1645 (pp) 231" source="41" target="9">
    <att type="string" name="canonicalName" value="1645 (pp) 231"/>
    <att type="string" name="interaction" value="pp"/>
    <att type="int" name="SCORE" value="187"/>
    <att type="string" name="support" value="{&quot;InWeb_IM&quot;: &quot;inference&quot;}"/>
  </edge>
  <edge label="1645 (pp) 26986" source="41" target="119">
    <att type="string" name="canonicalName" value="1645 (pp) 26986"/>
    <att type="string" name="interaction" value="pp"/>
    <att type="int" name="SCORE" value="187"/>
    <att type="string" name="support" value="{&quot;InWeb_IM&quot;: &quot;inference&quot;}"/>
  </edge>
  <edge label="1645 (pp) 3303" source="41" target="60">
    <att type="string" name="canonicalName" value="1645 (pp) 3303"/>
    <att type="string" name="interaction" value="pp"/>
    <att type="int" name="SCORE" value="187"/>
    <att type="string" name="support" value="{&quot;StringDB&quot;: &quot;functional&quot;, &quot;StringEvidence&quot;: &quot;textmining:0.154,coexpression:0.028&quot;, &quot;InWeb_IM&quot;: &quot;inference&quot;, &quot;String_Score_Combined&quot;: 211, &quot;String_Score_Physical&quot;: 187}"/>
  </edge>
  <edge label="1645 (pp) 4780" source="41" target="80">
    <att type="string" name="canonicalName" value="1645 (pp) 4780"/>
    <att type="string" name="interaction" value="pp"/>
    <att type="int" name="SCORE" value="292"/>
    <att type="string" name="support" value="{&quot;StringDB&quot;: &quot;functional&quot;, &quot;StringEvidence&quot;: &quot;textmining:0.437,coexpression:0.014&quot;, &quot;OmniPath&quot;: &quot;omnipath,pathwayextra&quot;, &quot;OmniPath_Reference&quot;: &quot;SPIKE;SPIKE_LC&quot;, &quot;String_Score_Combined&quot;: 467, &quot;String_Score_Physical&quot;: 292}"/>
  </edge>
  <edge label="1645 (pp) 57016" source="41" target="122">
    <att type="string" name="canonicalName" value="1645 (pp) 57016"/>
    <att type="string" name="interaction" value="pp"/>
    <att type="int" name="SCORE" value="187"/>
    <att type="string" name="support" value="{&quot;StringDB&quot;: &quot;functional&quot;, &quot;StringEvidence&quot;: &quot;textmining:0.385,coexpression:0.227,cooccurrence:0.034&quot;, &quot;InWeb_IM&quot;: &quot;inference&quot;, &quot;String_Score_Combined&quot;: 559, &quot;String_Score_Physical&quot;: 187}"/>
  </edge>
  <edge label="1645 (pp) 6715" source="41" target="96">
    <att type="string" name="canonicalName" value="1645 (pp) 6715"/>
    <att type="string" name="interaction" value="pp"/>
    <att type="int" name="SCORE" value="900"/>
    <att type="string" name="support" value="{&quot;StringDB&quot;: &quot;physical&quot;, &quot;StringEvidence&quot;: &quot;database:0.896,textmining:0.749,coexpression:0.031&quot;, &quot;String_Score_Physical&quot;: 900, &quot;String_Score_Combined&quot;: 975}"/>
  </edge>
  <edge label="1813 (pp) 2358" source="42" target="50">
    <att type="string" name="canonicalName" value="1813 (pp) 2358"/>
    <att type="string" name="interaction" value="pp"/>
    <att type="int" name="SCORE" value="187"/>
    <att type="string" name="support" value="{&quot;InWeb_IM&quot;: &quot;inference&quot;}"/>
  </edge>
  <edge label="1813 (pp) 6531" source="42" target="93">
    <att type="string" name="canonicalName" value="1813 (pp) 6531"/>
    <att type="string" name="interaction" value="pp"/>
    <att type="int" name="SCORE" value="935"/>
    <att type="string" name="support" value="{&quot;StringDB&quot;: &quot;physical&quot;, &quot;StringEvidence&quot;: &quot;textmining:0.995,database:0.896,experiments:0.354,coexpression:0.014&quot;, &quot;OmniPath&quot;: &quot;pathwayextra&quot;, &quot;OmniPath_Reference&quot;: &quot;HPRD;SPIKE_LC&quot;, &quot;InWeb_IM&quot;: &quot;experimental&quot;, &quot;String_Score_Physical&quot;: 935, &quot;String_Score_Combined&quot;: 999}"/>
  </edge>
  <edge label="2052 (pp) 2053" source="44" target="45">
    <att type="string" name="canonicalName" value="2052 (pp) 2053"/>
    <att type="string" name="interaction" value="pp"/>
    <att type="int" name="SCORE" value="187"/>
    <att type="string" name="support" value="{&quot;StringDB&quot;: &quot;functional&quot;, &quot;StringEvidence&quot;: &quot;textmining:0.677,coexpression:0.122,neighborhood:0.014&quot;, &quot;InWeb_IM&quot;: &quot;inference&quot;, &quot;String_Score_Combined&quot;: 731, &quot;String_Score_Physical&quot;: 187}"/>
  </edge>
  <edge label="2052 (pp) 2950" source="44" target="53">
    <att type="string" name="canonicalName" value="2052 (pp) 2950"/>
    <att type="string" name="interaction" value="pp"/>
    <att type="int" name="SCORE" value="900"/>
    <att type="string" name="support" value="{&quot;StringDB&quot;: &quot;physical&quot;, &quot;StringEvidence&quot;: &quot;database:0.896,textmining:0.889,coexpression:0.050&quot;, &quot;String_Score_Physical&quot;: 900, &quot;String_Score_Combined&quot;: 989}"/>
  </edge>
  <edge label="2052 (pp) 3615" source="44" target="64">
    <att type="string" name="canonicalName" value="2052 (pp) 3615"/>
    <att type="string" name="interaction" value="pp"/>
    <att type="int" name="SCORE" value="185"/>
    <att type="string" name="support" value="{&quot;StringDB&quot;: &quot;physical&quot;, &quot;StringEvidence&quot;: &quot;database:0.150,textmining:0.038,coexpression:0.003&quot;, &quot;String_Score_Physical&quot;: 185, &quot;String_Score_Combined&quot;: 218}"/>
  </edge>
  <edge label="2052 (pp) 4194" source="44" target="73">
    <att type="string" name="canonicalName" value="2052 (pp) 4194"/>
    <att type="string" name="interaction" value="pp"/>
    <att type="int" name="SCORE" value="195"/>
    <att type="string" name="support" value="{&quot;StringDB&quot;: &quot;physical&quot;, &quot;StringEvidence&quot;: &quot;database:0.115,experiments:0.052,textmining:0.048,coexpression:0.017&quot;, &quot;String_Score_Physical&quot;: 195, &quot;String_Score_Combined&quot;: 246}"/>
  </edge>
  <edge label="2053 (pp) 216" source="45" target="8">
    <att type="string" name="canonicalName" value="2053 (pp) 216"/>
    <att type="string" name="interaction" value="pp"/>
    <att type="int" name="SCORE" value="761"/>
    <att type="string" name="support" value="{&quot;StringDB&quot;: &quot;physical&quot;, &quot;StringEvidence&quot;: &quot;database:0.751,textmining:0.190,coexpression:0.083,neighborhood:0.013&quot;, &quot;String_Score_Physical&quot;: 761, &quot;String_Score_Combined&quot;: 824}"/>
  </edge>
  <edge label="2053 (pp) 3615" source="45" target="64">
    <att type="string" name="canonicalName" value="2053 (pp) 3615"/>
    <att type="string" name="interaction" value="pp"/>
    <att type="int" name="SCORE" value="830"/>
    <att type="string" name="support" value="{&quot;StringDB&quot;: &quot;physical&quot;, &quot;StringEvidence&quot;: &quot;database:0.798,textmining:0.227,experiments:0.126,neighborhood:0.067,coexpression:0.057&quot;, &quot;BioGrid&quot;: &quot;physical&quot;, &quot;BioGrid_PubMed&quot;: &quot;31536960&quot;, &quot;BioGrid_Type&quot;: &quot;Co-fractionation&quot;, &quot;BioGrid_Score&quot;: &quot;1.541175737&quot;, &quot;String_Score_Physical&quot;: 830, &quot;String_Score_Combined&quot;: 884}"/>
  </edge>
  <edge label="2152 (pp) 8856" source="46" target="110">
    <att type="string" name="canonicalName" value="2152 (pp) 8856"/>
    <att type="string" name="interaction" value="pp"/>
    <att type="int" name="SCORE" value="292"/>
    <att type="string" name="support" value="{&quot;StringDB&quot;: &quot;functional&quot;, &quot;StringEvidence&quot;: &quot;textmining:0.458&quot;, &quot;OmniPath&quot;: &quot;pathwayextra&quot;, &quot;OmniPath_Reference&quot;: &quot;Wang&quot;, &quot;String_Score_Combined&quot;: 480, &quot;String_Score_Physical&quot;: 292}"/>
  </edge>
  <edge label="216 (pp) 26986" source="8" target="119">
    <att type="string" name="canonicalName" value="216 (pp) 26986"/>
    <att type="string" name="interaction" value="pp"/>
    <att type="int" name="SCORE" value="187"/>
    <att type="string" name="support" value="{&quot;InWeb_IM&quot;: &quot;inference&quot;}"/>
  </edge>
  <edge label="216 (pp) 3290" source="8" target="59">
    <att type="string" name="canonicalName" value="216 (pp) 3290"/>
    <att type="string" name="interaction" value="pp"/>
    <att type="int" name="SCORE" value="197"/>
    <att type="string" name="support" value="{&quot;StringDB&quot;: &quot;physical&quot;, &quot;StringEvidence&quot;: &quot;database:0.138,coexpression:0.103,textmining:0.086,experiments:0.029,neighborhood:0.001&quot;, &quot;String_Score_Physical&quot;: 197, &quot;String_Score_Combined&quot;: 342}"/>
  </edge>
  <edge label="216 (pp) 4128" source="8" target="71">
    <att type="string" name="canonicalName" value="216 (pp) 4128"/>
    <att type="string" name="interaction" value="pp"/>
    <att type="int" name="SCORE" value="217"/>
    <att type="string" name="support" value="{&quot;StringDB&quot;: &quot;physical&quot;, &quot;StringEvidence&quot;: &quot;textmining:0.231,database:0.184,coexpression:0.078,neighborhood:0.001&quot;, &quot;String_Score_Physical&quot;: 217, &quot;String_Score_Combined&quot;: 445}"/>
  </edge>
  <edge label="216 (pp) 4129" source="8" target="72">
    <att type="string" name="canonicalName" value="216 (pp) 4129"/>
    <att type="string" name="interaction" value="pp"/>
    <att type="int" name="SCORE" value="217"/>
    <att type="string" name="support" value="{&quot;StringDB&quot;: &quot;physical&quot;, &quot;StringEvidence&quot;: &quot;textmining:0.250,database:0.184,coexpression:0.093,neighborhood:0.001&quot;, &quot;String_Score_Physical&quot;: 217, &quot;String_Score_Combined&quot;: 467}"/>
  </edge>
  <edge label="216 (pp) 8639" source="8" target="107">
    <att type="string" name="canonicalName" value="216 (pp) 8639"/>
    <att type="string" name="interaction" value="pp"/>
    <att type="int" name="SCORE" value="244"/>
    <att type="string" name="support" value="{&quot;StringDB&quot;: &quot;physical&quot;, &quot;StringEvidence&quot;: &quot;database:0.185,textmining:0.147,coexpression:0.058,experiments:0.033&quot;, &quot;String_Score_Physical&quot;: 244, &quot;String_Score_Combined&quot;: 392}"/>
  </edge>
  <edge label="2170 (pp) 3164" source="47" target="58">
    <att type="string" name="canonicalName" value="2170 (pp) 3164"/>
    <att type="string" name="interaction" value="pp"/>
    <att type="int" name="SCORE" value="187"/>
    <att type="string" name="support" value="{&quot;InWeb_IM&quot;: &quot;experimental&quot;}"/>
  </edge>
  <edge label="2170 (pp) 3480" source="47" target="62">
    <att type="string" name="canonicalName" value="2170 (pp) 3480"/>
    <att type="string" name="interaction" value="pp"/>
    <att type="int" name="SCORE" value="292"/>
    <att type="string" name="support" value="{&quot;OmniPath&quot;: &quot;omnipath&quot;, &quot;OmniPath_Reference&quot;: &quot;KEA;NetworKIN_KEA&quot;}"/>
  </edge>
  <edge label="2170 (pp) 3688" source="47" target="65">
    <att type="string" name="canonicalName" value="2170 (pp) 3688"/>
    <att type="string" name="interaction" value="pp"/>
    <att type="int" name="SCORE" value="292"/>
    <att type="string" name="support" value="{&quot;StringDB&quot;: &quot;physical&quot;, &quot;StringEvidence&quot;: &quot;experiments:0.262,textmining:0.031&quot;, &quot;InWeb_IM&quot;: &quot;experimental&quot;, &quot;String_Score_Physical&quot;: 292, &quot;String_Score_Combined&quot;: 314}"/>
  </edge>
  <edge label="2170 (pp) 5347" source="47" target="87">
    <att type="string" name="canonicalName" value="2170 (pp) 5347"/>
    <att type="string" name="interaction" value="pp"/>
    <att type="int" name="SCORE" value="187"/>
    <att type="string" name="support" value="{&quot;InWeb_IM&quot;: &quot;experimental&quot;, &quot;BioGrid&quot;: &quot;physical&quot;, &quot;BioGrid_PubMed&quot;: &quot;19596235&quot;, &quot;BioGrid_Type&quot;: &quot;Affinity Capture-MS&quot;, &quot;BioGrid_Score&quot;: &quot;4.92&quot;}"/>
  </edge>
  <edge label="2185 (pp) 2534" source="48" target="51">
    <att type="string" name="canonicalName" value="2185 (pp) 2534"/>
    <att type="string" name="interaction" value="pp"/>
    <att type="int" name="SCORE" value="795"/>
    <att type="string" name="support" value="{&quot;StringDB&quot;: &quot;physical&quot;, &quot;StringEvidence&quot;: &quot;experiments:0.787,textmining:0.591,coexpression:0.033&quot;, &quot;OmniPath&quot;: &quot;omnipath,kinaseextra&quot;, &quot;OmniPath_Reference&quot;: &quot;Adhesome;BioGRID;HPRD;IntAct;KEA;NetPath;NetworKIN_KEA;PhosphoPoint;SPIKE;SPIKE_LC;Wang,Adhesome;BioGRID;HPRD;IntAct;NCI-PID_ProtMapper;NetPath;ProtMapper;SPIKE;SPIKE_LC;Wang&quot;, &quot;InWeb_IM&quot;: &quot;experimental&quot;, &quot;BioGrid&quot;: &quot;physical&quot;, &quot;BioGrid_PubMed&quot;: &quot;9104812,9091579,32707033,10867021,10229084&quot;, &quot;BioGrid_Type&quot;: &quot;Affinity Capture-MS,Reconstituted Complex,Biochemical Activity,Affinity Capture-Western&quot;, &quot;BioGrid_Score&quot;: &quot;340.0&quot;, &quot;String_Score_Physical&quot;: 795, &quot;String_Score_Combined&quot;: 919}"/>
  </edge>
  <edge label="2185 (pp) 3688" source="48" target="65">
    <att type="string" name="canonicalName" value="2185 (pp) 3688"/>
    <att type="string" name="interaction" value="pp"/>
    <att type="int" name="SCORE" value="930"/>
    <att type="string" name="support" value="{&quot;StringDB&quot;: &quot;physical&quot;, &quot;StringEvidence&quot;: &quot;database:0.896,experiments:0.308,textmining:0.275,coexpression:0.075&quot;, &quot;OmniPath&quot;: &quot;omnipath,pathwayextra&quot;, &quot;OmniPath_Reference&quot;: &quot;Adhesome;CA1;Cui2007;Wang,Adhesome;Cui2007;Wang&quot;, &quot;BioGrid&quot;: &quot;physical&quot;, &quot;BioGrid_PubMed&quot;: &quot;15539082&quot;, &quot;BioGrid_Type&quot;: &quot;Affinity Capture-Western&quot;, &quot;String_Score_Physical&quot;: 930, &quot;String_Score_Combined&quot;: 953}"/>
  </edge>
  <edge label="2185 (pp) 3716" source="48" target="67">
    <att type="string" name="canonicalName" value="2185 (pp) 3716"/>
    <att type="string" name="interaction" value="pp"/>
    <att type="int" name="SCORE" value="331"/>
    <att type="string" name="support" value="{&quot;StringDB&quot;: &quot;physical&quot;, &quot;StringEvidence&quot;: &quot;textmining:0.482,experiments:0.303,coexpression:0.035&quot;, &quot;OmniPath&quot;: &quot;kinaseextra,pathwayextra&quot;, &quot;OmniPath_Reference&quot;: &quot;HPRD;NetPath;PhosphoPoint;SPIKE;SPIKE_LC;Wang&quot;, &quot;InWeb_IM&quot;: &quot;experimental&quot;, &quot;BioGrid&quot;: &quot;physical&quot;, &quot;BioGrid_PubMed&quot;: &quot;10702271&quot;, &quot;BioGrid_Type&quot;: &quot;Affinity Capture-Western&quot;, &quot;String_Score_Physical&quot;: 331, &quot;String_Score_Combined&quot;: 665}"/>
  </edge>
  <edge label="2185 (pp) 3717" source="48" target="68">
    <att type="string" name="canonicalName" value="2185 (pp) 3717"/>
    <att type="string" name="interaction" value="pp"/>
    <att type="int" name="SCORE" value="331"/>
    <att type="string" name="support" value="{&quot;StringDB&quot;: &quot;physical&quot;, &quot;StringEvidence&quot;: &quot;textmining:0.449,experiments:0.303,coexpression:0.050&quot;, &quot;OmniPath&quot;: &quot;kinaseextra&quot;, &quot;OmniPath_Reference&quot;: &quot;HPRD;PhosphoPoint&quot;, &quot;InWeb_IM&quot;: &quot;experimental&quot;, &quot;BioGrid&quot;: &quot;physical&quot;, &quot;BioGrid_PubMed&quot;: &quot;11818507&quot;, &quot;BioGrid_Type&quot;: &quot;Affinity Capture-Western&quot;, &quot;String_Score_Physical&quot;: 331, &quot;String_Score_Combined&quot;: 650}"/>
  </edge>
  <edge label="2185 (pp) 6513" source="48" target="92">
    <att type="string" name="canonicalName" value="2185 (pp) 6513"/>
    <att type="string" name="interaction" value="pp"/>
    <att type="int" name="SCORE" value="292"/>
    <att type="string" name="support" value="{&quot;StringDB&quot;: &quot;physical&quot;, &quot;StringEvidence&quot;: &quot;textmining:0.412,experiments:0.262,coexpression:0.033&quot;, &quot;OmniPath&quot;: &quot;kinaseextra&quot;, &quot;OmniPath_Reference&quot;: &quot;HPRD;PhosphoPoint&quot;, &quot;InWeb_IM&quot;: &quot;experimental&quot;, &quot;BioGrid&quot;: &quot;physical&quot;, &quot;BioGrid_PubMed&quot;: &quot;11007796&quot;, &quot;BioGrid_Type&quot;: &quot;Affinity Capture-Western&quot;, &quot;String_Score_Physical&quot;: 292, &quot;String_Score_Combined&quot;: 597}"/>
  </edge>
  <edge label="231 (pp) 3028" source="9" target="54">
    <att type="string" name="canonicalName" value="231 (pp) 3028"/>
    <att type="string" name="interaction" value="pp"/>
    <att type="int" name="SCORE" value="188"/>
    <att type="string" name="support" value="{&quot;StringDB&quot;: &quot;physical&quot;, &quot;StringEvidence&quot;: &quot;experiments:0.153,textmining:0.065,coexpression:0.021&quot;, &quot;InWeb_IM&quot;: &quot;inference&quot;, &quot;BioGrid&quot;: &quot;physical&quot;, &quot;BioGrid_PubMed&quot;: &quot;26344197&quot;, &quot;BioGrid_Type&quot;: &quot;Co-fractionation&quot;, &quot;BioGrid_Score&quot;: &quot;0.516063212&quot;, &quot;String_Score_Physical&quot;: 188, &quot;String_Score_Combined&quot;: 256}"/>
  </edge>
  <edge label="231 (pp) 4000" source="9" target="70">
    <att type="string" name="canonicalName" value="231 (pp) 4000"/>
    <att type="string" name="interaction" value="pp"/>
    <att type="int" name="SCORE" value="211"/>
    <att type="string" name="support" value="{&quot;StringDB&quot;: &quot;physical&quot;, &quot;StringEvidence&quot;: &quot;experiments:0.177,textmining:0.083,coexpression:0.008&quot;, &quot;BioGrid&quot;: &quot;physical&quot;, &quot;BioGrid_PubMed&quot;: &quot;35271311&quot;, &quot;BioGrid_Type&quot;: &quot;Affinity Capture-MS&quot;, &quot;String_Score_Physical&quot;: 211, &quot;String_Score_Combined&quot;: 282}"/>
  </edge>
  <edge label="231 (pp) 57016" source="9" target="122">
    <att type="string" name="canonicalName" value="231 (pp) 57016"/>
    <att type="string" name="interaction" value="pp"/>
    <att type="int" name="SCORE" value="900"/>
    <att type="string" name="support" value="{&quot;StringDB&quot;: &quot;physical&quot;, &quot;StringEvidence&quot;: &quot;database:0.896,coexpression:0.059,textmining:0.024,cooccurrence:0.013&quot;, &quot;InWeb_IM&quot;: &quot;inference&quot;, &quot;String_Score_Physical&quot;: 900, &quot;String_Score_Combined&quot;: 909}"/>
  </edge>
  <edge label="23192 (pp) 26986" source="116" target="119">
    <att type="string" name="canonicalName" value="23192 (pp) 26986"/>
    <att type="string" name="interaction" value="pp"/>
    <att type="int" name="SCORE" value="183"/>
    <att type="string" name="support" value="{&quot;StringDB&quot;: &quot;physical&quot;, &quot;StringEvidence&quot;: &quot;experiments:0.149,textmining:0.043,coexpression:0.006&quot;, &quot;BioGrid&quot;: &quot;physical&quot;, &quot;BioGrid_PubMed&quot;: &quot;35271311&quot;, &quot;BioGrid_Type&quot;: &quot;Affinity Capture-MS&quot;, &quot;String_Score_Physical&quot;: 183, &quot;String_Score_Combined&quot;: 223}"/>
  </edge>
  <edge label="23192 (pp) 3303" source="116" target="60">
    <att type="string" name="canonicalName" value="23192 (pp) 3303"/>
    <att type="string" name="interaction" value="pp"/>
    <att type="int" name="SCORE" value="187"/>
    <att type="string" name="support" value="{&quot;InWeb_IM&quot;: &quot;inference&quot;}"/>
  </edge>
  <edge label="23192 (pp) 7153" source="116" target="103">
    <att type="string" name="canonicalName" value="23192 (pp) 7153"/>
    <att type="string" name="interaction" value="pp"/>
    <att type="int" name="SCORE" value="189"/>
    <att type="string" name="support" value="{&quot;StringDB&quot;: &quot;physical&quot;, &quot;StringEvidence&quot;: &quot;experiments:0.154,textmining:0.016,coexpression:0.001&quot;, &quot;BioGrid&quot;: &quot;physical&quot;, &quot;BioGrid_PubMed&quot;: &quot;35271311&quot;, &quot;BioGrid_Type&quot;: &quot;Affinity Capture-MS&quot;, &quot;String_Score_Physical&quot;: 189, &quot;String_Score_Combined&quot;: 202}"/>
  </edge>
  <edge label="23192 (pp) 8408" source="116" target="106">
    <att type="string" name="canonicalName" value="23192 (pp) 8408"/>
    <att type="string" name="interaction" value="pp"/>
    <att type="int" name="SCORE" value="760"/>
    <att type="string" name="support" value="{&quot;StringDB&quot;: &quot;physical&quot;, &quot;StringEvidence&quot;: &quot;experiments:0.750,textmining:0.729,coexpression:0.229&quot;, &quot;OmniPath&quot;: &quot;omnipath,kinaseextra&quot;, &quot;OmniPath_Reference&quot;: &quot;PhosphoSite;PhosphoSite_ProtMapper;ProtMapper;REACH_ProtMapper;SPIKE;SPIKE_LC;Sparser_ProtMapper&quot;, &quot;InWeb_IM&quot;: &quot;experimental&quot;, &quot;BioGrid&quot;: &quot;physical&quot;, &quot;BioGrid_PubMed&quot;: &quot;20562859&quot;, &quot;BioGrid_Type&quot;: &quot;Affinity Capture-MS&quot;, &quot;String_Score_Physical&quot;: 760, &quot;String_Score_Combined&quot;: 950}"/>
  </edge>
  <edge label="2321 (pp) 2534" source="49" target="51">
    <att type="string" name="canonicalName" value="2321 (pp) 2534"/>
    <att type="string" name="interaction" value="pp"/>
    <att type="int" name="SCORE" value="328"/>
    <att type="string" name="support" value="{&quot;StringDB&quot;: &quot;physical&quot;, &quot;StringEvidence&quot;: &quot;textmining:0.404,experiments:0.300,coexpression:0.015&quot;, &quot;OmniPath&quot;: &quot;kinaseextra&quot;, &quot;OmniPath_Reference&quot;: &quot;HPRD;PhosphoPoint&quot;, &quot;String_Score_Physical&quot;: 328, &quot;String_Score_Combined&quot;: 605}"/>
  </edge>
  <edge label="2358 (pp) 2869" source="50" target="52">
    <att type="string" name="canonicalName" value="2358 (pp) 2869"/>
    <att type="string" name="interaction" value="pp"/>
    <att type="int" name="SCORE" value="529"/>
    <att type="string" name="support" value="{&quot;StringDB&quot;: &quot;physical&quot;, &quot;StringEvidence&quot;: &quot;database:0.479,experiments:0.058,coexpression:0.003,textmining:0.001&quot;, &quot;String_Score_Physical&quot;: 529, &quot;String_Score_Combined&quot;: 531}"/>
  </edge>
  <edge label="2358 (pp) 3358" source="50" target="61">
    <att type="string" name="canonicalName" value="2358 (pp) 3358"/>
    <att type="string" name="interaction" value="pp"/>
    <att type="int" name="SCORE" value="187"/>
    <att type="string" name="support" value="{&quot;InWeb_IM&quot;: &quot;inference&quot;}"/>
  </edge>
  <edge label="2358 (pp) 6865" source="50" target="98">
    <att type="string" name="canonicalName" value="2358 (pp) 6865"/>
    <att type="string" name="interaction" value="pp"/>
    <att type="int" name="SCORE" value="187"/>
    <att type="string" name="support" value="{&quot;InWeb_IM&quot;: &quot;inference&quot;}"/>
  </edge>
  <edge label="23632 (pp) 762" source="117" target="15">
    <att type="string" name="canonicalName" value="23632 (pp) 762"/>
    <att type="string" name="interaction" value="pp"/>
    <att type="int" name="SCORE" value="499"/>
    <att type="string" name="support" value="{&quot;StringDB&quot;: &quot;physical&quot;, &quot;StringEvidence&quot;: &quot;database:0.479,textmining:0.229,cooccurrence:0.123&quot;, &quot;String_Score_Physical&quot;: 499, &quot;String_Score_Combined&quot;: 662}"/>
  </edge>
  <edge label="23632 (pp) 768" source="117" target="18">
    <att type="string" name="canonicalName" value="23632 (pp) 768"/>
    <att type="string" name="interaction" value="pp"/>
    <att type="int" name="SCORE" value="499"/>
    <att type="string" name="support" value="{&quot;StringDB&quot;: &quot;physical&quot;, &quot;StringEvidence&quot;: &quot;database:0.479,textmining:0.102,cooccurrence:0.077,coexpression:0.072&quot;, &quot;String_Score_Physical&quot;: 499, &quot;String_Score_Combined&quot;: 615}"/>
  </edge>
  <edge label="23632 (pp) 771" source="117" target="19">
    <att type="string" name="canonicalName" value="23632 (pp) 771"/>
    <att type="string" name="interaction" value="pp"/>
    <att type="int" name="SCORE" value="499"/>
    <att type="string" name="support" value="{&quot;StringDB&quot;: &quot;physical&quot;, &quot;StringEvidence&quot;: &quot;database:0.479,textmining:0.093,cooccurrence:0.050&quot;, &quot;String_Score_Physical&quot;: 499, &quot;String_Score_Combined&quot;: 569}"/>
  </edge>
  <edge label="2534 (pp) 3702" source="51" target="66">
    <att type="string" name="canonicalName" value="2534 (pp) 3702"/>
    <att type="string" name="interaction" value="pp"/>
    <att type="int" name="SCORE" value="510"/>
    <att type="string" name="support" value="{&quot;StringDB&quot;: &quot;physical&quot;, &quot;StringEvidence&quot;: &quot;experiments:0.489,textmining:0.421,coexpression:0.150,cooccurrence:0.070&quot;, &quot;OmniPath&quot;: &quot;kinaseextra&quot;, &quot;OmniPath_Reference&quot;: &quot;HPRD;PhosphoPoint;SPIKE_LC;Wang&quot;, &quot;InWeb_IM&quot;: &quot;experimental&quot;, &quot;BioGrid&quot;: &quot;physical&quot;, &quot;BioGrid_PubMed&quot;: &quot;8810341,10636929&quot;, &quot;BioGrid_Type&quot;: &quot;Reconstituted Complex&quot;, &quot;String_Score_Physical&quot;: 510, &quot;String_Score_Combined&quot;: 775}"/>
  </edge>
  <edge label="2534 (pp) 3717" source="51" target="68">
    <att type="string" name="canonicalName" value="2534 (pp) 3717"/>
    <att type="string" name="interaction" value="pp"/>
    <att type="int" name="SCORE" value="557"/>
    <att type="string" name="support" value="{&quot;StringDB&quot;: &quot;physical&quot;, &quot;StringEvidence&quot;: &quot;textmining:0.479,database:0.374,experiments:0.262,coexpression:0.037&quot;, &quot;OmniPath&quot;: &quot;kinaseextra&quot;, &quot;OmniPath_Reference&quot;: &quot;Cui2007;HPRD;PhosphoPoint;SPIKE_LC;Wang&quot;, &quot;InWeb_IM&quot;: &quot;experimental&quot;, &quot;BioGrid&quot;: &quot;physical&quot;, &quot;BioGrid_PubMed&quot;: &quot;10551884&quot;, &quot;BioGrid_Type&quot;: &quot;Reconstituted Complex,Affinity Capture-Western&quot;, &quot;String_Score_Physical&quot;: 557, &quot;String_Score_Combined&quot;: 777}"/>
  </edge>
  <edge label="2534 (pp) 5347" source="51" target="87">
    <att type="string" name="canonicalName" value="2534 (pp) 5347"/>
    <att type="string" name="interaction" value="pp"/>
    <att type="int" name="SCORE" value="292"/>
    <att type="string" name="support" value="{&quot;OmniPath&quot;: &quot;kinaseextra&quot;, &quot;OmniPath_Reference&quot;: &quot;ProtMapper;REACH_ProtMapper&quot;}"/>
  </edge>
  <edge label="2534 (pp) 5788" source="51" target="90">
    <att type="string" name="canonicalName" value="2534 (pp) 5788"/>
    <att type="string" name="interaction" value="pp"/>
    <att type="int" name="SCORE" value="930"/>
    <att type="string" name="support" value="{&quot;StringDB&quot;: &quot;physical&quot;, &quot;StringEvidence&quot;: &quot;database:0.896,textmining:0.813,experiments:0.305,coexpression:0.106&quot;, &quot;OmniPath&quot;: &quot;omnipath,kinaseextra,pathwayextra&quot;, &quot;OmniPath_Reference&quot;: &quot;HPRD;PhosphoPoint;SPIKE_LC,DEPOD;HPRD;HPRD-phos;KEA;Kinexus_KEA;NCI-PID_ProtMapper;ProtMapper;SIGNOR;SIGNOR_ProtMapper;SPIKE_LC;Wang&quot;, &quot;BioGrid&quot;: &quot;physical&quot;, &quot;BioGrid_PubMed&quot;: &quot;14625311&quot;, &quot;BioGrid_Type&quot;: &quot;Reconstituted Complex&quot;, &quot;String_Score_Physical&quot;: 930, &quot;String_Score_Combined&quot;: 988}"/>
  </edge>
  <edge label="2534 (pp) 6772" source="51" target="97">
    <att type="string" name="canonicalName" value="2534 (pp) 6772"/>
    <att type="string" name="interaction" value="pp"/>
    <att type="int" name="SCORE" value="528"/>
    <att type="string" name="support" value="{&quot;StringDB&quot;: &quot;physical&quot;, &quot;StringEvidence&quot;: &quot;database:0.479,textmining:0.349,experiments:0.057,coexpression:0.038&quot;, &quot;OmniPath&quot;: &quot;kinaseextra&quot;, &quot;OmniPath_Reference&quot;: &quot;HPRD;PhosphoPoint&quot;, &quot;InWeb_IM&quot;: &quot;inference&quot;, &quot;String_Score_Physical&quot;: 528, &quot;String_Score_Combined&quot;: 704}"/>
  </edge>
  <edge label="26986 (pp) 3065" source="119" target="55">
    <att type="string" name="canonicalName" value="26986 (pp) 3065"/>
    <att type="string" name="interaction" value="pp"/>
    <att type="int" name="SCORE" value="187"/>
    <att type="string" name="support" value="{&quot;StringDB&quot;: &quot;functional&quot;, &quot;StringEvidence&quot;: &quot;coexpression:0.157,textmining:0.156&quot;, &quot;InWeb_IM&quot;: &quot;inference&quot;, &quot;String_Score_Combined&quot;: 318, &quot;String_Score_Physical&quot;: 187}"/>
  </edge>
  <edge label="26986 (pp) 3303" source="119" target="60">
    <att type="string" name="canonicalName" value="26986 (pp) 3303"/>
    <att type="string" name="interaction" value="pp"/>
    <att type="int" name="SCORE" value="809"/>
    <att type="string" name="support" value="{&quot;StringDB&quot;: &quot;physical&quot;, &quot;StringEvidence&quot;: &quot;database:0.791,coexpression:0.172,textmining:0.147,experiments:0.047&quot;, &quot;InWeb_IM&quot;: &quot;inference&quot;, &quot;BioGrid&quot;: &quot;physical&quot;, &quot;BioGrid_PubMed&quot;: &quot;35831314,32687490&quot;, &quot;BioGrid_Type&quot;: &quot;Co-fractionation,Affinity Capture-MS,Proximity Label-MS&quot;, &quot;String_Score_Physical&quot;: 809, &quot;String_Score_Combined&quot;: 865}"/>
  </edge>
  <edge label="26986 (pp) 3615" source="119" target="64">
    <att type="string" name="canonicalName" value="26986 (pp) 3615"/>
    <att type="string" name="interaction" value="pp"/>
    <att type="int" name="SCORE" value="187"/>
    <att type="string" name="support" value="{&quot;StringDB&quot;: &quot;functional&quot;, &quot;StringEvidence&quot;: &quot;coexpression:0.198,textmining:0.144&quot;, &quot;InWeb_IM&quot;: &quot;inference&quot;, &quot;String_Score_Combined&quot;: 342, &quot;String_Score_Physical&quot;: 187}"/>
  </edge>
  <edge label="26986 (pp) 4282" source="119" target="74">
    <att type="string" name="canonicalName" value="26986 (pp) 4282"/>
    <att type="string" name="interaction" value="pp"/>
    <att type="int" name="SCORE" value="187"/>
    <att type="string" name="support" value="{&quot;StringDB&quot;: &quot;physical&quot;, &quot;StringEvidence&quot;: &quot;experiments:0.152,coexpression:0.061,textmining:0.028&quot;, &quot;BioGrid&quot;: &quot;physical&quot;, &quot;BioGrid_PubMed&quot;: &quot;26344197&quot;, &quot;BioGrid_Type&quot;: &quot;Co-fractionation&quot;, &quot;BioGrid_Score&quot;: &quot;0.084514892&quot;, &quot;String_Score_Physical&quot;: 187, &quot;String_Score_Combined&quot;: 257}"/>
  </edge>
  <edge label="26986 (pp) 57016" source="119" target="122">
    <att type="string" name="canonicalName" value="26986 (pp) 57016"/>
    <att type="string" name="interaction" value="pp"/>
    <att type="int" name="SCORE" value="187"/>
    <att type="string" name="support" value="{&quot;InWeb_IM&quot;: &quot;inference&quot;}"/>
  </edge>
  <edge label="26986 (pp) 7150" source="119" target="102">
    <att type="string" name="canonicalName" value="26986 (pp) 7150"/>
    <att type="string" name="interaction" value="pp"/>
    <att type="int" name="SCORE" value="187"/>
    <att type="string" name="support" value="{&quot;StringDB&quot;: &quot;functional&quot;, &quot;StringEvidence&quot;: &quot;textmining:0.492,coexpression:0.063&quot;, &quot;InWeb_IM&quot;: &quot;inference&quot;, &quot;String_Score_Combined&quot;: 543, &quot;String_Score_Physical&quot;: 187}"/>
  </edge>
  <edge label="26986 (pp) 7153" source="119" target="103">
    <att type="string" name="canonicalName" value="26986 (pp) 7153"/>
    <att type="string" name="interaction" value="pp"/>
    <att type="int" name="SCORE" value="187"/>
    <att type="string" name="support" value="{&quot;StringDB&quot;: &quot;functional&quot;, &quot;StringEvidence&quot;: &quot;textmining:0.101,coexpression:0.082&quot;, &quot;InWeb_IM&quot;: &quot;inference&quot;, &quot;String_Score_Combined&quot;: 209, &quot;String_Score_Physical&quot;: 187}"/>
  </edge>
  <edge label="2869 (pp) 3358" source="52" target="61">
    <att type="string" name="canonicalName" value="2869 (pp) 3358"/>
    <att type="string" name="interaction" value="pp"/>
    <att type="int" name="SCORE" value="529"/>
    <att type="string" name="support" value="{&quot;StringDB&quot;: &quot;physical&quot;, &quot;StringEvidence&quot;: &quot;database:0.479,experiments:0.058,textmining:0.004&quot;, &quot;String_Score_Physical&quot;: 529, &quot;String_Score_Combined&quot;: 531}"/>
  </edge>
  <edge label="2869 (pp) 3717" source="52" target="68">
    <att type="string" name="canonicalName" value="2869 (pp) 3717"/>
    <att type="string" name="interaction" value="pp"/>
    <att type="int" name="SCORE" value="292"/>
    <att type="string" name="support" value="{&quot;OmniPath&quot;: &quot;pathwayextra&quot;, &quot;OmniPath_Reference&quot;: &quot;Wang&quot;}"/>
  </edge>
  <edge label="2869 (pp) 6865" source="52" target="98">
    <att type="string" name="canonicalName" value="2869 (pp) 6865"/>
    <att type="string" name="interaction" value="pp"/>
    <att type="int" name="SCORE" value="499"/>
    <att type="string" name="support" value="{&quot;StringDB&quot;: &quot;physical&quot;, &quot;StringEvidence&quot;: &quot;database:0.479,coexpression:0.001,textmining:0.001&quot;, &quot;String_Score_Physical&quot;: 499, &quot;String_Score_Combined&quot;: 501}"/>
  </edge>
  <edge label="2869 (pp) 7153" source="52" target="103">
    <att type="string" name="canonicalName" value="2869 (pp) 7153"/>
    <att type="string" name="interaction" value="pp"/>
    <att type="int" name="SCORE" value="187"/>
    <att type="string" name="support" value="{&quot;InWeb_IM&quot;: &quot;inference&quot;}"/>
  </edge>
  <edge label="2950 (pp) 3028" source="53" target="54">
    <att type="string" name="canonicalName" value="2950 (pp) 3028"/>
    <att type="string" name="interaction" value="pp"/>
    <att type="int" name="SCORE" value="187"/>
    <att type="string" name="support" value="{&quot;InWeb_IM&quot;: &quot;inference&quot;}"/>
  </edge>
  <edge label="2950 (pp) 4000" source="53" target="70">
    <att type="string" name="canonicalName" value="2950 (pp) 4000"/>
    <att type="string" name="interaction" value="pp"/>
    <att type="int" name="SCORE" value="190"/>
    <att type="string" name="support" value="{&quot;StringDB&quot;: &quot;physical&quot;, &quot;StringEvidence&quot;: &quot;textmining:0.417,experiments:0.155,coexpression:0.016&quot;, &quot;BioGrid&quot;: &quot;physical&quot;, &quot;BioGrid_PubMed&quot;: &quot;35271311&quot;, &quot;BioGrid_Type&quot;: &quot;Affinity Capture-MS&quot;, &quot;String_Score_Physical&quot;: 190, &quot;String_Score_Combined&quot;: 535}"/>
  </edge>
  <edge label="2950 (pp) 7052" source="53" target="100">
    <att type="string" name="canonicalName" value="2950 (pp) 7052"/>
    <att type="string" name="interaction" value="pp"/>
    <att type="int" name="SCORE" value="292"/>
    <att type="string" name="support" value="{&quot;StringDB&quot;: &quot;physical&quot;, &quot;StringEvidence&quot;: &quot;textmining:0.488,experiments:0.262,coexpression:0.023&quot;, &quot;InWeb_IM&quot;: &quot;experimental&quot;, &quot;BioGrid&quot;: &quot;physical&quot;, &quot;BioGrid_PubMed&quot;: &quot;9973324&quot;, &quot;BioGrid_Type&quot;: &quot;Affinity Capture-Western&quot;, &quot;String_Score_Physical&quot;: 292, &quot;String_Score_Combined&quot;: 645}"/>
  </edge>
  <edge label="3028 (pp) 57016" source="54" target="122">
    <att type="string" name="canonicalName" value="3028 (pp) 57016"/>
    <att type="string" name="interaction" value="pp"/>
    <att type="int" name="SCORE" value="187"/>
    <att type="string" name="support" value="{&quot;InWeb_IM&quot;: &quot;inference&quot;}"/>
  </edge>
  <edge label="3028 (pp) 759" source="54" target="13">
    <att type="string" name="canonicalName" value="3028 (pp) 759"/>
    <att type="string" name="interaction" value="pp"/>
    <att type="int" name="SCORE" value="187"/>
    <att type="string" name="support" value="{&quot;InWeb_IM&quot;: &quot;inference&quot;}"/>
  </edge>
  <edge label="3028 (pp) 763" source="54" target="16">
    <att type="string" name="canonicalName" value="3028 (pp) 763"/>
    <att type="string" name="interaction" value="pp"/>
    <att type="int" name="SCORE" value="187"/>
    <att type="string" name="support" value="{&quot;StringDB&quot;: &quot;functional&quot;, &quot;StringEvidence&quot;: &quot;textmining:0.140&quot;, &quot;InWeb_IM&quot;: &quot;inference&quot;, &quot;String_Score_Combined&quot;: 175, &quot;String_Score_Physical&quot;: 187}"/>
  </edge>
  <edge label="3028 (pp) 766" source="54" target="17">
    <att type="string" name="canonicalName" value="3028 (pp) 766"/>
    <att type="string" name="interaction" value="pp"/>
    <att type="int" name="SCORE" value="187"/>
    <att type="string" name="support" value="{&quot;InWeb_IM&quot;: &quot;inference&quot;}"/>
  </edge>
  <edge label="3028 (pp) 771" source="54" target="19">
    <att type="string" name="canonicalName" value="3028 (pp) 771"/>
    <att type="string" name="interaction" value="pp"/>
    <att type="int" name="SCORE" value="187"/>
    <att type="string" name="support" value="{&quot;InWeb_IM&quot;: &quot;inference&quot;}"/>
  </edge>
  <edge label="3065 (pp) 3066" source="55" target="56">
    <att type="string" name="canonicalName" value="3065 (pp) 3066"/>
    <att type="string" name="interaction" value="pp"/>
    <att type="int" name="SCORE" value="999"/>
    <att type="string" name="support" value="{&quot;StringDB&quot;: &quot;physical&quot;, &quot;StringEvidence&quot;: &quot;experiments:0.994,textmining:0.981,database:0.896,coexpression:0.063,cooccurrence:0.008&quot;, &quot;BioGrid&quot;: &quot;genetic,physical&quot;, &quot;BioGrid_PubMed&quot;: &quot;9885572,9804427,9790534,9520398,9150135,38334954,35831314,35575683,35271311,35235311,34857952,34349018,33961781,30737378,28514442,26949739,26496610,26344197,25241761,24981860,23752268,22939629,22416134,21670149,21258344,20388487,19182791,19041848,18059533,17894944,15987735,15297431,12920132,12493763,12032298,11919195,11804585,11777905,11739383,11564889,11466315,11102443,10581039,10444591&quot;, &quot;BioGrid_Type&quot;: &quot;Cross-Linking-MS (XL-MS),Co-localization,Co-fractionation,Affinity Capture-MS,Co-purification,Negative Genetic,Affinity Capture-Western&quot;, &quot;BioGrid_Score&quot;: &quot;1.0,0.999396926,0.799,59.9088072,0.997646078,0.033911753&quot;, &quot;String_Score_Physical&quot;: 999, &quot;String_Score_Combined&quot;: 999}"/>
  </edge>
  <edge label="3065 (pp) 3164" source="55" target="58">
    <att type="string" name="canonicalName" value="3065 (pp) 3164"/>
    <att type="string" name="interaction" value="pp"/>
    <att type="int" name="SCORE" value="225"/>
    <att type="string" name="support" value="{&quot;StringDB&quot;: &quot;physical&quot;, &quot;StringEvidence&quot;: &quot;textmining:0.553,experiments:0.193&quot;, &quot;BioGrid&quot;: &quot;physical&quot;, &quot;BioGrid_PubMed&quot;: &quot;33087562&quot;, &quot;BioGrid_Type&quot;: &quot;Co-localization,Affinity Capture-MS,Affinity Capture-Western&quot;, &quot;String_Score_Physical&quot;: 225, &quot;String_Score_Combined&quot;: 653}"/>
  </edge>
  <edge label="3065 (pp) 328" source="55" target="10">
    <att type="string" name="canonicalName" value="3065 (pp) 328"/>
    <att type="string" name="interaction" value="pp"/>
    <att type="int" name="SCORE" value="301"/>
    <att type="string" name="support" value="{&quot;StringDB&quot;: &quot;physical&quot;, &quot;StringEvidence&quot;: &quot;textmining:0.298,experiments:0.272,coexpression:0.099&quot;, &quot;InWeb_IM&quot;: &quot;experimental&quot;, &quot;BioGrid&quot;: &quot;physical&quot;, &quot;BioGrid_PubMed&quot;: &quot;28986522,14633989&quot;, &quot;BioGrid_Type&quot;: &quot;Affinity Capture-RNA,Affinity Capture-Western&quot;, &quot;String_Score_Physical&quot;: 301, &quot;String_Score_Combined&quot;: 558}"/>
  </edge>
  <edge label="3065 (pp) 4780" source="55" target="80">
    <att type="string" name="canonicalName" value="3065 (pp) 4780"/>
    <att type="string" name="interaction" value="pp"/>
    <att type="int" name="SCORE" value="292"/>
    <att type="string" name="support" value="{&quot;StringDB&quot;: &quot;physical&quot;, &quot;StringEvidence&quot;: &quot;textmining:0.437,experiments:0.262,coexpression:0.034&quot;, &quot;OmniPath&quot;: &quot;omnipath&quot;, &quot;OmniPath_Reference&quot;: &quot;NRF2ome&quot;, &quot;BioGrid&quot;: &quot;physical&quot;, &quot;BioGrid_PubMed&quot;: &quot;22308472&quot;, &quot;BioGrid_Type&quot;: &quot;Affinity Capture-Western&quot;, &quot;String_Score_Physical&quot;: 292, &quot;String_Score_Combined&quot;: 614}"/>
  </edge>
  <edge label="3065 (pp) 4790" source="55" target="81">
    <att type="string" name="canonicalName" value="3065 (pp) 4790"/>
    <att type="string" name="interaction" value="pp"/>
    <att type="int" name="SCORE" value="841"/>
    <att type="string" name="support" value="{&quot;StringDB&quot;: &quot;physical&quot;, &quot;StringEvidence&quot;: &quot;textmining:0.980,experiments:0.834,coexpression:0.018&quot;, &quot;InWeb_IM&quot;: &quot;experimental&quot;, &quot;BioGrid&quot;: &quot;physical&quot;, &quot;BioGrid_PubMed&quot;: &quot;25241761,17827154,16319923,12972430,11931769&quot;, &quot;BioGrid_Type&quot;: &quot;Co-localization,Reconstituted Complex,Affinity Capture-Western&quot;, &quot;String_Score_Physical&quot;: 841, &quot;String_Score_Combined&quot;: 996}"/>
  </edge>
  <edge label="3065 (pp) 5054" source="55" target="84">
    <att type="string" name="canonicalName" value="3065 (pp) 5054"/>
    <att type="string" name="interaction" value="pp"/>
    <att type="int" name="SCORE" value="400"/>
    <att type="string" name="support" value="{&quot;StringDB&quot;: &quot;physical&quot;, &quot;StringEvidence&quot;: &quot;database:0.374,textmining:0.181&quot;, &quot;String_Score_Physical&quot;: 400, &quot;String_Score_Combined&quot;: 508}"/>
  </edge>
  <edge label="3065 (pp) 5300" source="55" target="86">
    <att type="string" name="canonicalName" value="3065 (pp) 5300"/>
    <att type="string" name="interaction" value="pp"/>
    <att type="int" name="SCORE" value="265"/>
    <att type="string" name="support" value="{&quot;StringDB&quot;: &quot;physical&quot;, &quot;StringEvidence&quot;: &quot;experiments:0.234,textmining:0.088,coexpression:0.035,neighborhood:0.017&quot;, &quot;BioGrid&quot;: &quot;physical&quot;, &quot;BioGrid_PubMed&quot;: &quot;26344197&quot;, &quot;BioGrid_Type&quot;: &quot;Co-fractionation&quot;, &quot;BioGrid_Score&quot;: &quot;0.110935609&quot;, &quot;String_Score_Physical&quot;: 265, &quot;String_Score_Combined&quot;: 364}"/>
  </edge>
  <edge label="3065 (pp) 5970" source="55" target="91">
    <att type="string" name="canonicalName" value="3065 (pp) 5970"/>
    <att type="string" name="interaction" value="pp"/>
    <att type="int" name="SCORE" value="897"/>
    <att type="string" name="support" value="{&quot;StringDB&quot;: &quot;physical&quot;, &quot;StringEvidence&quot;: &quot;textmining:0.981,experiments:0.893,coexpression:0.073&quot;, &quot;OmniPath&quot;: &quot;omnipath&quot;, &quot;OmniPath_Reference&quot;: &quot;BioGRID;HPRD;IntAct;NetPath;SIGNOR;SPIKE_LC;Wang&quot;, &quot;BioGrid&quot;: &quot;physical&quot;, &quot;BioGrid_PubMed&quot;: &quot;35346238,30670829,27012186,21983014,20001970,17827154,17000776,16483679,15192014,12419806,11931769,11564889&quot;, &quot;BioGrid_Type&quot;: &quot;Reconstituted Complex,Affinity Capture-Western&quot;, &quot;String_Score_Physical&quot;: 897, &quot;String_Score_Combined&quot;: 998}"/>
  </edge>
  <edge label="3065 (pp) 6772" source="55" target="97">
    <att type="string" name="canonicalName" value="3065 (pp) 6772"/>
    <att type="string" name="interaction" value="pp"/>
    <att type="int" name="SCORE" value="318"/>
    <att type="string" name="support" value="{&quot;StringDB&quot;: &quot;physical&quot;, &quot;StringEvidence&quot;: &quot;textmining:0.955,experiments:0.289,coexpression:0.008&quot;, &quot;InWeb_IM&quot;: &quot;experimental&quot;, &quot;BioGrid&quot;: &quot;physical&quot;, &quot;BioGrid_PubMed&quot;: &quot;16481475&quot;, &quot;BioGrid_Type&quot;: &quot;Affinity Capture-Western&quot;, &quot;String_Score_Physical&quot;: 318, &quot;String_Score_Combined&quot;: 969}"/>
  </edge>
  <edge label="3065 (pp) 688" source="55" target="12">
    <att type="string" name="canonicalName" value="3065 (pp) 688"/>
    <att type="string" name="interaction" value="pp"/>
    <att type="int" name="SCORE" value="328"/>
    <att type="string" name="support" value="{&quot;StringDB&quot;: &quot;physical&quot;, &quot;StringEvidence&quot;: &quot;textmining:0.570,experiments:0.300&quot;, &quot;BioGrid&quot;: &quot;physical&quot;, &quot;BioGrid_PubMed&quot;: &quot;15668237&quot;, &quot;BioGrid_Type&quot;: &quot;Reconstituted Complex,Affinity Capture-Western&quot;, &quot;String_Score_Physical&quot;: 328, &quot;String_Score_Combined&quot;: 711}"/>
  </edge>
  <edge label="3065 (pp) 7153" source="55" target="103">
    <att type="string" name="canonicalName" value="3065 (pp) 7153"/>
    <att type="string" name="interaction" value="pp"/>
    <att type="int" name="SCORE" value="511"/>
    <att type="string" name="support" value="{&quot;StringDB&quot;: &quot;physical&quot;, &quot;StringEvidence&quot;: &quot;textmining:0.581,experiments:0.491,coexpression:0.070&quot;, &quot;InWeb_IM&quot;: &quot;experimental&quot;, &quot;BioGrid&quot;: &quot;physical&quot;, &quot;BioGrid_PubMed&quot;: &quot;11136718,11062478&quot;, &quot;BioGrid_Type&quot;: &quot;Two-hybrid,Reconstituted Complex,Affinity Capture-Western&quot;, &quot;String_Score_Physical&quot;: 511, &quot;String_Score_Combined&quot;: 809}"/>
  </edge>
  <edge label="3065 (pp) 83933" source="55" target="124">
    <att type="string" name="canonicalName" value="3065 (pp) 83933"/>
    <att type="string" name="interaction" value="pp"/>
    <att type="int" name="SCORE" value="288"/>
    <att type="string" name="support" value="{&quot;StringDB&quot;: &quot;physical&quot;, &quot;StringEvidence&quot;: &quot;textmining:0.376,experiments:0.258,cooccurrence:0.170,coexpression:0.008&quot;, &quot;String_Score_Physical&quot;: 288, &quot;String_Score_Combined&quot;: 634}"/>
  </edge>
  <edge label="3065 (pp) 8805" source="55" target="108">
    <att type="string" name="canonicalName" value="3065 (pp) 8805"/>
    <att type="string" name="interaction" value="pp"/>
    <att type="int" name="SCORE" value="316"/>
    <att type="string" name="support" value="{&quot;StringDB&quot;: &quot;physical&quot;, &quot;StringEvidence&quot;: &quot;textmining:0.310,experiments:0.287,coexpression:0.024&quot;, &quot;InWeb_IM&quot;: &quot;inference&quot;, &quot;String_Score_Physical&quot;: 316, &quot;String_Score_Combined&quot;: 539}"/>
  </edge>
  <edge label="3065 (pp) 8841" source="55" target="109">
    <att type="string" name="canonicalName" value="3065 (pp) 8841"/>
    <att type="string" name="interaction" value="pp"/>
    <att type="int" name="SCORE" value="900"/>
    <att type="string" name="support" value="{&quot;StringDB&quot;: &quot;physical&quot;, &quot;StringEvidence&quot;: &quot;database:0.896,coexpression:0.231,cooccurrence:0.019,textmining:0.018&quot;, &quot;OmniPath&quot;: &quot;omnipath&quot;, &quot;OmniPath_Reference&quot;: &quot;HPRD;SIGNOR;SPIKE_LC&quot;, &quot;InWeb_IM&quot;: &quot;inference&quot;, &quot;BioGrid&quot;: &quot;genetic&quot;, &quot;BioGrid_PubMed&quot;: &quot;34857952&quot;, &quot;BioGrid_Type&quot;: &quot;Negative Genetic&quot;, &quot;BioGrid_Score&quot;: &quot;7.6241e-05&quot;, &quot;String_Score_Physical&quot;: 900, &quot;String_Score_Combined&quot;: 925}"/>
  </edge>
  <edge label="3066 (pp) 328" source="56" target="10">
    <att type="string" name="canonicalName" value="3066 (pp) 328"/>
    <att type="string" name="interaction" value="pp"/>
    <att type="int" name="SCORE" value="301"/>
    <att type="string" name="support" value="{&quot;StringDB&quot;: &quot;physical&quot;, &quot;StringEvidence&quot;: &quot;experiments:0.272,textmining:0.175,coexpression:0.103&quot;, &quot;InWeb_IM&quot;: &quot;experimental&quot;, &quot;BioGrid&quot;: &quot;physical&quot;, &quot;BioGrid_PubMed&quot;: &quot;14633989&quot;, &quot;BioGrid_Type&quot;: &quot;Affinity Capture-Western&quot;, &quot;String_Score_Physical&quot;: 301, &quot;String_Score_Combined&quot;: 482}"/>
  </edge>
  <edge label="3066 (pp) 4000" source="56" target="70">
    <att type="string" name="canonicalName" value="3066 (pp) 4000"/>
    <att type="string" name="interaction" value="pp"/>
    <att type="int" name="SCORE" value="333"/>
    <att type="string" name="support" value="{&quot;StringDB&quot;: &quot;physical&quot;, &quot;StringEvidence&quot;: &quot;textmining:0.527,experiments:0.305,coexpression:0.019&quot;, &quot;BioGrid&quot;: &quot;physical&quot;, &quot;BioGrid_PubMed&quot;: &quot;32698523,30737378&quot;, &quot;BioGrid_Type&quot;: &quot;Co-localization,Affinity Capture-MS,Affinity Capture-Western&quot;, &quot;String_Score_Physical&quot;: 333, &quot;String_Score_Combined&quot;: 690}"/>
  </edge>
  <edge label="3066 (pp) 4780" source="56" target="80">
    <att type="string" name="canonicalName" value="3066 (pp) 4780"/>
    <att type="string" name="interaction" value="pp"/>
    <att type="int" name="SCORE" value="292"/>
    <att type="string" name="support" value="{&quot;StringDB&quot;: &quot;physical&quot;, &quot;StringEvidence&quot;: &quot;textmining:0.541,experiments:0.262,coexpression:0.035&quot;, &quot;OmniPath&quot;: &quot;omnipath&quot;, &quot;OmniPath_Reference&quot;: &quot;NRF2ome&quot;, &quot;BioGrid&quot;: &quot;physical&quot;, &quot;BioGrid_PubMed&quot;: &quot;22308472&quot;, &quot;BioGrid_Type&quot;: &quot;Affinity Capture-Western&quot;, &quot;String_Score_Physical&quot;: 292, &quot;String_Score_Combined&quot;: 686}"/>
  </edge>
  <edge label="3066 (pp) 4790" source="56" target="81">
    <att type="string" name="canonicalName" value="3066 (pp) 4790"/>
    <att type="string" name="interaction" value="pp"/>
    <att type="int" name="SCORE" value="452"/>
    <att type="string" name="support" value="{&quot;StringDB&quot;: &quot;physical&quot;, &quot;StringEvidence&quot;: &quot;textmining:0.635,experiments:0.430,coexpression:0.016&quot;, &quot;InWeb_IM&quot;: &quot;experimental&quot;, &quot;BioGrid&quot;: &quot;physical&quot;, &quot;BioGrid_PubMed&quot;: &quot;17827154&quot;, &quot;BioGrid_Type&quot;: &quot;Affinity Capture-Western&quot;, &quot;String_Score_Physical&quot;: 452, &quot;String_Score_Combined&quot;: 803}"/>
  </edge>
  <edge label="3066 (pp) 5970" source="56" target="91">
    <att type="string" name="canonicalName" value="3066 (pp) 5970"/>
    <att type="string" name="interaction" value="pp"/>
    <att type="int" name="SCORE" value="874"/>
    <att type="string" name="support" value="{&quot;StringDB&quot;: &quot;physical&quot;, &quot;StringEvidence&quot;: &quot;textmining:0.891,experiments:0.869,coexpression:0.015&quot;, &quot;BioGrid&quot;: &quot;physical&quot;, &quot;BioGrid_PubMed&quot;: &quot;27012186,25241761,20388487,20065107,17827154,12419806,12138131,11395507,10958685&quot;, &quot;BioGrid_Type&quot;: &quot;Co-localization,Reconstituted Complex,Affinity Capture-Western&quot;, &quot;String_Score_Physical&quot;: 874, &quot;String_Score_Combined&quot;: 986}"/>
  </edge>
  <edge label="3066 (pp) 6513" source="56" target="92">
    <att type="string" name="canonicalName" value="3066 (pp) 6513"/>
    <att type="string" name="interaction" value="pp"/>
    <att type="int" name="SCORE" value="292"/>
    <att type="string" name="support" value="{&quot;StringDB&quot;: &quot;functional&quot;, &quot;StringEvidence&quot;: &quot;textmining:0.160,coexpression:0.022&quot;, &quot;OmniPath&quot;: &quot;kinaseextra&quot;, &quot;OmniPath_Reference&quot;: &quot;ProtMapper;Sparser_ProtMapper&quot;, &quot;String_Score_Combined&quot;: 211, &quot;String_Score_Physical&quot;: 292}"/>
  </edge>
  <edge label="3066 (pp) 688" source="56" target="12">
    <att type="string" name="canonicalName" value="3066 (pp) 688"/>
    <att type="string" name="interaction" value="pp"/>
    <att type="int" name="SCORE" value="328"/>
    <att type="string" name="support" value="{&quot;StringDB&quot;: &quot;physical&quot;, &quot;StringEvidence&quot;: &quot;experiments:0.300,textmining:0.201&quot;, &quot;BioGrid&quot;: &quot;physical&quot;, &quot;BioGrid_PubMed&quot;: &quot;21383775&quot;, &quot;BioGrid_Type&quot;: &quot;Co-localization,Affinity Capture-Western&quot;, &quot;String_Score_Physical&quot;: 328, &quot;String_Score_Combined&quot;: 464}"/>
  </edge>
  <edge label="3066 (pp) 7153" source="56" target="103">
    <att type="string" name="canonicalName" value="3066 (pp) 7153"/>
    <att type="string" name="interaction" value="pp"/>
    <att type="int" name="SCORE" value="294"/>
    <att type="string" name="support" value="{&quot;StringDB&quot;: &quot;physical&quot;, &quot;StringEvidence&quot;: &quot;experiments:0.264,textmining:0.255,coexpression:0.073&quot;, &quot;InWeb_IM&quot;: &quot;experimental&quot;, &quot;BioGrid&quot;: &quot;physical&quot;, &quot;BioGrid_PubMed&quot;: &quot;11062478&quot;, &quot;BioGrid_Type&quot;: &quot;Affinity Capture-Western&quot;, &quot;String_Score_Physical&quot;: 294, &quot;String_Score_Combined&quot;: 512}"/>
  </edge>
  <edge label="3066 (pp) 83933" source="56" target="124">
    <att type="string" name="canonicalName" value="3066 (pp) 83933"/>
    <att type="string" name="interaction" value="pp"/>
    <att type="int" name="SCORE" value="474"/>
    <att type="string" name="support" value="{&quot;StringDB&quot;: &quot;physical&quot;, &quot;StringEvidence&quot;: &quot;textmining:0.618,experiments:0.452,cooccurrence:0.173&quot;, &quot;BioGrid&quot;: &quot;physical&quot;, &quot;BioGrid_PubMed&quot;: &quot;11739383&quot;, &quot;BioGrid_Type&quot;: &quot;Affinity Capture-Western&quot;, &quot;String_Score_Physical&quot;: 474, &quot;String_Score_Combined&quot;: 834}"/>
  </edge>
  <edge label="3066 (pp) 8805" source="56" target="108">
    <att type="string" name="canonicalName" value="3066 (pp) 8805"/>
    <att type="string" name="interaction" value="pp"/>
    <att type="int" name="SCORE" value="316"/>
    <att type="string" name="support" value="{&quot;StringDB&quot;: &quot;physical&quot;, &quot;StringEvidence&quot;: &quot;experiments:0.287,textmining:0.193,coexpression:0.058&quot;, &quot;InWeb_IM&quot;: &quot;inference&quot;, &quot;String_Score_Physical&quot;: 316, &quot;String_Score_Combined&quot;: 480}"/>
  </edge>
  <edge label="3066 (pp) 8841" source="56" target="109">
    <att type="string" name="canonicalName" value="3066 (pp) 8841"/>
    <att type="string" name="interaction" value="pp"/>
    <att type="int" name="SCORE" value="900"/>
    <att type="string" name="support" value="{&quot;StringDB&quot;: &quot;physical&quot;, &quot;StringEvidence&quot;: &quot;database:0.896,coexpression:0.028,cooccurrence:0.019,textmining:0.016&quot;, &quot;InWeb_IM&quot;: &quot;inference&quot;, &quot;String_Score_Physical&quot;: 900, &quot;String_Score_Combined&quot;: 906}"/>
  </edge>
  <edge label="3162 (pp) 4780" source="57" target="80">
    <att type="string" name="canonicalName" value="3162 (pp) 4780"/>
    <att type="string" name="interaction" value="pp"/>
    <att type="int" name="SCORE" value="750"/>
    <att type="string" name="support" value="{&quot;StringDB&quot;: &quot;physical&quot;, &quot;StringEvidence&quot;: &quot;textmining:0.958,database:0.739,coexpression:0.009&quot;, &quot;OmniPath&quot;: &quot;omnipath,pathwayextra&quot;, &quot;OmniPath_Reference&quot;: &quot;ACSN;SPIKE;SPIKE_LC;Wang&quot;, &quot;String_Score_Physical&quot;: 750, &quot;String_Score_Combined&quot;: 989}"/>
  </edge>
  <edge label="3162 (pp) 4843" source="57" target="83">
    <att type="string" name="canonicalName" value="3162 (pp) 4843"/>
    <att type="string" name="interaction" value="pp"/>
    <att type="int" name="SCORE" value="185"/>
    <att type="string" name="support" value="{&quot;StringDB&quot;: &quot;physical&quot;, &quot;StringEvidence&quot;: &quot;textmining:0.652,experiments:0.151&quot;, &quot;OmniPath&quot;: &quot;pathwayextra&quot;, &quot;OmniPath_Reference&quot;: &quot;Wang&quot;, &quot;String_Score_Physical&quot;: 185, &quot;String_Score_Combined&quot;: 716}"/>
  </edge>
  <edge label="3164 (pp) 5970" source="58" target="91">
    <att type="string" name="canonicalName" value="3164 (pp) 5970"/>
    <att type="string" name="interaction" value="pp"/>
    <att type="int" name="SCORE" value="303"/>
    <att type="string" name="support" value="{&quot;StringDB&quot;: &quot;physical&quot;, &quot;StringEvidence&quot;: &quot;experiments:0.274,textmining:0.219,coexpression:0.020&quot;, &quot;InWeb_IM&quot;: &quot;inference&quot;, &quot;String_Score_Physical&quot;: 303, &quot;String_Score_Combined&quot;: 467}"/>
  </edge>
  <edge label="3164 (pp) 7153" source="58" target="103">
    <att type="string" name="canonicalName" value="3164 (pp) 7153"/>
    <att type="string" name="interaction" value="pp"/>
    <att type="int" name="SCORE" value="301"/>
    <att type="string" name="support" value="{&quot;StringDB&quot;: &quot;physical&quot;, &quot;StringEvidence&quot;: &quot;experiments:0.272,textmining:0.106&quot;, &quot;InWeb_IM&quot;: &quot;experimental&quot;, &quot;BioGrid&quot;: &quot;physical&quot;, &quot;BioGrid_PubMed&quot;: &quot;19321449&quot;, &quot;BioGrid_Type&quot;: &quot;Affinity Capture-MS&quot;, &quot;String_Score_Physical&quot;: 301, &quot;String_Score_Combined&quot;: 375}"/>
  </edge>
  <edge label="328 (pp) 3303" source="10" target="60">
    <att type="string" name="canonicalName" value="328 (pp) 3303"/>
    <att type="string" name="interaction" value="pp"/>
    <att type="int" name="SCORE" value="187"/>
    <att type="string" name="support" value="{&quot;InWeb_IM&quot;: &quot;experimental&quot;, &quot;BioGrid&quot;: &quot;physical&quot;, &quot;BioGrid_PubMed&quot;: &quot;32687490&quot;, &quot;BioGrid_Type&quot;: &quot;Affinity Capture-MS,Proximity Label-MS&quot;}"/>
  </edge>
  <edge label="328 (pp) 55775" source="10" target="120">
    <att type="string" name="canonicalName" value="328 (pp) 55775"/>
    <att type="string" name="interaction" value="pp"/>
    <att type="int" name="SCORE" value="288"/>
    <att type="string" name="support" value="{&quot;StringDB&quot;: &quot;physical&quot;, &quot;StringEvidence&quot;: &quot;textmining:0.854,experiments:0.259,coexpression:0.083&quot;, &quot;String_Score_Physical&quot;: 288, &quot;String_Score_Combined&quot;: 904}"/>
  </edge>
  <edge label="328 (pp) 8841" source="10" target="109">
    <att type="string" name="canonicalName" value="328 (pp) 8841"/>
    <att type="string" name="interaction" value="pp"/>
    <att type="int" name="SCORE" value="295"/>
    <att type="string" name="support" value="{&quot;StringDB&quot;: &quot;physical&quot;, &quot;StringEvidence&quot;: &quot;experiments:0.266,coexpression:0.104,textmining:0.051&quot;, &quot;InWeb_IM&quot;: &quot;experimental&quot;, &quot;BioGrid&quot;: &quot;physical&quot;, &quot;BioGrid_PubMed&quot;: &quot;14633989&quot;, &quot;BioGrid_Type&quot;: &quot;Affinity Capture-Western&quot;, &quot;String_Score_Physical&quot;: 295, &quot;String_Score_Combined&quot;: 400}"/>
  </edge>
  <edge label="3303 (pp) 3551" source="60" target="63">
    <att type="string" name="canonicalName" value="3303 (pp) 3551"/>
    <att type="string" name="interaction" value="pp"/>
    <att type="int" name="SCORE" value="378"/>
    <att type="string" name="support" value="{&quot;StringDB&quot;: &quot;physical&quot;, &quot;StringEvidence&quot;: &quot;experiments:0.352,textmining:0.113,coexpression:0.007&quot;, &quot;OmniPath&quot;: &quot;kinaseextra&quot;, &quot;OmniPath_Reference&quot;: &quot;InnateDB;PhosphoPoint;SPIKE_LC,InnateDB;PhosphoPoint&quot;, &quot;String_Score_Physical&quot;: 378, &quot;String_Score_Combined&quot;: 452}"/>
  </edge>
  <edge label="3303 (pp) 3615" source="60" target="64">
    <att type="string" name="canonicalName" value="3303 (pp) 3615"/>
    <att type="string" name="interaction" value="pp"/>
    <att type="int" name="SCORE" value="187"/>
    <att type="string" name="support" value="{&quot;StringDB&quot;: &quot;functional&quot;, &quot;StringEvidence&quot;: &quot;textmining:0.084,coexpression:0.066,neighborhood:0.001&quot;, &quot;InWeb_IM&quot;: &quot;inference&quot;, &quot;String_Score_Combined&quot;: 180, &quot;String_Score_Physical&quot;: 187}"/>
  </edge>
  <edge label="3303 (pp) 4311" source="60" target="75">
    <att type="string" name="canonicalName" value="3303 (pp) 4311"/>
    <att type="string" name="interaction" value="pp"/>
    <att type="int" name="SCORE" value="187"/>
    <att type="string" name="support" value="{&quot;InWeb_IM&quot;: &quot;experimental&quot;, &quot;BioGrid&quot;: &quot;physical&quot;, &quot;BioGrid_PubMed&quot;: &quot;17342744&quot;, &quot;BioGrid_Type&quot;: &quot;Affinity Capture-MS&quot;}"/>
  </edge>
  <edge label="3303 (pp) 5300" source="60" target="86">
    <att type="string" name="canonicalName" value="3303 (pp) 5300"/>
    <att type="string" name="interaction" value="pp"/>
    <att type="int" name="SCORE" value="187"/>
    <att type="string" name="support" value="{&quot;InWeb_IM&quot;: &quot;inference&quot;}"/>
  </edge>
  <edge label="3303 (pp) 55775" source="60" target="120">
    <att type="string" name="canonicalName" value="3303 (pp) 55775"/>
    <att type="string" name="interaction" value="pp"/>
    <att type="int" name="SCORE" value="187"/>
    <att type="string" name="support" value="{&quot;InWeb_IM&quot;: &quot;inference&quot;}"/>
  </edge>
  <edge label="3303 (pp) 57016" source="60" target="122">
    <att type="string" name="canonicalName" value="3303 (pp) 57016"/>
    <att type="string" name="interaction" value="pp"/>
    <att type="int" name="SCORE" value="187"/>
    <att type="string" name="support" value="{&quot;InWeb_IM&quot;: &quot;inference&quot;}"/>
  </edge>
  <edge label="3303 (pp) 5970" source="60" target="91">
    <att type="string" name="canonicalName" value="3303 (pp) 5970"/>
    <att type="string" name="interaction" value="pp"/>
    <att type="int" name="SCORE" value="217"/>
    <att type="string" name="support" value="{&quot;StringDB&quot;: &quot;physical&quot;, &quot;StringEvidence&quot;: &quot;experiments:0.184,textmining:0.169,coexpression:0.024&quot;, &quot;InWeb_IM&quot;: &quot;experimental&quot;, &quot;BioGrid&quot;: &quot;physical&quot;, &quot;BioGrid_PubMed&quot;: &quot;33961781,32687490,24175631&quot;, &quot;BioGrid_Type&quot;: &quot;Affinity Capture-MS,Affinity Capture-Western&quot;, &quot;BioGrid_Score&quot;: &quot;0.943421279&quot;, &quot;String_Score_Physical&quot;: 217, &quot;String_Score_Combined&quot;: 364}"/>
  </edge>
  <edge label="3303 (pp) 7052" source="60" target="100">
    <att type="string" name="canonicalName" value="3303 (pp) 7052"/>
    <att type="string" name="interaction" value="pp"/>
    <att type="int" name="SCORE" value="187"/>
    <att type="string" name="support" value="{&quot;StringDB&quot;: &quot;functional&quot;, &quot;StringEvidence&quot;: &quot;textmining:0.149,coexpression:0.034&quot;, &quot;InWeb_IM&quot;: &quot;experimental&quot;, &quot;BioGrid&quot;: &quot;physical&quot;, &quot;BioGrid_PubMed&quot;: &quot;21988832&quot;, &quot;BioGrid_Type&quot;: &quot;Two-hybrid&quot;, &quot;String_Score_Combined&quot;: 211, &quot;String_Score_Physical&quot;: 187}"/>
  </edge>
  <edge label="3303 (pp) 8408" source="60" target="106">
    <att type="string" name="canonicalName" value="3303 (pp) 8408"/>
    <att type="string" name="interaction" value="pp"/>
    <att type="int" name="SCORE" value="187"/>
    <att type="string" name="support" value="{&quot;InWeb_IM&quot;: &quot;inference&quot;}"/>
  </edge>
  <edge label="3303 (pp) 8805" source="60" target="108">
    <att type="string" name="canonicalName" value="3303 (pp) 8805"/>
    <att type="string" name="interaction" value="pp"/>
    <att type="int" name="SCORE" value="292"/>
    <att type="string" name="support" value="{&quot;OmniPath&quot;: &quot;kinaseextra&quot;, &quot;OmniPath_Reference&quot;: &quot;HPRD;PhosphoPoint;SPIKE_LC&quot;}"/>
  </edge>
  <edge label="3358 (pp) 3958" source="61" target="69">
    <att type="string" name="canonicalName" value="3358 (pp) 3958"/>
    <att type="string" name="interaction" value="pp"/>
    <att type="int" name="SCORE" value="206"/>
    <att type="string" name="support" value="{&quot;StringDB&quot;: &quot;physical&quot;, &quot;StringEvidence&quot;: &quot;experiments:0.172&quot;, &quot;BioGrid&quot;: &quot;physical&quot;, &quot;BioGrid_PubMed&quot;: &quot;33961781,28514442&quot;, &quot;BioGrid_Type&quot;: &quot;Affinity Capture-MS&quot;, &quot;BioGrid_Score&quot;: &quot;0.985380112,0.980742477&quot;, &quot;String_Score_Physical&quot;: 206, &quot;String_Score_Combined&quot;: 206}"/>
  </edge>
  <edge label="3358 (pp) 6865" source="61" target="98">
    <att type="string" name="canonicalName" value="3358 (pp) 6865"/>
    <att type="string" name="interaction" value="pp"/>
    <att type="int" name="SCORE" value="187"/>
    <att type="string" name="support" value="{&quot;InWeb_IM&quot;: &quot;inference&quot;}"/>
  </edge>
  <edge label="340061 (pp) 7153" source="125" target="103">
    <att type="string" name="canonicalName" value="340061 (pp) 7153"/>
    <att type="string" name="interaction" value="pp"/>
    <att type="int" name="SCORE" value="187"/>
    <att type="string" name="support" value="{&quot;InWeb_IM&quot;: &quot;inference&quot;}"/>
  </edge>
  <edge label="340061 (pp) 8408" source="125" target="106">
    <att type="string" name="canonicalName" value="340061 (pp) 8408"/>
    <att type="string" name="interaction" value="pp"/>
    <att type="int" name="SCORE" value="292"/>
    <att type="string" name="support" value="{&quot;StringDB&quot;: &quot;functional&quot;, &quot;StringEvidence&quot;: &quot;textmining:0.215&quot;, &quot;OmniPath&quot;: &quot;kinaseextra&quot;, &quot;OmniPath_Reference&quot;: &quot;InnateDB;PhosphoSite_ProtMapper;ProtMapper;REACH_ProtMapper;Sparser_ProtMapper&quot;, &quot;String_Score_Combined&quot;: 246, &quot;String_Score_Physical&quot;: 292}"/>
  </edge>
  <edge label="3480 (pp) 3688" source="62" target="65">
    <att type="string" name="canonicalName" value="3480 (pp) 3688"/>
    <att type="string" name="interaction" value="pp"/>
    <att type="int" name="SCORE" value="368"/>
    <att type="string" name="support" value="{&quot;StringDB&quot;: &quot;physical&quot;, &quot;StringEvidence&quot;: &quot;textmining:0.731,experiments:0.341,coexpression:0.039&quot;, &quot;OmniPath&quot;: &quot;kinaseextra&quot;, &quot;OmniPath_Reference&quot;: &quot;HPRD;PhosphoPoint&quot;, &quot;InWeb_IM&quot;: &quot;experimental&quot;, &quot;BioGrid&quot;: &quot;physical&quot;, &quot;BioGrid_PubMed&quot;: &quot;35384245&quot;, &quot;BioGrid_Type&quot;: &quot;Affinity Capture-MS&quot;, &quot;BioGrid_Score&quot;: &quot;0.01&quot;, &quot;String_Score_Physical&quot;: 368, &quot;String_Score_Combined&quot;: 836}"/>
  </edge>
  <edge label="3480 (pp) 3716" source="62" target="67">
    <att type="string" name="canonicalName" value="3480 (pp) 3716"/>
    <att type="string" name="interaction" value="pp"/>
    <att type="int" name="SCORE" value="926"/>
    <att type="string" name="support" value="{&quot;StringDB&quot;: &quot;physical&quot;, &quot;StringEvidence&quot;: &quot;database:0.896,textmining:0.497,experiments:0.266,coexpression:0.034&quot;, &quot;OmniPath&quot;: &quot;kinaseextra,pathwayextra&quot;, &quot;OmniPath_Reference&quot;: &quot;HPRD;PhosphoPoint&quot;, &quot;InWeb_IM&quot;: &quot;experimental&quot;, &quot;BioGrid&quot;: &quot;physical&quot;, &quot;BioGrid_PubMed&quot;: &quot;9492017&quot;, &quot;BioGrid_Type&quot;: &quot;Reconstituted Complex&quot;, &quot;String_Score_Physical&quot;: 926, &quot;String_Score_Combined&quot;: 964}"/>
  </edge>
  <edge label="3480 (pp) 3717" source="62" target="68">
    <att type="string" name="canonicalName" value="3480 (pp) 3717"/>
    <att type="string" name="interaction" value="pp"/>
    <att type="int" name="SCORE" value="926"/>
    <att type="string" name="support" value="{&quot;StringDB&quot;: &quot;physical&quot;, &quot;StringEvidence&quot;: &quot;database:0.896,textmining:0.748,experiments:0.266&quot;, &quot;OmniPath&quot;: &quot;omnipath,kinaseextra,pathwayextra&quot;, &quot;OmniPath_Reference&quot;: &quot;HPRD;InnateDB;Wang,HPRD;InnateDB;KEA;NetworKIN_KEA;PhosphoPoint&quot;, &quot;BioGrid&quot;: &quot;physical&quot;, &quot;BioGrid_PubMed&quot;: &quot;15044591&quot;, &quot;BioGrid_Type&quot;: &quot;Affinity Capture-Western&quot;, &quot;String_Score_Physical&quot;: 926, &quot;String_Score_Combined&quot;: 981}"/>
  </edge>
  <edge label="3480 (pp) 4311" source="62" target="75">
    <att type="string" name="canonicalName" value="3480 (pp) 4311"/>
    <att type="string" name="interaction" value="pp"/>
    <att type="int" name="SCORE" value="292"/>
    <att type="string" name="support" value="{&quot;StringDB&quot;: &quot;functional&quot;, &quot;StringEvidence&quot;: &quot;textmining:0.146,coexpression:0.002&quot;, &quot;OmniPath&quot;: &quot;pathwayextra&quot;, &quot;OmniPath_Reference&quot;: &quot;Wang&quot;, &quot;String_Score_Combined&quot;: 182, &quot;String_Score_Physical&quot;: 292}"/>
  </edge>
  <edge label="3480 (pp) 5970" source="62" target="91">
    <att type="string" name="canonicalName" value="3480 (pp) 5970"/>
    <att type="string" name="interaction" value="pp"/>
    <att type="int" name="SCORE" value="306"/>
    <att type="string" name="support" value="{&quot;StringDB&quot;: &quot;physical&quot;, &quot;StringEvidence&quot;: &quot;experiments:0.277,textmining:0.248,coexpression:0.004&quot;, &quot;BioGrid&quot;: &quot;physical&quot;, &quot;BioGrid_PubMed&quot;: &quot;28205554&quot;, &quot;BioGrid_Type&quot;: &quot;FRET&quot;, &quot;String_Score_Physical&quot;: 306, &quot;String_Score_Combined&quot;: 480}"/>
  </edge>
  <edge label="3480 (pp) 8841" source="62" target="109">
    <att type="string" name="canonicalName" value="3480 (pp) 8841"/>
    <att type="string" name="interaction" value="pp"/>
    <att type="int" name="SCORE" value="311"/>
    <att type="string" name="support" value="{&quot;StringDB&quot;: &quot;physical&quot;, &quot;StringEvidence&quot;: &quot;experiments:0.283,textmining:0.091&quot;, &quot;BioGrid&quot;: &quot;physical&quot;, &quot;BioGrid_PubMed&quot;: &quot;29523594&quot;, &quot;BioGrid_Type&quot;: &quot;Affinity Capture-Western&quot;, &quot;String_Score_Physical&quot;: 311, &quot;String_Score_Combined&quot;: 374}"/>
  </edge>
  <edge label="3551 (pp) 4790" source="63" target="81">
    <att type="string" name="canonicalName" value="3551 (pp) 4790"/>
    <att type="string" name="interaction" value="pp"/>
    <att type="int" name="SCORE" value="988"/>
    <att type="string" name="support" value="{&quot;StringDB&quot;: &quot;physical&quot;, &quot;StringEvidence&quot;: &quot;textmining:0.978,database:0.896,experiments:0.881,coexpression:0.088&quot;, &quot;OmniPath&quot;: &quot;omnipath,kinaseextra,pathwayextra&quot;, &quot;OmniPath_Reference&quot;: &quot;Cui2007;HPRD;InnateDB;IntAct;Lit-BM-17;SPIKE;SPIKE_LC;Wang,BEL-Large-Corpus_ProtMapper;Cui2007;HPRD;HPRD-phos;HPRD_KEA;HPRD_MIMP;InnateDB;IntAct;KEA;Lit-BM-17;MIMP;Macrophage;NCI-PID_ProtMapper;PhosphoNetworks;PhosphoPoint;PhosphoSite;PhosphoSite_KEA;PhosphoSite_MIMP;PhosphoSite_ProtMapper;ProtMapper;REACH_ProtMapper;RLIMS-P_ProtMapper;SIGNOR;SIGNOR_ProtMapper;SPIKE;SPIKE_LC;Sparser_ProtMapper;Wang;dbPTM;iPTMnet;phosphoELM;phosphoELM_KEA;phosphoELM_MIMP&quot;, &quot;InWeb_IM&quot;: &quot;experimental&quot;, &quot;BioGrid&quot;: &quot;physical&quot;, &quot;BioGrid_PubMed&quot;: &quot;35831314,35271311,25241761,22536447,11976329,11158290,10469655&quot;, &quot;BioGrid_Type&quot;: &quot;Biochemical Activity,Co-localization,Co-fractionation,Affinity Capture-MS,Affinity Capture-Western&quot;, &quot;String_Score_Physical&quot;: 988, &quot;String_Score_Combined&quot;: 999}"/>
  </edge>
  <edge label="3551 (pp) 5347" source="63" target="87">
    <att type="string" name="canonicalName" value="3551 (pp) 5347"/>
    <att type="string" name="interaction" value="pp"/>
    <att type="int" name="SCORE" value="292"/>
    <att type="string" name="support" value="{&quot;StringDB&quot;: &quot;physical&quot;, &quot;StringEvidence&quot;: &quot;experiments:0.262,textmining:0.104,coexpression:0.001&quot;, &quot;OmniPath&quot;: &quot;omnipath,kinaseextra&quot;, &quot;OmniPath_Reference&quot;: &quot;HPRD_MIMP;InnateDB;KEA;Kinexus_KEA;MIMP;PhosphoSite;PhosphoSite_MIMP;PhosphoSite_ProtMapper;PhosphoSite_noref;ProtMapper;SIGNOR;SIGNOR_ProtMapper;iPTMnet;phosphoELM_MIMP&quot;, &quot;InWeb_IM&quot;: &quot;experimental&quot;, &quot;BioGrid&quot;: &quot;physical&quot;, &quot;BioGrid_PubMed&quot;: &quot;18957422&quot;, &quot;BioGrid_Type&quot;: &quot;Biochemical Activity&quot;, &quot;String_Score_Physical&quot;: 292, &quot;String_Score_Combined&quot;: 366}"/>
  </edge>
  <edge label="3551 (pp) 5970" source="63" target="91">
    <att type="string" name="canonicalName" value="3551 (pp) 5970"/>
    <att type="string" name="interaction" value="pp"/>
    <att type="int" name="SCORE" value="987"/>
    <att type="string" name="support" value="{&quot;StringDB&quot;: &quot;physical&quot;, &quot;StringEvidence&quot;: &quot;textmining:0.955,database:0.896,experiments:0.872,coexpression:0.027&quot;, &quot;OmniPath&quot;: &quot;omnipath,kinaseextra,pathwayextra&quot;, &quot;OmniPath_Reference&quot;: &quot;BEL-Large-Corpus_ProtMapper;BioGRID;HPRD;HPRD_MIMP;IntAct;KEA;Lit-BM-17;MIMP;NetPath;PhosphoPoint;PhosphoSite;PhosphoSite_KEA;PhosphoSite_MIMP;PhosphoSite_ProtMapper;PhosphoSite_noref;ProtMapper;RLIMS-P_ProtMapper;SIGNOR;SIGNOR_ProtMapper;SPIKE;SPIKE_LC;Sparser_ProtMapper;Wang;dbPTM;iPTMnet;phosphoELM;phosphoELM_KEA;phosphoELM_MIMP&quot;, &quot;InWeb_IM&quot;: &quot;experimental&quot;, &quot;BioGrid&quot;: &quot;physical&quot;, &quot;BioGrid_PubMed&quot;: &quot;35831314,35271311,29084252,25241761,22689577,18519641,16046471,15489227&quot;, &quot;BioGrid_Type&quot;: &quot;Biochemical Activity,Co-localization,Co-fractionation,Affinity Capture-MS,Affinity Capture-Western&quot;, &quot;String_Score_Physical&quot;: 987, &quot;String_Score_Combined&quot;: 999}"/>
  </edge>
  <edge label="3551 (pp) 7099" source="63" target="101">
    <att type="string" name="canonicalName" value="3551 (pp) 7099"/>
    <att type="string" name="interaction" value="pp"/>
    <att type="int" name="SCORE" value="530"/>
    <att type="string" name="support" value="{&quot;StringDB&quot;: &quot;physical&quot;, &quot;StringEvidence&quot;: &quot;textmining:0.783,database:0.479,experiments:0.062,coexpression:0.054&quot;, &quot;OmniPath&quot;: &quot;pathwayextra&quot;, &quot;OmniPath_Reference&quot;: &quot;Wang&quot;, &quot;InWeb_IM&quot;: &quot;inference&quot;, &quot;String_Score_Physical&quot;: 530, &quot;String_Score_Combined&quot;: 903}"/>
  </edge>
  <edge label="3615 (pp) 4311" source="64" target="75">
    <att type="string" name="canonicalName" value="3615 (pp) 4311"/>
    <att type="string" name="interaction" value="pp"/>
    <att type="int" name="SCORE" value="187"/>
    <att type="string" name="support" value="{&quot;InWeb_IM&quot;: &quot;experimental&quot;, &quot;BioGrid&quot;: &quot;physical&quot;, &quot;BioGrid_PubMed&quot;: &quot;17342744&quot;, &quot;BioGrid_Type&quot;: &quot;Affinity Capture-MS&quot;}"/>
  </edge>
  <edge label="3615 (pp) 7153" source="64" target="103">
    <att type="string" name="canonicalName" value="3615 (pp) 7153"/>
    <att type="string" name="interaction" value="pp"/>
    <att type="int" name="SCORE" value="191"/>
    <att type="string" name="support" value="{&quot;StringDB&quot;: &quot;physical&quot;, &quot;StringEvidence&quot;: &quot;textmining:0.187,experiments:0.156,coexpression:0.126,neighborhood:0.016&quot;, &quot;BioGrid&quot;: &quot;physical&quot;, &quot;BioGrid_PubMed&quot;: &quot;35271311&quot;, &quot;BioGrid_Type&quot;: &quot;Affinity Capture-MS&quot;, &quot;String_Score_Physical&quot;: 191, &quot;String_Score_Combined&quot;: 433}"/>
  </edge>
  <edge label="3688 (pp) 3958" source="65" target="69">
    <att type="string" name="canonicalName" value="3688 (pp) 3958"/>
    <att type="string" name="interaction" value="pp"/>
    <att type="int" name="SCORE" value="292"/>
    <att type="string" name="support" value="{&quot;StringDB&quot;: &quot;physical&quot;, &quot;StringEvidence&quot;: &quot;textmining:0.898,experiments:0.262,coexpression:0.045&quot;, &quot;InWeb_IM&quot;: &quot;experimental&quot;, &quot;BioGrid&quot;: &quot;physical&quot;, &quot;BioGrid_PubMed&quot;: &quot;24755837,10.1101/2022.08.12.503154&quot;, &quot;BioGrid_Type&quot;: &quot;Affinity Capture-MS,Co-localization&quot;, &quot;String_Score_Physical&quot;: 292, &quot;String_Score_Combined&quot;: 931}"/>
  </edge>
  <edge label="3688 (pp) 4313" source="65" target="77">
    <att type="string" name="canonicalName" value="3688 (pp) 4313"/>
    <att type="string" name="interaction" value="pp"/>
    <att type="int" name="SCORE" value="297"/>
    <att type="string" name="support" value="{&quot;StringDB&quot;: &quot;physical&quot;, &quot;StringEvidence&quot;: &quot;textmining:0.623,experiments:0.268,coexpression:0.078&quot;, &quot;InWeb_IM&quot;: &quot;experimental&quot;, &quot;BioGrid&quot;: &quot;physical&quot;, &quot;BioGrid_PubMed&quot;: &quot;22349830&quot;, &quot;BioGrid_Type&quot;: &quot;Co-localization,Affinity Capture-Western&quot;, &quot;String_Score_Physical&quot;: 297, &quot;String_Score_Combined&quot;: 755}"/>
  </edge>
  <edge label="3688 (pp) 6772" source="65" target="97">
    <att type="string" name="canonicalName" value="3688 (pp) 6772"/>
    <att type="string" name="interaction" value="pp"/>
    <att type="int" name="SCORE" value="499"/>
    <att type="string" name="support" value="{&quot;StringDB&quot;: &quot;physical&quot;, &quot;StringEvidence&quot;: &quot;database:0.479,textmining:0.245,coexpression:0.039&quot;, &quot;String_Score_Physical&quot;: 499, &quot;String_Score_Combined&quot;: 637}"/>
  </edge>
  <edge label="3688 (pp) 7052" source="65" target="100">
    <att type="string" name="canonicalName" value="3688 (pp) 7052"/>
    <att type="string" name="interaction" value="pp"/>
    <att type="int" name="SCORE" value="514"/>
    <att type="string" name="support" value="{&quot;StringDB&quot;: &quot;physical&quot;, &quot;StringEvidence&quot;: &quot;experiments:0.494,textmining:0.482,coexpression:0.057&quot;, &quot;OmniPath&quot;: &quot;omnipath,ligrecextra&quot;, &quot;OmniPath_Reference&quot;: &quot;Baccin2019;CellTalkDB;Cellinker;EMBRACE;Fantom5_LRdb;HPRD;HPRD_LRdb;HPRD_talklr;LRdb;Ramilowski2015;STRING_talklr;connectomeDB2020;iTALK;talklr&quot;, &quot;BioGrid&quot;: &quot;physical&quot;, &quot;BioGrid_PubMed&quot;: &quot;35831314,19542224,11278623&quot;, &quot;BioGrid_Type&quot;: &quot;Co-fractionation,Reconstituted Complex,Affinity Capture-Western&quot;, &quot;String_Score_Physical&quot;: 514, &quot;String_Score_Combined&quot;: 762}"/>
  </edge>
  <edge label="3688 (pp) 768" source="65" target="18">
    <att type="string" name="canonicalName" value="3688 (pp) 768"/>
    <att type="string" name="interaction" value="pp"/>
    <att type="int" name="SCORE" value="292"/>
    <att type="string" name="support" value="{&quot;StringDB&quot;: &quot;physical&quot;, &quot;StringEvidence&quot;: &quot;experiments:0.262,textmining:0.120&quot;, &quot;BioGrid&quot;: &quot;physical&quot;, &quot;BioGrid_PubMed&quot;: &quot;28692057&quot;, &quot;BioGrid_Type&quot;: &quot;Proximity Label-MS,Affinity Capture-Western&quot;, &quot;String_Score_Physical&quot;: 292, &quot;String_Score_Combined&quot;: 376}"/>
  </edge>
  <edge label="3716 (pp) 3717" source="67" target="68">
    <att type="string" name="canonicalName" value="3716 (pp) 3717"/>
    <att type="string" name="interaction" value="pp"/>
    <att type="int" name="SCORE" value="948"/>
    <att type="string" name="support" value="{&quot;StringDB&quot;: &quot;physical&quot;, &quot;StringEvidence&quot;: &quot;textmining:0.981,database:0.896,experiments:0.489,coexpression:0.076&quot;, &quot;OmniPath&quot;: &quot;omnipath,pathwayextra&quot;, &quot;OmniPath_Reference&quot;: &quot;Cui2007;Macrophage;Wang&quot;, &quot;InWeb_IM&quot;: &quot;inference&quot;, &quot;BioGrid&quot;: &quot;physical&quot;, &quot;BioGrid_PubMed&quot;: &quot;32001089&quot;, &quot;BioGrid_Type&quot;: &quot;Biochemical Activity&quot;, &quot;String_Score_Physical&quot;: 948, &quot;String_Score_Combined&quot;: 999}"/>
  </edge>
  <edge label="3716 (pp) 4790" source="67" target="81">
    <att type="string" name="canonicalName" value="3716 (pp) 4790"/>
    <att type="string" name="interaction" value="pp"/>
    <att type="int" name="SCORE" value="235"/>
    <att type="string" name="support" value="{&quot;StringDB&quot;: &quot;physical&quot;, &quot;StringEvidence&quot;: &quot;textmining:0.518,experiments:0.203,coexpression:0.118&quot;, &quot;BioGrid&quot;: &quot;genetic&quot;, &quot;BioGrid_PubMed&quot;: &quot;30762338&quot;, &quot;BioGrid_Type&quot;: &quot;Positive Genetic&quot;, &quot;String_Score_Physical&quot;: 235, &quot;String_Score_Combined&quot;: 675}"/>
  </edge>
  <edge label="3716 (pp) 5771" source="67" target="89">
    <att type="string" name="canonicalName" value="3716 (pp) 5771"/>
    <att type="string" name="interaction" value="pp"/>
    <att type="int" name="SCORE" value="905"/>
    <att type="string" name="support" value="{&quot;StringDB&quot;: &quot;physical&quot;, &quot;StringEvidence&quot;: &quot;database:0.896,textmining:0.576,experiments:0.058,coexpression:0.035&quot;, &quot;OmniPath&quot;: &quot;omnipath,kinaseextra,pathwayextra&quot;, &quot;OmniPath_Reference&quot;: &quot;DEPOD;HPRD;HPRD-phos;Macrophage;ProtMapper;SIGNOR;SIGNOR_ProtMapper;SignaLink3;Wang,HPRD;PhosphoPoint&quot;, &quot;String_Score_Physical&quot;: 905, &quot;String_Score_Combined&quot;: 961}"/>
  </edge>
  <edge label="3716 (pp) 6772" source="67" target="97">
    <att type="string" name="canonicalName" value="3716 (pp) 6772"/>
    <att type="string" name="interaction" value="pp"/>
    <att type="int" name="SCORE" value="987"/>
    <att type="string" name="support" value="{&quot;StringDB&quot;: &quot;physical&quot;, &quot;StringEvidence&quot;: &quot;textmining:0.999,database:0.896,experiments:0.870,coexpression:0.052&quot;, &quot;OmniPath&quot;: &quot;omnipath,kinaseextra,pathwayextra&quot;, &quot;OmniPath_Reference&quot;: &quot;BioGRID;CancerCellMap;Cui2007;HPRD;HPRD-phos;HPRD_KEA;HPRD_MIMP;InnateDB;IntAct;KEA;KEGG-MEDICUS;Kinexus_KEA;Li2012;MIMP;Macrophage;NetPath;PhosphoPoint;PhosphoSite_KEA;PhosphoSite_MIMP;PhosphoSite_ProtMapper;ProtMapper;REACH_ProtMapper;RLIMS-P_ProtMapper;Reactome_SignaLink3;SIGNOR;SIGNOR_ProtMapper;SPIKE;SPIKE_LC;SignaLink3;Sparser_ProtMapper;Wang;dbPTM;iPTMnet;phosphoELM;phosphoELM_KEA;phosphoELM_MIMP&quot;, &quot;InWeb_IM&quot;: &quot;experimental&quot;, &quot;BioGrid&quot;: &quot;physical&quot;, &quot;BioGrid_PubMed&quot;: &quot;35317858,34950606,34228987,32953130,32814877,32123171,15284024,14978237&quot;, &quot;BioGrid_Type&quot;: &quot;Biochemical Activity,Affinity Capture-Western&quot;, &quot;String_Score_Physical&quot;: 987, &quot;String_Score_Combined&quot;: 999}"/>
  </edge>
  <edge label="3716 (pp) 7048" source="67" target="99">
    <att type="string" name="canonicalName" value="3716 (pp) 7048"/>
    <att type="string" name="interaction" value="pp"/>
    <att type="int" name="SCORE" value="361"/>
    <att type="string" name="support" value="{&quot;StringDB&quot;: &quot;physical&quot;, &quot;StringEvidence&quot;: &quot;experiments:0.334,coexpression:0.139,textmining:0.120&quot;, &quot;InWeb_IM&quot;: &quot;experimental&quot;, &quot;BioGrid&quot;: &quot;physical&quot;, &quot;BioGrid_PubMed&quot;: &quot;33961781,28514442,26186194&quot;, &quot;BioGrid_Type&quot;: &quot;Affinity Capture-MS&quot;, &quot;BioGrid_Score&quot;: &quot;0.96825257,0.974123871,0.993215391&quot;, &quot;String_Score_Physical&quot;: 361, &quot;String_Score_Combined&quot;: 515}"/>
  </edge>
  <edge label="3717 (pp) 4000" source="68" target="70">
    <att type="string" name="canonicalName" value="3717 (pp) 4000"/>
    <att type="string" name="interaction" value="pp"/>
    <att type="int" name="SCORE" value="406"/>
    <att type="string" name="support" value="{&quot;StringDB&quot;: &quot;physical&quot;, &quot;StringEvidence&quot;: &quot;database:0.374,textmining:0.149,coexpression:0.103,experiments:0.010&quot;, &quot;String_Score_Physical&quot;: 406, &quot;String_Score_Combined&quot;: 547}"/>
  </edge>
  <edge label="3717 (pp) 4353" source="68" target="79">
    <att type="string" name="canonicalName" value="3717 (pp) 4353"/>
    <att type="string" name="interaction" value="pp"/>
    <att type="int" name="SCORE" value="292"/>
    <att type="string" name="support" value="{&quot;StringDB&quot;: &quot;functional&quot;, &quot;StringEvidence&quot;: &quot;textmining:0.374,coexpression:0.014&quot;, &quot;OmniPath&quot;: &quot;pathwayextra&quot;, &quot;OmniPath_Reference&quot;: &quot;Wang&quot;, &quot;String_Score_Combined&quot;: 408, &quot;String_Score_Physical&quot;: 292}"/>
  </edge>
  <edge label="3717 (pp) 5771" source="68" target="89">
    <att type="string" name="canonicalName" value="3717 (pp) 5771"/>
    <att type="string" name="interaction" value="pp"/>
    <att type="int" name="SCORE" value="905"/>
    <att type="string" name="support" value="{&quot;StringDB&quot;: &quot;physical&quot;, &quot;StringEvidence&quot;: &quot;database:0.896,textmining:0.512,coexpression:0.082,experiments:0.058&quot;, &quot;String_Score_Physical&quot;: 905, &quot;String_Score_Combined&quot;: 957}"/>
  </edge>
  <edge label="3717 (pp) 6513" source="68" target="92">
    <att type="string" name="canonicalName" value="3717 (pp) 6513"/>
    <att type="string" name="interaction" value="pp"/>
    <att type="int" name="SCORE" value="191"/>
    <att type="string" name="support" value="{&quot;StringDB&quot;: &quot;physical&quot;, &quot;StringEvidence&quot;: &quot;textmining:0.220,experiments:0.156&quot;, &quot;InWeb_IM&quot;: &quot;experimental&quot;, &quot;BioGrid&quot;: &quot;physical&quot;, &quot;BioGrid_PubMed&quot;: &quot;25852190&quot;, &quot;BioGrid_Type&quot;: &quot;Affinity Capture-MS&quot;, &quot;String_Score_Physical&quot;: 191, &quot;String_Score_Combined&quot;: 369}"/>
  </edge>
  <edge label="3717 (pp) 6772" source="68" target="97">
    <att type="string" name="canonicalName" value="3717 (pp) 6772"/>
    <att type="string" name="interaction" value="pp"/>
    <att type="int" name="SCORE" value="983"/>
    <att type="string" name="support" value="{&quot;StringDB&quot;: &quot;physical&quot;, &quot;StringEvidence&quot;: &quot;textmining:0.996,database:0.896,experiments:0.831,coexpression:0.211&quot;, &quot;OmniPath&quot;: &quot;omnipath,kinaseextra,pathwayextra&quot;, &quot;OmniPath_Reference&quot;: &quot;CA1;CancerCellMap;Cui2007;HPRD;HPRD-phos;HPRD_KEA;HPRD_MIMP;InnateDB;KEA;KEGG-MEDICUS;MIMP;Macrophage;NetPath;PhosphoPoint;PhosphoSite_KEA;PhosphoSite_MIMP;PhosphoSite_ProtMapper;ProtMapper;REACH_ProtMapper;RLIMS-P_ProtMapper;SIGNOR;SIGNOR_ProtMapper;SignaLink3;Sparser_ProtMapper;Wang;iPTMnet;phosphoELM;phosphoELM_KEA;phosphoELM_MIMP&quot;, &quot;InWeb_IM&quot;: &quot;experimental&quot;, &quot;BioGrid&quot;: &quot;physical&quot;, &quot;BioGrid_PubMed&quot;: &quot;20353823,19834108,15284024,14978237&quot;, &quot;BioGrid_Type&quot;: &quot;Co-localization,Affinity Capture-Western&quot;, &quot;String_Score_Physical&quot;: 983, &quot;String_Score_Combined&quot;: 999}"/>
  </edge>
  <edge label="3717 (pp) 7173" source="68" target="104">
    <att type="string" name="canonicalName" value="3717 (pp) 7173"/>
    <att type="string" name="interaction" value="pp"/>
    <att type="int" name="SCORE" value="292"/>
    <att type="string" name="support" value="{&quot;OmniPath&quot;: &quot;kinaseextra&quot;, &quot;OmniPath_Reference&quot;: &quot;ProtMapper;REACH_ProtMapper;Sparser_ProtMapper&quot;}"/>
  </edge>
  <edge label="3717 (pp) 8805" source="68" target="108">
    <att type="string" name="canonicalName" value="3717 (pp) 8805"/>
    <att type="string" name="interaction" value="pp"/>
    <att type="int" name="SCORE" value="407"/>
    <att type="string" name="support" value="{&quot;StringDB&quot;: &quot;physical&quot;, &quot;StringEvidence&quot;: &quot;database:0.374,textmining:0.189,experiments:0.013&quot;, &quot;String_Score_Physical&quot;: 407, &quot;String_Score_Combined&quot;: 519}"/>
  </edge>
  <edge label="3958 (pp) 7048" source="69" target="99">
    <att type="string" name="canonicalName" value="3958 (pp) 7048"/>
    <att type="string" name="interaction" value="pp"/>
    <att type="int" name="SCORE" value="187"/>
    <att type="string" name="support" value="{&quot;StringDB&quot;: &quot;functional&quot;, &quot;StringEvidence&quot;: &quot;textmining:0.491,coexpression:0.110&quot;, &quot;InWeb_IM&quot;: &quot;inference&quot;, &quot;String_Score_Combined&quot;: 565, &quot;String_Score_Physical&quot;: 187}"/>
  </edge>
  <edge label="3958 (pp) 823" source="69" target="20">
    <att type="string" name="canonicalName" value="3958 (pp) 823"/>
    <att type="string" name="interaction" value="pp"/>
    <att type="int" name="SCORE" value="219"/>
    <att type="string" name="support" value="{&quot;StringDB&quot;: &quot;physical&quot;, &quot;StringEvidence&quot;: &quot;experiments:0.186,textmining:0.102,coexpression:0.028&quot;, &quot;InWeb_IM&quot;: &quot;experimental&quot;, &quot;BioGrid&quot;: &quot;physical&quot;, &quot;BioGrid_PubMed&quot;: &quot;33961781,28514442,26186194&quot;, &quot;BioGrid_Type&quot;: &quot;Affinity Capture-MS&quot;, &quot;BioGrid_Score&quot;: &quot;0.993462144,0.958415399,0.981575479&quot;, &quot;String_Score_Physical&quot;: 219, &quot;String_Score_Combined&quot;: 318}"/>
  </edge>
  <edge label="4000 (pp) 4311" source="70" target="75">
    <att type="string" name="canonicalName" value="4000 (pp) 4311"/>
    <att type="string" name="interaction" value="pp"/>
    <att type="int" name="SCORE" value="187"/>
    <att type="string" name="support" value="{&quot;InWeb_IM&quot;: &quot;experimental&quot;, &quot;BioGrid&quot;: &quot;physical&quot;, &quot;BioGrid_PubMed&quot;: &quot;17342744&quot;, &quot;BioGrid_Type&quot;: &quot;Affinity Capture-MS&quot;}"/>
  </edge>
  <edge label="4000 (pp) 4780" source="70" target="80">
    <att type="string" name="canonicalName" value="4000 (pp) 4780"/>
    <att type="string" name="interaction" value="pp"/>
    <att type="int" name="SCORE" value="292"/>
    <att type="string" name="support" value="{&quot;StringDB&quot;: &quot;physical&quot;, &quot;StringEvidence&quot;: &quot;experiments:0.262,textmining:0.254,coexpression:0.002&quot;, &quot;BioGrid&quot;: &quot;physical&quot;, &quot;BioGrid_PubMed&quot;: &quot;31687081&quot;, &quot;BioGrid_Type&quot;: &quot;Affinity Capture-Western&quot;, &quot;String_Score_Physical&quot;: 292, &quot;String_Score_Combined&quot;: 472}"/>
  </edge>
  <edge label="4000 (pp) 763" source="70" target="16">
    <att type="string" name="canonicalName" value="4000 (pp) 763"/>
    <att type="string" name="interaction" value="pp"/>
    <att type="int" name="SCORE" value="292"/>
    <att type="string" name="support" value="{&quot;StringDB&quot;: &quot;physical&quot;, &quot;StringEvidence&quot;: &quot;experiments:0.262,textmining:0.014,coexpression:0.007&quot;, &quot;BioGrid&quot;: &quot;physical&quot;, &quot;BioGrid_PubMed&quot;: &quot;26490262&quot;, &quot;BioGrid_Type&quot;: &quot;Affinity Capture-Western&quot;, &quot;String_Score_Physical&quot;: 292, &quot;String_Score_Combined&quot;: 306}"/>
  </edge>
  <edge label="4000 (pp) 8805" source="70" target="108">
    <att type="string" name="canonicalName" value="4000 (pp) 8805"/>
    <att type="string" name="interaction" value="pp"/>
    <att type="int" name="SCORE" value="499"/>
    <att type="string" name="support" value="{&quot;StringDB&quot;: &quot;physical&quot;, &quot;StringEvidence&quot;: &quot;database:0.479,textmining:0.116,coexpression:0.001&quot;, &quot;String_Score_Physical&quot;: 499, &quot;String_Score_Combined&quot;: 558}"/>
  </edge>
  <edge label="4128 (pp) 4129" source="71" target="72">
    <att type="string" name="canonicalName" value="4128 (pp) 4129"/>
    <att type="string" name="interaction" value="pp"/>
    <att type="int" name="SCORE" value="959"/>
    <att type="string" name="support" value="{&quot;StringDB&quot;: &quot;physical&quot;, &quot;StringEvidence&quot;: &quot;database:0.896,experiments:0.592,coexpression:0.127,textmining:0.023,cooccurrence:0.011&quot;, &quot;BioGrid&quot;: &quot;physical&quot;, &quot;BioGrid_PubMed&quot;: &quot;33961781,30021884,28514442&quot;, &quot;BioGrid_Type&quot;: &quot;Affinity Capture-MS,Proximity Label-MS&quot;, &quot;BioGrid_Score&quot;: &quot;0.999999666,0.999999784&quot;, &quot;String_Score_Physical&quot;: 959, &quot;String_Score_Combined&quot;: 965}"/>
  </edge>
  <edge label="4128 (pp) 8639" source="71" target="107">
    <att type="string" name="canonicalName" value="4128 (pp) 8639"/>
    <att type="string" name="interaction" value="pp"/>
    <att type="int" name="SCORE" value="900"/>
    <att type="string" name="support" value="{&quot;StringDB&quot;: &quot;physical&quot;, &quot;StringEvidence&quot;: &quot;database:0.896,textmining:0.555,coexpression:0.089&quot;, &quot;String_Score_Physical&quot;: 900, &quot;String_Score_Combined&quot;: 959}"/>
  </edge>
  <edge label="4129 (pp) 8639" source="72" target="107">
    <att type="string" name="canonicalName" value="4129 (pp) 8639"/>
    <att type="string" name="interaction" value="pp"/>
    <att type="int" name="SCORE" value="900"/>
    <att type="string" name="support" value="{&quot;StringDB&quot;: &quot;physical&quot;, &quot;StringEvidence&quot;: &quot;database:0.896,textmining:0.722,coexpression:0.096&quot;, &quot;String_Score_Physical&quot;: 900, &quot;String_Score_Combined&quot;: 974}"/>
  </edge>
  <edge label="4194 (pp) 7153" source="73" target="103">
    <att type="string" name="canonicalName" value="4194 (pp) 7153"/>
    <att type="string" name="interaction" value="pp"/>
    <att type="int" name="SCORE" value="319"/>
    <att type="string" name="support" value="{&quot;StringDB&quot;: &quot;physical&quot;, &quot;StringEvidence&quot;: &quot;experiments:0.290,textmining:0.180,coexpression:0.030&quot;, &quot;BioGrid&quot;: &quot;physical&quot;, &quot;BioGrid_PubMed&quot;: &quot;30672125&quot;, &quot;BioGrid_Type&quot;: &quot;Co-fractionation,Reconstituted Complex,Affinity Capture-Western&quot;, &quot;String_Score_Physical&quot;: 319, &quot;String_Score_Combined&quot;: 458}"/>
  </edge>
  <edge label="4282 (pp) 8805" source="74" target="108">
    <att type="string" name="canonicalName" value="4282 (pp) 8805"/>
    <att type="string" name="interaction" value="pp"/>
    <att type="int" name="SCORE" value="224"/>
    <att type="string" name="support" value="{&quot;StringDB&quot;: &quot;physical&quot;, &quot;StringEvidence&quot;: &quot;experiments:0.192,coexpression:0.008&quot;, &quot;BioGrid&quot;: &quot;physical&quot;, &quot;BioGrid_PubMed&quot;: &quot;24981860&quot;, &quot;BioGrid_Type&quot;: &quot;Affinity Capture-MS&quot;, &quot;BioGrid_Score&quot;: &quot;18.58114972&quot;, &quot;String_Score_Physical&quot;: 224, &quot;String_Score_Combined&quot;: 231}"/>
  </edge>
  <edge label="4282 (pp) 995" source="74" target="22">
    <att type="string" name="canonicalName" value="4282 (pp) 995"/>
    <att type="string" name="interaction" value="pp"/>
    <att type="int" name="SCORE" value="190"/>
    <att type="string" name="support" value="{&quot;StringDB&quot;: &quot;physical&quot;, &quot;StringEvidence&quot;: &quot;experiments:0.155,coexpression:0.019&quot;, &quot;BioGrid&quot;: &quot;physical&quot;, &quot;BioGrid_PubMed&quot;: &quot;35271311&quot;, &quot;BioGrid_Type&quot;: &quot;Affinity Capture-MS&quot;, &quot;String_Score_Physical&quot;: 190, &quot;String_Score_Combined&quot;: 205}"/>
  </edge>
  <edge label="43 (pp) 590" source="1" target="11">
    <att type="string" name="canonicalName" value="43 (pp) 590"/>
    <att type="string" name="interaction" value="pp"/>
    <att type="int" name="SCORE" value="292"/>
    <att type="string" name="support" value="{&quot;StringDB&quot;: &quot;functional&quot;, &quot;StringEvidence&quot;: &quot;textmining:0.105,cooccurrence:0.029&quot;, &quot;OmniPath&quot;: &quot;pathwayextra&quot;, &quot;OmniPath_Reference&quot;: &quot;Wang&quot;, &quot;String_Score_Combined&quot;: 166, &quot;String_Score_Physical&quot;: 292}"/>
  </edge>
  <edge label="4311 (pp) 6566" source="75" target="95">
    <att type="string" name="canonicalName" value="4311 (pp) 6566"/>
    <att type="string" name="interaction" value="pp"/>
    <att type="int" name="SCORE" value="187"/>
    <att type="string" name="support" value="{&quot;InWeb_IM&quot;: &quot;experimental&quot;, &quot;BioGrid&quot;: &quot;physical&quot;, &quot;BioGrid_PubMed&quot;: &quot;17342744&quot;, &quot;BioGrid_Type&quot;: &quot;Affinity Capture-MS&quot;}"/>
  </edge>
  <edge label="4312 (pp) 4313" source="76" target="77">
    <att type="string" name="canonicalName" value="4312 (pp) 4313"/>
    <att type="string" name="interaction" value="pp"/>
    <att type="int" name="SCORE" value="187"/>
    <att type="string" name="support" value="{&quot;InWeb_IM&quot;: &quot;inference&quot;, &quot;BioGrid&quot;: &quot;genetic&quot;, &quot;BioGrid_PubMed&quot;: &quot;34857952&quot;, &quot;BioGrid_Type&quot;: &quot;Negative Genetic&quot;, &quot;BioGrid_Score&quot;: &quot;0.020474578&quot;}"/>
  </edge>
  <edge label="4312 (pp) 5644" source="76" target="88">
    <att type="string" name="canonicalName" value="4312 (pp) 5644"/>
    <att type="string" name="interaction" value="pp"/>
    <att type="int" name="SCORE" value="187"/>
    <att type="string" name="support" value="{&quot;InWeb_IM&quot;: &quot;inference&quot;}"/>
  </edge>
  <edge label="4313 (pp) 4321" source="77" target="78">
    <att type="string" name="canonicalName" value="4313 (pp) 4321"/>
    <att type="string" name="interaction" value="pp"/>
    <att type="int" name="SCORE" value="400"/>
    <att type="string" name="support" value="{&quot;StringDB&quot;: &quot;physical&quot;, &quot;StringEvidence&quot;: &quot;database:0.374,textmining:0.118,coexpression:0.041&quot;, &quot;String_Score_Physical&quot;: 400, &quot;String_Score_Combined&quot;: 492}"/>
  </edge>
  <edge label="4780 (pp) 4835" source="80" target="82">
    <att type="string" name="canonicalName" value="4780 (pp) 4835"/>
    <att type="string" name="interaction" value="pp"/>
    <att type="int" name="SCORE" value="292"/>
    <att type="string" name="support" value="{&quot;StringDB&quot;: &quot;functional&quot;, &quot;StringEvidence&quot;: &quot;textmining:0.347,coexpression:0.023&quot;, &quot;OmniPath&quot;: &quot;omnipath,pathwayextra&quot;, &quot;OmniPath_Reference&quot;: &quot;SPIKE;SPIKE_LC&quot;, &quot;String_Score_Combined&quot;: 388, &quot;String_Score_Physical&quot;: 292}"/>
  </edge>
  <edge label="4780 (pp) 5970" source="80" target="91">
    <att type="string" name="canonicalName" value="4780 (pp) 5970"/>
    <att type="string" name="interaction" value="pp"/>
    <att type="int" name="SCORE" value="321"/>
    <att type="string" name="support" value="{&quot;StringDB&quot;: &quot;physical&quot;, &quot;StringEvidence&quot;: &quot;textmining:0.386,experiments:0.293,coexpression:0.067&quot;, &quot;BioGrid&quot;: &quot;physical&quot;, &quot;BioGrid_PubMed&quot;: &quot;32911434&quot;, &quot;BioGrid_Type&quot;: &quot;Two-hybrid,FRET,Affinity Capture-Western&quot;, &quot;String_Score_Physical&quot;: 321, &quot;String_Score_Combined&quot;: 611}"/>
  </edge>
  <edge label="4780 (pp) 8805" source="80" target="108">
    <att type="string" name="canonicalName" value="4780 (pp) 8805"/>
    <att type="string" name="interaction" value="pp"/>
    <att type="int" name="SCORE" value="241"/>
    <att type="string" name="support" value="{&quot;StringDB&quot;: &quot;physical&quot;, &quot;StringEvidence&quot;: &quot;experiments:0.210,textmining:0.085,coexpression:0.008&quot;, &quot;InWeb_IM&quot;: &quot;experimental&quot;, &quot;BioGrid&quot;: &quot;physical&quot;, &quot;BioGrid_PubMed&quot;: &quot;20211142&quot;, &quot;BioGrid_Type&quot;: &quot;Two-hybrid&quot;, &quot;String_Score_Physical&quot;: 241, &quot;String_Score_Combined&quot;: 312}"/>
  </edge>
  <edge label="4780 (pp) 8841" source="80" target="109">
    <att type="string" name="canonicalName" value="4780 (pp) 8841"/>
    <att type="string" name="interaction" value="pp"/>
    <att type="int" name="SCORE" value="292"/>
    <att type="string" name="support" value="{&quot;StringDB&quot;: &quot;physical&quot;, &quot;StringEvidence&quot;: &quot;experiments:0.262,textmining:0.244,coexpression:0.023&quot;, &quot;OmniPath&quot;: &quot;omnipath&quot;, &quot;OmniPath_Reference&quot;: &quot;NRF2ome&quot;, &quot;InWeb_IM&quot;: &quot;experimental&quot;, &quot;BioGrid&quot;: &quot;physical&quot;, &quot;BioGrid_PubMed&quot;: &quot;22308472&quot;, &quot;BioGrid_Type&quot;: &quot;Affinity Capture-Western&quot;, &quot;String_Score_Physical&quot;: 292, &quot;String_Score_Combined&quot;: 477}"/>
  </edge>
  <edge label="4790 (pp) 5644" source="81" target="88">
    <att type="string" name="canonicalName" value="4790 (pp) 5644"/>
    <att type="string" name="interaction" value="pp"/>
    <att type="int" name="SCORE" value="210"/>
    <att type="string" name="support" value="{&quot;StringDB&quot;: &quot;physical&quot;, &quot;StringEvidence&quot;: &quot;experiments:0.176,textmining:0.109&quot;, &quot;InWeb_IM&quot;: &quot;experimental&quot;, &quot;String_Score_Physical&quot;: 210, &quot;String_Score_Combined&quot;: 296}"/>
  </edge>
  <edge label="4790 (pp) 5970" source="81" target="91">
    <att type="string" name="canonicalName" value="4790 (pp) 5970"/>
    <att type="string" name="interaction" value="pp"/>
    <att type="int" name="SCORE" value="999"/>
    <att type="string" name="support" value="{&quot;StringDB&quot;: &quot;physical&quot;, &quot;StringEvidence&quot;: &quot;experiments:0.999,textmining:0.986,database:0.896,coexpression:0.148&quot;, &quot;OmniPath&quot;: &quot;omnipath,pathwayextra&quot;, &quot;OmniPath_Reference&quot;: &quot;BioGRID;CancerCellMap;HPRD;InnateDB;IntAct;Lit-BM-17;Macrophage;NetPath;SPIKE;SPIKE_LC;Wang,BioGRID;CancerCellMap;HPRD;InnateDB;IntAct;Lit-BM-17;Macrophage;NetPath;SIGNOR;SPIKE;SPIKE_LC;Wang&quot;, &quot;InWeb_IM&quot;: &quot;experimental&quot;, &quot;BioGrid&quot;: &quot;physical&quot;, &quot;BioGrid_PubMed&quot;: &quot;9722548,8798655,8255759,35831314,35271311,35140242,34917906,34100597,33060567,29439025,29084252,27609421,25609649,25590437,25355951,24175631,23687337,22261743,22139845,21988832,21544861,21483817,20547752,2050119,20237821,20154269,17982102,16740634,16319923,16204234,16105840,15799966,15660126,14743216,14690596,14645533,12414801,11976329,11880271,10498867&quot;, &quot;BioGrid_Type&quot;: &quot;Reconstituted Complex,Co-localization,Co-fractionation,Two-hybrid,Affinity Capture-MS,Affinity Capture-Western,PCA,Proximity Label-MS&quot;, &quot;String_Score_Physical&quot;: 999, &quot;String_Score_Combined&quot;: 999}"/>
  </edge>
  <edge label="4790 (pp) 688" source="81" target="12">
    <att type="string" name="canonicalName" value="4790 (pp) 688"/>
    <att type="string" name="interaction" value="pp"/>
    <att type="int" name="SCORE" value="535"/>
    <att type="string" name="support" value="{&quot;StringDB&quot;: &quot;physical&quot;, &quot;StringEvidence&quot;: &quot;textmining:0.549,experiments:0.516,coexpression:0.022&quot;, &quot;InWeb_IM&quot;: &quot;experimental&quot;, &quot;BioGrid&quot;: &quot;physical&quot;, &quot;BioGrid_PubMed&quot;: &quot;16102021,14573617&quot;, &quot;BioGrid_Type&quot;: &quot;Affinity Capture-Western&quot;, &quot;String_Score_Physical&quot;: 535, &quot;String_Score_Combined&quot;: 795}"/>
  </edge>
  <edge label="4790 (pp) 7099" source="81" target="101">
    <att type="string" name="canonicalName" value="4790 (pp) 7099"/>
    <att type="string" name="interaction" value="pp"/>
    <att type="int" name="SCORE" value="905"/>
    <att type="string" name="support" value="{&quot;StringDB&quot;: &quot;physical&quot;, &quot;StringEvidence&quot;: &quot;textmining:0.930,database:0.896,coexpression:0.079,experiments:0.054&quot;, &quot;OmniPath&quot;: &quot;pathwayextra&quot;, &quot;OmniPath_Reference&quot;: &quot;Wang&quot;, &quot;String_Score_Physical&quot;: 905, &quot;String_Score_Combined&quot;: 993}"/>
  </edge>
  <edge label="4790 (pp) 8841" source="81" target="109">
    <att type="string" name="canonicalName" value="4790 (pp) 8841"/>
    <att type="string" name="interaction" value="pp"/>
    <att type="int" name="SCORE" value="498"/>
    <att type="string" name="support" value="{&quot;StringDB&quot;: &quot;physical&quot;, &quot;StringEvidence&quot;: &quot;textmining:0.503,experiments:0.477,coexpression:0.067&quot;, &quot;OmniPath&quot;: &quot;pathwayextra&quot;, &quot;OmniPath_Reference&quot;: &quot;Macrophage;Wang&quot;, &quot;InWeb_IM&quot;: &quot;experimental&quot;, &quot;BioGrid&quot;: &quot;physical&quot;, &quot;BioGrid_PubMed&quot;: &quot;15494311,12972430&quot;, &quot;BioGrid_Type&quot;: &quot;Co-localization,Affinity Capture-Western&quot;, &quot;String_Score_Physical&quot;: 498, &quot;String_Score_Combined&quot;: 767}"/>
  </edge>
  <edge label="4843 (pp) 6772" source="83" target="97">
    <att type="string" name="canonicalName" value="4843 (pp) 6772"/>
    <att type="string" name="interaction" value="pp"/>
    <att type="int" name="SCORE" value="400"/>
    <att type="string" name="support" value="{&quot;StringDB&quot;: &quot;physical&quot;, &quot;StringEvidence&quot;: &quot;textmining:0.564,database:0.374&quot;, &quot;String_Score_Physical&quot;: 400, &quot;String_Score_Combined&quot;: 738}"/>
  </edge>
  <edge label="4843 (pp) 8841" source="83" target="109">
    <att type="string" name="canonicalName" value="4843 (pp) 8841"/>
    <att type="string" name="interaction" value="pp"/>
    <att type="int" name="SCORE" value="187"/>
    <att type="string" name="support" value="{&quot;StringDB&quot;: &quot;functional&quot;, &quot;StringEvidence&quot;: &quot;textmining:0.116&quot;, &quot;InWeb_IM&quot;: &quot;inference&quot;, &quot;String_Score_Combined&quot;: 151, &quot;String_Score_Physical&quot;: 187}"/>
  </edge>
  <edge label="5054 (pp) 6772" source="84" target="97">
    <att type="string" name="canonicalName" value="5054 (pp) 6772"/>
    <att type="string" name="interaction" value="pp"/>
    <att type="int" name="SCORE" value="292"/>
    <att type="string" name="support" value="{&quot;StringDB&quot;: &quot;functional&quot;, &quot;StringEvidence&quot;: &quot;textmining:0.347&quot;, &quot;OmniPath&quot;: &quot;kinaseextra&quot;, &quot;OmniPath_Reference&quot;: &quot;ProtMapper;Sparser_ProtMapper&quot;, &quot;String_Score_Combined&quot;: 374, &quot;String_Score_Physical&quot;: 292}"/>
  </edge>
  <edge label="5292 (pp) 5300" source="85" target="86">
    <att type="string" name="canonicalName" value="5292 (pp) 5300"/>
    <att type="string" name="interaction" value="pp"/>
    <att type="int" name="SCORE" value="304"/>
    <att type="string" name="support" value="{&quot;StringDB&quot;: &quot;physical&quot;, &quot;StringEvidence&quot;: &quot;experiments:0.275,textmining:0.005&quot;, &quot;InWeb_IM&quot;: &quot;experimental&quot;, &quot;BioGrid&quot;: &quot;physical&quot;, &quot;BioGrid_PubMed&quot;: &quot;17297438&quot;, &quot;BioGrid_Type&quot;: &quot;Affinity Capture-Western&quot;, &quot;String_Score_Physical&quot;: 304, &quot;String_Score_Combined&quot;: 308}"/>
  </edge>
  <edge label="5292 (pp) 6772" source="85" target="97">
    <att type="string" name="canonicalName" value="5292 (pp) 6772"/>
    <att type="string" name="interaction" value="pp"/>
    <att type="int" name="SCORE" value="292"/>
    <att type="string" name="support" value="{&quot;StringDB&quot;: &quot;functional&quot;, &quot;StringEvidence&quot;: &quot;textmining:0.124,coexpression:0.019&quot;, &quot;OmniPath&quot;: &quot;pathwayextra&quot;, &quot;OmniPath_Reference&quot;: &quot;Wang&quot;, &quot;String_Score_Combined&quot;: 175, &quot;String_Score_Physical&quot;: 292}"/>
  </edge>
  <edge label="5300 (pp) 5347" source="86" target="87">
    <att type="string" name="canonicalName" value="5300 (pp) 5347"/>
    <att type="string" name="interaction" value="pp"/>
    <att type="int" name="SCORE" value="625"/>
    <att type="string" name="support" value="{&quot;StringDB&quot;: &quot;physical&quot;, &quot;StringEvidence&quot;: &quot;experiments:0.609,textmining:0.517,coexpression:0.015&quot;, &quot;OmniPath&quot;: &quot;omnipath,kinaseextra,pathwayextra&quot;, &quot;OmniPath_Reference&quot;: &quot;HPRD;InnateDB;KEA;Lit-BM-17;MIMP;PhosphoNetworks;PhosphoPoint;PhosphoSite;PhosphoSite_KEA;PhosphoSite_MIMP;PhosphoSite_ProtMapper;ProtMapper;REACH_ProtMapper;RLIMS-P_ProtMapper;SIGNOR;SIGNOR_ProtMapper;SPIKE_LC;Sparser_ProtMapper;Wang;iPTMnet;phosphoELM;phosphoELM_KEA;phosphoELM_MIMP&quot;, &quot;BioGrid&quot;: &quot;physical&quot;, &quot;BioGrid_PubMed&quot;: &quot;9499405,18062707,16118204,10037602&quot;, &quot;BioGrid_Type&quot;: &quot;Reconstituted Complex,Far Western,Biochemical Activity,Affinity Capture-Western&quot;, &quot;String_Score_Physical&quot;: 625, &quot;String_Score_Combined&quot;: 821}"/>
  </edge>
  <edge label="5300 (pp) 5970" source="86" target="91">
    <att type="string" name="canonicalName" value="5300 (pp) 5970"/>
    <att type="string" name="interaction" value="pp"/>
    <att type="int" name="SCORE" value="294"/>
    <att type="string" name="support" value="{&quot;StringDB&quot;: &quot;physical&quot;, &quot;StringEvidence&quot;: &quot;experiments:0.265,textmining:0.114,coexpression:0.016&quot;, &quot;BioGrid&quot;: &quot;physical&quot;, &quot;BioGrid_PubMed&quot;: &quot;14690596&quot;, &quot;BioGrid_Type&quot;: &quot;Affinity Capture-Western&quot;, &quot;String_Score_Physical&quot;: 294, &quot;String_Score_Combined&quot;: 384}"/>
  </edge>
  <edge label="5300 (pp) 7153" source="86" target="103">
    <att type="string" name="canonicalName" value="5300 (pp) 7153"/>
    <att type="string" name="interaction" value="pp"/>
    <att type="int" name="SCORE" value="292"/>
    <att type="string" name="support" value="{&quot;StringDB&quot;: &quot;physical&quot;, &quot;StringEvidence&quot;: &quot;experiments:0.262,textmining:0.053,coexpression:0.021,neighborhood:0.013&quot;, &quot;InWeb_IM&quot;: &quot;experimental&quot;, &quot;BioGrid&quot;: &quot;physical&quot;, &quot;BioGrid_PubMed&quot;: &quot;11940573&quot;, &quot;BioGrid_Type&quot;: &quot;Affinity Capture-Western&quot;, &quot;String_Score_Physical&quot;: 292, &quot;String_Score_Combined&quot;: 351}"/>
  </edge>
  <edge label="5300 (pp) 8841" source="86" target="109">
    <att type="string" name="canonicalName" value="5300 (pp) 8841"/>
    <att type="string" name="interaction" value="pp"/>
    <att type="int" name="SCORE" value="328"/>
    <att type="string" name="support" value="{&quot;StringDB&quot;: &quot;physical&quot;, &quot;StringEvidence&quot;: &quot;experiments:0.300,textmining:0.102,coexpression:0.025,neighborhood:0.017&quot;, &quot;InWeb_IM&quot;: &quot;experimental&quot;, &quot;BioGrid&quot;: &quot;physical&quot;, &quot;BioGrid_PubMed&quot;: &quot;21624135&quot;, &quot;BioGrid_Type&quot;: &quot;Affinity Capture-Western&quot;, &quot;String_Score_Physical&quot;: 328, &quot;String_Score_Combined&quot;: 421}"/>
  </edge>
  <edge label="5300 (pp) 995" source="86" target="22">
    <att type="string" name="canonicalName" value="5300 (pp) 995"/>
    <att type="string" name="interaction" value="pp"/>
    <att type="int" name="SCORE" value="526"/>
    <att type="string" name="support" value="{&quot;StringDB&quot;: &quot;physical&quot;, &quot;StringEvidence&quot;: &quot;experiments:0.507,textmining:0.329,coexpression:0.018&quot;, &quot;InWeb_IM&quot;: &quot;experimental&quot;, &quot;BioGrid&quot;: &quot;physical&quot;, &quot;BioGrid_PubMed&quot;: &quot;9499405,11604498,10037602&quot;, &quot;BioGrid_Type&quot;: &quot;Protein-peptide,Far Western,Affinity Capture-Western&quot;, &quot;String_Score_Physical&quot;: 526, &quot;String_Score_Combined&quot;: 688}"/>
  </edge>
  <edge label="5347 (pp) 5970" source="87" target="91">
    <att type="string" name="canonicalName" value="5347 (pp) 5970"/>
    <att type="string" name="interaction" value="pp"/>
    <att type="int" name="SCORE" value="345"/>
    <att type="string" name="support" value="{&quot;StringDB&quot;: &quot;physical&quot;, &quot;StringEvidence&quot;: &quot;textmining:0.485,experiments:0.317,coexpression:0.015&quot;, &quot;BioGrid&quot;: &quot;physical&quot;, &quot;BioGrid_PubMed&quot;: &quot;21610149&quot;, &quot;BioGrid_Type&quot;: &quot;Reconstituted Complex&quot;, &quot;String_Score_Physical&quot;: 345, &quot;String_Score_Combined&quot;: 667}"/>
  </edge>
  <edge label="5347 (pp) 7153" source="87" target="103">
    <att type="string" name="canonicalName" value="5347 (pp) 7153"/>
    <att type="string" name="interaction" value="pp"/>
    <att type="int" name="SCORE" value="292"/>
    <att type="string" name="support" value="{&quot;StringDB&quot;: &quot;physical&quot;, &quot;StringEvidence&quot;: &quot;textmining:0.759,coexpression:0.596,experiments:0.262&quot;, &quot;OmniPath&quot;: &quot;omnipath,kinaseextra&quot;, &quot;OmniPath_Reference&quot;: &quot;HPRD_MIMP;MIMP;PhosphoSite;PhosphoSite_MIMP;PhosphoSite_ProtMapper;PhosphoSite_noref;ProtMapper;REACH_ProtMapper;SIGNOR;SIGNOR_ProtMapper;iPTMnet;phosphoELM_MIMP&quot;, &quot;BioGrid&quot;: &quot;physical&quot;, &quot;BioGrid_PubMed&quot;: &quot;20624918,18695677&quot;, &quot;BioGrid_Type&quot;: &quot;Biochemical Activity&quot;, &quot;String_Score_Physical&quot;: 292, &quot;String_Score_Combined&quot;: 931}"/>
  </edge>
  <edge label="5347 (pp) 994" source="87" target="21">
    <att type="string" name="canonicalName" value="5347 (pp) 994"/>
    <att type="string" name="interaction" value="pp"/>
    <att type="int" name="SCORE" value="910"/>
    <att type="string" name="support" value="{&quot;StringDB&quot;: &quot;physical&quot;, &quot;StringEvidence&quot;: &quot;database:0.896,textmining:0.694,coexpression:0.131,experiments:0.102&quot;, &quot;OmniPath&quot;: &quot;omnipath,kinaseextra,pathwayextra&quot;, &quot;OmniPath_Reference&quot;: &quot;ACSN;PhosphoSite;PhosphoSite_ProtMapper;PhosphoSite_noref;ProtMapper;SIGNOR;Wang&quot;, &quot;String_Score_Physical&quot;: 910, &quot;String_Score_Combined&quot;: 976}"/>
  </edge>
  <edge label="5347 (pp) 995" source="87" target="22">
    <att type="string" name="canonicalName" value="5347 (pp) 995"/>
    <att type="string" name="interaction" value="pp"/>
    <att type="int" name="SCORE" value="984"/>
    <att type="string" name="support" value="{&quot;StringDB&quot;: &quot;physical&quot;, &quot;StringEvidence&quot;: &quot;textmining:0.949,database:0.896,experiments:0.844,coexpression:0.631&quot;, &quot;OmniPath&quot;: &quot;omnipath,kinaseextra,pathwayextra&quot;, &quot;OmniPath_Reference&quot;: &quot;ACSN;BioGRID;DIP;DOMINO;HPRD;HPRD-phos;HPRD_KEA;HPRD_MIMP;IntAct;KEA;Kinexus_KEA;MIMP;NCI-PID_ProtMapper;PhosphoNetworks;PhosphoPoint;PhosphoSite_KEA;PhosphoSite_MIMP;PhosphoSite_ProtMapper;PhosphoSite_noref;ProtMapper;REACH_ProtMapper;RLIMS-P_ProtMapper;Reactome_ProtMapper;SIGNOR;SIGNOR_ProtMapper;SPIKE;SPIKE_LC;Sparser_ProtMapper;Wang;iPTMnet;phosphoELM;phosphoELM_KEA;phosphoELM_MIMP&quot;, &quot;InWeb_IM&quot;: &quot;experimental&quot;, &quot;BioGrid&quot;: &quot;physical&quot;, &quot;BioGrid_PubMed&quot;: &quot;23567337,19597481,19503101,11202906&quot;, &quot;BioGrid_Type&quot;: &quot;Co-fractionation,Biochemical Activity,Affinity Capture-Western&quot;, &quot;String_Score_Physical&quot;: 984, &quot;String_Score_Combined&quot;: 999}"/>
  </edge>
  <edge label="55775 (pp) 7150" source="120" target="102">
    <att type="string" name="canonicalName" value="55775 (pp) 7150"/>
    <att type="string" name="interaction" value="pp"/>
    <att type="int" name="SCORE" value="646"/>
    <att type="string" name="support" value="{&quot;StringDB&quot;: &quot;physical&quot;, &quot;StringEvidence&quot;: &quot;textmining:0.977,experiments:0.631,coexpression:0.058&quot;, &quot;String_Score_Physical&quot;: 646, &quot;String_Score_Combined&quot;: 992}"/>
  </edge>
  <edge label="55869 (pp) 83933" source="121" target="124">
    <att type="string" name="canonicalName" value="55869 (pp) 83933"/>
    <att type="string" name="interaction" value="pp"/>
    <att type="int" name="SCORE" value="288"/>
    <att type="string" name="support" value="{&quot;StringDB&quot;: &quot;physical&quot;, &quot;StringEvidence&quot;: &quot;textmining:0.388,experiments:0.258,cooccurrence:0.168,coexpression:0.008&quot;, &quot;String_Score_Physical&quot;: 288, &quot;String_Score_Combined&quot;: 640}"/>
  </edge>
  <edge label="5771 (pp) 6772" source="89" target="97">
    <att type="string" name="canonicalName" value="5771 (pp) 6772"/>
    <att type="string" name="interaction" value="pp"/>
    <att type="int" name="SCORE" value="950"/>
    <att type="string" name="support" value="{&quot;StringDB&quot;: &quot;physical&quot;, &quot;StringEvidence&quot;: &quot;database:0.896,textmining:0.556,experiments:0.505,coexpression:0.035&quot;, &quot;OmniPath&quot;: &quot;omnipath,kinaseextra,pathwayextra&quot;, &quot;OmniPath_Reference&quot;: &quot;BioGRID;DEPOD;HPRD;InnateDB;Macrophage;NCI-PID_ProtMapper;ProtMapper;Reactome_ProtMapper;SIGNOR;SIGNOR_ProtMapper;SPIKE;SPIKE_LC;SignaLink3;Wang&quot;, &quot;InWeb_IM&quot;: &quot;experimental&quot;, &quot;BioGrid&quot;: &quot;physical&quot;, &quot;BioGrid_PubMed&quot;: &quot;19171783,12171910&quot;, &quot;BioGrid_Type&quot;: &quot;Affinity Capture-Western&quot;, &quot;String_Score_Physical&quot;: 950, &quot;String_Score_Combined&quot;: 978}"/>
  </edge>
  <edge label="5970 (pp) 6772" source="91" target="97">
    <att type="string" name="canonicalName" value="5970 (pp) 6772"/>
    <att type="string" name="interaction" value="pp"/>
    <att type="int" name="SCORE" value="411"/>
    <att type="string" name="support" value="{&quot;StringDB&quot;: &quot;physical&quot;, &quot;StringEvidence&quot;: &quot;textmining:0.750,experiments:0.386,coexpression:0.081&quot;, &quot;OmniPath&quot;: &quot;omnipath&quot;, &quot;OmniPath_Reference&quot;: &quot;HPRD;InnateDB;SIGNOR&quot;, &quot;InWeb_IM&quot;: &quot;experimental&quot;, &quot;BioGrid&quot;: &quot;physical&quot;, &quot;BioGrid_PubMed&quot;: &quot;25241761&quot;, &quot;BioGrid_Type&quot;: &quot;Co-localization&quot;, &quot;String_Score_Physical&quot;: 411, &quot;String_Score_Combined&quot;: 864}"/>
  </edge>
  <edge label="5970 (pp) 7052" source="91" target="100">
    <att type="string" name="canonicalName" value="5970 (pp) 7052"/>
    <att type="string" name="interaction" value="pp"/>
    <att type="int" name="SCORE" value="516"/>
    <att type="string" name="support" value="{&quot;StringDB&quot;: &quot;physical&quot;, &quot;StringEvidence&quot;: &quot;experiments:0.495,textmining:0.169,coexpression:0.027&quot;, &quot;InWeb_IM&quot;: &quot;experimental&quot;, &quot;BioGrid&quot;: &quot;physical&quot;, &quot;BioGrid_PubMed&quot;: &quot;23185316&quot;, &quot;BioGrid_Type&quot;: &quot;Co-localization,Affinity Capture-Western&quot;, &quot;String_Score_Physical&quot;: 516, &quot;String_Score_Combined&quot;: 608}"/>
  </edge>
  <edge label="5970 (pp) 7099" source="91" target="101">
    <att type="string" name="canonicalName" value="5970 (pp) 7099"/>
    <att type="string" name="interaction" value="pp"/>
    <att type="int" name="SCORE" value="908"/>
    <att type="string" name="support" value="{&quot;StringDB&quot;: &quot;physical&quot;, &quot;StringEvidence&quot;: &quot;database:0.896,textmining:0.624,experiments:0.088,coexpression:0.029&quot;, &quot;OmniPath&quot;: &quot;kinaseextra&quot;, &quot;OmniPath_Reference&quot;: &quot;ProtMapper;Sparser_ProtMapper&quot;, &quot;String_Score_Physical&quot;: 908, &quot;String_Score_Combined&quot;: 966}"/>
  </edge>
  <edge label="5970 (pp) 8841" source="91" target="109">
    <att type="string" name="canonicalName" value="5970 (pp) 8841"/>
    <att type="string" name="interaction" value="pp"/>
    <att type="int" name="SCORE" value="645"/>
    <att type="string" name="support" value="{&quot;StringDB&quot;: &quot;physical&quot;, &quot;StringEvidence&quot;: &quot;experiments:0.631,textmining:0.316,coexpression:0.027&quot;, &quot;OmniPath&quot;: &quot;omnipath,pathwayextra&quot;, &quot;OmniPath_Reference&quot;: &quot;HPRD;SPIKE;SPIKE_LC;Wang&quot;, &quot;InWeb_IM&quot;: &quot;experimental&quot;, &quot;BioGrid&quot;: &quot;physical&quot;, &quot;BioGrid_PubMed&quot;: &quot;27012186,15192014,11533489&quot;, &quot;BioGrid_Type&quot;: &quot;Affinity Capture-Western&quot;, &quot;String_Score_Physical&quot;: 645, &quot;String_Score_Combined&quot;: 764}"/>
  </edge>
  <edge label="6548 (pp) 760" source="94" target="14">
    <att type="string" name="canonicalName" value="6548 (pp) 760"/>
    <att type="string" name="interaction" value="pp"/>
    <att type="int" name="SCORE" value="299"/>
    <att type="string" name="support" value="{&quot;StringDB&quot;: &quot;physical&quot;, &quot;StringEvidence&quot;: &quot;textmining:0.936,experiments:0.269&quot;, &quot;OmniPath&quot;: &quot;pathwayextra&quot;, &quot;OmniPath_Reference&quot;: &quot;HPRD;InnateDB;SPIKE_LC;Wang&quot;, &quot;InWeb_IM&quot;: &quot;experimental&quot;, &quot;BioGrid&quot;: &quot;physical&quot;, &quot;BioGrid_PubMed&quot;: &quot;12138085&quot;, &quot;BioGrid_Type&quot;: &quot;Affinity Capture-Western,Reconstituted Complex&quot;, &quot;String_Score_Physical&quot;: 299, &quot;String_Score_Combined&quot;: 954}"/>
  </edge>
  <edge label="6548 (pp) 8639" source="94" target="107">
    <att type="string" name="canonicalName" value="6548 (pp) 8639"/>
    <att type="string" name="interaction" value="pp"/>
    <att type="int" name="SCORE" value="307"/>
    <att type="string" name="support" value="{&quot;StringDB&quot;: &quot;physical&quot;, &quot;StringEvidence&quot;: &quot;experiments:0.278,coexpression:0.022&quot;, &quot;BioGrid&quot;: &quot;physical&quot;, &quot;BioGrid_PubMed&quot;: &quot;33961781,28514442&quot;, &quot;BioGrid_Type&quot;: &quot;Affinity Capture-MS&quot;, &quot;BioGrid_Score&quot;: &quot;0.996558006,0.998846028&quot;, &quot;String_Score_Physical&quot;: 307, &quot;String_Score_Combined&quot;: 323}"/>
  </edge>
  <edge label="6772 (pp) 8805" source="97" target="108">
    <att type="string" name="canonicalName" value="6772 (pp) 8805"/>
    <att type="string" name="interaction" value="pp"/>
    <att type="int" name="SCORE" value="499"/>
    <att type="string" name="support" value="{&quot;StringDB&quot;: &quot;physical&quot;, &quot;StringEvidence&quot;: &quot;database:0.479,textmining:0.254,coexpression:0.006&quot;, &quot;String_Score_Physical&quot;: 499, &quot;String_Score_Combined&quot;: 629}"/>
  </edge>
  <edge label="6772 (pp) 8841" source="97" target="109">
    <att type="string" name="canonicalName" value="6772 (pp) 8841"/>
    <att type="string" name="interaction" value="pp"/>
    <att type="int" name="SCORE" value="318"/>
    <att type="string" name="support" value="{&quot;StringDB&quot;: &quot;physical&quot;, &quot;StringEvidence&quot;: &quot;experiments:0.289,textmining:0.169,coexpression:0.024&quot;, &quot;InWeb_IM&quot;: &quot;experimental&quot;, &quot;BioGrid&quot;: &quot;physical&quot;, &quot;BioGrid_PubMed&quot;: &quot;16481475&quot;, &quot;BioGrid_Type&quot;: &quot;Affinity Capture-Western&quot;, &quot;String_Score_Physical&quot;: 318, &quot;String_Score_Combined&quot;: 446}"/>
  </edge>
  <edge label="7048 (pp) 8805" source="99" target="108">
    <att type="string" name="canonicalName" value="7048 (pp) 8805"/>
    <att type="string" name="interaction" value="pp"/>
    <att type="int" name="SCORE" value="292"/>
    <att type="string" name="support" value="{&quot;OmniPath&quot;: &quot;pathwayextra&quot;, &quot;OmniPath_Reference&quot;: &quot;Wang&quot;}"/>
  </edge>
  <edge label="7150 (pp) 7153" source="102" target="103">
    <att type="string" name="canonicalName" value="7150 (pp) 7153"/>
    <att type="string" name="interaction" value="pp"/>
    <att type="int" name="SCORE" value="857"/>
    <att type="string" name="support" value="{&quot;StringDB&quot;: &quot;physical&quot;, &quot;StringEvidence&quot;: &quot;textmining:0.959,experiments:0.852,coexpression:0.074&quot;, &quot;InWeb_IM&quot;: &quot;experimental&quot;, &quot;BioGrid&quot;: &quot;physical&quot;, &quot;BioGrid_PubMed&quot;: &quot;35831314,35271311,26344197&quot;, &quot;BioGrid_Type&quot;: &quot;Co-fractionation,Affinity Capture-MS&quot;, &quot;BioGrid_Score&quot;: &quot;0.257716842&quot;, &quot;String_Score_Physical&quot;: 857, &quot;String_Score_Combined&quot;: 994}"/>
  </edge>
  <edge label="7150 (pp) 8805" source="102" target="108">
    <att type="string" name="canonicalName" value="7150 (pp) 8805"/>
    <att type="string" name="interaction" value="pp"/>
    <att type="int" name="SCORE" value="183"/>
    <att type="string" name="support" value="{&quot;StringDB&quot;: &quot;physical&quot;, &quot;StringEvidence&quot;: &quot;experiments:0.149,textmining:0.089,coexpression:0.032&quot;, &quot;BioGrid&quot;: &quot;physical&quot;, &quot;BioGrid_PubMed&quot;: &quot;35271311&quot;, &quot;BioGrid_Type&quot;: &quot;Affinity Capture-MS&quot;, &quot;String_Score_Physical&quot;: 183, &quot;String_Score_Combined&quot;: 280}"/>
  </edge>
  <edge label="7276 (pp) 8805" source="105" target="108">
    <att type="string" name="canonicalName" value="7276 (pp) 8805"/>
    <att type="string" name="interaction" value="pp"/>
    <att type="int" name="SCORE" value="292"/>
    <att type="string" name="support" value="{&quot;OmniPath&quot;: &quot;kinaseextra&quot;, &quot;OmniPath_Reference&quot;: &quot;PhosphoPoint&quot;}"/>
  </edge>
  <edge label="759 (pp) 760" source="13" target="14">
    <att type="string" name="canonicalName" value="759 (pp) 760"/>
    <att type="string" name="interaction" value="pp"/>
    <att type="int" name="SCORE" value="700"/>
    <att type="string" name="support" value="{&quot;StringDB&quot;: &quot;physical&quot;, &quot;StringEvidence&quot;: &quot;database:0.687,textmining:0.373,coexpression:0.097,cooccurrence:0.021&quot;, &quot;OmniPath&quot;: &quot;pathwayextra&quot;, &quot;OmniPath_Reference&quot;: &quot;Wang&quot;, &quot;String_Score_Physical&quot;: 700, &quot;String_Score_Combined&quot;: 833}"/>
  </edge>
  <edge label="759 (pp) 766" source="13" target="17">
    <att type="string" name="canonicalName" value="759 (pp) 766"/>
    <att type="string" name="interaction" value="pp"/>
    <att type="int" name="SCORE" value="499"/>
    <att type="string" name="support" value="{&quot;StringDB&quot;: &quot;physical&quot;, &quot;StringEvidence&quot;: &quot;database:0.479,textmining:0.374,cooccurrence:0.026,coexpression:0.024&quot;, &quot;String_Score_Physical&quot;: 499, &quot;String_Score_Combined&quot;: 702}"/>
  </edge>
  <edge label="760 (pp) 766" source="14" target="17">
    <att type="string" name="canonicalName" value="760 (pp) 766"/>
    <att type="string" name="interaction" value="pp"/>
    <att type="int" name="SCORE" value="499"/>
    <att type="string" name="support" value="{&quot;StringDB&quot;: &quot;physical&quot;, &quot;StringEvidence&quot;: &quot;database:0.479,textmining:0.368,cooccurrence:0.022&quot;, &quot;String_Score_Physical&quot;: 499, &quot;String_Score_Combined&quot;: 691}"/>
  </edge>
  <edge label="760 (pp) 768" source="14" target="18">
    <att type="string" name="canonicalName" value="760 (pp) 768"/>
    <att type="string" name="interaction" value="pp"/>
    <att type="int" name="SCORE" value="292"/>
    <att type="string" name="support" value="{&quot;StringDB&quot;: &quot;physical&quot;, &quot;StringEvidence&quot;: &quot;textmining:0.435,experiments:0.262,cooccurrence:0.093&quot;, &quot;InWeb_IM&quot;: &quot;experimental&quot;, &quot;BioGrid&quot;: &quot;physical&quot;, &quot;BioGrid_PubMed&quot;: &quot;23181366&quot;, &quot;BioGrid_Type&quot;: &quot;Affinity Capture-MS&quot;, &quot;String_Score_Physical&quot;: 292, &quot;String_Score_Combined&quot;: 637}"/>
  </edge>
  <edge label="762 (pp) 768" source="15" target="18">
    <att type="string" name="canonicalName" value="762 (pp) 768"/>
    <att type="string" name="interaction" value="pp"/>
    <att type="int" name="SCORE" value="499"/>
    <att type="string" name="support" value="{&quot;StringDB&quot;: &quot;physical&quot;, &quot;StringEvidence&quot;: &quot;database:0.479,textmining:0.209,cooccurrence:0.155&quot;, &quot;String_Score_Physical&quot;: 499, &quot;String_Score_Combined&quot;: 666}"/>
  </edge>
  <edge label="762 (pp) 771" source="15" target="19">
    <att type="string" name="canonicalName" value="762 (pp) 771"/>
    <att type="string" name="interaction" value="pp"/>
    <att type="int" name="SCORE" value="499"/>
    <att type="string" name="support" value="{&quot;StringDB&quot;: &quot;physical&quot;, &quot;StringEvidence&quot;: &quot;database:0.479,textmining:0.181,cooccurrence:0.120&quot;, &quot;String_Score_Physical&quot;: 499, &quot;String_Score_Combined&quot;: 640}"/>
  </edge>
  <edge label="768 (pp) 771" source="18" target="19">
    <att type="string" name="canonicalName" value="768 (pp) 771"/>
    <att type="string" name="interaction" value="pp"/>
    <att type="int" name="SCORE" value="499"/>
    <att type="string" name="support" value="{&quot;StringDB&quot;: &quot;physical&quot;, &quot;StringEvidence&quot;: &quot;database:0.479,textmining:0.401,cooccurrence:0.087,coexpression:0.045&quot;, &quot;String_Score_Physical&quot;: 499, &quot;String_Score_Combined&quot;: 739}"/>
  </edge>
  <edge label="83933 (pp) 8841" source="124" target="109">
    <att type="string" name="canonicalName" value="83933 (pp) 8841"/>
    <att type="string" name="interaction" value="pp"/>
    <att type="int" name="SCORE" value="474"/>
    <att type="string" name="support" value="{&quot;StringDB&quot;: &quot;physical&quot;, &quot;StringEvidence&quot;: &quot;experiments:0.452,textmining:0.220,cooccurrence:0.176,coexpression:0.008&quot;, &quot;InWeb_IM&quot;: &quot;experimental&quot;, &quot;BioGrid&quot;: &quot;physical&quot;, &quot;BioGrid_PubMed&quot;: &quot;11861901&quot;, &quot;BioGrid_Type&quot;: &quot;Affinity Capture-Western&quot;, &quot;String_Score_Physical&quot;: 474, &quot;String_Score_Combined&quot;: 665}"/>
  </edge>
  <edge label="994 (pp) 995" source="21" target="22">
    <att type="string" name="canonicalName" value="994 (pp) 995"/>
    <att type="string" name="interaction" value="pp"/>
    <att type="int" name="SCORE" value="900"/>
    <att type="string" name="support" value="{&quot;StringDB&quot;: &quot;physical&quot;, &quot;StringEvidence&quot;: &quot;database:0.896,textmining:0.156,cooccurrence:0.063,coexpression:0.014&quot;, &quot;String_Score_Physical&quot;: 900, &quot;String_Score_Combined&quot;: 922}"/>
  </edge>
</graph>
