# Supplementary material for: Investigation of the Mechanism of Cinnamaldehyde in Irritable Bowel Syndrome Based via Network Pharmacology, Molecular Docking, and Animal Experiments
Source: Pediatr Discov. 2025 Oct 5:e70017. Online ahead of print. doi: 10.1002/pdi3.70017 (PMC13398650; doi:10.1002/pdi3.70017)
Supplement: Supplementary file 1 — Supporting Information S1 [file PDI3-9999-0-s001.zip › Supplementary Materials/go kegg/bp/Enrichment_PPI/xgmml/MyList_MCODE_ALL.xgmml]

<?xml version="1.0" encoding="UTF-8" standalone="yes"?>
<graph label="MyList_MCODE_ALL" xmlns:dc="http://purl.org/dc/elements/1.1/" xmlns:xlink="http://www.w3.org/1999/xlink" xmlns:rdf="http://www.w3.org/1999/02/22-rdf-syntax-ns#" xmlns:cy="http://www.cytoscape.org" xmlns="http://www.cs.rpi.edu/XGMML" >
  <att name="documentVersion" value="1.1"/>
  <att name="networkMetadata">
    <rdf:RDF>
      <rdf:Description rdf:about="http://www.cytoscape.org/">
        <dc:type>Protein-Protein Interaction</dc:type>
        <dc:description>N/A</dc:description>
        <dc:identifier>N/A</dc:identifier>
        <dc:date>2025-05-06 06:19:13</dc:date>
        <dc:title>Cytoscape Network</dc:title>
        <dc:source>http://www.cytoscape.org/</dc:source>
        <dc:format>Cytoscape-XGMML</dc:format>
      </rdf:Description>
    </rdf:RDF>
  </att>
  <att type="string" name="backgroundColor" value="#ffffff"/>
  <att type="real" name="GRAPH_VIEW_ZOOM" value="1.0"/>
  <att type="real" name="GRAPH_VIEW_CENTER_X" value="300.0"/>
  <att type="real" name="GRAPH_VIEW_CENTER_Y" value="300.0"/>
  <node label="ADH1A" id="1">
    <att type="string" name="canonicalName" value="ADH1A"/>
    <att type="string" name="Gene" value="124"/>
    <att type="string" name="Symbol" value="ADH1A"/>
    <att type="integer" name="MCODE_CLUSTER_ID" value="1"/>
    <att type="real" name="MCODE_SCORE" value="4.0"/>
    <att type="string" name="MCODE_TYPE" value="Clustered"/>
    <att type="integer" name="DEGREE" value="8"/>
    <graphics type="CIRCLE" x="233.12219844440273" y="238.69498540572312"/>
  </node>
  <node label="ADH1B" id="2">
    <att type="string" name="canonicalName" value="ADH1B"/>
    <att type="string" name="Gene" value="125"/>
    <att type="string" name="Symbol" value="ADH1B"/>
    <att type="integer" name="MCODE_CLUSTER_ID" value="1"/>
    <att type="real" name="MCODE_SCORE" value="4.0"/>
    <att type="string" name="MCODE_TYPE" value="Clustered"/>
    <att type="integer" name="DEGREE" value="8"/>
    <graphics type="CIRCLE" x="339.3989674804817" y="182.26171951488868"/>
  </node>
  <node label="ADH1C" id="3">
    <att type="string" name="canonicalName" value="ADH1C"/>
    <att type="string" name="Gene" value="126"/>
    <att type="string" name="Symbol" value="ADH1C"/>
    <att type="integer" name="MCODE_CLUSTER_ID" value="1"/>
    <att type="real" name="MCODE_SCORE" value="4.0"/>
    <att type="string" name="MCODE_TYPE" value="Clustered"/>
    <att type="integer" name="DEGREE" value="8"/>
    <graphics type="CIRCLE" x="354.79109647594134" y="379.82550185840626"/>
  </node>
  <node label="ADH4" id="4">
    <att type="string" name="canonicalName" value="ADH4"/>
    <att type="string" name="Gene" value="127"/>
    <att type="string" name="Symbol" value="ADH4"/>
    <att type="integer" name="MCODE_CLUSTER_ID" value="1"/>
    <att type="real" name="MCODE_SCORE" value="4.0"/>
    <att type="string" name="MCODE_TYPE" value="Clustered"/>
    <att type="integer" name="DEGREE" value="8"/>
    <graphics type="CIRCLE" x="377.67959959315635" y="210.24586873104377"/>
  </node>
  <node label="ADH7" id="5">
    <att type="string" name="canonicalName" value="ADH7"/>
    <att type="string" name="Gene" value="131"/>
    <att type="string" name="Symbol" value="ADH7"/>
    <att type="integer" name="MCODE_CLUSTER_ID" value="1"/>
    <att type="real" name="MCODE_SCORE" value="4.0"/>
    <att type="string" name="MCODE_TYPE" value="Clustered"/>
    <att type="integer" name="DEGREE" value="8"/>
    <graphics type="CIRCLE" x="291.2640011951901" y="405.49954861115515"/>
  </node>
  <node label="ALDH1A1" id="6">
    <att type="string" name="canonicalName" value="ALDH1A1"/>
    <att type="string" name="Gene" value="216"/>
    <att type="string" name="Symbol" value="ALDH1A1"/>
    <att type="integer" name="MCODE_CLUSTER_ID" value="1"/>
    <att type="real" name="MCODE_SCORE" value="4.0"/>
    <att type="string" name="MCODE_TYPE" value="Clustered"/>
    <att type="integer" name="DEGREE" value="8"/>
    <graphics type="CIRCLE" x="397.2116916440805" y="441.1446755072274"/>
  </node>
  <node label="MAOA" id="7">
    <att type="string" name="canonicalName" value="MAOA"/>
    <att type="string" name="Gene" value="4128"/>
    <att type="string" name="Symbol" value="MAOA"/>
    <att type="integer" name="MCODE_CLUSTER_ID" value="1"/>
    <att type="real" name="MCODE_SCORE" value="4.0"/>
    <att type="string" name="MCODE_TYPE" value="Seed"/>
    <att type="integer" name="DEGREE" value="8"/>
    <graphics type="CIRCLE" x="220.43140849677852" y="386.51378083790723"/>
  </node>
  <node label="MAOB" id="8">
    <att type="string" name="canonicalName" value="MAOB"/>
    <att type="string" name="Gene" value="4129"/>
    <att type="string" name="Symbol" value="MAOB"/>
    <att type="integer" name="MCODE_CLUSTER_ID" value="1"/>
    <att type="real" name="MCODE_SCORE" value="4.0"/>
    <att type="string" name="MCODE_TYPE" value="Clustered"/>
    <att type="integer" name="DEGREE" value="8"/>
    <graphics type="CIRCLE" x="409.9331130851425" y="364.6580584935557"/>
  </node>
  <node label="AOC3" id="9">
    <att type="string" name="canonicalName" value="AOC3"/>
    <att type="string" name="Gene" value="8639"/>
    <att type="string" name="Symbol" value="AOC3"/>
    <att type="integer" name="MCODE_CLUSTER_ID" value="1"/>
    <att type="real" name="MCODE_SCORE" value="4.0"/>
    <att type="string" name="MCODE_TYPE" value="Clustered"/>
    <att type="integer" name="DEGREE" value="8"/>
    <graphics type="CIRCLE" x="227.46704883344893" y="373.0412596483773"/>
  </node>
  <node label="CHRM1" id="10">
    <att type="string" name="canonicalName" value="CHRM1"/>
    <att type="string" name="Gene" value="1128"/>
    <att type="string" name="Symbol" value="CHRM1"/>
    <att type="integer" name="MCODE_CLUSTER_ID" value="3"/>
    <att type="real" name="MCODE_SCORE" value="2.5"/>
    <att type="string" name="MCODE_TYPE" value="Clustered"/>
    <att type="integer" name="DEGREE" value="5"/>
    <graphics type="CIRCLE" x="411.0209379908244" y="315.870044858635"/>
  </node>
  <node label="CHRM3" id="11">
    <att type="string" name="canonicalName" value="CHRM3"/>
    <att type="string" name="Gene" value="1131"/>
    <att type="string" name="Symbol" value="CHRM3"/>
    <att type="integer" name="MCODE_CLUSTER_ID" value="3"/>
    <att type="real" name="MCODE_SCORE" value="2.5"/>
    <att type="string" name="MCODE_TYPE" value="Seed"/>
    <att type="integer" name="DEGREE" value="5"/>
    <graphics type="CIRCLE" x="446.36865577423913" y="420.5868760394755"/>
  </node>
  <node label="FPR2" id="12">
    <att type="string" name="canonicalName" value="FPR2"/>
    <att type="string" name="Gene" value="2358"/>
    <att type="string" name="Symbol" value="FPR2"/>
    <att type="integer" name="MCODE_CLUSTER_ID" value="3"/>
    <att type="real" name="MCODE_SCORE" value="2.5"/>
    <att type="string" name="MCODE_TYPE" value="Clustered"/>
    <att type="integer" name="DEGREE" value="5"/>
    <graphics type="CIRCLE" x="423.2623529621734" y="180.00122773993385"/>
  </node>
  <node label="GRK5" id="13">
    <att type="string" name="canonicalName" value="GRK5"/>
    <att type="string" name="Gene" value="2869"/>
    <att type="string" name="Symbol" value="GRK5"/>
    <att type="integer" name="MCODE_CLUSTER_ID" value="3"/>
    <att type="real" name="MCODE_SCORE" value="2.5"/>
    <att type="string" name="MCODE_TYPE" value="Clustered"/>
    <att type="integer" name="DEGREE" value="5"/>
    <graphics type="CIRCLE" x="373.28360410988734" y="186.62597051240613"/>
  </node>
  <node label="HTR2C" id="14">
    <att type="string" name="canonicalName" value="HTR2C"/>
    <att type="string" name="Gene" value="3358"/>
    <att type="string" name="Symbol" value="HTR2C"/>
    <att type="integer" name="MCODE_CLUSTER_ID" value="3"/>
    <att type="real" name="MCODE_SCORE" value="2.5"/>
    <att type="string" name="MCODE_TYPE" value="Clustered"/>
    <att type="integer" name="DEGREE" value="5"/>
    <graphics type="CIRCLE" x="262.5042879806765" y="209.58327110392696"/>
  </node>
  <node label="TACR2" id="15">
    <att type="string" name="canonicalName" value="TACR2"/>
    <att type="string" name="Gene" value="6865"/>
    <att type="string" name="Symbol" value="TACR2"/>
    <att type="integer" name="MCODE_CLUSTER_ID" value="3"/>
    <att type="real" name="MCODE_SCORE" value="2.5"/>
    <att type="string" name="MCODE_TYPE" value="Clustered"/>
    <att type="integer" name="DEGREE" value="5"/>
    <graphics type="CIRCLE" x="440.6780701778428" y="438.1435333833666"/>
  </node>
  <node label="PARP1" id="16">
    <att type="string" name="canonicalName" value="PARP1"/>
    <att type="string" name="Gene" value="142"/>
    <att type="string" name="Symbol" value="PARP1"/>
    <att type="integer" name="MCODE_CLUSTER_ID" value="4"/>
    <att type="real" name="MCODE_SCORE" value="2.3333333333333335"/>
    <att type="string" name="MCODE_TYPE" value="Clustered"/>
    <att type="integer" name="DEGREE" value="5"/>
    <graphics type="CIRCLE" x="166.78621573290957" y="230.46190356779326"/>
  </node>
  <node label="HDAC2" id="17">
    <att type="string" name="canonicalName" value="HDAC2"/>
    <att type="string" name="Gene" value="3066"/>
    <att type="string" name="Symbol" value="HDAC2"/>
    <att type="integer" name="MCODE_CLUSTER_ID" value="4"/>
    <att type="real" name="MCODE_SCORE" value="2.3333333333333335"/>
    <att type="string" name="MCODE_TYPE" value="Clustered"/>
    <att type="integer" name="DEGREE" value="5"/>
    <graphics type="CIRCLE" x="172.7720774709138" y="265.74402033551735"/>
  </node>
  <node label="NFKB1" id="18">
    <att type="string" name="canonicalName" value="NFKB1"/>
    <att type="string" name="Gene" value="4790"/>
    <att type="string" name="Symbol" value="NFKB1"/>
    <att type="integer" name="MCODE_CLUSTER_ID" value="4"/>
    <att type="real" name="MCODE_SCORE" value="2.3333333333333335"/>
    <att type="string" name="MCODE_TYPE" value="Clustered"/>
    <att type="integer" name="DEGREE" value="5"/>
    <graphics type="CIRCLE" x="316.26299057909387" y="167.5426638989049"/>
  </node>
  <node label="RELA" id="19">
    <att type="string" name="canonicalName" value="RELA"/>
    <att type="string" name="Gene" value="5970"/>
    <att type="string" name="Symbol" value="RELA"/>
    <att type="integer" name="MCODE_CLUSTER_ID" value="4"/>
    <att type="real" name="MCODE_SCORE" value="2.3333333333333335"/>
    <att type="string" name="MCODE_TYPE" value="Clustered"/>
    <att type="integer" name="DEGREE" value="4"/>
    <graphics type="CIRCLE" x="350.46321749086735" y="273.2317798679561"/>
  </node>
  <node label="HDAC3" id="20">
    <att type="string" name="canonicalName" value="HDAC3"/>
    <att type="string" name="Gene" value="8841"/>
    <att type="string" name="Symbol" value="HDAC3"/>
    <att type="integer" name="MCODE_CLUSTER_ID" value="4"/>
    <att type="real" name="MCODE_SCORE" value="2.3333333333333335"/>
    <att type="string" name="MCODE_TYPE" value="Clustered"/>
    <att type="integer" name="DEGREE" value="5"/>
    <graphics type="CIRCLE" x="287.49686261566615" y="306.3973709066302"/>
  </node>
  <node label="HDAC5" id="21">
    <att type="string" name="canonicalName" value="HDAC5"/>
    <att type="string" name="Gene" value="10014"/>
    <att type="string" name="Symbol" value="HDAC5"/>
    <att type="integer" name="MCODE_CLUSTER_ID" value="4"/>
    <att type="real" name="MCODE_SCORE" value="2.3333333333333335"/>
    <att type="string" name="MCODE_TYPE" value="Seed"/>
    <att type="integer" name="DEGREE" value="4"/>
    <graphics type="CIRCLE" x="348.22025234591524" y="401.8158897087546"/>
  </node>
  <node label="CHRNA1" id="22">
    <att type="string" name="canonicalName" value="CHRNA1"/>
    <att type="string" name="Gene" value="1134"/>
    <att type="string" name="Symbol" value="CHRNA1"/>
    <att type="integer" name="MCODE_CLUSTER_ID" value="2"/>
    <att type="real" name="MCODE_SCORE" value="2.0"/>
    <att type="string" name="MCODE_TYPE" value="Clustered"/>
    <att type="integer" name="DEGREE" value="4"/>
    <graphics type="CIRCLE" x="353.0583366549081" y="424.96694977903326"/>
  </node>
  <node label="CHRNA4" id="23">
    <att type="string" name="canonicalName" value="CHRNA4"/>
    <att type="string" name="Gene" value="1137"/>
    <att type="string" name="Symbol" value="CHRNA4"/>
    <att type="integer" name="MCODE_CLUSTER_ID" value="2"/>
    <att type="real" name="MCODE_SCORE" value="2.0"/>
    <att type="string" name="MCODE_TYPE" value="Clustered"/>
    <att type="integer" name="DEGREE" value="5"/>
    <graphics type="CIRCLE" x="150.72956526287808" y="186.88278591215214"/>
  </node>
  <node label="CHRNA7" id="24">
    <att type="string" name="canonicalName" value="CHRNA7"/>
    <att type="string" name="Gene" value="1139"/>
    <att type="string" name="Symbol" value="CHRNA7"/>
    <att type="integer" name="MCODE_CLUSTER_ID" value="2"/>
    <att type="real" name="MCODE_SCORE" value="2.0"/>
    <att type="string" name="MCODE_TYPE" value="Clustered"/>
    <att type="integer" name="DEGREE" value="5"/>
    <graphics type="CIRCLE" x="338.87400776203606" y="361.1228603712159"/>
  </node>
  <node label="CHRNB2" id="25">
    <att type="string" name="canonicalName" value="CHRNB2"/>
    <att type="string" name="Gene" value="1141"/>
    <att type="string" name="Symbol" value="CHRNB2"/>
    <att type="integer" name="MCODE_CLUSTER_ID" value="2"/>
    <att type="real" name="MCODE_SCORE" value="2.0"/>
    <att type="string" name="MCODE_TYPE" value="Clustered"/>
    <att type="integer" name="DEGREE" value="5"/>
    <graphics type="CIRCLE" x="257.9646175433532" y="277.30967397740426"/>
  </node>
  <node label="CHRNB4" id="26">
    <att type="string" name="canonicalName" value="CHRNB4"/>
    <att type="string" name="Gene" value="1143"/>
    <att type="string" name="Symbol" value="CHRNB4"/>
    <att type="integer" name="MCODE_CLUSTER_ID" value="2"/>
    <att type="real" name="MCODE_SCORE" value="2.0"/>
    <att type="string" name="MCODE_TYPE" value="Clustered"/>
    <att type="integer" name="DEGREE" value="5"/>
    <graphics type="CIRCLE" x="298.2458842416151" y="413.69218405836887"/>
  </node>
  <node label="HDAC1" id="27">
    <att type="string" name="canonicalName" value="HDAC1"/>
    <att type="string" name="Gene" value="3065"/>
    <att type="string" name="Symbol" value="HDAC1"/>
    <att type="integer" name="MCODE_CLUSTER_ID" value="2"/>
    <att type="real" name="MCODE_SCORE" value="2.0"/>
    <att type="string" name="MCODE_TYPE" value="Seed"/>
    <att type="integer" name="DEGREE" value="2"/>
    <graphics type="CIRCLE" x="388.55177832804793" y="314.4259785311052"/>
  </node>
  <node label="JAK2" id="28">
    <att type="string" name="canonicalName" value="JAK2"/>
    <att type="string" name="Gene" value="3717"/>
    <att type="string" name="Symbol" value="JAK2"/>
    <att type="integer" name="MCODE_CLUSTER_ID" value="2"/>
    <att type="real" name="MCODE_SCORE" value="2.0"/>
    <att type="string" name="MCODE_TYPE" value="Clustered"/>
    <att type="integer" name="DEGREE" value="6"/>
    <graphics type="CIRCLE" x="260.2879605293552" y="382.49887997977896"/>
  </node>
  <node label="TRIM24" id="29">
    <att type="string" name="canonicalName" value="TRIM24"/>
    <att type="string" name="Gene" value="8805"/>
    <att type="string" name="Symbol" value="TRIM24"/>
    <att type="integer" name="MCODE_CLUSTER_ID" value="2"/>
    <att type="real" name="MCODE_SCORE" value="2.0"/>
    <att type="string" name="MCODE_TYPE" value="Clustered"/>
    <att type="integer" name="DEGREE" value="2"/>
    <graphics type="CIRCLE" x="300.39040056041216" y="267.35324712103323"/>
  </node>
  <node label="HDAC6" id="30">
    <att type="string" name="canonicalName" value="HDAC6"/>
    <att type="string" name="Gene" value="10013"/>
    <att type="string" name="Symbol" value="HDAC6"/>
    <att type="integer" name="MCODE_CLUSTER_ID" value="2"/>
    <att type="real" name="MCODE_SCORE" value="2.0"/>
    <att type="string" name="MCODE_TYPE" value="Clustered"/>
    <att type="integer" name="DEGREE" value="2"/>
    <graphics type="CIRCLE" x="391.6129295697517" y="366.0693690091938"/>
  </node>
  <node label="CHRM2" id="31">
    <att type="string" name="canonicalName" value="CHRM2"/>
    <att type="string" name="Gene" value="1129"/>
    <att type="string" name="Symbol" value="CHRM2"/>
    <att type="integer" name="MCODE_CLUSTER_ID" value="5"/>
    <att type="real" name="MCODE_SCORE" value="1.5"/>
    <att type="string" name="MCODE_TYPE" value="Clustered"/>
    <att type="integer" name="DEGREE" value="3"/>
    <graphics type="CIRCLE" x="200.3048340950573" y="257.64945823253834"/>
  </node>
  <node label="CHRM4" id="32">
    <att type="string" name="canonicalName" value="CHRM4"/>
    <att type="string" name="Gene" value="1132"/>
    <att type="string" name="Symbol" value="CHRM4"/>
    <att type="integer" name="MCODE_CLUSTER_ID" value="5"/>
    <att type="real" name="MCODE_SCORE" value="1.5"/>
    <att type="string" name="MCODE_TYPE" value="Clustered"/>
    <att type="integer" name="DEGREE" value="3"/>
    <graphics type="CIRCLE" x="221.9849033943726" y="169.40071135718242"/>
  </node>
  <node label="DRD2" id="33">
    <att type="string" name="canonicalName" value="DRD2"/>
    <att type="string" name="Gene" value="1813"/>
    <att type="string" name="Symbol" value="DRD2"/>
    <att type="integer" name="MCODE_CLUSTER_ID" value="5"/>
    <att type="real" name="MCODE_SCORE" value="1.5"/>
    <att type="string" name="MCODE_TYPE" value="Clustered"/>
    <att type="integer" name="DEGREE" value="3"/>
    <graphics type="CIRCLE" x="171.40215394735748" y="432.9325182697898"/>
  </node>
  <node label="HRH3" id="34">
    <att type="string" name="canonicalName" value="HRH3"/>
    <att type="string" name="Gene" value="11255"/>
    <att type="string" name="Symbol" value="HRH3"/>
    <att type="integer" name="MCODE_CLUSTER_ID" value="5"/>
    <att type="real" name="MCODE_SCORE" value="1.5"/>
    <att type="string" name="MCODE_TYPE" value="Seed"/>
    <att type="integer" name="DEGREE" value="3"/>
    <graphics type="CIRCLE" x="418.48423456680536" y="390.44684700482355"/>
  </node>
  <node label="CA4" id="35">
    <att type="string" name="canonicalName" value="CA4"/>
    <att type="string" name="Gene" value="762"/>
    <att type="string" name="Symbol" value="CA4"/>
    <att type="integer" name="MCODE_CLUSTER_ID" value="6"/>
    <att type="real" name="MCODE_SCORE" value="1.5"/>
    <att type="string" name="MCODE_TYPE" value="Clustered"/>
    <att type="integer" name="DEGREE" value="3"/>
    <graphics type="CIRCLE" x="337.6118746116608" y="181.16202940170862"/>
  </node>
  <node label="CA9" id="36">
    <att type="string" name="canonicalName" value="CA9"/>
    <att type="string" name="Gene" value="768"/>
    <att type="string" name="Symbol" value="CA9"/>
    <att type="integer" name="MCODE_CLUSTER_ID" value="6"/>
    <att type="real" name="MCODE_SCORE" value="1.5"/>
    <att type="string" name="MCODE_TYPE" value="Clustered"/>
    <att type="integer" name="DEGREE" value="3"/>
    <graphics type="CIRCLE" x="398.90162440542423" y="151.75097433438975"/>
  </node>
  <node label="CA12" id="37">
    <att type="string" name="canonicalName" value="CA12"/>
    <att type="string" name="Gene" value="771"/>
    <att type="string" name="Symbol" value="CA12"/>
    <att type="integer" name="MCODE_CLUSTER_ID" value="6"/>
    <att type="real" name="MCODE_SCORE" value="1.5"/>
    <att type="string" name="MCODE_TYPE" value="Clustered"/>
    <att type="integer" name="DEGREE" value="3"/>
    <graphics type="CIRCLE" x="344.13170868521297" y="203.6136814450027"/>
  </node>
  <node label="CA14" id="38">
    <att type="string" name="canonicalName" value="CA14"/>
    <att type="string" name="Gene" value="23632"/>
    <att type="string" name="Symbol" value="CA14"/>
    <att type="integer" name="MCODE_CLUSTER_ID" value="6"/>
    <att type="real" name="MCODE_SCORE" value="1.5"/>
    <att type="string" name="MCODE_TYPE" value="Seed"/>
    <att type="integer" name="DEGREE" value="3"/>
    <graphics type="CIRCLE" x="417.0193786467591" y="396.1039181256749"/>
  </node>
  <node label="AKR1C1" id="39">
    <att type="string" name="canonicalName" value="AKR1C1"/>
    <att type="string" name="Gene" value="1645"/>
    <att type="string" name="Symbol" value="AKR1C1"/>
    <att type="integer" name="MCODE_CLUSTER_ID" value="7"/>
    <att type="real" name="MCODE_SCORE" value="1.0"/>
    <att type="string" name="MCODE_TYPE" value="Clustered"/>
    <att type="integer" name="DEGREE" value="2"/>
    <graphics type="CIRCLE" x="398.7449917613177" y="253.296262877844"/>
  </node>
  <node label="PABPC1" id="40">
    <att type="string" name="canonicalName" value="PABPC1"/>
    <att type="string" name="Gene" value="26986"/>
    <att type="string" name="Symbol" value="PABPC1"/>
    <att type="integer" name="MCODE_CLUSTER_ID" value="7"/>
    <att type="real" name="MCODE_SCORE" value="1.0"/>
    <att type="string" name="MCODE_TYPE" value="Seed"/>
    <att type="integer" name="DEGREE" value="2"/>
    <graphics type="CIRCLE" x="308.36571489159263" y="282.73073582981397"/>
  </node>
  <node label="AKR1B10" id="41">
    <att type="string" name="canonicalName" value="AKR1B10"/>
    <att type="string" name="Gene" value="57016"/>
    <att type="string" name="Symbol" value="AKR1B10"/>
    <att type="integer" name="MCODE_CLUSTER_ID" value="7"/>
    <att type="real" name="MCODE_SCORE" value="1.0"/>
    <att type="string" name="MCODE_TYPE" value="Clustered"/>
    <att type="integer" name="DEGREE" value="2"/>
    <graphics type="CIRCLE" x="369.9010706113453" y="230.2981504797428"/>
  </node>
  <node label="CA1" id="42">
    <att type="string" name="canonicalName" value="CA1"/>
    <att type="string" name="Gene" value="759"/>
    <att type="string" name="Symbol" value="CA1"/>
    <att type="integer" name="MCODE_CLUSTER_ID" value="8"/>
    <att type="real" name="MCODE_SCORE" value="1.0"/>
    <att type="string" name="MCODE_TYPE" value="Clustered"/>
    <att type="integer" name="DEGREE" value="2"/>
    <graphics type="CIRCLE" x="398.88689855261515" y="190.7156310654197"/>
  </node>
  <node label="CA2" id="43">
    <att type="string" name="canonicalName" value="CA2"/>
    <att type="string" name="Gene" value="760"/>
    <att type="string" name="Symbol" value="CA2"/>
    <att type="integer" name="MCODE_CLUSTER_ID" value="8"/>
    <att type="real" name="MCODE_SCORE" value="1.0"/>
    <att type="string" name="MCODE_TYPE" value="Seed"/>
    <att type="integer" name="DEGREE" value="2"/>
    <graphics type="CIRCLE" x="221.0811439320348" y="267.8906192596312"/>
  </node>
  <node label="CA7" id="44">
    <att type="string" name="canonicalName" value="CA7"/>
    <att type="string" name="Gene" value="766"/>
    <att type="string" name="Symbol" value="CA7"/>
    <att type="integer" name="MCODE_CLUSTER_ID" value="8"/>
    <att type="real" name="MCODE_SCORE" value="1.0"/>
    <att type="string" name="MCODE_TYPE" value="Clustered"/>
    <att type="integer" name="DEGREE" value="2"/>
    <graphics type="CIRCLE" x="383.67893980636967" y="436.69889222528343"/>
  </node>
  <node label="HSPA1A" id="45">
    <att type="string" name="canonicalName" value="HSPA1A"/>
    <att type="string" name="Gene" value="3303"/>
    <att type="string" name="Symbol" value="HSPA1A"/>
    <att type="integer" name="MCODE_CLUSTER_ID" value="9"/>
    <att type="real" name="MCODE_SCORE" value="1.0"/>
    <att type="string" name="MCODE_TYPE" value="Clustered"/>
    <att type="integer" name="DEGREE" value="2"/>
    <graphics type="CIRCLE" x="192.10388373832245" y="344.2429977779083"/>
  </node>
  <node label="ULK1" id="46">
    <att type="string" name="canonicalName" value="ULK1"/>
    <att type="string" name="Gene" value="8408"/>
    <att type="string" name="Symbol" value="ULK1"/>
    <att type="integer" name="MCODE_CLUSTER_ID" value="9"/>
    <att type="real" name="MCODE_SCORE" value="1.0"/>
    <att type="string" name="MCODE_TYPE" value="Clustered"/>
    <att type="integer" name="DEGREE" value="2"/>
    <graphics type="CIRCLE" x="311.32294705987886" y="161.82333670329646"/>
  </node>
  <node label="ATG4B" id="47">
    <att type="string" name="canonicalName" value="ATG4B"/>
    <att type="string" name="Gene" value="23192"/>
    <att type="string" name="Symbol" value="ATG4B"/>
    <att type="integer" name="MCODE_CLUSTER_ID" value="9"/>
    <att type="real" name="MCODE_SCORE" value="1.0"/>
    <att type="string" name="MCODE_TYPE" value="Clustered"/>
    <att type="integer" name="DEGREE" value="2"/>
    <graphics type="CIRCLE" x="433.6735449939638" y="201.49552789628362"/>
  </node>
  <edge label="10013 (pp) 3065" source="30" target="27">
    <att type="string" name="canonicalName" value="10013 (pp) 3065"/>
    <att type="string" name="interaction" value="pp"/>
    <att type="int" name="SCORE" value="288"/>
    <att type="string" name="support" value="{&quot;StringDB&quot;: &quot;physical&quot;, &quot;StringEvidence&quot;: &quot;textmining:0.581,experiments:0.258,cooccurrence:0.103,coexpression:0.008&quot;, &quot;String_Score_Physical&quot;: 288, &quot;String_Score_Combined&quot;: 735}"/>
  </edge>
  <edge label="10013 (pp) 3717" source="30" target="28">
    <att type="string" name="canonicalName" value="10013 (pp) 3717"/>
    <att type="string" name="interaction" value="pp"/>
    <att type="int" name="SCORE" value="311"/>
    <att type="string" name="support" value="{&quot;StringDB&quot;: &quot;physical&quot;, &quot;StringEvidence&quot;: &quot;experiments:0.283,textmining:0.278,coexpression:0.020&quot;, &quot;BioGrid&quot;: &quot;physical&quot;, &quot;BioGrid_PubMed&quot;: &quot;26775640&quot;, &quot;BioGrid_Type&quot;: &quot;Affinity Capture-Western&quot;, &quot;String_Score_Physical&quot;: 311, &quot;String_Score_Combined&quot;: 513}"/>
  </edge>
  <edge label="10014 (pp) 142" source="21" target="16">
    <att type="string" name="canonicalName" value="10014 (pp) 142"/>
    <att type="string" name="interaction" value="pp"/>
    <att type="int" name="SCORE" value="299"/>
    <att type="string" name="support" value="{&quot;StringDB&quot;: &quot;physical&quot;, &quot;StringEvidence&quot;: &quot;experiments:0.269,textmining:0.180,coexpression:0.027&quot;, &quot;InWeb_IM&quot;: &quot;experimental&quot;, &quot;BioGrid&quot;: &quot;physical&quot;, &quot;BioGrid_PubMed&quot;: &quot;21081666&quot;, &quot;BioGrid_Type&quot;: &quot;Affinity Capture-MS&quot;, &quot;String_Score_Physical&quot;: 299, &quot;String_Score_Combined&quot;: 441}"/>
  </edge>
  <edge label="10014 (pp) 3066" source="21" target="17">
    <att type="string" name="canonicalName" value="10014 (pp) 3066"/>
    <att type="string" name="interaction" value="pp"/>
    <att type="int" name="SCORE" value="554"/>
    <att type="string" name="support" value="{&quot;StringDB&quot;: &quot;physical&quot;, &quot;StringEvidence&quot;: &quot;database:0.374,textmining:0.348,experiments:0.258,cooccurrence:0.144&quot;, &quot;String_Score_Physical&quot;: 554, &quot;String_Score_Combined&quot;: 751}"/>
  </edge>
  <edge label="10014 (pp) 4790" source="21" target="18">
    <att type="string" name="canonicalName" value="10014 (pp) 4790"/>
    <att type="string" name="interaction" value="pp"/>
    <att type="int" name="SCORE" value="331"/>
    <att type="string" name="support" value="{&quot;StringDB&quot;: &quot;physical&quot;, &quot;StringEvidence&quot;: &quot;experiments:0.303,textmining:0.214,coexpression:0.006&quot;, &quot;InWeb_IM&quot;: &quot;experimental&quot;, &quot;BioGrid&quot;: &quot;physical&quot;, &quot;BioGrid_PubMed&quot;: &quot;12917325&quot;, &quot;BioGrid_Type&quot;: &quot;Affinity Capture-Western,Reconstituted Complex&quot;, &quot;String_Score_Physical&quot;: 331, &quot;String_Score_Combined&quot;: 477}"/>
  </edge>
  <edge label="10014 (pp) 8841" source="21" target="20">
    <att type="string" name="canonicalName" value="10014 (pp) 8841"/>
    <att type="string" name="interaction" value="pp"/>
    <att type="int" name="SCORE" value="900"/>
    <att type="string" name="support" value="{&quot;StringDB&quot;: &quot;physical&quot;, &quot;StringEvidence&quot;: &quot;experiments:0.834,database:0.374,textmining:0.291,cooccurrence:0.142,coexpression:0.020&quot;, &quot;InWeb_IM&quot;: &quot;experimental&quot;, &quot;BioGrid&quot;: &quot;physical&quot;, &quot;BioGrid_PubMed&quot;: &quot;21081666,11931768,11804585,10869435,10220385&quot;, &quot;BioGrid_Type&quot;: &quot;Affinity Capture-MS,Affinity Capture-Western&quot;, &quot;String_Score_Physical&quot;: 900, &quot;String_Score_Combined&quot;: 940}"/>
  </edge>
  <edge label="11255 (pp) 1129" source="34" target="31">
    <att type="string" name="canonicalName" value="11255 (pp) 1129"/>
    <att type="string" name="interaction" value="pp"/>
    <att type="int" name="SCORE" value="187"/>
    <att type="string" name="support" value="{&quot;InWeb_IM&quot;: &quot;inference&quot;}"/>
  </edge>
  <edge label="11255 (pp) 1132" source="34" target="32">
    <att type="string" name="canonicalName" value="11255 (pp) 1132"/>
    <att type="string" name="interaction" value="pp"/>
    <att type="int" name="SCORE" value="187"/>
    <att type="string" name="support" value="{&quot;StringDB&quot;: &quot;functional&quot;, &quot;StringEvidence&quot;: &quot;textmining:0.080,coexpression:0.047&quot;, &quot;InWeb_IM&quot;: &quot;inference&quot;, &quot;String_Score_Combined&quot;: 159, &quot;String_Score_Physical&quot;: 187}"/>
  </edge>
  <edge label="11255 (pp) 1813" source="34" target="33">
    <att type="string" name="canonicalName" value="11255 (pp) 1813"/>
    <att type="string" name="interaction" value="pp"/>
    <att type="int" name="SCORE" value="321"/>
    <att type="string" name="support" value="{&quot;StringDB&quot;: &quot;physical&quot;, &quot;StringEvidence&quot;: &quot;textmining:0.484,experiments:0.293,coexpression:0.165&quot;, &quot;InWeb_IM&quot;: &quot;inference&quot;, &quot;BioGrid&quot;: &quot;physical&quot;, &quot;BioGrid_PubMed&quot;: &quot;18547596&quot;, &quot;BioGrid_Type&quot;: &quot;FRET&quot;, &quot;String_Score_Physical&quot;: 321, &quot;String_Score_Combined&quot;: 707}"/>
  </edge>
  <edge label="1128 (pp) 1131" source="10" target="11">
    <att type="string" name="canonicalName" value="1128 (pp) 1131"/>
    <att type="string" name="interaction" value="pp"/>
    <att type="int" name="SCORE" value="900"/>
    <att type="string" name="support" value="{&quot;StringDB&quot;: &quot;physical&quot;, &quot;StringEvidence&quot;: &quot;database:0.896,coexpression:0.051,textmining:0.044,cooccurrence:0.015&quot;, &quot;InWeb_IM&quot;: &quot;inference&quot;, &quot;String_Score_Physical&quot;: 900, &quot;String_Score_Combined&quot;: 910}"/>
  </edge>
  <edge label="1128 (pp) 2358" source="10" target="12">
    <att type="string" name="canonicalName" value="1128 (pp) 2358"/>
    <att type="string" name="interaction" value="pp"/>
    <att type="int" name="SCORE" value="187"/>
    <att type="string" name="support" value="{&quot;InWeb_IM&quot;: &quot;inference&quot;}"/>
  </edge>
  <edge label="1128 (pp) 2869" source="10" target="13">
    <att type="string" name="canonicalName" value="1128 (pp) 2869"/>
    <att type="string" name="interaction" value="pp"/>
    <att type="int" name="SCORE" value="499"/>
    <att type="string" name="support" value="{&quot;StringDB&quot;: &quot;physical&quot;, &quot;StringEvidence&quot;: &quot;database:0.479,textmining:0.040&quot;, &quot;String_Score_Physical&quot;: 499, &quot;String_Score_Combined&quot;: 519}"/>
  </edge>
  <edge label="1128 (pp) 3358" source="10" target="14">
    <att type="string" name="canonicalName" value="1128 (pp) 3358"/>
    <att type="string" name="interaction" value="pp"/>
    <att type="int" name="SCORE" value="187"/>
    <att type="string" name="support" value="{&quot;StringDB&quot;: &quot;functional&quot;, &quot;StringEvidence&quot;: &quot;textmining:0.125,coexpression:0.089&quot;, &quot;InWeb_IM&quot;: &quot;inference&quot;, &quot;String_Score_Combined&quot;: 235, &quot;String_Score_Physical&quot;: 187}"/>
  </edge>
  <edge label="1128 (pp) 6865" source="10" target="15">
    <att type="string" name="canonicalName" value="1128 (pp) 6865"/>
    <att type="string" name="interaction" value="pp"/>
    <att type="int" name="SCORE" value="187"/>
    <att type="string" name="support" value="{&quot;StringDB&quot;: &quot;functional&quot;, &quot;StringEvidence&quot;: &quot;textmining:0.121,coexpression:0.003&quot;, &quot;InWeb_IM&quot;: &quot;inference&quot;, &quot;String_Score_Combined&quot;: 159, &quot;String_Score_Physical&quot;: 187}"/>
  </edge>
  <edge label="1129 (pp) 1132" source="31" target="32">
    <att type="string" name="canonicalName" value="1129 (pp) 1132"/>
    <att type="string" name="interaction" value="pp"/>
    <att type="int" name="SCORE" value="400"/>
    <att type="string" name="support" value="{&quot;StringDB&quot;: &quot;physical&quot;, &quot;StringEvidence&quot;: &quot;database:0.374,textmining:0.248,cooccurrence:0.020,coexpression:0.008&quot;, &quot;InWeb_IM&quot;: &quot;inference&quot;, &quot;String_Score_Physical&quot;: 400, &quot;String_Score_Combined&quot;: 561}"/>
  </edge>
  <edge label="1129 (pp) 1813" source="31" target="33">
    <att type="string" name="canonicalName" value="1129 (pp) 1813"/>
    <att type="string" name="interaction" value="pp"/>
    <att type="int" name="SCORE" value="187"/>
    <att type="string" name="support" value="{&quot;StringDB&quot;: &quot;functional&quot;, &quot;StringEvidence&quot;: &quot;textmining:0.401,coexpression:0.024&quot;, &quot;InWeb_IM&quot;: &quot;inference&quot;, &quot;String_Score_Combined&quot;: 439, &quot;String_Score_Physical&quot;: 187}"/>
  </edge>
  <edge label="1131 (pp) 2358" source="11" target="12">
    <att type="string" name="canonicalName" value="1131 (pp) 2358"/>
    <att type="string" name="interaction" value="pp"/>
    <att type="int" name="SCORE" value="187"/>
    <att type="string" name="support" value="{&quot;InWeb_IM&quot;: &quot;inference&quot;}"/>
  </edge>
  <edge label="1131 (pp) 2869" source="11" target="13">
    <att type="string" name="canonicalName" value="1131 (pp) 2869"/>
    <att type="string" name="interaction" value="pp"/>
    <att type="int" name="SCORE" value="499"/>
    <att type="string" name="support" value="{&quot;StringDB&quot;: &quot;physical&quot;, &quot;StringEvidence&quot;: &quot;database:0.479,textmining:0.040&quot;, &quot;String_Score_Physical&quot;: 499, &quot;String_Score_Combined&quot;: 519}"/>
  </edge>
  <edge label="1131 (pp) 3358" source="11" target="14">
    <att type="string" name="canonicalName" value="1131 (pp) 3358"/>
    <att type="string" name="interaction" value="pp"/>
    <att type="int" name="SCORE" value="187"/>
    <att type="string" name="support" value="{&quot;StringDB&quot;: &quot;functional&quot;, &quot;StringEvidence&quot;: &quot;textmining:0.429,coexpression:0.060&quot;, &quot;InWeb_IM&quot;: &quot;inference&quot;, &quot;String_Score_Combined&quot;: 484, &quot;String_Score_Physical&quot;: 187}"/>
  </edge>
  <edge label="1131 (pp) 6865" source="11" target="15">
    <att type="string" name="canonicalName" value="1131 (pp) 6865"/>
    <att type="string" name="interaction" value="pp"/>
    <att type="int" name="SCORE" value="187"/>
    <att type="string" name="support" value="{&quot;StringDB&quot;: &quot;functional&quot;, &quot;StringEvidence&quot;: &quot;textmining:0.117&quot;, &quot;InWeb_IM&quot;: &quot;inference&quot;, &quot;String_Score_Combined&quot;: 153, &quot;String_Score_Physical&quot;: 187}"/>
  </edge>
  <edge label="1132 (pp) 1813" source="32" target="33">
    <att type="string" name="canonicalName" value="1132 (pp) 1813"/>
    <att type="string" name="interaction" value="pp"/>
    <att type="int" name="SCORE" value="187"/>
    <att type="string" name="support" value="{&quot;StringDB&quot;: &quot;functional&quot;, &quot;StringEvidence&quot;: &quot;textmining:0.352,coexpression:0.041&quot;, &quot;InWeb_IM&quot;: &quot;inference&quot;, &quot;String_Score_Combined&quot;: 404, &quot;String_Score_Physical&quot;: 187}"/>
  </edge>
  <edge label="1134 (pp) 1137" source="22" target="23">
    <att type="string" name="canonicalName" value="1134 (pp) 1137"/>
    <att type="string" name="interaction" value="pp"/>
    <att type="int" name="SCORE" value="668"/>
    <att type="string" name="support" value="{&quot;StringDB&quot;: &quot;physical&quot;, &quot;StringEvidence&quot;: &quot;database:0.520,textmining:0.385,experiments:0.279,coexpression:0.048,cooccurrence:0.032&quot;, &quot;String_Score_Physical&quot;: 668, &quot;String_Score_Combined&quot;: 812}"/>
  </edge>
  <edge label="1134 (pp) 1139" source="22" target="24">
    <att type="string" name="canonicalName" value="1134 (pp) 1139"/>
    <att type="string" name="interaction" value="pp"/>
    <att type="int" name="SCORE" value="563"/>
    <att type="string" name="support" value="{&quot;StringDB&quot;: &quot;physical&quot;, &quot;StringEvidence&quot;: &quot;database:0.520,textmining:0.081,experiments:0.050,cooccurrence:0.028,coexpression:0.023&quot;, &quot;String_Score_Physical&quot;: 563, &quot;String_Score_Combined&quot;: 618}"/>
  </edge>
  <edge label="1134 (pp) 1141" source="22" target="25">
    <att type="string" name="canonicalName" value="1134 (pp) 1141"/>
    <att type="string" name="interaction" value="pp"/>
    <att type="int" name="SCORE" value="712"/>
    <att type="string" name="support" value="{&quot;StringDB&quot;: &quot;physical&quot;, &quot;StringEvidence&quot;: &quot;database:0.520,experiments:0.375,textmining:0.084,coexpression:0.065,cooccurrence:0.036&quot;, &quot;String_Score_Physical&quot;: 712, &quot;String_Score_Combined&quot;: 762}"/>
  </edge>
  <edge label="1134 (pp) 1143" source="22" target="26">
    <att type="string" name="canonicalName" value="1134 (pp) 1143"/>
    <att type="string" name="interaction" value="pp"/>
    <att type="int" name="SCORE" value="712"/>
    <att type="string" name="support" value="{&quot;StringDB&quot;: &quot;physical&quot;, &quot;StringEvidence&quot;: &quot;database:0.520,experiments:0.375,textmining:0.089,coexpression:0.071,cooccurrence:0.044&quot;, &quot;String_Score_Physical&quot;: 712, &quot;String_Score_Combined&quot;: 767}"/>
  </edge>
  <edge label="1137 (pp) 1139" source="23" target="24">
    <att type="string" name="canonicalName" value="1137 (pp) 1139"/>
    <att type="string" name="interaction" value="pp"/>
    <att type="int" name="SCORE" value="905"/>
    <att type="string" name="support" value="{&quot;StringDB&quot;: &quot;physical&quot;, &quot;StringEvidence&quot;: &quot;database:0.896,textmining:0.137,experiments:0.052,coexpression:0.048,cooccurrence:0.044&quot;, &quot;InWeb_IM&quot;: &quot;inference&quot;, &quot;String_Score_Physical&quot;: 905, &quot;String_Score_Combined&quot;: 925}"/>
  </edge>
  <edge label="1137 (pp) 1141" source="23" target="25">
    <att type="string" name="canonicalName" value="1137 (pp) 1141"/>
    <att type="string" name="interaction" value="pp"/>
    <att type="int" name="SCORE" value="979"/>
    <att type="string" name="support" value="{&quot;StringDB&quot;: &quot;physical&quot;, &quot;StringEvidence&quot;: &quot;database:0.896,experiments:0.794,textmining:0.669,coexpression:0.108,cooccurrence:0.031&quot;, &quot;InWeb_IM&quot;: &quot;experimental&quot;, &quot;BioGrid&quot;: &quot;physical&quot;, &quot;BioGrid_PubMed&quot;: &quot;26801076&quot;, &quot;BioGrid_Type&quot;: &quot;Affinity Capture-Western&quot;, &quot;String_Score_Physical&quot;: 979, &quot;String_Score_Combined&quot;: 994}"/>
  </edge>
  <edge label="1137 (pp) 1143" source="23" target="26">
    <att type="string" name="canonicalName" value="1137 (pp) 1143"/>
    <att type="string" name="interaction" value="pp"/>
    <att type="int" name="SCORE" value="908"/>
    <att type="string" name="support" value="{&quot;StringDB&quot;: &quot;physical&quot;, &quot;StringEvidence&quot;: &quot;database:0.896,experiments:0.089,textmining:0.080,cooccurrence:0.041,coexpression:0.011&quot;, &quot;InWeb_IM&quot;: &quot;inference&quot;, &quot;String_Score_Physical&quot;: 908, &quot;String_Score_Combined&quot;: 920}"/>
  </edge>
  <edge label="1137 (pp) 3717" source="23" target="28">
    <att type="string" name="canonicalName" value="1137 (pp) 3717"/>
    <att type="string" name="interaction" value="pp"/>
    <att type="int" name="SCORE" value="900"/>
    <att type="string" name="support" value="{&quot;StringDB&quot;: &quot;physical&quot;, &quot;StringEvidence&quot;: &quot;database:0.896,textmining:0.034,experiments:0.002&quot;, &quot;String_Score_Physical&quot;: 900, &quot;String_Score_Combined&quot;: 903}"/>
  </edge>
  <edge label="1139 (pp) 1141" source="24" target="25">
    <att type="string" name="canonicalName" value="1139 (pp) 1141"/>
    <att type="string" name="interaction" value="pp"/>
    <att type="int" name="SCORE" value="907"/>
    <att type="string" name="support" value="{&quot;StringDB&quot;: &quot;physical&quot;, &quot;StringEvidence&quot;: &quot;database:0.896,textmining:0.082,experiments:0.071,coexpression:0.066,cooccurrence:0.042&quot;, &quot;InWeb_IM&quot;: &quot;inference&quot;, &quot;String_Score_Physical&quot;: 907, &quot;String_Score_Combined&quot;: 923}"/>
  </edge>
  <edge label="1139 (pp) 1143" source="24" target="26">
    <att type="string" name="canonicalName" value="1139 (pp) 1143"/>
    <att type="string" name="interaction" value="pp"/>
    <att type="int" name="SCORE" value="906"/>
    <att type="string" name="support" value="{&quot;StringDB&quot;: &quot;physical&quot;, &quot;StringEvidence&quot;: &quot;database:0.896,coexpression:0.098,textmining:0.081,experiments:0.062,cooccurrence:0.031&quot;, &quot;InWeb_IM&quot;: &quot;inference&quot;, &quot;String_Score_Physical&quot;: 906, &quot;String_Score_Combined&quot;: 924}"/>
  </edge>
  <edge label="1139 (pp) 3717" source="24" target="28">
    <att type="string" name="canonicalName" value="1139 (pp) 3717"/>
    <att type="string" name="interaction" value="pp"/>
    <att type="int" name="SCORE" value="292"/>
    <att type="string" name="support" value="{&quot;StringDB&quot;: &quot;functional&quot;, &quot;StringEvidence&quot;: &quot;textmining:0.202&quot;, &quot;OmniPath&quot;: &quot;pathwayextra&quot;, &quot;OmniPath_Reference&quot;: &quot;KEGG-MEDICUS&quot;, &quot;InWeb_IM&quot;: &quot;inference&quot;, &quot;String_Score_Combined&quot;: 234, &quot;String_Score_Physical&quot;: 292}"/>
  </edge>
  <edge label="1141 (pp) 1143" source="25" target="26">
    <att type="string" name="canonicalName" value="1141 (pp) 1143"/>
    <att type="string" name="interaction" value="pp"/>
    <att type="int" name="SCORE" value="905"/>
    <att type="string" name="support" value="{&quot;StringDB&quot;: &quot;physical&quot;, &quot;StringEvidence&quot;: &quot;database:0.896,experiments:0.056,textmining:0.033,cooccurrence:0.018,coexpression:0.001&quot;, &quot;InWeb_IM&quot;: &quot;inference&quot;, &quot;String_Score_Physical&quot;: 905, &quot;String_Score_Combined&quot;: 910}"/>
  </edge>
  <edge label="1141 (pp) 3717" source="25" target="28">
    <att type="string" name="canonicalName" value="1141 (pp) 3717"/>
    <att type="string" name="interaction" value="pp"/>
    <att type="int" name="SCORE" value="900"/>
    <att type="string" name="support" value="{&quot;StringDB&quot;: &quot;physical&quot;, &quot;StringEvidence&quot;: &quot;database:0.896,textmining:0.005,experiments:0.002&quot;, &quot;String_Score_Physical&quot;: 900, &quot;String_Score_Combined&quot;: 900}"/>
  </edge>
  <edge label="1143 (pp) 3717" source="26" target="28">
    <att type="string" name="canonicalName" value="1143 (pp) 3717"/>
    <att type="string" name="interaction" value="pp"/>
    <att type="int" name="SCORE" value="900"/>
    <att type="string" name="support" value="{&quot;StringDB&quot;: &quot;physical&quot;, &quot;StringEvidence&quot;: &quot;database:0.896,textmining:0.005,experiments:0.002&quot;, &quot;String_Score_Physical&quot;: 900, &quot;String_Score_Combined&quot;: 900}"/>
  </edge>
  <edge label="124 (pp) 125" source="1" target="2">
    <att type="string" name="canonicalName" value="124 (pp) 125"/>
    <att type="string" name="interaction" value="pp"/>
    <att type="int" name="SCORE" value="927"/>
    <att type="string" name="support" value="{&quot;StringDB&quot;: &quot;physical&quot;, &quot;StringEvidence&quot;: &quot;database:0.896,coexpression:0.615,textmining:0.613,experiments:0.270,cooccurrence:0.007&quot;, &quot;InWeb_IM&quot;: &quot;inference&quot;, &quot;BioGrid&quot;: &quot;physical&quot;, &quot;BioGrid_PubMed&quot;: &quot;33961781&quot;, &quot;BioGrid_Type&quot;: &quot;Affinity Capture-MS&quot;, &quot;BioGrid_Score&quot;: &quot;0.999999996&quot;, &quot;String_Score_Physical&quot;: 927, &quot;String_Score_Combined&quot;: 989}"/>
  </edge>
  <edge label="124 (pp) 126" source="1" target="3">
    <att type="string" name="canonicalName" value="124 (pp) 126"/>
    <att type="string" name="interaction" value="pp"/>
    <att type="int" name="SCORE" value="900"/>
    <att type="string" name="support" value="{&quot;StringDB&quot;: &quot;physical&quot;, &quot;StringEvidence&quot;: &quot;database:0.896,coexpression:0.767,textmining:0.272,cooccurrence:0.007&quot;, &quot;InWeb_IM&quot;: &quot;inference&quot;, &quot;String_Score_Physical&quot;: 900, &quot;String_Score_Combined&quot;: 983}"/>
  </edge>
  <edge label="124 (pp) 127" source="1" target="4">
    <att type="string" name="canonicalName" value="124 (pp) 127"/>
    <att type="string" name="interaction" value="pp"/>
    <att type="int" name="SCORE" value="499"/>
    <att type="string" name="support" value="{&quot;StringDB&quot;: &quot;physical&quot;, &quot;StringEvidence&quot;: &quot;database:0.479,coexpression:0.178,textmining:0.040,cooccurrence:0.021&quot;, &quot;String_Score_Physical&quot;: 499, &quot;String_Score_Combined&quot;: 613}"/>
  </edge>
  <edge label="124 (pp) 131" source="1" target="5">
    <att type="string" name="canonicalName" value="124 (pp) 131"/>
    <att type="string" name="interaction" value="pp"/>
    <att type="int" name="SCORE" value="499"/>
    <att type="string" name="support" value="{&quot;StringDB&quot;: &quot;physical&quot;, &quot;StringEvidence&quot;: &quot;database:0.479,coexpression:0.059,textmining:0.027,cooccurrence:0.014&quot;, &quot;String_Score_Physical&quot;: 499, &quot;String_Score_Combined&quot;: 548}"/>
  </edge>
  <edge label="124 (pp) 216" source="1" target="6">
    <att type="string" name="canonicalName" value="124 (pp) 216"/>
    <att type="string" name="interaction" value="pp"/>
    <att type="int" name="SCORE" value="706"/>
    <att type="string" name="support" value="{&quot;StringDB&quot;: &quot;physical&quot;, &quot;StringEvidence&quot;: &quot;textmining:0.847,database:0.694,coexpression:0.090,neighborhood:0.007&quot;, &quot;String_Score_Physical&quot;: 706, &quot;String_Score_Combined&quot;: 959}"/>
  </edge>
  <edge label="124 (pp) 4128" source="1" target="7">
    <att type="string" name="canonicalName" value="124 (pp) 4128"/>
    <att type="string" name="interaction" value="pp"/>
    <att type="int" name="SCORE" value="908"/>
    <att type="string" name="support" value="{&quot;StringDB&quot;: &quot;physical&quot;, &quot;StringEvidence&quot;: &quot;database:0.904,textmining:0.182,coexpression:0.111&quot;, &quot;String_Score_Physical&quot;: 908, &quot;String_Score_Combined&quot;: 933}"/>
  </edge>
  <edge label="124 (pp) 4129" source="1" target="8">
    <att type="string" name="canonicalName" value="124 (pp) 4129"/>
    <att type="string" name="interaction" value="pp"/>
    <att type="int" name="SCORE" value="908"/>
    <att type="string" name="support" value="{&quot;StringDB&quot;: &quot;physical&quot;, &quot;StringEvidence&quot;: &quot;database:0.904,textmining:0.133,coexpression:0.102&quot;, &quot;String_Score_Physical&quot;: 908, &quot;String_Score_Combined&quot;: 928}"/>
  </edge>
  <edge label="124 (pp) 8639" source="1" target="9">
    <att type="string" name="canonicalName" value="124 (pp) 8639"/>
    <att type="string" name="interaction" value="pp"/>
    <att type="int" name="SCORE" value="215"/>
    <att type="string" name="support" value="{&quot;StringDB&quot;: &quot;physical&quot;, &quot;StringEvidence&quot;: &quot;database:0.181,textmining:0.099,coexpression:0.045&quot;, &quot;String_Score_Physical&quot;: 215, &quot;String_Score_Combined&quot;: 324}"/>
  </edge>
  <edge label="125 (pp) 126" source="2" target="3">
    <att type="string" name="canonicalName" value="125 (pp) 126"/>
    <att type="string" name="interaction" value="pp"/>
    <att type="int" name="SCORE" value="960"/>
    <att type="string" name="support" value="{&quot;StringDB&quot;: &quot;physical&quot;, &quot;StringEvidence&quot;: &quot;database:0.896,experiments:0.605,coexpression:0.456,textmining:0.351,cooccurrence:0.006&quot;, &quot;InWeb_IM&quot;: &quot;experimental&quot;, &quot;BioGrid&quot;: &quot;physical&quot;, &quot;BioGrid_PubMed&quot;: &quot;33961781,28514442,26186194&quot;, &quot;BioGrid_Type&quot;: &quot;Affinity Capture-MS&quot;, &quot;BioGrid_Score&quot;: &quot;0.999999934,1.0&quot;, &quot;String_Score_Physical&quot;: 960, &quot;String_Score_Combined&quot;: 986}"/>
  </edge>
  <edge label="125 (pp) 127" source="2" target="4">
    <att type="string" name="canonicalName" value="125 (pp) 127"/>
    <att type="string" name="interaction" value="pp"/>
    <att type="int" name="SCORE" value="499"/>
    <att type="string" name="support" value="{&quot;StringDB&quot;: &quot;physical&quot;, &quot;StringEvidence&quot;: &quot;database:0.479,coexpression:0.095,textmining:0.027,cooccurrence:0.020&quot;, &quot;String_Score_Physical&quot;: 499, &quot;String_Score_Combined&quot;: 568}"/>
  </edge>
  <edge label="125 (pp) 131" source="2" target="5">
    <att type="string" name="canonicalName" value="125 (pp) 131"/>
    <att type="string" name="interaction" value="pp"/>
    <att type="int" name="SCORE" value="499"/>
    <att type="string" name="support" value="{&quot;StringDB&quot;: &quot;physical&quot;, &quot;StringEvidence&quot;: &quot;database:0.479,coexpression:0.050,textmining:0.026,cooccurrence:0.014&quot;, &quot;String_Score_Physical&quot;: 499, &quot;String_Score_Combined&quot;: 543}"/>
  </edge>
  <edge label="125 (pp) 216" source="2" target="6">
    <att type="string" name="canonicalName" value="125 (pp) 216"/>
    <att type="string" name="interaction" value="pp"/>
    <att type="int" name="SCORE" value="706"/>
    <att type="string" name="support" value="{&quot;StringDB&quot;: &quot;physical&quot;, &quot;StringEvidence&quot;: &quot;textmining:0.806,database:0.694,coexpression:0.109,neighborhood:0.007&quot;, &quot;String_Score_Physical&quot;: 706, &quot;String_Score_Combined&quot;: 949}"/>
  </edge>
  <edge label="125 (pp) 4128" source="2" target="7">
    <att type="string" name="canonicalName" value="125 (pp) 4128"/>
    <att type="string" name="interaction" value="pp"/>
    <att type="int" name="SCORE" value="908"/>
    <att type="string" name="support" value="{&quot;StringDB&quot;: &quot;physical&quot;, &quot;StringEvidence&quot;: &quot;database:0.904,textmining:0.332,coexpression:0.123&quot;, &quot;String_Score_Physical&quot;: 908, &quot;String_Score_Combined&quot;: 946}"/>
  </edge>
  <edge label="125 (pp) 4129" source="2" target="8">
    <att type="string" name="canonicalName" value="125 (pp) 4129"/>
    <att type="string" name="interaction" value="pp"/>
    <att type="int" name="SCORE" value="908"/>
    <att type="string" name="support" value="{&quot;StringDB&quot;: &quot;physical&quot;, &quot;StringEvidence&quot;: &quot;database:0.904,textmining:0.193,coexpression:0.113&quot;, &quot;String_Score_Physical&quot;: 908, &quot;String_Score_Combined&quot;: 934}"/>
  </edge>
  <edge label="125 (pp) 8639" source="2" target="9">
    <att type="string" name="canonicalName" value="125 (pp) 8639"/>
    <att type="string" name="interaction" value="pp"/>
    <att type="int" name="SCORE" value="215"/>
    <att type="string" name="support" value="{&quot;StringDB&quot;: &quot;physical&quot;, &quot;StringEvidence&quot;: &quot;database:0.181,coexpression:0.091,textmining:0.079&quot;, &quot;String_Score_Physical&quot;: 215, &quot;String_Score_Combined&quot;: 342}"/>
  </edge>
  <edge label="126 (pp) 127" source="3" target="4">
    <att type="string" name="canonicalName" value="126 (pp) 127"/>
    <att type="string" name="interaction" value="pp"/>
    <att type="int" name="SCORE" value="499"/>
    <att type="string" name="support" value="{&quot;StringDB&quot;: &quot;physical&quot;, &quot;StringEvidence&quot;: &quot;database:0.479,coexpression:0.121,textmining:0.034,cooccurrence:0.020&quot;, &quot;String_Score_Physical&quot;: 499, &quot;String_Score_Combined&quot;: 584}"/>
  </edge>
  <edge label="126 (pp) 131" source="3" target="5">
    <att type="string" name="canonicalName" value="126 (pp) 131"/>
    <att type="string" name="interaction" value="pp"/>
    <att type="int" name="SCORE" value="499"/>
    <att type="string" name="support" value="{&quot;StringDB&quot;: &quot;physical&quot;, &quot;StringEvidence&quot;: &quot;database:0.479,textmining:0.371,coexpression:0.100,cooccurrence:0.014&quot;, &quot;String_Score_Physical&quot;: 499, &quot;String_Score_Combined&quot;: 720}"/>
  </edge>
  <edge label="126 (pp) 216" source="3" target="6">
    <att type="string" name="canonicalName" value="126 (pp) 216"/>
    <att type="string" name="interaction" value="pp"/>
    <att type="int" name="SCORE" value="706"/>
    <att type="string" name="support" value="{&quot;StringDB&quot;: &quot;physical&quot;, &quot;StringEvidence&quot;: &quot;database:0.694,textmining:0.674,coexpression:0.172,neighborhood:0.007&quot;, &quot;String_Score_Physical&quot;: 706, &quot;String_Score_Combined&quot;: 921}"/>
  </edge>
  <edge label="126 (pp) 4128" source="3" target="7">
    <att type="string" name="canonicalName" value="126 (pp) 4128"/>
    <att type="string" name="interaction" value="pp"/>
    <att type="int" name="SCORE" value="908"/>
    <att type="string" name="support" value="{&quot;StringDB&quot;: &quot;physical&quot;, &quot;StringEvidence&quot;: &quot;database:0.904,textmining:0.217,coexpression:0.115&quot;, &quot;String_Score_Physical&quot;: 908, &quot;String_Score_Combined&quot;: 936}"/>
  </edge>
  <edge label="126 (pp) 4129" source="3" target="8">
    <att type="string" name="canonicalName" value="126 (pp) 4129"/>
    <att type="string" name="interaction" value="pp"/>
    <att type="int" name="SCORE" value="908"/>
    <att type="string" name="support" value="{&quot;StringDB&quot;: &quot;physical&quot;, &quot;StringEvidence&quot;: &quot;database:0.904,textmining:0.170,coexpression:0.102&quot;, &quot;String_Score_Physical&quot;: 908, &quot;String_Score_Combined&quot;: 931}"/>
  </edge>
  <edge label="126 (pp) 8639" source="3" target="9">
    <att type="string" name="canonicalName" value="126 (pp) 8639"/>
    <att type="string" name="interaction" value="pp"/>
    <att type="int" name="SCORE" value="215"/>
    <att type="string" name="support" value="{&quot;StringDB&quot;: &quot;physical&quot;, &quot;StringEvidence&quot;: &quot;database:0.181,textmining:0.087,coexpression:0.045&quot;, &quot;String_Score_Physical&quot;: 215, &quot;String_Score_Combined&quot;: 315}"/>
  </edge>
  <edge label="127 (pp) 131" source="4" target="5">
    <att type="string" name="canonicalName" value="127 (pp) 131"/>
    <att type="string" name="interaction" value="pp"/>
    <att type="int" name="SCORE" value="499"/>
    <att type="string" name="support" value="{&quot;StringDB&quot;: &quot;physical&quot;, &quot;StringEvidence&quot;: &quot;database:0.479,coexpression:0.052,cooccurrence:0.025,textmining:0.023&quot;, &quot;String_Score_Physical&quot;: 499, &quot;String_Score_Combined&quot;: 548}"/>
  </edge>
  <edge label="127 (pp) 216" source="4" target="6">
    <att type="string" name="canonicalName" value="127 (pp) 216"/>
    <att type="string" name="interaction" value="pp"/>
    <att type="int" name="SCORE" value="706"/>
    <att type="string" name="support" value="{&quot;StringDB&quot;: &quot;physical&quot;, &quot;StringEvidence&quot;: &quot;textmining:0.814,database:0.694,coexpression:0.072,neighborhood:0.007&quot;, &quot;String_Score_Physical&quot;: 706, &quot;String_Score_Combined&quot;: 949}"/>
  </edge>
  <edge label="127 (pp) 4128" source="4" target="7">
    <att type="string" name="canonicalName" value="127 (pp) 4128"/>
    <att type="string" name="interaction" value="pp"/>
    <att type="int" name="SCORE" value="908"/>
    <att type="string" name="support" value="{&quot;StringDB&quot;: &quot;physical&quot;, &quot;StringEvidence&quot;: &quot;database:0.904,textmining:0.164,coexpression:0.027&quot;, &quot;String_Score_Physical&quot;: 908, &quot;String_Score_Combined&quot;: 925}"/>
  </edge>
  <edge label="127 (pp) 4129" source="4" target="8">
    <att type="string" name="canonicalName" value="127 (pp) 4129"/>
    <att type="string" name="interaction" value="pp"/>
    <att type="int" name="SCORE" value="908"/>
    <att type="string" name="support" value="{&quot;StringDB&quot;: &quot;physical&quot;, &quot;StringEvidence&quot;: &quot;database:0.904,textmining:0.083,coexpression:0.042&quot;, &quot;String_Score_Physical&quot;: 908, &quot;String_Score_Combined&quot;: 919}"/>
  </edge>
  <edge label="127 (pp) 8639" source="4" target="9">
    <att type="string" name="canonicalName" value="127 (pp) 8639"/>
    <att type="string" name="interaction" value="pp"/>
    <att type="int" name="SCORE" value="215"/>
    <att type="string" name="support" value="{&quot;StringDB&quot;: &quot;physical&quot;, &quot;StringEvidence&quot;: &quot;database:0.181,textmining:0.062&quot;, &quot;String_Score_Physical&quot;: 215, &quot;String_Score_Combined&quot;: 263}"/>
  </edge>
  <edge label="131 (pp) 216" source="5" target="6">
    <att type="string" name="canonicalName" value="131 (pp) 216"/>
    <att type="string" name="interaction" value="pp"/>
    <att type="int" name="SCORE" value="706"/>
    <att type="string" name="support" value="{&quot;StringDB&quot;: &quot;physical&quot;, &quot;StringEvidence&quot;: &quot;textmining:0.730,database:0.694,coexpression:0.099,neighborhood:0.007&quot;, &quot;String_Score_Physical&quot;: 706, &quot;String_Score_Combined&quot;: 929}"/>
  </edge>
  <edge label="131 (pp) 4128" source="5" target="7">
    <att type="string" name="canonicalName" value="131 (pp) 4128"/>
    <att type="string" name="interaction" value="pp"/>
    <att type="int" name="SCORE" value="908"/>
    <att type="string" name="support" value="{&quot;StringDB&quot;: &quot;physical&quot;, &quot;StringEvidence&quot;: &quot;database:0.904,textmining:0.151,coexpression:0.028&quot;, &quot;String_Score_Physical&quot;: 908, &quot;String_Score_Combined&quot;: 924}"/>
  </edge>
  <edge label="131 (pp) 4129" source="5" target="8">
    <att type="string" name="canonicalName" value="131 (pp) 4129"/>
    <att type="string" name="interaction" value="pp"/>
    <att type="int" name="SCORE" value="908"/>
    <att type="string" name="support" value="{&quot;StringDB&quot;: &quot;physical&quot;, &quot;StringEvidence&quot;: &quot;database:0.904,textmining:0.089,coexpression:0.028&quot;, &quot;String_Score_Physical&quot;: 908, &quot;String_Score_Combined&quot;: 918}"/>
  </edge>
  <edge label="131 (pp) 8639" source="5" target="9">
    <att type="string" name="canonicalName" value="131 (pp) 8639"/>
    <att type="string" name="interaction" value="pp"/>
    <att type="int" name="SCORE" value="215"/>
    <att type="string" name="support" value="{&quot;StringDB&quot;: &quot;physical&quot;, &quot;StringEvidence&quot;: &quot;database:0.181,textmining:0.062&quot;, &quot;String_Score_Physical&quot;: 215, &quot;String_Score_Combined&quot;: 263}"/>
  </edge>
  <edge label="142 (pp) 3066" source="16" target="17">
    <att type="string" name="canonicalName" value="142 (pp) 3066"/>
    <att type="string" name="interaction" value="pp"/>
    <att type="int" name="SCORE" value="598"/>
    <att type="string" name="support" value="{&quot;StringDB&quot;: &quot;physical&quot;, &quot;StringEvidence&quot;: &quot;textmining:0.668,experiments:0.581,coexpression:0.118&quot;, &quot;InWeb_IM&quot;: &quot;experimental&quot;, &quot;BioGrid&quot;: &quot;physical&quot;, &quot;BioGrid_PubMed&quot;: &quot;34079125,20596014,16204234&quot;, &quot;BioGrid_Type&quot;: &quot;Reconstituted Complex,Proximity Label-MS,Affinity Capture-Western&quot;, &quot;BioGrid_Score&quot;: &quot;5.78&quot;, &quot;String_Score_Physical&quot;: 598, &quot;String_Score_Combined&quot;: 882}"/>
  </edge>
  <edge label="142 (pp) 4790" source="16" target="18">
    <att type="string" name="canonicalName" value="142 (pp) 4790"/>
    <att type="string" name="interaction" value="pp"/>
    <att type="int" name="SCORE" value="609"/>
    <att type="string" name="support" value="{&quot;StringDB&quot;: &quot;physical&quot;, &quot;StringEvidence&quot;: &quot;experiments:0.593,textmining:0.557,coexpression:0.006&quot;, &quot;OmniPath&quot;: &quot;pathwayextra&quot;, &quot;OmniPath_Reference&quot;: &quot;Cui2007;HPRD;Wang&quot;, &quot;InWeb_IM&quot;: &quot;experimental&quot;, &quot;BioGrid&quot;: &quot;physical&quot;, &quot;BioGrid_PubMed&quot;: &quot;16799643,16204234&quot;, &quot;BioGrid_Type&quot;: &quot;Co-localization,Affinity Capture-Western,Reconstituted Complex&quot;, &quot;String_Score_Physical&quot;: 609, &quot;String_Score_Combined&quot;: 828}"/>
  </edge>
  <edge label="142 (pp) 5970" source="16" target="19">
    <att type="string" name="canonicalName" value="142 (pp) 5970"/>
    <att type="string" name="interaction" value="pp"/>
    <att type="int" name="SCORE" value="697"/>
    <att type="string" name="support" value="{&quot;StringDB&quot;: &quot;physical&quot;, &quot;StringEvidence&quot;: &quot;experiments:0.684,textmining:0.640,coexpression:0.008&quot;, &quot;InWeb_IM&quot;: &quot;experimental&quot;, &quot;BioGrid&quot;: &quot;physical&quot;, &quot;BioGrid_PubMed&quot;: &quot;35831314,18280497,16204234,11590148&quot;, &quot;BioGrid_Type&quot;: &quot;Co-fractionation,Reconstituted Complex,Affinity Capture-Western&quot;, &quot;String_Score_Physical&quot;: 697, &quot;String_Score_Combined&quot;: 891}"/>
  </edge>
  <edge label="142 (pp) 8841" source="16" target="20">
    <att type="string" name="canonicalName" value="142 (pp) 8841"/>
    <att type="string" name="interaction" value="pp"/>
    <att type="int" name="SCORE" value="294"/>
    <att type="string" name="support" value="{&quot;StringDB&quot;: &quot;physical&quot;, &quot;StringEvidence&quot;: &quot;experiments:0.265,textmining:0.196,coexpression:0.068&quot;, &quot;InWeb_IM&quot;: &quot;experimental&quot;, &quot;BioGrid&quot;: &quot;physical&quot;, &quot;BioGrid_PubMed&quot;: &quot;16204234&quot;, &quot;BioGrid_Type&quot;: &quot;Reconstituted Complex,Affinity Capture-Western&quot;, &quot;String_Score_Physical&quot;: 294, &quot;String_Score_Combined&quot;: 471}"/>
  </edge>
  <edge label="1645 (pp) 26986" source="39" target="40">
    <att type="string" name="canonicalName" value="1645 (pp) 26986"/>
    <att type="string" name="interaction" value="pp"/>
    <att type="int" name="SCORE" value="187"/>
    <att type="string" name="support" value="{&quot;InWeb_IM&quot;: &quot;inference&quot;}"/>
  </edge>
  <edge label="1645 (pp) 57016" source="39" target="41">
    <att type="string" name="canonicalName" value="1645 (pp) 57016"/>
    <att type="string" name="interaction" value="pp"/>
    <att type="int" name="SCORE" value="187"/>
    <att type="string" name="support" value="{&quot;StringDB&quot;: &quot;functional&quot;, &quot;StringEvidence&quot;: &quot;textmining:0.385,coexpression:0.227,cooccurrence:0.034&quot;, &quot;InWeb_IM&quot;: &quot;inference&quot;, &quot;String_Score_Combined&quot;: 559, &quot;String_Score_Physical&quot;: 187}"/>
  </edge>
  <edge label="216 (pp) 4128" source="6" target="7">
    <att type="string" name="canonicalName" value="216 (pp) 4128"/>
    <att type="string" name="interaction" value="pp"/>
    <att type="int" name="SCORE" value="217"/>
    <att type="string" name="support" value="{&quot;StringDB&quot;: &quot;physical&quot;, &quot;StringEvidence&quot;: &quot;textmining:0.231,database:0.184,coexpression:0.078,neighborhood:0.001&quot;, &quot;String_Score_Physical&quot;: 217, &quot;String_Score_Combined&quot;: 445}"/>
  </edge>
  <edge label="216 (pp) 4129" source="6" target="8">
    <att type="string" name="canonicalName" value="216 (pp) 4129"/>
    <att type="string" name="interaction" value="pp"/>
    <att type="int" name="SCORE" value="217"/>
    <att type="string" name="support" value="{&quot;StringDB&quot;: &quot;physical&quot;, &quot;StringEvidence&quot;: &quot;textmining:0.250,database:0.184,coexpression:0.093,neighborhood:0.001&quot;, &quot;String_Score_Physical&quot;: 217, &quot;String_Score_Combined&quot;: 467}"/>
  </edge>
  <edge label="216 (pp) 8639" source="6" target="9">
    <att type="string" name="canonicalName" value="216 (pp) 8639"/>
    <att type="string" name="interaction" value="pp"/>
    <att type="int" name="SCORE" value="244"/>
    <att type="string" name="support" value="{&quot;StringDB&quot;: &quot;physical&quot;, &quot;StringEvidence&quot;: &quot;database:0.185,textmining:0.147,coexpression:0.058,experiments:0.033&quot;, &quot;String_Score_Physical&quot;: 244, &quot;String_Score_Combined&quot;: 392}"/>
  </edge>
  <edge label="23192 (pp) 3303" source="47" target="45">
    <att type="string" name="canonicalName" value="23192 (pp) 3303"/>
    <att type="string" name="interaction" value="pp"/>
    <att type="int" name="SCORE" value="187"/>
    <att type="string" name="support" value="{&quot;InWeb_IM&quot;: &quot;inference&quot;}"/>
  </edge>
  <edge label="23192 (pp) 8408" source="47" target="46">
    <att type="string" name="canonicalName" value="23192 (pp) 8408"/>
    <att type="string" name="interaction" value="pp"/>
    <att type="int" name="SCORE" value="760"/>
    <att type="string" name="support" value="{&quot;StringDB&quot;: &quot;physical&quot;, &quot;StringEvidence&quot;: &quot;experiments:0.750,textmining:0.729,coexpression:0.229&quot;, &quot;OmniPath&quot;: &quot;omnipath,kinaseextra&quot;, &quot;OmniPath_Reference&quot;: &quot;PhosphoSite;PhosphoSite_ProtMapper;ProtMapper;REACH_ProtMapper;SPIKE;SPIKE_LC;Sparser_ProtMapper&quot;, &quot;InWeb_IM&quot;: &quot;experimental&quot;, &quot;BioGrid&quot;: &quot;physical&quot;, &quot;BioGrid_PubMed&quot;: &quot;20562859&quot;, &quot;BioGrid_Type&quot;: &quot;Affinity Capture-MS&quot;, &quot;String_Score_Physical&quot;: 760, &quot;String_Score_Combined&quot;: 950}"/>
  </edge>
  <edge label="2358 (pp) 2869" source="12" target="13">
    <att type="string" name="canonicalName" value="2358 (pp) 2869"/>
    <att type="string" name="interaction" value="pp"/>
    <att type="int" name="SCORE" value="529"/>
    <att type="string" name="support" value="{&quot;StringDB&quot;: &quot;physical&quot;, &quot;StringEvidence&quot;: &quot;database:0.479,experiments:0.058,coexpression:0.003,textmining:0.001&quot;, &quot;String_Score_Physical&quot;: 529, &quot;String_Score_Combined&quot;: 531}"/>
  </edge>
  <edge label="2358 (pp) 3358" source="12" target="14">
    <att type="string" name="canonicalName" value="2358 (pp) 3358"/>
    <att type="string" name="interaction" value="pp"/>
    <att type="int" name="SCORE" value="187"/>
    <att type="string" name="support" value="{&quot;InWeb_IM&quot;: &quot;inference&quot;}"/>
  </edge>
  <edge label="2358 (pp) 6865" source="12" target="15">
    <att type="string" name="canonicalName" value="2358 (pp) 6865"/>
    <att type="string" name="interaction" value="pp"/>
    <att type="int" name="SCORE" value="187"/>
    <att type="string" name="support" value="{&quot;InWeb_IM&quot;: &quot;inference&quot;}"/>
  </edge>
  <edge label="23632 (pp) 762" source="38" target="35">
    <att type="string" name="canonicalName" value="23632 (pp) 762"/>
    <att type="string" name="interaction" value="pp"/>
    <att type="int" name="SCORE" value="499"/>
    <att type="string" name="support" value="{&quot;StringDB&quot;: &quot;physical&quot;, &quot;StringEvidence&quot;: &quot;database:0.479,textmining:0.229,cooccurrence:0.123&quot;, &quot;String_Score_Physical&quot;: 499, &quot;String_Score_Combined&quot;: 662}"/>
  </edge>
  <edge label="23632 (pp) 768" source="38" target="36">
    <att type="string" name="canonicalName" value="23632 (pp) 768"/>
    <att type="string" name="interaction" value="pp"/>
    <att type="int" name="SCORE" value="499"/>
    <att type="string" name="support" value="{&quot;StringDB&quot;: &quot;physical&quot;, &quot;StringEvidence&quot;: &quot;database:0.479,textmining:0.102,cooccurrence:0.077,coexpression:0.072&quot;, &quot;String_Score_Physical&quot;: 499, &quot;String_Score_Combined&quot;: 615}"/>
  </edge>
  <edge label="23632 (pp) 771" source="38" target="37">
    <att type="string" name="canonicalName" value="23632 (pp) 771"/>
    <att type="string" name="interaction" value="pp"/>
    <att type="int" name="SCORE" value="499"/>
    <att type="string" name="support" value="{&quot;StringDB&quot;: &quot;physical&quot;, &quot;StringEvidence&quot;: &quot;database:0.479,textmining:0.093,cooccurrence:0.050&quot;, &quot;String_Score_Physical&quot;: 499, &quot;String_Score_Combined&quot;: 569}"/>
  </edge>
  <edge label="26986 (pp) 57016" source="40" target="41">
    <att type="string" name="canonicalName" value="26986 (pp) 57016"/>
    <att type="string" name="interaction" value="pp"/>
    <att type="int" name="SCORE" value="187"/>
    <att type="string" name="support" value="{&quot;InWeb_IM&quot;: &quot;inference&quot;}"/>
  </edge>
  <edge label="2869 (pp) 3358" source="13" target="14">
    <att type="string" name="canonicalName" value="2869 (pp) 3358"/>
    <att type="string" name="interaction" value="pp"/>
    <att type="int" name="SCORE" value="529"/>
    <att type="string" name="support" value="{&quot;StringDB&quot;: &quot;physical&quot;, &quot;StringEvidence&quot;: &quot;database:0.479,experiments:0.058,textmining:0.004&quot;, &quot;String_Score_Physical&quot;: 529, &quot;String_Score_Combined&quot;: 531}"/>
  </edge>
  <edge label="2869 (pp) 6865" source="13" target="15">
    <att type="string" name="canonicalName" value="2869 (pp) 6865"/>
    <att type="string" name="interaction" value="pp"/>
    <att type="int" name="SCORE" value="499"/>
    <att type="string" name="support" value="{&quot;StringDB&quot;: &quot;physical&quot;, &quot;StringEvidence&quot;: &quot;database:0.479,coexpression:0.001,textmining:0.001&quot;, &quot;String_Score_Physical&quot;: 499, &quot;String_Score_Combined&quot;: 501}"/>
  </edge>
  <edge label="3065 (pp) 8805" source="27" target="29">
    <att type="string" name="canonicalName" value="3065 (pp) 8805"/>
    <att type="string" name="interaction" value="pp"/>
    <att type="int" name="SCORE" value="316"/>
    <att type="string" name="support" value="{&quot;StringDB&quot;: &quot;physical&quot;, &quot;StringEvidence&quot;: &quot;textmining:0.310,experiments:0.287,coexpression:0.024&quot;, &quot;InWeb_IM&quot;: &quot;inference&quot;, &quot;String_Score_Physical&quot;: 316, &quot;String_Score_Combined&quot;: 539}"/>
  </edge>
  <edge label="3066 (pp) 4790" source="17" target="18">
    <att type="string" name="canonicalName" value="3066 (pp) 4790"/>
    <att type="string" name="interaction" value="pp"/>
    <att type="int" name="SCORE" value="452"/>
    <att type="string" name="support" value="{&quot;StringDB&quot;: &quot;physical&quot;, &quot;StringEvidence&quot;: &quot;textmining:0.635,experiments:0.430,coexpression:0.016&quot;, &quot;InWeb_IM&quot;: &quot;experimental&quot;, &quot;BioGrid&quot;: &quot;physical&quot;, &quot;BioGrid_PubMed&quot;: &quot;17827154&quot;, &quot;BioGrid_Type&quot;: &quot;Affinity Capture-Western&quot;, &quot;String_Score_Physical&quot;: 452, &quot;String_Score_Combined&quot;: 803}"/>
  </edge>
  <edge label="3066 (pp) 5970" source="17" target="19">
    <att type="string" name="canonicalName" value="3066 (pp) 5970"/>
    <att type="string" name="interaction" value="pp"/>
    <att type="int" name="SCORE" value="874"/>
    <att type="string" name="support" value="{&quot;StringDB&quot;: &quot;physical&quot;, &quot;StringEvidence&quot;: &quot;textmining:0.891,experiments:0.869,coexpression:0.015&quot;, &quot;BioGrid&quot;: &quot;physical&quot;, &quot;BioGrid_PubMed&quot;: &quot;27012186,25241761,20388487,20065107,17827154,12419806,12138131,11395507,10958685&quot;, &quot;BioGrid_Type&quot;: &quot;Co-localization,Reconstituted Complex,Affinity Capture-Western&quot;, &quot;String_Score_Physical&quot;: 874, &quot;String_Score_Combined&quot;: 986}"/>
  </edge>
  <edge label="3066 (pp) 8841" source="17" target="20">
    <att type="string" name="canonicalName" value="3066 (pp) 8841"/>
    <att type="string" name="interaction" value="pp"/>
    <att type="int" name="SCORE" value="900"/>
    <att type="string" name="support" value="{&quot;StringDB&quot;: &quot;physical&quot;, &quot;StringEvidence&quot;: &quot;database:0.896,coexpression:0.028,cooccurrence:0.019,textmining:0.016&quot;, &quot;InWeb_IM&quot;: &quot;inference&quot;, &quot;String_Score_Physical&quot;: 900, &quot;String_Score_Combined&quot;: 906}"/>
  </edge>
  <edge label="3303 (pp) 8408" source="45" target="46">
    <att type="string" name="canonicalName" value="3303 (pp) 8408"/>
    <att type="string" name="interaction" value="pp"/>
    <att type="int" name="SCORE" value="187"/>
    <att type="string" name="support" value="{&quot;InWeb_IM&quot;: &quot;inference&quot;}"/>
  </edge>
  <edge label="3358 (pp) 6865" source="14" target="15">
    <att type="string" name="canonicalName" value="3358 (pp) 6865"/>
    <att type="string" name="interaction" value="pp"/>
    <att type="int" name="SCORE" value="187"/>
    <att type="string" name="support" value="{&quot;InWeb_IM&quot;: &quot;inference&quot;}"/>
  </edge>
  <edge label="3717 (pp) 8805" source="28" target="29">
    <att type="string" name="canonicalName" value="3717 (pp) 8805"/>
    <att type="string" name="interaction" value="pp"/>
    <att type="int" name="SCORE" value="407"/>
    <att type="string" name="support" value="{&quot;StringDB&quot;: &quot;physical&quot;, &quot;StringEvidence&quot;: &quot;database:0.374,textmining:0.189,experiments:0.013&quot;, &quot;String_Score_Physical&quot;: 407, &quot;String_Score_Combined&quot;: 519}"/>
  </edge>
  <edge label="4128 (pp) 4129" source="7" target="8">
    <att type="string" name="canonicalName" value="4128 (pp) 4129"/>
    <att type="string" name="interaction" value="pp"/>
    <att type="int" name="SCORE" value="959"/>
    <att type="string" name="support" value="{&quot;StringDB&quot;: &quot;physical&quot;, &quot;StringEvidence&quot;: &quot;database:0.896,experiments:0.592,coexpression:0.127,textmining:0.023,cooccurrence:0.011&quot;, &quot;BioGrid&quot;: &quot;physical&quot;, &quot;BioGrid_PubMed&quot;: &quot;33961781,30021884,28514442&quot;, &quot;BioGrid_Type&quot;: &quot;Affinity Capture-MS,Proximity Label-MS&quot;, &quot;BioGrid_Score&quot;: &quot;0.999999666,0.999999784&quot;, &quot;String_Score_Physical&quot;: 959, &quot;String_Score_Combined&quot;: 965}"/>
  </edge>
  <edge label="4128 (pp) 8639" source="7" target="9">
    <att type="string" name="canonicalName" value="4128 (pp) 8639"/>
    <att type="string" name="interaction" value="pp"/>
    <att type="int" name="SCORE" value="900"/>
    <att type="string" name="support" value="{&quot;StringDB&quot;: &quot;physical&quot;, &quot;StringEvidence&quot;: &quot;database:0.896,textmining:0.555,coexpression:0.089&quot;, &quot;String_Score_Physical&quot;: 900, &quot;String_Score_Combined&quot;: 959}"/>
  </edge>
  <edge label="4129 (pp) 8639" source="8" target="9">
    <att type="string" name="canonicalName" value="4129 (pp) 8639"/>
    <att type="string" name="interaction" value="pp"/>
    <att type="int" name="SCORE" value="900"/>
    <att type="string" name="support" value="{&quot;StringDB&quot;: &quot;physical&quot;, &quot;StringEvidence&quot;: &quot;database:0.896,textmining:0.722,coexpression:0.096&quot;, &quot;String_Score_Physical&quot;: 900, &quot;String_Score_Combined&quot;: 974}"/>
  </edge>
  <edge label="4790 (pp) 5970" source="18" target="19">
    <att type="string" name="canonicalName" value="4790 (pp) 5970"/>
    <att type="string" name="interaction" value="pp"/>
    <att type="int" name="SCORE" value="999"/>
    <att type="string" name="support" value="{&quot;StringDB&quot;: &quot;physical&quot;, &quot;StringEvidence&quot;: &quot;experiments:0.999,textmining:0.986,database:0.896,coexpression:0.148&quot;, &quot;OmniPath&quot;: &quot;omnipath,pathwayextra&quot;, &quot;OmniPath_Reference&quot;: &quot;BioGRID;CancerCellMap;HPRD;InnateDB;IntAct;Lit-BM-17;Macrophage;NetPath;SPIKE;SPIKE_LC;Wang,BioGRID;CancerCellMap;HPRD;InnateDB;IntAct;Lit-BM-17;Macrophage;NetPath;SIGNOR;SPIKE;SPIKE_LC;Wang&quot;, &quot;InWeb_IM&quot;: &quot;experimental&quot;, &quot;BioGrid&quot;: &quot;physical&quot;, &quot;BioGrid_PubMed&quot;: &quot;9722548,8798655,8255759,35831314,35271311,35140242,34917906,34100597,33060567,29439025,29084252,27609421,25609649,25590437,25355951,24175631,23687337,22261743,22139845,21988832,21544861,21483817,20547752,2050119,20237821,20154269,17982102,16740634,16319923,16204234,16105840,15799966,15660126,14743216,14690596,14645533,12414801,11976329,11880271,10498867&quot;, &quot;BioGrid_Type&quot;: &quot;Reconstituted Complex,Co-localization,Co-fractionation,Two-hybrid,Affinity Capture-MS,Affinity Capture-Western,PCA,Proximity Label-MS&quot;, &quot;String_Score_Physical&quot;: 999, &quot;String_Score_Combined&quot;: 999}"/>
  </edge>
  <edge label="4790 (pp) 8841" source="18" target="20">
    <att type="string" name="canonicalName" value="4790 (pp) 8841"/>
    <att type="string" name="interaction" value="pp"/>
    <att type="int" name="SCORE" value="498"/>
    <att type="string" name="support" value="{&quot;StringDB&quot;: &quot;physical&quot;, &quot;StringEvidence&quot;: &quot;textmining:0.503,experiments:0.477,coexpression:0.067&quot;, &quot;OmniPath&quot;: &quot;pathwayextra&quot;, &quot;OmniPath_Reference&quot;: &quot;Macrophage;Wang&quot;, &quot;InWeb_IM&quot;: &quot;experimental&quot;, &quot;BioGrid&quot;: &quot;physical&quot;, &quot;BioGrid_PubMed&quot;: &quot;15494311,12972430&quot;, &quot;BioGrid_Type&quot;: &quot;Co-localization,Affinity Capture-Western&quot;, &quot;String_Score_Physical&quot;: 498, &quot;String_Score_Combined&quot;: 767}"/>
  </edge>
  <edge label="5970 (pp) 8841" source="19" target="20">
    <att type="string" name="canonicalName" value="5970 (pp) 8841"/>
    <att type="string" name="interaction" value="pp"/>
    <att type="int" name="SCORE" value="645"/>
    <att type="string" name="support" value="{&quot;StringDB&quot;: &quot;physical&quot;, &quot;StringEvidence&quot;: &quot;experiments:0.631,textmining:0.316,coexpression:0.027&quot;, &quot;OmniPath&quot;: &quot;omnipath,pathwayextra&quot;, &quot;OmniPath_Reference&quot;: &quot;HPRD;SPIKE;SPIKE_LC;Wang&quot;, &quot;InWeb_IM&quot;: &quot;experimental&quot;, &quot;BioGrid&quot;: &quot;physical&quot;, &quot;BioGrid_PubMed&quot;: &quot;27012186,15192014,11533489&quot;, &quot;BioGrid_Type&quot;: &quot;Affinity Capture-Western&quot;, &quot;String_Score_Physical&quot;: 645, &quot;String_Score_Combined&quot;: 764}"/>
  </edge>
  <edge label="759 (pp) 760" source="42" target="43">
    <att type="string" name="canonicalName" value="759 (pp) 760"/>
    <att type="string" name="interaction" value="pp"/>
    <att type="int" name="SCORE" value="700"/>
    <att type="string" name="support" value="{&quot;StringDB&quot;: &quot;physical&quot;, &quot;StringEvidence&quot;: &quot;database:0.687,textmining:0.373,coexpression:0.097,cooccurrence:0.021&quot;, &quot;OmniPath&quot;: &quot;pathwayextra&quot;, &quot;OmniPath_Reference&quot;: &quot;Wang&quot;, &quot;String_Score_Physical&quot;: 700, &quot;String_Score_Combined&quot;: 833}"/>
  </edge>
  <edge label="759 (pp) 766" source="42" target="44">
    <att type="string" name="canonicalName" value="759 (pp) 766"/>
    <att type="string" name="interaction" value="pp"/>
    <att type="int" name="SCORE" value="499"/>
    <att type="string" name="support" value="{&quot;StringDB&quot;: &quot;physical&quot;, &quot;StringEvidence&quot;: &quot;database:0.479,textmining:0.374,cooccurrence:0.026,coexpression:0.024&quot;, &quot;String_Score_Physical&quot;: 499, &quot;String_Score_Combined&quot;: 702}"/>
  </edge>
  <edge label="760 (pp) 766" source="43" target="44">
    <att type="string" name="canonicalName" value="760 (pp) 766"/>
    <att type="string" name="interaction" value="pp"/>
    <att type="int" name="SCORE" value="499"/>
    <att type="string" name="support" value="{&quot;StringDB&quot;: &quot;physical&quot;, &quot;StringEvidence&quot;: &quot;database:0.479,textmining:0.368,cooccurrence:0.022&quot;, &quot;String_Score_Physical&quot;: 499, &quot;String_Score_Combined&quot;: 691}"/>
  </edge>
  <edge label="762 (pp) 768" source="35" target="36">
    <att type="string" name="canonicalName" value="762 (pp) 768"/>
    <att type="string" name="interaction" value="pp"/>
    <att type="int" name="SCORE" value="499"/>
    <att type="string" name="support" value="{&quot;StringDB&quot;: &quot;physical&quot;, &quot;StringEvidence&quot;: &quot;database:0.479,textmining:0.209,cooccurrence:0.155&quot;, &quot;String_Score_Physical&quot;: 499, &quot;String_Score_Combined&quot;: 666}"/>
  </edge>
  <edge label="762 (pp) 771" source="35" target="37">
    <att type="string" name="canonicalName" value="762 (pp) 771"/>
    <att type="string" name="interaction" value="pp"/>
    <att type="int" name="SCORE" value="499"/>
    <att type="string" name="support" value="{&quot;StringDB&quot;: &quot;physical&quot;, &quot;StringEvidence&quot;: &quot;database:0.479,textmining:0.181,cooccurrence:0.120&quot;, &quot;String_Score_Physical&quot;: 499, &quot;String_Score_Combined&quot;: 640}"/>
  </edge>
  <edge label="768 (pp) 771" source="36" target="37">
    <att type="string" name="canonicalName" value="768 (pp) 771"/>
    <att type="string" name="interaction" value="pp"/>
    <att type="int" name="SCORE" value="499"/>
    <att type="string" name="support" value="{&quot;StringDB&quot;: &quot;physical&quot;, &quot;StringEvidence&quot;: &quot;database:0.479,textmining:0.401,cooccurrence:0.087,coexpression:0.045&quot;, &quot;String_Score_Physical&quot;: 499, &quot;String_Score_Combined&quot;: 739}"/>
  </edge>
</graph>
