# Supplementary material for: Investigation of the Mechanism of Cinnamaldehyde in Irritable Bowel Syndrome Based via Network Pharmacology, Molecular Docking, and Animal Experiments
Source: Pediatr Discov. 2025 Oct 5:e70017. Online ahead of print. doi: 10.1002/pdi3.70017 (PMC13398650; doi:10.1002/pdi3.70017)
Supplement: Supplementary file 1 — Supporting Information S1 [file PDI3-9999-0-s001.zip › Supplementary Materials/go kegg/bp/Evidence/Evidence.csv]

Gene	TotalEvidenceCounts	EvidenceHit:MyList	EvidenceGO:MyList	EvidencePPI:MyList
10733	3.0	1	1	1
23192	3.0	1	1	1
3065	3.0	1	1	1
3551	3.0	1	1	1
1137	3.0	1	1	1
231	3.0	1	1	1
124	3.0	1	1	1
4311	3.0	1	1	1
6513	3.0	1	1	1
5788	3.0	1	1	1
590	3.0	1	1	1
11255	3.0	1	1	1
1134	3.0	1	1	1
4313	3.0	1	1	1
8639	3.0	1	1	1
1460	3.0	1	1	1
3303	3.0	1	1	1
1066	3.0	1	1	1
3290	3.0	1	1	1
1520	3.0	1	1	1
2321	3.0	1	1	1
6865	3.0	1	1	1
1813	3.0	1	1	1
1645	3.0	1	1	1
995	3.0	1	1	1
2534	3.0	1	1	1
5347	3.0	1	1	1
1128	3.0	1	1	1
79885	3.0	1	1	1
6531	3.0	1	1	1
5644	3.0	1	1	1
688	3.0	1	1	1
2170	3.0	1	1	1
4129	3.0	1	1	1
83933	3.0	1	1	1
823	3.0	1	1	1
2152	3.0	1	1	1
3162	3.0	1	1	1
7150	3.0	1	1	1
4353	3.0	1	1	1
5054	3.0	1	1	1
4282	3.0	1	1	1
7099	3.0	1	1	1
2950	3.0	1	1	1
1020	3.0	1	1	1
1584	3.0	1	1	1
2358	3.0	1	1	1
1143	3.0	1	1	1
3717	3.0	1	1	1
3066	3.0	1	1	1
4321	3.0	1	1	1
760	3.0	1	1	1
4128	3.0	1	1	1
3716	3.0	1	1	1
7052	3.0	1	1	1
125	3.0	1	1	1
7048	3.0	1	1	1
1890	3.0	1	1	1
3028	3.0	1	1	1
3164	3.0	1	1	1
3688	3.0	1	1	1
3358	3.0	1	1	1
10038	3.0	1	1	1
131	3.0	1	1	1
1129	3.0	1	1	1
1513	3.0	1	1	1
771	3.0	1	1	1
2185	3.0	1	1	1
4000	3.0	1	1	1
216	3.0	1	1	1
6772	3.0	1	1	1
328	3.0	1	1	1
4843	3.0	1	1	1
8408	3.0	1	1	1
1445	3.0	1	1	1
1548	3.0	1	1	1
2052	3.0	1	1	1
6715	3.0	1	1	1
3958	3.0	1	1	1
26191	3.0	1	1	1
4790	3.0	1	1	1
5970	3.0	1	1	1
8841	3.0	1	1	1
994	3.0	1	1	1
4312	3.0	1	1	1
5292	3.0	1	1	1
1141	3.0	1	1	1
1509	3.0	1	1	1
1139	3.0	1	1	1
1132	3.0	1	1	1
55869	3.0	1	1	1
126	3.0	1	1	1
340061	3.0	1	1	1
142	3.0	1	1	1
7153	3.0	1	1	1
4835	3.0	1	1	1
57016	3.0	1	1	1
43	3.0	1	1	1
3702	3.0	1	1	1
3480	3.0	1	1	1
5300	3.0	1	1	1
4780	3.0	1	1	1
5771	3.0	1	1	1
766	3.0	1	1	1
7173	3.0	1	1	1
1131	3.0	1	1	1
6566	3.0	1	1	1
6548	3.0	1	1	1
768	3.0	1	1	1
10014	3.0	1	1	1
127	3.0	1	1	1
8805	3.0	1	1	1
10013	3.0	1	1	1
8989	2.0	1	1	0
2869	2.0	1	0	1
5742	2.0	1	1	0
26986	2.0	1	0	1
60482	2.0	1	1	0
6532	2.0	1	1	0
51311	2.0	1	1	0
8654	2.0	1	1	0
762	2.0	1	0	1
2053	2.0	1	0	1
8856	2.0	1	0	1
759	2.0	1	0	1
6916	2.0	1	1	0
412	2.0	1	1	0
763	2.0	1	0	1
4194	2.0	1	0	1
3615	2.0	1	0	1
23632	2.0	1	0	1
7276	2.0	1	0	1
102	2.0	1	1	0
3776	2.0	1	1	0
55775	2.0	1	0	1
57704	2.0	1	1	0
2554	1.0	1	0	0
5140	1.0	1	0	0
9152	1.0	1	0	0
