# Supplementary material for: Investigation of the Mechanism of Cinnamaldehyde in Irritable Bowel Syndrome Based via Network Pharmacology, Molecular Docking, and Animal Experiments
Source: Pediatr Discov. 2025 Oct 5:e70017. Online ahead of print. doi: 10.1002/pdi3.70017 (PMC13398650; doi:10.1002/pdi3.70017)
Supplement: Supplementary file 1 — Supporting Information S1 [file PDI3-9999-0-s001.zip › Supplementary Materials/go kegg/bp/metascape_result.xlsx]

## Sheet: Annotation
MyList	Gene ID	Type	Tax ID	Homologene Gene ID	Homologene Gene Tax ID	GO:1901699 cellular response to nitrogen	GO:0035094 response to nicotine	GO:0120254 olefinic compound metabolic pr	GO:0009410 response to xenobiotic stimulu	GO:0006468 protein phosphorylation	GO:0070482 response to oxygen levels	GO:0009636 response to toxic substance	GO:0071396 cellular response to lipid	GO:1904645 response to amyloid-beta	GO:0009612 response to mechanical stimulu	GO:0006979 response to oxidative stress	GO:0050804 modulation of chemical synapti	GO:0043279 response to alkaloid	GO:2001233 regulation of apoptotic signal	GO:1901342 regulation of vasculature deve	GO:0001819 positive regulation of cytokin	GO:0032787 monocarboxylic acid metabolic	GO:0071407 cellular response to organic c	GO:0071345 cellular response to cytokine	GO:0007197 adenylate cyclase-inhibiting G
TRIM24	8805	symbol	H. sapiens	8805	H. sapiens	1	0	0	0	0	0	0	0	0	0	0	0	0	0	0	0	0	0	0	0
NFE2L2	4780	symbol	H. sapiens	4780	H. sapiens	1	0	1	1	0	1	1	1	0	0	1	0	0	1	1	1	0	0	1	0
HSD17B10	3028	symbol	H. sapiens	3028	H. sapiens	0	0	1	0	0	0	0	0	0	0	0	0	0	0	0	0	1	0	0	0
KLF5	688	symbol	H. sapiens	688	H. sapiens	0	0	0	0	0	0	0	0	0	0	0	0	0	0	1	0	0	0	1	0
CHRM4	1132	symbol	H. sapiens	1132	H. sapiens	1	1	0	0	0	0	0	0	0	0	0	0	0	0	0	0	0	0	0	1
APEX1	328	symbol	H. sapiens	328	H. sapiens	0	0	0	0	0	0	0	0	0	0	0	0	0	0	0	0	0	0	0	0
NR1I2	8856	symbol	H. sapiens	8856	H. sapiens	0	0	0	1	0	0	0	0	0	0	0	0	0	0	0	1	0	0	0	0
CHRM1	1128	symbol	H. sapiens	1128	H. sapiens	1	1	0	0	0	0	0	0	0	0	0	1	1	0	0	0	0	0	0	1
CTSD	1509	symbol	H. sapiens	1509	H. sapiens	0	0	0	0	0	0	0	0	0	0	0	0	0	0	0	0	0	0	0	0
GSTP1	2950	symbol	H. sapiens	2950	H. sapiens	0	0	1	1	0	0	1	1	0	0	1	0	0	1	0	1	1	0	0	0
ADAM10	102	symbol	H. sapiens	102	H. sapiens	0	0	1	0	1	0	0	0	0	0	0	0	0	0	1	1	0	0	1	0
MAOB	4129	symbol	H. sapiens	4129	H. sapiens	0	0	1	1	0	0	1	1	1	0	0	0	0	0	0	0	0	0	0	0
PTGS1	5742	symbol	H. sapiens	5742	H. sapiens	0	0	1	0	0	0	1	0	0	0	1	0	0	0	0	0	1	0	0	0
PIN1	5300	symbol	H. sapiens	5300	H. sapiens	0	0	0	0	1	1	0	0	0	0	0	0	0	0	0	0	0	0	0	0
TLR8	51311	symbol	H. sapiens	51311	H. sapiens	0	0	0	0	0	0	0	1	0	1	0	0	0	0	0	1	0	0	1	0
FYN	2534	symbol	H. sapiens	2534	H. sapiens	1	0	0	0	1	0	0	0	1	1	1	1	0	1	1	1	0	0	0	0
NQO2	4835	symbol	H. sapiens	4835	H. sapiens	0	0	0	0	0	0	0	0	0	0	0	0	0	0	0	0	0	0	0	0
GBA2	57704	symbol	H. sapiens	57704	H. sapiens	0	0	1	0	0	0	0	0	0	0	0	0	0	0	0	0	1	0	0	0
CDC25B	994	symbol	H. sapiens	994	H. sapiens	0	0	0	0	1	0	0	0	0	0	0	0	0	0	0	0	0	0	0	0
ITGB1	3688	symbol	H. sapiens	3688	H. sapiens	0	0	0	0	0	1	0	1	0	0	1	1	0	0	1	0	0	0	0	0
PTPN2	5771	symbol	H. sapiens	5771	H. sapiens	1	0	0	0	0	0	0	0	0	0	0	0	0	1	0	1	0	0	0	0
STAT1	6772	symbol	H. sapiens	6772	H. sapiens	1	0	0	1	0	0	0	0	0	1	1	0	0	0	1	1	0	1	1	0
NFKB1	4790	symbol	H. sapiens	4790	H. sapiens	1	1	1	0	0	0	0	1	0	1	0	0	0	0	0	1	0	1	1	0
CSNK2B	1460	symbol	H. sapiens	1460	H. sapiens	1	0	0	0	1	0	0	0	0	0	0	0	0	0	1	0	0	0	1	0
FPR2	2358	symbol	H. sapiens	2358	H. sapiens	1	0	0	0	0	0	0	1	1	0	0	0	0	0	1	1	0	0	0	1
FLT1	2321	symbol	H. sapiens	2321	H. sapiens	1	0	0	0	1	0	0	0	1	0	1	0	0	0	1	0	0	0	1	0
TTR	7276	symbol	H. sapiens	7276	H. sapiens	0	0	0	0	0	0	0	0	0	0	0	0	0	0	0	0	0	0	0	0
CDC25C	995	symbol	H. sapiens	995	H. sapiens	0	0	0	0	0	0	0	0	0	0	0	0	0	0	0	0	0	0	0	0
TDP1	55775	symbol	H. sapiens	55775	H. sapiens	0	0	0	0	0	0	0	0	0	0	0	0	0	0	0	0	0	0	0	0
HDAC8	55869	symbol	H. sapiens	55869	H. sapiens	0	0	0	0	0	0	0	0	0	0	0	0	0	0	0	0	0	0	0	0
GRK5	2869	symbol	H. sapiens	2869	H. sapiens	0	0	0	0	1	0	0	0	0	0	0	0	0	0	0	0	0	0	0	1
LGALS3	3958	symbol	H. sapiens	3958	H. sapiens	0	0	0	0	0	0	0	0	0	0	1	0	0	1	1	0	0	0	1	0
ITK	3702	symbol	H. sapiens	3702	H. sapiens	0	0	0	0	0	0	0	0	0	0	0	0	0	0	0	1	0	0	0	0
HDAC5	10014	symbol	H. sapiens	10014	H. sapiens	1	0	0	1	0	0	0	1	0	0	0	0	1	0	0	1	0	0	0	0
CSK	1445	symbol	H. sapiens	1445	H. sapiens	1	0	0	0	1	0	0	0	0	0	0	0	0	0	0	1	0	0	0	0
SLC6A5	9152	symbol	H. sapiens	9152	H. sapiens	0	1	0	0	0	0	0	0	0	0	0	0	0	0	0	0	0	0	0	0
TACR2	6865	symbol	H. sapiens	6865	H. sapiens	0	0	1	0	0	0	0	0	0	0	0	1	0	0	1	0	0	0	0	0
HRH3	11255	symbol	H. sapiens	11255	H. sapiens	1	1	0	0	0	0	0	0	0	0	0	0	0	0	0	0	0	0	0	1
SERPINE1	5054	symbol	H. sapiens	5054	H. sapiens	0	0	0	0	0	0	0	1	0	0	0	0	0	1	1	1	0	0	0	0
TOP2A	7153	symbol	H. sapiens	7153	H. sapiens	0	0	0	0	0	0	0	0	0	0	0	0	0	0	0	0	0	0	0	0
PRSS1	5644	symbol	H. sapiens	5644	H. sapiens	0	0	0	0	0	0	0	0	0	0	0	0	0	0	0	0	0	0	0	1
MIF	4282	symbol	H. sapiens	4282	H. sapiens	0	0	0	0	0	0	0	1	0	0	0	0	0	1	0	1	1	0	1	0
STING1	340061	symbol	H. sapiens	340061	H. sapiens	1	0	0	0	0	0	0	0	0	0	0	0	0	0	0	1	0	1	1	0
SLC2A1	6513	symbol	H. sapiens	6513	H. sapiens	1	0	0	0	0	1	0	0	0	1	1	0	0	0	0	0	1	0	0	0
HTR2C	3358	symbol	H. sapiens	3358	H. sapiens	1	1	1	0	0	0	0	0	0	0	0	1	0	0	0	0	0	1	0	1
CHRNB4	1143	symbol	H. sapiens	1143	H. sapiens	1	1	0	0	0	0	0	0	0	0	0	1	0	0	0	0	0	0	0	0
TGFBR2	7048	symbol	H. sapiens	7048	H. sapiens	0	0	0	1	0	1	0	0	1	0	0	0	0	0	1	0	0	0	0	0
CDK5	1020	symbol	H. sapiens	1020	H. sapiens	1	1	0	0	1	0	0	0	1	0	0	1	1	0	0	0	0	0	0	0
CAPN1	823	symbol	H. sapiens	823	H. sapiens	0	0	0	0	0	0	0	0	0	0	0	0	0	0	0	0	0	0	0	0
TOP1	7150	symbol	H. sapiens	7150	H. sapiens	0	0	0	1	1	0	0	0	0	0	0	0	0	0	0	0	0	0	0	0
PLK4	10733	symbol	H. sapiens	10733	H. sapiens	0	0	0	0	1	0	0	0	0	0	0	0	0	0	0	0	0	0	0	0
CYP2A6	1548	symbol	H. sapiens	1548	H. sapiens	0	0	1	1	0	0	0	0	0	0	0	0	0	0	0	0	1	0	0	0
CHRNA1	1134	symbol	H. sapiens	1134	H. sapiens	1	1	0	0	0	0	0	0	0	0	0	0	0	0	0	0	0	0	0	0
ATG4B	23192	symbol	H. sapiens	23192	H. sapiens	0	0	0	0	0	0	0	0	0	0	0	0	0	0	0	0	0	0	0	0
MME	4311	symbol	H. sapiens	4311	H. sapiens	0	0	1	0	0	0	0	0	0	1	0	1	0	0	0	0	0	0	1	0
SLC9A1	6548	symbol	H. sapiens	6548	H. sapiens	1	1	0	0	0	1	0	0	0	1	0	0	0	0	0	0	0	1	1	0
GABRA1	2554	symbol	H. sapiens	2554	H. sapiens	0	1	0	0	0	0	0	0	0	0	0	0	0	0	0	0	0	0	0	0
CTSS	1520	symbol	H. sapiens	1520	H. sapiens	1	0	0	0	0	0	0	0	0	0	0	0	0	0	0	1	0	0	0	0
MDM4	4194	symbol	H. sapiens	4194	H. sapiens	0	0	0	0	0	1	0	0	0	0	0	0	0	0	0	0	0	0	0	0
ULK1	8408	symbol	H. sapiens	8408	H. sapiens	0	0	0	0	1	0	0	0	0	0	0	0	0	0	0	0	0	0	0	0
TBXAS1	6916	symbol	H. sapiens	6916	H. sapiens	0	0	1	0	0	0	0	0	1	0	0	0	0	0	0	0	1	0	0	0
LMNA	4000	symbol	H. sapiens	4000	H. sapiens	0	0	0	0	0	1	0	0	0	0	0	0	0	1	0	0	0	0	0	0
TRPA1	8989	symbol	H. sapiens	8989	H. sapiens	0	0	0	1	0	0	0	0	0	1	1	0	0	0	0	0	0	0	0	0
F3	2152	symbol	H. sapiens	2152	H. sapiens	0	0	0	0	0	0	0	1	0	0	0	0	0	0	1	1	0	0	1	0
ADH1B	125	symbol	H. sapiens	125	H. sapiens	0	0	1	0	0	0	0	0	0	0	0	0	0	0	0	0	1	0	0	0
ADH1C	126	symbol	H. sapiens	126	H. sapiens	0	0	1	0	0	0	0	0	0	0	0	0	0	0	0	0	1	0	0	0
RELA	5970	symbol	H. sapiens	5970	H. sapiens	1	1	1	1	0	0	0	1	1	1	1	0	0	1	1	1	0	0	1	0
ADH1A	124	symbol	H. sapiens	124	H. sapiens	0	0	1	0	0	0	0	0	0	0	0	0	0	0	0	0	1	0	0	0
TLR4	7099	symbol	H. sapiens	7099	H. sapiens	1	0	0	0	1	0	0	1	1	1	0	0	0	1	1	1	0	0	1	1
HDAC6	10013	symbol	H. sapiens	10013	H. sapiens	1	0	0	0	1	0	0	0	1	0	1	1	1	0	1	0	0	0	0	0
HDAC2	3066	symbol	H. sapiens	3066	H. sapiens	1	1	0	1	0	1	0	1	1	0	1	1	1	0	0	1	0	1	0	0
CA2	760	symbol	H. sapiens	760	H. sapiens	1	0	0	0	0	0	0	0	0	0	0	1	0	0	0	0	0	0	0	0
CA1	759	symbol	H. sapiens	759	H. sapiens	0	0	0	0	0	0	0	0	0	0	0	0	0	0	0	0	0	0	0	0
CHRNA4	1137	symbol	H. sapiens	1137	H. sapiens	1	1	0	0	0	1	0	0	0	0	1	1	0	0	0	0	0	0	0	0
CHRM2	1129	symbol	H. sapiens	1129	H. sapiens	1	1	0	0	0	0	0	0	0	0	0	1	0	0	0	0	0	0	1	1
ACHE	43	symbol	H. sapiens	43	H. sapiens	1	1	0	0	0	0	0	0	0	0	0	1	1	0	0	0	0	0	0	0
CHRM3	1131	symbol	H. sapiens	1131	H. sapiens	1	1	1	0	0	0	0	0	0	0	0	0	0	0	0	0	0	0	0	1
ADH4	127	symbol	H. sapiens	127	H. sapiens	0	0	1	0	0	0	1	0	0	0	0	0	0	0	0	0	1	0	0	0
CHRNA7	1139	symbol	H. sapiens	1139	H. sapiens	1	1	0	0	0	1	0	0	1	0	0	1	0	0	1	0	0	0	0	0
CA12	771	symbol	H. sapiens	771	H. sapiens	0	0	0	0	0	0	0	0	0	0	0	0	0	0	0	0	0	0	0	0
HSD11B1	3290	symbol	H. sapiens	3290	H. sapiens	0	0	0	0	0	0	0	0	0	0	0	0	0	0	0	0	0	0	0	0
SRD5A1	6715	symbol	H. sapiens	6715	H. sapiens	1	0	1	1	0	0	1	1	1	0	0	0	0	0	0	0	1	1	1	0
TYMP	1890	symbol	H. sapiens	1890	H. sapiens	0	0	1	0	0	0	0	0	0	0	0	0	0	0	1	0	0	0	0	0
MMP1	4312	symbol	H. sapiens	4312	H. sapiens	0	0	0	0	0	0	0	0	0	1	0	0	0	0	0	0	0	0	0	0
MMP2	4313	symbol	H. sapiens	4313	H. sapiens	0	1	0	1	0	1	0	1	1	1	1	0	1	1	1	0	0	1	1	0
PARP1	142	symbol	H. sapiens	142	H. sapiens	1	1	0	0	0	0	0	0	1	1	1	0	0	1	0	1	0	0	1	0
SLC16A1	6566	symbol	H. sapiens	6566	H. sapiens	0	0	1	0	0	0	0	0	0	0	0	1	0	0	0	0	1	1	0	0
IMPDH2	3615	symbol	H. sapiens	3615	H. sapiens	0	0	0	0	0	0	0	0	0	0	0	0	0	0	0	0	0	0	1	0
NR4A1	3164	symbol	H. sapiens	3164	H. sapiens	1	1	0	0	0	0	0	1	1	0	0	0	0	0	1	1	0	0	0	0
CYP11B1	1584	symbol	H. sapiens	1584	H. sapiens	1	0	1	0	0	0	0	0	0	0	0	0	0	0	0	0	1	0	0	0
HSPA1A	3303	symbol	H. sapiens	3303	H. sapiens	1	0	0	0	0	0	0	1	0	0	1	0	0	1	0	1	0	1	0	0
PTK2B	2185	symbol	H. sapiens	2185	H. sapiens	0	1	0	1	1	1	0	1	1	1	1	1	1	0	1	1	0	0	1	0
TPO	7173	symbol	H. sapiens	7173	H. sapiens	0	0	1	0	0	0	1	0	0	0	1	0	0	0	0	0	0	0	0	0
MPO	4353	symbol	H. sapiens	4353	H. sapiens	0	0	0	0	0	0	1	1	0	1	1	0	0	0	0	0	1	0	0	0
CTSK	1513	symbol	H. sapiens	1513	H. sapiens	1	0	1	0	0	0	0	0	1	0	0	0	0	0	0	0	0	0	1	0
ALDH1A1	216	symbol	H. sapiens	216	H. sapiens	0	0	1	0	0	0	1	0	0	0	0	0	0	0	0	0	1	0	0	0
AKR1B1	231	symbol	H. sapiens	231	H. sapiens	0	0	1	0	0	0	0	0	0	1	1	0	0	0	0	0	1	0	0	0
CA9	768	symbol	H. sapiens	768	H. sapiens	0	0	0	1	0	1	0	0	0	0	0	0	0	0	0	0	0	0	0	0
AOC3	8639	symbol	H. sapiens	8639	H. sapiens	0	0	0	0	0	0	0	1	0	0	0	0	0	0	0	0	0	0	0	0
NOS2	4843	symbol	H. sapiens	4843	H. sapiens	0	0	1	1	1	1	1	1	0	0	0	0	0	0	0	1	1	0	1	0
AKR1C1	1645	symbol	H. sapiens	1645	H. sapiens	1	0	1	1	0	0	0	1	0	0	0	0	0	0	0	0	1	0	0	1
AKR1B10	57016	symbol	H. sapiens	57016	H. sapiens	0	0	1	0	0	0	1	0	0	0	0	0	0	0	0	0	0	0	0	0
PABPC1	26986	symbol	H. sapiens	26986	H. sapiens	0	0	0	0	0	0	0	0	0	0	0	0	0	0	0	0	0	0	0	0
CA7	766	symbol	H. sapiens	766	H. sapiens	0	0	0	0	0	0	0	0	0	0	0	1	0	0	0	0	0	0	0	0
IGF1R	3480	symbol	H. sapiens	3480	H. sapiens	1	1	1	0	1	1	0	1	1	1	1	0	1	0	1	1	0	1	1	0
MMP12	4321	symbol	H. sapiens	4321	H. sapiens	0	0	0	0	0	0	0	0	1	0	0	0	0	0	0	1	0	0	1	0
PARP2	10038	symbol	H. sapiens	10038	H. sapiens	0	0	0	0	0	1	0	0	0	0	0	0	0	0	0	0	0	0	0	0
BCHE	590	symbol	H. sapiens	590	H. sapiens	0	0	1	1	0	0	0	0	0	0	0	1	1	0	0	0	0	0	0	0
CES1	1066	symbol	H. sapiens	1066	H. sapiens	0	0	1	0	0	0	1	1	1	0	0	0	0	0	0	0	1	1	0	0
PTPN22	26191	symbol	H. sapiens	26191	H. sapiens	1	0	0	0	0	0	0	1	0	0	0	0	0	0	0	1	0	0	0	0
JAK2	3717	symbol	H. sapiens	3717	H. sapiens	1	0	1	0	1	0	0	1	0	0	1	1	0	1	1	1	0	1	1	0
PTPRC	5788	symbol	H. sapiens	5788	H. sapiens	0	0	0	0	0	0	0	0	1	0	0	0	0	1	1	1	0	0	1	0
FABP3	2170	symbol	H. sapiens	2170	H. sapiens	0	0	0	0	0	0	0	0	0	0	0	0	0	0	0	0	0	0	0	0
PDE5A	8654	symbol	H. sapiens	8654	H. sapiens	0	0	0	0	0	0	0	0	0	0	0	0	0	0	0	0	0	0	0	0
PDE3B	5140	symbol	H. sapiens	5140	H. sapiens	1	0	0	0	0	0	0	0	0	0	0	0	0	0	1	0	0	0	0	0
PIM1	5292	symbol	H. sapiens	5292	H. sapiens	1	0	0	0	1	0	1	1	0	0	0	0	0	0	0	1	0	1	1	0
CA14	23632	symbol	H. sapiens	23632	H. sapiens	0	0	0	0	0	0	0	0	0	0	0	0	0	0	0	0	0	0	0	0
CA4	762	symbol	H. sapiens	762	H. sapiens	0	0	0	0	0	0	0	0	0	0	0	0	0	0	0	0	0	0	0	0
CA5A	763	symbol	H. sapiens	763	H. sapiens	0	0	0	0	0	0	0	0	0	0	0	0	0	0	0	0	0	0	0	0
JAK1	3716	symbol	H. sapiens	3716	H. sapiens	1	0	0	0	1	0	0	0	0	0	0	0	0	0	1	0	0	0	1	0
PLK1	5347	symbol	H. sapiens	5347	H. sapiens	0	0	0	0	1	0	0	0	0	0	0	0	0	0	0	0	0	0	0	0
MAOA	4128	symbol	H. sapiens	4128	H. sapiens	0	0	1	0	0	0	0	0	0	0	0	0	0	0	0	0	0	0	0	0
HMOX1	3162	symbol	H. sapiens	3162	H. sapiens	0	1	0	0	0	0	0	1	0	0	1	0	0	1	1	1	0	0	0	0
TGM2	7052	symbol	H. sapiens	7052	H. sapiens	1	0	0	0	0	0	0	0	0	0	0	0	1	0	1	0	0	1	0	1
KCNK2	3776	symbol	H. sapiens	3776	H. sapiens	0	1	0	0	0	1	0	1	0	1	0	1	0	0	0	0	0	0	0	0
STS	412	symbol	H. sapiens	412	H. sapiens	0	0	0	0	0	0	0	0	0	0	0	0	0	0	0	0	0	0	0	0
SLC5A7	60482	symbol	H. sapiens	60482	H. sapiens	0	1	0	0	0	0	0	0	0	0	0	0	0	0	0	0	0	0	0	0
SLC6A3	6531	symbol	H. sapiens	6531	H. sapiens	0	1	1	1	0	0	0	0	1	0	0	1	1	0	0	0	0	0	0	1
HDAC3	8841	symbol	H. sapiens	8841	H. sapiens	0	0	0	0	0	0	0	0	0	0	0	0	0	0	0	0	0	0	0	0
HDAC1	3065	symbol	H. sapiens	3065	H. sapiens	0	0	0	0	0	0	0	0	1	0	0	0	0	1	0	1	0	0	0	0
HDAC11	79885	symbol	H. sapiens	79885	H. sapiens	0	0	0	0	0	0	0	0	0	0	0	0	0	0	0	0	0	0	0	0
HDAC10	83933	symbol	H. sapiens	83933	H. sapiens	0	0	0	0	0	0	0	0	0	0	0	0	0	0	0	0	0	0	0	0
DRD2	1813	symbol	H. sapiens	1813	H. sapiens	1	1	1	1	0	1	1	1	1	1	0	1	1	0	0	1	0	1	0	1
EPHX1	2052	symbol	H. sapiens	2052	H. sapiens	0	0	1	1	0	0	1	0	0	0	0	0	0	0	0	0	1	0	0	0
IKBKB	3551	symbol	H. sapiens	3551	H. sapiens	0	0	0	0	1	0	0	1	0	0	0	0	0	0	0	1	0	0	1	0
SLC6A4	6532	symbol	H. sapiens	6532	H. sapiens	1	1	0	1	0	1	1	1	0	0	0	1	1	0	0	0	0	1	0	0
EPHX2	2053	symbol	H. sapiens	2053	H. sapiens	0	0	1	0	0	0	1	0	0	0	0	0	0	0	0	0	0	0	0	0
ADH7	131	symbol	H. sapiens	131	H. sapiens	0	0	1	0	0	0	0	1	1	0	0	0	0	0	0	0	1	0	0	0
CHRNB2	1141	symbol	H. sapiens	1141	H. sapiens	1	1	0	0	0	1	0	0	1	0	0	1	1	0	0	0	0	0	0	0

## Sheet: Enrichment
GroupID	Category	Term	Description	LogP	Log(q-value)	Genes	Symbols	InTerm_InList
1_Summary	GO Biological Processes	GO:1901699	cellular response to nitrogen compound	-33.4578	-29.2857	43,142,760,1020,1128,1129,1131,1132,1134,1137,1139,1141,1143,1445,1584,1813,2321,2358,2534,3066,3164,3358,3480,3716,3717,4780,4790,5140,5771,5970,6532,6548,6715,6772,7052,7099,10014,11255,26191,340061,1460,1520,1645,3303,5292,8805,10013,1513,6513	ACHE,PARP1,CA2,CDK5,CHRM1,CHRM2,CHRM3,CHRM4,CHRNA1,CHRNA4,CHRNA7,CHRNB2,CHRNB4,CSK,CYP11B1,DRD2,FLT1,FPR2,FYN,HDAC2,NR4A1,HTR2C,IGF1R,JAK1,JAK2,NFE2L2,NFKB1,PDE3B,PTPN2,RELA,SLC6A4,SLC9A1,SRD5A1,STAT1,TGM2,TLR4,HDAC5,HRH3,PTPN22,STING1,CSNK2B,CTSS,AKR1C1,HSPA1A,PIM1,TRIM24,HDAC6,CTSK,SLC2A1	49/-
1_Member	GO Biological Processes	GO:1901699	cellular response to nitrogen compound	-33.4578	-29.2857	43,142,760,1020,1128,1129,1131,1132,1134,1137,1139,1141,1143,1445,1584,1813,2321,2358,2534,3066,3164,3358,3480,3716,3717,4780,4790,5140,5771,5970,6532,6548,6715,6772,7052,7099,10014,11255,26191,340061	ACHE,PARP1,CA2,CDK5,CHRM1,CHRM2,CHRM3,CHRM4,CHRNA1,CHRNA4,CHRNA7,CHRNB2,CHRNB4,CSK,CYP11B1,DRD2,FLT1,FPR2,FYN,HDAC2,NR4A1,HTR2C,IGF1R,JAK1,JAK2,NFE2L2,NFKB1,PDE3B,PTPN2,RELA,SLC6A4,SLC9A1,SRD5A1,STAT1,TGM2,TLR4,HDAC5,HRH3,PTPN22,STING1	40/633
1_Member	GO Biological Processes	GO:0032870	cellular response to hormone stimulus	-16.9834	-13.6564	142,760,1445,1460,1520,1584,1645,2321,3164,3303,3480,3716,3717,4780,4790,5140,5292,5771,5970,6548,6715,6772,8805,10013,10014	PARP1,CA2,CSK,CSNK2B,CTSS,CYP11B1,AKR1C1,FLT1,NR4A1,HSPA1A,IGF1R,JAK1,JAK2,NFE2L2,NFKB1,PDE3B,PIM1,PTPN2,RELA,SLC9A1,SRD5A1,STAT1,TRIM24,HDAC6,HDAC5	25/562
1_Member	GO Biological Processes	GO:0043434	response to peptide hormone	-15.0567	-11.9638	142,760,1445,1513,1584,2321,3164,3480,3716,3717,4780,4790,5140,5771,5970,6513,6548,6715,6772,8805,10014	PARP1,CA2,CSK,CTSK,CYP11B1,FLT1,NR4A1,IGF1R,JAK1,JAK2,NFE2L2,NFKB1,PDE3B,PTPN2,RELA,SLC2A1,SLC9A1,SRD5A1,STAT1,TRIM24,HDAC5	21/431
1_Member	GO Biological Processes	GO:0071375	cellular response to peptide hormone stimulus	-14.5202	-11.4621	142,760,1445,1584,2321,3164,3480,3716,3717,4780,4790,5140,5771,5970,6548,6715,6772,10014	PARP1,CA2,CSK,CYP11B1,FLT1,NR4A1,IGF1R,JAK1,JAK2,NFE2L2,NFKB1,PDE3B,PTPN2,RELA,SLC9A1,SRD5A1,STAT1,HDAC5	18/299
1_Member	GO Biological Processes	GO:0032868	response to insulin	-8.35255	-6.07257	142,1513,2321,3480,5140,5771,5970,6513,6548,6715,6772,10014	PARP1,CTSK,FLT1,IGF1R,PDE3B,PTPN2,RELA,SLC2A1,SLC9A1,SRD5A1,STAT1,HDAC5	12/268
1_Member	GO Biological Processes	GO:0032869	cellular response to insulin stimulus	-6.44551	-4.43179	142,2321,3480,5140,5771,6548,6715,6772,10014	PARP1,FLT1,IGF1R,PDE3B,PTPN2,SLC9A1,SRD5A1,STAT1,HDAC5	9/198
2_Summary	GO Biological Processes	GO:0035094	response to nicotine	-18.7891	-14.9181	1134,1137,1139,1141,1143,1813,3066,3162,3480,4313,4790,5970,6531,43,1128,1129,1131,1132,11255,1020,2554,3164,3358,3776,9152,60482,142,2185,6532,6548	CHRNA1,CHRNA4,CHRNA7,CHRNB2,CHRNB4,DRD2,HDAC2,HMOX1,IGF1R,MMP2,NFKB1,RELA,SLC6A3,ACHE,CHRM1,CHRM2,CHRM3,CHRM4,HRH3,CDK5,GABRA1,NR4A1,HTR2C,KCNK2,SLC6A5,SLC5A7,PARP1,PTK2B,SLC6A4,SLC9A1	30/-
2_Member	GO Biological Processes	GO:0035094	response to nicotine	-18.7891	-14.9181	1134,1137,1139,1141,1143,1813,3066,3162,3480,4313,4790,5970,6531	CHRNA1,CHRNA4,CHRNA7,CHRNB2,CHRNB4,DRD2,HDAC2,HMOX1,IGF1R,MMP2,NFKB1,RELA,SLC6A3	13/53
2_Member	GO Biological Processes	GO:0098926	postsynaptic signal transduction	-17.1346	-13.7407	43,1128,1129,1131,1132,1134,1137,1139,1141,1143,5970,11255	ACHE,CHRM1,CHRM2,CHRM3,CHRM4,CHRNA1,CHRNA4,CHRNA7,CHRNB2,CHRNB4,RELA,HRH3	12/51
2_Member	GO Biological Processes	GO:0095500	acetylcholine receptor signaling pathway	-15.8296	-12.6118	43,1128,1129,1131,1132,1134,1137,1139,1141,1143,11255	ACHE,CHRM1,CHRM2,CHRM3,CHRM4,CHRNA1,CHRNA4,CHRNA7,CHRNB2,CHRNB4,HRH3	11/46
2_Member	GO Biological Processes	GO:1905145	cellular response to acetylcholine	-15.6041	-12.432	43,1128,1129,1131,1132,1134,1137,1139,1141,1143,11255	ACHE,CHRM1,CHRM2,CHRM3,CHRM4,CHRNA1,CHRNA4,CHRNA7,CHRNB2,CHRNB4,HRH3	11/48
2_Member	GO Biological Processes	GO:1905144	response to acetylcholine	-15.2854	-12.1547	43,1128,1129,1131,1132,1134,1137,1139,1141,1143,11255	ACHE,CHRM1,CHRM2,CHRM3,CHRM4,CHRNA1,CHRNA4,CHRNA7,CHRNB2,CHRNB4,HRH3	11/51
2_Member	GO Biological Processes	GO:0099536	synaptic signaling	-14.3306	-11.3103	43,1020,1128,1129,1131,1132,1134,1137,1139,1141,1143,1813,2554,3164,3358,3776,5970,6531,9152,11255,60482	ACHE,CDK5,CHRM1,CHRM2,CHRM3,CHRM4,CHRNA1,CHRNA4,CHRNA7,CHRNB2,CHRNB4,DRD2,GABRA1,NR4A1,HTR2C,KCNK2,RELA,SLC6A3,SLC6A5,HRH3,SLC5A7	21/469
2_Member	GO Biological Processes	GO:0007268	chemical synaptic transmission	-14.2783	-11.3103	43,1020,1128,1129,1131,1132,1134,1137,1139,1141,1143,1813,2554,3164,3358,3776,6531,9152,11255,60482	ACHE,CDK5,CHRM1,CHRM2,CHRM3,CHRM4,CHRNA1,CHRNA4,CHRNA7,CHRNB2,CHRNB4,DRD2,GABRA1,NR4A1,HTR2C,KCNK2,SLC6A3,SLC6A5,HRH3,SLC5A7	20/414
2_Member	GO Biological Processes	GO:0098916	anterograde trans-synaptic signaling	-14.2783	-11.3103	43,1020,1128,1129,1131,1132,1134,1137,1139,1141,1143,1813,2554,3164,3358,3776,6531,9152,11255,60482	ACHE,CDK5,CHRM1,CHRM2,CHRM3,CHRM4,CHRNA1,CHRNA4,CHRNA7,CHRNB2,CHRNB4,DRD2,GABRA1,NR4A1,HTR2C,KCNK2,SLC6A3,SLC6A5,HRH3,SLC5A7	20/414
2_Member	GO Biological Processes	GO:0099537	trans-synaptic signaling	-13.8919	-10.9503	43,1020,1128,1129,1131,1132,1134,1137,1139,1141,1143,1813,2554,3164,3358,3776,6531,9152,11255,60482	ACHE,CDK5,CHRM1,CHRM2,CHRM3,CHRM4,CHRNA1,CHRNA4,CHRNA7,CHRNB2,CHRNB4,DRD2,GABRA1,NR4A1,HTR2C,KCNK2,SLC6A3,SLC6A5,HRH3,SLC5A7	20/434
2_Member	GO Biological Processes	GO:0007271	synaptic transmission, cholinergic	-12.4797	-9.77003	43,1131,1134,1137,1139,1141,1143,60482	ACHE,CHRM3,CHRNA1,CHRNA4,CHRNA7,CHRNB2,CHRNB4,SLC5A7	8/27
2_Member	GO Biological Processes	GO:0060078	regulation of postsynaptic membrane potential	-8.69643	-6.38169	1020,1128,1134,1137,1139,1141,1143,1813,2554	CDK5,CHRM1,CHRNA1,CHRNA4,CHRNA7,CHRNB2,CHRNB4,DRD2,GABRA1	9/109
2_Member	GO Biological Processes	GO:0099565	chemical synaptic transmission, postsynaptic	-8.63257	-6.32381	1020,1134,1137,1139,1141,1143,1813,3776	CDK5,CHRNA1,CHRNA4,CHRNA7,CHRNB2,CHRNB4,DRD2,KCNK2	8/76
2_Member	GO Biological Processes	GO:0007274	neuromuscular synaptic transmission	-8.53645	-6.23944	1128,1134,1137,1141,1143,60482	CHRM1,CHRNA1,CHRNA4,CHRNB2,CHRNB4,SLC5A7	6/28
2_Member	GO Biological Processes	GO:0060079	excitatory postsynaptic potential	-7.50358	-5.32936	1020,1134,1137,1139,1141,1143,1813	CDK5,CHRNA1,CHRNA4,CHRNA7,CHRNB2,CHRNB4,DRD2	7/69
2_Member	GO Biological Processes	GO:0042391	regulation of membrane potential	-7.49104	-5.32757	142,1020,1128,1134,1137,1139,1141,1143,1813,2185,2554,3776,6532,6548	PARP1,CDK5,CHRM1,CHRNA1,CHRNA4,CHRNA7,CHRNB2,CHRNB4,DRD2,PTK2B,GABRA1,KCNK2,SLC6A4,SLC9A1	14/463
2_Member	GO Biological Processes	GO:0051899	membrane depolarization	-5.18379	-3.39011	1134,1137,1141,1143,6532	CHRNA1,CHRNA4,CHRNB2,CHRNB4,SLC6A4	5/57
2_Member	GO Biological Processes	GO:0030534	adult behavior	-5.16425	-3.37419	1020,1137,1141,1143,1813,3066,6532	CDK5,CHRNA4,CHRNB2,CHRNB4,DRD2,HDAC2,SLC6A4	7/152
2_Member	GO Biological Processes	GO:0035095	behavioral response to nicotine	-5.10849	-3.33609	1137,1141,1143	CHRNA4,CHRNB2,CHRNB4	3/9
2_Member	GO Biological Processes	GO:0019228	neuronal action potential	-3.29228	-1.87064	1134,1143,3776	CHRNA1,CHRNB4,KCNK2	3/34
2_Member	GO Biological Processes	GO:0001508	action potential	-2.52229	-1.23839	1134,1137,1143,3776	CHRNA1,CHRNA4,CHRNB4,KCNK2	4/129
2_Member	GO Biological Processes	GO:0019226	transmission of nerve impulse	-2.49306	-1.21141	1134,1143,3776	CHRNA1,CHRNB4,KCNK2	3/64
3_Summary	GO Biological Processes	GO:0120254	olefinic compound metabolic process	-18.4789	-14.784	124,125,126,127,131,216,231,1548,1584,1645,2052,2053,2950,5742,6715,6916,57016,102,590,1131,1513,1813,3028,3358,3480,3717,4311,4790,4843,6566,6865,7173,1066,4128,4129,6531,57704,4780,5970,1890	ADH1A,ADH1B,ADH1C,ADH4,ADH7,ALDH1A1,AKR1B1,CYP2A6,CYP11B1,AKR1C1,EPHX1,EPHX2,GSTP1,PTGS1,SRD5A1,TBXAS1,AKR1B10,ADAM10,BCHE,CHRM3,CTSK,DRD2,HSD17B10,HTR2C,IGF1R,JAK2,MME,NFKB1,NOS2,SLC16A1,TACR2,TPO,CES1,MAOA,MAOB,SLC6A3,GBA2,NFE2L2,RELA,TYMP	40/-
3_Member	GO Biological Processes	GO:0120254	olefinic compound metabolic process	-18.4789	-14.784	124,125,126,127,131,216,231,1548,1584,1645,2052,2053,2950,5742,6715,6916,57016	ADH1A,ADH1B,ADH1C,ADH4,ADH7,ALDH1A1,AKR1B1,CYP2A6,CYP11B1,AKR1C1,EPHX1,EPHX2,GSTP1,PTGS1,SRD5A1,TBXAS1,AKR1B10	17/148
3_Member	GO Biological Processes	GO:0010817	regulation of hormone levels	-18.3539	-14.7839	102,124,125,126,127,131,216,231,590,1131,1513,1584,1645,1813,3028,3358,3480,3717,4311,4790,4843,6566,6715,6865,7173,57016	ADAM10,ADH1A,ADH1B,ADH1C,ADH4,ADH7,ALDH1A1,AKR1B1,BCHE,CHRM3,CTSK,CYP11B1,AKR1C1,DRD2,HSD17B10,HTR2C,IGF1R,JAK2,MME,NFKB1,NOS2,SLC16A1,SRD5A1,TACR2,TPO,AKR1B10	26/548
3_Member	GO Biological Processes	GO:0042445	hormone metabolic process	-16.0496	-12.7806	102,124,125,126,127,131,216,231,590,1513,1584,1645,3028,4311,6715,7173,57016	ADAM10,ADH1A,ADH1B,ADH1C,ADH4,ADH7,ALDH1A1,AKR1B1,BCHE,CTSK,CYP11B1,AKR1C1,HSD17B10,MME,SRD5A1,TPO,AKR1B10	17/205
3_Member	GO Biological Processes	GO:1901615	organic hydroxy compound metabolic process	-13.2785	-10.4255	124,125,126,127,131,216,231,1066,1513,1584,1645,1813,3028,4128,4129,6531,6715,7173,57016,57704	ADH1A,ADH1B,ADH1C,ADH4,ADH7,ALDH1A1,AKR1B1,CES1,CTSK,CYP11B1,AKR1C1,DRD2,HSD17B10,MAOA,MAOB,SLC6A3,SRD5A1,TPO,AKR1B10,GBA2	20/468
3_Member	GO Biological Processes	GO:0016101	diterpenoid metabolic process	-11.0022	-8.38641	124,125,126,127,131,216,231,1645,6715,57016	ADH1A,ADH1B,ADH1C,ADH4,ADH7,ALDH1A1,AKR1B1,AKR1C1,SRD5A1,AKR1B10	10/88
3_Member	GO Biological Processes	GO:0034308	primary alcohol metabolic process	-10.7578	-8.15389	124,125,126,127,131,216,231,1584,1645,57016	ADH1A,ADH1B,ADH1C,ADH4,ADH7,ALDH1A1,AKR1B1,CYP11B1,AKR1C1,AKR1B10	10/93
3_Member	GO Biological Processes	GO:0006721	terpenoid metabolic process	-10.4827	-7.93388	124,125,126,127,131,216,231,1645,6715,57016	ADH1A,ADH1B,ADH1C,ADH4,ADH7,ALDH1A1,AKR1B1,AKR1C1,SRD5A1,AKR1B10	10/99
3_Member	GO Biological Processes	GO:0042572	retinol metabolic process	-9.99136	-7.49139	124,125,126,127,131,216,231,57016	ADH1A,ADH1B,ADH1C,ADH4,ADH7,ALDH1A1,AKR1B1,AKR1B10	8/52
3_Member	GO Biological Processes	GO:0001523	retinoid metabolic process	-9.76572	-7.29261	124,125,126,127,131,216,231,1645,57016	ADH1A,ADH1B,ADH1C,ADH4,ADH7,ALDH1A1,AKR1B1,AKR1C1,AKR1B10	9/83
3_Member	GO Biological Processes	GO:0006720	isoprenoid metabolic process	-9.64593	-7.19813	124,125,126,127,131,216,231,1645,6715,57016	ADH1A,ADH1B,ADH1C,ADH4,ADH7,ALDH1A1,AKR1B1,AKR1C1,SRD5A1,AKR1B10	10/120
3_Member	GO Biological Processes	GO:0006066	alcohol metabolic process	-7.58855	-5.39875	124,125,126,127,131,216,231,1066,1584,1645,57016,57704	ADH1A,ADH1B,ADH1C,ADH4,ADH7,ALDH1A1,AKR1B1,CES1,CYP11B1,AKR1C1,AKR1B10,GBA2	12/314
3_Member	GO Biological Processes	GO:1902644	tertiary alcohol metabolic process	-6.25354	-4.27168	231,1584,1645,57016	AKR1B1,CYP11B1,AKR1C1,AKR1B10	4/15
3_Member	GO Biological Processes	GO:0110096	cellular response to aldehyde	-5.9076	-3.99101	127,216,3480,57016	ADH4,ALDH1A1,IGF1R,AKR1B10	4/18
3_Member	GO Biological Processes	GO:0016137	glycoside metabolic process	-5.80649	-3.90655	231,1645,57016,57704	AKR1B1,AKR1C1,AKR1B10,GBA2	4/19
3_Member	GO Biological Processes	GO:0019748	secondary metabolic process	-5.51259	-3.6689	231,1548,1645,4780,57016	AKR1B1,CYP2A6,AKR1C1,NFE2L2,AKR1B10	5/49
3_Member	GO Biological Processes	GO:0044597	daunorubicin metabolic process	-5.10849	-3.33609	231,1645,57016	AKR1B1,AKR1C1,AKR1B10	3/9
3_Member	GO Biological Processes	GO:0110095	cellular detoxification of aldehyde	-5.10849	-3.33609	127,216,57016	ADH4,ALDH1A1,AKR1B10	3/9
3_Member	GO Biological Processes	GO:0030638	polyketide metabolic process	-4.95505	-3.21594	231,1645,57016	AKR1B1,AKR1C1,AKR1B10	3/10
3_Member	GO Biological Processes	GO:0030647	aminoglycoside antibiotic metabolic process	-4.95505	-3.21594	231,1645,57016	AKR1B1,AKR1C1,AKR1B10	3/10
3_Member	GO Biological Processes	GO:0044598	doxorubicin metabolic process	-4.95505	-3.21594	231,1645,57016	AKR1B1,AKR1C1,AKR1B10	3/10
3_Member	GO Biological Processes	GO:0042573	retinoic acid metabolic process	-4.91562	-3.1797	124,125,126,131	ADH1A,ADH1B,ADH1C,ADH7	4/31
3_Member	GO Biological Processes	GO:0006081	aldehyde metabolic process	-4.80524	-3.08737	127,216,1584,1645,5970	ADH4,ALDH1A1,CYP11B1,AKR1C1,RELA	5/68
3_Member	GO Biological Processes	GO:1901657	glycosyl compound metabolic process	-4.59742	-2.92641	231,1645,1890,57016,57704	AKR1B1,AKR1C1,TYMP,AKR1B10,GBA2	5/75
4_Summary	GO Biological Processes	GO:0009410	response to xenobiotic stimulus	-17.2143	-13.7412	590,768,1548,1645,1813,2052,2185,2950,3066,4129,4313,4780,4843,5970,6531,6532,6715,6772,7048,7150,8856,8989,10014	BCHE,CA9,CYP2A6,AKR1C1,DRD2,EPHX1,PTK2B,GSTP1,HDAC2,MAOB,MMP2,NFE2L2,NOS2,RELA,SLC6A3,SLC6A4,SRD5A1,STAT1,TGFBR2,TOP1,NR1I2,TRPA1,HDAC5	23/-
4_Member	GO Biological Processes	GO:0009410	response to xenobiotic stimulus	-17.2143	-13.7412	590,768,1548,1645,1813,2052,2185,2950,3066,4129,4313,4780,4843,5970,6531,6532,6715,6772,7048,7150,8856,8989,10014	BCHE,CA9,CYP2A6,AKR1C1,DRD2,EPHX1,PTK2B,GSTP1,HDAC2,MAOB,MMP2,NFE2L2,NOS2,RELA,SLC6A3,SLC6A4,SRD5A1,STAT1,TGFBR2,TOP1,NR1I2,TRPA1,HDAC5	23/437
4_Member	GO Biological Processes	GO:0071466	cellular response to xenobiotic stimulus	-5.42228	-3.5946	590,1548,1645,2052,2950,4780,4843,8856	BCHE,CYP2A6,AKR1C1,EPHX1,GSTP1,NFE2L2,NOS2,NR1I2	8/197
4_Member	GO Biological Processes	GO:0006805	xenobiotic metabolic process	-4.56064	-2.89371	590,1548,1645,2052,2950,8856	BCHE,CYP2A6,AKR1C1,EPHX1,GSTP1,NR1I2	6/127
5_Summary	GO Biological Processes	GO:0006468	protein phosphorylation	-13.682	-10.7652	102,994,1020,1445,1460,2185,2321,2534,2869,3480,3551,3716,3717,5292,5347,7099,7150,8408,10733,4843,5300,10013	ADAM10,CDC25B,CDK5,CSK,CSNK2B,PTK2B,FLT1,FYN,GRK5,IGF1R,IKBKB,JAK1,JAK2,PIM1,PLK1,TLR4,TOP1,ULK1,PLK4,NOS2,PIN1,HDAC6	22/-
5_Member	GO Biological Processes	GO:0006468	protein phosphorylation	-13.682	-10.7652	102,994,1020,1445,1460,2185,2321,2534,2869,3480,3551,3716,3717,5292,5347,7099,7150,8408,10733	ADAM10,CDC25B,CDK5,CSK,CSNK2B,PTK2B,FLT1,FYN,GRK5,IGF1R,IKBKB,JAK1,JAK2,PIM1,PLK1,TLR4,TOP1,ULK1,PLK4	19/388
5_Member	GO Biological Processes	GO:0016310	phosphorylation	-12.8304	-10.0884	102,994,1020,1445,1460,2185,2321,2534,2869,3480,3551,3716,3717,5292,5347,7099,7150,8408,10733	ADAM10,CDC25B,CDK5,CSK,CSNK2B,PTK2B,FLT1,FYN,GRK5,IGF1R,IKBKB,JAK1,JAK2,PIM1,PLK1,TLR4,TOP1,ULK1,PLK4	19/433
5_Member	GO Biological Processes	GO:0018193	peptidyl-amino acid modification	-8.85688	-6.49771	1020,1460,2185,2321,2534,3480,3551,3717,4843,5300,5347,7150,8408,10013	CDK5,CSNK2B,PTK2B,FLT1,FYN,IGF1R,IKBKB,JAK2,NOS2,PIN1,PLK1,TOP1,ULK1,HDAC6	14/361
5_Member	GO Biological Processes	GO:0018105	peptidyl-serine phosphorylation	-4.46149	-2.81446	1020,3551,5347,7150,8408	CDK5,IKBKB,PLK1,TOP1,ULK1	5/80
5_Member	GO Biological Processes	GO:0018209	peptidyl-serine modification	-4.16979	-2.58543	1020,3551,5347,7150,8408	CDK5,IKBKB,PLK1,TOP1,ULK1	5/92
6_Summary	GO Biological Processes	GO:0070482	response to oxygen levels	-13.4041	-10.5107	768,1137,1139,1141,1813,2185,3066,3776,4000,4194,4313,4780,4843,5300,6513,6532,6548,10038,3480,3688,7048	CA9,CHRNA4,CHRNA7,CHRNB2,DRD2,PTK2B,HDAC2,KCNK2,LMNA,MDM4,MMP2,NFE2L2,NOS2,PIN1,SLC2A1,SLC6A4,SLC9A1,PARP2,IGF1R,ITGB1,TGFBR2	21/-
6_Member	GO Biological Processes	GO:0070482	response to oxygen levels	-13.4041	-10.5107	768,1137,1139,1141,1813,2185,3066,3776,4000,4194,4313,4780,4843,5300,6513,6532,6548,10038	CA9,CHRNA4,CHRNA7,CHRNB2,DRD2,PTK2B,HDAC2,KCNK2,LMNA,MDM4,MMP2,NFE2L2,NOS2,PIN1,SLC2A1,SLC6A4,SLC9A1,PARP2	18/347
6_Member	GO Biological Processes	GO:0036293	response to decreased oxygen levels	-12.867	-10.0884	768,1137,1139,1141,1813,2185,3776,4000,4194,4313,4780,4843,5300,6513,6532,6548,10038	CA9,CHRNA4,CHRNA7,CHRNB2,DRD2,PTK2B,KCNK2,LMNA,MDM4,MMP2,NFE2L2,NOS2,PIN1,SLC2A1,SLC6A4,SLC9A1,PARP2	17/319
6_Member	GO Biological Processes	GO:0001666	response to hypoxia	-12.027	-9.36005	768,1137,1139,1141,1813,2185,3776,4000,4194,4313,4780,4843,5300,6513,6532,6548	CA9,CHRNA4,CHRNA7,CHRNB2,DRD2,PTK2B,KCNK2,LMNA,MDM4,MMP2,NFE2L2,NOS2,PIN1,SLC2A1,SLC6A4,SLC9A1	16/305
6_Member	GO Biological Processes	GO:0071456	cellular response to hypoxia	-4.28856	-2.67519	3776,4000,4194,4780,5300,6548	KCNK2,LMNA,MDM4,NFE2L2,PIN1,SLC9A1	6/142
6_Member	GO Biological Processes	GO:0036294	cellular response to decreased oxygen levels	-4.17234	-2.58543	3776,4000,4194,4780,5300,6548	KCNK2,LMNA,MDM4,NFE2L2,PIN1,SLC9A1	6/149
6_Member	GO Biological Processes	GO:0071453	cellular response to oxygen levels	-3.92821	-2.38379	3776,4000,4194,4780,5300,6548	KCNK2,LMNA,MDM4,NFE2L2,PIN1,SLC9A1	6/165
6_Member	GO Biological Processes	GO:0007507	heart development	-2.27232	-1.03525	3480,3688,3776,4000,4194,4313,6548,7048	IGF1R,ITGB1,KCNK2,LMNA,MDM4,MMP2,SLC9A1,TGFBR2	8/578
6_Member	GO Biological Processes	GO:0003205	cardiac chamber development	-2.08284	-0.870285	3480,3776,4194,7048	IGF1R,KCNK2,MDM4,TGFBR2	4/172
7_Summary	GO Biological Processes	GO:0009636	response to toxic substance	-13.2754	-10.4255	127,216,1066,1813,2052,2053,2950,4129,4353,4780,5292,5742,6532,6715,7173,57016,4843	ADH4,ALDH1A1,CES1,DRD2,EPHX1,EPHX2,GSTP1,MAOB,MPO,NFE2L2,PIM1,PTGS1,SLC6A4,SRD5A1,TPO,AKR1B10,NOS2	17/-
7_Member	GO Biological Processes	GO:0009636	response to toxic substance	-13.2754	-10.4255	127,216,1066,1813,2052,2053,2950,4129,4353,4780,5292,5742,6532,6715,7173,57016	ADH4,ALDH1A1,CES1,DRD2,EPHX1,EPHX2,GSTP1,MAOB,MPO,NFE2L2,PIM1,PTGS1,SLC6A4,SRD5A1,TPO,AKR1B10	16/253
7_Member	GO Biological Processes	GO:0098754	detoxification	-7.50144	-5.32936	127,216,2950,4353,4780,5292,5742,7173,57016	ADH4,ALDH1A1,GSTP1,MPO,NFE2L2,PIM1,PTGS1,TPO,AKR1B10	9/149
7_Member	GO Biological Processes	GO:1990748	cellular detoxification	-7.11395	-5.00633	127,216,2950,4353,5292,5742,7173,57016	ADH4,ALDH1A1,GSTP1,MPO,PIM1,PTGS1,TPO,AKR1B10	8/118
7_Member	GO Biological Processes	GO:0097237	cellular response to toxic substance	-6.83963	-4.77476	127,216,2950,4353,5292,5742,7173,57016	ADH4,ALDH1A1,GSTP1,MPO,PIM1,PTGS1,TPO,AKR1B10	8/128
7_Member	GO Biological Processes	GO:0072593	reactive oxygen species metabolic process	-3.78403	-2.27377	4129,4353,4780,4843,7173	MAOB,MPO,NFE2L2,NOS2,TPO	5/111
7_Member	GO Biological Processes	GO:0098869	cellular oxidant detoxification	-3.06117	-1.67726	2950,4353,5742,7173	GSTP1,MPO,PTGS1,TPO	4/92
7_Member	GO Biological Processes	GO:0042743	hydrogen peroxide metabolic process	-3.0517	-1.67272	4129,4353,7173	MAOB,MPO,TPO	3/41
8_Summary	GO Biological Processes	GO:0071396	cellular response to lipid	-13.0421	-10.2124	1066,1645,1813,2185,2950,3066,3303,3480,3717,3776,4313,4790,4843,5054,5292,5970,6532,6715,7099,10014,26191,3164,4129,4353,2152,2358,3162,3551,3688,4282,4780,8639,51311,131	CES1,AKR1C1,DRD2,PTK2B,GSTP1,HDAC2,HSPA1A,IGF1R,JAK2,KCNK2,MMP2,NFKB1,NOS2,SERPINE1,PIM1,RELA,SLC6A4,SRD5A1,TLR4,HDAC5,PTPN22,NR4A1,MAOB,MPO,F3,FPR2,HMOX1,IKBKB,ITGB1,MIF,NFE2L2,AOC3,TLR8,ADH7	34/-
8_Member	GO Biological Processes	GO:0071396	cellular response to lipid	-13.0421	-10.2124	1066,1645,1813,2185,2950,3066,3303,3480,3717,3776,4313,4790,4843,5054,5292,5970,6532,6715,7099,10014,26191	CES1,AKR1C1,DRD2,PTK2B,GSTP1,HDAC2,HSPA1A,IGF1R,JAK2,KCNK2,MMP2,NFKB1,NOS2,SERPINE1,PIM1,RELA,SLC6A4,SRD5A1,TLR4,HDAC5,PTPN22	21/546
8_Member	GO Biological Processes	GO:0032496	response to lipopolysaccharide	-8.19883	-5.94583	2950,3066,3164,3717,4129,4353,4790,4843,5054,5970,7099,10014,26191	GSTP1,HDAC2,NR4A1,JAK2,MAOB,MPO,NFKB1,NOS2,SERPINE1,RELA,TLR4,HDAC5,PTPN22	13/339
8_Member	GO Biological Processes	GO:0006954	inflammatory response	-7.9701	-5.73754	2152,2358,3162,3164,3551,3688,3717,4282,4780,4790,4843,5970,7099,8639,10014,51311	F3,FPR2,HMOX1,NR4A1,IKBKB,ITGB1,JAK2,MIF,NFE2L2,NFKB1,NOS2,RELA,TLR4,AOC3,HDAC5,TLR8	16/577
8_Member	GO Biological Processes	GO:0002237	response to molecule of bacterial origin	-7.8747	-5.65202	2950,3066,3164,3717,4129,4353,4790,4843,5054,5970,7099,10014,26191	GSTP1,HDAC2,NR4A1,JAK2,MAOB,MPO,NFKB1,NOS2,SERPINE1,RELA,TLR4,HDAC5,PTPN22	13/361
8_Member	GO Biological Processes	GO:0071222	cellular response to lipopolysaccharide	-6.19659	-4.22864	2950,3717,4790,4843,5054,5970,7099,10014,26191	GSTP1,JAK2,NFKB1,NOS2,SERPINE1,RELA,TLR4,HDAC5,PTPN22	9/212
8_Member	GO Biological Processes	GO:0071219	cellular response to molecule of bacterial origin	-5.96543	-4.0314	2950,3717,4790,4843,5054,5970,7099,10014,26191	GSTP1,JAK2,NFKB1,NOS2,SERPINE1,RELA,TLR4,HDAC5,PTPN22	9/226
8_Member	GO Biological Processes	GO:0009617	response to bacterium	-5.87141	-3.96178	131,2358,2950,3066,3164,3717,4129,4353,4790,4843,5054,5970,7099,10014,26191	ADH7,FPR2,GSTP1,HDAC2,NR4A1,JAK2,MAOB,MPO,NFKB1,NOS2,SERPINE1,RELA,TLR4,HDAC5,PTPN22	15/726
8_Member	GO Biological Processes	GO:0071216	cellular response to biotic stimulus	-5.57609	-3.71788	2950,3717,4790,4843,5054,5970,7099,10014,26191	GSTP1,JAK2,NFKB1,NOS2,SERPINE1,RELA,TLR4,HDAC5,PTPN22	9/252
8_Member	GO Biological Processes	GO:0042742	defense response to bacterium	-2.40699	-1.14553	2358,4353,4790,4843,5054,7099	FPR2,MPO,NFKB1,NOS2,SERPINE1,TLR4	6/324
9_Summary	GO Biological Processes	GO:1904645	response to amyloid-beta	-12.8887	-10.0884	142,1020,1139,2358,2534,3066,3480,4313,4321,7099,131,1066,1141,1513,1813,2185,4129,5788,6531,6916,7048,10013,2321,3065,3164,5970,6715	PARP1,CDK5,CHRNA7,FPR2,FYN,HDAC2,IGF1R,MMP2,MMP12,TLR4,ADH7,CES1,CHRNB2,CTSK,DRD2,PTK2B,MAOB,PTPRC,SLC6A3,TBXAS1,TGFBR2,HDAC6,FLT1,HDAC1,NR4A1,RELA,SRD5A1	27/-
9_Member	GO Biological Processes	GO:1904645	response to amyloid-beta	-12.8887	-10.0884	142,1020,1139,2358,2534,3066,3480,4313,4321,7099	PARP1,CDK5,CHRNA7,FPR2,FYN,HDAC2,IGF1R,MMP2,MMP12,TLR4	10/58
9_Member	GO Biological Processes	GO:0097305	response to alcohol	-12.7156	-9.9907	131,142,1066,1141,1513,1813,2185,2534,3066,3480,4129,5788,6531,6916,7048,10013	ADH7,PARP1,CES1,CHRNB2,CTSK,DRD2,PTK2B,FYN,HDAC2,IGF1R,MAOB,PTPRC,SLC6A3,TBXAS1,TGFBR2,HDAC6	16/275
9_Member	GO Biological Processes	GO:0045471	response to ethanol	-10.5967	-8.01572	131,1141,1513,1813,2185,2534,3066,3480,4129,6531,6916	ADH7,CHRNB2,CTSK,DRD2,PTK2B,FYN,HDAC2,IGF1R,MAOB,SLC6A3,TBXAS1	11/131
9_Member	GO Biological Processes	GO:1904646	cellular response to amyloid-beta	-7.17035	-5.04749	142,1020,2358,2534,3480,7099	PARP1,CDK5,FPR2,FYN,IGF1R,TLR4	6/46
9_Member	GO Biological Processes	GO:0070848	response to growth factor	-5.68081	-3.8054	142,1513,2321,2534,3065,3066,3164,3480,5970,6715,7048,7099,10013	PARP1,CTSK,FLT1,FYN,HDAC1,HDAC2,NR4A1,IGF1R,RELA,SRD5A1,TGFBR2,TLR4,HDAC6	13/562
9_Member	GO Biological Processes	GO:0071363	cellular response to growth factor stimulus	-5.1871	-3.3916	142,1513,2321,2534,3065,3066,3164,3480,5970,6715,7048,7099	PARP1,CTSK,FLT1,FYN,HDAC1,HDAC2,NR4A1,IGF1R,RELA,SRD5A1,TGFBR2,TLR4	12/530
9_Member	GO Biological Processes	GO:0071560	cellular response to transforming growth factor beta stimulus	-3.95724	-2.40805	142,1513,2534,3066,3480,7048	PARP1,CTSK,FYN,HDAC2,IGF1R,TGFBR2	6/163
9_Member	GO Biological Processes	GO:0071559	response to transforming growth factor beta	-3.85735	-2.33131	142,1513,2534,3066,3480,7048	PARP1,CTSK,FYN,HDAC2,IGF1R,TGFBR2	6/170
10_Summary	GO Biological Processes	GO:0009612	response to mechanical stimulus	-12.8607	-10.0884	1813,2185,2534,3480,3776,4313,4353,4790,5970,6513,6548,6772,7099,8989,51311,142,231,4311,4312	DRD2,PTK2B,FYN,IGF1R,KCNK2,MMP2,MPO,NFKB1,RELA,SLC2A1,SLC9A1,STAT1,TLR4,TRPA1,TLR8,PARP1,AKR1B1,MME,MMP1	19/-
10_Member	GO Biological Processes	GO:0009612	response to mechanical stimulus	-12.8607	-10.0884	1813,2185,2534,3480,3776,4313,4353,4790,5970,6513,6548,6772,7099,8989,51311	DRD2,PTK2B,FYN,IGF1R,KCNK2,MMP2,MPO,NFKB1,RELA,SLC2A1,SLC9A1,STAT1,TLR4,TRPA1,TLR8	15/223
10_Member	GO Biological Processes	GO:0071214	cellular response to abiotic stimulus	-6.43064	-4.42292	142,231,3480,4311,4312,4313,4790,6513,6548,7099,51311	PARP1,AKR1B1,IGF1R,MME,MMP1,MMP2,NFKB1,SLC2A1,SLC9A1,TLR4,TLR8	11/328
10_Member	GO Biological Processes	GO:0104004	cellular response to environmental stimulus	-6.43064	-4.42292	142,231,3480,4311,4312,4313,4790,6513,6548,7099,51311	PARP1,AKR1B1,IGF1R,MME,MMP1,MMP2,NFKB1,SLC2A1,SLC9A1,TLR4,TLR8	11/328
10_Member	GO Biological Processes	GO:0071260	cellular response to mechanical stimulus	-5.91992	-3.99336	3480,4790,6513,6548,7099,51311	IGF1R,NFKB1,SLC2A1,SLC9A1,TLR4,TLR8	6/74
10_Member	GO Biological Processes	GO:0071496	cellular response to external stimulus	-5.88534	-3.97334	3480,4790,6513,6548,7099,51311	IGF1R,NFKB1,SLC2A1,SLC9A1,TLR4,TLR8	6/75
11_Summary	GO Biological Processes	GO:0006979	response to oxidative stress	-12.8291	-10.0884	142,1137,2185,2534,2950,3066,3162,3303,3717,4313,4353,4780,5742,5970,6772,7173,8989,10013,231,6513,3480,2321,3688,3958	PARP1,CHRNA4,PTK2B,FYN,GSTP1,HDAC2,HMOX1,HSPA1A,JAK2,MMP2,MPO,NFE2L2,PTGS1,RELA,STAT1,TPO,TRPA1,HDAC6,AKR1B1,SLC2A1,IGF1R,FLT1,ITGB1,LGALS3	24/-
11_Member	GO Biological Processes	GO:0006979	response to oxidative stress	-12.8291	-10.0884	142,1137,2185,2534,2950,3066,3162,3303,3717,4313,4353,4780,5742,5970,6772,7173,8989,10013	PARP1,CHRNA4,PTK2B,FYN,GSTP1,HDAC2,HMOX1,HSPA1A,JAK2,MMP2,MPO,NFE2L2,PTGS1,RELA,STAT1,TPO,TRPA1,HDAC6	18/375
11_Member	GO Biological Processes	GO:0042542	response to hydrogen peroxide	-10.4827	-7.93388	2185,2534,3066,3162,4313,4780,5970,6772,8989,10013	PTK2B,FYN,HDAC2,HMOX1,MMP2,NFE2L2,RELA,STAT1,TRPA1,HDAC6	10/99
11_Member	GO Biological Processes	GO:0000302	response to reactive oxygen species	-10.418	-7.87939	2185,2534,2950,3066,3162,4313,4353,4780,5970,6772,8989,10013	PTK2B,FYN,GSTP1,HDAC2,HMOX1,MMP2,MPO,NFE2L2,RELA,STAT1,TRPA1,HDAC6	12/177
11_Member	GO Biological Processes	GO:0062197	cellular response to chemical stress	-8.02037	-5.78279	142,231,2534,3066,3303,4313,4353,4780,5970,6513,8989,10013	PARP1,AKR1B1,FYN,HDAC2,HSPA1A,MMP2,MPO,NFE2L2,RELA,SLC2A1,TRPA1,HDAC6	12/287
11_Member	GO Biological Processes	GO:0034599	cellular response to oxidative stress	-6.97771	-4.89554	142,2534,3066,3303,4313,4353,4780,5970,8989,10013	PARP1,FYN,HDAC2,HSPA1A,MMP2,MPO,NFE2L2,RELA,TRPA1,HDAC6	10/227
11_Member	GO Biological Processes	GO:0034614	cellular response to reactive oxygen species	-6.81349	-4.75201	2534,3066,4313,4353,4780,5970,8989,10013	FYN,HDAC2,MMP2,MPO,NFE2L2,RELA,TRPA1,HDAC6	8/129
11_Member	GO Biological Processes	GO:0070301	cellular response to hydrogen peroxide	-6.17714	-4.21725	2534,3066,4780,5970,8989,10013	FYN,HDAC2,NFE2L2,RELA,TRPA1,HDAC6	6/67
11_Member	GO Biological Processes	GO:1902175	regulation of oxidative stress-induced intrinsic apoptotic signaling pathway	-4.15061	-2.56848	142,2534,4313,4780	PARP1,FYN,MMP2,NFE2L2	4/48
11_Member	GO Biological Processes	GO:0043200	response to amino acid	-3.44995	-1.9972	2534,3480,4313,4780,5970	FYN,IGF1R,MMP2,NFE2L2,RELA	5/131
11_Member	GO Biological Processes	GO:0001101	response to acid chemical	-3.23486	-1.82307	2534,3480,4313,4780,5970	FYN,IGF1R,MMP2,NFE2L2,RELA	5/146
11_Member	GO Biological Processes	GO:0048013	ephrin receptor signaling pathway	-3.22935	-1.81995	2321,2534,3480,4313	FLT1,FYN,IGF1R,MMP2	4/83
11_Member	GO Biological Processes	GO:0050900	leukocyte migration	-2.28456	-1.04462	2321,2534,3688,3958,4313	FLT1,FYN,ITGB1,LGALS3,MMP2	5/241
11_Member	GO Biological Processes	GO:0071230	cellular response to amino acid stimulus	-2.0543	-0.846014	2534,4313,4780	FYN,MMP2,NFE2L2	3/92
12_Summary	GO Biological Processes	GO:0050804	modulation of chemical synaptic transmission	-12.4616	-9.76669	43,590,760,766,1020,1128,1129,1139,1141,1143,1813,2185,2534,3688,3717,3776,4311,6532,6865,10013,1137,6531,3066,3358,6566	ACHE,BCHE,CA2,CA7,CDK5,CHRM1,CHRM2,CHRNA7,CHRNB2,CHRNB4,DRD2,PTK2B,FYN,ITGB1,JAK2,KCNK2,MME,SLC6A4,TACR2,HDAC6,CHRNA4,SLC6A3,HDAC2,HTR2C,SLC16A1	25/-
12_Member	GO Biological Processes	GO:0050804	modulation of chemical synaptic transmission	-12.4616	-9.76669	43,590,760,766,1020,1128,1129,1139,1141,1143,1813,2185,2534,3688,3717,3776,4311,6532,6865,10013	ACHE,BCHE,CA2,CA7,CDK5,CHRM1,CHRM2,CHRNA7,CHRNB2,CHRNB4,DRD2,PTK2B,FYN,ITGB1,JAK2,KCNK2,MME,SLC6A4,TACR2,HDAC6	20/518
12_Member	GO Biological Processes	GO:0099177	regulation of trans-synaptic signaling	-12.4462	-9.76551	43,590,760,766,1020,1128,1129,1139,1141,1143,1813,2185,2534,3688,3717,3776,4311,6532,6865,10013	ACHE,BCHE,CA2,CA7,CDK5,CHRM1,CHRM2,CHRNA7,CHRNB2,CHRNB4,DRD2,PTK2B,FYN,ITGB1,JAK2,KCNK2,MME,SLC6A4,TACR2,HDAC6	20/519
12_Member	GO Biological Processes	GO:0050890	cognition	-9.37829	-6.9386	590,1020,1128,1137,1139,1141,1813,2534,3688,3776,4311,6531,6532,6865	BCHE,CDK5,CHRM1,CHRNA4,CHRNA7,CHRNB2,DRD2,FYN,ITGB1,KCNK2,MME,SLC6A3,SLC6A4,TACR2	14/329
12_Member	GO Biological Processes	GO:0007610	behavior	-8.22761	-5.96934	590,1020,1137,1139,1141,1143,1813,2534,3066,3358,3688,3776,4311,6531,6532,6566,6865	BCHE,CDK5,CHRNA4,CHRNA7,CHRNB2,CHRNB4,DRD2,FYN,HDAC2,HTR2C,ITGB1,KCNK2,MME,SLC6A3,SLC6A4,SLC16A1,TACR2	17/634
12_Member	GO Biological Processes	GO:0007611	learning or memory	-7.08708	-4.98319	590,1020,1139,1141,1813,2534,3688,3776,4311,6532,6865	BCHE,CDK5,CHRNA7,CHRNB2,DRD2,FYN,ITGB1,KCNK2,MME,SLC6A4,TACR2	11/282
12_Member	GO Biological Processes	GO:0050806	positive regulation of synaptic transmission	-6.18136	-4.21879	760,766,1139,1813,2185,4311,6865,10013	CA2,CA7,CHRNA7,DRD2,PTK2B,MME,TACR2,HDAC6	8/156
12_Member	GO Biological Processes	GO:0007612	learning	-6.09805	-4.14869	590,1020,1141,1813,2534,3688,6532,6865	BCHE,CDK5,CHRNB2,DRD2,FYN,ITGB1,SLC6A4,TACR2	8/160
12_Member	GO Biological Processes	GO:1900273	positive regulation of long-term synaptic potentiation	-3.80502	-2.28518	1139,1813,4311	CHRNA7,DRD2,MME	3/23
12_Member	GO Biological Processes	GO:1900271	regulation of long-term synaptic potentiation	-2.85168	-1.50891	1139,1813,4311	CHRNA7,DRD2,MME	3/48
12_Member	GO Biological Processes	GO:0048167	regulation of synaptic plasticity	-2.4263	-1.16055	1020,1139,1813,2185,4311	CDK5,CHRNA7,DRD2,PTK2B,MME	5/223
13_Summary	GO Biological Processes	GO:0043279	response to alkaloid	-11.7984	-9.14487	590,1020,1141,1813,2185,3066,3480,6531,6532,7052,10014,43,4313,10013,1128	BCHE,CDK5,CHRNB2,DRD2,PTK2B,HDAC2,IGF1R,SLC6A3,SLC6A4,TGM2,HDAC5,ACHE,MMP2,HDAC6,CHRM1	15/-
13_Member	GO Biological Processes	GO:0043279	response to alkaloid	-11.7984	-9.14487	590,1020,1141,1813,2185,3066,3480,6531,6532,7052,10014	BCHE,CDK5,CHRNB2,DRD2,PTK2B,HDAC2,IGF1R,SLC6A3,SLC6A4,TGM2,HDAC5	11/102
13_Member	GO Biological Processes	GO:0042220	response to cocaine	-11.2847	-8.65673	1020,1141,1813,2185,3066,6531,6532,7052,10014	CDK5,CHRNB2,DRD2,PTK2B,HDAC2,SLC6A3,SLC6A4,TGM2,HDAC5	9/57
13_Member	GO Biological Processes	GO:0050805	negative regulation of synaptic transmission	-5.79988	-3.90655	43,590,1813,2185,6532	ACHE,BCHE,DRD2,PTK2B,SLC6A4	5/43
13_Member	GO Biological Processes	GO:0032526	response to retinoic acid	-3.87806	-2.34447	1813,2185,3066,4313,6532	DRD2,PTK2B,HDAC2,MMP2,SLC6A4	5/106
13_Member	GO Biological Processes	GO:0071300	cellular response to retinoic acid	-3.5845	-2.11312	1813,2185,3066,6532	DRD2,PTK2B,HDAC2,SLC6A4	4/67
13_Member	GO Biological Processes	GO:0051966	regulation of synaptic transmission, glutamatergic	-3.353	-1.91652	1020,1813,2185,10013	CDK5,DRD2,PTK2B,HDAC6	4/77
13_Member	GO Biological Processes	GO:0099170	postsynaptic modulation of chemical synaptic transmission	-3.33094	-1.89923	1128,1813,2185	CHRM1,DRD2,PTK2B	3/33
14_Summary	GO Biological Processes	GO:2001233	regulation of apoptotic signaling pathway	-11.3099	-8.66932	142,2534,2950,3065,3162,3303,3717,3958,4000,4282,4313,4780,5054,5771,5788,5970,7099	PARP1,FYN,GSTP1,HDAC1,HMOX1,HSPA1A,JAK2,LGALS3,LMNA,MIF,MMP2,NFE2L2,SERPINE1,PTPN2,PTPRC,RELA,TLR4	17/-
14_Member	GO Biological Processes	GO:2001233	regulation of apoptotic signaling pathway	-11.3099	-8.66932	142,2534,2950,3065,3162,3303,3717,3958,4000,4282,4313,4780,5054,5771,5788,5970,7099	PARP1,FYN,GSTP1,HDAC1,HMOX1,HSPA1A,JAK2,LGALS3,LMNA,MIF,MMP2,NFE2L2,SERPINE1,PTPN2,PTPRC,RELA,TLR4	17/399
14_Member	GO Biological Processes	GO:2001234	negative regulation of apoptotic signaling pathway	-7.74633	-5.53572	2534,2950,3065,3162,3303,3958,4000,4282,4780,5054,5970	FYN,GSTP1,HDAC1,HMOX1,HSPA1A,LGALS3,LMNA,MIF,NFE2L2,SERPINE1,RELA	11/243
14_Member	GO Biological Processes	GO:2001236	regulation of extrinsic apoptotic signaling pathway	-7.11906	-5.00768	2950,3162,3303,3958,4000,5054,5788,5970,7099	GSTP1,HMOX1,HSPA1A,LGALS3,LMNA,SERPINE1,PTPRC,RELA,TLR4	9/165
14_Member	GO Biological Processes	GO:2001237	negative regulation of extrinsic apoptotic signaling pathway	-6.3248	-4.33741	2950,3162,3303,3958,4000,5054,5970	GSTP1,HMOX1,HSPA1A,LGALS3,LMNA,SERPINE1,RELA	7/102
14_Member	GO Biological Processes	GO:1902041	regulation of extrinsic apoptotic signaling pathway via death domain receptors	-2.8257	-1.48931	3162,3958,5054	HMOX1,LGALS3,SERPINE1	3/49
15_Summary	GO Biological Processes	GO:1901342	regulation of vasculature development	-10.7274	-8.13514	102,1139,2152,2185,2321,2534,3162,3688,3716,4780,5054,5140,5970,6772,7048,7052,2358,3480,3717,3958,4313,5788,6865,7099,10013,688,1890,3164,1460	ADAM10,CHRNA7,F3,PTK2B,FLT1,FYN,HMOX1,ITGB1,JAK1,NFE2L2,SERPINE1,PDE3B,RELA,STAT1,TGFBR2,TGM2,FPR2,IGF1R,JAK2,LGALS3,MMP2,PTPRC,TACR2,TLR4,HDAC6,KLF5,TYMP,NR4A1,CSNK2B	29/-
15_Member	GO Biological Processes	GO:1901342	regulation of vasculature development	-10.7274	-8.13514	102,1139,2152,2185,2321,2534,3162,3688,3716,4780,5054,5140,5970,6772,7048,7052	ADAM10,CHRNA7,F3,PTK2B,FLT1,FYN,HMOX1,ITGB1,JAK1,NFE2L2,SERPINE1,PDE3B,RELA,STAT1,TGFBR2,TGM2	16/372
15_Member	GO Biological Processes	GO:0045765	regulation of angiogenesis	-9.83989	-7.35801	1139,2152,2185,2321,2534,3162,3688,3716,4780,5054,5140,5970,6772,7048,7052	CHRNA7,F3,PTK2B,FLT1,FYN,HMOX1,ITGB1,JAK1,NFE2L2,SERPINE1,PDE3B,RELA,STAT1,TGFBR2,TGM2	15/363
15_Member	GO Biological Processes	GO:2000147	positive regulation of cell motility	-9.12426	-6.73034	102,2152,2185,2321,2358,3162,3480,3688,3717,3958,4313,4780,5054,5788,6865,7048,7099,10013	ADAM10,F3,PTK2B,FLT1,FPR2,HMOX1,IGF1R,ITGB1,JAK2,LGALS3,MMP2,NFE2L2,SERPINE1,PTPRC,TACR2,TGFBR2,TLR4,HDAC6	18/630
15_Member	GO Biological Processes	GO:0040017	positive regulation of locomotion	-8.95224	-6.57255	102,2152,2185,2321,2358,3162,3480,3688,3717,3958,4313,4780,5054,5788,6865,7048,7099,10013	ADAM10,F3,PTK2B,FLT1,FPR2,HMOX1,IGF1R,ITGB1,JAK2,LGALS3,MMP2,NFE2L2,SERPINE1,PTPRC,TACR2,TGFBR2,TLR4,HDAC6	18/646
15_Member	GO Biological Processes	GO:0045766	positive regulation of angiogenesis	-8.81264	-6.46664	1139,2152,2185,2321,3162,3688,3716,4780,5054,7048,7052	CHRNA7,F3,PTK2B,FLT1,HMOX1,ITGB1,JAK1,NFE2L2,SERPINE1,TGFBR2,TGM2	11/192
15_Member	GO Biological Processes	GO:1904018	positive regulation of vasculature development	-8.74165	-6.40208	1139,2152,2185,2321,3162,3688,3716,4780,5054,7048,7052	CHRNA7,F3,PTK2B,FLT1,HMOX1,ITGB1,JAK1,NFE2L2,SERPINE1,TGFBR2,TGM2	11/195
15_Member	GO Biological Processes	GO:0030335	positive regulation of cell migration	-8.583	-6.28016	102,2152,2185,2321,2358,3162,3480,3688,3717,3958,4313,4780,5054,5788,7048,7099,10013	ADAM10,F3,PTK2B,FLT1,FPR2,HMOX1,IGF1R,ITGB1,JAK2,LGALS3,MMP2,NFE2L2,SERPINE1,PTPRC,TGFBR2,TLR4,HDAC6	17/600
15_Member	GO Biological Processes	GO:0001525	angiogenesis	-6.1896	-4.22435	688,1890,2185,2321,3162,3164,3688,4313,5054,5140,7048	KLF5,TYMP,PTK2B,FLT1,HMOX1,NR4A1,ITGB1,MMP2,SERPINE1,PDE3B,TGFBR2	11/347
15_Member	GO Biological Processes	GO:0048514	blood vessel morphogenesis	-5.18798	-3.3916	688,1890,2185,2321,3162,3164,3688,4313,5054,5140,7048	KLF5,TYMP,PTK2B,FLT1,HMOX1,NR4A1,ITGB1,MMP2,SERPINE1,PDE3B,TGFBR2	11/441
15_Member	GO Biological Processes	GO:0035239	tube morphogenesis	-4.70106	-3.01186	688,1460,1890,2185,2321,3162,3164,3688,4313,5054,5140,7048,7052	KLF5,CSNK2B,TYMP,PTK2B,FLT1,HMOX1,NR4A1,ITGB1,MMP2,SERPINE1,PDE3B,TGFBR2,TGM2	13/694
15_Member	GO Biological Processes	GO:0001568	blood vessel development	-4.42103	-2.77916	688,1890,2185,2321,3162,3164,3688,4313,5054,5140,7048	KLF5,TYMP,PTK2B,FLT1,HMOX1,NR4A1,ITGB1,MMP2,SERPINE1,PDE3B,TGFBR2	11/534
15_Member	GO Biological Processes	GO:0001944	vasculature development	-4.26344	-2.65568	688,1890,2185,2321,3162,3164,3688,4313,5054,5140,7048	KLF5,TYMP,PTK2B,FLT1,HMOX1,NR4A1,ITGB1,MMP2,SERPINE1,PDE3B,TGFBR2	11/556
16_Summary	GO Biological Processes	GO:0001819	positive regulation of cytokine production	-10.5461	-7.97609	1813,2152,3066,3162,3303,3702,3717,4282,4321,4843,5054,5788,5970,6772,7099,26191,51311,340061,142,1520,2358,2534,3551,4780,5292,5771,1445,4790,102,2185,3480,3164,8856,2950,3065,10014	DRD2,F3,HDAC2,HMOX1,HSPA1A,ITK,JAK2,MIF,MMP12,NOS2,SERPINE1,PTPRC,RELA,STAT1,TLR4,PTPN22,TLR8,STING1,PARP1,CTSS,FPR2,FYN,IKBKB,NFE2L2,PIM1,PTPN2,CSK,NFKB1,ADAM10,PTK2B,IGF1R,NR4A1,NR1I2,GSTP1,HDAC1,HDAC5	36/-
16_Member	GO Biological Processes	GO:0001819	positive regulation of cytokine production	-10.5461	-7.97609	1813,2152,3066,3162,3303,3702,3717,4282,4321,4843,5054,5788,5970,6772,7099,26191,51311,340061	DRD2,F3,HDAC2,HMOX1,HSPA1A,ITK,JAK2,MIF,MMP12,NOS2,SERPINE1,PTPRC,RELA,STAT1,TLR4,PTPN22,TLR8,STING1	18/514
16_Member	GO Biological Processes	GO:0002831	regulation of response to biotic stimulus	-9.74486	-7.28035	142,1520,1813,2358,2534,3303,3551,4282,4321,4780,5292,5771,5970,6772,7099,26191,51311,340061	PARP1,CTSS,DRD2,FPR2,FYN,HSPA1A,IKBKB,MIF,MMP12,NFE2L2,PIM1,PTPN2,RELA,STAT1,TLR4,PTPN22,TLR8,STING1	18/576
16_Member	GO Biological Processes	GO:0002757	immune response-activating signaling pathway	-9.36114	-6.92943	1445,1520,2358,2534,3551,3702,4790,4843,5788,5970,7099,26191,51311,340061	CSK,CTSS,FPR2,FYN,IKBKB,ITK,NFKB1,NOS2,PTPRC,RELA,TLR4,PTPN22,TLR8,STING1	14/330
16_Member	GO Biological Processes	GO:0045088	regulation of innate immune response	-9.0789	-6.69216	142,1520,1813,2358,2534,3303,3551,4321,4780,5292,5771,5970,7099,26191,51311,340061	PARP1,CTSS,DRD2,FPR2,FYN,HSPA1A,IKBKB,MMP12,NFE2L2,PIM1,PTPN2,RELA,TLR4,PTPN22,TLR8,STING1	16/482
16_Member	GO Biological Processes	GO:0032677	regulation of interleukin-8 production	-8.84162	-6.48909	2152,3303,4843,5054,5788,5970,7099,26191,51311	F3,HSPA1A,NOS2,SERPINE1,PTPRC,RELA,TLR4,PTPN22,TLR8	9/105
16_Member	GO Biological Processes	GO:0032103	positive regulation of response to external stimulus	-8.71412	-6.38439	102,1520,2152,2185,2358,2534,3303,3480,3551,4282,4321,5054,5970,7099,26191,51311,340061	ADAM10,CTSS,F3,PTK2B,FPR2,FYN,HSPA1A,IGF1R,IKBKB,MIF,MMP12,SERPINE1,RELA,TLR4,PTPN22,TLR8,STING1	17/588
16_Member	GO Biological Processes	GO:0002764	immune response-regulating signaling pathway	-8.35723	-6.07257	1445,1520,2358,2534,3551,3702,4790,4843,5788,5970,7099,26191,51311,340061	CSK,CTSS,FPR2,FYN,IKBKB,ITK,NFKB1,NOS2,PTPRC,RELA,TLR4,PTPN22,TLR8,STING1	14/395
16_Member	GO Biological Processes	GO:0002253	activation of immune response	-8.34329	-6.06884	1445,1520,2358,2534,3551,3702,4790,4843,5788,5970,7099,26191,51311,340061	CSK,CTSS,FPR2,FYN,IKBKB,ITK,NFKB1,NOS2,PTPRC,RELA,TLR4,PTPN22,TLR8,STING1	14/396
16_Member	GO Biological Processes	GO:0050778	positive regulation of immune response	-7.74401	-5.53572	1445,1520,2358,2534,3303,3551,3702,3717,4321,4790,4843,5788,5970,7099,26191,51311,340061	CSK,CTSS,FPR2,FYN,HSPA1A,IKBKB,ITK,JAK2,MMP12,NFKB1,NOS2,PTPRC,RELA,TLR4,PTPN22,TLR8,STING1	17/684
16_Member	GO Biological Processes	GO:0032757	positive regulation of interleukin-8 production	-7.68721	-5.48826	2152,3303,4843,5054,5970,7099,51311	F3,HSPA1A,NOS2,SERPINE1,RELA,TLR4,TLR8	7/65
16_Member	GO Biological Processes	GO:0002429	immune response-activating cell surface receptor signaling pathway	-7.60186	-5.4075	1445,2358,2534,3551,3702,4790,4843,5788,5970,7099,26191	CSK,FPR2,FYN,IKBKB,ITK,NFKB1,NOS2,PTPRC,RELA,TLR4,PTPN22	11/251
16_Member	GO Biological Processes	GO:0002833	positive regulation of response to biotic stimulus	-7.32337	-5.18471	1520,2358,2534,3303,3551,4282,4321,5970,7099,26191,51311,340061	CTSS,FPR2,FYN,HSPA1A,IKBKB,MIF,MMP12,RELA,TLR4,PTPN22,TLR8,STING1	12/332
16_Member	GO Biological Processes	GO:0002768	immune response-regulating cell surface receptor signaling pathway	-7.02533	-4.93603	1445,2358,2534,3551,3702,4790,4843,5788,5970,7099,26191	CSK,FPR2,FYN,IKBKB,ITK,NFKB1,NOS2,PTPRC,RELA,TLR4,PTPN22	11/286
16_Member	GO Biological Processes	GO:0045089	positive regulation of innate immune response	-6.80216	-4.74403	1520,2358,2534,3303,3551,4321,5970,7099,26191,51311,340061	CTSS,FPR2,FYN,HSPA1A,IKBKB,MMP12,RELA,TLR4,PTPN22,TLR8,STING1	11/301
16_Member	GO Biological Processes	GO:0030522	intracellular receptor signaling pathway	-6.57743	-4.54523	3164,3551,3717,5292,5970,7099,8856,51311,340061	NR4A1,IKBKB,JAK2,PIM1,RELA,TLR4,NR1I2,TLR8,STING1	9/191
16_Member	GO Biological Processes	GO:0031349	positive regulation of defense response	-5.92462	-3.99558	1520,2358,2534,3303,3551,4321,5054,5970,7099,26191,51311,340061	CTSS,FPR2,FYN,HSPA1A,IKBKB,MMP12,SERPINE1,RELA,TLR4,PTPN22,TLR8,STING1	12/449
16_Member	GO Biological Processes	GO:0007249	canonical NF-kappaB signal transduction	-5.79988	-3.90655	3551,4790,5970,7099,51311	IKBKB,NFKB1,RELA,TLR4,TLR8	5/43
16_Member	GO Biological Processes	GO:0002224	toll-like receptor signaling pathway	-5.60391	-3.74146	1520,3551,5970,7099,51311	CTSS,IKBKB,RELA,TLR4,TLR8	5/47
16_Member	GO Biological Processes	GO:0002758	innate immune response-activating signaling pathway	-5.25978	-3.45319	1520,2534,3551,5970,7099,51311,340061	CTSS,FYN,IKBKB,RELA,TLR4,TLR8,STING1	7/147
16_Member	GO Biological Processes	GO:0050851	antigen receptor-mediated signaling pathway	-5.03621	-3.27421	1445,2534,3551,3702,4790,5788,26191	CSK,FYN,IKBKB,ITK,NFKB1,PTPRC,PTPN22	7/159
16_Member	GO Biological Processes	GO:0043122	regulation of canonical NF-kappaB signal transduction	-4.9649	-3.21594	142,2950,3065,3162,3551,5970,6772,7099,51311	PARP1,GSTP1,HDAC1,HMOX1,IKBKB,RELA,STAT1,TLR4,TLR8	9/300
16_Member	GO Biological Processes	GO:0050852	T cell receptor signaling pathway	-4.8269	-3.10198	1445,2534,3551,3702,5788,26191	CSK,FYN,IKBKB,ITK,PTPRC,PTPN22	6/114
16_Member	GO Biological Processes	GO:0002218	activation of innate immune response	-4.79801	-3.08382	1520,2534,3551,5970,7099,51311,340061	CTSS,FYN,IKBKB,RELA,TLR4,TLR8,STING1	7/173
16_Member	GO Biological Processes	GO:0002753	cytoplasmic pattern recognition receptor signaling pathway	-4.71346	-3.01995	3551,5970,7099,51311,340061	IKBKB,RELA,TLR4,TLR8,STING1	5/71
16_Member	GO Biological Processes	GO:0002221	pattern recognition receptor signaling pathway	-4.54141	-2.87854	1520,3551,5970,7099,51311,340061	CTSS,IKBKB,RELA,TLR4,TLR8,STING1	6/128
16_Member	GO Biological Processes	GO:0032675	regulation of interleukin-6 production	-3.76202	-2.25552	1445,4843,5970,7099,26191,51311	CSK,NOS2,RELA,TLR4,PTPN22,TLR8	6/177
16_Member	GO Biological Processes	GO:0051090	regulation of DNA-binding transcription factor activity	-3.75493	-2.2503	3066,3303,3551,5292,5970,7099,10014,340061	HDAC2,HSPA1A,IKBKB,PIM1,RELA,TLR4,HDAC5,STING1	8/338
16_Member	GO Biological Processes	GO:0032655	regulation of interleukin-12 production	-3.6353	-2.15433	4790,5970,7099,51311	NFKB1,RELA,TLR4,TLR8	4/65
16_Member	GO Biological Processes	GO:0002220	innate immune response activating cell surface receptor signaling pathway	-3.60969	-2.13397	2534,3551,5970,7099	FYN,IKBKB,RELA,TLR4	4/66
16_Member	GO Biological Processes	GO:0051091	positive regulation of DNA-binding transcription factor activity	-3.53538	-2.07172	3303,3551,5970,7099,10014,340061	HSPA1A,IKBKB,RELA,TLR4,HDAC5,STING1	6/195
16_Member	GO Biological Processes	GO:0043123	positive regulation of canonical NF-kappaB signal transduction	-3.32086	-1.89072	142,3162,3551,5970,7099,51311	PARP1,HMOX1,IKBKB,RELA,TLR4,TLR8	6/214
16_Member	GO Biological Processes	GO:0032755	positive regulation of interleukin-6 production	-2.89441	-1.54408	4843,5970,7099,51311	NOS2,RELA,TLR4,TLR8	4/102
16_Member	GO Biological Processes	GO:0051092	positive regulation of NF-kappaB transcription factor activity	-2.63572	-1.3317	3303,3551,5970,7099	HSPA1A,IKBKB,RELA,TLR4	4/120
17_Summary	GO Biological Processes	GO:0032787	monocarboxylic acid metabolic process	-10.3961	-7.86749	124,125,126,127,131,216,231,1066,1548,1645,2052,2950,3028,4282,5742,6566,6916,57704,4843,6513,1584,4353,6715	ADH1A,ADH1B,ADH1C,ADH4,ADH7,ALDH1A1,AKR1B1,CES1,CYP2A6,AKR1C1,EPHX1,GSTP1,HSD17B10,MIF,PTGS1,SLC16A1,TBXAS1,GBA2,NOS2,SLC2A1,CYP11B1,MPO,SRD5A1	23/-
17_Member	GO Biological Processes	GO:0032787	monocarboxylic acid metabolic process	-10.3961	-7.86749	124,125,126,127,131,216,231,1066,1548,1645,2052,2950,3028,4282,5742,6566,6916,57704	ADH1A,ADH1B,ADH1C,ADH4,ADH7,ALDH1A1,AKR1B1,CES1,CYP2A6,AKR1C1,EPHX1,GSTP1,HSD17B10,MIF,PTGS1,SLC16A1,TBXAS1,GBA2	18/525
17_Member	GO Biological Processes	GO:0019752	carboxylic acid metabolic process	-9.25576	-6.84711	124,125,126,127,131,216,231,1066,1548,1645,2052,2950,3028,4282,4843,5742,6513,6566,6916,57704	ADH1A,ADH1B,ADH1C,ADH4,ADH7,ALDH1A1,AKR1B1,CES1,CYP2A6,AKR1C1,EPHX1,GSTP1,HSD17B10,MIF,NOS2,PTGS1,SLC2A1,SLC16A1,TBXAS1,GBA2	20/783
17_Member	GO Biological Processes	GO:0006693	prostaglandin metabolic process	-7.54798	-5.36304	231,1645,2950,4282,5742,6916	AKR1B1,AKR1C1,GSTP1,MIF,PTGS1,TBXAS1	6/40
17_Member	GO Biological Processes	GO:0033559	unsaturated fatty acid metabolic process	-7.54389	-5.36304	231,1548,1645,2052,2950,4282,5742,6916	AKR1B1,CYP2A6,AKR1C1,EPHX1,GSTP1,MIF,PTGS1,TBXAS1	8/104
17_Member	GO Biological Processes	GO:0006692	prostanoid metabolic process	-7.4809	-5.32585	231,1645,2950,4282,5742,6916	AKR1B1,AKR1C1,GSTP1,MIF,PTGS1,TBXAS1	6/41
17_Member	GO Biological Processes	GO:0006631	fatty acid metabolic process	-7.39536	-5.24859	127,131,231,1066,1548,1645,2052,2950,3028,4282,5742,6916	ADH4,ADH7,AKR1B1,CES1,CYP2A6,AKR1C1,EPHX1,GSTP1,HSD17B10,MIF,PTGS1,TBXAS1	12/327
17_Member	GO Biological Processes	GO:0006690	icosanoid metabolic process	-7.20122	-5.07447	231,1548,1645,2052,2950,4282,5742,6916	AKR1B1,CYP2A6,AKR1C1,EPHX1,GSTP1,MIF,PTGS1,TBXAS1	8/115
17_Member	GO Biological Processes	GO:0044283	small molecule biosynthetic process	-4.21103	-2.61182	216,231,1066,1584,2950,3028,4282,4353,5742,6916	ALDH1A1,AKR1B1,CES1,CYP11B1,GSTP1,HSD17B10,MIF,MPO,PTGS1,TBXAS1	10/466
17_Member	GO Biological Processes	GO:0001516	prostaglandin biosynthetic process	-3.86425	-2.33563	4282,5742,6916	MIF,PTGS1,TBXAS1	3/22
17_Member	GO Biological Processes	GO:0046457	prostanoid biosynthetic process	-3.86425	-2.33563	4282,5742,6916	MIF,PTGS1,TBXAS1	3/22
17_Member	GO Biological Processes	GO:0019369	arachidonate metabolic process	-3.79854	-2.28256	1548,2052,5742,6916	CYP2A6,EPHX1,PTGS1,TBXAS1	4/59
17_Member	GO Biological Processes	GO:0001676	long-chain fatty acid metabolic process	-3.78403	-2.27377	1548,2052,2950,5742,6916	CYP2A6,EPHX1,GSTP1,PTGS1,TBXAS1	5/111
17_Member	GO Biological Processes	GO:0008610	lipid biosynthetic process	-3.31754	-1.88898	231,1066,1584,2950,3028,4282,5742,6715,6916,57704	AKR1B1,CES1,CYP11B1,GSTP1,HSD17B10,MIF,PTGS1,SRD5A1,TBXAS1,GBA2	10/602
17_Member	GO Biological Processes	GO:0006636	unsaturated fatty acid biosynthetic process	-3.08325	-1.69579	4282,5742,6916	MIF,PTGS1,TBXAS1	3/40
17_Member	GO Biological Processes	GO:0072330	monocarboxylic acid biosynthetic process	-2.9268	-1.57163	2950,3028,4282,5742,6916	GSTP1,HSD17B10,MIF,PTGS1,TBXAS1	5/171
17_Member	GO Biological Processes	GO:0046456	icosanoid biosynthetic process	-2.7754	-1.4478	4282,5742,6916	MIF,PTGS1,TBXAS1	3/51
17_Member	GO Biological Processes	GO:0046394	carboxylic acid biosynthetic process	-2.767	-1.44002	216,2950,3028,4282,5742,6916	ALDH1A1,GSTP1,HSD17B10,MIF,PTGS1,TBXAS1	6/274
17_Member	GO Biological Processes	GO:0016053	organic acid biosynthetic process	-2.7432	-1.42177	216,2950,3028,4282,5742,6916	ALDH1A1,GSTP1,HSD17B10,MIF,PTGS1,TBXAS1	6/277
17_Member	GO Biological Processes	GO:0006633	fatty acid biosynthetic process	-2.62265	-1.31922	2950,4282,5742,6916	GSTP1,MIF,PTGS1,TBXAS1	4/121
18_Summary	GO Biological Processes	GO:0071407	cellular response to organic cyclic compound	-10.1678	-7.64894	1066,1813,3066,3303,3358,3480,3717,4313,4790,5292,6532,6548,6566,6715,6772,7052,340061	CES1,DRD2,HDAC2,HSPA1A,HTR2C,IGF1R,JAK2,MMP2,NFKB1,PIM1,SLC6A4,SLC9A1,SLC16A1,SRD5A1,STAT1,TGM2,STING1	17/-
18_Member	GO Biological Processes	GO:0071407	cellular response to organic cyclic compound	-10.1678	-7.64894	1066,1813,3066,3303,3358,3480,3717,4313,4790,5292,6532,6548,6566,6715,6772,7052,340061	CES1,DRD2,HDAC2,HSPA1A,HTR2C,IGF1R,JAK2,MMP2,NFKB1,PIM1,SLC6A4,SLC9A1,SLC16A1,SRD5A1,STAT1,TGM2,STING1	17/472
19_Summary	GO Biological Processes	GO:0071345	cellular response to cytokine stimulus	-10.0515	-7.54218	688,1460,1513,2152,2185,2321,3480,3551,3615,3716,3717,4311,4313,4780,4790,4843,5292,5970,6772,7099,340061,102,1129,4321,5788,51311,142,3958,4282,6548,6715	KLF5,CSNK2B,CTSK,F3,PTK2B,FLT1,IGF1R,IKBKB,IMPDH2,JAK1,JAK2,MME,MMP2,NFE2L2,NFKB1,NOS2,PIM1,RELA,STAT1,TLR4,STING1,ADAM10,CHRM2,MMP12,PTPRC,TLR8,PARP1,LGALS3,MIF,SLC9A1,SRD5A1	31/-
19_Member	GO Biological Processes	GO:0071345	cellular response to cytokine stimulus	-10.0515	-7.54218	688,1460,1513,2152,2185,2321,3480,3551,3615,3716,3717,4311,4313,4780,4790,4843,5292,5970,6772,7099,340061	KLF5,CSNK2B,CTSK,F3,PTK2B,FLT1,IGF1R,IKBKB,IMPDH2,JAK1,JAK2,MME,MMP2,NFE2L2,NFKB1,NOS2,PIM1,RELA,STAT1,TLR4,STING1	21/787
19_Member	GO Biological Processes	GO:0034612	response to tumor necrosis factor	-6.7755	-4.724	102,1513,2185,3551,3717,4780,4790,5970,6772	ADAM10,CTSK,PTK2B,IKBKB,JAK2,NFE2L2,NFKB1,RELA,STAT1	9/181
19_Member	GO Biological Processes	GO:0071356	cellular response to tumor necrosis factor	-6.20255	-4.23187	1513,2185,3551,3717,4780,4790,5970,6772	CTSK,PTK2B,IKBKB,JAK2,NFE2L2,NFKB1,RELA,STAT1	8/155
19_Member	GO Biological Processes	GO:0009615	response to virus	-5.65367	-3.78262	1129,3551,3716,3717,4321,4790,5788,5970,6772,51311,340061	CHRM2,IKBKB,JAK1,JAK2,MMP12,NFKB1,PTPRC,RELA,STAT1,TLR8,STING1	11/394
19_Member	GO Biological Processes	GO:0071346	cellular response to type II interferon	-5.59496	-3.73464	3716,3717,4843,5292,6772,7099	JAK1,JAK2,NOS2,PIM1,STAT1,TLR4	6/84
19_Member	GO Biological Processes	GO:0033209	tumor necrosis factor-mediated signaling pathway	-5.34148	-3.51965	2185,3551,3717,5970,6772	PTK2B,IKBKB,JAK2,RELA,STAT1	5/53
19_Member	GO Biological Processes	GO:0071354	cellular response to interleukin-6	-4.97407	-3.22029	3716,3717,4790,5970	JAK1,JAK2,NFKB1,RELA	4/30
19_Member	GO Biological Processes	GO:0034341	response to type II interferon	-4.96129	-3.21594	3716,3717,4843,5292,6772,7099	JAK1,JAK2,NOS2,PIM1,STAT1,TLR4	6/108
19_Member	GO Biological Processes	GO:0045087	innate immune response	-4.7524	-3.04658	142,3551,3716,3717,3958,4282,4790,4843,5292,5970,6772,7099,51311,340061	PARP1,IKBKB,JAK1,JAK2,LGALS3,MIF,NFKB1,NOS2,PIM1,RELA,STAT1,TLR4,TLR8,STING1	14/791
19_Member	GO Biological Processes	GO:0070741	response to interleukin-6	-4.75179	-3.04658	3716,3717,4790,5970	JAK1,JAK2,NFKB1,RELA	4/34
19_Member	GO Biological Processes	GO:0060333	type II interferon-mediated signaling pathway	-4.58226	-2.91261	3716,3717,6772	JAK1,JAK2,STAT1	3/13
19_Member	GO Biological Processes	GO:0046677	response to antibiotic	-4.55612	-2.89055	3716,3717,6548,6715	JAK1,JAK2,SLC9A1,SRD5A1	4/38
19_Member	GO Biological Processes	GO:0019221	cytokine-mediated signaling pathway	-4.49476	-2.83988	1460,2152,2185,2321,3480,3551,3716,3717,5970,6772	CSNK2B,F3,PTK2B,FLT1,IGF1R,IKBKB,JAK1,JAK2,RELA,STAT1	10/431
19_Member	GO Biological Processes	GO:0060416	response to growth hormone	-3.29228	-1.87064	3716,3717,6715	JAK1,JAK2,SRD5A1	3/34
19_Member	GO Biological Processes	GO:0098586	cellular response to virus	-3.11514	-1.72625	3716,3717,4321,4790	JAK1,JAK2,MMP12,NFKB1	4/89
19_Member	GO Biological Processes	GO:0007259	cell surface receptor signaling pathway via JAK-STAT	-2.5523	-1.26218	3716,3717,6772	JAK1,JAK2,STAT1	3/61
19_Member	GO Biological Processes	GO:0140888	interferon-mediated signaling pathway	-2.47399	-1.19844	3716,3717,6772	JAK1,JAK2,STAT1	3/65
19_Member	GO Biological Processes	GO:0097696	cell surface receptor signaling pathway via STAT	-2.33207	-1.084	3716,3717,6772	JAK1,JAK2,STAT1	3/73
20_Summary	GO Biological Processes	GO:0007197	adenylate cyclase-inhibiting G protein-coupled acetylcholine receptor signaling pathway	-9.97906	-7.48823	1128,1129,1131,1132,11255,1813,2358,3358,7052,2869,1645,5644,7099,6531	CHRM1,CHRM2,CHRM3,CHRM4,HRH3,DRD2,FPR2,HTR2C,TGM2,GRK5,AKR1C1,PRSS1,TLR4,SLC6A3	14/-
20_Member	GO Biological Processes	GO:0007197	adenylate cyclase-inhibiting G protein-coupled acetylcholine receptor signaling pathway	-9.97906	-7.48823	1128,1129,1131,1132,11255	CHRM1,CHRM2,CHRM3,CHRM4,HRH3	5/8
20_Member	GO Biological Processes	GO:0007213	G protein-coupled acetylcholine receptor signaling pathway	-7.43955	-5.28866	1128,1129,1131,1132,11255	CHRM1,CHRM2,CHRM3,CHRM4,HRH3	5/21
20_Member	GO Biological Processes	GO:0007193	adenylate cyclase-inhibiting G protein-coupled receptor signaling pathway	-7.0528	-4.9526	1128,1129,1131,1132,1813,2358,11255	CHRM1,CHRM2,CHRM3,CHRM4,DRD2,FPR2,HRH3	7/80
20_Member	GO Biological Processes	GO:0007187	G protein-coupled receptor signaling pathway, coupled to cyclic nucleotide second messenger	-6.64682	-4.60464	1128,1129,1131,1132,3358,11255	CHRM1,CHRM2,CHRM3,CHRM4,HTR2C,HRH3	6/56
20_Member	GO Biological Processes	GO:0007200	phospholipase C-activating G protein-coupled receptor signaling pathway	-5.54764	-3.69571	1128,1129,1131,1813,2358,3358,7052	CHRM1,CHRM2,CHRM3,DRD2,FPR2,HTR2C,TGM2	7/133
20_Member	GO Biological Processes	GO:0007207	phospholipase C-activating G protein-coupled acetylcholine receptor signaling pathway	-5.28312	-3.47277	1128,1129,1131	CHRM1,CHRM2,CHRM3	3/8
20_Member	GO Biological Processes	GO:0007188	adenylate cyclase-modulating G protein-coupled receptor signaling pathway	-4.68183	-2.99804	1128,1129,1131,1132,1813,2358,2869,11255	CHRM1,CHRM2,CHRM3,CHRM4,DRD2,FPR2,GRK5,HRH3	8/249
20_Member	GO Biological Processes	GO:0007586	digestion	-3.74773	-2.24775	1128,1131,1645,5644,7099	CHRM1,CHRM3,AKR1C1,PRSS1,TLR4	5/113
20_Member	GO Biological Processes	GO:0022600	digestive system process	-3.2899	-1.87064	1128,1131,1645,7099	CHRM1,CHRM3,AKR1C1,TLR4	4/80
20_Member	GO Biological Processes	GO:0007589	body fluid secretion	-2.28321	-1.04462	1128,1131,6531	CHRM1,CHRM3,SLC6A3	3/76
