# Supplementary material for: Investigation of the Mechanism of Cinnamaldehyde in Irritable Bowel Syndrome Based via Network Pharmacology, Molecular Docking, and Animal Experiments
Source: Pediatr Discov. 2025 Oct 5:e70017. Online ahead of print. doi: 10.1002/pdi3.70017 (PMC13398650; doi:10.1002/pdi3.70017)
Supplement: Supplementary file 1 — Supporting Information S1 [file PDI3-9999-0-s001.zip › Supplementary Materials/go kegg/bp.xlsx]

## Sheet: bp
_MEMBER_MyList	_LogP_MyList	GO	_PATTERN_	_RANK_	GiniIndex	Category	CategoryID	Description	PARENT_GO	LogP	Enrichment	Z-score	#TotalGeneInLibrary	#GeneInGO	#GeneInHitList	#GeneInGOAndHitList	%InGO	STDV %InGO	GeneID	Hits	Log(q-value)	EvidenceCutoff	GROUP_ID	FirstInGroupByEnrichment	FirstInGroupByLogP	BestLogPInGroup	BestEnrichmentInGroup	URL
1	-33.4578	GO:1901699	M1	1	0	GO Biological Processes	19	cellular response to nitrogen compound	19_GO:0050896 response to stimulus	-33.4578	13.7675	22.0438	30284	633	139	40	28.777	3.83995	43|142|760|1020|1128|1129|1131|1132|1134|1137|1139|1141|1143|1445|1584|1813|2321|2358|2534|3066|3164|3358|3480|3716|3717|4780|4790|5140|5771|5970|6532|6548|6715|6772|7052|7099|10014|11255|26191|340061	ACHE|PARP1|CA2|CDK5|CHRM1|CHRM2|CHRM3|CHRM4|CHRNA1|CHRNA4|CHRNA7|CHRNB2|CHRNB4|CSK|CYP11B1|DRD2|FLT1|FPR2|FYN|HDAC2|NR4A1|HTR2C|IGF1R|JAK1|JAK2|NFE2L2|NFKB1|PDE3B|PTPN2|RELA|SLC6A4|SLC9A1|SRD5A1|STAT1|TGM2|TLR4|HDAC5|HRH3|PTPN22|STING1	-29.2857	0	1	1	1	-33.4578	13.7675
1	-18.7891	GO:0035094	M1	1	0	GO Biological Processes	19	response to nicotine	19_GO:0050896 response to stimulus	-18.7891	53.4399	25.9462	30284	53	139	13	9.35252	2.46965	1134|1137|1139|1141|1143|1813|3066|3162|3480|4313|4790|5970|6531	CHRNA1|CHRNA4|CHRNA7|CHRNB2|CHRNB4|DRD2|HDAC2|HMOX1|IGF1R|MMP2|NFKB1|RELA|SLC6A3	-14.9181	0	2	1	1	-18.7891	72.6235
1	-18.4789	GO:0120254	M1	1	0	GO Biological Processes	19	olefinic compound metabolic process	19_GO:0009987 cellular process	-18.4789	25.0257	19.8959	30284	148	139	17	12.2302	2.77896	124|125|126|127|131|216|231|1548|1584|1645|2052|2053|2950|5742|6715|6916|57016	ADH1A|ADH1B|ADH1C|ADH4|ADH7|ALDH1A1|AKR1B1|CYP2A6|CYP11B1|AKR1C1|EPHX1|EPHX2|GSTP1|PTGS1|SRD5A1|TBXAS1|AKR1B10	-14.784	0	3	1	1	-18.4789	72.6235
1	-18.3539	GO:0010817	M1	1	0	GO Biological Processes	19	regulation of hormone levels	19_GO:0065007 biological regulation	-18.3539	10.3369	14.9779	30284	548	139	26	18.705	3.30753	102|124|125|126|127|131|216|231|590|1131|1513|1584|1645|1813|3028|3358|3480|3717|4311|4790|4843|6566|6715|6865|7173|57016	ADAM10|ADH1A|ADH1B|ADH1C|ADH4|ADH7|ALDH1A1|AKR1B1|BCHE|CHRM3|CTSK|CYP11B1|AKR1C1|DRD2|HSD17B10|HTR2C|IGF1R|JAK2|MME|NFKB1|NOS2|SLC16A1|SRD5A1|TACR2|TPO|AKR1B10	-14.7839	0	3	0	0	-18.4789	72.6235
1	-17.2143	GO:0009410	M1	1	0	GO Biological Processes	19	response to xenobiotic stimulus	19_GO:0050896 response to stimulus	-17.2143	11.4669	14.966	30284	437	139	23	16.5468	3.15189	590|768|1548|1645|1813|2052|2185|2950|3066|4129|4313|4780|4843|5970|6531|6532|6715|6772|7048|7150|8856|8989|10014	BCHE|CA9|CYP2A6|AKR1C1|DRD2|EPHX1|PTK2B|GSTP1|HDAC2|MAOB|MMP2|NFE2L2|NOS2|RELA|SLC6A3|SLC6A4|SRD5A1|STAT1|TGFBR2|TOP1|NR1I2|TRPA1|HDAC5	-13.7412	0	4	1	1	-17.2143	11.4669
1	-17.1346	GO:0098926	M1	1	0	GO Biological Processes	19	postsynaptic signal transduction	19_GO:0050896 response to stimulus	-17.1346	51.2636	24.3948	30284	51	139	12	8.63309	2.38216	43|1128|1129|1131|1132|1134|1137|1139|1141|1143|5970|11255	ACHE|CHRM1|CHRM2|CHRM3|CHRM4|CHRNA1|CHRNA4|CHRNA7|CHRNB2|CHRNB4|RELA|HRH3	-13.7407	0	2	0	0	-18.7891	72.6235
1	-16.9834	GO:0032870	M1	1	0	GO Biological Processes	19	cellular response to hormone stimulus	19_GO:0050896 response to stimulus	-16.9834	9.69175	14.1233	30284	562	139	25	17.9856	3.25762	142|760|1445|1460|1520|1584|1645|2321|3164|3303|3480|3716|3717|4780|4790|5140|5292|5771|5970|6548|6715|6772|8805|10013|10014	PARP1|CA2|CSK|CSNK2B|CTSS|CYP11B1|AKR1C1|FLT1|NR4A1|HSPA1A|IGF1R|JAK1|JAK2|NFE2L2|NFKB1|PDE3B|PIM1|PTPN2|RELA|SLC9A1|SRD5A1|STAT1|TRIM24|HDAC6|HDAC5	-13.6564	0	1	0	0	-33.4578	13.7675
1	-16.0496	GO:0042445	M1	1	0	GO Biological Processes	19	hormone metabolic process	19_GO:0065007 biological regulation	-16.0496	18.0673	16.6498	30284	205	139	17	12.2302	2.77896	102|124|125|126|127|131|216|231|590|1513|1584|1645|3028|4311|6715|7173|57016	ADAM10|ADH1A|ADH1B|ADH1C|ADH4|ADH7|ALDH1A1|AKR1B1|BCHE|CTSK|CYP11B1|AKR1C1|HSD17B10|MME|SRD5A1|TPO|AKR1B10	-12.7806	0	3	0	0	-18.4789	72.6235
1	-15.8296	GO:0095500	M1	1	0	GO Biological Processes	19	acetylcholine receptor signaling pathway	19_GO:0050896 response to stimulus	-15.8296	52.0995	23.5515	30284	46	139	11	7.91367	2.2897	43|1128|1129|1131|1132|1134|1137|1139|1141|1143|11255	ACHE|CHRM1|CHRM2|CHRM3|CHRM4|CHRNA1|CHRNA4|CHRNA7|CHRNB2|CHRNB4|HRH3	-12.6118	0	2	0	0	-18.7891	72.6235
1	-15.6041	GO:1905145	M1	1	0	GO Biological Processes	19	cellular response to acetylcholine	19_GO:0050896 response to stimulus	-15.6041	49.9287	23.0367	30284	48	139	11	7.91367	2.2897	43|1128|1129|1131|1132|1134|1137|1139|1141|1143|11255	ACHE|CHRM1|CHRM2|CHRM3|CHRM4|CHRNA1|CHRNA4|CHRNA7|CHRNB2|CHRNB4|HRH3	-12.432	0	2	0	0	-18.7891	72.6235
1	-15.2854	GO:1905144	M1	1	0	GO Biological Processes	19	response to acetylcholine	19_GO:0050896 response to stimulus	-15.2854	46.9917	22.3215	30284	51	139	11	7.91367	2.2897	43|1128|1129|1131|1132|1134|1137|1139|1141|1143|11255	ACHE|CHRM1|CHRM2|CHRM3|CHRM4|CHRNA1|CHRNA4|CHRNA7|CHRNB2|CHRNB4|HRH3	-12.1547	0	2	0	0	-18.7891	72.6235
1	-15.0567	GO:0043434	M1	1	0	GO Biological Processes	19	response to peptide hormone	19_GO:0050896 response to stimulus	-15.0567	10.6155	13.6526	30284	431	139	21	15.1079	3.03759	142|760|1445|1513|1584|2321|3164|3480|3716|3717|4780|4790|5140|5771|5970|6513|6548|6715|6772|8805|10014	PARP1|CA2|CSK|CTSK|CYP11B1|FLT1|NR4A1|IGF1R|JAK1|JAK2|NFE2L2|NFKB1|PDE3B|PTPN2|RELA|SLC2A1|SLC9A1|SRD5A1|STAT1|TRIM24|HDAC5	-11.9638	0	1	0	0	-33.4578	13.7675
1	-14.5202	GO:0071375	M1	1	0	GO Biological Processes	19	cellular response to peptide hormone stimulus	19_GO:0050896 response to stimulus	-14.5202	13.116	14.2968	30284	299	139	18	12.9496	2.84778	142|760|1445|1584|2321|3164|3480|3716|3717|4780|4790|5140|5771|5970|6548|6715|6772|10014	PARP1|CA2|CSK|CYP11B1|FLT1|NR4A1|IGF1R|JAK1|JAK2|NFE2L2|NFKB1|PDE3B|PTPN2|RELA|SLC9A1|SRD5A1|STAT1|HDAC5	-11.4621	0	1	0	0	-33.4578	13.7675
1	-14.3306	GO:0099536	M1	1	0	GO Biological Processes	19	synaptic signaling	19_GO:0050789 regulation of biological process	-14.3306	9.7554	12.9761	30284	469	139	21	15.1079	3.03759	43|1020|1128|1129|1131|1132|1134|1137|1139|1141|1143|1813|2554|3164|3358|3776|5970|6531|9152|11255|60482	ACHE|CDK5|CHRM1|CHRM2|CHRM3|CHRM4|CHRNA1|CHRNA4|CHRNA7|CHRNB2|CHRNB4|DRD2|GABRA1|NR4A1|HTR2C|KCNK2|RELA|SLC6A3|SLC6A5|HRH3|SLC5A7	-11.3103	0	2	0	0	-18.7891	72.6235
1	-14.2783	GO:0007268	M1	1	0	GO Biological Processes	19	chemical synaptic transmission	19_GO:0050789 regulation of biological process	-14.2783	10.5251	13.2511	30284	414	139	20	14.3885	2.97691	43|1020|1128|1129|1131|1132|1134|1137|1139|1141|1143|1813|2554|3164|3358|3776|6531|9152|11255|60482	ACHE|CDK5|CHRM1|CHRM2|CHRM3|CHRM4|CHRNA1|CHRNA4|CHRNA7|CHRNB2|CHRNB4|DRD2|GABRA1|NR4A1|HTR2C|KCNK2|SLC6A3|SLC6A5|HRH3|SLC5A7	-11.3103	0	2	0	0	-18.7891	72.6235
1	-14.2783	GO:0098916	M1	1	0	GO Biological Processes	19	anterograde trans-synaptic signaling	19_GO:0050789 regulation of biological process	-14.2783	10.5251	13.2511	30284	414	139	20	14.3885	2.97691	43|1020|1128|1129|1131|1132|1134|1137|1139|1141|1143|1813|2554|3164|3358|3776|6531|9152|11255|60482	ACHE|CDK5|CHRM1|CHRM2|CHRM3|CHRM4|CHRNA1|CHRNA4|CHRNA7|CHRNB2|CHRNB4|DRD2|GABRA1|NR4A1|HTR2C|KCNK2|SLC6A3|SLC6A5|HRH3|SLC5A7	-11.3103	0	2	0	0	-18.7891	72.6235
1	-13.8919	GO:0099537	M1	1	0	GO Biological Processes	19	trans-synaptic signaling	19_GO:0050789 regulation of biological process	-13.8919	10.0401	12.8809	30284	434	139	20	14.3885	2.97691	43|1020|1128|1129|1131|1132|1134|1137|1139|1141|1143|1813|2554|3164|3358|3776|6531|9152|11255|60482	ACHE|CDK5|CHRM1|CHRM2|CHRM3|CHRM4|CHRNA1|CHRNA4|CHRNA7|CHRNB2|CHRNB4|DRD2|GABRA1|NR4A1|HTR2C|KCNK2|SLC6A3|SLC6A5|HRH3|SLC5A7	-10.9503	0	2	0	0	-18.7891	72.6235
1	-13.682	GO:0006468	M1	1	0	GO Biological Processes	19	protein phosphorylation	19_GO:0009987 cellular process	-13.682	10.6689	13.0163	30284	388	139	19	13.6691	2.9137	102|994|1020|1445|1460|2185|2321|2534|2869|3480|3551|3716|3717|5292|5347|7099|7150|8408|10733	ADAM10|CDC25B|CDK5|CSK|CSNK2B|PTK2B|FLT1|FYN|GRK5|IGF1R|IKBKB|JAK1|JAK2|PIM1|PLK1|TLR4|TOP1|ULK1|PLK4	-10.7652	0	5	1	1	-13.682	13.6169
1	-13.4041	GO:0070482	M1	1	0	GO Biological Processes	19	response to oxygen levels	19_GO:0050896 response to stimulus	-13.4041	11.3016	13.1059	30284	347	139	18	12.9496	2.84778	768|1137|1139|1141|1813|2185|3066|3776|4000|4194|4313|4780|4843|5300|6513|6532|6548|10038	CA9|CHRNA4|CHRNA7|CHRNB2|DRD2|PTK2B|HDAC2|KCNK2|LMNA|MDM4|MMP2|NFE2L2|NOS2|PIN1|SLC2A1|SLC6A4|SLC9A1|PARP2	-10.5107	0	6	1	1	-13.4041	11.6107
1	-13.2785	GO:1901615	M1	1	0	GO Biological Processes	19	organic hydroxy compound metabolic process	19_GO:0009987 cellular process	-13.2785	9.31071	12.3037	30284	468	139	20	14.3885	2.97691	124|125|126|127|131|216|231|1066|1513|1584|1645|1813|3028|4128|4129|6531|6715|7173|57016|57704	ADH1A|ADH1B|ADH1C|ADH4|ADH7|ALDH1A1|AKR1B1|CES1|CTSK|CYP11B1|AKR1C1|DRD2|HSD17B10|MAOA|MAOB|SLC6A3|SRD5A1|TPO|AKR1B10|GBA2	-10.4255	0	3	0	0	-18.4789	72.6235
1	-13.2754	GO:0009636	M1	1	0	GO Biological Processes	19	response to toxic substance	19_GO:0050896 response to stimulus	-13.2754	13.7784	13.8596	30284	253	139	16	11.5108	2.70701	127|216|1066|1813|2052|2053|2950|4129|4353|4780|5292|5742|6532|6715|7173|57016	ADH4|ALDH1A1|CES1|DRD2|EPHX1|EPHX2|GSTP1|MAOB|MPO|NFE2L2|PIM1|PTGS1|SLC6A4|SRD5A1|TPO|AKR1B10	-10.4255	0	7	1	1	-13.2754	15.9417
1	-13.0421	GO:0071396	M1	1	0	GO Biological Processes	19	cellular response to lipid	19_GO:0050896 response to stimulus	-13.0421	8.37963	11.8161	30284	546	139	21	15.1079	3.03759	1066|1645|1813|2185|2950|3066|3303|3480|3717|3776|4313|4790|4843|5054|5292|5970|6532|6715|7099|10014|26191	CES1|AKR1C1|DRD2|PTK2B|GSTP1|HDAC2|HSPA1A|IGF1R|JAK2|KCNK2|MMP2|NFKB1|NOS2|SERPINE1|PIM1|RELA|SLC6A4|SRD5A1|TLR4|HDAC5|PTPN22	-10.2124	0	8	1	1	-13.0421	9.24922
1	-12.8887	GO:1904645	M1	1	0	GO Biological Processes	19	response to amyloid-beta	19_GO:0050896 response to stimulus	-12.8887	37.5639	18.9267	30284	58	139	10	7.19424	2.19166	142|1020|1139|2358|2534|3066|3480|4313|4321|7099	PARP1|CDK5|CHRNA7|FPR2|FYN|HDAC2|IGF1R|MMP2|MMP12|TLR4	-10.0884	0	9	1	1	-12.8887	37.5639
1	-12.867	GO:0036293	M1	1	0	GO Biological Processes	19	response to decreased oxygen levels	19_GO:0050896 response to stimulus	-12.867	11.6107	12.9369	30284	319	139	17	12.2302	2.77896	768|1137|1139|1141|1813|2185|3776|4000|4194|4313|4780|4843|5300|6513|6532|6548|10038	CA9|CHRNA4|CHRNA7|CHRNB2|DRD2|PTK2B|KCNK2|LMNA|MDM4|MMP2|NFE2L2|NOS2|PIN1|SLC2A1|SLC6A4|SLC9A1|PARP2	-10.0884	0	6	0	0	-13.4041	11.6107
1	-12.8607	GO:0009612	M1	1	0	GO Biological Processes	19	response to mechanical stimulus	19_GO:0050896 response to stimulus	-12.8607	14.655	13.8976	30284	223	139	15	10.7914	2.63169	1813|2185|2534|3480|3776|4313|4353|4790|5970|6513|6548|6772|7099|8989|51311	DRD2|PTK2B|FYN|IGF1R|KCNK2|MMP2|MPO|NFKB1|RELA|SLC2A1|SLC9A1|STAT1|TLR4|TRPA1|TLR8	-10.0884	0	10	1	1	-12.8607	17.6652
1	-12.8304	GO:0016310	M1	1	0	GO Biological Processes	19	phosphorylation	19_GO:0009987 cellular process	-12.8304	9.56014	12.1827	30284	433	139	19	13.6691	2.9137	102|994|1020|1445|1460|2185|2321|2534|2869|3480|3551|3716|3717|5292|5347|7099|7150|8408|10733	ADAM10|CDC25B|CDK5|CSK|CSNK2B|PTK2B|FLT1|FYN|GRK5|IGF1R|IKBKB|JAK1|JAK2|PIM1|PLK1|TLR4|TOP1|ULK1|PLK4	-10.0884	0	5	0	0	-13.682	13.6169
1	-12.8291	GO:0006979	M1	1	0	GO Biological Processes	19	response to oxidative stress	19_GO:0050896 response to stimulus	-12.8291	10.4578	12.5142	30284	375	139	18	12.9496	2.84778	142|1137|2185|2534|2950|3066|3162|3303|3717|4313|4353|4780|5742|5970|6772|7173|8989|10013	PARP1|CHRNA4|PTK2B|FYN|GSTP1|HDAC2|HMOX1|HSPA1A|JAK2|MMP2|MPO|NFE2L2|PTGS1|RELA|STAT1|TPO|TRPA1|HDAC6	-10.0884	0	11	1	1	-12.8291	22.0071
1	-12.7156	GO:0097305	M1	1	0	GO Biological Processes	19	response to alcohol	19_GO:0050896 response to stimulus	-12.7156	12.6761	13.208	30284	275	139	16	11.5108	2.70701	131|142|1066|1141|1513|1813|2185|2534|3066|3480|4129|5788|6531|6916|7048|10013	ADH7|PARP1|CES1|CHRNB2|CTSK|DRD2|PTK2B|FYN|HDAC2|IGF1R|MAOB|PTPRC|SLC6A3|TBXAS1|TGFBR2|HDAC6	-9.9907	0	9	0	0	-12.8887	37.5639
1	-12.4797	GO:0007271	M1	1	0	GO Biological Processes	19	synaptic transmission, cholinergic	19_GO:0050789 regulation of biological process	-12.4797	64.5542	22.4343	30284	27	139	8	5.7554	1.97542	43|1131|1134|1137|1139|1141|1143|60482	ACHE|CHRM3|CHRNA1|CHRNA4|CHRNA7|CHRNB2|CHRNB4|SLC5A7	-9.77003	0	2	0	0	-18.7891	72.6235
1	-12.4616	GO:0050804	M1	1	0	GO Biological Processes	19	modulation of chemical synaptic transmission	19_GO:0050789 regulation of biological process	-12.4616	8.41199	11.5542	30284	518	139	20	14.3885	2.97691	43|590|760|766|1020|1128|1129|1139|1141|1143|1813|2185|2534|3688|3717|3776|4311|6532|6865|10013	ACHE|BCHE|CA2|CA7|CDK5|CHRM1|CHRM2|CHRNA7|CHRNB2|CHRNB4|DRD2|PTK2B|FYN|ITGB1|JAK2|KCNK2|MME|SLC6A4|TACR2|HDAC6	-9.76669	0	12	1	1	-12.4616	28.4179
1	-12.4462	GO:0099177	M1	1	0	GO Biological Processes	19	regulation of trans-synaptic signaling	19_GO:0050789 regulation of biological process	-12.4462	8.39578	11.5402	30284	519	139	20	14.3885	2.97691	43|590|760|766|1020|1128|1129|1139|1141|1143|1813|2185|2534|3688|3717|3776|4311|6532|6865|10013	ACHE|BCHE|CA2|CA7|CDK5|CHRM1|CHRM2|CHRNA7|CHRNB2|CHRNB4|DRD2|PTK2B|FYN|ITGB1|JAK2|KCNK2|MME|SLC6A4|TACR2|HDAC6	-9.76551	0	12	0	0	-12.4616	28.4179
1	-12.027	GO:0001666	M1	1	0	GO Biological Processes	19	response to hypoxia	19_GO:0050896 response to stimulus	-12.027	11.4293	12.4307	30284	305	139	16	11.5108	2.70701	768|1137|1139|1141|1813|2185|3776|4000|4194|4313|4780|4843|5300|6513|6532|6548	CA9|CHRNA4|CHRNA7|CHRNB2|DRD2|PTK2B|KCNK2|LMNA|MDM4|MMP2|NFE2L2|NOS2|PIN1|SLC2A1|SLC6A4|SLC9A1	-9.36005	0	6	0	0	-13.4041	11.6107
1	-11.7984	GO:0043279	M1	1	0	GO Biological Processes	19	response to alkaloid	19_GO:0050896 response to stimulus	-11.7984	23.4958	15.4535	30284	102	139	11	7.91367	2.2897	590|1020|1141|1813|2185|3066|3480|6531|6532|7052|10014	BCHE|CDK5|CHRNB2|DRD2|PTK2B|HDAC2|IGF1R|SLC6A3|SLC6A4|TGM2|HDAC5	-9.14487	0	13	1	1	-11.7984	34.4006
1	-11.3099	GO:2001233	M1	1	0	GO Biological Processes	19	regulation of apoptotic signaling pathway	19_GO:0050896 response to stimulus	-11.3099	9.2827	11.3092	30284	399	139	17	12.2302	2.77896	142|2534|2950|3065|3162|3303|3717|3958|4000|4282|4313|4780|5054|5771|5788|5970|7099	PARP1|FYN|GSTP1|HDAC1|HMOX1|HSPA1A|JAK2|LGALS3|LMNA|MIF|MMP2|NFE2L2|SERPINE1|PTPN2|PTPRC|RELA|TLR4	-8.66932	0	14	1	1	-11.3099	14.9519
1	-11.2847	GO:0042220	M1	1	0	GO Biological Processes	19	response to cocaine	19_GO:0050896 response to stimulus	-11.2847	34.4006	17.1393	30284	57	139	9	6.47482	2.08723	1020|1141|1813|2185|3066|6531|6532|7052|10014	CDK5|CHRNB2|DRD2|PTK2B|HDAC2|SLC6A3|SLC6A4|TGM2|HDAC5	-8.65673	0	13	0	0	-11.7984	34.4006
1	-11.0022	GO:0016101	M1	1	0	GO Biological Processes	19	diterpenoid metabolic process	19_GO:0009987 cellular process	-11.0022	24.758	15.1557	30284	88	139	10	7.19424	2.19166	124|125|126|127|131|216|231|1645|6715|57016	ADH1A|ADH1B|ADH1C|ADH4|ADH7|ALDH1A1|AKR1B1|AKR1C1|SRD5A1|AKR1B10	-8.38641	0	3	0	0	-18.4789	72.6235
1	-10.7578	GO:0034308	M1	1	0	GO Biological Processes	19	primary alcohol metabolic process	19_GO:0009987 cellular process	-10.7578	23.4269	14.7086	30284	93	139	10	7.19424	2.19166	124|125|126|127|131|216|231|1584|1645|57016	ADH1A|ADH1B|ADH1C|ADH4|ADH7|ALDH1A1|AKR1B1|CYP11B1|AKR1C1|AKR1B10	-8.15389	0	3	0	0	-18.4789	72.6235
1	-10.7274	GO:1901342	M1	1	0	GO Biological Processes	19	regulation of vasculature development	19_GO:0032502 developmental process	-10.7274	9.37077	11.031	30284	372	139	16	11.5108	2.70701	102|1139|2152|2185|2321|2534|3162|3688|3716|4780|5054|5140|5970|6772|7048|7052	ADAM10|CHRNA7|F3|PTK2B|FLT1|FYN|HMOX1|ITGB1|JAK1|NFE2L2|SERPINE1|PDE3B|RELA|STAT1|TGFBR2|TGM2	-8.13514	0	15	1	1	-10.7274	12.4822
1	-10.5967	GO:0045471	M1	1	0	GO Biological Processes	19	response to ethanol	19_GO:0050896 response to stimulus	-10.5967	18.2945	13.4703	30284	131	139	11	7.91367	2.2897	131|1141|1513|1813|2185|2534|3066|3480|4129|6531|6916	ADH7|CHRNB2|CTSK|DRD2|PTK2B|FYN|HDAC2|IGF1R|MAOB|SLC6A3|TBXAS1	-8.01572	0	9	0	0	-12.8887	37.5639
1	-10.5461	GO:0001819	M1	1	0	GO Biological Processes	19	positive regulation of cytokine production	19_GO:0032501 multicellular organismal process	-10.5461	7.62971	10.294	30284	514	139	18	12.9496	2.84778	1813|2152|3066|3162|3303|3702|3717|4282|4321|4843|5054|5788|5970|6772|7099|26191|51311|340061	DRD2|F3|HDAC2|HMOX1|HSPA1A|ITK|JAK2|MIF|MMP12|NOS2|SERPINE1|PTPRC|RELA|STAT1|TLR4|PTPN22|TLR8|STING1	-7.97609	0	16	1	1	-10.5461	25.3338
1	-10.4827	GO:0006721	M1	1	0	GO Biological Processes	19	terpenoid metabolic process	19_GO:0009987 cellular process	-10.4827	22.0071	14.2163	30284	99	139	10	7.19424	2.19166	124|125|126|127|131|216|231|1645|6715|57016	ADH1A|ADH1B|ADH1C|ADH4|ADH7|ALDH1A1|AKR1B1|AKR1C1|SRD5A1|AKR1B10	-7.93388	0	3	0	0	-18.4789	72.6235
1	-10.4827	GO:0042542	M1	1	0	GO Biological Processes	19	response to hydrogen peroxide	19_GO:0050896 response to stimulus	-10.4827	22.0071	14.2163	30284	99	139	10	7.19424	2.19166	2185|2534|3066|3162|4313|4780|5970|6772|8989|10013	PTK2B|FYN|HDAC2|HMOX1|MMP2|NFE2L2|RELA|STAT1|TRPA1|HDAC6	-7.93388	0	11	0	0	-12.8291	22.0071
1	-10.418	GO:0000302	M1	1	0	GO Biological Processes	19	response to reactive oxygen species	19_GO:0050896 response to stimulus	-10.418	14.7709	12.4771	30284	177	139	12	8.63309	2.38216	2185|2534|2950|3066|3162|4313|4353|4780|5970|6772|8989|10013	PTK2B|FYN|GSTP1|HDAC2|HMOX1|MMP2|MPO|NFE2L2|RELA|STAT1|TRPA1|HDAC6	-7.87939	0	11	0	0	-12.8291	22.0071
1	-10.3961	GO:0032787	M1	1	0	GO Biological Processes	19	monocarboxylic acid metabolic process	19_GO:0009987 cellular process	-10.3961	7.46985	10.1546	30284	525	139	18	12.9496	2.84778	124|125|126|127|131|216|231|1066|1548|1645|2052|2950|3028|4282|5742|6566|6916|57704	ADH1A|ADH1B|ADH1C|ADH4|ADH7|ALDH1A1|AKR1B1|CES1|CYP2A6|AKR1C1|EPHX1|GSTP1|HSD17B10|MIF|PTGS1|SLC16A1|TBXAS1|GBA2	-7.86749	0	17	1	1	-10.3961	32.6806
1	-10.1678	GO:0071407	M1	1	0	GO Biological Processes	19	cellular response to organic cyclic compound	19_GO:0050896 response to stimulus	-10.1678	7.84703	10.1807	30284	472	139	17	12.2302	2.77896	1066|1813|3066|3303|3358|3480|3717|4313|4790|5292|6532|6548|6566|6715|6772|7052|340061	CES1|DRD2|HDAC2|HSPA1A|HTR2C|IGF1R|JAK2|MMP2|NFKB1|PIM1|SLC6A4|SLC9A1|SLC16A1|SRD5A1|STAT1|TGM2|STING1	-7.64894	0	18	1	1	-10.1678	7.84703
1	-10.0515	GO:0071345	M1	1	0	GO Biological Processes	19	cellular response to cytokine stimulus	19_GO:0050896 response to stimulus	-10.0515	5.81357	9.29106	30284	787	139	21	15.1079	3.03759	688|1460|1513|2152|2185|2321|3480|3551|3615|3716|3717|4311|4313|4780|4790|4843|5292|5970|6772|7099|340061	KLF5|CSNK2B|CTSK|F3|PTK2B|FLT1|IGF1R|IKBKB|IMPDH2|JAK1|JAK2|MME|MMP2|NFE2L2|NFKB1|NOS2|PIM1|RELA|STAT1|TLR4|STING1	-7.54218	0	19	1	1	-10.0515	50.2778
1	-9.99136	GO:0042572	M1	1	0	GO Biological Processes	19	retinol metabolic process	19_GO:0065007 biological regulation	-9.99136	33.5185	15.9367	30284	52	139	8	5.7554	1.97542	124|125|126|127|131|216|231|57016	ADH1A|ADH1B|ADH1C|ADH4|ADH7|ALDH1A1|AKR1B1|AKR1B10	-7.49139	0	3	0	0	-18.4789	72.6235
1	-9.97906	GO:0007197	M1	1	0	GO Biological Processes	19	adenylate cyclase-inhibiting G protein-coupled acetylcholine receptor signaling pathway	19_GO:0050896 response to stimulus	-9.97906	136.169	25.964	30284	8	139	5	3.59712	1.57948	1128|1129|1131|1132|11255	CHRM1|CHRM2|CHRM3|CHRM4|HRH3	-7.48823	0	20	1	1	-9.97906	136.169
1	-9.83989	GO:0045765	M1	1	0	GO Biological Processes	19	regulation of angiogenesis	19_GO:0032502 developmental process	-9.83989	9.00291	10.4163	30284	363	139	15	10.7914	2.63169	1139|2152|2185|2321|2534|3162|3688|3716|4780|5054|5140|5970|6772|7048|7052	CHRNA7|F3|PTK2B|FLT1|FYN|HMOX1|ITGB1|JAK1|NFE2L2|SERPINE1|PDE3B|RELA|STAT1|TGFBR2|TGM2	-7.35801	0	15	0	0	-10.7274	12.4822
1	-9.76572	GO:0001523	M1	1	0	GO Biological Processes	19	retinoid metabolic process	19_GO:0009987 cellular process	-9.76572	23.6245	14.0154	30284	83	139	9	6.47482	2.08723	124|125|126|127|131|216|231|1645|57016	ADH1A|ADH1B|ADH1C|ADH4|ADH7|ALDH1A1|AKR1B1|AKR1C1|AKR1B10	-7.29261	0	3	0	0	-18.4789	72.6235
1	-9.74486	GO:0002831	M1	1	0	GO Biological Processes	19	regulation of response to biotic stimulus	19_GO:0050896 response to stimulus	-9.74486	6.80845	9.55728	30284	576	139	18	12.9496	2.84778	142|1520|1813|2358|2534|3303|3551|4282|4321|4780|5292|5771|5970|6772|7099|26191|51311|340061	PARP1|CTSS|DRD2|FPR2|FYN|HSPA1A|IKBKB|MIF|MMP12|NFE2L2|PIM1|PTPN2|RELA|STAT1|TLR4|PTPN22|TLR8|STING1	-7.28035	0	16	0	0	-10.5461	25.3338
1	-9.64875	GO:0044057	M1	1	0	GO Biological Processes	19	regulation of system process	19_GO:0032501 multicellular organismal process	-9.64875	6.71519	9.47017	30284	584	139	18	12.9496	2.84778	142|1129|1131|1139|1143|1813|1890|2185|3164|3358|3688|4000|4313|6548|6865|6916|8654|10038	PARP1|CHRM2|CHRM3|CHRNA7|CHRNB4|DRD2|TYMP|PTK2B|NR4A1|HTR2C|ITGB1|LMNA|MMP2|SLC9A1|TACR2|TBXAS1|PDE5A|PARP2	-7.19813	0	21	1	1	-9.64875	19.3663
1	-9.64593	GO:0006720	M1	1	0	GO Biological Processes	19	isoprenoid metabolic process	19_GO:0009987 cellular process	-9.64593	18.1559	12.7867	30284	120	139	10	7.19424	2.19166	124|125|126|127|131|216|231|1645|6715|57016	ADH1A|ADH1B|ADH1C|ADH4|ADH7|ALDH1A1|AKR1B1|AKR1C1|SRD5A1|AKR1B10	-7.19813	0	3	0	0	-18.4789	72.6235
1	-9.37829	GO:0050890	M1	1	0	GO Biological Processes	19	cognition	19_GO:0032501 multicellular organismal process	-9.37829	9.27109	10.2429	30284	329	139	14	10.0719	2.55268	590|1020|1128|1137|1139|1141|1813|2534|3688|3776|4311|6531|6532|6865	BCHE|CDK5|CHRM1|CHRNA4|CHRNA7|CHRNB2|DRD2|FYN|ITGB1|KCNK2|MME|SLC6A3|SLC6A4|TACR2	-6.9386	0	12	0	0	-12.4616	28.4179
1	-9.36114	GO:0002757	M1	1	0	GO Biological Processes	19	immune response-activating signaling pathway	19_GO:0002376 immune system process	-9.36114	9.24299	10.2238	30284	330	139	14	10.0719	2.55268	1445|1520|2358|2534|3551|3702|4790|4843|5788|5970|7099|26191|51311|340061	CSK|CTSS|FPR2|FYN|IKBKB|ITK|NFKB1|NOS2|PTPRC|RELA|TLR4|PTPN22|TLR8|STING1	-6.92943	0	16	0	0	-10.5461	25.3338
1	-9.29608	GO:0048511	M1	1	0	GO Biological Processes	19	rhythmic process	19_GO:0048511 rhythmic process	-9.29608	10.2993	10.5194	30284	275	139	13	9.35252	2.46965	771|1020|1813|3065|3066|3480|3615|4313|4843|6532|7150|7153|8841	CA12|CDK5|DRD2|HDAC1|HDAC2|IGF1R|IMPDH2|MMP2|NOS2|SLC6A4|TOP1|TOP2A|HDAC3	-6.87219	0	22	1	1	-9.29608	46.6865
1	-9.26534	GO:0051248	M1	1	0	GO Biological Processes	19	negative regulation of protein metabolic process	19_GO:0048519 negative regulation of biological process	-9.26534	5.57214	8.79622	30284	782	139	20	14.3885	2.97691	1020|1139|1460|2534|2950|3066|3303|4194|4282|4790|4843|5054|5300|5347|5771|5788|5970|10013|26191|55869	CDK5|CHRNA7|CSNK2B|FYN|GSTP1|HDAC2|HSPA1A|MDM4|MIF|NFKB1|NOS2|SERPINE1|PIN1|PLK1|PTPN2|PTPRC|RELA|HDAC6|PTPN22|HDAC8	-6.84914	0	23	1	1	-9.26534	11.8408
1	-9.25576	GO:0019752	M1	1	0	GO Biological Processes	19	carboxylic acid metabolic process	19_GO:0009987 cellular process	-9.25576	5.56502	8.78829	30284	783	139	20	14.3885	2.97691	124|125|126|127|131|216|231|1066|1548|1645|2052|2950|3028|4282|4843|5742|6513|6566|6916|57704	ADH1A|ADH1B|ADH1C|ADH4|ADH7|ALDH1A1|AKR1B1|CES1|CYP2A6|AKR1C1|EPHX1|GSTP1|HSD17B10|MIF|NOS2|PTGS1|SLC2A1|SLC16A1|TBXAS1|GBA2	-6.84711	0	17	0	0	-10.3961	32.6806
1	-9.14192	GO:0008285	M1	1	0	GO Biological Processes	19	negative regulation of cell population proliferation	19_GO:0048519 negative regulation of biological process	-9.14192	5.48102	8.6942	30284	795	139	20	14.3885	2.97691	590|1445|1460|1813|2170|2185|2321|2950|3162|3303|3717|3776|4000|4194|5771|6532|6772|8408|8654|8805	BCHE|CSK|CSNK2B|DRD2|FABP3|PTK2B|FLT1|GSTP1|HMOX1|HSPA1A|JAK2|KCNK2|LMNA|MDM4|PTPN2|SLC6A4|STAT1|ULK1|PDE5A|TRIM24	-6.74069	0	24	1	1	-9.14192	5.48102
1	-9.12426	GO:2000147	M1	1	0	GO Biological Processes	19	positive regulation of cell motility	19_GO:0040011 locomotion	-9.12426	6.22487	8.99919	30284	630	139	18	12.9496	2.84778	102|2152|2185|2321|2358|3162|3480|3688|3717|3958|4313|4780|5054|5788|6865|7048|7099|10013	ADAM10|F3|PTK2B|FLT1|FPR2|HMOX1|IGF1R|ITGB1|JAK2|LGALS3|MMP2|NFE2L2|SERPINE1|PTPRC|TACR2|TGFBR2|TLR4|HDAC6	-6.73034	0	15	0	0	-10.7274	12.4822
1	-9.0789	GO:0045088	M1	1	0	GO Biological Processes	19	regulation of innate immune response	19_GO:0044419 biological process involved in interspecies interaction between organisms	-9.0789	7.23222	9.36575	30284	482	139	16	11.5108	2.70701	142|1520|1813|2358|2534|3303|3551|4321|4780|5292|5771|5970|7099|26191|51311|340061	PARP1|CTSS|DRD2|FPR2|FYN|HSPA1A|IKBKB|MMP12|NFE2L2|PIM1|PTPN2|RELA|TLR4|PTPN22|TLR8|STING1	-6.69216	0	16	0	0	-10.5461	25.3338
1	-8.95224	GO:0040017	M1	1	0	GO Biological Processes	19	positive regulation of locomotion	19_GO:0040011 locomotion	-8.95224	6.0707	8.84624	30284	646	139	18	12.9496	2.84778	102|2152|2185|2321|2358|3162|3480|3688|3717|3958|4313|4780|5054|5788|6865|7048|7099|10013	ADAM10|F3|PTK2B|FLT1|FPR2|HMOX1|IGF1R|ITGB1|JAK2|LGALS3|MMP2|NFE2L2|SERPINE1|PTPRC|TACR2|TGFBR2|TLR4|HDAC6	-6.57255	0	15	0	0	-10.7274	12.4822
1	-8.90702	GO:0070372	M1	1	0	GO Biological Processes	19	regulation of ERK1 and ERK2 cascade	19_GO:0050896 response to stimulus	-8.90702	9.56864	10.0597	30284	296	139	13	9.35252	2.46965	1139|1445|1813|2185|2358|2950|3358|4282|5300|5771|5788|7099|26191	CHRNA7|CSK|DRD2|PTK2B|FPR2|GSTP1|HTR2C|MIF|PIN1|PTPN2|PTPRC|TLR4|PTPN22	-6.53428	0	25	1	1	-8.90702	18.6746
1	-8.88325	GO:1902532	M1	1	0	GO Biological Processes	19	negative regulation of intracellular signal transduction	19_GO:0048519 negative regulation of biological process	-8.88325	5.62437	8.62436	30284	736	139	19	13.6691	2.9137	142|1445|1813|2534|2950|3065|3303|3480|3688|4282|4780|5300|5771|5788|5970|6772|7099|8841|26191	PARP1|CSK|DRD2|FYN|GSTP1|HDAC1|HSPA1A|IGF1R|ITGB1|MIF|NFE2L2|PIN1|PTPN2|PTPRC|RELA|STAT1|TLR4|HDAC3|PTPN22	-6.51736	0	25	0	0	-8.90702	18.6746
1	-8.85688	GO:0018193	M1	1	0	GO Biological Processes	19	peptidyl-amino acid modification	19_GO:0009987 cellular process	-8.85688	8.44927	9.66861	30284	361	139	14	10.0719	2.55268	1020|1460|2185|2321|2534|3480|3551|3717|4843|5300|5347|7150|8408|10013	CDK5|CSNK2B|PTK2B|FLT1|FYN|IGF1R|IKBKB|JAK2|NOS2|PIN1|PLK1|TOP1|ULK1|HDAC6	-6.49771	0	5	0	0	-13.682	13.6169
1	-8.84162	GO:0032677	M1	1	0	GO Biological Processes	19	regulation of interleukin-8 production	19_GO:0032501 multicellular organismal process	-8.84162	18.6746	12.3195	30284	105	139	9	6.47482	2.08723	2152|3303|4843|5054|5788|5970|7099|26191|51311	F3|HSPA1A|NOS2|SERPINE1|PTPRC|RELA|TLR4|PTPN22|TLR8	-6.48909	0	16	0	0	-10.5461	25.3338
1	-8.81264	GO:0045766	M1	1	0	GO Biological Processes	19	positive regulation of angiogenesis	19_GO:0032502 developmental process	-8.81264	12.4822	10.838	30284	192	139	11	7.91367	2.2897	1139|2152|2185|2321|3162|3688|3716|4780|5054|7048|7052	CHRNA7|F3|PTK2B|FLT1|HMOX1|ITGB1|JAK1|NFE2L2|SERPINE1|TGFBR2|TGM2	-6.46664	0	15	0	0	-10.7274	12.4822
1	-8.74165	GO:1904018	M1	1	0	GO Biological Processes	19	positive regulation of vasculature development	19_GO:0032502 developmental process	-8.74165	12.2901	10.7402	30284	195	139	11	7.91367	2.2897	1139|2152|2185|2321|3162|3688|3716|4780|5054|7048|7052	CHRNA7|F3|PTK2B|FLT1|HMOX1|ITGB1|JAK1|NFE2L2|SERPINE1|TGFBR2|TGM2	-6.40208	0	15	0	0	-10.7274	12.4822
1	-8.71412	GO:0032103	M1	1	0	GO Biological Processes	19	positive regulation of response to external stimulus	19_GO:0048518 positive regulation of biological process	-8.71412	6.29898	8.81112	30284	588	139	17	12.2302	2.77896	102|1520|2152|2185|2358|2534|3303|3480|3551|4282|4321|5054|5970|7099|26191|51311|340061	ADAM10|CTSS|F3|PTK2B|FPR2|FYN|HSPA1A|IGF1R|IKBKB|MIF|MMP12|SERPINE1|RELA|TLR4|PTPN22|TLR8|STING1	-6.38439	0	16	0	0	-10.5461	25.3338
1	-8.71137	GO:0001775	M1	1	0	GO Biological Processes	19	cell activation	19_GO:0032501 multicellular organismal process	-8.71137	5.49011	8.47832	30284	754	139	19	13.6691	2.9137	102|688|1137|1141|2185|2534|3615|3688|3702|3716|3717|5771|5788|6532|7048|7099|8654|10014|26191	ADAM10|KLF5|CHRNA4|CHRNB2|PTK2B|FYN|IMPDH2|ITGB1|ITK|JAK1|JAK2|PTPN2|PTPRC|SLC6A4|TGFBR2|TLR4|PDE5A|HDAC5|PTPN22	-6.38439	0	26	1	1	-8.71137	9.47263
1	-8.70151	GO:0022617	M1	1	0	GO Biological Processes	19	extracellular matrix disassembly	19_GO:0009987 cellular process	-8.70151	32.4488	14.6515	30284	47	139	7	5.03597	1.85487	102|1513|1520|4312|4313|4321|5644	ADAM10|CTSK|CTSS|MMP1|MMP2|MMP12|PRSS1	-6.38169	0	27	1	1	-8.70151	32.4488
1	-8.69643	GO:0060078	M1	1	0	GO Biological Processes	19	regulation of postsynaptic membrane potential	19_GO:0065007 biological regulation	-8.69643	17.9893	12.066	30284	109	139	9	6.47482	2.08723	1020|1128|1134|1137|1139|1141|1143|1813|2554	CDK5|CHRM1|CHRNA1|CHRNA4|CHRNA7|CHRNB2|CHRNB4|DRD2|GABRA1	-6.38169	0	2	0	0	-18.7891	72.6235
1	-8.63257	GO:0099565	M1	1	0	GO Biological Processes	19	chemical synaptic transmission, postsynaptic	19_GO:0032501 multicellular organismal process	-8.63257	22.9337	13.0004	30284	76	139	8	5.7554	1.97542	1020|1134|1137|1139|1141|1143|1813|3776	CDK5|CHRNA1|CHRNA4|CHRNA7|CHRNB2|CHRNB4|DRD2|KCNK2	-6.32381	0	2	0	0	-18.7891	72.6235
1	-8.583	GO:0030335	M1	1	0	GO Biological Processes	19	positive regulation of cell migration	19_GO:0040011 locomotion	-8.583	6.173	8.69072	30284	600	139	17	12.2302	2.77896	102|2152|2185|2321|2358|3162|3480|3688|3717|3958|4313|4780|5054|5788|7048|7099|10013	ADAM10|F3|PTK2B|FLT1|FPR2|HMOX1|IGF1R|ITGB1|JAK2|LGALS3|MMP2|NFE2L2|SERPINE1|PTPRC|TGFBR2|TLR4|HDAC6	-6.28016	0	15	0	0	-10.7274	12.4822
1	-8.53645	GO:0007274	M1	1	0	GO Biological Processes	19	neuromuscular synaptic transmission	19_GO:0050789 regulation of biological process	-8.53645	46.6865	16.4233	30284	28	139	6	4.31655	1.72377	1128|1134|1137|1141|1143|60482	CHRM1|CHRNA1|CHRNA4|CHRNB2|CHRNB4|SLC5A7	-6.23944	0	2	0	0	-18.7891	72.6235
1	-8.46482	GO:0042325	M1	1	0	GO Biological Processes	19	regulation of phosphorylation	19_GO:0050789 regulation of biological process	-8.46482	5.65082	8.41659	30284	694	139	18	12.9496	2.84778	995|1139|2185|2321|2534|2950|3551|3717|4282|5292|5300|5347|5771|5788|7099|8841|10013|26191	CDC25C|CHRNA7|PTK2B|FLT1|FYN|GSTP1|IKBKB|JAK2|MIF|PIM1|PIN1|PLK1|PTPN2|PTPRC|TLR4|HDAC3|HDAC6|PTPN22	-6.17355	0	25	0	0	-8.90702	18.6746
1	-8.35723	GO:0002764	M1	1	0	GO Biological Processes	19	immune response-regulating signaling pathway	19_GO:0002376 immune system process	-8.35723	7.72199	9.13146	30284	395	139	14	10.0719	2.55268	1445|1520|2358|2534|3551|3702|4790|4843|5788|5970|7099|26191|51311|340061	CSK|CTSS|FPR2|FYN|IKBKB|ITK|NFKB1|NOS2|PTPRC|RELA|TLR4|PTPN22|TLR8|STING1	-6.07257	0	16	0	0	-10.5461	25.3338
1	-8.35255	GO:0032868	M1	1	0	GO Biological Processes	19	response to insulin	19_GO:0050896 response to stimulus	-8.35255	9.7554	9.77611	30284	268	139	12	8.63309	2.38216	142|1513|2321|3480|5140|5771|5970|6513|6548|6715|6772|10014	PARP1|CTSK|FLT1|IGF1R|PDE3B|PTPN2|RELA|SLC2A1|SLC9A1|SRD5A1|STAT1|HDAC5	-6.07257	0	1	0	0	-33.4578	13.7675
1	-8.34329	GO:0002253	M1	1	0	GO Biological Processes	19	activation of immune response	19_GO:0002376 immune system process	-8.34329	7.70249	9.11664	30284	396	139	14	10.0719	2.55268	1445|1520|2358|2534|3551|3702|4790|4843|5788|5970|7099|26191|51311|340061	CSK|CTSS|FPR2|FYN|IKBKB|ITK|NFKB1|NOS2|PTPRC|RELA|TLR4|PTPN22|TLR8|STING1	-6.06884	0	16	0	0	-10.5461	25.3338
1	-8.30918	GO:0045321	M1	1	0	GO Biological Processes	19	leukocyte activation	19_GO:0002376 immune system process	-8.30918	5.91661	8.44076	30284	626	139	17	12.2302	2.77896	102|1137|1141|2185|2534|3615|3688|3702|3716|3717|5771|5788|7048|7099|8654|10014|26191	ADAM10|CHRNA4|CHRNB2|PTK2B|FYN|IMPDH2|ITGB1|ITK|JAK1|JAK2|PTPN2|PTPRC|TGFBR2|TLR4|PDE5A|HDAC5|PTPN22	-6.04558	0	26	0	0	-8.71137	9.47263
1	-8.30918	GO:0051046	M1	1	0	GO Biological Processes	19	regulation of secretion	19_GO:0051179 localization	-8.30918	5.91661	8.44076	30284	626	139	17	12.2302	2.77896	43|1020|1066|1131|1137|1141|1143|1813|3358|3717|4129|4282|4843|6532|6566|6865|7099	ACHE|CDK5|CES1|CHRM3|CHRNA4|CHRNB2|CHRNB4|DRD2|HTR2C|JAK2|MAOB|MIF|NOS2|SLC6A4|SLC16A1|TACR2|TLR4	-6.04558	0	28	1	1	-8.30918	8.65711
1	-8.22761	GO:0007610	M1	1	0	GO Biological Processes	19	behavior	19_GO:0032501 multicellular organismal process	-8.22761	5.84195	8.36666	30284	634	139	17	12.2302	2.77896	590|1020|1137|1139|1141|1143|1813|2534|3066|3358|3688|3776|4311|6531|6532|6566|6865	BCHE|CDK5|CHRNA4|CHRNA7|CHRNB2|CHRNB4|DRD2|FYN|HDAC2|HTR2C|ITGB1|KCNK2|MME|SLC6A3|SLC6A4|SLC16A1|TACR2	-5.96934	0	12	0	0	-12.4616	28.4179
1	-8.19883	GO:0032496	M1	1	0	GO Biological Processes	19	response to lipopolysaccharide	19_GO:0044419 biological process involved in interspecies interaction between organisms	-8.19883	8.35492	9.24729	30284	339	139	13	9.35252	2.46965	2950|3066|3164|3717|4129|4353|4790|4843|5054|5970|7099|10014|26191	GSTP1|HDAC2|NR4A1|JAK2|MAOB|MPO|NFKB1|NOS2|SERPINE1|RELA|TLR4|HDAC5|PTPN22	-5.94583	0	8	0	0	-13.0421	9.24922
1	-8.12001	GO:0042180	M1	1	0	GO Biological Processes	19	ketone metabolic process	19_GO:0009987 cellular process	-8.12001	19.8064	11.997	30284	88	139	8	5.7554	1.97542	127|231|1584|1645|3028|4835|6715|57016	ADH4|AKR1B1|CYP11B1|AKR1C1|HSD17B10|NQO2|SRD5A1|AKR1B10	-5.87222	0	29	1	1	-8.12001	40.3464
1	-8.03363	GO:1903530	M1	1	0	GO Biological Processes	19	regulation of secretion by cell	19_GO:0051179 localization	-8.03363	6.10495	8.36249	30284	571	139	16	11.5108	2.70701	43|1020|1131|1137|1141|1143|1813|3358|3717|4129|4282|4843|6532|6566|6865|7099	ACHE|CDK5|CHRM3|CHRNA4|CHRNB2|CHRNB4|DRD2|HTR2C|JAK2|MAOB|MIF|NOS2|SLC6A4|SLC16A1|TACR2|TLR4	-5.79097	0	28	0	0	-8.30918	8.65711
1	-8.02037	GO:0062197	M1	1	0	GO Biological Processes	19	cellular response to chemical stress	19_GO:0050896 response to stimulus	-8.02037	9.10957	9.37344	30284	287	139	12	8.63309	2.38216	142|231|2534|3066|3303|4313|4353|4780|5970|6513|8989|10013	PARP1|AKR1B1|FYN|HDAC2|HSPA1A|MMP2|MPO|NFE2L2|RELA|SLC2A1|TRPA1|HDAC6	-5.78279	0	11	0	0	-12.8291	22.0071
1	-7.9701	GO:0006954	M1	1	0	GO Biological Processes	19	inflammatory response	19_GO:0050896 response to stimulus	-7.9701	6.04147	8.30261	30284	577	139	16	11.5108	2.70701	2152|2358|3162|3164|3551|3688|3717|4282|4780|4790|4843|5970|7099|8639|10014|51311	F3|FPR2|HMOX1|NR4A1|IKBKB|ITGB1|JAK2|MIF|NFE2L2|NFKB1|NOS2|RELA|TLR4|AOC3|HDAC5|TLR8	-5.73754	0	8	0	0	-13.0421	9.24922
1	-7.95143	GO:0043408	M1	1	0	GO Biological Processes	19	regulation of MAPK cascade	19_GO:0050896 response to stimulus	-7.95143	5.59486	8.11696	30284	662	139	17	12.2302	2.77896	1139|1445|1813|2185|2321|2358|2950|3358|3480|3717|4282|5300|5771|5788|7099|8841|26191	CHRNA7|CSK|DRD2|PTK2B|FLT1|FPR2|GSTP1|HTR2C|IGF1R|JAK2|MIF|PIN1|PTPN2|PTPRC|TLR4|HDAC3|PTPN22	-5.72384	0	25	0	0	-8.90702	18.6746
1	-7.8747	GO:0002237	M1	1	0	GO Biological Processes	19	response to molecule of bacterial origin	19_GO:0044419 biological process involved in interspecies interaction between organisms	-7.8747	7.84575	8.88529	30284	361	139	13	9.35252	2.46965	2950|3066|3164|3717|4129|4353|4790|4843|5054|5970|7099|10014|26191	GSTP1|HDAC2|NR4A1|JAK2|MAOB|MPO|NFKB1|NOS2|SERPINE1|RELA|TLR4|HDAC5|PTPN22	-5.65202	0	8	0	0	-13.0421	9.24922
1	-7.83503	GO:0031667	M1	1	0	GO Biological Processes	19	response to nutrient levels	19_GO:0050896 response to stimulus	-7.83503	6.40796	8.36371	30284	510	139	15	10.7914	2.63169	590|1513|3358|3480|4353|4780|5292|5970|6513|6532|6566|6715|6772|8408|10038	BCHE|CTSK|HTR2C|IGF1R|MPO|NFE2L2|PIM1|RELA|SLC2A1|SLC6A4|SLC16A1|SRD5A1|STAT1|ULK1|PARP2	-5.6172	0	30	1	1	-7.83503	10.8259
1	-7.74633	GO:2001234	M1	1	0	GO Biological Processes	19	negative regulation of apoptotic signaling pathway	19_GO:0048519 negative regulation of biological process	-7.74633	9.86245	9.41887	30284	243	139	11	7.91367	2.2897	2534|2950|3065|3162|3303|3958|4000|4282|4780|5054|5970	FYN|GSTP1|HDAC1|HMOX1|HSPA1A|LGALS3|LMNA|MIF|NFE2L2|SERPINE1|RELA	-5.53572	0	14	0	0	-11.3099	14.9519
1	-7.74401	GO:0050778	M1	1	0	GO Biological Processes	19	positive regulation of immune response	19_GO:0002376 immune system process	-7.74401	5.41491	7.93055	30284	684	139	17	12.2302	2.77896	1445|1520|2358|2534|3303|3551|3702|3717|4321|4790|4843|5788|5970|7099|26191|51311|340061	CSK|CTSS|FPR2|FYN|HSPA1A|IKBKB|ITK|JAK2|MMP12|NFKB1|NOS2|PTPRC|RELA|TLR4|PTPN22|TLR8|STING1	-5.53572	0	16	0	0	-10.5461	25.3338
1	-7.70532	GO:0032102	M1	1	0	GO Biological Processes	19	negative regulation of response to external stimulus	19_GO:0048519 negative regulation of biological process	-7.70532	6.85435	8.44823	30284	445	139	14	10.0719	2.55268	142|1813|2358|2534|2950|4282|4321|4790|5054|5292|5771|5788|6531|10013	PARP1|DRD2|FPR2|FYN|GSTP1|MIF|MMP12|NFKB1|SERPINE1|PIM1|PTPN2|PTPRC|SLC6A3|HDAC6	-5.50172	0	31	1	1	-7.70532	15.5622
1	-7.68721	GO:0032757	M1	1	0	GO Biological Processes	19	positive regulation of interleukin-8 production	19_GO:0032501 multicellular organismal process	-7.68721	23.463	12.3107	30284	65	139	7	5.03597	1.85487	2152|3303|4843|5054|5970|7099|51311	F3|HSPA1A|NOS2|SERPINE1|RELA|TLR4|TLR8	-5.48826	0	16	0	0	-10.5461	25.3338
1	-7.60186	GO:0002429	M1	1	0	GO Biological Processes	19	immune response-activating cell surface receptor signaling pathway	19_GO:0002376 immune system process	-7.60186	9.54811	9.23436	30284	251	139	11	7.91367	2.2897	1445|2358|2534|3551|3702|4790|4843|5788|5970|7099|26191	CSK|FPR2|FYN|IKBKB|ITK|NFKB1|NOS2|PTPRC|RELA|TLR4|PTPN22	-5.4075	0	16	0	0	-10.5461	25.3338
1	-7.58855	GO:0006066	M1	1	0	GO Biological Processes	19	alcohol metabolic process	19_GO:0009987 cellular process	-7.58855	8.32626	8.86141	30284	314	139	12	8.63309	2.38216	124|125|126|127|131|216|231|1066|1584|1645|57016|57704	ADH1A|ADH1B|ADH1C|ADH4|ADH7|ALDH1A1|AKR1B1|CES1|CYP11B1|AKR1C1|AKR1B10|GBA2	-5.39875	0	3	0	0	-18.4789	72.6235
1	-7.54798	GO:0006693	M1	1	0	GO Biological Processes	19	prostaglandin metabolic process	19_GO:0009987 cellular process	-7.54798	32.6806	13.6145	30284	40	139	6	4.31655	1.72377	231|1645|2950|4282|5742|6916	AKR1B1|AKR1C1|GSTP1|MIF|PTGS1|TBXAS1	-5.36304	0	17	0	0	-10.3961	32.6806
1	-7.54389	GO:0033559	M1	1	0	GO Biological Processes	19	unsaturated fatty acid metabolic process	19_GO:0009987 cellular process	-7.54389	16.7593	10.9318	30284	104	139	8	5.7554	1.97542	231|1548|1645|2052|2950|4282|5742|6916	AKR1B1|CYP2A6|AKR1C1|EPHX1|GSTP1|MIF|PTGS1|TBXAS1	-5.36304	0	17	0	0	-10.3961	32.6806
1	-7.50358	GO:0060079	M1	1	0	GO Biological Processes	19	excitatory postsynaptic potential	19_GO:0032501 multicellular organismal process	-7.50358	22.1028	11.9166	30284	69	139	7	5.03597	1.85487	1020|1134|1137|1139|1141|1143|1813	CDK5|CHRNA1|CHRNA4|CHRNA7|CHRNB2|CHRNB4|DRD2	-5.32936	0	2	0	0	-18.7891	72.6235
1	-7.50144	GO:0098754	M1	1	0	GO Biological Processes	19	detoxification	19_GO:0098754 detoxification	-7.50144	13.16	10.1039	30284	149	139	9	6.47482	2.08723	127|216|2950|4353|4780|5292|5742|7173|57016	ADH4|ALDH1A1|GSTP1|MPO|NFE2L2|PIM1|PTGS1|TPO|AKR1B10	-5.32936	0	7	0	0	-13.2754	15.9417
1	-7.49684	GO:0008202	M1	1	0	GO Biological Processes	19	steroid metabolic process	19_GO:0009987 cellular process	-7.49684	9.3252	9.10132	30284	257	139	11	7.91367	2.2897	231|412|1066|1548|1584|1645|3028|3290|6715|8856|57704	AKR1B1|STS|CES1|CYP2A6|CYP11B1|AKR1C1|HSD17B10|HSD11B1|SRD5A1|NR1I2|GBA2	-5.32909	0	29	0	0	-8.12001	40.3464
1	-7.49104	GO:0042391	M1	1	0	GO Biological Processes	19	regulation of membrane potential	19_GO:0065007 biological regulation	-7.49104	6.58788	8.22764	30284	463	139	14	10.0719	2.55268	142|1020|1128|1134|1137|1139|1141|1143|1813|2185|2554|3776|6532|6548	PARP1|CDK5|CHRM1|CHRNA1|CHRNA4|CHRNA7|CHRNB2|CHRNB4|DRD2|PTK2B|GABRA1|KCNK2|SLC6A4|SLC9A1	-5.32757	0	2	0	0	-18.7891	72.6235
1	-7.48342	GO:0031400	M1	1	0	GO Biological Processes	19	negative regulation of protein modification process	19_GO:0048519 negative regulation of biological process	-7.48342	8.14469	8.73861	30284	321	139	12	8.63309	2.38216	1020|2534|2950|3066|3303|5347|5771|5788|5970|10013|26191|55869	CDK5|FYN|GSTP1|HDAC2|HSPA1A|PLK1|PTPN2|PTPRC|RELA|HDAC6|PTPN22|HDAC8	-5.32585	0	23	0	0	-9.26534	11.8408
1	-7.4809	GO:0006692	M1	1	0	GO Biological Processes	19	prostanoid metabolic process	19_GO:0009987 cellular process	-7.4809	31.8835	13.4371	30284	41	139	6	4.31655	1.72377	231|1645|2950|4282|5742|6916	AKR1B1|AKR1C1|GSTP1|MIF|PTGS1|TBXAS1	-5.32585	0	17	0	0	-10.3961	32.6806
1	-7.43955	GO:0007213	M1	1	0	GO Biological Processes	19	G protein-coupled acetylcholine receptor signaling pathway	19_GO:0050896 response to stimulus	-7.43955	51.8739	15.8361	30284	21	139	5	3.59712	1.57948	1128|1129|1131|1132|11255	CHRM1|CHRM2|CHRM3|CHRM4|HRH3	-5.28866	0	20	0	0	-9.97906	136.169
1	-7.39536	GO:0006631	M1	1	0	GO Biological Processes	19	fatty acid metabolic process	19_GO:0009987 cellular process	-7.39536	7.99525	8.63629	30284	327	139	12	8.63309	2.38216	127|131|231|1066|1548|1645|2052|2950|3028|4282|5742|6916	ADH4|ADH7|AKR1B1|CES1|CYP2A6|AKR1C1|EPHX1|GSTP1|HSD17B10|MIF|PTGS1|TBXAS1	-5.24859	0	17	0	0	-10.3961	32.6806
1	-7.32886	GO:2000377	M1	1	0	GO Biological Processes	19	regulation of reactive oxygen species metabolic process	19_GO:0050789 regulation of biological process	-7.32886	12.5695	9.8376	30284	156	139	9	6.47482	2.08723	1645|2185|2358|2534|2950|4780|7048|7099|10013	AKR1C1|PTK2B|FPR2|FYN|GSTP1|NFE2L2|TGFBR2|TLR4|HDAC6	-5.18616	0	32	1	1	-7.32886	20.3346
1	-7.32337	GO:0002833	M1	1	0	GO Biological Processes	19	positive regulation of response to biotic stimulus	19_GO:0048518 positive regulation of biological process	-7.32337	7.87484	8.55299	30284	332	139	12	8.63309	2.38216	1520|2358|2534|3303|3551|4282|4321|5970|7099|26191|51311|340061	CTSS|FPR2|FYN|HSPA1A|IKBKB|MIF|MMP12|RELA|TLR4|PTPN22|TLR8|STING1	-5.18471	0	16	0	0	-10.5461	25.3338
1	-7.30974	GO:0001932	M1	1	0	GO Biological Processes	19	regulation of protein phosphorylation	19_GO:0050789 regulation of biological process	-7.30974	5.41293	7.68653	30284	644	139	16	11.5108	2.70701	995|1139|2185|2321|2534|2950|3717|5292|5300|5347|5771|5788|7099|8841|10013|26191	CDC25C|CHRNA7|PTK2B|FLT1|FYN|GSTP1|JAK2|PIM1|PIN1|PLK1|PTPN2|PTPRC|TLR4|HDAC3|HDAC6|PTPN22	-5.17509	0	25	0	0	-8.90702	18.6746
1	-7.24877	GO:2000379	M1	1	0	GO Biological Processes	19	positive regulation of reactive oxygen species metabolic process	19_GO:0048518 positive regulation of biological process	-7.24877	20.3346	11.384	30284	75	139	7	5.03597	1.85487	1645|2185|2358|2950|4780|7048|7099	AKR1C1|PTK2B|FPR2|GSTP1|NFE2L2|TGFBR2|TLR4	-5.11809	0	32	0	0	-7.32886	20.3346
1	-7.20122	GO:0006690	M1	1	0	GO Biological Processes	19	icosanoid metabolic process	19_GO:0009987 cellular process	-7.20122	15.1562	10.328	30284	115	139	8	5.7554	1.97542	231|1548|1645|2052|2950|4282|5742|6916	AKR1B1|CYP2A6|AKR1C1|EPHX1|GSTP1|MIF|PTGS1|TBXAS1	-5.07447	0	17	0	0	-10.3961	32.6806
1	-7.17035	GO:1904646	M1	1	0	GO Biological Processes	19	cellular response to amyloid-beta	19_GO:0050896 response to stimulus	-7.17035	28.4179	12.6368	30284	46	139	6	4.31655	1.72377	142|1020|2358|2534|3480|7099	PARP1|CDK5|FPR2|FYN|IGF1R|TLR4	-5.04749	0	9	0	0	-12.8887	37.5639
1	-7.15461	GO:0010562	M1	1	0	GO Biological Processes	19	positive regulation of phosphorus metabolic process	19_GO:0048518 positive regulation of biological process	-7.15461	6.18699	7.88489	30284	493	139	14	10.0719	2.55268	1139|2170|2185|2321|3358|3717|4282|5292|5300|5347|5788|7099|8841|10013	CHRNA7|FABP3|PTK2B|FLT1|HTR2C|JAK2|MIF|PIM1|PIN1|PLK1|PTPRC|TLR4|HDAC3|HDAC6	-5.03944	0	25	0	0	-8.90702	18.6746
1	-7.15461	GO:0045937	M1	1	0	GO Biological Processes	19	positive regulation of phosphate metabolic process	19_GO:0048518 positive regulation of biological process	-7.15461	6.18699	7.88489	30284	493	139	14	10.0719	2.55268	1139|2170|2185|2321|3358|3717|4282|5292|5300|5347|5788|7099|8841|10013	CHRNA7|FABP3|PTK2B|FLT1|HTR2C|JAK2|MIF|PIM1|PIN1|PLK1|PTPRC|TLR4|HDAC3|HDAC6	-5.03944	0	25	0	0	-8.90702	18.6746
1	-7.11906	GO:2001236	M1	1	0	GO Biological Processes	19	regulation of extrinsic apoptotic signaling pathway	19_GO:0050896 response to stimulus	-7.11906	11.8838	9.51926	30284	165	139	9	6.47482	2.08723	2950|3162|3303|3958|4000|5054|5788|5970|7099	GSTP1|HMOX1|HSPA1A|LGALS3|LMNA|SERPINE1|PTPRC|RELA|TLR4	-5.00768	0	14	0	0	-11.3099	14.9519
1	-7.11395	GO:1990748	M1	1	0	GO Biological Processes	19	cellular detoxification	19_GO:0098754 detoxification	-7.11395	14.7709	10.1775	30284	118	139	8	5.7554	1.97542	127|216|2950|4353|5292|5742|7173|57016	ADH4|ALDH1A1|GSTP1|MPO|PIM1|PTGS1|TPO|AKR1B10	-5.00633	0	7	0	0	-13.2754	15.9417
1	-7.08708	GO:0007611	M1	1	0	GO Biological Processes	19	learning or memory	19_GO:0032501 multicellular organismal process	-7.08708	8.49849	8.59059	30284	282	139	11	7.91367	2.2897	590|1020|1139|1141|1813|2534|3688|3776|4311|6532|6865	BCHE|CDK5|CHRNA7|CHRNB2|DRD2|FYN|ITGB1|KCNK2|MME|SLC6A4|TACR2	-4.98319	0	12	0	0	-12.4616	28.4179
1	-7.0528	GO:0007193	M1	1	0	GO Biological Processes	19	adenylate cyclase-inhibiting G protein-coupled receptor signaling pathway	19_GO:0050896 response to stimulus	-7.0528	19.0637	10.9855	30284	80	139	7	5.03597	1.85487	1128|1129|1131|1132|1813|2358|11255	CHRM1|CHRM2|CHRM3|CHRM4|DRD2|FPR2|HRH3	-4.9526	0	20	0	0	-9.97906	136.169
1	-7.04626	GO:0043068	M1	1	0	GO Biological Processes	19	positive regulation of programmed cell death	19_GO:0048518 positive regulation of biological process	-7.04626	5.57689	7.59722	30284	586	139	15	10.7914	2.63169	142|1020|1509|2152|3162|3164|3688|3717|4313|5771|5788|6548|7052|7099|7153	PARP1|CDK5|CTSD|F3|HMOX1|NR4A1|ITGB1|JAK2|MMP2|PTPN2|PTPRC|SLC9A1|TGM2|TLR4|TOP2A	-4.94973	0	33	1	1	-7.04626	5.57689
1	-7.03721	GO:0046649	M1	1	0	GO Biological Processes	19	lymphocyte activation	19_GO:0002376 immune system process	-7.03721	6.05196	7.76626	30284	504	139	14	10.0719	2.55268	1137|1141|2185|2534|3615|3688|3702|3716|5771|5788|7099|8654|10014|26191	CHRNA4|CHRNB2|PTK2B|FYN|IMPDH2|ITGB1|ITK|JAK1|PTPN2|PTPRC|TLR4|PDE5A|HDAC5|PTPN22	-4.94431	0	26	0	0	-8.71137	9.47263
1	-7.02533	GO:0002768	M1	1	0	GO Biological Processes	19	immune response-regulating cell surface receptor signaling pathway	19_GO:0002376 immune system process	-7.02533	8.37963	8.51473	30284	286	139	11	7.91367	2.2897	1445|2358|2534|3551|3702|4790|4843|5788|5970|7099|26191	CSK|FPR2|FYN|IKBKB|ITK|NFKB1|NOS2|PTPRC|RELA|TLR4|PTPN22	-4.93603	0	16	0	0	-10.5461	25.3338
1	-6.98608	GO:0043409	M1	1	0	GO Biological Processes	19	negative regulation of MAPK cascade	19_GO:0048519 negative regulation of biological process	-6.98608	11.4669	9.32045	30284	171	139	9	6.47482	2.08723	1445|2950|3480|5300|5771|5788|7099|8841|26191	CSK|GSTP1|IGF1R|PIN1|PTPN2|PTPRC|TLR4|HDAC3|PTPN22	-4.90037	0	25	0	0	-8.90702	18.6746
1	-6.97771	GO:0034599	M1	1	0	GO Biological Processes	19	cellular response to oxidative stress	19_GO:0050896 response to stimulus	-6.97771	9.59782	8.82933	30284	227	139	10	7.19424	2.19166	142|2534|3066|3303|4313|4353|4780|5970|8989|10013	PARP1|FYN|HDAC2|HSPA1A|MMP2|MPO|NFE2L2|RELA|TRPA1|HDAC6	-4.89554	0	11	0	0	-12.8291	22.0071
1	-6.94179	GO:1903131	M1	1	0	GO Biological Processes	19	mononuclear cell differentiation	19_GO:0032502 developmental process	-6.94179	7.26235	8.11667	30284	360	139	12	8.63309	2.38216	142|1513|2185|3688|3702|3716|5771|5788|7048|7099|10014|26191	PARP1|CTSK|PTK2B|ITGB1|ITK|JAK1|PTPN2|PTPRC|TGFBR2|TLR4|HDAC5|PTPN22	-4.86313	0	26	0	0	-8.71137	9.47263
1	-6.90219	GO:0030097	M1	1	0	GO Biological Processes	19	hemopoiesis	19_GO:0032502 developmental process	-6.90219	5.05207	7.31137	30284	690	139	16	11.5108	2.70701	142|1513|2185|3688|3702|3716|3717|5771|5788|7048|7099|7153|7173|10013|10014|26191	PARP1|CTSK|PTK2B|ITGB1|ITK|JAK1|JAK2|PTPN2|PTPRC|TGFBR2|TLR4|TOP2A|TPO|HDAC6|HDAC5|PTPN22	-4.82702	0	26	0	0	-8.71137	9.47263
1	-6.88188	GO:0003013	M1	1	0	GO Biological Processes	19	circulatory system process	19_GO:0032501 multicellular organismal process	-6.88188	5.87705	7.61004	30284	519	139	14	10.0719	2.55268	1584|1813|2534|3688|4313|4843|5742|6513|6532|6548|6566|6772|6865|6916	CYP11B1|DRD2|FYN|ITGB1|MMP2|NOS2|PTGS1|SLC2A1|SLC6A4|SLC9A1|SLC16A1|STAT1|TACR2|TBXAS1	-4.81017	0	34	1	1	-6.88188	9.47263
1	-6.85067	GO:0008207	M1	1	0	GO Biological Processes	19	C21-steroid hormone metabolic process	19_GO:0065007 biological regulation	-6.85067	40.3464	13.8891	30284	27	139	5	3.59712	1.57948	231|1584|1645|3028|6715	AKR1B1|CYP11B1|AKR1C1|HSD17B10|SRD5A1	-4.7824	0	29	0	0	-8.12001	40.3464
1	-6.83963	GO:0097237	M1	1	0	GO Biological Processes	19	cellular response to toxic substance	19_GO:0050896 response to stimulus	-6.83963	13.6169	9.71338	30284	128	139	8	5.7554	1.97542	127|216|2950|4353|5292|5742|7173|57016	ADH4|ALDH1A1|GSTP1|MPO|PIM1|PTGS1|TPO|AKR1B10	-4.77476	0	7	0	0	-13.2754	15.9417
1	-6.81349	GO:0034614	M1	1	0	GO Biological Processes	19	cellular response to reactive oxygen species	19_GO:0050896 response to stimulus	-6.81349	13.5113	9.66982	30284	129	139	8	5.7554	1.97542	2534|3066|4313|4353|4780|5970|8989|10013	FYN|HDAC2|MMP2|MPO|NFE2L2|RELA|TRPA1|HDAC6	-4.75201	0	11	0	0	-12.8291	22.0071
1	-6.80216	GO:0045089	M1	1	0	GO Biological Processes	19	positive regulation of innate immune response	19_GO:0044419 biological process involved in interspecies interaction between organisms	-6.80216	7.96204	8.24293	30284	301	139	11	7.91367	2.2897	1520|2358|2534|3303|3551|4321|5970|7099|26191|51311|340061	CTSS|FPR2|FYN|HSPA1A|IKBKB|MMP12|RELA|TLR4|PTPN22|TLR8|STING1	-4.74403	0	16	0	0	-10.5461	25.3338
1	-6.79294	GO:0019725	M1	1	0	GO Biological Processes	19	cellular homeostasis	19_GO:0042592 homeostatic process	-6.79294	4.95865	7.21136	30284	703	139	16	11.5108	2.70701	328|760|766|1134|1139|1813|2950|3162|3358|3480|4780|4843|6548|6916|7052|8989	APEX1|CA2|CA7|CHRNA1|CHRNA7|DRD2|GSTP1|HMOX1|HTR2C|IGF1R|NFE2L2|NOS2|SLC9A1|TBXAS1|TGM2|TRPA1	-4.73813	0	35	1	1	-6.79294	18.5422
1	-6.7755	GO:0034612	M1	1	0	GO Biological Processes	19	response to tumor necrosis factor	19_GO:0050896 response to stimulus	-6.7755	10.8333	9.0102	30284	181	139	9	6.47482	2.08723	102|1513|2185|3551|3717|4780|4790|5970|6772	ADAM10|CTSK|PTK2B|IKBKB|JAK2|NFE2L2|NFKB1|RELA|STAT1	-4.724	0	19	0	0	-10.0515	50.2778
1	-6.7677	GO:0040008	M1	1	0	GO Biological Processes	19	regulation of growth	19_GO:0040007 growth	-6.7677	5.30529	7.33074	30284	616	139	15	10.7914	2.63169	102|1020|1813|2053|2185|3303|3776|5292|6531|6532|6548|8408|8841|10013|10038	ADAM10|CDK5|DRD2|EPHX2|PTK2B|HSPA1A|KCNK2|PIM1|SLC6A3|SLC6A4|SLC9A1|ULK1|HDAC3|HDAC6|PARP2	-4.71947	0	36	1	1	-6.7677	9.61193
1	-6.64682	GO:0007187	M1	1	0	GO Biological Processes	19	G protein-coupled receptor signaling pathway, coupled to cyclic nucleotide second messenger	19_GO:0050896 response to stimulus	-6.64682	23.3433	11.3641	30284	56	139	6	4.31655	1.72377	1128|1129|1131|1132|3358|11255	CHRM1|CHRM2|CHRM3|CHRM4|HTR2C|HRH3	-4.60464	0	20	0	0	-9.97906	136.169
1	-6.64638	GO:0007162	M1	1	0	GO Biological Processes	19	negative regulation of cell adhesion	19_GO:0048519 negative regulation of biological process	-6.64638	7.68133	8.0553	30284	312	139	11	7.91367	2.2897	102|3717|3958|4313|4321|5054|5140|5771|5788|8654|26191	ADAM10|JAK2|LGALS3|MMP2|MMP12|SERPINE1|PDE3B|PTPN2|PTPRC|PDE5A|PTPN22	-4.60464	0	37	1	1	-6.64638	22.5383
1	-6.60567	GO:0070201	M1	1	0	GO Biological Processes	19	regulation of establishment of protein localization	19_GO:0051179 localization	-6.60567	5.57621	7.33416	30284	547	139	14	10.0719	2.55268	43|1020|1128|1131|1445|1509|1813|2534|3717|4843|6566|7099|8841|10013	ACHE|CDK5|CHRM1|CHRM3|CSK|CTSD|DRD2|FYN|JAK2|NOS2|SLC16A1|TLR4|HDAC3|HDAC6	-4.56713	0	28	0	0	-8.30918	8.65711
1	-6.59978	GO:0018958	M1	1	0	GO Biological Processes	19	phenol-containing compound metabolic process	19_GO:0009987 cellular process	-6.59978	16.3989	10.0993	30284	93	139	7	5.03597	1.85487	1513|1813|4128|4129|6531|6715|7173	CTSK|DRD2|MAOA|MAOB|SLC6A3|SRD5A1|TPO	-4.56443	0	38	1	1	-6.59978	93.3731
1	-6.57743	GO:0030522	M1	1	0	GO Biological Processes	19	intracellular receptor signaling pathway	19_GO:0050896 response to stimulus	-6.57743	10.2661	8.72333	30284	191	139	9	6.47482	2.08723	3164|3551|3717|5292|5970|7099|8856|51311|340061	NR4A1|IKBKB|JAK2|PIM1|RELA|TLR4|NR1I2|TLR8|STING1	-4.54523	0	16	0	0	-10.5461	25.3338
1	-6.56374	GO:0007623	M1	1	0	GO Biological Processes	19	circadian rhythm	19_GO:0048511 rhythmic process	-6.56374	12.5393	9.25931	30284	139	139	8	5.7554	1.97542	1813|3065|3066|3615|4843|6532|7150|8841	DRD2|HDAC1|HDAC2|IMPDH2|NOS2|SLC6A4|TOP1|HDAC3	-4.53468	0	22	0	0	-9.29608	46.6865
1	-6.53985	GO:0006836	M1	1	0	GO Biological Processes	19	neurotransmitter transport	19_GO:0051179 localization	-6.53985	12.4497	9.22059	30284	140	139	8	5.7554	1.97542	1020|1813|3164|6531|6532|9152|11255|60482	CDK5|DRD2|NR4A1|SLC6A3|SLC6A4|SLC6A5|HRH3|SLC5A7	-4.5139	0	39	1	1	-6.53985	12.4497
1	-6.52585	GO:0043269	M1	1	0	GO Biological Processes	19	regulation of monoatomic ion transport	19_GO:0051179 localization	-6.52585	6.00067	7.43538	30284	472	139	13	9.35252	2.46965	760|766|1128|1520|1813|2185|2534|3688|3958|4129|6532|6548|6865	CA2|CA7|CHRM1|CTSS|DRD2|PTK2B|FYN|ITGB1|LGALS3|MAOB|SLC6A4|SLC9A1|TACR2	-4.50299	0	40	1	1	-6.52585	6.88012
1	-6.49438	GO:0090257	M1	1	0	GO Biological Processes	19	regulation of muscle system process	19_GO:0032501 multicellular organismal process	-6.49438	8.51057	8.19462	30284	256	139	10	7.19424	2.19166	142|1129|1131|1143|3164|4000|6548|6865|8654|10038	PARP1|CHRM2|CHRM3|CHRNB4|NR4A1|LMNA|SLC9A1|TACR2|PDE5A|PARP2	-4.47459	0	21	0	0	-9.64875	19.3663
1	-6.44551	GO:0032869	M1	1	0	GO Biological Processes	19	cellular response to insulin stimulus	19_GO:0050896 response to stimulus	-6.44551	9.9032	8.53485	30284	198	139	9	6.47482	2.08723	142|2321|3480|5140|5771|6548|6715|6772|10014	PARP1|FLT1|IGF1R|PDE3B|PTPN2|SLC9A1|SRD5A1|STAT1|HDAC5	-4.43179	0	1	0	0	-33.4578	13.7675
1	-6.44551	GO:0070374	M1	1	0	GO Biological Processes	19	positive regulation of ERK1 and ERK2 cascade	19_GO:0048518 positive regulation of biological process	-6.44551	9.9032	8.53485	30284	198	139	9	6.47482	2.08723	1139|1813|2185|2358|3358|4282|5788|7099|26191	CHRNA7|DRD2|PTK2B|FPR2|HTR2C|MIF|PTPRC|TLR4|PTPN22	-4.43179	0	25	0	0	-8.90702	18.6746
1	-6.43064	GO:0071214	M1	1	0	GO Biological Processes	19	cellular response to abiotic stimulus	19_GO:0050896 response to stimulus	-6.43064	7.30663	7.79815	30284	328	139	11	7.91367	2.2897	142|231|3480|4311|4312|4313|4790|6513|6548|7099|51311	PARP1|AKR1B1|IGF1R|MME|MMP1|MMP2|NFKB1|SLC2A1|SLC9A1|TLR4|TLR8	-4.42292	0	10	0	0	-12.8607	17.6652
1	-6.43064	GO:0104004	M1	1	0	GO Biological Processes	19	cellular response to environmental stimulus	19_GO:0050896 response to stimulus	-6.43064	7.30663	7.79815	30284	328	139	11	7.91367	2.2897	142|231|3480|4311|4312|4313|4790|6513|6548|7099|51311	PARP1|AKR1B1|IGF1R|MME|MMP1|MMP2|NFKB1|SLC2A1|SLC9A1|TLR4|TLR8	-4.42292	0	10	0	0	-12.8607	17.6652
1	-6.42067	GO:0030001	M1	1	0	GO Biological Processes	19	metal ion transport	19_GO:0051179 localization	-6.42067	4.9818	7.0013	30284	656	139	15	10.7914	2.63169	1020|1137|1139|1141|1813|2534|3358|3776|5788|6531|6532|6548|8989|9152|60482	CDK5|CHRNA4|CHRNA7|CHRNB2|DRD2|FYN|HTR2C|KCNK2|PTPRC|SLC6A3|SLC6A4|SLC9A1|TRPA1|SLC6A5|SLC5A7	-4.41591	0	35	0	0	-6.79294	18.5422
1	-6.40037	GO:1900180	M1	1	0	GO Biological Processes	19	regulation of protein localization to nucleus	19_GO:0051179 localization	-6.40037	11.9381	8.99623	30284	146	139	8	5.7554	1.97542	142|2534|3716|3717|4000|5300|5347|8841	PARP1|FYN|JAK1|JAK2|LMNA|PIN1|PLK1|HDAC3	-4.40131	0	41	1	1	-6.40037	13.9066
1	-6.4002	GO:0043065	M1	1	0	GO Biological Processes	19	positive regulation of apoptotic process	19_GO:0048518 positive regulation of biological process	-6.4002	5.36061	7.13041	30284	569	139	14	10.0719	2.55268	1020|1509|2152|3162|3164|3688|3717|4313|5771|5788|6548|7052|7099|7153	CDK5|CTSD|F3|HMOX1|NR4A1|ITGB1|JAK2|MMP2|PTPN2|PTPRC|SLC9A1|TGM2|TLR4|TOP2A	-4.40131	0	33	0	0	-7.04626	5.57689
1	-6.39195	GO:1904385	M1	1	0	GO Biological Processes	19	cellular response to angiotensin	19_GO:0050896 response to stimulus	-6.39195	33.0107	12.4934	30284	33	139	5	3.59712	1.57948	760|3480|4780|4790|5970	CA2|IGF1R|NFE2L2|NFKB1|RELA	-4.39745	0	42	1	1	-6.39195	33.0107
1	-6.39055	GO:0060759	M1	1	0	GO Biological Processes	19	regulation of response to cytokine stimulus	19_GO:0050896 response to stimulus	-6.39055	9.7554	8.45692	30284	201	139	9	6.47482	2.08723	2950|3303|3551|4321|5771|5788|7099|8408|340061	GSTP1|HSPA1A|IKBKB|MMP12|PTPN2|PTPRC|TLR4|ULK1|STING1	-4.39745	0	31	0	0	-7.70532	15.5622
1	-6.35402	GO:0048661	M1	1	0	GO Biological Processes	19	positive regulation of smooth muscle cell proliferation	19_GO:0048518 positive regulation of biological process	-6.35402	15.0999	9.6382	30284	101	139	7	5.03597	1.85487	3065|3162|3480|3717|4313|6772|7099	HDAC1|HMOX1|IGF1R|JAK2|MMP2|STAT1|TLR4	-4.36379	0	43	1	1	-6.35402	34.4006
1	-6.3248	GO:2001237	M1	1	0	GO Biological Processes	19	negative regulation of extrinsic apoptotic signaling pathway	19_GO:0048519 negative regulation of biological process	-6.3248	14.9519	9.58426	30284	102	139	7	5.03597	1.85487	2950|3162|3303|3958|4000|5054|5970	GSTP1|HMOX1|HSPA1A|LGALS3|LMNA|SERPINE1|RELA	-4.33741	0	14	0	0	-11.3099	14.9519
1	-6.25354	GO:1902644	M1	1	0	GO Biological Processes	19	tertiary alcohol metabolic process	19_GO:0009987 cellular process	-6.25354	58.0988	15.0201	30284	15	139	4	2.8777	1.41799	231|1584|1645|57016	AKR1B1|CYP11B1|AKR1C1|AKR1B10	-4.27168	0	3	0	0	-18.4789	72.6235
1	-6.25342	GO:1903829	M1	1	0	GO Biological Processes	19	positive regulation of protein localization	19_GO:0051179 localization	-6.25342	5.67599	7.15194	30284	499	139	13	9.35252	2.46965	43|142|1020|1128|1131|2534|3688|3716|3717|3958|5347|7099|8841	ACHE|PARP1|CDK5|CHRM1|CHRM3|FYN|ITGB1|JAK1|JAK2|LGALS3|PLK1|TLR4|HDAC3	-4.27168	0	28	0	0	-8.30918	8.65711
1	-6.2389	GO:0070663	M1	1	0	GO Biological Processes	19	regulation of leukocyte proliferation	19_GO:0050789 regulation of biological process	-6.2389	7.9806	7.86744	30284	273	139	10	7.19424	2.19166	1141|2950|3717|3958|4282|5788|7048|7099|8654|26191	CHRNB2|GSTP1|JAK2|LGALS3|MIF|PTPRC|TGFBR2|TLR4|PDE5A|PTPN22	-4.25995	0	44	1	1	-6.2389	27.2338
1	-6.21724	GO:0040013	M1	1	0	GO Biological Processes	19	negative regulation of locomotion	19_GO:0040011 locomotion	-6.21724	6.21009	7.31002	30284	421	139	12	8.63309	2.38216	1460|1813|3065|3066|3162|4282|4780|5054|5300|5771|10013|10014	CSNK2B|DRD2|HDAC1|HDAC2|HMOX1|MIF|NFE2L2|SERPINE1|PIN1|PTPN2|HDAC6|HDAC5	-4.24283	0	45	1	1	-6.21724	6.21009
1	-6.21625	GO:0019233	M1	1	0	GO Biological Processes	19	sensory perception of pain	19_GO:0032501 multicellular organismal process	-6.21625	19.8064	10.3859	30284	66	139	6	4.31655	1.72377	1020|1137|1141|2534|4311|8989	CDK5|CHRNA4|CHRNB2|FYN|MME|TRPA1	-4.24283	0	46	1	1	-6.21625	19.8064
1	-6.20255	GO:0071356	M1	1	0	GO Biological Processes	19	cellular response to tumor necrosis factor	19_GO:0050896 response to stimulus	-6.20255	11.2449	8.68324	30284	155	139	8	5.7554	1.97542	1513|2185|3551|3717|4780|4790|5970|6772	CTSK|PTK2B|IKBKB|JAK2|NFE2L2|NFKB1|RELA|STAT1	-4.23187	0	19	0	0	-10.0515	50.2778
1	-6.19659	GO:0071222	M1	1	0	GO Biological Processes	19	cellular response to lipopolysaccharide	19_GO:0044419 biological process involved in interspecies interaction between organisms	-6.19659	9.24922	8.18463	30284	212	139	9	6.47482	2.08723	2950|3717|4790|4843|5054|5970|7099|10014|26191	GSTP1|JAK2|NFKB1|NOS2|SERPINE1|RELA|TLR4|HDAC5|PTPN22	-4.22864	0	8	0	0	-13.0421	9.24922
1	-6.1896	GO:0001525	M1	1	0	GO Biological Processes	19	angiogenesis	19_GO:0032502 developmental process	-6.1896	6.90656	7.5144	30284	347	139	11	7.91367	2.2897	688|1890|2185|2321|3162|3164|3688|4313|5054|5140|7048	KLF5|TYMP|PTK2B|FLT1|HMOX1|NR4A1|ITGB1|MMP2|SERPINE1|PDE3B|TGFBR2	-4.22435	0	15	0	0	-10.7274	12.4822
1	-6.18136	GO:0050806	M1	1	0	GO Biological Processes	19	positive regulation of synaptic transmission	19_GO:0048518 positive regulation of biological process	-6.18136	11.1728	8.65005	30284	156	139	8	5.7554	1.97542	760|766|1139|1813|2185|4311|6865|10013	CA2|CA7|CHRNA7|DRD2|PTK2B|MME|TACR2|HDAC6	-4.21879	0	12	0	0	-12.4616	28.4179
1	-6.17714	GO:0070301	M1	1	0	GO Biological Processes	19	cellular response to hydrogen peroxide	19_GO:0050896 response to stimulus	-6.17714	19.5108	10.3	30284	67	139	6	4.31655	1.72377	2534|3066|4780|5970|8989|10013	FYN|HDAC2|NFE2L2|RELA|TRPA1|HDAC6	-4.21725	0	11	0	0	-12.8291	22.0071
1	-6.16334	GO:0002521	M1	1	0	GO Biological Processes	19	leukocyte differentiation	19_GO:0032502 developmental process	-6.16334	6.1372	7.25103	30284	426	139	12	8.63309	2.38216	142|1513|2185|3688|3702|3716|5771|5788|7048|7099|10014|26191	PARP1|CTSK|PTK2B|ITGB1|ITK|JAK1|PTPN2|PTPRC|TGFBR2|TLR4|HDAC5|PTPN22	-4.2061	0	26	0	0	-8.71137	9.47263
1	-6.16031	GO:0031960	M1	1	0	GO Biological Processes	19	response to corticosteroid	19_GO:0050896 response to stimulus	-6.16031	11.1017	8.61717	30284	157	139	8	5.7554	1.97542	142|590|3480|3717|4129|5788|6715|10013	PARP1|BCHE|IGF1R|JAK2|MAOB|PTPRC|SRD5A1|HDAC6	-4.20572	0	43	0	0	-6.35402	34.4006
1	-6.13434	GO:0051385	M1	1	0	GO Biological Processes	19	response to mineralocorticoid	19_GO:0050896 response to stimulus	-6.13434	29.442	11.7549	30284	37	139	5	3.59712	1.57948	142|3480|4129|5788|10013	PARP1|IGF1R|MAOB|PTPRC|HDAC6	-4.18237	0	43	0	0	-6.35402	34.4006
1	-6.09805	GO:0007612	M1	1	0	GO Biological Processes	19	learning	19_GO:0032501 multicellular organismal process	-6.09805	10.8935	8.52028	30284	160	139	8	5.7554	1.97542	590|1020|1141|1813|2534|3688|6532|6865	BCHE|CDK5|CHRNB2|DRD2|FYN|ITGB1|SLC6A4|TACR2	-4.14869	0	12	0	0	-12.4616	28.4179
1	-6.08302	GO:0048545	M1	1	0	GO Biological Processes	19	response to steroid hormone	19_GO:0050896 response to stimulus	-6.08302	7.6715	7.67045	30284	284	139	10	7.19424	2.19166	142|590|3303|3480|3717|4129|5788|5970|6715|10013	PARP1|BCHE|HSPA1A|IGF1R|JAK2|MAOB|PTPRC|RELA|SRD5A1|HDAC6	-4.13625	0	43	0	0	-6.35402	34.4006
1	-6.07759	GO:0007584	M1	1	0	GO Biological Processes	19	response to nutrient	19_GO:0050896 response to stimulus	-6.07759	10.8259	8.48855	30284	161	139	8	5.7554	1.97542	590|3480|4780|5292|5970|6532|6566|6772	BCHE|IGF1R|NFE2L2|PIM1|RELA|SLC6A4|SLC16A1|STAT1	-4.1334	0	30	0	0	-7.83503	10.8259
1	-6.04732	GO:0042327	M1	1	0	GO Biological Processes	19	positive regulation of phosphorylation	19_GO:0048518 positive regulation of biological process	-6.04732	5.98271	7.12452	30284	437	139	12	8.63309	2.38216	1139|2185|2321|3717|4282|5292|5300|5347|5788|7099|8841|10013	CHRNA7|PTK2B|FLT1|JAK2|MIF|PIM1|PIN1|PLK1|PTPRC|TLR4|HDAC3|HDAC6	-4.10569	0	25	0	0	-8.90702	18.6746
1	-6.01359	GO:1901654	M1	1	0	GO Biological Processes	19	response to ketone	19_GO:0050896 response to stimulus	-6.01359	8.79298	7.93147	30284	223	139	9	6.47482	2.08723	142|768|3480|3717|4129|5788|5970|6715|10013	PARP1|CA9|IGF1R|JAK2|MAOB|PTPRC|RELA|SRD5A1|HDAC6	-4.07451	0	43	0	0	-6.35402	34.4006
1	-5.9749	GO:0009895	M1	1	0	GO Biological Processes	19	negative regulation of catabolic process	19_GO:0048519 negative regulation of biological process	-5.9749	6.56596	7.26461	30284	365	139	11	7.91367	2.2897	1460|2534|3162|4194|4843|5140|5300|5970|10013|26191|26986	CSNK2B|FYN|HMOX1|MDM4|NOS2|PDE3B|PIN1|RELA|HDAC6|PTPN22|PABPC1	-4.03835	0	47	1	1	-5.9749	20.4254
1	-5.96543	GO:0071219	M1	1	0	GO Biological Processes	19	cellular response to molecule of bacterial origin	19_GO:0044419 biological process involved in interspecies interaction between organisms	-5.96543	8.67626	7.86544	30284	226	139	9	6.47482	2.08723	2950|3717|4790|4843|5054|5970|7099|10014|26191	GSTP1|JAK2|NFKB1|NOS2|SERPINE1|RELA|TLR4|HDAC5|PTPN22	-4.0314	0	8	0	0	-13.0421	9.24922
1	-5.94031	GO:0050808	M1	1	0	GO Biological Processes	19	synapse organization	19_GO:0009987 cellular process	-5.94031	6.51243	7.22462	30284	368	139	11	7.91367	2.2897	43|102|1020|1134|1139|1813|2534|2554|3480|5300|10013	ACHE|ADAM10|CDK5|CHRNA1|CHRNA7|DRD2|FYN|GABRA1|IGF1R|PIN1|HDAC6	-4.00879	0	48	1	1	-5.94031	26.4085
1	-5.92462	GO:0031349	M1	1	0	GO Biological Processes	19	positive regulation of defense response	19_GO:0048518 positive regulation of biological process	-5.92462	5.82282	6.99134	30284	449	139	12	8.63309	2.38216	1520|2358|2534|3303|3551|4321|5054|5970|7099|26191|51311|340061	CTSS|FPR2|FYN|HSPA1A|IKBKB|MMP12|SERPINE1|RELA|TLR4|PTPN22|TLR8|STING1	-3.99558	0	16	0	0	-10.5461	25.3338
1	-5.91992	GO:0071260	M1	1	0	GO Biological Processes	19	cellular response to mechanical stimulus	19_GO:0050896 response to stimulus	-5.91992	17.6652	9.74652	30284	74	139	6	4.31655	1.72377	3480|4790|6513|6548|7099|51311	IGF1R|NFKB1|SLC2A1|SLC9A1|TLR4|TLR8	-3.99336	0	10	0	0	-12.8607	17.6652
1	-5.91628	GO:0080135	M1	1	0	GO Biological Processes	19	regulation of cellular response to stress	19_GO:0050896 response to stimulus	-5.91628	5.29405	6.80467	30284	535	139	13	9.35252	2.46965	142|1813|2950|3303|3480|3776|4282|4780|5347|5771|7099|10013|83933	PARP1|DRD2|GSTP1|HSPA1A|IGF1R|KCNK2|MIF|NFE2L2|PLK1|PTPN2|TLR4|HDAC6|HDAC10	-3.99217	0	49	1	1	-5.91628	5.29405
1	-5.9076	GO:0110096	M1	1	0	GO Biological Processes	19	cellular response to aldehyde	19_GO:0050896 response to stimulus	-5.9076	48.4157	13.6641	30284	18	139	4	2.8777	1.41799	127|216|3480|57016	ADH4|ALDH1A1|IGF1R|AKR1B10	-3.99101	0	3	0	0	-18.4789	72.6235
1	-5.90744	GO:1903532	M1	1	0	GO Biological Processes	19	positive regulation of secretion by cell	19_GO:0051179 localization	-5.90744	7.33571	7.45085	30284	297	139	10	7.19424	2.19166	43|1020|1131|1141|1813|3717|4282|6532|6865|7099	ACHE|CDK5|CHRM3|CHRNB2|DRD2|JAK2|MIF|SLC6A4|TACR2|TLR4	-3.99101	0	28	0	0	-8.30918	8.65711
1	-5.90744	GO:0003012	M1	1	0	GO Biological Processes	19	muscle system process	19_GO:0032501 multicellular organismal process	-5.90744	7.33571	7.45085	30284	297	139	10	7.19424	2.19166	1131|1134|1141|1143|1813|3066|3162|6548|6865|8654	CHRM3|CHRNA1|CHRNB2|CHRNB4|DRD2|HDAC2|HMOX1|SLC9A1|TACR2|PDE5A	-3.99101	0	50	1	1	-5.90744	43.5741
1	-5.90541	GO:0030574	M1	1	0	GO Biological Processes	19	collagen catabolic process	19_GO:0009987 cellular process	-5.90541	26.5696	11.1251	30284	41	139	5	3.59712	1.57948	1513|1520|4312|4313|4321	CTSK|CTSS|MMP1|MMP2|MMP12	-3.99101	0	27	0	0	-8.70151	32.4488
1	-5.88534	GO:0071496	M1	1	0	GO Biological Processes	19	cellular response to external stimulus	19_GO:0050896 response to stimulus	-5.88534	17.4296	9.67364	30284	75	139	6	4.31655	1.72377	3480|4790|6513|6548|7099|51311	IGF1R|NFKB1|SLC2A1|SLC9A1|TLR4|TLR8	-3.97334	0	10	0	0	-12.8607	17.6652
1	-5.87141	GO:0009617	M1	1	0	GO Biological Processes	19	response to bacterium	19_GO:0044419 biological process involved in interspecies interaction between organisms	-5.87141	4.50146	6.48453	30284	726	139	15	10.7914	2.63169	131|2358|2950|3066|3164|3717|4129|4353|4790|4843|5054|5970|7099|10014|26191	ADH7|FPR2|GSTP1|HDAC2|NR4A1|JAK2|MAOB|MPO|NFKB1|NOS2|SERPINE1|RELA|TLR4|HDAC5|PTPN22	-3.96178	0	8	0	0	-13.0421	9.24922
1	-5.86817	GO:0040029	M1	1	0	GO Biological Processes	19	epigenetic regulation of gene expression	19_GO:0050789 regulation of biological process	-5.86817	7.26235	7.40206	30284	300	139	10	7.19424	2.19166	328|3065|3066|4000|8841|10013|10014|55869|79885|83933	APEX1|HDAC1|HDAC2|LMNA|HDAC3|HDAC6|HDAC5|HDAC8|HDAC11|HDAC10	-3.96091	0	22	0	0	-9.29608	46.6865
1	-5.85126	GO:0032481	M1	1	0	GO Biological Processes	19	positive regulation of type I interferon production	19_GO:0032501 multicellular organismal process	-5.85126	17.2003	9.60214	30284	76	139	6	4.31655	1.72377	4321|6772|7099|26191|51311|340061	MMP12|STAT1|TLR4|PTPN22|TLR8|STING1	-3.94635	0	51	1	1	-5.85126	34.8593
1	-5.80649	GO:0016137	M1	1	0	GO Biological Processes	19	glycoside metabolic process	19_GO:0009987 cellular process	-5.80649	45.8675	13.2843	30284	19	139	4	2.8777	1.41799	231|1645|57016|57704	AKR1B1|AKR1C1|AKR1B10|GBA2	-3.90655	0	3	0	0	-18.4789	72.6235
1	-5.80371	GO:0022411	M1	1	0	GO Biological Processes	19	cellular component disassembly	19_GO:0009987 cellular process	-5.80371	7.1433	7.32221	30284	305	139	10	7.19424	2.19166	102|1513|1520|4312|4313|4321|5347|5644|7153|10013	ADAM10|CTSK|CTSS|MMP1|MMP2|MMP12|PLK1|PRSS1|TOP2A|HDAC6	-3.90655	0	27	0	0	-8.70151	32.4488
1	-5.79988	GO:0050805	M1	1	0	GO Biological Processes	19	negative regulation of synaptic transmission	19_GO:0048519 negative regulation of biological process	-5.79988	25.3338	10.8429	30284	43	139	5	3.59712	1.57948	43|590|1813|2185|6532	ACHE|BCHE|DRD2|PTK2B|SLC6A4	-3.90655	0	13	0	0	-11.7984	34.4006
1	-5.79988	GO:0007249	M1	1	0	GO Biological Processes	19	canonical NF-kappaB signal transduction	19_GO:0050896 response to stimulus	-5.79988	25.3338	10.8429	30284	43	139	5	3.59712	1.57948	3551|4790|5970|7099|51311	IKBKB|NFKB1|RELA|TLR4|TLR8	-3.90655	0	16	0	0	-10.5461	25.3338
1	-5.79988	GO:1990776	M1	1	0	GO Biological Processes	19	response to angiotensin	19_GO:0050896 response to stimulus	-5.79988	25.3338	10.8429	30284	43	139	5	3.59712	1.57948	760|3480|4780|4790|5970	CA2|IGF1R|NFE2L2|NFKB1|RELA	-3.90655	0	42	0	0	-6.39195	33.0107
1	-5.78453	GO:0070373	M1	1	0	GO Biological Processes	19	negative regulation of ERK1 and ERK2 cascade	19_GO:0048519 negative regulation of biological process	-5.78453	16.7593	9.46316	30284	78	139	6	4.31655	1.72377	1445|2950|5300|5771|5788|7099	CSK|GSTP1|PIN1|PTPN2|PTPRC|TLR4	-3.89496	0	25	0	0	-8.90702	18.6746
1	-5.78374	GO:0046903	M1	1	0	GO Biological Processes	19	secretion	19_GO:0051179 localization	-5.78374	5.14967	6.6691	30284	550	139	13	9.35252	2.46965	760|768|1020|1128|1131|1813|3164|3776|4843|6531|6865|7052|11255	CA2|CA9|CDK5|CHRM1|CHRM3|DRD2|NR4A1|KCNK2|NOS2|SLC6A3|TACR2|TGM2|HRH3	-3.89496	0	52	1	1	-5.78374	7.60013
1	-5.77658	GO:0043410	M1	1	0	GO Biological Processes	19	positive regulation of MAPK cascade	19_GO:0048518 positive regulation of biological process	-5.77658	5.63458	6.83148	30284	464	139	12	8.63309	2.38216	1139|1813|2185|2321|2358|3358|3480|3717|4282|5788|7099|26191	CHRNA7|DRD2|PTK2B|FLT1|FPR2|HTR2C|IGF1R|JAK2|MIF|PTPRC|TLR4|PTPN22	-3.89006	0	25	0	0	-8.90702	18.6746
1	-5.76561	GO:0031348	M1	1	0	GO Biological Processes	19	negative regulation of defense response	19_GO:0048519 negative regulation of biological process	-5.76561	7.07372	7.27516	30284	308	139	10	7.19424	2.19166	142|1813|2358|2534|2950|4321|4790|5292|5771|5788	PARP1|DRD2|FPR2|FYN|GSTP1|MMP12|NFKB1|PIM1|PTPN2|PTPRC	-3.88133	0	31	0	0	-7.70532	15.5622
1	-5.72735	GO:0008291	M1	1	0	GO Biological Processes	19	acetylcholine metabolic process	19_GO:0009987 cellular process	-5.72735	108.935	17.9546	30284	6	139	3	2.15827	1.23256	43|590|60482	ACHE|BCHE|SLC5A7	-3.84753	0	53	1	1	-5.72735	108.935
1	-5.72735	GO:1900619	M1	1	0	GO Biological Processes	19	acetate ester metabolic process	19_GO:0009987 cellular process	-5.72735	108.935	17.9546	30284	6	139	3	2.15827	1.23256	43|590|60482	ACHE|BCHE|SLC5A7	-3.84753	0	53	0	0	-5.72735	108.935
1	-5.7055	GO:0050670	M1	1	0	GO Biological Processes	19	regulation of lymphocyte proliferation	19_GO:0002376 immune system process	-5.7055	8.06928	7.51312	30284	243	139	9	6.47482	2.08723	1141|3717|3958|4282|5788|7048|7099|8654|26191	CHRNB2|JAK2|LGALS3|MIF|PTPRC|TGFBR2|TLR4|PDE5A|PTPN22	-3.82789	0	44	0	0	-6.2389	27.2338
1	-5.68081	GO:0070848	M1	1	0	GO Biological Processes	19	response to growth factor	19_GO:0050896 response to stimulus	-5.68081	5.03971	6.56415	30284	562	139	13	9.35252	2.46965	142|1513|2321|2534|3065|3066|3164|3480|5970|6715|7048|7099|10013	PARP1|CTSK|FLT1|FYN|HDAC1|HDAC2|NR4A1|IGF1R|RELA|SRD5A1|TGFBR2|TLR4|HDAC6	-3.8054	0	9	0	0	-12.8887	37.5639
1	-5.66392	GO:0002683	M1	1	0	GO Biological Processes	19	negative regulation of immune system process	19_GO:0002376 immune system process	-5.66392	5.02184	6.54695	30284	564	139	13	9.35252	2.46965	142|1813|2534|3162|3958|4282|4321|5292|5771|5788|7099|8654|26191	PARP1|DRD2|FYN|HMOX1|LGALS3|MIF|MMP12|PIM1|PTPN2|PTPRC|TLR4|PDE5A|PTPN22	-3.79069	0	31	0	0	-7.70532	15.5622
1	-5.65367	GO:0009615	M1	1	0	GO Biological Processes	19	response to virus	19_GO:0044419 biological process involved in interspecies interaction between organisms	-5.65367	6.08268	6.89568	30284	394	139	11	7.91367	2.2897	1129|3551|3716|3717|4321|4790|5788|5970|6772|51311|340061	CHRM2|IKBKB|JAK1|JAK2|MMP12|NFKB1|PTPRC|RELA|STAT1|TLR8|STING1	-3.78262	0	19	0	0	-10.0515	50.2778
1	-5.64709	GO:0034330	M1	1	0	GO Biological Processes	19	cell junction organization	19_GO:0009987 cellular process	-5.64709	5.00409	6.52983	30284	566	139	13	9.35252	2.46965	43|102|1020|1134|1139|1445|1813|2185|2534|2554|3480|5300|10013	ACHE|ADAM10|CDK5|CHRNA1|CHRNA7|CSK|DRD2|PTK2B|FYN|GABRA1|IGF1R|PIN1|HDAC6	-3.77821	0	48	0	0	-5.94031	26.4085
1	-5.63295	GO:0032944	M1	1	0	GO Biological Processes	19	regulation of mononuclear cell proliferation	19_GO:0050789 regulation of biological process	-5.63295	7.90659	7.41597	30284	248	139	9	6.47482	2.08723	1141|3717|3958|4282|5788|7048|7099|8654|26191	CHRNB2|JAK2|LGALS3|MIF|PTPRC|TGFBR2|TLR4|PDE5A|PTPN22	-3.76622	0	44	0	0	-6.2389	27.2338
1	-5.60532	GO:0051047	M1	1	0	GO Biological Processes	19	positive regulation of secretion	19_GO:0051179 localization	-5.60532	6.78724	7.07833	30284	321	139	10	7.19424	2.19166	43|1020|1131|1141|1813|3717|4282|6532|6865|7099	ACHE|CDK5|CHRM3|CHRNB2|DRD2|JAK2|MIF|SLC6A4|TACR2|TLR4	-3.74146	0	28	0	0	-8.30918	8.65711
1	-5.60391	GO:0002224	M1	1	0	GO Biological Processes	19	toll-like receptor signaling pathway	19_GO:0044419 biological process involved in interspecies interaction between organisms	-5.60391	23.1777	10.3323	30284	47	139	5	3.59712	1.57948	1520|3551|5970|7099|51311	CTSS|IKBKB|RELA|TLR4|TLR8	-3.74146	0	16	0	0	-10.5461	25.3338
1	-5.59496	GO:0071346	M1	1	0	GO Biological Processes	19	cellular response to type II interferon	19_GO:0044419 biological process involved in interspecies interaction between organisms	-5.59496	15.5622	9.07532	30284	84	139	6	4.31655	1.72377	3716|3717|4843|5292|6772|7099	JAK1|JAK2|NOS2|PIM1|STAT1|TLR4	-3.73464	0	19	0	0	-10.0515	50.2778
1	-5.57609	GO:0071216	M1	1	0	GO Biological Processes	19	cellular response to biotic stimulus	19_GO:0050896 response to stimulus	-5.57609	7.78109	7.34018	30284	252	139	9	6.47482	2.08723	2950|3717|4790|4843|5054|5970|7099|10014|26191	GSTP1|JAK2|NFKB1|NOS2|SERPINE1|RELA|TLR4|HDAC5|PTPN22	-3.71788	0	8	0	0	-13.0421	9.24922
1	-5.55567	GO:0001959	M1	1	0	GO Biological Processes	19	regulation of cytokine-mediated signaling pathway	19_GO:0050896 response to stimulus	-5.55567	9.22203	7.69949	30284	189	139	8	5.7554	1.97542	2950|3303|3551|4321|5771|5788|8408|340061	GSTP1|HSPA1A|IKBKB|MMP12|PTPN2|PTPRC|ULK1|STING1	-3.70165	0	31	0	0	-7.70532	15.5622
1	-5.55567	GO:2001242	M1	1	0	GO Biological Processes	19	regulation of intrinsic apoptotic signaling pathway	19_GO:0050896 response to stimulus	-5.55567	9.22203	7.69949	30284	189	139	8	5.7554	1.97542	142|2534|3065|3303|4282|4313|4780|5771	PARP1|FYN|HDAC1|HSPA1A|MIF|MMP2|NFE2L2|PTPN2	-3.70165	0	54	1	1	-5.55567	9.72636
1	-5.54764	GO:0007200	M1	1	0	GO Biological Processes	19	phospholipase C-activating G protein-coupled receptor signaling pathway	19_GO:0050896 response to stimulus	-5.54764	11.4669	8.21469	30284	133	139	7	5.03597	1.85487	1128|1129|1131|1813|2358|3358|7052	CHRM1|CHRM2|CHRM3|DRD2|FPR2|HTR2C|TGM2	-3.69571	0	20	0	0	-9.97906	136.169
1	-5.5353	GO:0071498	M1	1	0	GO Biological Processes	19	cellular response to fluid shear stress	19_GO:0050896 response to stimulus	-5.5353	39.6128	12.3025	30284	22	139	4	2.8777	1.41799	2185|4313|4780|8841	PTK2B|MMP2|NFE2L2|HDAC3	-3.68605	0	55	1	1	-5.5353	39.6128
1	-5.53385	GO:0048638	M1	1	0	GO Biological Processes	19	regulation of developmental growth	19_GO:0040007 growth	-5.53385	6.66271	6.99114	30284	327	139	10	7.19424	2.19166	1020|1813|3776|5292|6531|6532|8408|8841|10013|10038	CDK5|DRD2|KCNK2|PIM1|SLC6A3|SLC6A4|ULK1|HDAC3|HDAC6|PARP2	-3.68605	0	36	0	0	-6.7677	9.61193
1	-5.52174	GO:0032680	M1	1	0	GO Biological Processes	19	regulation of tumor necrosis factor production	19_GO:0032501 multicellular organismal process	-5.52174	9.12547	7.64947	30284	191	139	8	5.7554	1.97542	1139|2950|3066|3717|4282|5788|7099|26191	CHRNA7|GSTP1|HDAC2|JAK2|MIF|PTPRC|TLR4|PTPN22	-3.676	0	44	0	0	-6.2389	27.2338
1	-5.51259	GO:0019748	M1	1	0	GO Biological Processes	19	secondary metabolic process	19_GO:0009987 cellular process	-5.51259	22.2317	10.1001	30284	49	139	5	3.59712	1.57948	231|1548|1645|4780|57016	AKR1B1|CYP2A6|AKR1C1|NFE2L2|AKR1B10	-3.6689	0	3	0	0	-18.4789	72.6235
1	-5.50452	GO:0046683	M1	1	0	GO Biological Processes	19	response to organophosphorus	19_GO:0050896 response to stimulus	-5.50452	11.297	8.14216	30284	135	139	7	5.03597	1.85487	1645|2185|5970|6531|6532|6715|6772	AKR1C1|PTK2B|RELA|SLC6A3|SLC6A4|SRD5A1|STAT1	-3.66286	0	56	1	1	-5.50452	11.9709
1	-5.48704	GO:0006914	M1	1	0	GO Biological Processes	19	autophagy	19_GO:0009987 cellular process	-5.48704	6.58219	6.93422	30284	331	139	10	7.19424	2.19166	1509|1513|1813|3162|8408|10013|23192|26191|83933|340061	CTSD|CTSK|DRD2|HMOX1|ULK1|HDAC6|ATG4B|PTPN22|HDAC10|STING1	-3.65016	0	57	1	1	-5.48704	15.2892
1	-5.48704	GO:0061919	M1	1	0	GO Biological Processes	19	process utilizing autophagic mechanism	19_GO:0009987 cellular process	-5.48704	6.58219	6.93422	30284	331	139	10	7.19424	2.19166	1509|1513|1813|3162|8408|10013|23192|26191|83933|340061	CTSD|CTSK|DRD2|HMOX1|ULK1|HDAC6|ATG4B|PTPN22|HDAC10|STING1	-3.65016	0	57	0	0	-5.48704	15.2892
1	-5.48577	GO:1990384	M1	1	0	GO Biological Processes	19	hyaloid vascular plexus regression	19_GO:0032502 developmental process	-5.48577	93.3731	16.5973	30284	7	139	3	2.15827	1.23256	1813|2321|6531	DRD2|FLT1|SLC6A3	-3.65016	0	38	0	0	-6.59978	93.3731
1	-5.44787	GO:0001934	M1	1	0	GO Biological Processes	19	positive regulation of protein phosphorylation	19_GO:0048518 positive regulation of biological process	-5.44787	5.78883	6.6621	30284	414	139	11	7.91367	2.2897	1139|2185|2321|3717|5292|5300|5347|5788|7099|8841|10013	CHRNA7|PTK2B|FLT1|JAK2|PIM1|PIN1|PLK1|PTPRC|TLR4|HDAC3|HDAC6	-3.61425	0	25	0	0	-8.90702	18.6746
1	-5.43862	GO:0042113	M1	1	0	GO Biological Processes	19	B cell activation	19_GO:0002376 immune system process	-5.43862	8.89267	7.52757	30284	196	139	8	5.7554	1.97542	1137|1141|2185|3688|5771|5788|7099|10014	CHRNA4|CHRNB2|PTK2B|ITGB1|PTPN2|PTPRC|TLR4|HDAC5	-3.60897	0	26	0	0	-8.71137	9.47263
1	-5.43862	GO:1903555	M1	1	0	GO Biological Processes	19	regulation of tumor necrosis factor superfamily cytokine production	19_GO:0032501 multicellular organismal process	-5.43862	8.89267	7.52757	30284	196	139	8	5.7554	1.97542	1139|2950|3066|3717|4282|5788|7099|26191	CHRNA7|GSTP1|HDAC2|JAK2|MIF|PTPRC|TLR4|PTPN22	-3.60897	0	44	0	0	-6.2389	27.2338
1	-5.42228	GO:0071466	M1	1	0	GO Biological Processes	19	cellular response to xenobiotic stimulus	19_GO:0050896 response to stimulus	-5.42228	8.84753	7.50371	30284	197	139	8	5.7554	1.97542	590|1548|1645|2052|2950|4780|4843|8856	BCHE|CYP2A6|AKR1C1|EPHX1|GSTP1|NFE2L2|NOS2|NR1I2	-3.5946	0	4	0	0	-17.2143	11.4669
1	-5.38292	GO:0050856	M1	1	0	GO Biological Processes	19	regulation of T cell receptor signaling pathway	19_GO:0002376 immune system process	-5.38292	20.9491	9.77666	30284	52	139	5	3.59712	1.57948	3958|5771|5788|5970|26191	LGALS3|PTPN2|PTPRC|RELA|PTPN22	-3.55719	0	37	0	0	-6.64638	22.5383
1	-5.34148	GO:0033209	M1	1	0	GO Biological Processes	19	tumor necrosis factor-mediated signaling pathway	19_GO:0050896 response to stimulus	-5.34148	20.5538	9.67481	30284	53	139	5	3.59712	1.57948	2185|3551|3717|5970|6772	PTK2B|IKBKB|JAK2|RELA|STAT1	-3.51965	0	19	0	0	-10.0515	50.2778
1	-5.34148	GO:0014075	M1	1	0	GO Biological Processes	19	response to amine	19_GO:0050896 response to stimulus	-5.34148	20.5538	9.67481	30284	53	139	5	3.59712	1.57948	1813|3066|3164|3717|10013	DRD2|HDAC2|NR4A1|JAK2|HDAC6	-3.51965	0	58	1	1	-5.34148	24.2078
1	-5.30957	GO:1900182	M1	1	0	GO Biological Processes	19	positive regulation of protein localization to nucleus	19_GO:0051179 localization	-5.30957	13.9066	8.51029	30284	94	139	6	4.31655	1.72377	142|2534|3716|3717|5347|8841	PARP1|FYN|JAK1|JAK2|PLK1|HDAC3	-3.48968	0	41	0	0	-6.40037	13.9066
1	-5.30643	GO:0006816	M1	1	0	GO Biological Processes	19	calcium ion transport	19_GO:0051179 localization	-5.30643	7.20895	6.98481	30284	272	139	9	6.47482	2.08723	1020|1137|1139|1141|1813|2534|3358|5788|8989	CDK5|CHRNA4|CHRNA7|CHRNB2|DRD2|FYN|HTR2C|PTPRC|TRPA1	-3.48846	0	35	0	0	-6.79294	18.5422
1	-5.30207	GO:0032727	M1	1	0	GO Biological Processes	19	positive regulation of interferon-alpha production	19_GO:0032501 multicellular organismal process	-5.30207	34.8593	11.5006	30284	25	139	4	2.8777	1.41799	4321|6772|7099|51311	MMP12|STAT1|TLR4|TLR8	-3.48694	0	51	0	0	-5.85126	34.8593
1	-5.30108	GO:0008015	M1	1	0	GO Biological Processes	19	blood circulation	19_GO:0032501 multicellular organismal process	-5.30108	5.58642	6.49671	30284	429	139	11	7.91367	2.2897	1584|1813|3688|4313|4843|5742|6532|6548|6772|6865|6916	CYP11B1|DRD2|ITGB1|MMP2|NOS2|PTGS1|SLC6A4|SLC9A1|STAT1|TACR2|TBXAS1	-3.48694	0	34	0	0	-6.88188	9.47263
1	-5.299	GO:0046777	M1	1	0	GO Biological Processes	19	protein autophosphorylation	19_GO:0009987 cellular process	-5.299	10.5179	7.80116	30284	145	139	7	5.03597	1.85487	2185|2321|2869|3480|3717|5292|8408	PTK2B|FLT1|GRK5|IGF1R|JAK2|PIM1|ULK1	-3.48676	0	55	0	0	-5.5353	39.6128
1	-5.28312	GO:0007207	M1	1	0	GO Biological Processes	19	phospholipase C-activating G protein-coupled acetylcholine receptor signaling pathway	19_GO:0050896 response to stimulus	-5.28312	81.7014	15.5016	30284	8	139	3	2.15827	1.23256	1128|1129|1131	CHRM1|CHRM2|CHRM3	-3.47277	0	20	0	0	-9.97906	136.169
1	-5.26211	GO:0051249	M1	1	0	GO Biological Processes	19	regulation of lymphocyte activation	19_GO:0002376 immune system process	-5.26211	5.01813	6.28208	30284	521	139	12	8.63309	2.38216	1141|1445|2534|3717|3958|4282|5771|5788|7048|7099|8654|26191	CHRNB2|CSK|FYN|JAK2|LGALS3|MIF|PTPN2|PTPRC|TGFBR2|TLR4|PDE5A|PTPN22	-3.45365	0	44	0	0	-6.2389	27.2338
1	-5.25978	GO:0002758	M1	1	0	GO Biological Processes	19	innate immune response-activating signaling pathway	19_GO:0044419 biological process involved in interspecies interaction between organisms	-5.25978	10.3748	7.73694	30284	147	139	7	5.03597	1.85487	1520|2534|3551|5970|7099|51311|340061	CTSS|FYN|IKBKB|RELA|TLR4|TLR8|STING1	-3.45319	0	16	0	0	-10.5461	25.3338
1	-5.2537	GO:0050801	M1	1	0	GO Biological Processes	19	monoatomic ion homeostasis	19_GO:0042592 homeostatic process	-5.2537	5.00852	6.27317	30284	522	139	12	8.63309	2.38216	760|766|771|1139|1813|3162|3358|6548|6916|7052|8805|8989	CA2|CA7|CA12|CHRNA7|DRD2|HMOX1|HTR2C|SLC9A1|TBXAS1|TGM2|TRIM24|TRPA1	-3.44898	0	35	0	0	-6.79294	18.5422
1	-5.23037	GO:0009308	M1	1	0	GO Biological Processes	19	amine metabolic process	19_GO:0009987 cellular process	-5.23037	13.4765	8.35735	30284	97	139	6	4.31655	1.72377	1813|4128|4129|6531|8639|83933	DRD2|MAOA|MAOB|SLC6A3|AOC3|HDAC10	-3.42751	0	38	0	0	-6.59978	93.3731
1	-5.22295	GO:0008283	M1	1	0	GO Biological Processes	19	cell population proliferation	19_GO:0009987 cellular process	-5.22295	4.24817	5.98142	30284	718	139	14	10.0719	2.55268	995|1813|2185|2534|2950|3162|3615|3688|5788|6772|7099|8654|8805|8841	CDC25C|DRD2|PTK2B|FYN|GSTP1|HMOX1|IMPDH2|ITGB1|PTPRC|STAT1|TLR4|PDE5A|TRIM24|HDAC3	-3.42194	0	59	1	1	-5.22295	26.1445
1	-5.20203	GO:0014074	M1	1	0	GO Biological Processes	19	response to purine-containing compound	19_GO:0050896 response to stimulus	-5.20203	10.1673	7.64289	30284	150	139	7	5.03597	1.85487	2185|3066|5970|6531|6532|6715|6772	PTK2B|HDAC2|RELA|SLC6A3|SLC6A4|SRD5A1|STAT1	-3.40287	0	56	0	0	-5.50452	11.9709
1	-5.18798	GO:0048514	M1	1	0	GO Biological Processes	19	blood vessel morphogenesis	19_GO:0032502 developmental process	-5.18798	5.43441	6.36991	30284	441	139	11	7.91367	2.2897	688|1890|2185|2321|3162|3164|3688|4313|5054|5140|7048	KLF5|TYMP|PTK2B|FLT1|HMOX1|NR4A1|ITGB1|MMP2|SERPINE1|PDE3B|TGFBR2	-3.3916	0	15	0	0	-10.7274	12.4822
1	-5.1871	GO:0071363	M1	1	0	GO Biological Processes	19	cellular response to growth factor stimulus	19_GO:0050896 response to stimulus	-5.1871	4.93292	6.20268	30284	530	139	12	8.63309	2.38216	142|1513|2321|2534|3065|3066|3164|3480|5970|6715|7048|7099	PARP1|CTSK|FLT1|FYN|HDAC1|HDAC2|NR4A1|IGF1R|RELA|SRD5A1|TGFBR2|TLR4	-3.3916	0	9	0	0	-12.8887	37.5639
1	-5.18379	GO:0051899	M1	1	0	GO Biological Processes	19	membrane depolarization	19_GO:0065007 biological regulation	-5.18379	19.1114	9.29378	30284	57	139	5	3.59712	1.57948	1134|1137|1141|1143|6532	CHRNA1|CHRNA4|CHRNB2|CHRNB4|SLC6A4	-3.39011	0	2	0	0	-18.7891	72.6235
1	-5.17872	GO:0050727	M1	1	0	GO Biological Processes	19	regulation of inflammatory response	19_GO:0050896 response to stimulus	-5.17872	5.42212	6.35955	30284	442	139	11	7.91367	2.2897	2358|2534|2950|3717|4790|5054|5771|5788|5970|7099|340061	FPR2|FYN|GSTP1|JAK2|NFKB1|SERPINE1|PTPN2|PTPRC|RELA|TLR4|STING1	-3.38686	0	31	0	0	-7.70532	15.5622
1	-5.16425	GO:0030534	M1	1	0	GO Biological Processes	19	adult behavior	19_GO:0032501 multicellular organismal process	-5.16425	10.0335	7.58165	30284	152	139	7	5.03597	1.85487	1020|1137|1141|1143|1813|3066|6532	CDK5|CHRNA4|CHRNB2|CHRNB4|DRD2|HDAC2|SLC6A4	-3.37419	0	2	0	0	-18.7891	72.6235
1	-5.158	GO:0050777	M1	1	0	GO Biological Processes	19	negative regulation of immune response	19_GO:0002376 immune system process	-5.158	8.14469	7.12234	30284	214	139	8	5.7554	1.97542	142|1813|2534|3958|4321|5292|5771|5788	PARP1|DRD2|FYN|LGALS3|MMP12|PIM1|PTPN2|PTPRC	-3.36974	0	31	0	0	-7.70532	15.5622
1	-5.14624	GO:0018108	M1	1	0	GO Biological Processes	19	peptidyl-tyrosine phosphorylation	19_GO:0009987 cellular process	-5.14624	18.7819	9.20454	30284	58	139	5	3.59712	1.57948	2185|2321|2534|3480|3717	PTK2B|FLT1|FYN|IGF1R|JAK2	-3.35977	0	55	0	0	-5.5353	39.6128
1	-5.1328	GO:0010720	M1	1	0	GO Biological Processes	19	positive regulation of cell development	19_GO:0032502 developmental process	-5.1328	5.36147	6.30824	30284	447	139	11	7.91367	2.2897	1813|3065|3066|3688|4311|5788|5970|7048|7052|8654|10013	DRD2|HDAC1|HDAC2|ITGB1|MME|PTPRC|RELA|TGFBR2|TGM2|PDE5A|HDAC6	-3.34811	0	22	0	0	-9.29608	46.6865
1	-5.1146	GO:0051223	M1	1	0	GO Biological Processes	19	regulation of protein transport	19_GO:0051179 localization	-5.1146	5.33758	6.28792	30284	449	139	11	7.91367	2.2897	43|1020|1128|1131|1445|1813|3717|4843|6566|7099|8841	ACHE|CDK5|CHRM1|CHRM3|CSK|DRD2|JAK2|NOS2|SLC16A1|TLR4|HDAC3	-3.33609	0	28	0	0	-8.30918	8.65711
1	-5.11383	GO:0050920	M1	1	0	GO Biological Processes	19	regulation of chemotaxis	19_GO:0040011 locomotion	-5.11383	8.03209	7.05941	30284	217	139	8	5.7554	1.97542	102|2152|2185|2358|4282|5054|5771|10013	ADAM10|F3|PTK2B|FPR2|MIF|SERPINE1|PTPN2|HDAC6	-3.33609	0	60	1	1	-5.11383	11.4669
1	-5.10938	GO:0006939	M1	1	0	GO Biological Processes	19	smooth muscle contraction	19_GO:0032501 multicellular organismal process	-5.10938	18.4636	9.1175	30284	59	139	5	3.59712	1.57948	1131|1141|1143|1813|6865	CHRM3|CHRNB2|CHRNB4|DRD2|TACR2	-3.33609	0	50	0	0	-5.90744	43.5741
1	-5.10938	GO:0018212	M1	1	0	GO Biological Processes	19	peptidyl-tyrosine modification	19_GO:0009987 cellular process	-5.10938	18.4636	9.1175	30284	59	139	5	3.59712	1.57948	2185|2321|2534|3480|3717	PTK2B|FLT1|FYN|IGF1R|JAK2	-3.33609	0	55	0	0	-5.5353	39.6128
1	-5.10849	GO:0035095	M1	1	0	GO Biological Processes	19	behavioral response to nicotine	19_GO:0032501 multicellular organismal process	-5.10849	72.6235	14.5926	30284	9	139	3	2.15827	1.23256	1137|1141|1143	CHRNA4|CHRNB2|CHRNB4	-3.33609	0	2	0	0	-18.7891	72.6235
1	-5.10849	GO:0044597	M1	1	0	GO Biological Processes	19	daunorubicin metabolic process	19_GO:0009987 cellular process	-5.10849	72.6235	14.5926	30284	9	139	3	2.15827	1.23256	231|1645|57016	AKR1B1|AKR1C1|AKR1B10	-3.33609	0	3	0	0	-18.4789	72.6235
1	-5.10849	GO:0110095	M1	1	0	GO Biological Processes	19	cellular detoxification of aldehyde	19_GO:0098754 detoxification	-5.10849	72.6235	14.5926	30284	9	139	3	2.15827	1.23256	127|216|57016	ADH4|ALDH1A1|AKR1B10	-3.33609	0	3	0	0	-18.4789	72.6235
1	-5.07319	GO:1901616	M1	1	0	GO Biological Processes	19	organic hydroxy compound catabolic process	19_GO:0009987 cellular process	-5.07319	18.1559	9.03258	30284	60	139	5	3.59712	1.57948	127|4128|4129|6531|57016	ADH4|MAOA|MAOB|SLC6A3|AKR1B10	-3.30383	0	38	0	0	-6.59978	93.3731
1	-5.07278	GO:0045859	M1	1	0	GO Biological Processes	19	regulation of protein kinase activity	19_GO:0050789 regulation of biological process	-5.07278	5.90435	6.43649	30284	369	139	10	7.19424	2.19166	995|2185|2321|2950|3717|5292|5347|5788|7099|26191	CDC25C|PTK2B|FLT1|GSTP1|JAK2|PIM1|PLK1|PTPRC|TLR4|PTPN22	-3.30383	0	25	0	0	-8.90702	18.6746
1	-5.06953	GO:0051960	M1	1	0	GO Biological Processes	19	regulation of nervous system development	19_GO:0032502 developmental process	-5.06953	5.2788	6.23767	30284	454	139	11	7.91367	2.2897	1020|1813|1890|3065|3066|3688|4311|5970|7052|8408|10013	CDK5|DRD2|TYMP|HDAC1|HDAC2|ITGB1|MME|RELA|TGM2|ULK1|HDAC6	-3.30229	0	22	0	0	-9.29608	46.6865
1	-5.04223	GO:0050767	M1	1	0	GO Biological Processes	19	regulation of neurogenesis	19_GO:0032502 developmental process	-5.04223	5.85673	6.40018	30284	372	139	10	7.19424	2.19166	1020|1813|3065|3066|3688|4311|5970|7052|8408|10013	CDK5|DRD2|HDAC1|HDAC2|ITGB1|MME|RELA|TGM2|ULK1|HDAC6	-3.27788	0	22	0	0	-9.29608	46.6865
1	-5.04172	GO:0016236	M1	1	0	GO Biological Processes	19	macroautophagy	19_GO:0009987 cellular process	-5.04172	7.85119	6.95717	30284	222	139	8	5.7554	1.97542	1509|1513|3162|8408|10013|23192|83933|340061	CTSD|CTSK|HMOX1|ULK1|HDAC6|ATG4B|HDAC10|STING1	-3.27788	0	57	0	0	-5.48704	15.2892
1	-5.03621	GO:0050851	M1	1	0	GO Biological Processes	19	antigen receptor-mediated signaling pathway	19_GO:0002376 immune system process	-5.03621	9.59178	7.37594	30284	159	139	7	5.03597	1.85487	1445|2534|3551|3702|4790|5788|26191	CSK|FYN|IKBKB|ITK|NFKB1|PTPRC|PTPN22	-3.27421	0	16	0	0	-10.5461	25.3338
1	-5.03467	GO:0015844	M1	1	0	GO Biological Processes	19	monoamine transport	19_GO:0051179 localization	-5.03467	30.0511	10.6283	30284	29	139	4	2.8777	1.41799	1813|6531|6532|7052	DRD2|SLC6A3|SLC6A4|TGM2	-3.27421	0	38	0	0	-6.59978	93.3731
1	-4.98116	GO:0051338	M1	1	0	GO Biological Processes	19	regulation of transferase activity	19_GO:0065007 biological regulation	-4.98116	5.16503	6.13936	30284	464	139	11	7.91367	2.2897	995|1139|2185|2321|2950|3717|5292|5347|5788|7099|26191	CDC25C|CHRNA7|PTK2B|FLT1|GSTP1|JAK2|PIM1|PLK1|PTPRC|TLR4|PTPN22	-3.22238	0	25	0	0	-8.90702	18.6746
1	-4.97407	GO:0071354	M1	1	0	GO Biological Processes	19	cellular response to interleukin-6	19_GO:0050896 response to stimulus	-4.97407	29.0494	10.4374	30284	30	139	4	2.8777	1.41799	3716|3717|4790|5970	JAK1|JAK2|NFKB1|RELA	-3.22029	0	19	0	0	-10.0515	50.2778
1	-4.97407	GO:0098732	M1	1	0	GO Biological Processes	19	macromolecule deacylation	19_GO:0009987 cellular process	-4.97407	29.0494	10.4374	30284	30	139	4	2.8777	1.41799	3065|8841|10013|83933	HDAC1|HDAC3|HDAC6|HDAC10	-3.22029	0	22	0	0	-9.29608	46.6865
1	-4.97407	GO:0042417	M1	1	0	GO Biological Processes	19	dopamine metabolic process	19_GO:0009987 cellular process	-4.97407	29.0494	10.4374	30284	30	139	4	2.8777	1.41799	1813|4128|4129|6531	DRD2|MAOA|MAOB|SLC6A3	-3.22029	0	38	0	0	-6.59978	93.3731
1	-4.9649	GO:0043122	M1	1	0	GO Biological Processes	19	regulation of canonical NF-kappaB signal transduction	19_GO:0050896 response to stimulus	-4.9649	6.53612	6.54365	30284	300	139	9	6.47482	2.08723	142|2950|3065|3162|3551|5970|6772|7099|51311	PARP1|GSTP1|HDAC1|HMOX1|IKBKB|RELA|STAT1|TLR4|TLR8	-3.21594	0	16	0	0	-10.5461	25.3338
1	-4.96129	GO:0034341	M1	1	0	GO Biological Processes	19	response to type II interferon	19_GO:0044419 biological process involved in interspecies interaction between organisms	-4.96129	12.1039	7.84976	30284	108	139	6	4.31655	1.72377	3716|3717|4843|5292|6772|7099	JAK1|JAK2|NOS2|PIM1|STAT1|TLR4	-3.21594	0	19	0	0	-10.0515	50.2778
1	-4.95505	GO:0030638	M1	1	0	GO Biological Processes	19	polyketide metabolic process	19_GO:0009987 cellular process	-4.95505	65.3612	13.8225	30284	10	139	3	2.15827	1.23256	231|1645|57016	AKR1B1|AKR1C1|AKR1B10	-3.21594	0	3	0	0	-18.4789	72.6235
1	-4.95505	GO:0030647	M1	1	0	GO Biological Processes	19	aminoglycoside antibiotic metabolic process	19_GO:0009987 cellular process	-4.95505	65.3612	13.8225	30284	10	139	3	2.15827	1.23256	231|1645|57016	AKR1B1|AKR1C1|AKR1B10	-3.21594	0	3	0	0	-18.4789	72.6235
1	-4.95505	GO:0044598	M1	1	0	GO Biological Processes	19	doxorubicin metabolic process	19_GO:0009987 cellular process	-4.95505	65.3612	13.8225	30284	10	139	3	2.15827	1.23256	231|1645|57016	AKR1B1|AKR1C1|AKR1B10	-3.21594	0	3	0	0	-18.4789	72.6235
1	-4.95505	GO:0019614	M1	1	0	GO Biological Processes	19	catechol-containing compound catabolic process	19_GO:0009987 cellular process	-4.95505	65.3612	13.8225	30284	10	139	3	2.15827	1.23256	4128|4129|6531	MAOA|MAOB|SLC6A3	-3.21594	0	38	0	0	-6.59978	93.3731
1	-4.95505	GO:0042420	M1	1	0	GO Biological Processes	19	dopamine catabolic process	19_GO:0009987 cellular process	-4.95505	65.3612	13.8225	30284	10	139	3	2.15827	1.23256	4128|4129|6531	MAOA|MAOB|SLC6A3	-3.21594	0	38	0	0	-6.59978	93.3731
1	-4.95505	GO:0042424	M1	1	0	GO Biological Processes	19	catecholamine catabolic process	19_GO:0009987 cellular process	-4.95505	65.3612	13.8225	30284	10	139	3	2.15827	1.23256	4128|4129|6531	MAOA|MAOB|SLC6A3	-3.21594	0	38	0	0	-6.59978	93.3731
1	-4.95505	GO:0070432	M1	1	0	GO Biological Processes	19	regulation of nucleotide-binding oligomerization domain containing 2 signaling pathway	19_GO:0044419 biological process involved in interspecies interaction between organisms	-4.95505	65.3612	13.8225	30284	10	139	3	2.15827	1.23256	3303|7099|26191	HSPA1A|TLR4|PTPN22	-3.21594	0	61	1	1	-4.95505	65.3612
1	-4.91562	GO:0042573	M1	1	0	GO Biological Processes	19	retinoic acid metabolic process	19_GO:0065007 biological regulation	-4.91562	28.1123	10.2556	30284	31	139	4	2.8777	1.41799	124|125|126|131	ADH1A|ADH1B|ADH1C|ADH7	-3.1797	0	3	0	0	-18.4789	72.6235
1	-4.91562	GO:0032647	M1	1	0	GO Biological Processes	19	regulation of interferon-alpha production	19_GO:0032501 multicellular organismal process	-4.91562	28.1123	10.2556	30284	31	139	4	2.8777	1.41799	4321|6772|7099|51311	MMP12|STAT1|TLR4|TLR8	-3.1797	0	51	0	0	-5.85126	34.8593
1	-4.90339	GO:0031647	M1	1	0	GO Biological Processes	19	regulation of protein stability	19_GO:0065007 biological regulation	-4.90339	5.64431	6.23582	30284	386	139	10	7.19424	2.19166	3303|4000|4194|5292|5300|5347|8805|8841|10013|55869	HSPA1A|LMNA|MDM4|PIM1|PIN1|PLK1|TRIM24|HDAC3|HDAC6|HDAC8	-3.16906	0	23	0	0	-9.26534	11.8408
1	-4.90151	GO:0048813	M1	1	0	GO Biological Processes	19	dendrite morphogenesis	19_GO:0032502 developmental process	-4.90151	16.7593	8.63678	30284	65	139	5	3.59712	1.57948	1020|1139|2534|3688|10013	CDK5|CHRNA7|FYN|ITGB1|HDAC6	-3.16877	0	48	0	0	-5.94031	26.4085
1	-4.87593	GO:0050769	M1	1	0	GO Biological Processes	19	positive regulation of neurogenesis	19_GO:0032502 developmental process	-4.87593	7.44856	6.72431	30284	234	139	8	5.7554	1.97542	1813|3065|3066|3688|4311|5970|7052|10013	DRD2|HDAC1|HDAC2|ITGB1|MME|RELA|TGM2|HDAC6	-3.14476	0	22	0	0	-9.29608	46.6865
1	-4.8689	GO:0032963	M1	1	0	GO Biological Processes	19	collagen metabolic process	19_GO:0009987 cellular process	-4.8689	16.5053	8.56288	30284	66	139	5	3.59712	1.57948	1513|1520|4312|4313|4321	CTSK|CTSS|MMP1|MMP2|MMP12	-3.1393	0	27	0	0	-8.70151	32.4488
1	-4.84155	GO:0031401	M1	1	0	GO Biological Processes	19	positive regulation of protein modification process	19_GO:0048518 positive regulation of biological process	-4.84155	4.55478	5.83871	30284	574	139	12	8.63309	2.38216	1139|2185|2321|3717|5292|5300|5347|5788|7099|8841|10013|26191	CHRNA7|PTK2B|FLT1|JAK2|PIM1|PIN1|PLK1|PTPRC|TLR4|HDAC3|HDAC6|PTPN22	-3.11352	0	25	0	0	-8.90702	18.6746
1	-4.83681	GO:0032922	M1	1	0	GO Biological Processes	19	circadian regulation of gene expression	19_GO:0048511 rhythmic process	-4.83681	16.259	8.49057	30284	67	139	5	3.59712	1.57948	1813|3065|3066|7150|8841	DRD2|HDAC1|HDAC2|TOP1|HDAC3	-3.11034	0	22	0	0	-9.29608	46.6865
1	-4.8269	GO:0050852	M1	1	0	GO Biological Processes	19	T cell receptor signaling pathway	19_GO:0002376 immune system process	-4.8269	11.4669	7.60293	30284	114	139	6	4.31655	1.72377	1445|2534|3551|3702|5788|26191	CSK|FYN|IKBKB|ITK|PTPRC|PTPN22	-3.10198	0	16	0	0	-10.5461	25.3338
1	-4.81821	GO:0071492	M1	1	0	GO Biological Processes	19	cellular response to UV-A	19_GO:0050896 response to stimulus	-4.81821	59.4192	13.159	30284	11	139	3	2.15827	1.23256	4311|4312|4313	MME|MMP1|MMP2	-3.09542	0	62	1	1	-4.81821	59.4192
1	-4.81725	GO:1903037	M1	1	0	GO Biological Processes	19	regulation of leukocyte cell-cell adhesion	19_GO:0050789 regulation of biological process	-4.81725	5.51571	6.13434	30284	395	139	10	7.19424	2.19166	1445|2534|3717|3958|5771|5788|5970|7048|8654|26191	CSK|FYN|JAK2|LGALS3|PTPN2|PTPRC|RELA|TGFBR2|PDE5A|PTPN22	-3.09542	0	44	0	0	-6.2389	27.2338
1	-4.80525	GO:0016358	M1	1	0	GO Biological Processes	19	dendrite development	19_GO:0032502 developmental process	-4.80525	11.3672	7.56358	30284	115	139	6	4.31655	1.72377	1020|1139|2534|3066|3688|10013	CDK5|CHRNA7|FYN|HDAC2|ITGB1|HDAC6	-3.08737	0	48	0	0	-5.94031	26.4085
1	-4.80524	GO:0006081	M1	1	0	GO Biological Processes	19	aldehyde metabolic process	19_GO:0009987 cellular process	-4.80524	16.0199	8.4198	30284	68	139	5	3.59712	1.57948	127|216|1584|1645|5970	ADH4|ALDH1A1|CYP11B1|AKR1C1|RELA	-3.08737	0	3	0	0	-18.4789	72.6235
1	-4.8046	GO:0097061	M1	1	0	GO Biological Processes	19	dendritic spine organization	19_GO:0009987 cellular process	-4.8046	26.4085	9.91668	30284	33	139	4	2.8777	1.41799	1139|2534|3480|10013	CHRNA7|FYN|IGF1R|HDAC6	-3.08737	0	48	0	0	-5.94031	26.4085
1	-4.79842	GO:0043549	M1	1	0	GO Biological Processes	19	regulation of kinase activity	19_GO:0050789 regulation of biological process	-4.79842	5.48792	6.11221	30284	397	139	10	7.19424	2.19166	995|2185|2321|2950|3717|5292|5347|5788|7099|26191	CDC25C|PTK2B|FLT1|GSTP1|JAK2|PIM1|PLK1|PTPRC|TLR4|PTPN22	-3.08382	0	25	0	0	-8.90702	18.6746
1	-4.79801	GO:0002218	M1	1	0	GO Biological Processes	19	activation of innate immune response	19_GO:0044419 biological process involved in interspecies interaction between organisms	-4.79801	8.81557	7.00036	30284	173	139	7	5.03597	1.85487	1520|2534|3551|5970|7099|51311|340061	CTSS|FYN|IKBKB|RELA|TLR4|TLR8|STING1	-3.08382	0	16	0	0	-10.5461	25.3338
1	-4.78183	GO:0015850	M1	1	0	GO Biological Processes	19	organic hydroxy compound transport	19_GO:0051179 localization	-4.78183	8.76491	6.97517	30284	174	139	7	5.03597	1.85487	1066|1645|1813|6531|6532|6566|7052	CES1|AKR1C1|DRD2|SLC6A3|SLC6A4|SLC16A1|TGM2	-3.07065	0	38	0	0	-6.59978	93.3731
1	-4.78183	GO:0048660	M1	1	0	GO Biological Processes	19	regulation of smooth muscle cell proliferation	19_GO:0050789 regulation of biological process	-4.78183	8.76491	6.97517	30284	174	139	7	5.03597	1.85487	3065|3162|3480|3717|4313|6772|7099	HDAC1|HMOX1|IGF1R|JAK2|MMP2|STAT1|TLR4	-3.07065	0	43	0	0	-6.35402	34.4006
1	-4.76755	GO:0043085	M1	1	0	GO Biological Processes	19	positive regulation of catalytic activity	19_GO:0065007 biological regulation	-4.76755	4.47679	5.76111	30284	584	139	12	8.63309	2.38216	1139|2185|2321|3303|3688|3717|5292|5300|5347|5788|7052|7099	CHRNA7|PTK2B|FLT1|HSPA1A|ITGB1|JAK2|PIM1|PIN1|PLK1|PTPRC|TGM2|TLR4	-3.05787	0	25	0	0	-8.90702	18.6746
1	-4.76575	GO:0006937	M1	1	0	GO Biological Processes	19	regulation of muscle contraction	19_GO:0032501 multicellular organismal process	-4.76575	8.71482	6.95018	30284	175	139	7	5.03597	1.85487	1129|1131|1143|3164|6548|6865|8654	CHRM2|CHRM3|CHRNB4|NR4A1|SLC9A1|TACR2|PDE5A	-3.05757	0	21	0	0	-9.64875	19.3663
1	-4.7524	GO:0045087	M1	1	0	GO Biological Processes	19	innate immune response	19_GO:0044419 biological process involved in interspecies interaction between organisms	-4.7524	3.85612	5.52718	30284	791	139	14	10.0719	2.55268	142|3551|3716|3717|3958|4282|4790|4843|5292|5970|6772|7099|51311|340061	PARP1|IKBKB|JAK1|JAK2|LGALS3|MIF|NFKB1|NOS2|PIM1|RELA|STAT1|TLR4|TLR8|STING1	-3.04658	0	19	0	0	-10.0515	50.2778
1	-4.75179	GO:0070741	M1	1	0	GO Biological Processes	19	response to interleukin-6	19_GO:0050896 response to stimulus	-4.75179	25.6318	9.75826	30284	34	139	4	2.8777	1.41799	3716|3717|4790|5970	JAK1|JAK2|NFKB1|RELA	-3.04658	0	19	0	0	-10.0515	50.2778
1	-4.74501	GO:1903320	M1	1	0	GO Biological Processes	19	regulation of protein modification by small protein conjugation or removal	19_GO:0050789 regulation of biological process	-4.74501	7.1433	6.54253	30284	244	139	8	5.7554	1.97542	1020|2534|3303|5347|5970|8841|26191|55869	CDK5|FYN|HSPA1A|PLK1|RELA|HDAC3|PTPN22|HDAC8	-3.04369	0	23	0	0	-9.26534	11.8408
1	-4.74358	GO:0010803	M1	1	0	GO Biological Processes	19	regulation of tumor necrosis factor-mediated signaling pathway	19_GO:0050896 response to stimulus	-4.74358	15.5622	8.28267	30284	70	139	5	3.59712	1.57948	2950|3303|3551|5771|8408	GSTP1|HSPA1A|IKBKB|PTPN2|ULK1	-3.04369	0	31	0	0	-7.70532	15.5622
1	-4.74282	GO:0009416	M1	1	0	GO Biological Processes	19	response to light stimulus	19_GO:0050896 response to stimulus	-4.74282	6.12761	6.26165	30284	320	139	9	6.47482	2.08723	142|1020|1141|1813|3688|4311|4312|4313|5970	PARP1|CDK5|CHRNB2|DRD2|ITGB1|MME|MMP1|MMP2|RELA	-3.04369	0	62	0	0	-4.81821	59.4192
1	-4.74262	GO:2000146	M1	1	0	GO Biological Processes	19	negative regulation of cell motility	19_GO:0040011 locomotion	-4.74262	5.40622	6.04672	30284	403	139	10	7.19424	2.19166	1460|1813|3065|3066|3162|4282|4780|5054|5300|10014	CSNK2B|DRD2|HDAC1|HDAC2|HMOX1|MIF|NFE2L2|SERPINE1|PIN1|HDAC5	-3.04369	0	45	0	0	-6.21724	6.21009
1	-4.74155	GO:0042177	M1	1	0	GO Biological Processes	19	negative regulation of protein catabolic process	19_GO:0048519 negative regulation of biological process	-4.74155	11.0782	7.44839	30284	118	139	6	4.31655	1.72377	1460|2534|4194|4843|5300|5970	CSNK2B|FYN|MDM4|NOS2|PIN1|RELA	-3.04369	0	47	0	0	-5.9749	20.4254
1	-4.72824	GO:0060322	M1	1	0	GO Biological Processes	19	head development	19_GO:0032502 developmental process	-4.72824	3.83671	5.50387	30284	795	139	14	10.0719	2.55268	1020|1141|1813|2534|3065|3480|3688|4129|4313|6513|6531|6532|6715|7048	CDK5|CHRNB2|DRD2|FYN|HDAC1|IGF1R|ITGB1|MAOB|MMP2|SLC2A1|SLC6A3|SLC6A4|SRD5A1|TGFBR2	-3.03183	0	63	1	1	-4.72824	9.27109
1	-4.71346	GO:0002753	M1	1	0	GO Biological Processes	19	cytoplasmic pattern recognition receptor signaling pathway	19_GO:0044419 biological process involved in interspecies interaction between organisms	-4.71346	15.343	8.2162	30284	71	139	5	3.59712	1.57948	3551|5970|7099|51311|340061	IKBKB|RELA|TLR4|TLR8|STING1	-3.01995	0	16	0	0	-10.5461	25.3338
1	-4.71346	GO:0010611	M1	1	0	GO Biological Processes	19	regulation of cardiac muscle hypertrophy	19_GO:0032501 multicellular organismal process	-4.71346	15.343	8.2162	30284	71	139	5	3.59712	1.57948	142|4000|6548|8654|10038	PARP1|LMNA|SLC9A1|PDE5A|PARP2	-3.01995	0	64	1	1	-4.71346	24.2078
1	-4.70229	GO:0055082	M1	1	0	GO Biological Processes	19	intracellular chemical homeostasis	19_GO:0042592 homeostatic process	-4.70229	4.40885	5.69274	30284	593	139	12	8.63309	2.38216	760|766|1139|1813|2950|3162|3358|3480|6548|6916|7052|8989	CA2|CA7|CHRNA7|DRD2|GSTP1|HMOX1|HTR2C|IGF1R|SLC9A1|TBXAS1|TGM2|TRPA1	-3.01186	0	35	0	0	-6.79294	18.5422
1	-4.70229	GO:0002694	M1	1	0	GO Biological Processes	19	regulation of leukocyte activation	19_GO:0002376 immune system process	-4.70229	4.40885	5.69274	30284	593	139	12	8.63309	2.38216	1141|1445|2534|3717|3958|4282|5771|5788|7048|7099|8654|26191	CHRNB2|CSK|FYN|JAK2|LGALS3|MIF|PTPN2|PTPRC|TGFBR2|TLR4|PDE5A|PTPN22	-3.01186	0	44	0	0	-6.2389	27.2338
1	-4.70106	GO:0035239	M1	1	0	GO Biological Processes	19	tube morphogenesis	19_GO:0032502 developmental process	-4.70106	4.08115	5.57595	30284	694	139	13	9.35252	2.46965	688|1460|1890|2185|2321|3162|3164|3688|4313|5054|5140|7048|7052	KLF5|CSNK2B|TYMP|PTK2B|FLT1|HMOX1|NR4A1|ITGB1|MMP2|SERPINE1|PDE3B|TGFBR2|TGM2	-3.01186	0	15	0	0	-10.7274	12.4822
1	-4.69474	GO:0019336	M1	1	0	GO Biological Processes	19	phenol-containing compound catabolic process	19_GO:0009987 cellular process	-4.69474	54.4676	12.5794	30284	12	139	3	2.15827	1.23256	4128|4129|6531	MAOA|MAOB|SLC6A3	-3.00696	0	38	0	0	-6.59978	93.3731
1	-4.68183	GO:0007188	M1	1	0	GO Biological Processes	19	adenylate cyclase-modulating G protein-coupled receptor signaling pathway	19_GO:0050896 response to stimulus	-4.68183	6.99986	6.45544	30284	249	139	8	5.7554	1.97542	1128|1129|1131|1132|1813|2358|2869|11255	CHRM1|CHRM2|CHRM3|CHRM4|DRD2|FPR2|GRK5|HRH3	-2.99804	0	20	0	0	-9.97906	136.169
1	-4.68183	GO:1901873	M1	1	0	GO Biological Processes	19	regulation of post-translational protein modification	19_GO:0050789 regulation of biological process	-4.68183	6.99986	6.45544	30284	249	139	8	5.7554	1.97542	1020|2534|3303|5347|5970|8841|26191|55869	CDK5|FYN|HSPA1A|PLK1|RELA|HDAC3|PTPN22|HDAC8	-2.99804	0	23	0	0	-9.26534	11.8408
1	-4.68157	GO:0098657	M1	1	0	GO Biological Processes	19	import into cell	19_GO:0051179 localization	-4.68157	4.06358	5.55641	30284	697	139	13	9.35252	2.46965	43|1020|1813|2534|3688|4843|6513|6531|6532|6548|7052|7099|9152	ACHE|CDK5|DRD2|FYN|ITGB1|NOS2|SLC2A1|SLC6A3|SLC6A4|SLC9A1|TGM2|TLR4|SLC6A5	-2.99804	0	65	1	1	-4.68157	11.0782
1	-4.65458	GO:0050854	M1	1	0	GO Biological Processes	19	regulation of antigen receptor-mediated signaling pathway	19_GO:0002376 immune system process	-4.65458	14.9226	8.08723	30284	73	139	5	3.59712	1.57948	3958|5771|5788|5970|26191	LGALS3|PTPN2|PTPRC|RELA|PTPN22	-2.9731	0	37	0	0	-6.64638	22.5383
1	-4.65102	GO:0034405	M1	1	0	GO Biological Processes	19	response to fluid shear stress	19_GO:0050896 response to stimulus	-4.65102	24.2078	9.46099	30284	36	139	4	2.8777	1.41799	2185|4313|4780|8841	PTK2B|MMP2|NFE2L2|HDAC3	-2.9731	0	55	0	0	-5.5353	39.6128
1	-4.65102	GO:0001975	M1	1	0	GO Biological Processes	19	response to amphetamine	19_GO:0050896 response to stimulus	-4.65102	24.2078	9.46099	30284	36	139	4	2.8777	1.41799	1813|3066|3164|10013	DRD2|HDAC2|NR4A1|HDAC6	-2.9731	0	58	0	0	-5.34148	24.2078
1	-4.65102	GO:0010613	M1	1	0	GO Biological Processes	19	positive regulation of cardiac muscle hypertrophy	19_GO:0032501 multicellular organismal process	-4.65102	24.2078	9.46099	30284	36	139	4	2.8777	1.41799	142|6548|8654|10038	PARP1|SLC9A1|PDE5A|PARP2	-2.9731	0	64	0	0	-4.71346	24.2078
1	-4.62579	GO:0014743	M1	1	0	GO Biological Processes	19	regulation of muscle hypertrophy	19_GO:0032501 multicellular organismal process	-4.62579	14.721	8.02463	30284	74	139	5	3.59712	1.57948	142|4000|6548|8654|10038	PARP1|LMNA|SLC9A1|PDE5A|PARP2	-2.95064	0	64	0	0	-4.71346	24.2078
1	-4.62579	GO:0032732	M1	1	0	GO Biological Processes	19	positive regulation of interleukin-1 production	19_GO:0032501 multicellular organismal process	-4.62579	14.721	8.02463	30284	74	139	5	3.59712	1.57948	3066|3717|5970|7099|51311	HDAC2|JAK2|RELA|TLR4|TLR8	-2.95064	0	66	1	1	-4.62579	34.4006
1	-4.60288	GO:0014742	M1	1	0	GO Biological Processes	19	positive regulation of muscle hypertrophy	19_GO:0032501 multicellular organismal process	-4.60288	23.5536	9.32125	30284	37	139	4	2.8777	1.41799	142|6548|8654|10038	PARP1|SLC9A1|PDE5A|PARP2	-2.93049	0	64	0	0	-4.71346	24.2078
1	-4.60288	GO:0032228	M1	1	0	GO Biological Processes	19	regulation of synaptic transmission, GABAergic	19_GO:0050789 regulation of biological process	-4.60288	23.5536	9.32125	30284	37	139	4	2.8777	1.41799	760|766|1813|3776	CA2|CA7|DRD2|KCNK2	-2.93049	0	67	1	1	-4.60288	23.5536
1	-4.59742	GO:1901657	M1	1	0	GO Biological Processes	19	glycosyl compound metabolic process	19_GO:0009987 cellular process	-4.59742	14.5247	7.96323	30284	75	139	5	3.59712	1.57948	231|1645|1890|57016|57704	AKR1B1|AKR1C1|TYMP|AKR1B10|GBA2	-2.92641	0	3	0	0	-18.4789	72.6235
1	-4.58226	GO:0060333	M1	1	0	GO Biological Processes	19	type II interferon-mediated signaling pathway	19_GO:0044419 biological process involved in interspecies interaction between organisms	-4.58226	50.2778	12.0673	30284	13	139	3	2.15827	1.23256	3716|3717|6772	JAK1|JAK2|STAT1	-2.91261	0	19	0	0	-10.0515	50.2778
1	-4.57916	GO:0022407	M1	1	0	GO Biological Processes	19	regulation of cell-cell adhesion	19_GO:0050789 regulation of biological process	-4.57916	4.67169	5.69543	30284	513	139	11	7.91367	2.2897	1445|2534|3716|3717|3958|5771|5788|5970|7048|8654|26191	CSK|FYN|JAK1|JAK2|LGALS3|PTPN2|PTPRC|RELA|TGFBR2|PDE5A|PTPN22	-2.91088	0	44	0	0	-6.2389	27.2338
1	-4.56064	GO:0006805	M1	1	0	GO Biological Processes	19	xenobiotic metabolic process	19_GO:0050896 response to stimulus	-4.56064	10.2931	7.12635	30284	127	139	6	4.31655	1.72377	590|1548|1645|2052|2950|8856	BCHE|CYP2A6|AKR1C1|EPHX1|GSTP1|NR1I2	-2.89371	0	4	0	0	-17.2143	11.4669
1	-4.55612	GO:0046677	M1	1	0	GO Biological Processes	19	response to antibiotic	19_GO:0050896 response to stimulus	-4.55612	22.9337	9.18691	30284	38	139	4	2.8777	1.41799	3716|3717|6548|6715	JAK1|JAK2|SLC9A1|SRD5A1	-2.89055	0	19	0	0	-10.0515	50.2778
1	-4.55426	GO:0031175	M1	1	0	GO Biological Processes	19	neuron projection development	19_GO:0032502 developmental process	-4.55426	3.95023	5.42889	30284	717	139	13	9.35252	2.46965	1020|1139|1141|1813|2185|2534|3066|3480|3688|3717|4313|8408|10013	CDK5|CHRNA7|CHRNB2|DRD2|PTK2B|FYN|HDAC2|IGF1R|ITGB1|JAK2|MMP2|ULK1|HDAC6	-2.89004	0	48	0	0	-5.94031	26.4085
1	-4.54141	GO:0002221	M1	1	0	GO Biological Processes	19	pattern recognition receptor signaling pathway	19_GO:0044419 biological process involved in interspecies interaction between organisms	-4.54141	10.2127	7.09256	30284	128	139	6	4.31655	1.72377	1520|3551|5970|7099|51311|340061	CTSS|IKBKB|RELA|TLR4|TLR8|STING1	-2.87854	0	16	0	0	-10.5461	25.3338
1	-4.52897	GO:0061564	M1	1	0	GO Biological Processes	19	axon development	19_GO:0032502 developmental process	-4.52897	5.10235	5.79727	30284	427	139	10	7.19424	2.19166	1020|1141|1813|2534|3480|3688|3717|4313|8408|10013	CDK5|CHRNB2|DRD2|FYN|IGF1R|ITGB1|JAK2|MMP2|ULK1|HDAC6	-2.86743	0	48	0	0	-5.94031	26.4085
1	-4.52236	GO:0032479	M1	1	0	GO Biological Processes	19	regulation of type I interferon production	19_GO:0032501 multicellular organismal process	-4.52236	10.1335	7.05915	30284	129	139	6	4.31655	1.72377	4321|6772|7099|26191|51311|340061	MMP12|STAT1|TLR4|PTPN22|TLR8|STING1	-2.86285	0	51	0	0	-5.85126	34.8593
1	-4.5217	GO:0016485	M1	1	0	GO Biological Processes	19	protein processing	19_GO:0009987 cellular process	-4.5217	7.98478	6.57561	30284	191	139	7	5.03597	1.85487	102|142|590|1520|2152|4311|23192	ADAM10|PARP1|BCHE|CTSS|F3|MME|ATG4B	-2.86285	0	68	1	1	-4.5217	16.7593
1	-4.52038	GO:0048732	M1	1	0	GO Biological Processes	19	gland development	19_GO:0032502 developmental process	-4.52038	5.09043	5.78728	30284	428	139	10	7.19424	2.19166	823|1813|3717|4313|4790|5970|6531|6715|7048|7052	CAPN1|DRD2|JAK2|MMP2|NFKB1|RELA|SLC6A3|SRD5A1|TGFBR2|TGM2	-2.86285	0	69	1	1	-4.52038	15.9417
1	-4.50072	GO:0051347	M1	1	0	GO Biological Processes	19	positive regulation of transferase activity	19_GO:0065007 biological regulation	-4.50072	6.60214	6.20797	30284	264	139	8	5.7554	1.97542	1139|2185|2321|3717|5292|5347|5788|7099	CHRNA7|PTK2B|FLT1|JAK2|PIM1|PLK1|PTPRC|TLR4	-2.84452	0	25	0	0	-8.90702	18.6746
1	-4.49476	GO:0019221	M1	1	0	GO Biological Processes	19	cytokine-mediated signaling pathway	19_GO:0050896 response to stimulus	-4.49476	5.055	5.75751	30284	431	139	10	7.19424	2.19166	1460|2152|2185|2321|3480|3551|3716|3717|5970|6772	CSNK2B|F3|PTK2B|FLT1|IGF1R|IKBKB|JAK1|JAK2|RELA|STAT1	-2.83988	0	19	0	0	-10.0515	50.2778
1	-4.48473	GO:0032652	M1	1	0	GO Biological Processes	19	regulation of interleukin-1 production	19_GO:0032501 multicellular organismal process	-4.48473	9.9788	6.99339	30284	131	139	6	4.31655	1.72377	2950|3066|3717|5970|7099|51311	GSTP1|HDAC2|JAK2|RELA|TLR4|TLR8	-2.83117	0	66	0	0	-4.62579	34.4006
1	-4.47898	GO:0006476	M1	1	0	GO Biological Processes	19	protein deacetylation	19_GO:0009987 cellular process	-4.47898	46.6865	11.6103	30284	14	139	3	2.15827	1.23256	3065|8841|10013	HDAC1|HDAC3|HDAC6	-2.82804	0	22	0	0	-9.29608	46.6865
1	-4.47898	GO:0070141	M1	1	0	GO Biological Processes	19	response to UV-A	19_GO:0050896 response to stimulus	-4.47898	46.6865	11.6103	30284	14	139	3	2.15827	1.23256	4311|4312|4313	MME|MMP1|MMP2	-2.82804	0	62	0	0	-4.81821	59.4192
1	-4.47392	GO:0051129	M1	1	0	GO Biological Processes	19	negative regulation of cellular component organization	19_GO:0048519 negative regulation of biological process	-4.47392	3.87989	5.34845	30284	730	139	13	9.35252	2.46965	142|1020|1445|2534|3066|3303|3551|3958|4000|5347|7153|8408|10013	PARP1|CDK5|CSK|FYN|HDAC2|HSPA1A|IKBKB|LGALS3|LMNA|PLK1|TOP2A|ULK1|HDAC6	-2.82429	0	70	1	1	-4.47392	7.97087
1	-4.46646	GO:0051954	M1	1	0	GO Biological Processes	19	positive regulation of amine transport	19_GO:0051179 localization	-4.46646	21.7871	8.93311	30284	40	139	4	2.8777	1.41799	1141|1813|3688|6865	CHRNB2|DRD2|ITGB1|TACR2	-2.81813	0	50	0	0	-5.90744	43.5741
1	-4.46149	GO:0018105	M1	1	0	GO Biological Processes	19	peptidyl-serine phosphorylation	19_GO:0009987 cellular process	-4.46149	13.6169	7.67299	30284	80	139	5	3.59712	1.57948	1020|3551|5347|7150|8408	CDK5|IKBKB|PLK1|TOP1|ULK1	-2.81446	0	5	0	0	-13.682	13.6169
1	-4.45255	GO:0009314	M1	1	0	GO Biological Processes	19	response to radiation	19_GO:0050896 response to stimulus	-4.45255	4.99703	5.7085	30284	436	139	10	7.19424	2.19166	142|1020|1141|1813|3688|4311|4312|4313|5788|5970	PARP1|CDK5|CHRNB2|DRD2|ITGB1|MME|MMP1|MMP2|PTPRC|RELA	-2.80681	0	62	0	0	-4.81821	59.4192
1	-4.43541	GO:1903036	M1	1	0	GO Biological Processes	19	positive regulation of response to wounding	19_GO:0048518 positive regulation of biological process	-4.43541	13.4488	7.61805	30284	81	139	5	3.59712	1.57948	2152|3480|3688|4780|5054	F3|IGF1R|ITGB1|NFE2L2|SERPINE1	-2.79097	0	71	1	1	-4.43541	24.2078
1	-4.42209	GO:0045814	M1	1	0	GO Biological Processes	19	negative regulation of gene expression, epigenetic	19_GO:0048519 negative regulation of biological process	-4.42209	7.70249	6.42519	30284	198	139	7	5.03597	1.85487	3065|3066|4000|8841|10013|10014|55869	HDAC1|HDAC2|LMNA|HDAC3|HDAC6|HDAC5|HDAC8	-2.77916	0	22	0	0	-9.29608	46.6865
1	-4.42103	GO:0001568	M1	1	0	GO Biological Processes	19	blood vessel development	19_GO:0032502 developmental process	-4.42103	4.48797	5.52203	30284	534	139	11	7.91367	2.2897	688|1890|2185|2321|3162|3164|3688|4313|5054|5140|7048	KLF5|TYMP|PTK2B|FLT1|HMOX1|NR4A1|ITGB1|MMP2|SERPINE1|PDE3B|TGFBR2	-2.77916	0	15	0	0	-10.7274	12.4822
1	-4.40265	GO:0006873	M1	1	0	GO Biological Processes	19	intracellular monoatomic ion homeostasis	19_GO:0042592 homeostatic process	-4.40265	4.9292	5.65067	30284	442	139	10	7.19424	2.19166	760|766|1139|1813|3162|3358|6548|6916|7052|8989	CA2|CA7|CHRNA7|DRD2|HMOX1|HTR2C|SLC9A1|TBXAS1|TGM2|TRPA1	-2.76333	0	35	0	0	-6.79294	18.5422
1	-4.40265	GO:0098771	M1	1	0	GO Biological Processes	19	inorganic ion homeostasis	19_GO:0042592 homeostatic process	-4.40265	4.9292	5.65067	30284	442	139	10	7.19424	2.19166	771|1139|1813|3162|3358|6548|6916|7052|8805|8989	CA12|CHRNA7|DRD2|HMOX1|HTR2C|SLC9A1|TBXAS1|TGM2|TRIM24|TRPA1	-2.76333	0	35	0	0	-6.79294	18.5422
1	-4.39361	GO:0048871	M1	1	0	GO Biological Processes	19	multicellular organismal-level homeostasis	19_GO:0042592 homeostatic process	-4.39361	4.09788	5.3702	30284	638	139	12	8.63309	2.38216	216|231|1513|1813|2185|3162|3688|3717|5771|6513|7099|10013	ALDH1A1|AKR1B1|CTSK|DRD2|PTK2B|HMOX1|ITGB1|JAK2|PTPN2|SLC2A1|TLR4|HDAC6	-2.75659	0	72	1	1	-4.39361	19.8064
1	-4.39338	GO:0051384	M1	1	0	GO Biological Processes	19	response to glucocorticoid	19_GO:0050896 response to stimulus	-4.39338	9.61193	6.83502	30284	136	139	6	4.31655	1.72377	590|3480|3717|4129|6715|10013	BCHE|IGF1R|JAK2|MAOB|SRD5A1|HDAC6	-2.75659	0	43	0	0	-6.35402	34.4006
1	-4.3843	GO:0060390	M1	1	0	GO Biological Processes	19	regulation of SMAD protein signal transduction	19_GO:0050896 response to stimulus	-4.3843	13.1247	7.51103	30284	83	139	5	3.59712	1.57948	142|1460|3717|5300|7048	PARP1|CSNK2B|JAK2|PIN1|TGFBR2	-2.75299	0	73	1	1	-4.3843	20.7496
1	-4.38354	GO:0060033	M1	1	0	GO Biological Processes	19	anatomical structure regression	19_GO:0032502 developmental process	-4.38354	43.5741	11.1993	30284	15	139	3	2.15827	1.23256	1813|2321|6531	DRD2|FLT1|SLC6A3	-2.75299	0	38	0	0	-6.59978	93.3731
1	-4.38354	GO:0045187	M1	1	0	GO Biological Processes	19	regulation of circadian sleep/wake cycle, sleep	19_GO:0048511 rhythmic process	-4.38354	43.5741	11.1993	30284	15	139	3	2.15827	1.23256	142|1141|1813	PARP1|CHRNB2|DRD2	-2.75299	0	50	0	0	-5.90744	43.5741
1	-4.38354	GO:0070424	M1	1	0	GO Biological Processes	19	regulation of nucleotide-binding domain, leucine rich repeat containing receptor signaling pathway	19_GO:0044419 biological process involved in interspecies interaction between organisms	-4.38354	43.5741	11.1993	30284	15	139	3	2.15827	1.23256	3303|7099|26191	HSPA1A|TLR4|PTPN22	-2.75299	0	61	0	0	-4.95505	65.3612
1	-4.38349	GO:0007420	M1	1	0	GO Biological Processes	19	brain development	19_GO:0032502 developmental process	-4.38349	3.80177	5.25789	30284	745	139	13	9.35252	2.46965	1020|1141|1813|2534|3065|3480|3688|4129|6513|6531|6532|6715|7048	CDK5|CHRNB2|DRD2|FYN|HDAC1|IGF1R|ITGB1|MAOB|SLC2A1|SLC6A3|SLC6A4|SRD5A1|TGFBR2	-2.75299	0	63	0	0	-4.72824	9.27109
1	-4.3815	GO:0060391	M1	1	0	GO Biological Processes	19	positive regulation of SMAD protein signal transduction	19_GO:0048518 positive regulation of biological process	-4.3815	20.7496	8.69714	30284	42	139	4	2.8777	1.41799	142|1460|3717|7048	PARP1|CSNK2B|JAK2|TGFBR2	-2.75261	0	73	0	0	-4.3843	20.7496
1	-4.38062	GO:0031396	M1	1	0	GO Biological Processes	19	regulation of protein ubiquitination	19_GO:0050789 regulation of biological process	-4.38062	7.58753	6.36296	30284	201	139	7	5.03597	1.85487	1020|2534|3303|5347|8841|26191|55869	CDK5|FYN|HSPA1A|PLK1|HDAC3|PTPN22|HDAC8	-2.75261	0	23	0	0	-9.26534	11.8408
1	-4.35924	GO:0051952	M1	1	0	GO Biological Processes	19	regulation of amine transport	19_GO:0051179 localization	-4.35924	12.9685	7.45889	30284	84	139	5	3.59712	1.57948	1137|1141|1813|3688|6865	CHRNA4|CHRNB2|DRD2|ITGB1|TACR2	-2.73247	0	50	0	0	-5.90744	43.5741
1	-4.35358	GO:0009611	M1	1	0	GO Biological Processes	19	response to wounding	19_GO:0050896 response to stimulus	-4.35358	4.86318	5.59388	30284	448	139	10	7.19424	2.19166	1813|2152|3162|3688|3717|3776|4313|4321|6532|7099	DRD2|F3|HMOX1|ITGB1|JAK2|KCNK2|MMP2|MMP12|SLC6A4|TLR4	-2.72804	0	33	0	0	-7.04626	5.57689
1	-4.34064	GO:0042446	M1	1	0	GO Biological Processes	19	hormone biosynthetic process	19_GO:0065007 biological regulation	-4.34064	20.267	8.58519	30284	43	139	4	2.8777	1.41799	231|1584|6715|7173	AKR1B1|CYP11B1|SRD5A1|TPO	-2.71727	0	29	0	0	-8.12001	40.3464
1	-4.34034	GO:0046328	M1	1	0	GO Biological Processes	19	regulation of JNK cascade	19_GO:0050896 response to stimulus	-4.34034	9.40448	6.74388	30284	139	139	6	4.31655	1.72377	2185|2950|3480|7099|8841|26191	PTK2B|GSTP1|IGF1R|TLR4|HDAC3|PTPN22	-2.71727	0	25	0	0	-8.90702	18.6746
1	-4.32022	GO:0030098	M1	1	0	GO Biological Processes	19	lymphocyte differentiation	19_GO:0002376 immune system process	-4.32022	6.22487	5.96437	30284	280	139	8	5.7554	1.97542	2185|3688|3702|3716|5771|5788|10014|26191	PTK2B|ITGB1|ITK|JAK1|PTPN2|PTPRC|HDAC5|PTPN22	-2.69959	0	26	0	0	-8.71137	9.47263
1	-4.32022	GO:0030198	M1	1	0	GO Biological Processes	19	extracellular matrix organization	19_GO:0009987 cellular process	-4.32022	6.22487	5.96437	30284	280	139	8	5.7554	1.97542	102|1513|1520|3688|4312|4313|4321|5644	ADAM10|CTSK|CTSS|ITGB1|MMP1|MMP2|MMP12|PRSS1	-2.69959	0	27	0	0	-8.70151	32.4488
1	-4.30934	GO:0043062	M1	1	0	GO Biological Processes	19	extracellular structure organization	19_GO:0009987 cellular process	-4.30934	6.20272	5.94977	30284	281	139	8	5.7554	1.97542	102|1513|1520|3688|4312|4313|4321|5644	ADAM10|CTSK|CTSS|ITGB1|MMP1|MMP2|MMP12|PRSS1	-2.68993	0	27	0	0	-8.70151	32.4488
1	-4.30079	GO:0043112	M1	1	0	GO Biological Processes	19	receptor metabolic process	19_GO:0009987 cellular process	-4.30079	19.8064	8.47697	30284	44	139	4	2.8777	1.41799	823|1020|1509|5771	CAPN1|CDK5|CTSD|PTPN2	-2.6826	0	74	1	1	-4.30079	19.8064
1	-4.2985	GO:0045229	M1	1	0	GO Biological Processes	19	external encapsulating structure organization	19_GO:0009987 cellular process	-4.2985	6.18072	5.93525	30284	282	139	8	5.7554	1.97542	102|1513|1520|3688|4312|4313|4321|5644	ADAM10|CTSK|CTSS|ITGB1|MMP1|MMP2|MMP12|PRSS1	-2.68152	0	27	0	0	-8.70151	32.4488
1	-4.29677	GO:0050865	M1	1	0	GO Biological Processes	19	regulation of cell activation	19_GO:0032501 multicellular organismal process	-4.29677	4.00375	5.26921	30284	653	139	12	8.63309	2.38216	1141|1445|2534|3717|3958|4282|5771|5788|7048|7099|8654|26191	CHRNB2|CSK|FYN|JAK2|LGALS3|MIF|PTPN2|PTPRC|TGFBR2|TLR4|PDE5A|PTPN22	-2.68099	0	44	0	0	-6.2389	27.2338
1	-4.29482	GO:0048148	M1	1	0	GO Biological Processes	19	behavioral response to cocaine	19_GO:0032501 multicellular organismal process	-4.29482	40.8507	10.8269	30284	16	139	3	2.15827	1.23256	1020|1813|6532	CDK5|DRD2|SLC6A4	-2.68025	0	50	0	0	-5.90744	43.5741
1	-4.28856	GO:0071456	M1	1	0	GO Biological Processes	19	cellular response to hypoxia	19_GO:0050896 response to stimulus	-4.28856	9.2058	6.65546	30284	142	139	6	4.31655	1.72377	3776|4000|4194|4780|5300|6548	KCNK2|LMNA|MDM4|NFE2L2|PIN1|SLC9A1	-2.67519	0	6	0	0	-13.4041	11.6107
1	-4.27338	GO:0090087	M1	1	0	GO Biological Processes	19	regulation of peptide transport	19_GO:0051179 localization	-4.27338	7.2971	6.20312	30284	209	139	7	5.03597	1.85487	760|1131|1813|3358|3717|4843|6566	CA2|CHRM3|DRD2|HTR2C|JAK2|NOS2|SLC16A1	-2.66121	0	28	0	0	-8.30918	8.65711
1	-4.26626	GO:0051962	M1	1	0	GO Biological Processes	19	positive regulation of nervous system development	19_GO:0032502 developmental process	-4.26626	6.11566	5.8921	30284	285	139	8	5.7554	1.97542	1813|3065|3066|3688|4311|5970|7052|10013	DRD2|HDAC1|HDAC2|ITGB1|MME|RELA|TGM2|HDAC6	-2.65568	0	22	0	0	-9.29608	46.6865
1	-4.26344	GO:0001944	M1	1	0	GO Biological Processes	19	vasculature development	19_GO:0032502 developmental process	-4.26344	4.31039	5.34974	30284	556	139	11	7.91367	2.2897	688|1890|2185|2321|3162|3164|3688|4313|5054|5140|7048	KLF5|TYMP|PTK2B|FLT1|HMOX1|NR4A1|ITGB1|MMP2|SERPINE1|PDE3B|TGFBR2	-2.65568	0	15	0	0	-10.7274	12.4822
1	-4.26216	GO:0006576	M1	1	0	GO Biological Processes	19	biogenic amine metabolic process	19_GO:0009987 cellular process	-4.26216	12.379	7.25889	30284	88	139	5	3.59712	1.57948	1813|4128|4129|6531|83933	DRD2|MAOA|MAOB|SLC6A3|HDAC10	-2.65568	0	38	0	0	-6.59978	93.3731
1	-4.26191	GO:0051602	M1	1	0	GO Biological Processes	19	response to electrical stimulus	19_GO:0050896 response to stimulus	-4.26191	19.3663	8.37226	30284	45	139	4	2.8777	1.41799	3164|4313|6548|6865	NR4A1|MMP2|SLC9A1|TACR2	-2.65568	0	21	0	0	-9.64875	19.3663
1	-4.26191	GO:0106027	M1	1	0	GO Biological Processes	19	neuron projection organization	19_GO:0009987 cellular process	-4.26191	19.3663	8.37226	30284	45	139	4	2.8777	1.41799	1139|2534|3480|10013	CHRNA7|FYN|IGF1R|HDAC6	-2.65568	0	48	0	0	-5.94031	26.4085
1	-4.25232	GO:0050878	M1	1	0	GO Biological Processes	19	regulation of body fluid levels	19_GO:0065007 biological regulation	-4.25232	5.29955	5.65049	30284	370	139	9	6.47482	2.08723	231|1128|1131|1813|2152|4780|5054|6531|6532	AKR1B1|CHRM1|CHRM3|DRD2|F3|NFE2L2|SERPINE1|SLC6A3|SLC6A4	-2.64727	0	71	0	0	-4.43541	24.2078
1	-4.22394	GO:0006584	M1	1	0	GO Biological Processes	19	catecholamine metabolic process	19_GO:0009987 cellular process	-4.22394	18.9453	8.27087	30284	46	139	4	2.8777	1.41799	1813|4128|4129|6531	DRD2|MAOA|MAOB|SLC6A3	-2.62124	0	38	0	0	-6.59978	93.3731
1	-4.22394	GO:0009712	M1	1	0	GO Biological Processes	19	catechol-containing compound metabolic process	19_GO:0009987 cellular process	-4.22394	18.9453	8.27087	30284	46	139	4	2.8777	1.41799	1813|4128|4129|6531	DRD2|MAOA|MAOB|SLC6A3	-2.62124	0	38	0	0	-6.59978	93.3731
1	-4.21542	GO:2000243	M1	1	0	GO Biological Processes	19	positive regulation of reproductive process	19_GO:0022414 reproductive process	-4.21542	12.1039	7.16368	30284	90	139	5	3.59712	1.57948	994|995|3066|6865|8654	CDC25B|CDC25C|HDAC2|TACR2|PDE5A	-2.61388	0	75	1	1	-4.21542	15.9417
1	-4.21196	GO:0001963	M1	1	0	GO Biological Processes	19	synaptic transmission, dopaminergic	19_GO:0050789 regulation of biological process	-4.21196	38.4477	10.4873	30284	17	139	3	2.15827	1.23256	1020|1813|6531	CDK5|DRD2|SLC6A3	-2.61182	0	50	0	0	-5.90744	43.5741
1	-4.21103	GO:0044283	M1	1	0	GO Biological Processes	19	small molecule biosynthetic process	19_GO:0009987 cellular process	-4.21103	4.67533	5.42937	30284	466	139	10	7.19424	2.19166	216|231|1066|1584|2950|3028|4282|4353|5742|6916	ALDH1A1|AKR1B1|CES1|CYP11B1|GSTP1|HSD17B10|MIF|MPO|PTGS1|TBXAS1	-2.61182	0	17	0	0	-10.3961	32.6806
1	-4.20764	GO:0042176	M1	1	0	GO Biological Processes	19	regulation of protein catabolic process	19_GO:0050789 regulation of biological process	-4.20764	5.22889	5.59552	30284	375	139	9	6.47482	2.08723	1460|2534|3303|4194|4780|4843|5300|5347|5970	CSNK2B|FYN|HSPA1A|MDM4|NFE2L2|NOS2|PIN1|PLK1|RELA	-2.6096	0	47	0	0	-5.9749	20.4254
1	-4.20492	GO:0050671	M1	1	0	GO Biological Processes	19	positive regulation of lymphocyte proliferation	19_GO:0002376 immune system process	-4.20492	8.89267	6.51376	30284	147	139	6	4.31655	1.72377	1141|3717|4282|5788|7048|7099	CHRNB2|JAK2|MIF|PTPRC|TGFBR2|TLR4	-2.60803	0	44	0	0	-6.2389	27.2338
1	-4.19247	GO:0008306	M1	1	0	GO Biological Processes	19	associative learning	19_GO:0032501 multicellular organismal process	-4.19247	11.9709	7.1172	30284	91	139	5	3.59712	1.57948	1020|1141|1813|3688|6532	CDK5|CHRNB2|DRD2|ITGB1|SLC6A4	-2.59788	0	50	0	0	-5.90744	43.5741
1	-4.19247	GO:0051591	M1	1	0	GO Biological Processes	19	response to cAMP	19_GO:0050896 response to stimulus	-4.19247	11.9709	7.1172	30284	91	139	5	3.59712	1.57948	2185|5970|6531|6715|6772	PTK2B|RELA|SLC6A3|SRD5A1|STAT1	-2.59788	0	56	0	0	-5.50452	11.9709
1	-4.18857	GO:0071675	M1	1	0	GO Biological Processes	19	regulation of mononuclear cell migration	19_GO:0040011 locomotion	-4.18857	8.83259	6.48623	30284	148	139	6	4.31655	1.72377	102|2185|2358|3958|4282|5054	ADAM10|PTK2B|FPR2|LGALS3|MIF|SERPINE1	-2.59684	0	60	0	0	-5.11383	11.4669
1	-4.18686	GO:1903351	M1	1	0	GO Biological Processes	19	cellular response to dopamine	19_GO:0050896 response to stimulus	-4.18686	18.5422	8.17264	30284	47	139	4	2.8777	1.41799	1813|3066|3358|7052	DRD2|HDAC2|HTR2C|TGM2	-2.59684	0	35	0	0	-6.79294	18.5422
1	-4.18686	GO:0071548	M1	1	0	GO Biological Processes	19	response to dexamethasone	19_GO:0050896 response to stimulus	-4.18686	18.5422	8.17264	30284	47	139	4	2.8777	1.41799	3480|3717|6715|10013	IGF1R|JAK2|SRD5A1|HDAC6	-2.59684	0	43	0	0	-6.35402	34.4006
1	-4.18686	GO:0030890	M1	1	0	GO Biological Processes	19	positive regulation of B cell proliferation	19_GO:0002376 immune system process	-4.18686	18.5422	8.17264	30284	47	139	4	2.8777	1.41799	1141|4282|5788|7099	CHRNB2|MIF|PTPRC|TLR4	-2.59684	0	44	0	0	-6.2389	27.2338
1	-4.18136	GO:0098660	M1	1	0	GO Biological Processes	19	inorganic ion transmembrane transport	19_GO:0051179 localization	-4.18136	3.63118	5.0554	30284	780	139	13	9.35252	2.46965	1139|1813|2554|3358|3776|5788|6531|6532|6548|6566|8989|9152|340061	CHRNA7|DRD2|GABRA1|HTR2C|KCNK2|PTPRC|SLC6A3|SLC6A4|SLC9A1|SLC16A1|TRPA1|SLC6A5|STING1	-2.59248	0	35	0	0	-6.79294	18.5422
1	-4.17234	GO:0036294	M1	1	0	GO Biological Processes	19	cellular response to decreased oxygen levels	19_GO:0050896 response to stimulus	-4.17234	8.77331	6.45896	30284	149	139	6	4.31655	1.72377	3776|4000|4194|4780|5300|6548	KCNK2|LMNA|MDM4|NFE2L2|PIN1|SLC9A1	-2.58543	0	6	0	0	-13.4041	11.6107
1	-4.17072	GO:0071900	M1	1	0	GO Biological Processes	19	regulation of protein serine/threonine kinase activity	19_GO:0050789 regulation of biological process	-4.17072	7.02808	6.0515	30284	217	139	7	5.03597	1.85487	995|2321|2950|5292|5347|7099|26191	CDC25C|FLT1|GSTP1|PIM1|PLK1|TLR4|PTPN22	-2.58543	0	25	0	0	-8.90702	18.6746
1	-4.16979	GO:0018209	M1	1	0	GO Biological Processes	19	peptidyl-serine modification	19_GO:0009987 cellular process	-4.16979	11.8408	7.07144	30284	92	139	5	3.59712	1.57948	1020|3551|5347|7150|8408	CDK5|IKBKB|PLK1|TOP1|ULK1	-2.58543	0	5	0	0	-13.682	13.6169
1	-4.16979	GO:1903321	M1	1	0	GO Biological Processes	19	negative regulation of protein modification by small protein conjugation or removal	19_GO:0048519 negative regulation of biological process	-4.16979	11.8408	7.07144	30284	92	139	5	3.59712	1.57948	1020|2534|3303|5970|55869	CDK5|FYN|HSPA1A|RELA|HDAC8	-2.58543	0	23	0	0	-9.26534	11.8408
1	-4.15624	GO:0032946	M1	1	0	GO Biological Processes	19	positive regulation of mononuclear cell proliferation	19_GO:0048518 positive regulation of biological process	-4.15624	8.71482	6.43194	30284	150	139	6	4.31655	1.72377	1141|3717|4282|5788|7048|7099	CHRNB2|JAK2|MIF|PTPRC|TGFBR2|TLR4	-2.57299	0	44	0	0	-6.2389	27.2338
1	-4.15061	GO:1902175	M1	1	0	GO Biological Processes	19	regulation of oxidative stress-induced intrinsic apoptotic signaling pathway	19_GO:0050896 response to stimulus	-4.15061	18.1559	8.07738	30284	48	139	4	2.8777	1.41799	142|2534|4313|4780	PARP1|FYN|MMP2|NFE2L2	-2.56848	0	11	0	0	-12.8291	22.0071
1	-4.14026	GO:0120161	M1	1	0	GO Biological Processes	19	regulation of cold-induced thermogenesis	19_GO:0042592 homeostatic process	-4.14026	8.65711	6.40518	30284	151	139	6	4.31655	1.72377	43|216|3480|3717|7099|8841	ACHE|ALDH1A1|IGF1R|JAK2|TLR4|HDAC3	-2.55924	0	28	0	0	-8.30918	8.65711
1	-4.11517	GO:1903350	M1	1	0	GO Biological Processes	19	response to dopamine	19_GO:0050896 response to stimulus	-4.11517	17.7853	7.98496	30284	49	139	4	2.8777	1.41799	1813|3066|3358|7052	DRD2|HDAC2|HTR2C|TGM2	-2.53527	0	35	0	0	-6.79294	18.5422
1	-4.10335	GO:0071677	M1	1	0	GO Biological Processes	19	positive regulation of mononuclear cell migration	19_GO:0040011 locomotion	-4.10335	11.4669	6.93831	30284	95	139	5	3.59712	1.57948	102|2185|2358|3958|5054	ADAM10|PTK2B|FPR2|LGALS3|SERPINE1	-2.52567	0	60	0	0	-5.11383	11.4669
1	-4.10335	GO:0032465	M1	1	0	GO Biological Processes	19	regulation of cytokinesis	19_GO:0050789 regulation of biological process	-4.10335	11.4669	6.93831	30284	95	139	5	3.59712	1.57948	994|1813|3480|5300|5347	CDC25B|DRD2|IGF1R|PIN1|PLK1	-2.52567	0	76	1	1	-4.10335	12.8159
1	-4.09476	GO:0030336	M1	1	0	GO Biological Processes	19	negative regulation of cell migration	19_GO:0040011 locomotion	-4.09476	5.0537	5.45707	30284	388	139	9	6.47482	2.08723	1460|1813|3065|3066|3162|4282|4780|5054|10014	CSNK2B|DRD2|HDAC1|HDAC2|HMOX1|MIF|NFE2L2|SERPINE1|HDAC5	-2.51818	0	45	0	0	-6.21724	6.21009
1	-4.0934	GO:0098662	M1	1	0	GO Biological Processes	19	inorganic cation transmembrane transport	19_GO:0051179 localization	-4.0934	3.81115	5.05724	30284	686	139	12	8.63309	2.38216	1139|1813|3358|3776|5788|6531|6532|6548|6566|8989|9152|340061	CHRNA7|DRD2|HTR2C|KCNK2|PTPRC|SLC6A3|SLC6A4|SLC9A1|SLC16A1|TRPA1|SLC6A5|STING1	-2.51792	0	35	0	0	-6.79294	18.5422
1	-4.08171	GO:1901874	M1	1	0	GO Biological Processes	19	negative regulation of post-translational protein modification	19_GO:0048519 negative regulation of biological process	-4.08171	11.3474	6.89525	30284	96	139	5	3.59712	1.57948	1020|2534|3303|5970|55869	CDK5|FYN|HSPA1A|RELA|HDAC8	-2.50831	0	23	0	0	-9.26534	11.8408
1	-4.0805	GO:0071868	M1	1	0	GO Biological Processes	19	cellular response to monoamine stimulus	19_GO:0050896 response to stimulus	-4.0805	17.4296	7.89522	30284	50	139	4	2.8777	1.41799	1813|3066|3358|7052	DRD2|HDAC2|HTR2C|TGM2	-2.50831	0	35	0	0	-6.79294	18.5422
1	-4.0805	GO:0071870	M1	1	0	GO Biological Processes	19	cellular response to catecholamine stimulus	19_GO:0050896 response to stimulus	-4.0805	17.4296	7.89522	30284	50	139	4	2.8777	1.41799	1813|3066|3358|7052	DRD2|HDAC2|HTR2C|TGM2	-2.50831	0	35	0	0	-6.79294	18.5422
1	-4.07749	GO:1904375	M1	1	0	GO Biological Processes	19	regulation of protein localization to cell periphery	19_GO:0051179 localization	-4.07749	8.4337	6.30054	30284	155	139	6	4.31655	1.72377	102|1020|1445|3688|3958|5347	ADAM10|CDK5|CSK|ITGB1|LGALS3|PLK1	-2.50747	0	77	1	1	-4.07749	8.4337
1	-4.07749	GO:0015718	M1	1	0	GO Biological Processes	19	monocarboxylic acid transport	19_GO:0051179 localization	-4.07749	8.4337	6.30054	30284	155	139	6	4.31655	1.72377	1645|1813|2170|4843|6513|6566	AKR1C1|DRD2|FABP3|NOS2|SLC2A1|SLC16A1	-2.50747	0	78	1	1	-4.07749	11.8838
1	-4.0709	GO:0046942	M1	1	0	GO Biological Processes	19	carboxylic acid transport	19_GO:0051179 localization	-4.0709	5.73343	5.63244	30284	304	139	8	5.7554	1.97542	1645|1813|2170|3776|4843|6513|6566|9152	AKR1C1|DRD2|FABP3|KCNK2|NOS2|SLC2A1|SLC16A1|SLC6A5	-2.50196	0	78	0	0	-4.07749	11.8838
1	-4.06107	GO:0009310	M1	1	0	GO Biological Processes	19	amine catabolic process	19_GO:0009987 cellular process	-4.06107	34.4006	9.88917	30284	19	139	3	2.15827	1.23256	4128|4129|6531	MAOA|MAOB|SLC6A3	-2.50066	0	38	0	0	-6.59978	93.3731
1	-4.06107	GO:0042053	M1	1	0	GO Biological Processes	19	regulation of dopamine metabolic process	19_GO:0050789 regulation of biological process	-4.06107	34.4006	9.88917	30284	19	139	3	2.15827	1.23256	1141|4129|6531	CHRNB2|MAOB|SLC6A3	-2.50066	0	38	0	0	-6.59978	93.3731
1	-4.06107	GO:0042069	M1	1	0	GO Biological Processes	19	regulation of catecholamine metabolic process	19_GO:0050789 regulation of biological process	-4.06107	34.4006	9.88917	30284	19	139	3	2.15827	1.23256	1141|4129|6531	CHRNB2|MAOB|SLC6A3	-2.50066	0	38	0	0	-6.59978	93.3731
1	-4.06107	GO:0042402	M1	1	0	GO Biological Processes	19	biogenic amine catabolic process	19_GO:0009987 cellular process	-4.06107	34.4006	9.88917	30284	19	139	3	2.15827	1.23256	4128|4129|6531	MAOA|MAOB|SLC6A3	-2.50066	0	38	0	0	-6.59978	93.3731
1	-4.06107	GO:1904044	M1	1	0	GO Biological Processes	19	response to aldosterone	19_GO:0050896 response to stimulus	-4.06107	34.4006	9.88917	30284	19	139	3	2.15827	1.23256	142|3480|5788	PARP1|IGF1R|PTPRC	-2.50066	0	43	0	0	-6.35402	34.4006
1	-4.06107	GO:0042749	M1	1	0	GO Biological Processes	19	regulation of circadian sleep/wake cycle	19_GO:0048511 rhythmic process	-4.06107	34.4006	9.88917	30284	19	139	3	2.15827	1.23256	142|1141|1813	PARP1|CHRNB2|DRD2	-2.50066	0	50	0	0	-5.90744	43.5741
1	-4.06107	GO:0045346	M1	1	0	GO Biological Processes	19	regulation of MHC class II biosynthetic process	19_GO:0050789 regulation of biological process	-4.06107	34.4006	9.88917	30284	19	139	3	2.15827	1.23256	3066|3717|7099	HDAC2|JAK2|TLR4	-2.50066	0	66	0	0	-4.62579	34.4006
1	-4.06101	GO:0015849	M1	1	0	GO Biological Processes	19	organic acid transport	19_GO:0051179 localization	-4.06101	5.71464	5.61938	30284	305	139	8	5.7554	1.97542	1645|1813|2170|3776|4843|6513|6566|9152	AKR1C1|DRD2|FABP3|KCNK2|NOS2|SLC2A1|SLC16A1|SLC6A5	-2.50066	0	78	0	0	-4.07749	11.8838
1	-4.04657	GO:0008542	M1	1	0	GO Biological Processes	19	visual learning	19_GO:0032501 multicellular organismal process	-4.04657	17.0879	7.80805	30284	51	139	4	2.8777	1.41799	1020|1141|1813|3688	CDK5|CHRNB2|DRD2|ITGB1	-2.48834	0	50	0	0	-5.90744	43.5741
1	-4.04657	GO:0006968	M1	1	0	GO Biological Processes	19	cellular defense response	19_GO:0050896 response to stimulus	-4.04657	17.0879	7.80805	30284	51	139	4	2.8777	1.41799	2185|3688|3702|5970	PTK2B|ITGB1|ITK|RELA	-2.48834	0	72	0	0	-4.39361	19.8064
1	-4.03917	GO:0043502	M1	1	0	GO Biological Processes	19	regulation of muscle adaptation	19_GO:0032501 multicellular organismal process	-4.03917	11.1158	6.81101	30284	98	139	5	3.59712	1.57948	142|4000|6548|8654|10038	PARP1|LMNA|SLC9A1|PDE5A|PARP2	-2.48199	0	64	0	0	-4.71346	24.2078
1	-4.03585	GO:0050863	M1	1	0	GO Biological Processes	19	regulation of T cell activation	19_GO:0002376 immune system process	-4.03585	4.96414	5.38506	30284	395	139	9	6.47482	2.08723	1445|2534|3717|3958|5771|5788|7048|8654|26191	CSK|FYN|JAK2|LGALS3|PTPN2|PTPRC|TGFBR2|PDE5A|PTPN22	-2.47973	0	44	0	0	-6.2389	27.2338
1	-4.00508	GO:0098655	M1	1	0	GO Biological Processes	19	monoatomic cation transmembrane transport	19_GO:0051179 localization	-4.00508	3.72959	4.96518	30284	701	139	12	8.63309	2.38216	1139|1813|3358|3776|5788|6531|6532|6548|6566|8989|9152|340061	CHRNA7|DRD2|HTR2C|KCNK2|PTPRC|SLC6A3|SLC6A4|SLC9A1|SLC16A1|TRPA1|SLC6A5|STING1	-2.45	0	35	0	0	-6.79294	18.5422
1	-3.99757	GO:0045824	M1	1	0	GO Biological Processes	19	negative regulation of innate immune response	19_GO:0044419 biological process involved in interspecies interaction between organisms	-3.99757	10.8935	6.72918	30284	100	139	5	3.59712	1.57948	142|1813|4321|5292|5771	PARP1|DRD2|MMP12|PIM1|PTPN2	-2.44354	0	31	0	0	-7.70532	15.5622
1	-3.99195	GO:1900037	M1	1	0	GO Biological Processes	19	regulation of cellular response to hypoxia	19_GO:0050896 response to stimulus	-3.99195	32.6806	9.62374	30284	20	139	3	2.15827	1.23256	1813|3776|4780	DRD2|KCNK2|NFE2L2	-2.43896	0	79	1	1	-3.99195	32.6806
1	-3.98082	GO:0071867	M1	1	0	GO Biological Processes	19	response to monoamine	19_GO:0050896 response to stimulus	-3.98082	16.4431	7.64089	30284	53	139	4	2.8777	1.41799	1813|3066|3358|7052	DRD2|HDAC2|HTR2C|TGM2	-2.42991	0	35	0	0	-6.79294	18.5422
1	-3.98082	GO:0071869	M1	1	0	GO Biological Processes	19	response to catecholamine	19_GO:0050896 response to stimulus	-3.98082	16.4431	7.64089	30284	53	139	4	2.8777	1.41799	1813|3066|3358|7052	DRD2|HDAC2|HTR2C|TGM2	-2.42991	0	35	0	0	-6.79294	18.5422
1	-3.95724	GO:0071560	M1	1	0	GO Biological Processes	19	cellular response to transforming growth factor beta stimulus	19_GO:0050896 response to stimulus	-3.95724	8.01977	6.10213	30284	163	139	6	4.31655	1.72377	142|1513|2534|3066|3480|7048	PARP1|CTSK|FYN|HDAC2|IGF1R|TGFBR2	-2.40805	0	9	0	0	-12.8887	37.5639
1	-3.95688	GO:0048640	M1	1	0	GO Biological Processes	19	negative regulation of developmental growth	19_GO:0040007 growth	-3.95688	10.6799	6.64963	30284	102	139	5	3.59712	1.57948	1020|3776|6532|8408|10013	CDK5|KCNK2|SLC6A4|ULK1|HDAC6	-2.40805	0	48	0	0	-5.94031	26.4085
1	-3.94339	GO:0002685	M1	1	0	GO Biological Processes	19	regulation of leukocyte migration	19_GO:0040011 locomotion	-3.94339	6.46226	5.72031	30284	236	139	7	5.03597	1.85487	102|2185|2358|3162|3958|4282|5054	ADAM10|PTK2B|FPR2|HMOX1|LGALS3|MIF|SERPINE1	-2.39591	0	60	0	0	-5.11383	11.4669
1	-3.94267	GO:0009266	M1	1	0	GO Biological Processes	19	response to temperature stimulus	19_GO:0050896 response to stimulus	-3.94267	7.97087	6.07828	30284	164	139	6	4.31655	1.72377	3066|3162|3303|6548|8989|10013	HDAC2|HMOX1|HSPA1A|SLC9A1|TRPA1|HDAC6	-2.39591	0	58	0	0	-5.34148	24.2078
1	-3.93201	GO:0006936	M1	1	0	GO Biological Processes	19	muscle contraction	19_GO:0032501 multicellular organismal process	-3.93201	6.43499	5.7039	30284	237	139	7	5.03597	1.85487	1131|1134|1141|1143|1813|6548|6865	CHRM3|CHRNA1|CHRNB2|CHRNB4|DRD2|SLC9A1|TACR2	-2.38628	0	50	0	0	-5.90744	43.5741
1	-3.92821	GO:0071453	M1	1	0	GO Biological Processes	19	cellular response to oxygen levels	19_GO:0050896 response to stimulus	-3.92821	7.92256	6.05463	30284	165	139	6	4.31655	1.72377	3776|4000|4194|4780|5300|6548	KCNK2|LMNA|MDM4|NFE2L2|PIN1|SLC9A1	-2.38379	0	6	0	0	-13.4041	11.6107
1	-3.92646	GO:2000273	M1	1	0	GO Biological Processes	19	positive regulation of signaling receptor activity	19_GO:0050896 response to stimulus	-3.92646	31.1244	9.37715	30284	21	139	3	2.15827	1.23256	3065|3066|10013	HDAC1|HDAC2|HDAC6	-2.38379	0	22	0	0	-9.29608	46.6865
1	-3.92646	GO:0015872	M1	1	0	GO Biological Processes	19	dopamine transport	19_GO:0051179 localization	-3.92646	31.1244	9.37715	30284	21	139	3	2.15827	1.23256	1813|6531|7052	DRD2|SLC6A3|TGM2	-2.38379	0	38	0	0	-6.59978	93.3731
1	-3.92175	GO:0050678	M1	1	0	GO Biological Processes	19	regulation of epithelial cell proliferation	19_GO:0050789 regulation of biological process	-3.92175	4.79422	5.24601	30284	409	139	9	6.47482	2.08723	1813|2152|2321|3162|3164|4321|6772|8805|10013	DRD2|F3|FLT1|HMOX1|NR4A1|MMP12|STAT1|TRIM24|HDAC6	-2.3801	0	80	1	1	-3.92175	6.05196
1	-3.91768	GO:0034605	M1	1	0	GO Biological Processes	19	cellular response to heat	19_GO:0050896 response to stimulus	-3.91768	15.8451	7.4826	30284	55	139	4	2.8777	1.41799	3066|3162|3303|10013	HDAC2|HMOX1|HSPA1A|HDAC6	-2.37705	0	58	0	0	-5.34148	24.2078
1	-3.91378	GO:0001558	M1	1	0	GO Biological Processes	19	regulation of cell growth	19_GO:0040007 growth	-3.91378	4.78252	5.23632	30284	410	139	9	6.47482	2.08723	102|1020|2053|2185|3303|6548|8408|10013|10038	ADAM10|CDK5|EPHX2|PTK2B|HSPA1A|SLC9A1|ULK1|HDAC6|PARP2	-2.37416	0	60	0	0	-5.11383	11.4669
1	-3.89958	GO:0007292	M1	1	0	GO Biological Processes	19	female gamete generation	19_GO:0022414 reproductive process	-3.89958	7.82768	6.00793	30284	167	139	6	4.31655	1.72377	994|2185|4313|5347|7153|8654	CDC25B|PTK2B|MMP2|PLK1|TOP2A|PDE5A	-2.36097	0	75	0	0	-4.21542	15.9417
1	-3.89791	GO:0030900	M1	1	0	GO Biological Processes	19	forebrain development	19_GO:0032502 developmental process	-3.89791	4.75931	5.21703	30284	412	139	9	6.47482	2.08723	1020|1141|1813|2534|3065|3480|6513|6531|6715	CDK5|CHRNB2|DRD2|FYN|HDAC1|IGF1R|SLC2A1|SLC6A3|SRD5A1	-2.36086	0	63	0	0	-4.72824	9.27109
1	-3.89746	GO:0022612	M1	1	0	GO Biological Processes	19	gland morphogenesis	19_GO:0032502 developmental process	-3.89746	10.3748	6.53436	30284	105	139	5	3.59712	1.57948	823|4313|4790|7048|7052	CAPN1|MMP2|NFKB1|TGFBR2|TGM2	-2.36086	0	69	0	0	-4.52038	15.9417
1	-3.89002	GO:0015711	M1	1	0	GO Biological Processes	19	organic anion transport	19_GO:0051179 localization	-3.89002	4.74778	5.20743	30284	413	139	9	6.47482	2.08723	762|1645|1813|2170|3776|4843|6513|6566|9152	CA4|AKR1C1|DRD2|FABP3|KCNK2|NOS2|SLC2A1|SLC16A1|SLC6A5	-2.35443	0	78	0	0	-4.07749	11.8838
1	-3.88541	GO:0070665	M1	1	0	GO Biological Processes	19	positive regulation of leukocyte proliferation	19_GO:0048518 positive regulation of biological process	-3.88541	7.78109	5.98487	30284	168	139	6	4.31655	1.72377	1141|3717|4282|5788|7048|7099	CHRNB2|JAK2|MIF|PTPRC|TGFBR2|TLR4	-2.35082	0	44	0	0	-6.2389	27.2338
1	-3.87806	GO:0032526	M1	1	0	GO Biological Processes	19	response to retinoic acid	19_GO:0050896 response to stimulus	-3.87806	10.2769	6.49696	30284	106	139	5	3.59712	1.57948	1813|2185|3066|4313|6532	DRD2|PTK2B|HDAC2|MMP2|SLC6A4	-2.34447	0	13	0	0	-11.7984	34.4006
1	-3.87561	GO:0055080	M1	1	0	GO Biological Processes	19	monoatomic cation homeostasis	19_GO:0042592 homeostatic process	-3.87561	4.25528	5.04451	30284	512	139	10	7.19424	2.19166	760|766|1139|1813|3162|3358|6548|7052|8805|8989	CA2|CA7|CHRNA7|DRD2|HMOX1|HTR2C|SLC9A1|TGM2|TRIM24|TRPA1	-2.34302	0	35	0	0	-6.79294	18.5422
1	-3.86425	GO:0001516	M1	1	0	GO Biological Processes	19	prostaglandin biosynthetic process	19_GO:0009987 cellular process	-3.86425	29.7096	9.14722	30284	22	139	3	2.15827	1.23256	4282|5742|6916	MIF|PTGS1|TBXAS1	-2.33563	0	17	0	0	-10.3961	32.6806
1	-3.86425	GO:0046457	M1	1	0	GO Biological Processes	19	prostanoid biosynthetic process	19_GO:0009987 cellular process	-3.86425	29.7096	9.14722	30284	22	139	3	2.15827	1.23256	4282|5742|6916	MIF|PTGS1|TBXAS1	-2.33563	0	17	0	0	-10.3961	32.6806
1	-3.86425	GO:0035601	M1	1	0	GO Biological Processes	19	protein deacylation	19_GO:0009987 cellular process	-3.86425	29.7096	9.14722	30284	22	139	3	2.15827	1.23256	3065|8841|10013	HDAC1|HDAC3|HDAC6	-2.33563	0	22	0	0	-9.29608	46.6865
1	-3.86425	GO:0098810	M1	1	0	GO Biological Processes	19	neurotransmitter reuptake	19_GO:0051179 localization	-3.86425	29.7096	9.14722	30284	22	139	3	2.15827	1.23256	1813|6531|6532	DRD2|SLC6A3|SLC6A4	-2.33563	0	38	0	0	-6.59978	93.3731
1	-3.85735	GO:0071559	M1	1	0	GO Biological Processes	19	response to transforming growth factor beta	19_GO:0050896 response to stimulus	-3.85735	7.68955	5.93931	30284	170	139	6	4.31655	1.72377	142|1513|2534|3066|3480|7048	PARP1|CTSK|FYN|HDAC2|IGF1R|TGFBR2	-2.33131	0	9	0	0	-12.8887	37.5639
1	-3.85698	GO:0000423	M1	1	0	GO Biological Processes	19	mitophagy	19_GO:0009987 cellular process	-3.85698	15.2892	7.33239	30284	57	139	4	2.8777	1.41799	1513|8408|10013|23192	CTSK|ULK1|HDAC6|ATG4B	-2.33131	0	57	0	0	-5.48704	15.2892
1	-3.85698	GO:0048678	M1	1	0	GO Biological Processes	19	response to axon injury	19_GO:0050896 response to stimulus	-3.85698	15.2892	7.33239	30284	57	139	4	2.8777	1.41799	1813|3717|3776|4313	DRD2|JAK2|KCNK2|MMP2	-2.33131	0	79	0	0	-3.99195	32.6806
1	-3.83475	GO:0090092	M1	1	0	GO Biological Processes	19	regulation of transmembrane receptor protein serine/threonine kinase signaling pathway	19_GO:0050896 response to stimulus	-3.83475	5.29776	5.32237	30284	329	139	8	5.7554	1.97542	142|1460|3065|3066|3303|3717|5300|7048	PARP1|CSNK2B|HDAC1|HDAC2|HSPA1A|JAK2|PIN1|TGFBR2	-2.31006	0	73	0	0	-4.3843	20.7496
1	-3.82749	GO:0010656	M1	1	0	GO Biological Processes	19	negative regulation of muscle cell apoptotic process	19_GO:0048519 negative regulation of biological process	-3.82749	15.0256	7.2601	30284	58	139	4	2.8777	1.41799	2185|3480|3717|4780	PTK2B|IGF1R|JAK2|NFE2L2	-2.30377	0	55	0	0	-5.5353	39.6128
1	-3.81679	GO:1904951	M1	1	0	GO Biological Processes	19	positive regulation of establishment of protein localization	19_GO:0051179 localization	-3.81679	5.26575	5.29894	30284	331	139	8	5.7554	1.97542	43|1020|1128|1131|2534|3717|7099|8841	ACHE|CDK5|CHRM1|CHRM3|FYN|JAK2|TLR4|HDAC3	-2.29405	0	28	0	0	-8.30918	8.65711
1	-3.80502	GO:1900273	M1	1	0	GO Biological Processes	19	positive regulation of long-term synaptic potentiation	19_GO:0048518 positive regulation of biological process	-3.80502	28.4179	8.93214	30284	23	139	3	2.15827	1.23256	1139|1813|4311	CHRNA7|DRD2|MME	-2.28518	0	12	0	0	-12.4616	28.4179
1	-3.80502	GO:0033238	M1	1	0	GO Biological Processes	19	regulation of amine metabolic process	19_GO:0050789 regulation of biological process	-3.80502	28.4179	8.93214	30284	23	139	3	2.15827	1.23256	1141|4129|6531	CHRNB2|MAOB|SLC6A3	-2.28518	0	38	0	0	-6.59978	93.3731
1	-3.80502	GO:0051937	M1	1	0	GO Biological Processes	19	catecholamine transport	19_GO:0051179 localization	-3.80502	28.4179	8.93214	30284	23	139	3	2.15827	1.23256	1813|6531|7052	DRD2|SLC6A3|TGM2	-2.28518	0	38	0	0	-6.59978	93.3731
1	-3.80246	GO:0032760	M1	1	0	GO Biological Processes	19	positive regulation of tumor necrosis factor production	19_GO:0032501 multicellular organismal process	-3.80246	9.9032	6.35222	30284	110	139	5	3.59712	1.57948	3066|3717|4282|5788|7099	HDAC2|JAK2|MIF|PTPRC|TLR4	-2.28359	0	44	0	0	-6.2389	27.2338
1	-3.79971	GO:0031669	M1	1	0	GO Biological Processes	19	cellular response to nutrient levels	19_GO:0050896 response to stimulus	-3.79971	6.12487	5.51402	30284	249	139	7	5.03597	1.85487	1513|3480|4780|5292|6513|6715|8408	CTSK|IGF1R|NFE2L2|PIM1|SLC2A1|SRD5A1|ULK1	-2.28256	0	63	0	0	-4.72824	9.27109
1	-3.79854	GO:0019369	M1	1	0	GO Biological Processes	19	arachidonate metabolic process	19_GO:0009987 cellular process	-3.79854	14.7709	7.18958	30284	59	139	4	2.8777	1.41799	1548|2052|5742|6916	CYP2A6|EPHX1|PTGS1|TBXAS1	-2.28256	0	17	0	0	-10.3961	32.6806
1	-3.79854	GO:0007632	M1	1	0	GO Biological Processes	19	visual behavior	19_GO:0032501 multicellular organismal process	-3.79854	14.7709	7.18958	30284	59	139	4	2.8777	1.41799	1020|1141|1813|3688	CDK5|CHRNB2|DRD2|ITGB1	-2.28256	0	50	0	0	-5.90744	43.5741
1	-3.79201	GO:0007167	M1	1	0	GO Biological Processes	19	enzyme-linked receptor protein signaling pathway	19_GO:0050896 response to stimulus	-3.79201	3.81014	4.83618	30284	629	139	11	7.91367	2.2897	142|2185|2321|2534|3480|3716|3717|4313|5771|5970|7048	PARP1|PTK2B|FLT1|FYN|IGF1R|JAK1|JAK2|MMP2|PTPN2|RELA|TGFBR2	-2.27789	0	55	0	0	-5.5353	39.6128
1	-3.79196	GO:0045596	M1	1	0	GO Biological Processes	19	negative regulation of cell differentiation	19_GO:0032502 developmental process	-3.79196	3.53782	4.74285	30284	739	139	12	8.63309	2.38216	1020|2185|3688|4780|5771|6532|6772|7099|8408|8841|10013|10014	CDK5|PTK2B|ITGB1|NFE2L2|PTPN2|SLC6A4|STAT1|TLR4|ULK1|HDAC3|HDAC6|HDAC5	-2.27789	0	26	0	0	-8.71137	9.47263
1	-3.78403	GO:0072593	M1	1	0	GO Biological Processes	19	reactive oxygen species metabolic process	19_GO:0009987 cellular process	-3.78403	9.81399	6.31719	30284	111	139	5	3.59712	1.57948	4129|4353|4780|4843|7173	MAOB|MPO|NFE2L2|NOS2|TPO	-2.27377	0	7	0	0	-13.2754	15.9417
1	-3.78403	GO:0001676	M1	1	0	GO Biological Processes	19	long-chain fatty acid metabolic process	19_GO:0009987 cellular process	-3.78403	9.81399	6.31719	30284	111	139	5	3.59712	1.57948	1548|2052|2950|5742|6916	CYP2A6|EPHX1|GSTP1|PTGS1|TBXAS1	-2.27377	0	17	0	0	-10.3961	32.6806
1	-3.78403	GO:0032651	M1	1	0	GO Biological Processes	19	regulation of interleukin-1 beta production	19_GO:0032501 multicellular organismal process	-3.78403	9.81399	6.31719	30284	111	139	5	3.59712	1.57948	2950|3717|5970|7099|51311	GSTP1|JAK2|RELA|TLR4|TLR8	-2.27377	0	66	0	0	-4.62579	34.4006
1	-3.78403	GO:0048771	M1	1	0	GO Biological Processes	19	tissue remodeling	19_GO:0032501 multicellular organismal process	-3.78403	9.81399	6.31719	30284	111	139	5	3.59712	1.57948	823|1513|2185|4313|4790	CAPN1|CTSK|PTK2B|MMP2|NFKB1	-2.27377	0	69	0	0	-4.52038	15.9417
1	-3.76579	GO:2001243	M1	1	0	GO Biological Processes	19	negative regulation of intrinsic apoptotic signaling pathway	19_GO:0048519 negative regulation of biological process	-3.76579	9.72636	6.2826	30284	112	139	5	3.59712	1.57948	2534|3065|3303|4282|4780	FYN|HDAC1|HSPA1A|MIF|NFE2L2	-2.25647	0	54	0	0	-5.55567	9.72636
1	-3.76367	GO:0051251	M1	1	0	GO Biological Processes	19	positive regulation of lymphocyte activation	19_GO:0002376 immune system process	-3.76367	5.172	5.22976	30284	337	139	8	5.7554	1.97542	1141|1445|2534|3717|4282|5788|7048|7099	CHRNB2|CSK|FYN|JAK2|MIF|PTPRC|TGFBR2|TLR4	-2.25552	0	44	0	0	-6.2389	27.2338
1	-3.7623	GO:0044092	M1	1	0	GO Biological Processes	19	negative regulation of molecular function	19_GO:0065007 biological regulation	-3.7623	3.78009	4.80386	30284	634	139	11	7.91367	2.2897	1813|2950|3066|4790|5054|5292|5300|5347|5788|10013|26191	DRD2|GSTP1|HDAC2|NFKB1|SERPINE1|PIM1|PIN1|PLK1|PTPRC|HDAC6|PTPN22	-2.25552	0	25	0	0	-8.90702	18.6746
1	-3.76202	GO:0032675	M1	1	0	GO Biological Processes	19	regulation of interleukin-6 production	19_GO:0032501 multicellular organismal process	-3.76202	7.38544	5.78553	30284	177	139	6	4.31655	1.72377	1445|4843|5970|7099|26191|51311	CSK|NOS2|RELA|TLR4|PTPN22|TLR8	-2.25552	0	16	0	0	-10.5461	25.3338
1	-3.75924	GO:0007169	M1	1	0	GO Biological Processes	19	cell surface receptor protein tyrosine kinase signaling pathway	19_GO:0050896 response to stimulus	-3.75924	4.56008	5.04884	30284	430	139	9	6.47482	2.08723	2185|2321|2534|3480|3716|3717|4313|5771|5970	PTK2B|FLT1|FYN|IGF1R|JAK1|JAK2|MMP2|PTPN2|RELA	-2.25368	0	55	0	0	-5.5353	39.6128
1	-3.75493	GO:0051090	M1	1	0	GO Biological Processes	19	regulation of DNA-binding transcription factor activity	19_GO:0050789 regulation of biological process	-3.75493	5.1567	5.21839	30284	338	139	8	5.7554	1.97542	3066|3303|3551|5292|5970|7099|10014|340061	HDAC2|HSPA1A|IKBKB|PIM1|RELA|TLR4|HDAC5|STING1	-2.2503	0	16	0	0	-10.5461	25.3338
1	-3.74848	GO:0046641	M1	1	0	GO Biological Processes	19	positive regulation of alpha-beta T cell proliferation	19_GO:0002376 immune system process	-3.74848	27.2338	8.73035	30284	24	139	3	2.15827	1.23256	3717|5788|7048	JAK2|PTPRC|TGFBR2	-2.24775	0	44	0	0	-6.2389	27.2338
1	-3.74848	GO:0014059	M1	1	0	GO Biological Processes	19	regulation of dopamine secretion	19_GO:0051179 localization	-3.74848	27.2338	8.73035	30284	24	139	3	2.15827	1.23256	1137|1141|1813	CHRNA4|CHRNB2|DRD2	-2.24775	0	50	0	0	-5.90744	43.5741
1	-3.74848	GO:0051590	M1	1	0	GO Biological Processes	19	positive regulation of neurotransmitter transport	19_GO:0051179 localization	-3.74848	27.2338	8.73035	30284	24	139	3	2.15827	1.23256	1813|3688|6865	DRD2|ITGB1|TACR2	-2.24775	0	50	0	0	-5.90744	43.5741
1	-3.74773	GO:0007586	M1	1	0	GO Biological Processes	19	digestion	19_GO:0032501 multicellular organismal process	-3.74773	9.64029	6.24844	30284	113	139	5	3.59712	1.57948	1128|1131|1645|5644|7099	CHRM1|CHRM3|AKR1C1|PRSS1|TLR4	-2.24775	0	20	0	0	-9.97906	136.169
1	-3.74773	GO:0042752	M1	1	0	GO Biological Processes	19	regulation of circadian rhythm	19_GO:0048511 rhythmic process	-3.74773	9.64029	6.24844	30284	113	139	5	3.59712	1.57948	142|1141|1813|7153|8841	PARP1|CHRNB2|DRD2|TOP2A|HDAC3	-2.24775	0	50	0	0	-5.90744	43.5741
1	-3.73682	GO:0030003	M1	1	0	GO Biological Processes	19	intracellular monoatomic cation homeostasis	19_GO:0042592 homeostatic process	-3.73682	4.52849	5.02172	30284	433	139	9	6.47482	2.08723	760|766|1139|1813|3162|3358|6548|7052|8989	CA2|CA7|CHRNA7|DRD2|HMOX1|HTR2C|SLC9A1|TGM2|TRPA1	-2.23776	0	35	0	0	-6.79294	18.5422
1	-3.72984	GO:1903557	M1	1	0	GO Biological Processes	19	positive regulation of tumor necrosis factor superfamily cytokine production	19_GO:0032501 multicellular organismal process	-3.72984	9.55572	6.21471	30284	114	139	5	3.59712	1.57948	3066|3717|4282|5788|7099	HDAC2|JAK2|MIF|PTPRC|TLR4	-2.23354	0	44	0	0	-6.2389	27.2338
1	-3.72984	GO:0099173	M1	1	0	GO Biological Processes	19	postsynapse organization	19_GO:0009987 cellular process	-3.72984	9.55572	6.21471	30284	114	139	5	3.59712	1.57948	102|1139|2534|3480|10013	ADAM10|CHRNA7|FYN|IGF1R|HDAC6	-2.23354	0	48	0	0	-5.94031	26.4085
1	-3.72984	GO:0046651	M1	1	0	GO Biological Processes	19	lymphocyte proliferation	19_GO:0002376 immune system process	-3.72984	9.55572	6.21471	30284	114	139	5	3.59712	1.57948	2534|3615|5788|7099|8654	FYN|IMPDH2|PTPRC|TLR4|PDE5A	-2.23354	0	59	0	0	-5.22295	26.1445
1	-3.71478	GO:0032731	M1	1	0	GO Biological Processes	19	positive regulation of interleukin-1 beta production	19_GO:0032501 multicellular organismal process	-3.71478	14.0562	6.98794	30284	62	139	4	2.8777	1.41799	3717|5970|7099|51311	JAK2|RELA|TLR4|TLR8	-2.2194	0	66	0	0	-4.62579	34.4006
1	-3.71212	GO:0030183	M1	1	0	GO Biological Processes	19	B cell differentiation	19_GO:0002376 immune system process	-3.71212	9.47263	6.18139	30284	115	139	5	3.59712	1.57948	2185|3688|5771|5788|10014	PTK2B|ITGB1|PTPN2|PTPRC|HDAC5	-2.21765	0	26	0	0	-8.71137	9.47263
1	-3.69988	GO:0043254	M1	1	0	GO Biological Processes	19	regulation of protein-containing complex assembly	19_GO:0050789 regulation of biological process	-3.69988	4.47679	4.97705	30284	438	139	9	6.47482	2.08723	2185|3303|3958|4312|7099|8408|10013|26191|57704	PTK2B|HSPA1A|LGALS3|MMP1|TLR4|ULK1|HDAC6|PTPN22|GBA2	-2.20632	0	61	0	0	-4.95505	65.3612
1	-3.69501	GO:0045927	M1	1	0	GO Biological Processes	19	positive regulation of growth	19_GO:0040007 growth	-3.69501	5.88839	5.36505	30284	259	139	7	5.03597	1.85487	102|1813|2185|5292|6531|6548|10038	ADAM10|DRD2|PTK2B|PIM1|SLC6A3|SLC9A1|PARP2	-2.20539	0	36	0	0	-6.7677	9.61193
1	-3.69458	GO:0006694	M1	1	0	GO Biological Processes	19	steroid biosynthetic process	19_GO:0009987 cellular process	-3.69458	9.39097	6.14847	30284	116	139	5	3.59712	1.57948	231|1066|1584|3028|6715	AKR1B1|CES1|CYP11B1|HSD17B10|SRD5A1	-2.20539	0	29	0	0	-8.12001	40.3464
1	-3.69442	GO:0006706	M1	1	0	GO Biological Processes	19	steroid catabolic process	19_GO:0009987 cellular process	-3.69442	26.1445	8.54052	30284	25	139	3	2.15827	1.23256	412|3290|6715	STS|HSD11B1|SRD5A1	-2.20539	0	29	0	0	-8.12001	40.3464
1	-3.69442	GO:0035994	M1	1	0	GO Biological Processes	19	response to muscle stretch	19_GO:0050896 response to stimulus	-3.69442	26.1445	8.54052	30284	25	139	3	2.15827	1.23256	4790|5970|6548	NFKB1|RELA|SLC9A1	-2.20539	0	42	0	0	-6.39195	33.0107
1	-3.69442	GO:0036120	M1	1	0	GO Biological Processes	19	cellular response to platelet-derived growth factor stimulus	19_GO:0050896 response to stimulus	-3.69442	26.1445	8.54052	30284	25	139	3	2.15827	1.23256	2534|3065|7099	FYN|HDAC1|TLR4	-2.20539	0	59	0	0	-5.22295	26.1445
1	-3.68784	GO:0006940	M1	1	0	GO Biological Processes	19	regulation of smooth muscle contraction	19_GO:0032501 multicellular organismal process	-3.68784	13.833	6.92381	30284	63	139	4	2.8777	1.41799	1129|1131|1143|6865	CHRM2|CHRM3|CHRNB4|TACR2	-2.20064	0	21	0	0	-9.64875	19.3663
1	-3.68784	GO:0002040	M1	1	0	GO Biological Processes	19	sprouting angiogenesis	19_GO:0032502 developmental process	-3.68784	13.833	6.92381	30284	63	139	4	2.8777	1.41799	2185|2321|3164|3688	PTK2B|FLT1|NR4A1|ITGB1	-2.20064	0	72	0	0	-4.39361	19.8064
1	-3.68608	GO:0043086	M1	1	0	GO Biological Processes	19	negative regulation of catalytic activity	19_GO:0065007 biological regulation	-3.68608	5.03747	5.12903	30284	346	139	8	5.7554	1.97542	1813|2950|4790|5054|5347|5788|10013|26191	DRD2|GSTP1|NFKB1|SERPINE1|PLK1|PTPRC|HDAC6|PTPN22	-2.20064	0	25	0	0	-8.90702	18.6746
1	-3.68608	GO:0010038	M1	1	0	GO Biological Processes	19	response to metal ion	19_GO:0050896 response to stimulus	-3.68608	5.03747	5.12903	30284	346	139	8	5.7554	1.97542	142|1584|1813|2185|3162|4129|4780|6531	PARP1|CYP11B1|DRD2|PTK2B|HMOX1|MAOB|NFE2L2|SLC6A3	-2.20064	0	38	0	0	-6.59978	93.3731
1	-3.6772	GO:0048588	M1	1	0	GO Biological Processes	19	developmental cell growth	19_GO:0040007 growth	-3.6772	9.31071	6.11595	30284	117	139	5	3.59712	1.57948	1020|3688|7048|8408|10013	CDK5|ITGB1|TGFBR2|ULK1|HDAC6	-2.19265	0	48	0	0	-5.94031	26.4085
1	-3.66452	GO:0046883	M1	1	0	GO Biological Processes	19	regulation of hormone secretion	19_GO:0051179 localization	-3.66452	5.82097	5.32187	30284	262	139	7	5.03597	1.85487	1131|1813|3358|3717|4843|6566|6865	CHRM3|DRD2|HTR2C|JAK2|NOS2|SLC16A1|TACR2	-2.18087	0	28	0	0	-8.30918	8.65711
1	-3.65999	GO:0032943	M1	1	0	GO Biological Processes	19	mononuclear cell proliferation	19_GO:0009987 cellular process	-3.65999	9.2318	6.08382	30284	118	139	5	3.59712	1.57948	2534|3615|5788|7099|8654	FYN|IMPDH2|PTPRC|TLR4|PDE5A	-2.17722	0	59	0	0	-5.22295	26.1445
1	-3.64293	GO:0016049	M1	1	0	GO Biological Processes	19	cell growth	19_GO:0040007 growth	-3.64293	9.15422	6.05207	30284	119	139	5	3.59712	1.57948	1020|3688|7048|8408|10013	CDK5|ITGB1|TGFBR2|ULK1|HDAC6	-2.16105	0	48	0	0	-5.94031	26.4085
1	-3.6353	GO:0032655	M1	1	0	GO Biological Processes	19	regulation of interleukin-12 production	19_GO:0032501 multicellular organismal process	-3.6353	13.4074	6.79982	30284	65	139	4	2.8777	1.41799	4790|5970|7099|51311	NFKB1|RELA|TLR4|TLR8	-2.15433	0	16	0	0	-10.5461	25.3338
1	-3.63444	GO:1903522	M1	1	0	GO Biological Processes	19	regulation of blood circulation	19_GO:0032501 multicellular organismal process	-3.63444	5.75507	5.27936	30284	265	139	7	5.03597	1.85487	1129|1813|3688|4313|6548|6916|8654	CHRM2|DRD2|ITGB1|MMP2|SLC9A1|TBXAS1|PDE5A	-2.15433	0	21	0	0	-9.64875	19.3663
1	-3.62754	GO:0010975	M1	1	0	GO Biological Processes	19	regulation of neuron projection development	19_GO:0032502 developmental process	-3.62754	4.37686	4.88969	30284	448	139	9	6.47482	2.08723	1020|1141|2185|2534|3066|3480|4780|8408|10013	CDK5|CHRNB2|PTK2B|FYN|HDAC2|IGF1R|NFE2L2|ULK1|HDAC6	-2.14831	0	48	0	0	-5.94031	26.4085
1	-3.62604	GO:0032355	M1	1	0	GO Biological Processes	19	response to estradiol	19_GO:0050896 response to stimulus	-3.62604	9.07794	6.02068	30284	120	139	5	3.59712	1.57948	1813|3480|4313|6532|6715	DRD2|IGF1R|MMP2|SLC6A4|SRD5A1	-2.14769	0	43	0	0	-6.35402	34.4006
1	-3.62041	GO:0048667	M1	1	0	GO Biological Processes	19	cell morphogenesis involved in neuron differentiation	19_GO:0032502 developmental process	-3.62041	4.36711	4.8811	30284	449	139	9	6.47482	2.08723	1020|1139|1141|1813|2534|3480|3688|8408|10013	CDK5|CHRNA7|CHRNB2|DRD2|FYN|IGF1R|ITGB1|ULK1|HDAC6	-2.14294	0	48	0	0	-5.94031	26.4085
1	-3.60969	GO:0002220	M1	1	0	GO Biological Processes	19	innate immune response activating cell surface receptor signaling pathway	19_GO:0044419 biological process involved in interspecies interaction between organisms	-3.60969	13.2043	6.73985	30284	66	139	4	2.8777	1.41799	2534|3551|5970|7099	FYN|IKBKB|RELA|TLR4	-2.13397	0	16	0	0	-10.5461	25.3338
1	-3.60969	GO:0090303	M1	1	0	GO Biological Processes	19	positive regulation of wound healing	19_GO:0048518 positive regulation of biological process	-3.60969	13.2043	6.73985	30284	66	139	4	2.8777	1.41799	2152|3688|4780|5054	F3|ITGB1|NFE2L2|SERPINE1	-2.13397	0	71	0	0	-4.43541	24.2078
1	-3.59585	GO:0023061	M1	1	0	GO Biological Processes	19	signal release	19_GO:0051179 localization	-3.59585	6.88012	5.52106	30284	190	139	6	4.31655	1.72377	1020|3164|4843|6865|7052|11255	CDK5|NR4A1|NOS2|TACR2|TGM2|HRH3	-2.121	0	52	0	0	-5.78374	7.60013
1	-3.59294	GO:0036119	M1	1	0	GO Biological Processes	19	response to platelet-derived growth factor	19_GO:0050896 response to stimulus	-3.59294	24.2078	8.19224	30284	27	139	3	2.15827	1.23256	2534|3065|7099	FYN|HDAC1|TLR4	-2.1207	0	59	0	0	-5.22295	26.1445
1	-3.59294	GO:0030194	M1	1	0	GO Biological Processes	19	positive regulation of blood coagulation	19_GO:0032501 multicellular organismal process	-3.59294	24.2078	8.19224	30284	27	139	3	2.15827	1.23256	2152|4780|5054	F3|NFE2L2|SERPINE1	-2.1207	0	71	0	0	-4.43541	24.2078
1	-3.59294	GO:1900048	M1	1	0	GO Biological Processes	19	positive regulation of hemostasis	19_GO:0048518 positive regulation of biological process	-3.59294	24.2078	8.19224	30284	27	139	3	2.15827	1.23256	2152|4780|5054	F3|NFE2L2|SERPINE1	-2.1207	0	71	0	0	-4.43541	24.2078
1	-3.5845	GO:0071300	M1	1	0	GO Biological Processes	19	cellular response to retinoic acid	19_GO:0050896 response to stimulus	-3.5845	13.0072	6.68117	30284	67	139	4	2.8777	1.41799	1813|2185|3066|6532	DRD2|PTK2B|HDAC2|SLC6A4	-2.11312	0	13	0	0	-11.7984	34.4006
1	-3.58361	GO:0016241	M1	1	0	GO Biological Processes	19	regulation of macroautophagy	19_GO:0050789 regulation of biological process	-3.58361	6.8441	5.50175	30284	191	139	6	4.31655	1.72377	823|1020|3162|8408|10013|340061	CAPN1|CDK5|HMOX1|ULK1|HDAC6|STING1	-2.1131	0	57	0	0	-5.48704	15.2892
1	-3.56	GO:0031644	M1	1	0	GO Biological Processes	19	regulation of nervous system process	19_GO:0032501 multicellular organismal process	-3.56	8.7851	5.89873	30284	124	139	5	3.59712	1.57948	1139|1143|1890|2185|3358	CHRNA7|CHRNB4|TYMP|PTK2B|HTR2C	-2.09178	0	81	1	1	-3.56	8.7851
1	-3.55971	GO:0030888	M1	1	0	GO Biological Processes	19	regulation of B cell proliferation	19_GO:0002376 immune system process	-3.55971	12.8159	6.62373	30284	68	139	4	2.8777	1.41799	1141|4282|5788|7099	CHRNB2|MIF|PTPRC|TLR4	-2.09178	0	44	0	0	-6.2389	27.2338
1	-3.55971	GO:0060760	M1	1	0	GO Biological Processes	19	positive regulation of response to cytokine stimulus	19_GO:0048518 positive regulation of biological process	-3.55971	12.8159	6.62373	30284	68	139	4	2.8777	1.41799	3303|4321|7099|340061	HSPA1A|MMP12|TLR4|STING1	-2.09178	0	51	0	0	-5.85126	34.8593
1	-3.55615	GO:0050708	M1	1	0	GO Biological Processes	19	regulation of protein secretion	19_GO:0051179 localization	-3.55615	5.58642	5.16909	30284	273	139	7	5.03597	1.85487	43|1131|1813|3717|4843|6566|7099	ACHE|CHRM3|DRD2|JAK2|NOS2|SLC16A1|TLR4	-2.08908	0	28	0	0	-8.30918	8.65711
1	-3.54756	GO:0030163	M1	1	0	GO Biological Processes	19	protein catabolic process	19_GO:0009987 cellular process	-3.54756	3.32627	4.48718	30284	786	139	12	8.63309	2.38216	102|1509|1513|1520|2534|4311|4313|4321|4780|5970|8805|10013	ADAM10|CTSD|CTSK|CTSS|FYN|MME|MMP2|MMP12|NFE2L2|RELA|TRIM24|HDAC6	-2.08135	0	27	0	0	-8.70151	32.4488
1	-3.54386	GO:0021761	M1	1	0	GO Biological Processes	19	limbic system development	19_GO:0032502 developmental process	-3.54386	8.71482	5.8691	30284	125	139	5	3.59712	1.57948	1020|1813|3065|3480|6715	CDK5|DRD2|HDAC1|IGF1R|SRD5A1	-2.0785	0	63	0	0	-4.72824	9.27109
1	-3.53538	GO:0051091	M1	1	0	GO Biological Processes	19	positive regulation of DNA-binding transcription factor activity	19_GO:0050789 regulation of biological process	-3.53538	6.70371	5.42588	30284	195	139	6	4.31655	1.72377	3303|3551|5970|7099|10014|340061	HSPA1A|IKBKB|RELA|TLR4|HDAC5|STING1	-2.07172	0	16	0	0	-10.5461	25.3338
1	-3.53538	GO:0044703	M1	1	0	GO Biological Processes	19	multi-organism reproductive process	19_GO:0022414 reproductive process	-3.53538	6.70371	5.42588	30284	195	139	6	4.31655	1.72377	142|412|4313|6513|6532|10038	PARP1|STS|MMP2|SLC2A1|SLC6A4|PARP2	-2.07172	0	64	0	0	-4.71346	24.2078
1	-3.512	GO:0002688	M1	1	0	GO Biological Processes	19	regulation of leukocyte chemotaxis	19_GO:0040011 locomotion	-3.512	8.57758	5.81082	30284	127	139	5	3.59712	1.57948	102|2185|2358|4282|5054	ADAM10|PTK2B|FPR2|MIF|SERPINE1	-2.05103	0	60	0	0	-5.11383	11.4669
1	-3.512	GO:0030879	M1	1	0	GO Biological Processes	19	mammary gland development	19_GO:0032502 developmental process	-3.512	8.57758	5.81082	30284	127	139	5	3.59712	1.57948	823|3717|4790|6531|7048	CAPN1|JAK2|NFKB1|SLC6A3|TGFBR2	-2.05103	0	69	0	0	-4.52038	15.9417
1	-3.51168	GO:1905475	M1	1	0	GO Biological Processes	19	regulation of protein localization to membrane	19_GO:0051179 localization	-3.51168	6.63565	5.38874	30284	197	139	6	4.31655	1.72377	102|1020|1445|2534|3688|3958	ADAM10|CDK5|CSK|FYN|ITGB1|LGALS3	-2.05103	0	77	0	0	-4.07749	8.4337
1	-3.5113	GO:0043627	M1	1	0	GO Biological Processes	19	response to estrogen	19_GO:0050896 response to stimulus	-3.5113	12.4497	6.51238	30284	70	139	4	2.8777	1.41799	4311|4313|6715|8805	MME|MMP2|SRD5A1|TRIM24	-2.05103	0	62	0	0	-4.81821	59.4192
1	-3.50858	GO:0003018	M1	1	0	GO Biological Processes	19	vascular process in circulatory system	19_GO:0032501 multicellular organismal process	-3.50858	5.48595	5.10237	30284	278	139	7	5.03597	1.85487	3688|4313|6513|6532|6566|6865|6916	ITGB1|MMP2|SLC2A1|SLC6A4|SLC16A1|TACR2|TBXAS1	-2.04999	0	34	0	0	-6.88188	9.47263
1	-3.50858	GO:0051896	M1	1	0	GO Biological Processes	19	regulation of phosphatidylinositol 3-kinase/protein kinase B signal transduction	19_GO:0050896 response to stimulus	-3.50858	5.48595	5.10237	30284	278	139	7	5.03597	1.85487	1813|2185|2321|3480|3688|3717|5140	DRD2|PTK2B|FLT1|IGF1R|ITGB1|JAK2|PDE3B	-2.04999	0	55	0	0	-5.5353	39.6128
1	-3.49922	GO:0050860	M1	1	0	GO Biological Processes	19	negative regulation of T cell receptor signaling pathway	19_GO:0002376 immune system process	-3.49922	22.5383	7.87973	30284	29	139	3	2.15827	1.23256	3958|5771|26191	LGALS3|PTPN2|PTPN22	-2.04147	0	37	0	0	-6.64638	22.5383
1	-3.49057	GO:0007409	M1	1	0	GO Biological Processes	19	axonogenesis	19_GO:0032502 developmental process	-3.49057	4.71071	4.87664	30284	370	139	8	5.7554	1.97542	1020|1141|1813|2534|3480|3688|8408|10013	CDK5|CHRNB2|DRD2|FYN|IGF1R|ITGB1|ULK1|HDAC6	-2.03366	0	48	0	0	-5.94031	26.4085
1	-3.48071	GO:0007613	M1	1	0	GO Biological Processes	19	memory	19_GO:0032501 multicellular organismal process	-3.48071	8.44459	5.75381	30284	129	139	5	3.59712	1.57948	1139|1141|1813|3776|6532	CHRNA7|CHRNB2|DRD2|KCNK2|SLC6A4	-2.02463	0	50	0	0	-5.90744	43.5741
1	-3.47498	GO:0002696	M1	1	0	GO Biological Processes	19	positive regulation of leukocyte activation	19_GO:0002376 immune system process	-3.47498	4.68539	4.85659	30284	372	139	8	5.7554	1.97542	1141|1445|2534|3717|4282|5788|7048|7099	CHRNB2|CSK|FYN|JAK2|MIF|PTPRC|TGFBR2|TLR4	-2.01974	0	44	0	0	-6.2389	27.2338
1	-3.45492	GO:0001504	M1	1	0	GO Biological Processes	19	neurotransmitter uptake	19_GO:0051179 localization	-3.45492	21.7871	7.73502	30284	30	139	3	2.15827	1.23256	1813|6531|6532	DRD2|SLC6A3|SLC6A4	-2.00134	0	38	0	0	-6.59978	93.3731
1	-3.45492	GO:0071549	M1	1	0	GO Biological Processes	19	cellular response to dexamethasone stimulus	19_GO:0050896 response to stimulus	-3.45492	21.7871	7.73502	30284	30	139	3	2.15827	1.23256	3480|3717|6715	IGF1R|JAK2|SRD5A1	-2.00134	0	43	0	0	-6.35402	34.4006
1	-3.44995	GO:0043200	M1	1	0	GO Biological Processes	19	response to amino acid	19_GO:0050896 response to stimulus	-3.44995	8.31567	5.69801	30284	131	139	5	3.59712	1.57948	2534|3480|4313|4780|5970	FYN|IGF1R|MMP2|NFE2L2|RELA	-1.9972	0	11	0	0	-12.8291	22.0071
1	-3.44223	GO:0044706	M1	1	0	GO Biological Processes	19	multi-multicellular organism process	19_GO:0032501 multicellular organismal process	-3.44223	6.43952	5.28034	30284	203	139	6	4.31655	1.72377	142|412|4313|6513|6532|10038	PARP1|STS|MMP2|SLC2A1|SLC6A4|PARP2	-1.99031	0	64	0	0	-4.71346	24.2078
1	-3.43088	GO:0090276	M1	1	0	GO Biological Processes	19	regulation of peptide hormone secretion	19_GO:0051179 localization	-3.43088	6.40796	5.2627	30284	204	139	6	4.31655	1.72377	1131|1813|3358|3717|4843|6566	CHRM3|DRD2|HTR2C|JAK2|NOS2|SLC16A1	-1.97979	0	28	0	0	-8.30918	8.65711
1	-3.42205	GO:0034762	M1	1	0	GO Biological Processes	19	regulation of transmembrane transport	19_GO:0051179 localization	-3.42205	4.10216	4.64222	30284	478	139	9	6.47482	2.08723	760|1131|1520|2185|2534|3688|4780|5292|6548	CA2|CHRM3|CTSS|PTK2B|FYN|ITGB1|NFE2L2|PIM1|SLC9A1	-1.97178	0	40	0	0	-6.52585	6.88012
1	-3.4196	GO:0031334	M1	1	0	GO Biological Processes	19	positive regulation of protein-containing complex assembly	19_GO:0048518 positive regulation of biological process	-3.4196	6.3767	5.24518	30284	205	139	6	4.31655	1.72377	2185|3303|3958|4312|7099|26191	PTK2B|HSPA1A|LGALS3|MMP1|TLR4|PTPN22	-1.97103	0	61	0	0	-4.95505	65.3612
1	-3.4196	GO:0007163	M1	1	0	GO Biological Processes	19	establishment or maintenance of cell polarity	19_GO:0009987 cellular process	-3.4196	6.3767	5.24518	30284	205	139	6	4.31655	1.72377	3480|3688|4000|5347|6548|8841	IGF1R|ITGB1|LMNA|PLK1|SLC9A1|HDAC3	-1.97103	0	82	1	1	-3.4196	17.6652
1	-3.41884	GO:0046425	M1	1	0	GO Biological Processes	19	regulation of receptor signaling pathway via JAK-STAT	19_GO:0050896 response to stimulus	-3.41884	11.7768	6.30273	30284	74	139	4	2.8777	1.41799	2185|3717|5771|5788	PTK2B|JAK2|PTPN2|PTPRC	-1.97103	0	44	0	0	-6.2389	27.2338
1	-3.41217	GO:0120178	M1	1	0	GO Biological Processes	19	steroid hormone biosynthetic process	19_GO:0009987 cellular process	-3.41217	21.0842	7.59716	30284	31	139	3	2.15827	1.23256	231|1584|6715	AKR1B1|CYP11B1|SRD5A1	-1.96682	0	29	0	0	-8.12001	40.3464
1	-3.41217	GO:0050820	M1	1	0	GO Biological Processes	19	positive regulation of coagulation	19_GO:0032501 multicellular organismal process	-3.41217	21.0842	7.59716	30284	31	139	3	2.15827	1.23256	2152|4780|5054	F3|NFE2L2|SERPINE1	-1.96682	0	71	0	0	-4.43541	24.2078
1	-3.41217	GO:0031102	M1	1	0	GO Biological Processes	19	neuron projection regeneration	19_GO:0032502 developmental process	-3.41217	21.0842	7.59716	30284	31	139	3	2.15827	1.23256	3717|4313|8408	JAK2|MMP2|ULK1	-1.96682	0	83	1	1	-3.41217	21.0842
1	-3.39723	GO:0002791	M1	1	0	GO Biological Processes	19	regulation of peptide secretion	19_GO:0051179 localization	-3.39723	6.31509	5.21048	30284	207	139	6	4.31655	1.72377	1131|1813|3358|3717|4843|6566	CHRM3|DRD2|HTR2C|JAK2|NOS2|SLC16A1	-1.95366	0	28	0	0	-8.30918	8.65711
1	-3.39723	GO:0050728	M1	1	0	GO Biological Processes	19	negative regulation of inflammatory response	19_GO:0048519 negative regulation of biological process	-3.39723	6.31509	5.21048	30284	207	139	6	4.31655	1.72377	2358|2534|2950|4790|5771|5788	FPR2|FYN|GSTP1|NFKB1|PTPN2|PTPRC	-1.95366	0	31	0	0	-7.70532	15.5622
1	-3.39657	GO:0000422	M1	1	0	GO Biological Processes	19	autophagy of mitochondrion	19_GO:0009987 cellular process	-3.39657	11.6198	6.25283	30284	75	139	4	2.8777	1.41799	1513|8408|10013|23192	CTSK|ULK1|HDAC6|ATG4B	-1.95366	0	57	0	0	-5.48704	15.2892
1	-3.38998	GO:0002832	M1	1	0	GO Biological Processes	19	negative regulation of response to biotic stimulus	19_GO:0048519 negative regulation of biological process	-3.38998	8.06928	5.58991	30284	135	139	5	3.59712	1.57948	142|1813|4321|5292|5771	PARP1|DRD2|MMP12|PIM1|PTPN2	-1.94788	0	31	0	0	-7.70532	15.5622
1	-3.37463	GO:0050795	M1	1	0	GO Biological Processes	19	regulation of behavior	19_GO:0032501 multicellular organismal process	-3.37463	11.4669	6.20386	30284	76	139	4	2.8777	1.41799	142|1141|1813|3066	PARP1|CHRNB2|DRD2|HDAC2	-1.93333	0	50	0	0	-5.90744	43.5741
1	-3.37088	GO:0034250	M1	1	0	GO Biological Processes	19	positive regulation of amide metabolic process	19_GO:0048518 positive regulation of biological process	-3.37088	20.4254	7.46563	30284	32	139	3	2.15827	1.23256	1139|4780|5970	CHRNA7|NFE2L2|RELA	-1.93039	0	47	0	0	-5.9749	20.4254
1	-3.36414	GO:0045860	M1	1	0	GO Biological Processes	19	positive regulation of protein kinase activity	19_GO:0048518 positive regulation of biological process	-3.36414	6.22487	5.15928	30284	210	139	6	4.31655	1.72377	2185|2321|3717|5292|5788|7099	PTK2B|FLT1|JAK2|PIM1|PTPRC|TLR4	-1.92526	0	25	0	0	-8.90702	18.6746
1	-3.36414	GO:0043270	M1	1	0	GO Biological Processes	19	positive regulation of monoatomic ion transport	19_GO:0051179 localization	-3.36414	6.22487	5.15928	30284	210	139	6	4.31655	1.72377	1128|1520|3958|6532|6548|6865	CHRM1|CTSS|LGALS3|SLC6A4|SLC9A1|TACR2	-1.92526	0	40	0	0	-6.52585	6.88012
1	-3.36074	GO:0070661	M1	1	0	GO Biological Processes	19	leukocyte proliferation	19_GO:0009987 cellular process	-3.36074	7.95148	5.53751	30284	137	139	5	3.59712	1.57948	2534|3615|5788|7099|8654	FYN|IMPDH2|PTPRC|TLR4|PDE5A	-1.92266	0	59	0	0	-5.22295	26.1445
1	-3.353	GO:0051966	M1	1	0	GO Biological Processes	19	regulation of synaptic transmission, glutamatergic	19_GO:0050789 regulation of biological process	-3.353	11.3179	6.15579	30284	77	139	4	2.8777	1.41799	1020|1813|2185|10013	CDK5|DRD2|PTK2B|HDAC6	-1.91652	0	13	0	0	-11.7984	34.4006
1	-3.353	GO:0071347	M1	1	0	GO Biological Processes	19	cellular response to interleukin-1	19_GO:0050896 response to stimulus	-3.353	11.3179	6.15579	30284	77	139	4	2.8777	1.41799	3551|4313|4790|5970	IKBKB|MMP2|NFKB1|RELA	-1.91652	0	42	0	0	-6.39195	33.0107
1	-3.34645	GO:0001818	M1	1	0	GO Biological Processes	19	negative regulation of cytokine production	19_GO:0048519 negative regulation of biological process	-3.34645	4.48063	4.69172	30284	389	139	8	5.7554	1.97542	1139|1445|2950|4790|5788|7099|26191|51311	CHRNA7|CSK|GSTP1|NFKB1|PTPRC|TLR4|PTPN22|TLR8	-1.91077	0	25	0	0	-8.90702	18.6746
1	-3.33167	GO:0032729	M1	1	0	GO Biological Processes	19	positive regulation of type II interferon production	19_GO:0032501 multicellular organismal process	-3.33167	11.1728	6.10861	30284	78	139	4	2.8777	1.41799	3717|7099|26191|51311	JAK2|TLR4|PTPN22|TLR8	-1.89923	0	66	0	0	-4.62579	34.4006
1	-3.33167	GO:0032890	M1	1	0	GO Biological Processes	19	regulation of organic acid transport	19_GO:0051179 localization	-3.33167	11.1728	6.10861	30284	78	139	4	2.8777	1.41799	1066|2170|3688|4282	CES1|FABP3|ITGB1|MIF	-1.89923	0	84	1	1	-3.33167	14.2089
1	-3.33094	GO:0099170	M1	1	0	GO Biological Processes	19	postsynaptic modulation of chemical synaptic transmission	19_GO:0050789 regulation of biological process	-3.33094	19.8064	7.33993	30284	33	139	3	2.15827	1.23256	1128|1813|2185	CHRM1|DRD2|PTK2B	-1.89923	0	13	0	0	-11.7984	34.4006
1	-3.33094	GO:0090322	M1	1	0	GO Biological Processes	19	regulation of superoxide metabolic process	19_GO:0050789 regulation of biological process	-3.33094	19.8064	7.33993	30284	33	139	3	2.15827	1.23256	2358|2950|4780	FPR2|GSTP1|NFE2L2	-1.89923	0	32	0	0	-7.32886	20.3346
1	-3.33094	GO:0043534	M1	1	0	GO Biological Processes	19	blood vessel endothelial cell migration	19_GO:0009987 cellular process	-3.33094	19.8064	7.33993	30284	33	139	3	2.15827	1.23256	2185|3164|3688	PTK2B|NR4A1|ITGB1	-1.89923	0	72	0	0	-4.39361	19.8064
1	-3.32449	GO:0050867	M1	1	0	GO Biological Processes	19	positive regulation of cell activation	19_GO:0032501 multicellular organismal process	-3.32449	4.44634	4.66361	30284	392	139	8	5.7554	1.97542	1141|1445|2534|3717|4282|5788|7048|7099	CHRNB2|CSK|FYN|JAK2|MIF|PTPRC|TGFBR2|TLR4	-1.89357	0	44	0	0	-6.2389	27.2338
1	-3.32086	GO:0043123	M1	1	0	GO Biological Processes	19	positive regulation of canonical NF-kappaB signal transduction	19_GO:0048518 positive regulation of biological process	-3.32086	6.10852	5.09254	30284	214	139	6	4.31655	1.72377	142|3162|3551|5970|7099|51311	PARP1|HMOX1|IKBKB|RELA|TLR4|TLR8	-1.89072	0	16	0	0	-10.5461	25.3338
1	-3.31933	GO:0044248	M1	1	0	GO Biological Processes	19	cellular catabolic process	19_GO:0009987 cellular process	-3.31933	5.10065	4.83877	30284	299	139	7	5.03597	1.85487	823|1020|3028|4311|4780|4843|6566	CAPN1|CDK5|HSD17B10|MME|NFE2L2|NOS2|SLC16A1	-1.88998	0	85	1	1	-3.31933	5.10065
1	-3.31754	GO:0008610	M1	1	0	GO Biological Processes	19	lipid biosynthetic process	19_GO:0009987 cellular process	-3.31754	3.61911	4.40763	30284	602	139	10	7.19424	2.19166	231|1066|1584|2950|3028|4282|5742|6715|6916|57704	AKR1B1|CES1|CYP11B1|GSTP1|HSD17B10|MIF|PTGS1|SRD5A1|TBXAS1|GBA2	-1.88898	0	17	0	0	-10.3961	32.6806
1	-3.31072	GO:0016042	M1	1	0	GO Biological Processes	19	lipid catabolic process	19_GO:0009987 cellular process	-3.31072	5.08365	4.82684	30284	300	139	7	5.03597	1.85487	412|1066|3028|3290|6715|57016|57704	STS|CES1|HSD17B10|HSD11B1|SRD5A1|AKR1B10|GBA2	-1.88364	0	29	0	0	-8.12001	40.3464
1	-3.31064	GO:0031397	M1	1	0	GO Biological Processes	19	negative regulation of protein ubiquitination	19_GO:0048519 negative regulation of biological process	-3.31064	11.0314	6.06228	30284	79	139	4	2.8777	1.41799	1020|2534|3303|55869	CDK5|FYN|HSPA1A|HDAC8	-1.88364	0	23	0	0	-9.26534	11.8408
1	-3.30368	GO:0060560	M1	1	0	GO Biological Processes	19	developmental growth involved in morphogenesis	19_GO:0040007 growth	-3.30368	7.7259	5.43583	30284	141	139	5	3.59712	1.57948	1020|3688|7048|8408|10013	CDK5|ITGB1|TGFBR2|ULK1|HDAC6	-1.87745	0	48	0	0	-5.94031	26.4085
1	-3.29387	GO:0048812	M1	1	0	GO Biological Processes	19	neuron projection morphogenesis	19_GO:0032502 developmental process	-3.29387	3.93742	4.48821	30284	498	139	9	6.47482	2.08723	1020|1139|1141|1813|2534|3480|3688|8408|10013	CDK5|CHRNA7|CHRNB2|DRD2|FYN|IGF1R|ITGB1|ULK1|HDAC6	-1.87064	0	48	0	0	-5.94031	26.4085
1	-3.29228	GO:0019228	M1	1	0	GO Biological Processes	19	neuronal action potential	19_GO:0032501 multicellular organismal process	-3.29228	19.2239	7.21966	30284	34	139	3	2.15827	1.23256	1134|1143|3776	CHRNA1|CHRNB4|KCNK2	-1.87064	0	2	0	0	-18.7891	72.6235
1	-3.29228	GO:0060416	M1	1	0	GO Biological Processes	19	response to growth hormone	19_GO:0050896 response to stimulus	-3.29228	19.2239	7.21966	30284	34	139	3	2.15827	1.23256	3716|3717|6715	JAK1|JAK2|SRD5A1	-1.87064	0	19	0	0	-10.0515	50.2778
1	-3.29228	GO:0010464	M1	1	0	GO Biological Processes	19	regulation of mesenchymal cell proliferation	19_GO:0050789 regulation of biological process	-3.29228	19.2239	7.21966	30284	34	139	3	2.15827	1.23256	4000|6772|7048	LMNA|STAT1|TGFBR2	-1.87064	0	86	1	1	-3.29228	19.2239
1	-3.2899	GO:0022600	M1	1	0	GO Biological Processes	19	digestive system process	19_GO:0032501 multicellular organismal process	-3.2899	10.8935	6.01676	30284	80	139	4	2.8777	1.41799	1128|1131|1645|7099	CHRM1|CHRM3|AKR1C1|TLR4	-1.87064	0	20	0	0	-9.97906	136.169
1	-3.2899	GO:0010469	M1	1	0	GO Biological Processes	19	regulation of signaling receptor activity	19_GO:0050896 response to stimulus	-3.2899	10.8935	6.01676	30284	80	139	4	2.8777	1.41799	3065|3066|5054|10013	HDAC1|HDAC2|SERPINE1|HDAC6	-1.87064	0	22	0	0	-9.29608	46.6865
1	-3.2899	GO:0032720	M1	1	0	GO Biological Processes	19	negative regulation of tumor necrosis factor production	19_GO:0048519 negative regulation of biological process	-3.2899	10.8935	6.01676	30284	80	139	4	2.8777	1.41799	1139|2950|7099|26191	CHRNA7|GSTP1|TLR4|PTPN22	-1.87064	0	25	0	0	-8.90702	18.6746
1	-3.2899	GO:0048010	M1	1	0	GO Biological Processes	19	vascular endothelial growth factor receptor signaling pathway	19_GO:0050896 response to stimulus	-3.2899	10.8935	6.01676	30284	80	139	4	2.8777	1.41799	2185|2321|2534|3480	PTK2B|FLT1|FYN|IGF1R	-1.87064	0	55	0	0	-5.5353	39.6128
1	-3.2899	GO:0000045	M1	1	0	GO Biological Processes	19	autophagosome assembly	19_GO:0009987 cellular process	-3.2899	10.8935	6.01676	30284	80	139	4	2.8777	1.41799	1509|8408|23192|340061	CTSD|ULK1|ATG4B|STING1	-1.87064	0	57	0	0	-5.48704	15.2892
1	-3.28763	GO:0045785	M1	1	0	GO Biological Processes	19	positive regulation of cell adhesion	19_GO:0048518 positive regulation of biological process	-3.28763	3.92953	4.48073	30284	499	139	9	6.47482	2.08723	1445|2185|2534|3716|3717|5788|5970|7048|7052	CSK|PTK2B|FYN|JAK1|JAK2|PTPRC|RELA|TGFBR2|TGM2	-1.86914	0	44	0	0	-6.2389	27.2338
1	-3.27869	GO:0007423	M1	1	0	GO Biological Processes	19	sensory organ development	19_GO:0032502 developmental process	-3.27869	3.57751	4.36328	30284	609	139	10	7.19424	2.19166	43|102|1813|2321|3065|3066|3776|6531|7048|23192	ACHE|ADAM10|DRD2|FLT1|HDAC1|HDAC2|KCNK2|SLC6A3|TGFBR2|ATG4B	-1.86096	0	38	0	0	-6.59978	93.3731
1	-3.26945	GO:0021536	M1	1	0	GO Biological Processes	19	diencephalon development	19_GO:0032502 developmental process	-3.26945	10.759	5.97205	30284	81	139	4	2.8777	1.41799	1141|1813|6531|6715	CHRNB2|DRD2|SLC6A3|SRD5A1	-1.85248	0	38	0	0	-6.59978	93.3731
1	-3.26284	GO:0120039	M1	1	0	GO Biological Processes	19	plasma membrane bounded cell projection morphogenesis	19_GO:0032502 developmental process	-3.26284	3.89828	4.45096	30284	503	139	9	6.47482	2.08723	1020|1139|1141|1813|2534|3480|3688|8408|10013	CDK5|CHRNA7|CHRNB2|DRD2|FYN|IGF1R|ITGB1|ULK1|HDAC6	-1.84664	0	48	0	0	-5.94031	26.4085
1	-3.25482	GO:0046329	M1	1	0	GO Biological Processes	19	negative regulation of JNK cascade	19_GO:0048519 negative regulation of biological process	-3.25482	18.6746	7.1044	30284	35	139	3	2.15827	1.23256	2950|8841|26191	GSTP1|HDAC3|PTPN22	-1.83938	0	25	0	0	-8.90702	18.6746
1	-3.25054	GO:0051052	M1	1	0	GO Biological Processes	19	regulation of DNA metabolic process	19_GO:0050789 regulation of biological process	-3.25054	3.88284	4.43619	30284	505	139	9	6.47482	2.08723	142|2185|3480|3776|4000|5347|5788|55869|83933	PARP1|PTK2B|IGF1R|KCNK2|LMNA|PLK1|PTPRC|HDAC8|HDAC10	-1.83586	0	49	0	0	-5.91628	5.29405
1	-3.24926	GO:1903556	M1	1	0	GO Biological Processes	19	negative regulation of tumor necrosis factor superfamily cytokine production	19_GO:0048519 negative regulation of biological process	-3.24926	10.6278	5.92812	30284	82	139	4	2.8777	1.41799	1139|2950|7099|26191	CHRNA7|GSTP1|TLR4|PTPN22	-1.83534	0	25	0	0	-8.90702	18.6746
1	-3.23486	GO:0001101	M1	1	0	GO Biological Processes	19	response to acid chemical	19_GO:0050896 response to stimulus	-3.23486	7.46132	5.31422	30284	146	139	5	3.59712	1.57948	2534|3480|4313|4780|5970	FYN|IGF1R|MMP2|NFE2L2|RELA	-1.82307	0	11	0	0	-12.8291	22.0071
1	-3.23486	GO:0050921	M1	1	0	GO Biological Processes	19	positive regulation of chemotaxis	19_GO:0040011 locomotion	-3.23486	7.46132	5.31422	30284	146	139	5	3.59712	1.57948	102|2152|2185|2358|5054	ADAM10|F3|PTK2B|FPR2|SERPINE1	-1.82307	0	60	0	0	-5.11383	11.4669
1	-3.23472	GO:0030100	M1	1	0	GO Biological Processes	19	regulation of endocytosis	19_GO:0051179 localization	-3.23472	4.93558	4.7218	30284	309	139	7	5.03597	1.85487	1445|1813|2358|3958|5054|5788|7052	CSK|DRD2|FPR2|LGALS3|SERPINE1|PTPRC|TGM2	-1.82307	0	87	1	1	-3.23472	8.54394
1	-3.23221	GO:0090066	M1	1	0	GO Biological Processes	19	regulation of anatomical structure size	19_GO:0065007 biological regulation	-3.23221	3.85991	4.41418	30284	508	139	9	6.47482	2.08723	1020|2185|3688|4313|6532|6916|8408|10013|57704	CDK5|PTK2B|ITGB1|MMP2|SLC6A4|TBXAS1|ULK1|HDAC6|GBA2	-1.82131	0	34	0	0	-6.88188	9.47263
1	-3.22935	GO:0048013	M1	1	0	GO Biological Processes	19	ephrin receptor signaling pathway	19_GO:0050896 response to stimulus	-3.22935	10.4998	5.88493	30284	83	139	4	2.8777	1.41799	2321|2534|3480|4313	FLT1|FYN|IGF1R|MMP2	-1.81995	0	11	0	0	-12.8291	22.0071
1	-3.22935	GO:0014823	M1	1	0	GO Biological Processes	19	response to activity	19_GO:0050896 response to stimulus	-3.22935	10.4998	5.88493	30284	83	139	4	2.8777	1.41799	3688|4313|6715|10014	ITGB1|MMP2|SRD5A1|HDAC5	-1.81995	0	62	0	0	-4.81821	59.4192
1	-3.22683	GO:0033674	M1	1	0	GO Biological Processes	19	positive regulation of kinase activity	19_GO:0048518 positive regulation of biological process	-3.22683	5.86199	4.94839	30284	223	139	6	4.31655	1.72377	2185|2321|3717|5292|5788|7099	PTK2B|FLT1|JAK2|PIM1|PTPRC|TLR4	-1.81818	0	25	0	0	-8.90702	18.6746
1	-3.22006	GO:0048858	M1	1	0	GO Biological Processes	19	cell projection morphogenesis	19_GO:0032502 developmental process	-3.22006	3.84477	4.3996	30284	510	139	9	6.47482	2.08723	1020|1139|1141|1813|2534|3480|3688|8408|10013	CDK5|CHRNA7|CHRNB2|DRD2|FYN|IGF1R|ITGB1|ULK1|HDAC6	-1.81216	0	48	0	0	-5.94031	26.4085
1	-3.21849	GO:0031663	M1	1	0	GO Biological Processes	19	lipopolysaccharide-mediated signaling pathway	19_GO:0044419 biological process involved in interspecies interaction between organisms	-3.21849	18.1559	6.99383	30284	36	139	3	2.15827	1.23256	3717|7099|26191	JAK2|TLR4|PTPN22	-1.81133	0	66	0	0	-4.62579	34.4006
1	-3.2097	GO:2000736	M1	1	0	GO Biological Processes	19	regulation of stem cell differentiation	19_GO:0032502 developmental process	-3.2097	10.3748	5.84247	30284	84	139	4	2.8777	1.41799	3065|3066|4780|7048	HDAC1|HDAC2|NFE2L2|TGFBR2	-1.80329	0	22	0	0	-9.29608	46.6865
1	-3.19484	GO:2001235	M1	1	0	GO Biological Processes	19	positive regulation of apoptotic signaling pathway	19_GO:0048518 positive regulation of biological process	-3.19484	7.31109	5.24398	30284	149	139	5	3.59712	1.57948	3717|4313|5771|5788|7099	JAK2|MMP2|PTPN2|PTPRC|TLR4	-1.78917	0	44	0	0	-6.2389	27.2338
1	-3.1903	GO:0048709	M1	1	0	GO Biological Processes	19	oligodendrocyte differentiation	19_GO:0032502 developmental process	-3.1903	10.2527	5.80072	30284	85	139	4	2.8777	1.41799	1020|1445|3065|79885	CDK5|CSK|HDAC1|HDAC11	-1.78538	0	88	1	1	-3.1903	10.2527
1	-3.18553	GO:0050807	M1	1	0	GO Biological Processes	19	regulation of synapse organization	19_GO:0050789 regulation of biological process	-3.18553	4.84157	4.654	30284	315	139	7	5.03597	1.85487	102|1020|1141|1813|2185|2534|3688	ADAM10|CDK5|CHRNB2|DRD2|PTK2B|FYN|ITGB1	-1.78135	0	77	0	0	-4.07749	8.4337
1	-3.18322	GO:0000132	M1	1	0	GO Biological Processes	19	establishment of mitotic spindle orientation	19_GO:0051179 localization	-3.18322	17.6652	6.88761	30284	37	139	3	2.15827	1.23256	3688|5347|8841	ITGB1|PLK1|HDAC3	-1.77978	0	82	0	0	-3.4196	17.6652
1	-3.17115	GO:0033273	M1	1	0	GO Biological Processes	19	response to vitamin	19_GO:0050896 response to stimulus	-3.17115	10.1335	5.75966	30284	86	139	4	2.8777	1.41799	590|3480|5292|5970	BCHE|IGF1R|PIM1|RELA	-1.76992	0	30	0	0	-7.83503	10.8259
1	-3.17115	GO:0050871	M1	1	0	GO Biological Processes	19	positive regulation of B cell activation	19_GO:0002376 immune system process	-3.17115	10.1335	5.75966	30284	86	139	4	2.8777	1.41799	1141|4282|5788|7099	CHRNB2|MIF|PTPRC|TLR4	-1.76992	0	44	0	0	-6.2389	27.2338
1	-3.17115	GO:0034248	M1	1	0	GO Biological Processes	19	regulation of amide metabolic process	19_GO:0050789 regulation of biological process	-3.17115	10.1335	5.75966	30284	86	139	4	2.8777	1.41799	1139|4780|5300|5970	CHRNA7|NFE2L2|PIN1|RELA	-1.76992	0	47	0	0	-5.9749	20.4254
1	-3.15572	GO:0031507	M1	1	0	GO Biological Processes	19	heterochromatin formation	19_GO:0048519 negative regulation of biological process	-3.15572	7.16679	5.17567	30284	152	139	5	3.59712	1.57948	3065|3066|4000|8841|55869	HDAC1|HDAC2|LMNA|HDAC3|HDAC8	-1.75596	0	22	0	0	-9.29608	46.6865
1	-3.15572	GO:0002687	M1	1	0	GO Biological Processes	19	positive regulation of leukocyte migration	19_GO:0040011 locomotion	-3.15572	7.16679	5.17567	30284	152	139	5	3.59712	1.57948	102|2185|2358|3958|5054	ADAM10|PTK2B|FPR2|LGALS3|SERPINE1	-1.75596	0	60	0	0	-5.11383	11.4669
1	-3.15224	GO:1905037	M1	1	0	GO Biological Processes	19	autophagosome organization	19_GO:0009987 cellular process	-3.15224	10.017	5.71927	30284	87	139	4	2.8777	1.41799	1509|8408|23192|340061	CTSD|ULK1|ATG4B|STING1	-1.75322	0	57	0	0	-5.48704	15.2892
1	-3.14896	GO:0050858	M1	1	0	GO Biological Processes	19	negative regulation of antigen receptor-mediated signaling pathway	19_GO:0002376 immune system process	-3.14896	17.2003	6.78547	30284	38	139	3	2.15827	1.23256	3958|5771|26191	LGALS3|PTPN2|PTPN22	-1.75285	0	37	0	0	-6.64638	22.5383
1	-3.14896	GO:0071392	M1	1	0	GO Biological Processes	19	cellular response to estradiol stimulus	19_GO:0050896 response to stimulus	-3.14896	17.2003	6.78547	30284	38	139	3	2.15827	1.23256	3480|4313|6715	IGF1R|MMP2|SRD5A1	-1.75285	0	43	0	0	-6.35402	34.4006
1	-3.14896	GO:0055094	M1	1	0	GO Biological Processes	19	response to lipoprotein particle	19_GO:0050896 response to stimulus	-3.14896	17.2003	6.78547	30284	38	139	3	2.15827	1.23256	1066|3688|7099	CES1|ITGB1|TLR4	-1.75285	0	72	0	0	-4.39361	19.8064
1	-3.14896	GO:0071404	M1	1	0	GO Biological Processes	19	cellular response to low-density lipoprotein particle stimulus	19_GO:0050896 response to stimulus	-3.14896	17.2003	6.78547	30284	38	139	3	2.15827	1.23256	1066|3688|7099	CES1|ITGB1|TLR4	-1.75285	0	72	0	0	-4.39361	19.8064
1	-3.13746	GO:0050803	M1	1	0	GO Biological Processes	19	regulation of synapse structure or activity	19_GO:0065007 biological regulation	-3.13746	4.75107	4.5879	30284	321	139	7	5.03597	1.85487	102|1020|1141|1813|2185|2534|3688	ADAM10|CDK5|CHRNB2|DRD2|PTK2B|FYN|ITGB1	-1.74465	0	77	0	0	-4.07749	8.4337
1	-3.13713	GO:0055074	M1	1	0	GO Biological Processes	19	calcium ion homeostasis	19_GO:0042592 homeostatic process	-3.13713	5.63458	4.81191	30284	232	139	6	4.31655	1.72377	1139|1813|3358|7052|8805|8989	CHRNA7|DRD2|HTR2C|TGM2|TRIM24|TRPA1	-1.74465	0	35	0	0	-6.79294	18.5422
1	-3.13713	GO:0042594	M1	1	0	GO Biological Processes	19	response to starvation	19_GO:0050896 response to stimulus	-3.13713	5.63458	4.81191	30284	232	139	6	4.31655	1.72377	1513|3480|4780|6513|6715|8408	CTSK|IGF1R|NFE2L2|SLC2A1|SRD5A1|ULK1	-1.74465	0	63	0	0	-4.72824	9.27109
1	-3.13713	GO:0001894	M1	1	0	GO Biological Processes	19	tissue homeostasis	19_GO:0042592 homeostatic process	-3.13713	5.63458	4.81191	30284	232	139	6	4.31655	1.72377	216|1513|2185|3688|6513|7099	ALDH1A1|CTSK|PTK2B|ITGB1|SLC2A1|TLR4	-1.74465	0	72	0	0	-4.39361	19.8064
1	-3.13713	GO:0060249	M1	1	0	GO Biological Processes	19	anatomical structure homeostasis	19_GO:0042592 homeostatic process	-3.13713	5.63458	4.81191	30284	232	139	6	4.31655	1.72377	216|1513|2185|3688|6513|7099	ALDH1A1|CTSK|PTK2B|ITGB1|SLC2A1|TLR4	-1.74465	0	72	0	0	-4.39361	19.8064
1	-3.12742	GO:0045926	M1	1	0	GO Biological Processes	19	negative regulation of growth	19_GO:0040007 growth	-3.12742	5.6104	4.79718	30284	233	139	6	4.31655	1.72377	1020|3303|3776|6532|8408|10013	CDK5|HSPA1A|KCNK2|SLC6A4|ULK1|HDAC6	-1.73566	0	48	0	0	-5.94031	26.4085
1	-3.11565	GO:0050974	M1	1	0	GO Biological Processes	19	detection of mechanical stimulus involved in sensory perception	19_GO:0032501 multicellular organismal process	-3.11565	16.7593	6.68715	30284	39	139	3	2.15827	1.23256	2534|3776|8989	FYN|KCNK2|TRPA1	-1.72625	0	46	0	0	-6.21625	19.8064
1	-3.11565	GO:0140448	M1	1	0	GO Biological Processes	19	signaling receptor ligand precursor processing	19_GO:0009987 cellular process	-3.11565	16.7593	6.68715	30284	39	139	3	2.15827	1.23256	102|590|4311	ADAM10|BCHE|MME	-1.72625	0	68	0	0	-4.5217	16.7593
1	-3.11565	GO:0008206	M1	1	0	GO Biological Processes	19	bile acid metabolic process	19_GO:0009987 cellular process	-3.11565	16.7593	6.68715	30284	39	139	3	2.15827	1.23256	1645|3028|57704	AKR1C1|HSD17B10|GBA2	-1.72625	0	89	1	1	-3.11565	16.7593
1	-3.11514	GO:0098586	M1	1	0	GO Biological Processes	19	cellular response to virus	19_GO:0044419 biological process involved in interspecies interaction between organisms	-3.11514	9.79193	5.64041	30284	89	139	4	2.8777	1.41799	3716|3717|4321|4790	JAK1|JAK2|MMP12|NFKB1	-1.72625	0	19	0	0	-10.0515	50.2778
1	-3.09243	GO:0009411	M1	1	0	GO Biological Processes	19	response to UV	19_GO:0050896 response to stimulus	-3.09243	6.93855	5.06584	30284	157	139	5	3.59712	1.57948	142|4311|4312|4313|5970	PARP1|MME|MMP1|MMP2|RELA	-1.70426	0	62	0	0	-4.81821	59.4192
1	-3.08325	GO:0006636	M1	1	0	GO Biological Processes	19	unsaturated fatty acid biosynthetic process	19_GO:0009987 cellular process	-3.08325	16.3403	6.59239	30284	40	139	3	2.15827	1.23256	4282|5742|6916	MIF|PTGS1|TBXAS1	-1.69579	0	17	0	0	-10.3961	32.6806
1	-3.07894	GO:0034644	M1	1	0	GO Biological Processes	19	cellular response to UV	19_GO:0050896 response to stimulus	-3.07894	9.57673	5.56401	30284	91	139	4	2.8777	1.41799	142|4311|4312|4313	PARP1|MME|MMP1|MMP2	-1.6922	0	62	0	0	-4.81821	59.4192
1	-3.06776	GO:0006909	M1	1	0	GO Biological Processes	19	phagocytosis	19_GO:0051179 localization	-3.06776	6.85127	5.02325	30284	159	139	5	3.59712	1.57948	2534|3688|4843|7052|7099	FYN|ITGB1|NOS2|TGM2|TLR4	-1.68243	0	65	0	0	-4.68157	11.0782
1	-3.06776	GO:0044770	M1	1	0	GO Biological Processes	19	cell cycle phase transition	19_GO:0009987 cellular process	-3.06776	6.85127	5.02325	30284	159	139	5	3.59712	1.57948	994|995|3688|5347|5788	CDC25B|CDC25C|ITGB1|PLK1|PTPRC	-1.68243	0	82	0	0	-3.4196	17.6652
1	-3.06237	GO:0120035	M1	1	0	GO Biological Processes	19	regulation of plasma membrane bounded cell projection organization	19_GO:0050789 regulation of biological process	-3.06237	3.35185	4.11596	30284	650	139	10	7.19424	2.19166	688|1020|1141|2185|2534|3066|3480|4780|8408|10013	KLF5|CDK5|CHRNB2|PTK2B|FYN|HDAC2|IGF1R|NFE2L2|ULK1|HDAC6	-1.67775	0	48	0	0	-5.94031	26.4085
1	-3.06117	GO:0098869	M1	1	0	GO Biological Processes	19	cellular oxidant detoxification	19_GO:0098754 detoxification	-3.06117	9.47263	5.52669	30284	92	139	4	2.8777	1.41799	2950|4353|5742|7173	GSTP1|MPO|PTGS1|TPO	-1.67726	0	7	0	0	-13.2754	15.9417
1	-3.05621	GO:0030162	M1	1	0	GO Biological Processes	19	regulation of proteolysis	19_GO:0050789 regulation of biological process	-3.05621	3.64467	4.20289	30284	538	139	9	6.47482	2.08723	1020|1460|2185|3066|3303|4780|5054|5347|10013	CDK5|CSNK2B|PTK2B|HDAC2|HSPA1A|NFE2L2|SERPINE1|PLK1|HDAC6	-1.67306	0	54	0	0	-5.55567	9.72636
1	-3.05555	GO:0016525	M1	1	0	GO Biological Processes	19	negative regulation of angiogenesis	19_GO:0032502 developmental process	-3.05555	6.80845	5.00223	30284	160	139	5	3.59712	1.57948	2534|5054|5140|5970|6772	FYN|SERPINE1|PDE3B|RELA|STAT1	-1.67306	0	56	0	0	-5.50452	11.9709
1	-3.0517	GO:0042743	M1	1	0	GO Biological Processes	19	hydrogen peroxide metabolic process	19_GO:0009987 cellular process	-3.0517	15.9417	6.501	30284	41	139	3	2.15827	1.23256	4129|4353|7173	MAOB|MPO|TPO	-1.67272	0	7	0	0	-13.2754	15.9417
1	-3.0517	GO:0032728	M1	1	0	GO Biological Processes	19	positive regulation of interferon-beta production	19_GO:0032501 multicellular organismal process	-3.0517	15.9417	6.501	30284	41	139	3	2.15827	1.23256	7099|51311|340061	TLR4|TLR8|STING1	-1.67272	0	51	0	0	-5.85126	34.8593
1	-3.0517	GO:1990806	M1	1	0	GO Biological Processes	19	ligand-gated ion channel signaling pathway	19_GO:0050896 response to stimulus	-3.0517	15.9417	6.501	30284	41	139	3	2.15827	1.23256	823|1131|2185	CAPN1|CHRM3|PTK2B	-1.67272	0	69	0	0	-4.52038	15.9417
1	-3.0517	GO:0002478	M1	1	0	GO Biological Processes	19	antigen processing and presentation of exogenous peptide antigen	19_GO:0002376 immune system process	-3.0517	15.9417	6.501	30284	41	139	3	2.15827	1.23256	1509|1520|3551	CTSD|CTSS|IKBKB	-1.67272	0	74	0	0	-4.30079	19.8064
1	-3.0517	GO:0007143	M1	1	0	GO Biological Processes	19	female meiotic nuclear division	19_GO:0022414 reproductive process	-3.0517	15.9417	6.501	30284	41	139	3	2.15827	1.23256	994|5347|7153	CDC25B|PLK1|TOP2A	-1.67272	0	75	0	0	-4.21542	15.9417
1	-3.04361	GO:1904892	M1	1	0	GO Biological Processes	19	regulation of receptor signaling pathway via STAT	19_GO:0050896 response to stimulus	-3.04361	9.37077	5.48994	30284	93	139	4	2.8777	1.41799	2185|3717|5771|5788	PTK2B|JAK2|PTPN2|PTPRC	-1.66672	0	44	0	0	-6.2389	27.2338
1	-3.04361	GO:0035924	M1	1	0	GO Biological Processes	19	cellular response to vascular endothelial growth factor stimulus	19_GO:0050896 response to stimulus	-3.04361	9.37077	5.48994	30284	93	139	4	2.8777	1.41799	2321|3164|3480|5970	FLT1|NR4A1|IGF1R|RELA	-1.66672	0	55	0	0	-5.5353	39.6128
1	-3.04361	GO:0009408	M1	1	0	GO Biological Processes	19	response to heat	19_GO:0050896 response to stimulus	-3.04361	9.37077	5.48994	30284	93	139	4	2.8777	1.41799	3066|3162|3303|10013	HDAC2|HMOX1|HSPA1A|HDAC6	-1.66672	0	58	0	0	-5.34148	24.2078
1	-3.0314	GO:2000181	M1	1	0	GO Biological Processes	19	negative regulation of blood vessel morphogenesis	19_GO:0032502 developmental process	-3.0314	6.7244	4.96072	30284	162	139	5	3.59712	1.57948	2534|5054|5140|5970|6772	FYN|SERPINE1|PDE3B|RELA|STAT1	-1.65521	0	56	0	0	-5.50452	11.9709
1	-3.02942	GO:0014706	M1	1	0	GO Biological Processes	19	striated muscle tissue development	19_GO:0032502 developmental process	-3.02942	4.55252	4.43983	30284	335	139	7	5.03597	1.85487	688|1020|1134|3164|3688|4000|6548	KLF5|CDK5|CHRNA1|NR4A1|ITGB1|LMNA|SLC9A1	-1.65391	0	52	0	0	-5.78374	7.60013
1	-3.02626	GO:0021954	M1	1	0	GO Biological Processes	19	central nervous system neuron development	19_GO:0032502 developmental process	-3.02626	9.27109	5.45374	30284	94	139	4	2.8777	1.41799	1020|1141|1813|57704	CDK5|CHRNB2|DRD2|GBA2	-1.65284	0	50	0	0	-5.90744	43.5741
1	-3.02626	GO:0021766	M1	1	0	GO Biological Processes	19	hippocampus development	19_GO:0032502 developmental process	-3.02626	9.27109	5.45374	30284	94	139	4	2.8777	1.41799	1020|3065|3480|6715	CDK5|HDAC1|IGF1R|SRD5A1	-1.65284	0	63	0	0	-4.72824	9.27109
1	-3.02626	GO:0015908	M1	1	0	GO Biological Processes	19	fatty acid transport	19_GO:0051179 localization	-3.02626	9.27109	5.45374	30284	94	139	4	2.8777	1.41799	1813|2170|4843|6513	DRD2|FABP3|NOS2|SLC2A1	-1.65284	0	78	0	0	-4.07749	11.8838
1	-3.02253	GO:0051604	M1	1	0	GO Biological Processes	19	protein maturation	19_GO:0009987 cellular process	-3.02253	3.60448	4.16244	30284	544	139	9	6.47482	2.08723	102|142|590|1520|2152|3303|3551|4311|23192	ADAM10|PARP1|BCHE|CTSS|F3|HSPA1A|IKBKB|MME|ATG4B	-1.65098	0	68	0	0	-4.5217	16.7593
1	-3.02097	GO:0021983	M1	1	0	GO Biological Processes	19	pituitary gland development	19_GO:0032502 developmental process	-3.02097	15.5622	6.41276	30284	42	139	3	2.15827	1.23256	1813|6531|6715	DRD2|SLC6A3|SRD5A1	-1.65098	0	38	0	0	-6.59978	93.3731
1	-3.02097	GO:0050433	M1	1	0	GO Biological Processes	19	regulation of catecholamine secretion	19_GO:0051179 localization	-3.02097	15.5622	6.41276	30284	42	139	3	2.15827	1.23256	1137|1141|1813	CHRNA4|CHRNB2|DRD2	-1.65098	0	50	0	0	-5.90744	43.5741
1	-3.02097	GO:0040001	M1	1	0	GO Biological Processes	19	establishment of mitotic spindle localization	19_GO:0051179 localization	-3.02097	15.5622	6.41276	30284	42	139	3	2.15827	1.23256	3688|5347|8841	ITGB1|PLK1|HDAC3	-1.65098	0	82	0	0	-3.4196	17.6652
1	-3.02097	GO:0045454	M1	1	0	GO Biological Processes	19	cell redox homeostasis	19_GO:0042592 homeostatic process	-3.02097	15.5622	6.41276	30284	42	139	3	2.15827	1.23256	328|4780|4843	APEX1|NFE2L2|NOS2	-1.65098	0	90	1	1	-3.02097	15.5622
1	-3.01443	GO:0022409	M1	1	0	GO Biological Processes	19	positive regulation of cell-cell adhesion	19_GO:0048518 positive regulation of biological process	-3.01443	4.5255	4.41935	30284	337	139	7	5.03597	1.85487	1445|2534|3716|3717|5788|5970|7048	CSK|FYN|JAK1|JAK2|PTPRC|RELA|TGFBR2	-1.64513	0	44	0	0	-6.2389	27.2338
1	-3.00759	GO:1901343	M1	1	0	GO Biological Processes	19	negative regulation of vasculature development	19_GO:0032502 developmental process	-3.00759	6.64239	4.91991	30284	164	139	5	3.59712	1.57948	2534|5054|5140|5970|6772	FYN|SERPINE1|PDE3B|RELA|STAT1	-1.63897	0	56	0	0	-5.50452	11.9709
1	-2.99956	GO:0042110	M1	1	0	GO Biological Processes	19	T cell activation	19_GO:0002376 immune system process	-2.99956	4.4988	4.39902	30284	339	139	7	5.03597	1.85487	2534|3702|3716|5771|5788|8654|26191	FYN|ITK|JAK1|PTPN2|PTPRC|PDE5A|PTPN22	-1.63162	0	37	0	0	-6.64638	22.5383
1	-2.99216	GO:0010660	M1	1	0	GO Biological Processes	19	regulation of muscle cell apoptotic process	19_GO:0050789 regulation of biological process	-2.99216	9.07794	5.38292	30284	96	139	4	2.8777	1.41799	2185|3480|3717|4780	PTK2B|IGF1R|JAK2|NFE2L2	-1.62627	0	55	0	0	-5.5353	39.6128
1	-2.99216	GO:0016239	M1	1	0	GO Biological Processes	19	positive regulation of macroautophagy	19_GO:0048518 positive regulation of biological process	-2.99216	9.07794	5.38292	30284	96	139	4	2.8777	1.41799	3162|8408|10013|340061	HMOX1|ULK1|HDAC6|STING1	-1.62627	0	57	0	0	-5.48704	15.2892
1	-2.99216	GO:0002690	M1	1	0	GO Biological Processes	19	positive regulation of leukocyte chemotaxis	19_GO:0040011 locomotion	-2.99216	9.07794	5.38292	30284	96	139	4	2.8777	1.41799	102|2185|2358|5054	ADAM10|PTK2B|FPR2|SERPINE1	-1.62627	0	60	0	0	-5.11383	11.4669
1	-2.99102	GO:0046640	M1	1	0	GO Biological Processes	19	regulation of alpha-beta T cell proliferation	19_GO:0002376 immune system process	-2.99102	15.2003	6.3275	30284	43	139	3	2.15827	1.23256	3717|5788|7048	JAK2|PTPRC|TGFBR2	-1.6258	0	44	0	0	-6.2389	27.2338
1	-2.98479	GO:0006935	M1	1	0	GO Biological Processes	19	chemotaxis	19_GO:0040011 locomotion	-2.98479	4.47242	4.37885	30284	341	139	7	5.03597	1.85487	1890|2321|2358|3164|3958|4282|4313	TYMP|FLT1|FPR2|NR4A1|LGALS3|MIF|MMP2	-1.62025	0	91	1	1	-2.98479	12.3323
1	-2.97794	GO:0031344	M1	1	0	GO Biological Processes	19	regulation of cell projection organization	19_GO:0050789 regulation of biological process	-2.97794	3.26642	4.01914	30284	667	139	10	7.19424	2.19166	688|1020|1141|2185|2534|3066|3480|4780|8408|10013	KLF5|CDK5|CHRNB2|PTK2B|FYN|HDAC2|IGF1R|NFE2L2|ULK1|HDAC6	-1.61407	0	48	0	0	-5.94031	26.4085
1	-2.97249	GO:0030258	M1	1	0	GO Biological Processes	19	lipid modification	19_GO:0009987 cellular process	-2.97249	6.52307	4.85995	30284	167	139	5	3.59712	1.57948	127|131|2053|3028|57704	ADH4|ADH7|EPHX2|HSD17B10|GBA2	-1.6093	0	89	0	0	-3.11565	16.7593
1	-2.97013	GO:0045787	M1	1	0	GO Biological Processes	19	positive regulation of cell cycle	19_GO:0048518 positive regulation of biological process	-2.97013	4.44634	4.35884	30284	343	139	7	5.03597	1.85487	994|995|1813|3480|5292|6532|10733	CDC25B|CDC25C|DRD2|IGF1R|PIM1|SLC6A4|PLK4	-1.60896	0	76	0	0	-4.10335	12.8159
1	-2.97013	GO:0019216	M1	1	0	GO Biological Processes	19	regulation of lipid metabolic process	19_GO:0050789 regulation of biological process	-2.97013	4.44634	4.35884	30284	343	139	7	5.03597	1.85487	1066|2053|2170|3358|3480|4790|5140	CES1|EPHX2|FABP3|HTR2C|IGF1R|NFKB1|PDE3B	-1.60896	0	84	0	0	-3.33167	14.2089
1	-2.97013	GO:0042330	M1	1	0	GO Biological Processes	19	taxis	19_GO:0040011 locomotion	-2.97013	4.44634	4.35884	30284	343	139	7	5.03597	1.85487	1890|2321|2358|3164|3958|4282|4313	TYMP|FLT1|FPR2|NR4A1|LGALS3|MIF|MMP2	-1.60896	0	91	0	0	-2.98479	12.3323
1	-2.9618	GO:0033574	M1	1	0	GO Biological Processes	19	response to testosterone	19_GO:0050896 response to stimulus	-2.9618	14.8548	6.24504	30284	44	139	3	2.15827	1.23256	768|3480|6715	CA9|IGF1R|SRD5A1	-1.60197	0	43	0	0	-6.35402	34.4006
1	-2.9618	GO:0045429	M1	1	0	GO Biological Processes	19	positive regulation of nitric oxide biosynthetic process	19_GO:0048518 positive regulation of biological process	-2.9618	14.8548	6.24504	30284	44	139	3	2.15827	1.23256	2185|3717|7099	PTK2B|JAK2|TLR4	-1.60197	0	66	0	0	-4.62579	34.4006
1	-2.93329	GO:0045687	M1	1	0	GO Biological Processes	19	positive regulation of glial cell differentiation	19_GO:0032502 developmental process	-2.93329	14.5247	6.16523	30284	45	139	3	2.15827	1.23256	3065|3066|5970	HDAC1|HDAC2|RELA	-1.57745	0	22	0	0	-9.29608	46.6865
1	-2.93329	GO:0050691	M1	1	0	GO Biological Processes	19	regulation of defense response to virus by host	19_GO:0044419 biological process involved in interspecies interaction between organisms	-2.93329	14.5247	6.16523	30284	45	139	3	2.15827	1.23256	4321|6772|340061	MMP12|STAT1|STING1	-1.57745	0	51	0	0	-5.85126	34.8593
1	-2.93329	GO:0060338	M1	1	0	GO Biological Processes	19	regulation of type I interferon-mediated signaling pathway	19_GO:0044419 biological process involved in interspecies interaction between organisms	-2.93329	14.5247	6.16523	30284	45	139	3	2.15827	1.23256	4321|5771|340061	MMP12|PTPN2|STING1	-1.57745	0	51	0	0	-5.85126	34.8593
1	-2.93329	GO:1904407	M1	1	0	GO Biological Processes	19	positive regulation of nitric oxide metabolic process	19_GO:0048518 positive regulation of biological process	-2.93329	14.5247	6.16523	30284	45	139	3	2.15827	1.23256	2185|3717|7099	PTK2B|JAK2|TLR4	-1.57745	0	66	0	0	-4.62579	34.4006
1	-2.93329	GO:0060443	M1	1	0	GO Biological Processes	19	mammary gland morphogenesis	19_GO:0032502 developmental process	-2.93329	14.5247	6.16523	30284	45	139	3	2.15827	1.23256	823|4790|7048	CAPN1|NFKB1|TGFBR2	-1.57745	0	69	0	0	-4.52038	15.9417
1	-2.93329	GO:0071402	M1	1	0	GO Biological Processes	19	cellular response to lipoprotein particle stimulus	19_GO:0050896 response to stimulus	-2.93329	14.5247	6.16523	30284	45	139	3	2.15827	1.23256	1066|3688|7099	CES1|ITGB1|TLR4	-1.57745	0	72	0	0	-4.39361	19.8064
1	-2.9268	GO:0072330	M1	1	0	GO Biological Processes	19	monocarboxylic acid biosynthetic process	19_GO:0009987 cellular process	-2.9268	6.37048	4.78226	30284	171	139	5	3.59712	1.57948	2950|3028|4282|5742|6916	GSTP1|HSD17B10|MIF|PTGS1|TBXAS1	-1.57163	0	17	0	0	-10.3961	32.6806
1	-2.91557	GO:2000058	M1	1	0	GO Biological Processes	19	regulation of ubiquitin-dependent protein catabolic process	19_GO:0050789 regulation of biological process	-2.91557	6.33344	4.76323	30284	172	139	5	3.59712	1.57948	1460|2185|3303|4780|5347	CSNK2B|PTK2B|HSPA1A|NFE2L2|PLK1	-1.56106	0	54	0	0	-5.55567	9.72636
1	-2.91025	GO:0120162	M1	1	0	GO Biological Processes	19	positive regulation of cold-induced thermogenesis	19_GO:0042592 homeostatic process	-2.91025	8.62853	5.21459	30284	101	139	4	2.8777	1.41799	43|3480|3717|8841	ACHE|IGF1R|JAK2|HDAC3	-1.5564	0	28	0	0	-8.30918	8.65711
1	-2.90808	GO:0051222	M1	1	0	GO Biological Processes	19	positive regulation of protein transport	19_GO:0051179 localization	-2.90808	5.08647	4.46743	30284	257	139	6	4.31655	1.72377	43|1128|1131|3717|7099|8841	ACHE|CHRM1|CHRM3|JAK2|TLR4|HDAC3	-1.55488	0	28	0	0	-8.30918	8.65711
1	-2.90545	GO:0048675	M1	1	0	GO Biological Processes	19	axon extension	19_GO:0040007 growth	-2.90545	14.2089	6.08793	30284	46	139	3	2.15827	1.23256	1020|3688|8408	CDK5|ITGB1|ULK1	-1.55358	0	48	0	0	-5.94031	26.4085
1	-2.90545	GO:0032892	M1	1	0	GO Biological Processes	19	positive regulation of organic acid transport	19_GO:0051179 localization	-2.90545	14.2089	6.08793	30284	46	139	3	2.15827	1.23256	2170|3688|4282	FABP3|ITGB1|MIF	-1.55358	0	84	0	0	-3.33167	14.2089
1	-2.89441	GO:0032755	M1	1	0	GO Biological Processes	19	positive regulation of interleukin-6 production	19_GO:0032501 multicellular organismal process	-2.89441	8.54394	5.18231	30284	102	139	4	2.8777	1.41799	4843|5970|7099|51311	NOS2|RELA|TLR4|TLR8	-1.54408	0	16	0	0	-10.5461	25.3338
1	-2.89441	GO:0050764	M1	1	0	GO Biological Processes	19	regulation of phagocytosis	19_GO:0051179 localization	-2.89441	8.54394	5.18231	30284	102	139	4	2.8777	1.41799	1445|2358|5788|7052	CSK|FPR2|PTPRC|TGM2	-1.54408	0	87	0	0	-3.23472	8.54394
1	-2.89334	GO:0050796	M1	1	0	GO Biological Processes	19	regulation of insulin secretion	19_GO:0051179 localization	-2.89334	6.26065	4.72561	30284	174	139	5	3.59712	1.57948	1131|1813|3717|4843|6566	CHRM3|DRD2|JAK2|NOS2|SLC16A1	-1.54408	0	28	0	0	-8.30918	8.65711
1	-2.89334	GO:0007565	M1	1	0	GO Biological Processes	19	female pregnancy	19_GO:0022414 reproductive process	-2.89334	6.26065	4.72561	30284	174	139	5	3.59712	1.57948	142|412|4313|6513|10038	PARP1|STS|MMP2|SLC2A1|PARP2	-1.54408	0	64	0	0	-4.71346	24.2078
1	-2.88432	GO:0043010	M1	1	0	GO Biological Processes	19	camera-type eye development	19_GO:0032502 developmental process	-2.88432	4.29604	4.24189	30284	355	139	7	5.03597	1.85487	43|1813|2321|3065|3066|6531|7048	ACHE|DRD2|FLT1|HDAC1|HDAC2|SLC6A3|TGFBR2	-1.53572	0	38	0	0	-6.59978	93.3731
1	-2.87874	GO:0046620	M1	1	0	GO Biological Processes	19	regulation of organ growth	19_GO:0040007 growth	-2.87874	8.46099	5.15048	30284	103	139	4	2.8777	1.41799	3776|5292|6532|10038	KCNK2|PIM1|SLC6A4|PARP2	-1.53161	0	36	0	0	-6.7677	9.61193
1	-2.87874	GO:0051588	M1	1	0	GO Biological Processes	19	regulation of neurotransmitter transport	19_GO:0051179 localization	-2.87874	8.46099	5.15048	30284	103	139	4	2.8777	1.41799	1143|1813|3688|6865	CHRNB4|DRD2|ITGB1|TACR2	-1.53161	0	50	0	0	-5.90744	43.5741
1	-2.87826	GO:0051294	M1	1	0	GO Biological Processes	19	establishment of spindle orientation	19_GO:0051179 localization	-2.87826	13.9066	6.01301	30284	47	139	3	2.15827	1.23256	3688|5347|8841	ITGB1|PLK1|HDAC3	-1.53161	0	82	0	0	-3.4196	17.6652
1	-2.87733	GO:0060537	M1	1	0	GO Biological Processes	19	muscle tissue development	19_GO:0032502 developmental process	-2.87733	4.28397	4.23238	30284	356	139	7	5.03597	1.85487	688|1020|1134|3164|3688|4000|6548	KLF5|CDK5|CHRNA1|NR4A1|ITGB1|LMNA|SLC9A1	-1.53133	0	52	0	0	-5.78374	7.60013
1	-2.86471	GO:0002009	M1	1	0	GO Biological Processes	19	morphogenesis of an epithelium	19_GO:0032502 developmental process	-2.86471	3.77265	4.078	30284	462	139	8	5.7554	1.97542	760|768|1460|3688|4313|4321|7048|7052	CA2|CA9|CSNK2B|ITGB1|MMP2|MMP12|TGFBR2|TGM2	-1.51936	0	92	1	1	-2.86471	3.77265
1	-2.86324	GO:0001960	M1	1	0	GO Biological Processes	19	negative regulation of cytokine-mediated signaling pathway	19_GO:0048519 negative regulation of biological process	-2.86324	8.37963	5.11907	30284	104	139	4	2.8777	1.41799	2950|4321|5771|5788	GSTP1|MMP12|PTPN2|PTPRC	-1.51853	0	31	0	0	-7.70532	15.5622
1	-2.86053	GO:0022898	M1	1	0	GO Biological Processes	19	regulation of transmembrane transporter activity	19_GO:0051179 localization	-2.86053	6.15453	4.67026	30284	177	139	5	3.59712	1.57948	1131|1520|3688|5292|6548	CHRM3|CTSS|ITGB1|PIM1|SLC9A1	-1.51647	0	40	0	0	-6.52585	6.88012
1	-2.85652	GO:0010506	M1	1	0	GO Biological Processes	19	regulation of autophagy	19_GO:0050789 regulation of biological process	-2.85652	4.24817	4.20405	30284	359	139	7	5.03597	1.85487	823|1020|3162|8408|10013|26191|340061	CAPN1|CDK5|HMOX1|ULK1|HDAC6|PTPN22|STING1	-1.5131	0	57	0	0	-5.48704	15.2892
1	-2.85168	GO:1900271	M1	1	0	GO Biological Processes	19	regulation of long-term synaptic potentiation	19_GO:0048518 positive regulation of biological process	-2.85168	13.6169	5.94033	30284	48	139	3	2.15827	1.23256	1139|1813|4311	CHRNA7|DRD2|MME	-1.50891	0	12	0	0	-12.4616	28.4179
1	-2.8479	GO:0070555	M1	1	0	GO Biological Processes	19	response to interleukin-1	19_GO:0050896 response to stimulus	-2.8479	8.29983	5.08808	30284	105	139	4	2.8777	1.41799	3551|4313|4790|5970	IKBKB|MMP2|NFKB1|RELA	-1.50641	0	42	0	0	-6.39195	33.0107
1	-2.8479	GO:0032642	M1	1	0	GO Biological Processes	19	regulation of chemokine production	19_GO:0032501 multicellular organismal process	-2.8479	8.29983	5.08808	30284	105	139	4	2.8777	1.41799	2950|3162|4282|7099	GSTP1|HMOX1|MIF|TLR4	-1.50641	0	44	0	0	-6.2389	27.2338
1	-2.83533	GO:0048729	M1	1	0	GO Biological Processes	19	tissue morphogenesis	19_GO:0032502 developmental process	-2.83533	3.38659	3.93732	30284	579	139	9	6.47482	2.08723	760|768|1460|3688|4194|4313|4321|7048|7052	CA2|CA9|CSNK2B|ITGB1|MDM4|MMP2|MMP12|TGFBR2|TGM2	-1.49508	0	92	0	0	-2.86471	3.77265
1	-2.83529	GO:0051051	M1	1	0	GO Biological Processes	19	negative regulation of transport	19_GO:0051179 localization	-2.83529	3.73226	4.04061	30284	467	139	8	5.7554	1.97542	1020|1445|1813|2185|3958|4129|4790|6865	CDK5|CSK|DRD2|PTK2B|LGALS3|MAOB|NFKB1|TACR2	-1.49508	0	77	0	0	-4.07749	8.4337
1	-2.83273	GO:2000060	M1	1	0	GO Biological Processes	19	positive regulation of ubiquitin-dependent protein catabolic process	19_GO:0048518 positive regulation of biological process	-2.83273	8.22153	5.0575	30284	106	139	4	2.8777	1.41799	2185|3303|4780|5347	PTK2B|HSPA1A|NFE2L2|PLK1	-1.4938	0	54	0	0	-5.55567	9.72636
1	-2.83273	GO:1905477	M1	1	0	GO Biological Processes	19	positive regulation of protein localization to membrane	19_GO:0051179 localization	-2.83273	8.22153	5.0575	30284	106	139	4	2.8777	1.41799	1020|2534|3688|3958	CDK5|FYN|ITGB1|LGALS3	-1.4938	0	77	0	0	-4.07749	8.4337
1	-2.82836	GO:0001936	M1	1	0	GO Biological Processes	19	regulation of endothelial cell proliferation	19_GO:0050789 regulation of biological process	-2.82836	6.05196	4.61618	30284	180	139	5	3.59712	1.57948	2152|2321|3162|3164|6772	F3|FLT1|HMOX1|NR4A1|STAT1	-1.49007	0	80	0	0	-3.92175	6.05196
1	-2.8257	GO:1902041	M1	1	0	GO Biological Processes	19	regulation of extrinsic apoptotic signaling pathway via death domain receptors	19_GO:0050896 response to stimulus	-2.8257	13.339	5.86979	30284	49	139	3	2.15827	1.23256	3162|3958|5054	HMOX1|LGALS3|SERPINE1	-1.48931	0	14	0	0	-11.3099	14.9519
1	-2.8257	GO:1902003	M1	1	0	GO Biological Processes	19	regulation of amyloid-beta formation	19_GO:0050789 regulation of biological process	-2.8257	13.339	5.86979	30284	49	139	3	2.15827	1.23256	1139|5300|5970	CHRNA7|PIN1|RELA	-1.48931	0	47	0	0	-5.9749	20.4254
1	-2.8257	GO:0007215	M1	1	0	GO Biological Processes	19	glutamate receptor signaling pathway	19_GO:0050896 response to stimulus	-2.8257	13.339	5.86979	30284	49	139	3	2.15827	1.23256	823|2185|2534	CAPN1|PTK2B|FYN	-1.48931	0	69	0	0	-4.52038	15.9417
1	-2.82229	GO:0040011	M1	1	0	GO Biological Processes	19	locomotion	19_GO:0040011 locomotion	-2.82229	4.18982	4.15753	30284	364	139	7	5.03597	1.85487	1890|2321|2358|3164|3958|4282|4313	TYMP|FLT1|FPR2|NR4A1|LGALS3|MIF|MMP2	-1.48654	0	91	0	0	-2.98479	12.3323
1	-2.81778	GO:1903034	M1	1	0	GO Biological Processes	19	regulation of response to wounding	19_GO:0050896 response to stimulus	-2.81778	6.01852	4.59843	30284	181	139	5	3.59712	1.57948	2152|3480|3688|4780|5054	F3|IGF1R|ITGB1|NFE2L2|SERPINE1	-1.48265	0	71	0	0	-4.43541	24.2078
1	-2.80738	GO:0032886	M1	1	0	GO Biological Processes	19	regulation of microtubule-based process	19_GO:0050789 regulation of biological process	-2.80738	4.85957	4.31762	30284	269	139	6	4.31655	1.72377	3303|5347|6865|10013|10733|57704	HSPA1A|PLK1|TACR2|HDAC6|PLK4|GBA2	-1.47289	0	54	0	0	-5.55567	9.72636
1	-2.80286	GO:0043393	M1	1	0	GO Biological Processes	19	regulation of protein binding	19_GO:0065007 biological regulation	-2.80286	8.06928	4.99753	30284	108	139	4	2.8777	1.41799	5300|5347|10014|340061	PIN1|PLK1|HDAC5|STING1	-1.469	0	93	1	1	-2.80286	8.06928
1	-2.80028	GO:0019884	M1	1	0	GO Biological Processes	19	antigen processing and presentation of exogenous antigen	19_GO:0002376 immune system process	-2.80028	13.0722	5.80128	30284	50	139	3	2.15827	1.23256	1509|1520|3551	CTSD|CTSS|IKBKB	-1.46768	0	74	0	0	-4.30079	19.8064
1	-2.80028	GO:0000086	M1	1	0	GO Biological Processes	19	G2/M transition of mitotic cell cycle	19_GO:0009987 cellular process	-2.80028	13.0722	5.80128	30284	50	139	3	2.15827	1.23256	994|995|5347	CDC25B|CDC25C|PLK1	-1.46768	0	82	0	0	-3.4196	17.6652
1	-2.79112	GO:0010563	M1	1	0	GO Biological Processes	19	negative regulation of phosphorus metabolic process	19_GO:0048519 negative regulation of biological process	-2.79112	4.8237	4.29352	30284	271	139	6	4.31655	1.72377	142|2950|5347|5771|5788|26191	PARP1|GSTP1|PLK1|PTPN2|PTPRC|PTPN22	-1.4604	0	25	0	0	-8.90702	18.6746
1	-2.79112	GO:0045936	M1	1	0	GO Biological Processes	19	negative regulation of phosphate metabolic process	19_GO:0048519 negative regulation of biological process	-2.79112	4.8237	4.29352	30284	271	139	6	4.31655	1.72377	142|2950|5347|5771|5788|26191	PARP1|GSTP1|PLK1|PTPN2|PTPRC|PTPN22	-1.4604	0	25	0	0	-8.90702	18.6746
1	-2.79112	GO:0051259	M1	1	0	GO Biological Processes	19	protein complex oligomerization	19_GO:0009987 cellular process	-2.79112	4.8237	4.29352	30284	271	139	6	4.31655	1.72377	3028|4282|6548|7052|8989|340061	HSD17B10|MIF|SLC9A1|TGM2|TRPA1|STING1	-1.4604	0	94	1	1	-2.79112	5.1567
1	-2.78815	GO:0043405	M1	1	0	GO Biological Processes	19	regulation of MAP kinase activity	19_GO:0050789 regulation of biological process	-2.78815	7.99525	4.96812	30284	109	139	4	2.8777	1.41799	2321|2950|7099|26191	FLT1|GSTP1|TLR4|PTPN22	-1.45868	0	25	0	0	-8.90702	18.6746
1	-2.78815	GO:0060761	M1	1	0	GO Biological Processes	19	negative regulation of response to cytokine stimulus	19_GO:0048519 negative regulation of biological process	-2.78815	7.99525	4.96812	30284	109	139	4	2.8777	1.41799	2950|4321|5771|5788	GSTP1|MMP12|PTPN2|PTPRC	-1.45868	0	31	0	0	-7.70532	15.5622
1	-2.78642	GO:0042129	M1	1	0	GO Biological Processes	19	regulation of T cell proliferation	19_GO:0002376 immune system process	-2.78642	5.92039	4.54595	30284	184	139	5	3.59712	1.57948	3717|3958|5788|7048|8654	JAK2|LGALS3|PTPRC|TGFBR2|PDE5A	-1.45758	0	44	0	0	-6.2389	27.2338
1	-2.7754	GO:0046456	M1	1	0	GO Biological Processes	19	icosanoid biosynthetic process	19_GO:0009987 cellular process	-2.7754	12.8159	5.7347	30284	51	139	3	2.15827	1.23256	4282|5742|6916	MIF|PTGS1|TBXAS1	-1.4478	0	17	0	0	-10.3961	32.6806
1	-2.7754	GO:0032467	M1	1	0	GO Biological Processes	19	positive regulation of cytokinesis	19_GO:0048518 positive regulation of biological process	-2.7754	12.8159	5.7347	30284	51	139	3	2.15827	1.23256	994|1813|3480	CDC25B|DRD2|IGF1R	-1.4478	0	76	0	0	-4.10335	12.8159
1	-2.767	GO:0046394	M1	1	0	GO Biological Processes	19	carboxylic acid biosynthetic process	19_GO:0009987 cellular process	-2.767	4.77089	4.2578	30284	274	139	6	4.31655	1.72377	216|2950|3028|4282|5742|6916	ALDH1A1|GSTP1|HSD17B10|MIF|PTGS1|TBXAS1	-1.44002	0	17	0	0	-10.3961	32.6806
1	-2.75918	GO:0090100	M1	1	0	GO Biological Processes	19	positive regulation of transmembrane receptor protein serine/threonine kinase signaling pathway	19_GO:0048518 positive regulation of biological process	-2.75918	7.85119	4.91041	30284	111	139	4	2.8777	1.41799	142|1460|3717|7048	PARP1|CSNK2B|JAK2|TGFBR2	-1.43391	0	73	0	0	-4.3843	20.7496
1	-2.75918	GO:0042632	M1	1	0	GO Biological Processes	19	cholesterol homeostasis	19_GO:0042592 homeostatic process	-2.75918	7.85119	4.91041	30284	111	139	4	2.8777	1.41799	1066|1645|2053|2170	CES1|AKR1C1|EPHX2|FABP3	-1.43391	0	84	0	0	-3.33167	14.2089
1	-2.75903	GO:0042063	M1	1	0	GO Biological Processes	19	gliogenesis	19_GO:0032502 developmental process	-2.75903	4.75354	4.24601	30284	275	139	6	4.31655	1.72377	1020|1445|2185|3065|7099|79885	CDK5|CSK|PTK2B|HDAC1|TLR4|HDAC11	-1.43391	0	88	0	0	-3.1903	10.2527
1	-2.75566	GO:0030217	M1	1	0	GO Biological Processes	19	T cell differentiation	19_GO:0002376 immune system process	-2.75566	5.82541	4.49462	30284	187	139	5	3.59712	1.57948	3702|3716|5771|5788|26191	ITK|JAK1|PTPN2|PTPRC|PTPN22	-1.43115	0	37	0	0	-6.64638	22.5383
1	-2.75104	GO:0050922	M1	1	0	GO Biological Processes	19	negative regulation of chemotaxis	19_GO:0040011 locomotion	-2.75104	12.5695	5.66996	30284	52	139	3	2.15827	1.23256	4282|5771|10013	MIF|PTPN2|HDAC6	-1.42716	0	58	0	0	-5.34148	24.2078
1	-2.74553	GO:0031345	M1	1	0	GO Biological Processes	19	negative regulation of cell projection organization	19_GO:0048519 negative regulation of biological process	-2.74553	5.79443	4.47776	30284	188	139	5	3.59712	1.57948	1020|2534|3066|8408|10013	CDK5|FYN|HDAC2|ULK1|HDAC6	-1.42288	0	48	0	0	-5.94031	26.4085
1	-2.74492	GO:0019218	M1	1	0	GO Biological Processes	19	regulation of steroid metabolic process	19_GO:0050789 regulation of biological process	-2.74492	7.78109	4.88209	30284	112	139	4	2.8777	1.41799	1066|2053|3480|4790	CES1|EPHX2|IGF1R|NFKB1	-1.42288	0	84	0	0	-3.33167	14.2089
1	-2.74492	GO:0055092	M1	1	0	GO Biological Processes	19	sterol homeostasis	19_GO:0042592 homeostatic process	-2.74492	7.78109	4.88209	30284	112	139	4	2.8777	1.41799	1066|1645|2053|2170	CES1|AKR1C1|EPHX2|FABP3	-1.42288	0	84	0	0	-3.33167	14.2089
1	-2.7432	GO:0016053	M1	1	0	GO Biological Processes	19	organic acid biosynthetic process	19_GO:0009987 cellular process	-2.7432	4.71922	4.22259	30284	277	139	6	4.31655	1.72377	216|2950|3028|4282|5742|6916	ALDH1A1|GSTP1|HSD17B10|MIF|PTGS1|TBXAS1	-1.42177	0	17	0	0	-10.3961	32.6806
1	-2.73546	GO:1905952	M1	1	0	GO Biological Processes	19	regulation of lipid localization	19_GO:0051179 localization	-2.73546	5.76377	4.46102	30284	189	139	5	3.59712	1.57948	1066|2170|4282|4790|5771	CES1|FABP3|MIF|NFKB1|PTPN2	-1.41465	0	84	0	0	-3.33167	14.2089
1	-2.7308	GO:1905954	M1	1	0	GO Biological Processes	19	positive regulation of lipid localization	19_GO:0051179 localization	-2.7308	7.71223	4.85412	30284	113	139	4	2.8777	1.41799	1066|2170|4282|4790	CES1|FABP3|MIF|NFKB1	-1.41059	0	84	0	0	-3.33167	14.2089
1	-2.72719	GO:1904035	M1	1	0	GO Biological Processes	19	regulation of epithelial cell apoptotic process	19_GO:0050789 regulation of biological process	-2.72719	12.3323	5.60698	30284	53	139	3	2.15827	1.23256	3162|3480|3717	HMOX1|IGF1R|JAK2	-1.4082	0	43	0	0	-6.35402	34.4006
1	-2.72719	GO:0050918	M1	1	0	GO Biological Processes	19	positive chemotaxis	19_GO:0040011 locomotion	-2.72719	12.3323	5.60698	30284	53	139	3	2.15827	1.23256	2358|3958|4282	FPR2|LGALS3|MIF	-1.4082	0	91	0	0	-2.98479	12.3323
1	-2.72546	GO:0051897	M1	1	0	GO Biological Processes	19	positive regulation of phosphatidylinositol 3-kinase/protein kinase B signal transduction	19_GO:0048518 positive regulation of biological process	-2.72546	5.73343	4.44439	30284	190	139	5	3.59712	1.57948	2185|2321|3480|3688|3717	PTK2B|FLT1|IGF1R|ITGB1|JAK2	-1.40769	0	55	0	0	-5.5353	39.6128
1	-2.72546	GO:0051302	M1	1	0	GO Biological Processes	19	regulation of cell division	19_GO:0050789 regulation of biological process	-2.72546	5.73343	4.44439	30284	190	139	5	3.59712	1.57948	994|1813|3480|5300|5347	CDC25B|DRD2|IGF1R|PIN1|PLK1	-1.40769	0	76	0	0	-4.10335	12.8159
1	-2.71971	GO:0021537	M1	1	0	GO Biological Processes	19	telencephalon development	19_GO:0032502 developmental process	-2.71971	4.66865	4.18789	30284	280	139	6	4.31655	1.72377	1020|1813|3065|3480|6513|6715	CDK5|DRD2|HDAC1|IGF1R|SLC2A1|SRD5A1	-1.40255	0	63	0	0	-4.72824	9.27109
1	-2.71682	GO:0071482	M1	1	0	GO Biological Processes	19	cellular response to light stimulus	19_GO:0050896 response to stimulus	-2.71682	7.64458	4.82649	30284	114	139	4	2.8777	1.41799	142|4311|4312|4313	PARP1|MME|MMP1|MMP2	-1.40026	0	62	0	0	-4.81821	59.4192
1	-2.71552	GO:0062207	M1	1	0	GO Biological Processes	19	regulation of pattern recognition receptor signaling pathway	19_GO:0044419 biological process involved in interspecies interaction between organisms	-2.71552	5.70342	4.42789	30284	191	139	5	3.59712	1.57948	142|3303|3551|7099|26191	PARP1|HSPA1A|IKBKB|TLR4|PTPN22	-1.40017	0	61	0	0	-4.95505	65.3612
1	-2.71552	GO:0009267	M1	1	0	GO Biological Processes	19	cellular response to starvation	19_GO:0050896 response to stimulus	-2.71552	5.70342	4.42789	30284	191	139	5	3.59712	1.57948	1513|3480|4780|6513|6715	CTSK|IGF1R|NFE2L2|SLC2A1|SRD5A1	-1.40017	0	63	0	0	-4.72824	9.27109
1	-2.70382	GO:0050771	M1	1	0	GO Biological Processes	19	negative regulation of axonogenesis	19_GO:0032502 developmental process	-2.70382	12.1039	5.54566	30284	54	139	3	2.15827	1.23256	1020|8408|10013	CDK5|ULK1|HDAC6	-1.38907	0	48	0	0	-5.94031	26.4085
1	-2.70297	GO:0034101	M1	1	0	GO Biological Processes	19	erythrocyte homeostasis	19_GO:0042592 homeostatic process	-2.70297	7.5781	4.7992	30284	115	139	4	2.8777	1.41799	3162|3717|5771|10013	HMOX1|JAK2|PTPN2|HDAC6	-1.38883	0	58	0	0	-5.34148	24.2078
1	-2.68606	GO:0021543	M1	1	0	GO Biological Processes	19	pallium development	19_GO:0032502 developmental process	-2.68606	5.61522	4.37906	30284	194	139	5	3.59712	1.57948	1020|3065|3480|6513|6715	CDK5|HDAC1|IGF1R|SLC2A1|SRD5A1	-1.37252	0	63	0	0	-4.72824	9.27109
1	-2.68123	GO:1903039	M1	1	0	GO Biological Processes	19	positive regulation of leukocyte cell-cell adhesion	19_GO:0048518 positive regulation of biological process	-2.68123	4.58675	4.13113	30284	285	139	6	4.31655	1.72377	1445|2534|3717|5788|5970|7048	CSK|FYN|JAK2|PTPRC|RELA|TGFBR2	-1.36977	0	44	0	0	-6.2389	27.2338
1	-2.68091	GO:0015909	M1	1	0	GO Biological Processes	19	long-chain fatty acid transport	19_GO:0051179 localization	-2.68091	11.8838	5.48594	30284	55	139	3	2.15827	1.23256	1813|2170|6513	DRD2|FABP3|SLC2A1	-1.36977	0	78	0	0	-4.07749	11.8838
1	-2.68091	GO:0044839	M1	1	0	GO Biological Processes	19	cell cycle G2/M phase transition	19_GO:0009987 cellular process	-2.68091	11.8838	5.48594	30284	55	139	3	2.15827	1.23256	994|995|5347	CDC25B|CDC25C|PLK1	-1.36977	0	82	0	0	-3.4196	17.6652
1	-2.68091	GO:0010883	M1	1	0	GO Biological Processes	19	regulation of lipid storage	19_GO:0051179 localization	-2.68091	11.8838	5.48594	30284	55	139	3	2.15827	1.23256	1066|4790|5771	CES1|NFKB1|PTPN2	-1.36977	0	84	0	0	-3.33167	14.2089
1	-2.67773	GO:0140352	M1	1	0	GO Biological Processes	19	export from cell	19_GO:0051179 localization	-2.67773	3.52114	3.84035	30284	495	139	8	5.7554	1.97542	1020|3164|3776|4843|6548|6865|7052|11255	CDK5|NR4A1|KCNK2|NOS2|SLC9A1|TACR2|TGM2|HRH3	-1.36719	0	52	0	0	-5.78374	7.60013
1	-2.66671	GO:0006814	M1	1	0	GO Biological Processes	19	sodium ion transport	19_GO:0051179 localization	-2.66671	5.55792	4.34708	30284	196	139	5	3.59712	1.57948	6531|6532|6548|9152|60482	SLC6A3|SLC6A4|SLC9A1|SLC6A5|SLC5A7	-1.35676	0	39	0	0	-6.53985	12.4497
1	-2.66223	GO:0098773	M1	1	0	GO Biological Processes	19	skin epidermis development	19_GO:0032502 developmental process	-2.66223	7.38544	4.71924	30284	118	139	4	2.8777	1.41799	3065|3066|5970|8841	HDAC1|HDAC2|RELA|HDAC3	-1.35348	0	22	0	0	-9.29608	46.6865
1	-2.66223	GO:1903076	M1	1	0	GO Biological Processes	19	regulation of protein localization to plasma membrane	19_GO:0051179 localization	-2.66223	7.38544	4.71924	30284	118	139	4	2.8777	1.41799	1020|1445|3688|3958	CDK5|CSK|ITGB1|LGALS3	-1.35348	0	77	0	0	-4.07749	8.4337
1	-2.63812	GO:0046890	M1	1	0	GO Biological Processes	19	regulation of lipid biosynthetic process	19_GO:0050789 regulation of biological process	-2.63812	5.47413	4.29991	30284	199	139	5	3.59712	1.57948	1066|2170|3358|3480|4790	CES1|FABP3|HTR2C|IGF1R|NFKB1	-1.3318	0	84	0	0	-3.33167	14.2089
1	-2.63641	GO:0051209	M1	1	0	GO Biological Processes	19	release of sequestered calcium ion into cytosol	19_GO:0042592 homeostatic process	-2.63641	11.4669	5.37101	30284	57	139	3	2.15827	1.23256	1813|3358|5788	DRD2|HTR2C|PTPRC	-1.3318	0	35	0	0	-6.79294	18.5422
1	-2.63641	GO:0071385	M1	1	0	GO Biological Processes	19	cellular response to glucocorticoid stimulus	19_GO:0050896 response to stimulus	-2.63641	11.4669	5.37101	30284	57	139	3	2.15827	1.23256	3480|3717|6715	IGF1R|JAK2|SRD5A1	-1.3318	0	43	0	0	-6.35402	34.4006
1	-2.63641	GO:0050982	M1	1	0	GO Biological Processes	19	detection of mechanical stimulus	19_GO:0050896 response to stimulus	-2.63641	11.4669	5.37101	30284	57	139	3	2.15827	1.23256	2534|3776|8989	FYN|KCNK2|TRPA1	-1.3318	0	46	0	0	-6.21625	19.8064
1	-2.63641	GO:1902991	M1	1	0	GO Biological Processes	19	regulation of amyloid precursor protein catabolic process	19_GO:0050789 regulation of biological process	-2.63641	11.4669	5.37101	30284	57	139	3	2.15827	1.23256	1139|5300|5970	CHRNA7|PIN1|RELA	-1.3318	0	47	0	0	-5.9749	20.4254
1	-2.63641	GO:0048599	M1	1	0	GO Biological Processes	19	oocyte development	19_GO:0022414 reproductive process	-2.63641	11.4669	5.37101	30284	57	139	3	2.15827	1.23256	994|2185|8654	CDC25B|PTK2B|PDE5A	-1.3318	0	75	0	0	-4.21542	15.9417
1	-2.63641	GO:0050853	M1	1	0	GO Biological Processes	19	B cell receptor signaling pathway	19_GO:0002376 immune system process	-2.63641	11.4669	5.37101	30284	57	139	3	2.15827	1.23256	3702|4790|5788	ITK|NFKB1|PTPRC	-1.3318	0	95	1	1	-2.63641	11.4669
1	-2.63572	GO:0051092	M1	1	0	GO Biological Processes	19	positive regulation of NF-kappaB transcription factor activity	19_GO:0050789 regulation of biological process	-2.63572	7.26235	4.66748	30284	120	139	4	2.8777	1.41799	3303|3551|5970|7099	HSPA1A|IKBKB|RELA|TLR4	-1.3317	0	16	0	0	-10.5461	25.3338
1	-2.62265	GO:0006633	M1	1	0	GO Biological Processes	19	fatty acid biosynthetic process	19_GO:0009987 cellular process	-2.62265	7.20233	4.64205	30284	121	139	4	2.8777	1.41799	2950|4282|5742|6916	GSTP1|MIF|PTGS1|TBXAS1	-1.31922	0	17	0	0	-10.3961	32.6806
1	-2.6148	GO:0051283	M1	1	0	GO Biological Processes	19	negative regulation of sequestering of calcium ion	19_GO:0042592 homeostatic process	-2.6148	11.2692	5.31567	30284	58	139	3	2.15827	1.23256	1813|3358|5788	DRD2|HTR2C|PTPRC	-1.31195	0	35	0	0	-6.79294	18.5422
1	-2.61003	GO:0032409	M1	1	0	GO Biological Processes	19	regulation of transporter activity	19_GO:0065007 biological regulation	-2.61003	5.39283	4.2537	30284	202	139	5	3.59712	1.57948	1131|1520|3688|5292|6548	CHRM3|CTSS|ITGB1|PIM1|SLC9A1	-1.30836	0	40	0	0	-6.52585	6.88012
1	-2.61003	GO:1901136	M1	1	0	GO Biological Processes	19	carbohydrate derivative catabolic process	19_GO:0009987 cellular process	-2.61003	5.39283	4.2537	30284	202	139	5	3.59712	1.57948	216|1890|4321|8654|57704	ALDH1A1|TYMP|MMP12|PDE5A|GBA2	-1.30836	0	96	1	1	-2.61003	5.39283
1	-2.60847	GO:0006897	M1	1	0	GO Biological Processes	19	endocytosis	19_GO:0051179 localization	-2.60847	3.43103	3.75222	30284	508	139	8	5.7554	1.97542	43|1020|1813|2534|3688|4843|7052|7099	ACHE|CDK5|DRD2|FYN|ITGB1|NOS2|TGM2|TLR4	-1.30739	0	65	0	0	-4.68157	11.0782
1	-2.59687	GO:0046634	M1	1	0	GO Biological Processes	19	regulation of alpha-beta T cell activation	19_GO:0002376 immune system process	-2.59687	7.08522	4.59203	30284	123	139	4	2.8777	1.41799	3717|3958|5788|7048	JAK2|LGALS3|PTPRC|TGFBR2	-1.29636	0	44	0	0	-6.2389	27.2338
1	-2.59358	GO:0038093	M1	1	0	GO Biological Processes	19	Fc receptor signaling pathway	19_GO:0002376 immune system process	-2.59358	11.0782	5.26167	30284	59	139	3	2.15827	1.23256	2534|3551|4843	FYN|IKBKB|NOS2	-1.29366	0	65	0	0	-4.68157	11.0782
1	-2.59158	GO:0006874	M1	1	0	GO Biological Processes	19	intracellular calcium ion homeostasis	19_GO:0042592 homeostatic process	-2.59158	5.33996	4.22339	30284	204	139	5	3.59712	1.57948	1139|1813|3358|7052|8989	CHRNA7|DRD2|HTR2C|TGM2|TRPA1	-1.29282	0	35	0	0	-6.79294	18.5422
1	-2.59158	GO:0002695	M1	1	0	GO Biological Processes	19	negative regulation of leukocyte activation	19_GO:0002376 immune system process	-2.59158	5.33996	4.22339	30284	204	139	5	3.59712	1.57948	3958|5771|5788|8654|26191	LGALS3|PTPN2|PTPRC|PDE5A|PTPN22	-1.29282	0	37	0	0	-6.64638	22.5383
1	-2.58763	GO:0044089	M1	1	0	GO Biological Processes	19	positive regulation of cellular component biogenesis	19_GO:0048518 positive regulation of biological process	-2.58763	3.40423	3.72568	30284	512	139	8	5.7554	1.97542	2185|3303|3958|4312|7099|8408|10733|26191	PTK2B|HSPA1A|LGALS3|MMP1|TLR4|ULK1|PLK4|PTPN22	-1.28946	0	61	0	0	-4.95505	65.3612
1	-2.58416	GO:0032649	M1	1	0	GO Biological Processes	19	regulation of type II interferon production	19_GO:0032501 multicellular organismal process	-2.58416	7.02808	4.56745	30284	124	139	4	2.8777	1.41799	3717|7099|26191|51311	JAK2|TLR4|PTPN22|TLR8	-1.28656	0	66	0	0	-4.62579	34.4006
1	-2.58339	GO:0009896	M1	1	0	GO Biological Processes	19	positive regulation of catabolic process	19_GO:0048518 positive regulation of biological process	-2.58339	3.1075	3.63285	30284	631	139	9	6.47482	2.08723	2185|3162|3303|4780|5347|8408|10013|26986|340061	PTK2B|HMOX1|HSPA1A|NFE2L2|PLK1|ULK1|HDAC6|PABPC1|STING1	-1.28638	0	54	0	0	-5.55567	9.72636
1	-2.58243	GO:2000241	M1	1	0	GO Biological Processes	19	regulation of reproductive process	19_GO:0022414 reproductive process	-2.58243	5.31391	4.20839	30284	205	139	5	3.59712	1.57948	994|995|3066|6865|8654	CDC25B|CDC25C|HDAC2|TACR2|PDE5A	-1.28599	0	75	0	0	-4.21542	15.9417
1	-2.57414	GO:0001654	M1	1	0	GO Biological Processes	19	eye development	19_GO:0032502 developmental process	-2.57414	3.78435	3.82101	30284	403	139	7	5.03597	1.85487	43|1813|2321|3065|3066|6531|7048	ACHE|DRD2|FLT1|HDAC1|HDAC2|SLC6A3|TGFBR2	-1.2792	0	38	0	0	-6.59978	93.3731
1	-2.57275	GO:0050850	M1	1	0	GO Biological Processes	19	positive regulation of calcium-mediated signaling	19_GO:0048518 positive regulation of biological process	-2.57275	10.8935	5.20895	30284	60	139	3	2.15827	1.23256	3358|5788|6548	HTR2C|PTPRC|SLC9A1	-1.2792	0	35	0	0	-6.79294	18.5422
1	-2.57275	GO:0032648	M1	1	0	GO Biological Processes	19	regulation of interferon-beta production	19_GO:0032501 multicellular organismal process	-2.57275	10.8935	5.20895	30284	60	139	3	2.15827	1.23256	7099|51311|340061	TLR4|TLR8|STING1	-1.2792	0	51	0	0	-5.85126	34.8593
1	-2.57275	GO:0000079	M1	1	0	GO Biological Processes	19	regulation of cyclin-dependent protein serine/threonine kinase activity	19_GO:0050789 regulation of biological process	-2.57275	10.8935	5.20895	30284	60	139	3	2.15827	1.23256	995|5292|5347	CDC25C|PIM1|PLK1	-1.2792	0	82	0	0	-3.4196	17.6652
1	-2.57275	GO:0070542	M1	1	0	GO Biological Processes	19	response to fatty acid	19_GO:0050896 response to stimulus	-2.57275	10.8935	5.20895	30284	60	139	3	2.15827	1.23256	1645|3776|6916	AKR1C1|KCNK2|TBXAS1	-1.2792	0	97	1	1	-2.57275	10.8935
1	-2.57156	GO:0001952	M1	1	0	GO Biological Processes	19	regulation of cell-matrix adhesion	19_GO:0050789 regulation of biological process	-2.57156	6.97186	4.54313	30284	125	139	4	2.8777	1.41799	2185|4321|5054|6548	PTK2B|MMP12|SERPINE1|SLC9A1	-1.27858	0	60	0	0	-5.11383	11.4669
1	-2.56429	GO:0007626	M1	1	0	GO Biological Processes	19	locomotory behavior	19_GO:0032501 multicellular organismal process	-2.56429	5.26257	4.17868	30284	207	139	5	3.59712	1.57948	1141|1143|1813|3358|6531	CHRNB2|CHRNB4|DRD2|HTR2C|SLC6A3	-1.27188	0	50	0	0	-5.90744	43.5741
1	-2.5523	GO:0007259	M1	1	0	GO Biological Processes	19	cell surface receptor signaling pathway via JAK-STAT	19_GO:0050896 response to stimulus	-2.5523	10.7149	5.15746	30284	61	139	3	2.15827	1.23256	3716|3717|6772	JAK1|JAK2|STAT1	-1.26218	0	19	0	0	-10.0515	50.2778
1	-2.5523	GO:0001961	M1	1	0	GO Biological Processes	19	positive regulation of cytokine-mediated signaling pathway	19_GO:0048518 positive regulation of biological process	-2.5523	10.7149	5.15746	30284	61	139	3	2.15827	1.23256	3303|4321|340061	HSPA1A|MMP12|STING1	-1.26218	0	51	0	0	-5.85126	34.8593
1	-2.5523	GO:0009994	M1	1	0	GO Biological Processes	19	oocyte differentiation	19_GO:0022414 reproductive process	-2.5523	10.7149	5.15746	30284	61	139	3	2.15827	1.23256	994|2185|8654	CDC25B|PTK2B|PDE5A	-1.26218	0	75	0	0	-4.21542	15.9417
1	-2.5523	GO:0051293	M1	1	0	GO Biological Processes	19	establishment of spindle localization	19_GO:0051179 localization	-2.5523	10.7149	5.15746	30284	61	139	3	2.15827	1.23256	3688|5347|8841	ITGB1|PLK1|HDAC3	-1.26218	0	82	0	0	-3.4196	17.6652
1	-2.55042	GO:0150063	M1	1	0	GO Biological Processes	19	visual system development	19_GO:0032502 developmental process	-2.55042	3.74716	3.78889	30284	407	139	7	5.03597	1.85487	43|1813|2321|3065|3066|6531|7048	ACHE|DRD2|FLT1|HDAC1|HDAC2|SLC6A3|TGFBR2	-1.26087	0	38	0	0	-6.59978	93.3731
1	-2.5467	GO:0003014	M1	1	0	GO Biological Processes	19	renal system process	19_GO:0032501 multicellular organismal process	-2.5467	6.86206	4.49529	30284	127	139	4	2.8777	1.41799	231|1141|1143|1813	AKR1B1|CHRNB2|CHRNB4|DRD2	-1.25795	0	50	0	0	-5.90744	43.5741
1	-2.54636	GO:0022408	M1	1	0	GO Biological Processes	19	negative regulation of cell-cell adhesion	19_GO:0048519 negative regulation of biological process	-2.54636	5.21221	4.14935	30284	209	139	5	3.59712	1.57948	3717|3958|5771|8654|26191	JAK2|LGALS3|PTPN2|PDE5A|PTPN22	-1.25795	0	37	0	0	-6.64638	22.5383
1	-2.53747	GO:0001933	M1	1	0	GO Biological Processes	19	negative regulation of protein phosphorylation	19_GO:0048519 negative regulation of biological process	-2.53747	5.18739	4.13482	30284	210	139	5	3.59712	1.57948	2950|5347|5771|5788|26191	GSTP1|PLK1|PTPN2|PTPRC|PTPN22	-1.25019	0	25	0	0	-8.90702	18.6746
1	-2.53747	GO:0051098	M1	1	0	GO Biological Processes	19	regulation of binding	19_GO:0065007 biological regulation	-2.53747	5.18739	4.13482	30284	210	139	5	3.59712	1.57948	1460|5300|5347|10014|340061	CSNK2B|PIN1|PLK1|HDAC5|STING1	-1.25019	0	93	0	0	-2.80286	8.06928
1	-2.53518	GO:0030099	M1	1	0	GO Biological Processes	19	myeloid cell differentiation	19_GO:0032502 developmental process	-2.53518	4.28598	3.91656	30284	305	139	6	4.31655	1.72377	142|3717|5771|7048|7099|10013	PARP1|JAK2|PTPN2|TGFBR2|TLR4|HDAC6	-1.24847	0	73	0	0	-4.3843	20.7496
1	-2.53221	GO:0038065	M1	1	0	GO Biological Processes	19	collagen-activated signaling pathway	19_GO:0050896 response to stimulus	-2.53221	10.5421	5.10715	30284	62	139	3	2.15827	1.23256	2321|3480|3717	FLT1|IGF1R|JAK2	-1.24662	0	55	0	0	-5.5353	39.6128
1	-2.53221	GO:1904029	M1	1	0	GO Biological Processes	19	regulation of cyclin-dependent protein kinase activity	19_GO:0050789 regulation of biological process	-2.53221	10.5421	5.10715	30284	62	139	3	2.15827	1.23256	995|5292|5347	CDC25C|PIM1|PLK1	-1.24662	0	82	0	0	-3.4196	17.6652
1	-2.52863	GO:0034764	M1	1	0	GO Biological Processes	19	positive regulation of transmembrane transport	19_GO:0051179 localization	-2.52863	5.16281	4.12039	30284	211	139	5	3.59712	1.57948	760|1520|3688|4780|6548	CA2|CTSS|ITGB1|NFE2L2|SLC9A1	-1.24361	0	40	0	0	-6.52585	6.88012
1	-2.52229	GO:0001508	M1	1	0	GO Biological Processes	19	action potential	19_GO:0065007 biological regulation	-2.52229	6.75567	4.44847	30284	129	139	4	2.8777	1.41799	1134|1137|1143|3776	CHRNA1|CHRNA4|CHRNB4|KCNK2	-1.23839	0	2	0	0	-18.7891	72.6235
1	-2.52229	GO:0039531	M1	1	0	GO Biological Processes	19	regulation of cytoplasmic pattern recognition receptor signaling pathway	19_GO:0044419 biological process involved in interspecies interaction between organisms	-2.52229	6.75567	4.44847	30284	129	139	4	2.8777	1.41799	142|3303|7099|26191	PARP1|HSPA1A|TLR4|PTPN22	-1.23839	0	61	0	0	-4.95505	65.3612
1	-2.51247	GO:0043030	M1	1	0	GO Biological Processes	19	regulation of macrophage activation	19_GO:0002376 immune system process	-2.51247	10.3748	5.05797	30284	63	139	3	2.15827	1.23256	4282|5788|7099	MIF|PTPRC|TLR4	-1.22913	0	44	0	0	-6.2389	27.2338
1	-2.50962	GO:0048880	M1	1	0	GO Biological Processes	19	sensory system development	19_GO:0032502 developmental process	-2.50962	3.6838	3.73364	30284	414	139	7	5.03597	1.85487	43|1813|2321|3065|3066|6531|7048	ACHE|DRD2|FLT1|HDAC1|HDAC2|SLC6A3|TGFBR2	-1.22684	0	38	0	0	-6.59978	93.3731
1	-2.4983	GO:0010977	M1	1	0	GO Biological Processes	19	negative regulation of neuron projection development	19_GO:0032502 developmental process	-2.4983	6.65253	4.40264	30284	131	139	4	2.8777	1.41799	1020|3066|8408|10013	CDK5|HDAC2|ULK1|HDAC6	-1.21609	0	48	0	0	-5.94031	26.4085
1	-2.49306	GO:0019226	M1	1	0	GO Biological Processes	19	transmission of nerve impulse	19_GO:0032501 multicellular organismal process	-2.49306	10.2127	5.00989	30284	64	139	3	2.15827	1.23256	1134|1143|3776	CHRNA1|CHRNB4|KCNK2	-1.21141	0	2	0	0	-18.7891	72.6235
1	-2.4924	GO:0006366	M1	1	0	GO Biological Processes	19	transcription by RNA polymerase II	19_GO:0009987 cellular process	-2.4924	3.6573	3.71032	30284	417	139	7	5.03597	1.85487	142|328|3164|3717|4790|8805|8841	PARP1|APEX1|NR4A1|JAK2|NFKB1|TRIM24|HDAC3	-1.2113	0	41	0	0	-6.40037	13.9066
1	-2.48517	GO:0010001	M1	1	0	GO Biological Processes	19	glial cell differentiation	19_GO:0032502 developmental process	-2.48517	5.0433	4.04958	30284	216	139	5	3.59712	1.57948	1020|1445|3065|7099|79885	CDK5|CSK|HDAC1|TLR4|HDAC11	-1.20463	0	88	0	0	-3.1903	10.2527
1	-2.47643	GO:0002250	M1	1	0	GO Biological Processes	19	adaptive immune response	19_GO:0002376 immune system process	-2.47643	2.99364	3.50274	30284	655	139	9	6.47482	2.08723	1445|1520|2185|2534|3702|3716|3717|7099|51311	CSK|CTSS|PTK2B|FYN|ITK|JAK1|JAK2|TLR4|TLR8	-1.19844	0	66	0	0	-4.62579	34.4006
1	-2.47473	GO:0007416	M1	1	0	GO Biological Processes	19	synapse assembly	19_GO:0032502 developmental process	-2.47473	6.5525	4.35775	30284	133	139	4	2.8777	1.41799	43|1020|1813|2554	ACHE|CDK5|DRD2|GABRA1	-1.19844	0	50	0	0	-5.90744	43.5741
1	-2.47473	GO:0045834	M1	1	0	GO Biological Processes	19	positive regulation of lipid metabolic process	19_GO:0048518 positive regulation of biological process	-2.47473	6.5525	4.35775	30284	133	139	4	2.8777	1.41799	1066|2170|3358|3480	CES1|FABP3|HTR2C|IGF1R	-1.19844	0	84	0	0	-3.33167	14.2089
1	-2.47399	GO:0140888	M1	1	0	GO Biological Processes	19	interferon-mediated signaling pathway	19_GO:0050896 response to stimulus	-2.47399	10.0556	4.96285	30284	65	139	3	2.15827	1.23256	3716|3717|6772	JAK1|JAK2|STAT1	-1.19844	0	19	0	0	-10.0515	50.2778
1	-2.47399	GO:0040014	M1	1	0	GO Biological Processes	19	regulation of multicellular organism growth	19_GO:0040007 growth	-2.47399	10.0556	4.96285	30284	65	139	3	2.15827	1.23256	1813|6531|8841	DRD2|SLC6A3|HDAC3	-1.19844	0	38	0	0	-6.59978	93.3731
1	-2.47399	GO:0002931	M1	1	0	GO Biological Processes	19	response to ischemia	19_GO:0050896 response to stimulus	-2.47399	10.0556	4.96285	30284	65	139	3	2.15827	1.23256	2185|4780|5970	PTK2B|NFE2L2|RELA	-1.19844	0	55	0	0	-5.5353	39.6128
1	-2.47399	GO:0038084	M1	1	0	GO Biological Processes	19	vascular endothelial growth factor signaling pathway	19_GO:0050896 response to stimulus	-2.47399	10.0556	4.96285	30284	65	139	3	2.15827	1.23256	2321|3480|5970	FLT1|IGF1R|RELA	-1.19844	0	55	0	0	-5.5353	39.6128
1	-2.47399	GO:0045428	M1	1	0	GO Biological Processes	19	regulation of nitric oxide biosynthetic process	19_GO:0050789 regulation of biological process	-2.47399	10.0556	4.96285	30284	65	139	3	2.15827	1.23256	2185|3717|7099	PTK2B|JAK2|TLR4	-1.19844	0	66	0	0	-4.62579	34.4006
1	-2.47399	GO:0090398	M1	1	0	GO Biological Processes	19	cellular senescence	19_GO:0050896 response to stimulus	-2.47399	10.0556	4.96285	30284	65	139	3	2.15827	1.23256	3480|4000|4282	IGF1R|LMNA|MIF	-1.19844	0	86	0	0	-3.29228	19.2239
1	-2.46812	GO:0050679	M1	1	0	GO Biological Processes	19	positive regulation of epithelial cell proliferation	19_GO:0048518 positive regulation of biological process	-2.46812	4.99703	4.02186	30284	218	139	5	3.59712	1.57948	2152|3162|3164|4321|10013	F3|HMOX1|NR4A1|MMP12|HDAC6	-1.19312	0	80	0	0	-3.92175	6.05196
1	-2.46309	GO:0030512	M1	1	0	GO Biological Processes	19	negative regulation of transforming growth factor beta receptor signaling pathway	19_GO:0048519 negative regulation of biological process	-2.46309	6.5036	4.33565	30284	134	139	4	2.8777	1.41799	3065|3066|3303|5300	HDAC1|HDAC2|HSPA1A|PIN1	-1.18974	0	22	0	0	-9.29608	46.6865
1	-2.46309	GO:0051282	M1	1	0	GO Biological Processes	19	regulation of sequestering of calcium ion	19_GO:0042592 homeostatic process	-2.46309	6.5036	4.33565	30284	134	139	4	2.8777	1.41799	1813|2185|3358|5788	DRD2|PTK2B|HTR2C|PTPRC	-1.18974	0	35	0	0	-6.79294	18.5422
1	-2.46309	GO:0050864	M1	1	0	GO Biological Processes	19	regulation of B cell activation	19_GO:0002376 immune system process	-2.46309	6.5036	4.33565	30284	134	139	4	2.8777	1.41799	1141|4282|5788|7099	CHRNB2|MIF|PTPRC|TLR4	-1.18974	0	44	0	0	-6.2389	27.2338
1	-2.45523	GO:0071384	M1	1	0	GO Biological Processes	19	cellular response to corticosteroid stimulus	19_GO:0050896 response to stimulus	-2.45523	9.9032	4.91682	30284	66	139	3	2.15827	1.23256	3480|3717|6715	IGF1R|JAK2|SRD5A1	-1.18461	0	43	0	0	-6.35402	34.4006
1	-2.45523	GO:0050688	M1	1	0	GO Biological Processes	19	regulation of defense response to virus	19_GO:0044419 biological process involved in interspecies interaction between organisms	-2.45523	9.9032	4.91682	30284	66	139	3	2.15827	1.23256	4321|6772|340061	MMP12|STAT1|STING1	-1.18461	0	51	0	0	-5.85126	34.8593
1	-2.45523	GO:0070050	M1	1	0	GO Biological Processes	19	neuron cellular homeostasis	19_GO:0042592 homeostatic process	-2.45523	9.9032	4.91682	30284	66	139	3	2.15827	1.23256	760|766|1134	CA2|CA7|CHRNA1	-1.18461	0	67	0	0	-4.60288	23.5536
1	-2.45523	GO:2000351	M1	1	0	GO Biological Processes	19	regulation of endothelial cell apoptotic process	19_GO:0050789 regulation of biological process	-2.45523	9.9032	4.91682	30284	66	139	3	2.15827	1.23256	2152|4780|5054	F3|NFE2L2|SERPINE1	-1.18461	0	71	0	0	-4.43541	24.2078
1	-2.45523	GO:0051653	M1	1	0	GO Biological Processes	19	spindle localization	19_GO:0051179 localization	-2.45523	9.9032	4.91682	30284	66	139	3	2.15827	1.23256	3688|5347|8841	ITGB1|PLK1|HDAC3	-1.18461	0	82	0	0	-3.4196	17.6652
1	-2.45125	GO:0045637	M1	1	0	GO Biological Processes	19	regulation of myeloid cell differentiation	19_GO:0002376 immune system process	-2.45125	4.9516	3.99448	30284	220	139	5	3.59712	1.57948	2185|3303|5771|6772|7099	PTK2B|HSPA1A|PTPN2|STAT1|TLR4	-1.18118	0	26	0	0	-8.71137	9.47263
1	-2.44289	GO:0070588	M1	1	0	GO Biological Processes	19	calcium ion transmembrane transport	19_GO:0051179 localization	-2.44289	4.9292	3.98092	30284	221	139	5	3.59712	1.57948	1139|1813|3358|5788|8989	CHRNA7|DRD2|HTR2C|PTPRC|TRPA1	-1.1739	0	35	0	0	-6.79294	18.5422
1	-2.44289	GO:0000165	M1	1	0	GO Biological Processes	19	MAPK cascade	19_GO:0050896 response to stimulus	-2.44289	4.9292	3.98092	30284	221	139	5	3.59712	1.57948	2185|3551|4790|5788|7099	PTK2B|IKBKB|NFKB1|PTPRC|TLR4	-1.1739	0	95	0	0	-2.63641	11.4669
1	-2.44012	GO:0006469	M1	1	0	GO Biological Processes	19	negative regulation of protein kinase activity	19_GO:0048519 negative regulation of biological process	-2.44012	6.40796	4.29213	30284	136	139	4	2.8777	1.41799	2950|5347|5788|26191	GSTP1|PLK1|PTPRC|PTPN22	-1.17221	0	25	0	0	-8.90702	18.6746
1	-2.44012	GO:0050868	M1	1	0	GO Biological Processes	19	negative regulation of T cell activation	19_GO:0002376 immune system process	-2.44012	6.40796	4.29213	30284	136	139	4	2.8777	1.41799	3958|5771|8654|26191	LGALS3|PTPN2|PDE5A|PTPN22	-1.17221	0	37	0	0	-6.64638	22.5383
1	-2.43678	GO:0080164	M1	1	0	GO Biological Processes	19	regulation of nitric oxide metabolic process	19_GO:0050789 regulation of biological process	-2.43678	9.7554	4.87177	30284	67	139	3	2.15827	1.23256	2185|3717|7099	PTK2B|JAK2|TLR4	-1.16942	0	66	0	0	-4.62579	34.4006
1	-2.43061	GO:0032940	M1	1	0	GO Biological Processes	19	secretion by cell	19_GO:0051179 localization	-2.43061	3.5633	3.62665	30284	428	139	7	5.03597	1.85487	1020|3164|3776|4843|6865|7052|11255	CDK5|NR4A1|KCNK2|NOS2|TACR2|TGM2|HRH3	-1.16379	0	52	0	0	-5.78374	7.60013
1	-2.42877	GO:0006865	M1	1	0	GO Biological Processes	19	amino acid transport	19_GO:0051179 localization	-2.42877	6.36118	4.27069	30284	137	139	4	2.8777	1.41799	3776|6531|6532|9152	KCNK2|SLC6A3|SLC6A4|SLC6A5	-1.16249	0	39	0	0	-6.53985	12.4497
1	-2.4263	GO:0048167	M1	1	0	GO Biological Processes	19	regulation of synaptic plasticity	19_GO:0050789 regulation of biological process	-2.4263	4.88499	3.95403	30284	223	139	5	3.59712	1.57948	1020|1139|1813|2185|4311	CDK5|CHRNA7|DRD2|PTK2B|MME	-1.16055	0	12	0	0	-12.4616	28.4179
1	-2.41863	GO:0055021	M1	1	0	GO Biological Processes	19	regulation of cardiac muscle tissue growth	19_GO:0040007 growth	-2.41863	9.61193	4.82765	30284	68	139	3	2.15827	1.23256	3776|5292|10038	KCNK2|PIM1|PARP2	-1.15451	0	36	0	0	-6.7677	9.61193
1	-2.41863	GO:0032715	M1	1	0	GO Biological Processes	19	negative regulation of interleukin-6 production	19_GO:0048519 negative regulation of biological process	-2.41863	9.61193	4.82765	30284	68	139	3	2.15827	1.23256	1445|7099|26191	CSK|TLR4|PTPN22	-1.15451	0	61	0	0	-4.95505	65.3612
1	-2.41863	GO:0048002	M1	1	0	GO Biological Processes	19	antigen processing and presentation of peptide antigen	19_GO:0002376 immune system process	-2.41863	9.61193	4.82765	30284	68	139	3	2.15827	1.23256	1509|1520|3551	CTSD|CTSS|IKBKB	-1.15451	0	74	0	0	-4.30079	19.8064
1	-2.41806	GO:0010810	M1	1	0	GO Biological Processes	19	regulation of cell-substrate adhesion	19_GO:0050789 regulation of biological process	-2.41806	4.86318	3.9407	30284	224	139	5	3.59712	1.57948	2185|3717|4321|5054|6548	PTK2B|JAK2|MMP12|SERPINE1|SLC9A1	-1.15447	0	60	0	0	-5.11383	11.4669
1	-2.41752	GO:1903052	M1	1	0	GO Biological Processes	19	positive regulation of proteolysis involved in protein catabolic process	19_GO:0048518 positive regulation of biological process	-2.41752	6.31509	4.24947	30284	138	139	4	2.8777	1.41799	2185|3303|4780|5347	PTK2B|HSPA1A|NFE2L2|PLK1	-1.15447	0	54	0	0	-5.55567	9.72636
1	-2.41404	GO:0060627	M1	1	0	GO Biological Processes	19	regulation of vesicle-mediated transport	19_GO:0051179 localization	-2.41404	3.18641	3.50409	30284	547	139	8	5.7554	1.97542	1020|1445|1813|2358|3958|5054|5788|7052	CDK5|CSK|DRD2|FPR2|LGALS3|SERPINE1|PTPRC|TGM2	-1.15152	0	87	0	0	-3.23472	8.54394
1	-2.4135	GO:0007517	M1	1	0	GO Biological Processes	19	muscle organ development	19_GO:0032502 developmental process	-2.4135	4.04713	3.73864	30284	323	139	6	4.31655	1.72377	688|1020|1134|3164|3688|4000	KLF5|CDK5|CHRNA1|NR4A1|ITGB1|LMNA	-1.15151	0	52	0	0	-5.78374	7.60013
1	-2.40699	GO:0042742	M1	1	0	GO Biological Processes	19	defense response to bacterium	19_GO:0044419 biological process involved in interspecies interaction between organisms	-2.40699	4.03464	3.72913	30284	324	139	6	4.31655	1.72377	2358|4353|4790|4843|5054|7099	FPR2|MPO|NFKB1|NOS2|SERPINE1|TLR4	-1.14553	0	8	0	0	-13.0421	9.24922
1	-2.40174	GO:0042326	M1	1	0	GO Biological Processes	19	negative regulation of phosphorylation	19_GO:0048519 negative regulation of biological process	-2.40174	4.82014	3.91429	30284	226	139	5	3.59712	1.57948	2950|5347|5771|5788|26191	GSTP1|PLK1|PTPN2|PTPRC|PTPN22	-1.14145	0	25	0	0	-8.90702	18.6746
1	-2.40078	GO:0019229	M1	1	0	GO Biological Processes	19	regulation of vasoconstriction	19_GO:0032501 multicellular organismal process	-2.40078	9.47263	4.78444	30284	69	139	3	2.15827	1.23256	3688|4313|6916	ITGB1|MMP2|TBXAS1	-1.14145	0	34	0	0	-6.88188	9.47263
1	-2.40078	GO:0030193	M1	1	0	GO Biological Processes	19	regulation of blood coagulation	19_GO:0032501 multicellular organismal process	-2.40078	9.47263	4.78444	30284	69	139	3	2.15827	1.23256	2152|4780|5054	F3|NFE2L2|SERPINE1	-1.14145	0	71	0	0	-4.43541	24.2078
1	-2.40078	GO:1905953	M1	1	0	GO Biological Processes	19	negative regulation of lipid localization	19_GO:0051179 localization	-2.40078	9.47263	4.78444	30284	69	139	3	2.15827	1.23256	1066|4790|5771	CES1|NFKB1|PTPN2	-1.14145	0	84	0	0	-3.33167	14.2089
1	-2.3953	GO:0061041	M1	1	0	GO Biological Processes	19	regulation of wound healing	19_GO:0050896 response to stimulus	-2.3953	6.22487	4.20764	30284	140	139	4	2.8777	1.41799	2152|3688|4780|5054	F3|ITGB1|NFE2L2|SERPINE1	-1.13741	0	71	0	0	-4.43541	24.2078
1	-2.3953	GO:0030010	M1	1	0	GO Biological Processes	19	establishment of cell polarity	19_GO:0009987 cellular process	-2.3953	6.22487	4.20764	30284	140	139	4	2.8777	1.41799	3480|3688|5347|8841	IGF1R|ITGB1|PLK1|HDAC3	-1.13741	0	82	0	0	-3.4196	17.6652
1	-2.39515	GO:0006351	M1	1	0	GO Biological Processes	19	DNA-templated transcription	19_GO:0009987 cellular process	-2.39515	3.16327	3.4799	30284	551	139	8	5.7554	1.97542	142|328|3164|3717|4790|5970|8805|8841	PARP1|APEX1|NR4A1|JAK2|NFKB1|RELA|TRIM24|HDAC3	-1.13741	0	41	0	0	-6.40037	13.9066
1	-2.39364	GO:0050866	M1	1	0	GO Biological Processes	19	negative regulation of cell activation	19_GO:0048519 negative regulation of biological process	-2.39364	4.79891	3.9012	30284	227	139	5	3.59712	1.57948	3958|5771|5788|8654|26191	LGALS3|PTPN2|PTPRC|PDE5A|PTPN22	-1.13643	0	37	0	0	-6.64638	22.5383
1	-2.38696	GO:1903706	M1	1	0	GO Biological Processes	19	regulation of hemopoiesis	19_GO:0002376 immune system process	-2.38696	3.49792	3.5675	30284	436	139	7	5.03597	1.85487	2185|3303|5771|5788|6772|7048|7099	PTK2B|HSPA1A|PTPN2|PTPRC|STAT1|TGFBR2|TLR4	-1.13028	0	26	0	0	-8.71137	9.47263
1	-2.36589	GO:1900046	M1	1	0	GO Biological Processes	19	regulation of hemostasis	19_GO:0050789 regulation of biological process	-2.36589	9.2058	4.70059	30284	71	139	3	2.15827	1.23256	2152|4780|5054	F3|NFE2L2|SERPINE1	-1.11027	0	71	0	0	-4.43541	24.2078
1	-2.36589	GO:0045600	M1	1	0	GO Biological Processes	19	positive regulation of fat cell differentiation	19_GO:0032502 developmental process	-2.36589	9.2058	4.70059	30284	71	139	3	2.15827	1.23256	688|3358|5292	KLF5|HTR2C|PIM1	-1.11027	0	98	1	1	-2.36589	9.2058
1	-2.36264	GO:0002262	M1	1	0	GO Biological Processes	19	myeloid cell homeostasis	19_GO:0042592 homeostatic process	-2.36264	6.09428	4.1464	30284	143	139	4	2.8777	1.41799	3162|3717|5771|10013	HMOX1|JAK2|PTPN2|HDAC6	-1.10755	0	58	0	0	-5.34148	24.2078
1	-2.3602	GO:0040007	M1	1	0	GO Biological Processes	19	growth	19_GO:0040007 growth	-2.3602	3.45826	3.53123	30284	441	139	7	5.03597	1.85487	688|1020|1134|3688|7048|8408|10013	KLF5|CDK5|CHRNA1|ITGB1|TGFBR2|ULK1|HDAC6	-1.10615	0	48	0	0	-5.94031	26.4085
1	-2.3602	GO:0048589	M1	1	0	GO Biological Processes	19	developmental growth	19_GO:0040007 growth	-2.3602	3.45826	3.53123	30284	441	139	7	5.03597	1.85487	688|1020|1134|3688|7048|8408|10013	KLF5|CDK5|CHRNA1|ITGB1|TGFBR2|ULK1|HDAC6	-1.10615	0	48	0	0	-5.94031	26.4085
1	-2.35193	GO:0033673	M1	1	0	GO Biological Processes	19	negative regulation of kinase activity	19_GO:0048519 negative regulation of biological process	-2.35193	6.05196	4.12637	30284	144	139	4	2.8777	1.41799	2950|5347|5788|26191	GSTP1|PLK1|PTPRC|PTPN22	-1.09841	0	25	0	0	-8.90702	18.6746
1	-2.34885	GO:0042698	M1	1	0	GO Biological Processes	19	ovulation cycle	19_GO:0048511 rhythmic process	-2.34885	9.07794	4.6599	30284	72	139	3	2.15827	1.23256	771|3480|4313	CA12|IGF1R|MMP2	-1.0969	0	43	0	0	-6.35402	34.4006
1	-2.34885	GO:0046626	M1	1	0	GO Biological Processes	19	regulation of insulin receptor signaling pathway	19_GO:0050896 response to stimulus	-2.34885	9.07794	4.6599	30284	72	139	3	2.15827	1.23256	1509|5771|5970	CTSD|PTPN2|RELA	-1.0969	0	74	0	0	-4.30079	19.8064
1	-2.34885	GO:0043124	M1	1	0	GO Biological Processes	19	negative regulation of canonical NF-kappaB signal transduction	19_GO:0048519 negative regulation of biological process	-2.34885	9.07794	4.6599	30284	72	139	3	2.15827	1.23256	2950|3065|6772	GSTP1|HDAC1|STAT1	-1.0969	0	99	1	1	-2.34885	9.07794
1	-2.33698	GO:0042060	M1	1	0	GO Biological Processes	19	wound healing	19_GO:0050896 response to stimulus	-2.33698	3.90216	3.62703	30284	335	139	6	4.31655	1.72377	2152|3162|3688|4321|6532|7099	F3|HMOX1|ITGB1|MMP12|SLC6A4|TLR4	-1.08555	0	33	0	0	-7.04626	5.57689
1	-2.33207	GO:0097696	M1	1	0	GO Biological Processes	19	cell surface receptor signaling pathway via STAT	19_GO:0050896 response to stimulus	-2.33207	8.95358	4.61999	30284	73	139	3	2.15827	1.23256	3716|3717|6772	JAK1|JAK2|STAT1	-1.084	0	19	0	0	-10.0515	50.2778
1	-2.33207	GO:0014015	M1	1	0	GO Biological Processes	19	positive regulation of gliogenesis	19_GO:0032502 developmental process	-2.33207	8.95358	4.61999	30284	73	139	3	2.15827	1.23256	3065|3066|5970	HDAC1|HDAC2|RELA	-1.084	0	22	0	0	-9.29608	46.6865
1	-2.33207	GO:0033143	M1	1	0	GO Biological Processes	19	regulation of intracellular steroid hormone receptor signaling pathway	19_GO:0050896 response to stimulus	-2.33207	8.95358	4.61999	30284	73	139	3	2.15827	1.23256	142|3065|10013	PARP1|HDAC1|HDAC6	-1.084	0	22	0	0	-9.29608	46.6865
1	-2.33207	GO:0071901	M1	1	0	GO Biological Processes	19	negative regulation of protein serine/threonine kinase activity	19_GO:0048519 negative regulation of biological process	-2.33207	8.95358	4.61999	30284	73	139	3	2.15827	1.23256	2950|5347|26191	GSTP1|PLK1|PTPN22	-1.084	0	25	0	0	-8.90702	18.6746
1	-2.33207	GO:0032722	M1	1	0	GO Biological Processes	19	positive regulation of chemokine production	19_GO:0032501 multicellular organismal process	-2.33207	8.95358	4.61999	30284	73	139	3	2.15827	1.23256	3162|4282|7099	HMOX1|MIF|TLR4	-1.084	0	44	0	0	-6.2389	27.2338
1	-2.33076	GO:0016311	M1	1	0	GO Biological Processes	19	dephosphorylation	19_GO:0009987 cellular process	-2.33076	5.96905	4.08688	30284	146	139	4	2.8777	1.41799	2053|5771|5788|26191	EPHX2|PTPN2|PTPRC|PTPN22	-1.084	0	37	0	0	-6.64638	22.5383
1	-2.33076	GO:0007519	M1	1	0	GO Biological Processes	19	skeletal muscle tissue development	19_GO:0032502 developmental process	-2.33076	5.96905	4.08688	30284	146	139	4	2.8777	1.41799	688|1020|1134|3164	KLF5|CDK5|CHRNA1|NR4A1	-1.084	0	52	0	0	-5.78374	7.60013
1	-2.33076	GO:0009755	M1	1	0	GO Biological Processes	19	hormone-mediated signaling pathway	19_GO:0050896 response to stimulus	-2.33076	5.96905	4.08688	30284	146	139	4	2.8777	1.41799	1460|3717|5292|5970	CSNK2B|JAK2|PIM1|RELA	-1.084	0	73	0	0	-4.3843	20.7496
1	-2.33076	GO:0044772	M1	1	0	GO Biological Processes	19	mitotic cell cycle phase transition	19_GO:0009987 cellular process	-2.33076	5.96905	4.08688	30284	146	139	4	2.8777	1.41799	994|995|3688|5347	CDC25B|CDC25C|ITGB1|PLK1	-1.084	0	82	0	0	-3.4196	17.6652
1	-2.32262	GO:0010594	M1	1	0	GO Biological Processes	19	regulation of endothelial cell migration	19_GO:0040011 locomotion	-2.32262	4.6159	3.78673	30284	236	139	5	3.59712	1.57948	1460|2185|3162|4780|10014	CSNK2B|PTK2B|HMOX1|NFE2L2|HDAC5	-1.07688	0	45	0	0	-6.21724	6.21009
1	-2.32262	GO:1902115	M1	1	0	GO Biological Processes	19	regulation of organelle assembly	19_GO:0050789 regulation of biological process	-2.32262	4.6159	3.78673	30284	236	139	5	3.59712	1.57948	2185|3303|5347|8408|10733	PTK2B|HSPA1A|PLK1|ULK1|PLK4	-1.07688	0	54	0	0	-5.55567	9.72636
1	-2.32031	GO:0045598	M1	1	0	GO Biological Processes	19	regulation of fat cell differentiation	19_GO:0032502 developmental process	-2.32031	5.92845	4.06741	30284	147	139	4	2.8777	1.41799	688|3358|5292|10013	KLF5|HTR2C|PIM1|HDAC6	-1.07509	0	98	0	0	-2.36589	9.2058
1	-2.31555	GO:0060420	M1	1	0	GO Biological Processes	19	regulation of heart growth	19_GO:0040007 growth	-2.31555	8.83259	4.58084	30284	74	139	3	2.15827	1.23256	3776|5292|10038	KCNK2|PIM1|PARP2	-1.07135	0	36	0	0	-6.7677	9.61193
1	-2.31555	GO:0046635	M1	1	0	GO Biological Processes	19	positive regulation of alpha-beta T cell activation	19_GO:0002376 immune system process	-2.31555	8.83259	4.58084	30284	74	139	3	2.15827	1.23256	3717|5788|7048	JAK2|PTPRC|TGFBR2	-1.07135	0	44	0	0	-6.2389	27.2338
1	-2.30993	GO:0099175	M1	1	0	GO Biological Processes	19	regulation of postsynapse organization	19_GO:0050789 regulation of biological process	-2.30993	5.88839	4.04812	30284	148	139	4	2.8777	1.41799	102|1020|2185|2534	ADAM10|CDK5|PTK2B|FYN	-1.06625	0	77	0	0	-4.07749	8.4337
1	-2.29967	GO:1903050	M1	1	0	GO Biological Processes	19	regulation of proteolysis involved in protein catabolic process	19_GO:0050789 regulation of biological process	-2.29967	4.55796	3.74984	30284	239	139	5	3.59712	1.57948	1460|2185|3303|4780|5347	CSNK2B|PTK2B|HSPA1A|NFE2L2|PLK1	-1.0566	0	54	0	0	-5.55567	9.72636
1	-2.29926	GO:0042098	M1	1	0	GO Biological Processes	19	T cell proliferation	19_GO:0002376 immune system process	-2.29926	8.71482	4.54242	30284	75	139	3	2.15827	1.23256	2534|5788|8654	FYN|PTPRC|PDE5A	-1.0566	0	59	0	0	-5.22295	26.1445
1	-2.2921	GO:0071695	M1	1	0	GO Biological Processes	19	anatomical structure maturation	19_GO:0032502 developmental process	-2.2921	4.53897	3.73768	30284	240	139	5	3.59712	1.57948	231|994|2185|4313|10013	AKR1B1|CDC25B|PTK2B|MMP2|HDAC6	-1.04995	0	100	1	1	-2.2921	8.60015
1	-2.28942	GO:0050714	M1	1	0	GO Biological Processes	19	positive regulation of protein secretion	19_GO:0051179 localization	-2.28942	5.80988	4.01006	30284	150	139	4	2.8777	1.41799	43|1131|3717|7099	ACHE|CHRM3|JAK2|TLR4	-1.04778	0	28	0	0	-8.30918	8.65711
1	-2.28456	GO:0050900	M1	1	0	GO Biological Processes	19	leukocyte migration	19_GO:0002376 immune system process	-2.28456	4.52013	3.72559	30284	241	139	5	3.59712	1.57948	2321|2534|3688|3958|4313	FLT1|FYN|ITGB1|LGALS3|MMP2	-1.04462	0	11	0	0	-12.8291	22.0071
1	-2.28321	GO:0007589	M1	1	0	GO Biological Processes	19	body fluid secretion	19_GO:0051179 localization	-2.28321	8.60015	4.50471	30284	76	139	3	2.15827	1.23256	1128|1131|6531	CHRM1|CHRM3|SLC6A3	-1.04462	0	20	0	0	-9.97906	136.169
1	-2.28321	GO:0062208	M1	1	0	GO Biological Processes	19	positive regulation of pattern recognition receptor signaling pathway	19_GO:0044419 biological process involved in interspecies interaction between organisms	-2.28321	8.60015	4.50471	30284	76	139	3	2.15827	1.23256	3303|7099|26191	HSPA1A|TLR4|PTPN22	-1.04462	0	61	0	0	-4.95505	65.3612
1	-2.28321	GO:0050818	M1	1	0	GO Biological Processes	19	regulation of coagulation	19_GO:0032501 multicellular organismal process	-2.28321	8.60015	4.50471	30284	76	139	3	2.15827	1.23256	2152|4780|5054	F3|NFE2L2|SERPINE1	-1.04462	0	71	0	0	-4.43541	24.2078
1	-2.28321	GO:0006970	M1	1	0	GO Biological Processes	19	response to osmotic stress	19_GO:0050896 response to stimulus	-2.28321	8.60015	4.50471	30284	76	139	3	2.15827	1.23256	231|2185|6513	AKR1B1|PTK2B|SLC2A1	-1.04462	0	100	0	0	-2.2921	8.60015
1	-2.28321	GO:0032008	M1	1	0	GO Biological Processes	19	positive regulation of TOR signaling	19_GO:0048518 positive regulation of biological process	-2.28321	8.60015	4.50471	30284	76	139	3	2.15827	1.23256	2152|5292|8841	F3|PIM1|HDAC3	-1.04462	0	101	1	1	-2.28321	8.60015
1	-2.27928	GO:0035725	M1	1	0	GO Biological Processes	19	sodium ion transmembrane transport	19_GO:0051179 localization	-2.27928	5.7714	3.99128	30284	151	139	4	2.8777	1.41799	6531|6532|6548|9152	SLC6A3|SLC6A4|SLC9A1|SLC6A5	-1.0417	0	39	0	0	-6.53985	12.4497
1	-2.27928	GO:0001890	M1	1	0	GO Biological Processes	19	placenta development	19_GO:0032502 developmental process	-2.27928	5.7714	3.99128	30284	151	139	4	2.8777	1.41799	142|4311|10038|10733	PARP1|MME|PARP2|PLK4	-1.0417	0	64	0	0	-4.71346	24.2078
1	-2.27232	GO:0007507	M1	1	0	GO Biological Processes	19	heart development	19_GO:0032502 developmental process	-2.27232	3.01551	3.3222	30284	578	139	8	5.7554	1.97542	3480|3688|3776|4000|4194|4313|6548|7048	IGF1R|ITGB1|KCNK2|LMNA|MDM4|MMP2|SLC9A1|TGFBR2	-1.03525	0	6	0	0	-13.4041	11.6107
1	-2.26922	GO:0033157	M1	1	0	GO Biological Processes	19	regulation of intracellular protein transport	19_GO:0051179 localization	-2.26922	5.73343	3.97268	30284	152	139	4	2.8777	1.41799	1020|1128|3717|8841	CDK5|CHRM1|JAK2|HDAC3	-1.03265	0	28	0	0	-8.30918	8.65711
1	-2.2674	GO:0031623	M1	1	0	GO Biological Processes	19	receptor internalization	19_GO:0051179 localization	-2.2674	8.48846	4.46769	30284	77	139	3	2.15827	1.23256	43|1813|3688	ACHE|DRD2|ITGB1	-1.03183	0	50	0	0	-5.90744	43.5741
1	-2.2674	GO:1900076	M1	1	0	GO Biological Processes	19	regulation of cellular response to insulin stimulus	19_GO:0050896 response to stimulus	-2.2674	8.48846	4.46769	30284	77	139	3	2.15827	1.23256	1509|5771|5970	CTSD|PTPN2|RELA	-1.03183	0	74	0	0	-4.30079	19.8064
1	-2.26622	GO:0000902	M1	1	0	GO Biological Processes	19	cell morphogenesis	19_GO:0032502 developmental process	-2.26622	2.77739	3.24488	30284	706	139	9	6.47482	2.08723	1020|1139|1141|1813|2534|3480|3688|8408|10013	CDK5|CHRNA7|CHRNB2|DRD2|FYN|IGF1R|ITGB1|ULK1|HDAC6	-1.03115	0	48	0	0	-5.94031	26.4085
1	-2.25924	GO:0071383	M1	1	0	GO Biological Processes	19	cellular response to steroid hormone stimulus	19_GO:0050896 response to stimulus	-2.25924	5.69596	3.95424	30284	153	139	4	2.8777	1.41799	3303|3480|3717|6715	HSPA1A|IGF1R|JAK2|SRD5A1	-1.02468	0	43	0	0	-6.35402	34.4006
1	-2.2579	GO:0010639	M1	1	0	GO Biological Processes	19	negative regulation of organelle organization	19_GO:0048519 negative regulation of biological process	-2.2579	3.75639	3.51182	30284	348	139	6	4.31655	1.72377	142|3303|4000|5347|7153|10013	PARP1|HSPA1A|LMNA|PLK1|TOP2A|HDAC6	-1.02384	0	70	0	0	-4.47392	7.97087
1	-2.25181	GO:0043542	M1	1	0	GO Biological Processes	19	endothelial cell migration	19_GO:0009987 cellular process	-2.25181	8.37963	4.43134	30284	78	139	3	2.15827	1.23256	2185|3164|3688	PTK2B|NR4A1|ITGB1	-1.01825	0	72	0	0	-4.39361	19.8064
1	-2.24745	GO:0033044	M1	1	0	GO Biological Processes	19	regulation of chromosome organization	19_GO:0050789 regulation of biological process	-2.24745	4.42826	3.66611	30284	246	139	5	3.59712	1.57948	142|4000|5347|7153|55869	PARP1|LMNA|PLK1|TOP2A|HDAC8	-1.0144	0	70	0	0	-4.47392	7.97087
1	-2.24606	GO:0006869	M1	1	0	GO Biological Processes	19	lipid transport	19_GO:0051179 localization	-2.24606	3.73492	3.49459	30284	350	139	6	4.31655	1.72377	1066|1645|1813|2170|4843|6513	CES1|AKR1C1|DRD2|FABP3|NOS2|SLC2A1	-1.014	0	78	0	0	-4.07749	11.8838
1	-2.24606	GO:0062012	M1	1	0	GO Biological Processes	19	regulation of small molecule metabolic process	19_GO:0050789 regulation of biological process	-2.24606	3.73492	3.49459	30284	350	139	6	4.31655	1.72377	142|1066|2053|2170|4790|5771	PARP1|CES1|EPHX2|FABP3|NFKB1|PTPN2	-1.014	0	84	0	0	-3.33167	14.2089
1	-2.23949	GO:1903038	M1	1	0	GO Biological Processes	19	negative regulation of leukocyte cell-cell adhesion	19_GO:0048519 negative regulation of biological process	-2.23949	5.62246	3.91784	30284	155	139	4	2.8777	1.41799	3958|5771|8654|26191	LGALS3|PTPN2|PDE5A|PTPN22	-1.00843	0	37	0	0	-6.64638	22.5383
1	-2.23949	GO:0002274	M1	1	0	GO Biological Processes	19	myeloid leukocyte activation	19_GO:0002376 immune system process	-2.23949	5.62246	3.91784	30284	155	139	4	2.8777	1.41799	102|3717|7048|7099	ADAM10|JAK2|TGFBR2|TLR4	-1.00843	0	73	0	0	-4.3843	20.7496
1	-2.22973	GO:0035296	M1	1	0	GO Biological Processes	19	regulation of tube diameter	19_GO:0065007 biological regulation	-2.22973	5.58642	3.89987	30284	156	139	4	2.8777	1.41799	3688|4313|6532|6916	ITGB1|MMP2|SLC6A4|TBXAS1	-1.00066	0	34	0	0	-6.88188	9.47263
1	-2.22973	GO:0097746	M1	1	0	GO Biological Processes	19	blood vessel diameter maintenance	19_GO:0032501 multicellular organismal process	-2.22973	5.58642	3.89987	30284	156	139	4	2.8777	1.41799	3688|4313|6532|6916	ITGB1|MMP2|SLC6A4|TBXAS1	-1.00066	0	34	0	0	-6.88188	9.47263
1	-2.22973	GO:0050730	M1	1	0	GO Biological Processes	19	regulation of peptidyl-tyrosine phosphorylation	19_GO:0050789 regulation of biological process	-2.22973	5.58642	3.89987	30284	156	139	4	2.8777	1.41799	2534|3717|5771|5788	FYN|JAK2|PTPN2|PTPRC	-1.00066	0	44	0	0	-6.2389	27.2338
1	-2.22973	GO:0010508	M1	1	0	GO Biological Processes	19	positive regulation of autophagy	19_GO:0048518 positive regulation of biological process	-2.22973	5.58642	3.89987	30284	156	139	4	2.8777	1.41799	3162|8408|10013|340061	HMOX1|ULK1|HDAC6|STING1	-1.00066	0	57	0	0	-5.48704	15.2892
1	-2.22128	GO:0045685	M1	1	0	GO Biological Processes	19	regulation of glial cell differentiation	19_GO:0032502 developmental process	-2.22128	8.17014	4.36054	30284	80	139	3	2.15827	1.23256	3065|3066|5970	HDAC1|HDAC2|RELA	-0.992944	0	22	0	0	-9.29608	46.6865
1	-2.22005	GO:0035150	M1	1	0	GO Biological Processes	19	regulation of tube size	19_GO:0065007 biological regulation	-2.22005	5.55084	3.88206	30284	157	139	4	2.8777	1.41799	3688|4313|6532|6916	ITGB1|MMP2|SLC6A4|TBXAS1	-0.992944	0	34	0	0	-6.88188	9.47263
1	-2.22005	GO:0043535	M1	1	0	GO Biological Processes	19	regulation of blood vessel endothelial cell migration	19_GO:0040011 locomotion	-2.22005	5.55084	3.88206	30284	157	139	4	2.8777	1.41799	1460|3162|4780|10014	CSNK2B|HMOX1|NFE2L2|HDAC5	-0.992944	0	45	0	0	-6.21724	6.21009
1	-2.22005	GO:0032368	M1	1	0	GO Biological Processes	19	regulation of lipid transport	19_GO:0051179 localization	-2.22005	5.55084	3.88206	30284	157	139	4	2.8777	1.41799	1066|2170|4282|4790	CES1|FABP3|MIF|NFKB1	-0.992944	0	84	0	0	-3.33167	14.2089
1	-2.21685	GO:0044282	M1	1	0	GO Biological Processes	19	small molecule catabolic process	19_GO:0009987 cellular process	-2.21685	3.68232	3.45205	30284	355	139	6	4.31655	1.72377	127|3028|4835|4843|6566|57016	ADH4|HSD17B10|NQO2|NOS2|SLC16A1|AKR1B10	-0.990242	0	85	0	0	-3.31933	5.10065
1	-2.20088	GO:0045807	M1	1	0	GO Biological Processes	19	positive regulation of endocytosis	19_GO:0051179 localization	-2.20088	5.48102	3.8469	30284	159	139	4	2.8777	1.41799	1813|2358|5054|5788	DRD2|FPR2|SERPINE1|PTPRC	-0.975259	0	87	0	0	-3.23472	8.54394
1	-2.20088	GO:0050792	M1	1	0	GO Biological Processes	19	regulation of viral process	19_GO:0016032 viral process	-2.20088	5.48102	3.8469	30284	159	139	4	2.8777	1.41799	1460|6772|7153|26986	CSNK2B|STAT1|TOP2A|PABPC1	-0.975259	0	102	1	1	-2.20088	5.48102
1	-2.19307	GO:0002252	M1	1	0	GO Biological Processes	19	immune effector process	19_GO:0002376 immune system process	-2.19307	3.2175	3.30423	30284	474	139	7	5.03597	1.85487	2185|2534|3716|4353|4843|7099|51311	PTK2B|FYN|JAK1|MPO|NOS2|TLR4|TLR8	-0.969209	0	66	0	0	-4.62579	34.4006
1	-2.19159	GO:0001942	M1	1	0	GO Biological Processes	19	hair follicle development	19_GO:0032502 developmental process	-2.19159	7.97087	4.29215	30284	82	139	3	2.15827	1.23256	3065|3066|5970	HDAC1|HDAC2|RELA	-0.969209	0	22	0	0	-9.29608	46.6865
1	-2.19159	GO:1990138	M1	1	0	GO Biological Processes	19	neuron projection extension	19_GO:0040007 growth	-2.19159	7.97087	4.29215	30284	82	139	3	2.15827	1.23256	1020|3688|8408	CDK5|ITGB1|ULK1	-0.969209	0	48	0	0	-5.94031	26.4085
1	-2.19159	GO:2001251	M1	1	0	GO Biological Processes	19	negative regulation of chromosome organization	19_GO:0048519 negative regulation of biological process	-2.19159	7.97087	4.29215	30284	82	139	3	2.15827	1.23256	142|5347|7153	PARP1|PLK1|TOP2A	-0.969209	0	70	0	0	-4.47392	7.97087
1	-2.19159	GO:0019395	M1	1	0	GO Biological Processes	19	fatty acid oxidation	19_GO:0009987 cellular process	-2.19159	7.97087	4.29215	30284	82	139	3	2.15827	1.23256	127|131|3028	ADH4|ADH7|HSD17B10	-0.969209	0	89	0	0	-3.11565	16.7593
1	-2.19141	GO:0060538	M1	1	0	GO Biological Processes	19	skeletal muscle organ development	19_GO:0032502 developmental process	-2.19141	5.44676	3.82954	30284	160	139	4	2.8777	1.41799	688|1020|1134|3164	KLF5|CDK5|CHRNA1|NR4A1	-0.969209	0	52	0	0	-5.78374	7.60013
1	-2.19141	GO:0031099	M1	1	0	GO Biological Processes	19	regeneration	19_GO:0032502 developmental process	-2.19141	5.44676	3.82954	30284	160	139	4	2.8777	1.41799	688|3717|4313|8408	KLF5|JAK2|MMP2|ULK1	-0.969209	0	83	0	0	-3.41217	21.0842
1	-2.18292	GO:0043523	M1	1	0	GO Biological Processes	19	regulation of neuron apoptotic process	19_GO:0050789 regulation of biological process	-2.18292	4.27197	3.56294	30284	255	139	5	3.59712	1.57948	142|1020|2185|3717|4313	PARP1|CDK5|PTK2B|JAK2|MMP2	-0.961211	0	83	0	0	-3.41217	21.0842
1	-2.16269	GO:0042475	M1	1	0	GO Biological Processes	19	odontogenesis of dentin-containing tooth	19_GO:0032502 developmental process	-2.16269	7.78109	4.22605	30284	84	139	3	2.15827	1.23256	3065|3066|5054	HDAC1|HDAC2|SERPINE1	-0.94146	0	22	0	0	-9.29608	46.6865
1	-2.14852	GO:0048008	M1	1	0	GO Biological Processes	19	platelet-derived growth factor receptor signaling pathway	19_GO:0050896 response to stimulus	-2.14852	7.68955	4.19381	30284	85	139	3	2.15827	1.23256	2321|3480|3717	FLT1|IGF1R|JAK2	-0.927782	0	55	0	0	-5.5353	39.6128
1	-2.14505	GO:0010976	M1	1	0	GO Biological Processes	19	positive regulation of neuron projection development	19_GO:0032502 developmental process	-2.14505	5.28171	3.74488	30284	165	139	4	2.8777	1.41799	2185|2534|3480|4780	PTK2B|FYN|IGF1R|NFE2L2	-0.924794	0	55	0	0	-5.5353	39.6128
1	-2.14143	GO:0050870	M1	1	0	GO Biological Processes	19	positive regulation of T cell activation	19_GO:0002376 immune system process	-2.14143	4.17376	3.49677	30284	261	139	5	3.59712	1.57948	1445|2534|3717|5788|7048	CSK|FYN|JAK2|PTPRC|TGFBR2	-0.921665	0	44	0	0	-6.2389	27.2338
1	-2.13597	GO:0070507	M1	1	0	GO Biological Processes	19	regulation of microtubule cytoskeleton organization	19_GO:0050789 regulation of biological process	-2.13597	5.24989	3.72836	30284	166	139	4	2.8777	1.41799	3303|5347|10013|57704	HSPA1A|PLK1|HDAC6|GBA2	-0.917671	0	54	0	0	-5.55567	9.72636
1	-2.13597	GO:0030307	M1	1	0	GO Biological Processes	19	positive regulation of cell growth	19_GO:0040007 growth	-2.13597	5.24989	3.72836	30284	166	139	4	2.8777	1.41799	102|2185|6548|10038	ADAM10|PTK2B|SLC9A1|PARP2	-0.917671	0	60	0	0	-5.11383	11.4669
1	-2.13454	GO:0022404	M1	1	0	GO Biological Processes	19	molting cycle process	19_GO:0032501 multicellular organismal process	-2.13454	7.60013	4.1621	30284	86	139	3	2.15827	1.23256	3065|3066|5970	HDAC1|HDAC2|RELA	-0.917671	0	22	0	0	-9.29608	46.6865
1	-2.13454	GO:0022405	M1	1	0	GO Biological Processes	19	hair cycle process	19_GO:0032501 multicellular organismal process	-2.13454	7.60013	4.1621	30284	86	139	3	2.15827	1.23256	3065|3066|5970	HDAC1|HDAC2|RELA	-0.917671	0	22	0	0	-9.29608	46.6865
1	-2.13454	GO:0007269	M1	1	0	GO Biological Processes	19	neurotransmitter secretion	19_GO:0051179 localization	-2.13454	7.60013	4.1621	30284	86	139	3	2.15827	1.23256	1020|3164|11255	CDK5|NR4A1|HRH3	-0.917671	0	52	0	0	-5.78374	7.60013
1	-2.13454	GO:0099643	M1	1	0	GO Biological Processes	19	signal release from synapse	19_GO:0051179 localization	-2.13454	7.60013	4.1621	30284	86	139	3	2.15827	1.23256	1020|3164|11255	CDK5|NR4A1|HRH3	-0.917671	0	52	0	0	-5.78374	7.60013
1	-2.12696	GO:0051348	M1	1	0	GO Biological Processes	19	negative regulation of transferase activity	19_GO:0065007 biological regulation	-2.12696	5.21846	3.71197	30284	167	139	4	2.8777	1.41799	2950|5347|5788|26191	GSTP1|PLK1|PTPRC|PTPN22	-0.910574	0	25	0	0	-8.90702	18.6746
1	-2.11225	GO:0006259	M1	1	0	GO Biological Processes	19	DNA metabolic process	19_GO:0009987 cellular process	-2.11225	2.62495	3.05362	30284	747	139	9	6.47482	2.08723	142|328|1137|5347|7150|7153|10038|55775|83933	PARP1|APEX1|CHRNA4|PLK1|TOP1|TOP2A|PARP2|TDP1|HDAC10	-0.896338	0	70	0	0	-4.47392	7.97087
1	-2.10913	GO:0032412	M1	1	0	GO Biological Processes	19	regulation of monoatomic ion transmembrane transporter activity	19_GO:0051179 localization	-2.10913	5.1567	3.67959	30284	169	139	4	2.8777	1.41799	1131|1520|3688|6548	CHRM3|CTSS|ITGB1|SLC9A1	-0.894182	0	40	0	0	-6.52585	6.88012
1	-2.10913	GO:0019722	M1	1	0	GO Biological Processes	19	calcium-mediated signaling	19_GO:0050896 response to stimulus	-2.10913	5.1567	3.67959	30284	169	139	4	2.8777	1.41799	1131|2358|6548|8989	CHRM3|FPR2|SLC9A1|TRPA1	-0.894182	0	94	0	0	-2.79112	5.1567
1	-2.10712	GO:0032370	M1	1	0	GO Biological Processes	19	positive regulation of lipid transport	19_GO:0051179 localization	-2.10712	7.4274	4.10017	30284	88	139	3	2.15827	1.23256	1066|2170|4282	CES1|FABP3|MIF	-0.893605	0	84	0	0	-3.33167	14.2089
1	-2.10712	GO:0050810	M1	1	0	GO Biological Processes	19	regulation of steroid biosynthetic process	19_GO:0050789 regulation of biological process	-2.10712	7.4274	4.10017	30284	88	139	3	2.15827	1.23256	1066|3480|4790	CES1|IGF1R|NFKB1	-0.893605	0	84	0	0	-3.33167	14.2089
1	-2.10712	GO:0034440	M1	1	0	GO Biological Processes	19	lipid oxidation	19_GO:0009987 cellular process	-2.10712	7.4274	4.10017	30284	88	139	3	2.15827	1.23256	127|131|3028	ADH4|ADH7|HSD17B10	-0.893605	0	89	0	0	-3.11565	16.7593
1	-2.09155	GO:0048639	M1	1	0	GO Biological Processes	19	positive regulation of developmental growth	19_GO:0040007 growth	-2.09155	5.09639	3.64772	30284	171	139	4	2.8777	1.41799	1813|5292|6531|10038	DRD2|PIM1|SLC6A3|PARP2	-0.87851	0	36	0	0	-6.7677	9.61193
1	-2.08284	GO:0003205	M1	1	0	GO Biological Processes	19	cardiac chamber development	19_GO:0032502 developmental process	-2.08284	5.06676	3.63197	30284	172	139	4	2.8777	1.41799	3480|3776|4194|7048	IGF1R|KCNK2|MDM4|TGFBR2	-0.870285	0	6	0	0	-13.4041	11.6107
1	-2.08038	GO:0051453	M1	1	0	GO Biological Processes	19	regulation of intracellular pH	19_GO:0042592 homeostatic process	-2.08038	7.26235	4.04015	30284	90	139	3	2.15827	1.23256	760|766|6548	CA2|CA7|SLC9A1	-0.8683	0	67	0	0	-4.60288	23.5536
1	-2.0742	GO:0051250	M1	1	0	GO Biological Processes	19	negative regulation of lymphocyte activation	19_GO:0002376 immune system process	-2.0742	5.03747	3.61634	30284	173	139	4	2.8777	1.41799	3958|5771|8654|26191	LGALS3|PTPN2|PDE5A|PTPN22	-0.862595	0	37	0	0	-6.64638	22.5383
1	-2.06726	GO:0007631	M1	1	0	GO Biological Processes	19	feeding behavior	19_GO:0032501 multicellular organismal process	-2.06726	7.18254	4.01083	30284	91	139	3	2.15827	1.23256	1813|2534|3358	DRD2|FYN|HTR2C	-0.856131	0	35	0	0	-6.79294	18.5422
1	-2.06562	GO:0030308	M1	1	0	GO Biological Processes	19	negative regulation of cell growth	19_GO:0040007 growth	-2.06562	5.00852	3.60083	30284	174	139	4	2.8777	1.41799	1020|3303|8408|10013	CDK5|HSPA1A|ULK1|HDAC6	-0.854962	0	48	0	0	-5.94031	26.4085
1	-2.06188	GO:0090068	M1	1	0	GO Biological Processes	19	positive regulation of cell cycle process	19_GO:0048518 positive regulation of biological process	-2.06188	3.9903	3.3702	30284	273	139	5	3.59712	1.57948	994|995|1813|3480|10733	CDC25B|CDC25C|DRD2|IGF1R|PLK4	-0.851702	0	76	0	0	-4.10335	12.8159
1	-2.05709	GO:1901617	M1	1	0	GO Biological Processes	19	organic hydroxy compound biosynthetic process	19_GO:0009987 cellular process	-2.05709	4.9799	3.58544	30284	175	139	4	2.8777	1.41799	1066|1584|3028|6531	CES1|CYP11B1|HSD17B10|SLC6A3	-0.847385	0	29	0	0	-8.12001	40.3464
1	-2.0543	GO:0071230	M1	1	0	GO Biological Processes	19	cellular response to amino acid stimulus	19_GO:0050896 response to stimulus	-2.0543	7.10447	3.98195	30284	92	139	3	2.15827	1.23256	2534|4313|4780	FYN|MMP2|NFE2L2	-0.846014	0	11	0	0	-12.8291	22.0071
1	-2.0543	GO:0035967	M1	1	0	GO Biological Processes	19	cellular response to topologically incorrect protein	19_GO:0050896 response to stimulus	-2.0543	7.10447	3.98195	30284	92	139	3	2.15827	1.23256	3303|4780|10013	HSPA1A|NFE2L2|HDAC6	-0.846014	0	54	0	0	-5.55567	9.72636
1	-2.0543	GO:1905897	M1	1	0	GO Biological Processes	19	regulation of response to endoplasmic reticulum stress	19_GO:0050896 response to stimulus	-2.0543	7.10447	3.98195	30284	92	139	3	2.15827	1.23256	3303|4780|5771	HSPA1A|NFE2L2|PTPN2	-0.846014	0	54	0	0	-5.55567	9.72636
1	-2.04862	GO:0071478	M1	1	0	GO Biological Processes	19	cellular response to radiation	19_GO:0050896 response to stimulus	-2.04862	4.9516	3.57016	30284	176	139	4	2.8777	1.41799	142|4311|4312|4313	PARP1|MME|MMP1|MMP2	-0.841278	0	62	0	0	-4.81821	59.4192
1	-2.04862	GO:0050680	M1	1	0	GO Biological Processes	19	negative regulation of epithelial cell proliferation	19_GO:0048519 negative regulation of biological process	-2.04862	4.9516	3.57016	30284	176	139	4	2.8777	1.41799	1813|2321|6772|8805	DRD2|FLT1|STAT1|TRIM24	-0.841278	0	80	0	0	-3.92175	6.05196
1	-2.04164	GO:0010876	M1	1	0	GO Biological Processes	19	lipid localization	19_GO:0051179 localization	-2.04164	3.37784	3.19686	30284	387	139	6	4.31655	1.72377	1066|1645|1813|2170|4843|6513	CES1|AKR1C1|DRD2|FABP3|NOS2|SLC2A1	-0.835096	0	78	0	0	-4.07749	11.8838
1	-2.0415	GO:2000177	M1	1	0	GO Biological Processes	19	regulation of neural precursor cell proliferation	19_GO:0050789 regulation of biological process	-2.0415	7.02808	3.95349	30284	93	139	3	2.15827	1.23256	1813|3688|6532	DRD2|ITGB1|SLC6A4	-0.835096	0	50	0	0	-5.90744	43.5741
1	-2.02885	GO:0030641	M1	1	0	GO Biological Processes	19	regulation of cellular pH	19_GO:0042592 homeostatic process	-2.02885	6.95331	3.92546	30284	94	139	3	2.15827	1.23256	760|766|6548	CA2|CA7|SLC9A1	-0.823855	0	67	0	0	-4.60288	23.5536
1	-2.02885	GO:0014910	M1	1	0	GO Biological Processes	19	regulation of smooth muscle cell migration	19_GO:0040011 locomotion	-2.02885	6.95331	3.92546	30284	94	139	3	2.15827	1.23256	4780|5054|7099	NFE2L2|SERPINE1|TLR4	-0.823855	0	71	0	0	-4.43541	24.2078
1	-2.02885	GO:0007229	M1	1	0	GO Biological Processes	19	integrin-mediated signaling pathway	19_GO:0050896 response to stimulus	-2.02885	6.95331	3.92546	30284	94	139	3	2.15827	1.23256	102|2185|3688	ADAM10|PTK2B|ITGB1	-0.823855	0	72	0	0	-4.39361	19.8064
1	-2.01635	GO:0090316	M1	1	0	GO Biological Processes	19	positive regulation of intracellular protein transport	19_GO:0051179 localization	-2.01635	6.88012	3.89783	30284	95	139	3	2.15827	1.23256	1128|3717|8841	CHRM1|JAK2|HDAC3	-0.814624	0	28	0	0	-8.30918	8.65711
1	-2.01635	GO:0097553	M1	1	0	GO Biological Processes	19	calcium ion transmembrane import into cytosol	19_GO:0051179 localization	-2.01635	6.88012	3.89783	30284	95	139	3	2.15827	1.23256	1813|3358|5788	DRD2|HTR2C|PTPRC	-0.814624	0	35	0	0	-6.79294	18.5422
1	-2.01635	GO:0006470	M1	1	0	GO Biological Processes	19	protein dephosphorylation	19_GO:0009987 cellular process	-2.01635	6.88012	3.89783	30284	95	139	3	2.15827	1.23256	5771|5788|26191	PTPN2|PTPRC|PTPN22	-0.814624	0	37	0	0	-6.64638	22.5383
1	-2.01635	GO:0055007	M1	1	0	GO Biological Processes	19	cardiac muscle cell differentiation	19_GO:0032502 developmental process	-2.01635	6.88012	3.89783	30284	95	139	3	2.15827	1.23256	3688|4000|6548	ITGB1|LMNA|SLC9A1	-0.814624	0	40	0	0	-6.52585	6.88012
1	-2.01635	GO:0007173	M1	1	0	GO Biological Processes	19	epidermal growth factor receptor signaling pathway	19_GO:0050896 response to stimulus	-2.01635	6.88012	3.89783	30284	95	139	3	2.15827	1.23256	2185|2321|3480	PTK2B|FLT1|IGF1R	-0.814624	0	55	0	0	-5.5353	39.6128
1	-2.01635	GO:0010507	M1	1	0	GO Biological Processes	19	negative regulation of autophagy	19_GO:0048519 negative regulation of biological process	-2.01635	6.88012	3.89783	30284	95	139	3	2.15827	1.23256	3162|10013|26191	HMOX1|HDAC6|PTPN22	-0.814624	0	57	0	0	-5.48704	15.2892
1	-2.01635	GO:0007098	M1	1	0	GO Biological Processes	19	centrosome cycle	19_GO:0009987 cellular process	-2.01635	6.88012	3.89783	30284	95	139	3	2.15827	1.23256	5347|6566|10733	PLK1|SLC16A1|PLK4	-0.814624	0	103	1	1	-2.01635	6.88012
1	-2.01055	GO:0010564	M1	1	0	GO Biological Processes	19	regulation of cell cycle process	19_GO:0050789 regulation of biological process	-2.01055	2.52685	2.92588	30284	776	139	9	6.47482	2.08723	994|995|1020|1813|3303|3480|5300|5347|10733	CDC25B|CDC25C|CDK5|DRD2|HSPA1A|IGF1R|PIN1|PLK1|PLK4	-0.809287	0	76	0	0	-4.10335	12.8159
1	-2.004	GO:0072091	M1	1	0	GO Biological Processes	19	regulation of stem cell proliferation	19_GO:0050789 regulation of biological process	-2.004	6.80845	3.8706	30284	96	139	3	2.15827	1.23256	5292|5788|7048	PIM1|PTPRC|TGFBR2	-0.803202	0	44	0	0	-6.2389	27.2338

## Sheet: Sheet1
	LogP			GOterm	subgroup	P
	-33.4578	33.4578		cellular response to nitrogen compound	Biological process	33.4578
	-18.7891	18.7891		response to nicotine	Biological process	18.7891
	-18.4789	18.4789		olefinic compound metabolic process	Biological process	18.4789
	-18.3539	18.3539		regulation of hormone levels	Biological process	18.3539
	-17.2143	17.2143		response to xenobiotic stimulus	Biological process	17.2143
	-17.1346	17.1346		postsynaptic signal transduction	Biological process	17.1346
	-16.9834	16.9834		cellular response to hormone stimulus	Biological process	16.9834
	-16.0496	16.0496		hormone metabolic process	Biological process	16.0496
	-15.8296	15.8296		acetylcholine receptor signaling pathway	Biological process	15.8296
	-15.6041	15.6041		cellular response to acetylcholine	Biological process	15.6041
	-12.3386	12.3386		membrane raft	Cellular component	12.3386
	-12.2931	12.2931		membrane microdomain	Cellular component	12.2931
	-11.466	11.466		synaptic membrane	Cellular component	11.466
	-10.8557	10.8557		dendrite	Cellular component	10.8557
	-10.8313	10.8313		dendritic tree	Cellular component	10.8313
	-10.0818	10.0818		postsynapse	Cellular component	10.0818
	-9.63041	9.63041		perinuclear region of cytoplasm	Cellular component	9.63041
	-9.51757	9.51757		postsynaptic membrane	Cellular component	9.51757
	-8.81318	8.81318		neuronal cell body	Cellular component	8.81318
	-8.35211	8.35211		receptor complex	Cellular component	8.35211
	-16.3411	16.3411		oxidoreductase activity	Molecular function	16.3411
	-15.9514	15.9514		acetylcholine receptor activity	Molecular function	15.9514
	-15.1197	15.1197		neurotransmitter receptor activity	Molecular function	15.1197
	-14.9975	14.9975		carbonate dehydratase activity	Molecular function	14.9975
	-14.3595	14.3595		histone H3K14 deacetylase activity, hydrolytic mechanism	Molecular function	14.3595
	-14.3595	14.3595		histone H4K16 deacetylase activity, hydrolytic mechanism	Molecular function	14.3595
	-14.3595	14.3595		histone H4K5 deacetylase activity, hydrolytic mechanism	Molecular function	14.3595
	-14.3595	14.3595		histone H4K8 deacetylase activity, hydrolytic mechanism	Molecular function	14.3595
	-14.3595	14.3595		histone H3K4 deacetylase activity, hydrolytic mechanism	Molecular function	14.3595
	-13.9219	13.9219		histone H3K9 deacetylase activity, hydrolytic mechanism	Molecular function	13.9219
